# Supplementary material for: gmx_ffconv: A Fast, User-Friendly Semi-Automated All-Atom Force Field Converter for GROMACS
Source: J Chem Inf Model. 2025 Sep 20;65(19):9850–5. doi: 10.1021/acs.jcim.5c02200 (PMC12529758; doi:10.1021/acs.jcim.5c02200)
Supplement: Supplementary file 2 [file ci5c02200_si_002.zip]

Archive with 729 entries (666 files):
- gmx_ffconv_JCIM/
- __MACOSX/._gmx_ffconv_JCIM
- gmx_ffconv_JCIM/Tutorial/
- __MACOSX/gmx_ffconv_JCIM/._Tutorial
- gmx_ffconv_JCIM/gmx_ffconv-1.0.2/
- __MACOSX/gmx_ffconv_JCIM/._gmx_ffconv-1.0.2
- gmx_ffconv_JCIM/.DS_Store
- __MACOSX/gmx_ffconv_JCIM/._.DS_Store
- gmx_ffconv_JCIM/Data_manuscript/
- __MACOSX/gmx_ffconv_JCIM/._Data_manuscript
- gmx_ffconv_JCIM/gmx_ffconv-1.0.3/
- __MACOSX/gmx_ffconv_JCIM/._gmx_ffconv-1.0.3
- gmx_ffconv_JCIM/README
- __MACOSX/gmx_ffconv_JCIM/._README
- gmx_ffconv_JCIM/convert_position_restraints.py
- __MACOSX/gmx_ffconv_JCIM/._convert_position_restraints.py
- gmx_ffconv_JCIM/Tutorial/SI_gmx_ffconv.pdf
- __MACOSX/gmx_ffconv_JCIM/Tutorial/._SI_gmx_ffconv.pdf
- gmx_ffconv_JCIM/Tutorial/.DS_Store
- __MACOSX/gmx_ffconv_JCIM/Tutorial/._.DS_Store
- gmx_ffconv_JCIM/Tutorial/Example2/
- __MACOSX/gmx_ffconv_JCIM/Tutorial/._Example2
- gmx_ffconv_JCIM/Tutorial/Example3/
- gmx_ffconv_JCIM/Tutorial/Topologies/
- __MACOSX/gmx_ffconv_JCIM/Tutorial/._Topologies
- gmx_ffconv_JCIM/Tutorial/Example1/
- __MACOSX/gmx_ffconv_JCIM/Tutorial/._Example1
- gmx_ffconv_JCIM/gmx_ffconv-1.0.2/Tutorial/
- __MACOSX/gmx_ffconv_JCIM/gmx_ffconv-1.0.2/._Tutorial
- gmx_ffconv_JCIM/gmx_ffconv-1.0.2/.DS_Store
- __MACOSX/gmx_ffconv_JCIM/gmx_ffconv-1.0.2/._.DS_Store
- gmx_ffconv_JCIM/gmx_ffconv-1.0.2/LICENSE
- __MACOSX/gmx_ffconv_JCIM/gmx_ffconv-1.0.2/._LICENSE
- gmx_ffconv_JCIM/gmx_ffconv-1.0.2/gmx_ffconv/
- __MACOSX/gmx_ffconv_JCIM/gmx_ffconv-1.0.2/._gmx_ffconv
- gmx_ffconv_JCIM/gmx_ffconv-1.0.2/pyproject.toml
- __MACOSX/gmx_ffconv_JCIM/gmx_ffconv-1.0.2/._pyproject.toml
- gmx_ffconv_JCIM/gmx_ffconv-1.0.2/README.md
- __MACOSX/gmx_ffconv_JCIM/gmx_ffconv-1.0.2/._README.md
- gmx_ffconv_JCIM/gmx_ffconv-1.0.2/.github/
- __MACOSX/gmx_ffconv_JCIM/gmx_ffconv-1.0.2/._.github
- gmx_ffconv_JCIM/Data_manuscript/.DS_Store
- __MACOSX/gmx_ffconv_JCIM/Data_manuscript/._.DS_Store
- gmx_ffconv_JCIM/Data_manuscript/TABLE_TIMINGS.xlsx
- __MACOSX/gmx_ffconv_JCIM/Data_manuscript/._TABLE_TIMINGS.xlsx
- gmx_ffconv_JCIM/Data_manuscript/TABLE3/
- __MACOSX/gmx_ffconv_JCIM/Data_manuscript/._TABLE3
- gmx_ffconv_JCIM/Data_manuscript/TABLE2/
- __MACOSX/gmx_ffconv_JCIM/Data_manuscript/._TABLE2
- gmx_ffconv_JCIM/gmx_ffconv-1.0.3/Tutorial/
- __MACOSX/gmx_ffconv_JCIM/gmx_ffconv-1.0.3/._Tutorial
- gmx_ffconv_JCIM/gmx_ffconv-1.0.3/.DS_Store
- __MACOSX/gmx_ffconv_JCIM/gmx_ffconv-1.0.3/._.DS_Store
- gmx_ffconv_JCIM/gmx_ffconv-1.0.3/LICENSE
- __MACOSX/gmx_ffconv_JCIM/gmx_ffconv-1.0.3/._LICENSE
- gmx_ffconv_JCIM/gmx_ffconv-1.0.3/gmx_ffconv/
- __MACOSX/gmx_ffconv_JCIM/gmx_ffconv-1.0.3/._gmx_ffconv
- gmx_ffconv_JCIM/gmx_ffconv-1.0.3/pyproject.toml
- __MACOSX/gmx_ffconv_JCIM/gmx_ffconv-1.0.3/._pyproject.toml
- gmx_ffconv_JCIM/gmx_ffconv-1.0.3/README.md
- __MACOSX/gmx_ffconv_JCIM/gmx_ffconv-1.0.3/._README.md
- gmx_ffconv_JCIM/gmx_ffconv-1.0.3/Scripts/
- __MACOSX/gmx_ffconv_JCIM/gmx_ffconv-1.0.3/._Scripts
- gmx_ffconv_JCIM/gmx_ffconv-1.0.3/.github/
- __MACOSX/gmx_ffconv_JCIM/gmx_ffconv-1.0.3/._.github
- gmx_ffconv_JCIM/Tutorial/Example2/.DS_Store
- __MACOSX/gmx_ffconv_JCIM/Tutorial/Example2/._.DS_Store
- gmx_ffconv_JCIM/Tutorial/Example2/MAPPINGS_CHARMM_TO_AMBER/
- __MACOSX/gmx_ffconv_JCIM/Tutorial/Example2/._MAPPINGS_CHARMM_TO_AMBER
- gmx_ffconv_JCIM/Tutorial/Example2/toppar_CHARMM/
- __MACOSX/gmx_ffconv_JCIM/Tutorial/Example2/._toppar_CHARMM
- gmx_ffconv_JCIM/Tutorial/Example2/toppar_AMBER/
- __MACOSX/gmx_ffconv_JCIM/Tutorial/Example2/._toppar_AMBER
- gmx_ffconv_JCIM/Tutorial/Example2/BZAA_MEMB_CHARMM.gro
- __MACOSX/gmx_ffconv_JCIM/Tutorial/Example2/._BZAA_MEMB_CHARMM.gro
- gmx_ffconv_JCIM/Tutorial/Example2/AMBER_REF/
- __MACOSX/gmx_ffconv_JCIM/Tutorial/Example2/._AMBER_REF
- gmx_ffconv_JCIM/Tutorial/Example3/CSV_COMBINED/
- gmx_ffconv_JCIM/Tutorial/Example3/.DS_Store
- __MACOSX/gmx_ffconv_JCIM/Tutorial/Example3/._.DS_Store
- gmx_ffconv_JCIM/Tutorial/Example3/DPPC_CHARMM.gro
- __MACOSX/gmx_ffconv_JCIM/Tutorial/Example3/._DPPC_CHARMM.gro
- gmx_ffconv_JCIM/Tutorial/Example3/PPPC.itp
- __MACOSX/gmx_ffconv_JCIM/Tutorial/Example3/._PPPC.itp
- gmx_ffconv_JCIM/Tutorial/Example3/DPPC_tail1.csv
- __MACOSX/gmx_ffconv_JCIM/Tutorial/Example3/._DPPC_tail1.csv
- gmx_ffconv_JCIM/Tutorial/Example3/CHARMM_DPPC.itp
- __MACOSX/gmx_ffconv_JCIM/Tutorial/Example3/._CHARMM_DPPC.itp
- gmx_ffconv_JCIM/Tutorial/Example3/DPPC_tail2_noheader.csv
- __MACOSX/gmx_ffconv_JCIM/Tutorial/Example3/._DPPC_tail2_noheader.csv
- gmx_ffconv_JCIM/Tutorial/Example3/AMBER_DPPC.itp
- __MACOSX/gmx_ffconv_JCIM/Tutorial/Example3/._AMBER_DPPC.itp
- gmx_ffconv_JCIM/Tutorial/Example3/DPPC_AMBER.gro
- __MACOSX/gmx_ffconv_JCIM/Tutorial/Example3/._DPPC_AMBER.gro
- gmx_ffconv_JCIM/Tutorial/Topologies/.DS_Store
- __MACOSX/gmx_ffconv_JCIM/Tutorial/Topologies/._.DS_Store
- gmx_ffconv_JCIM/Tutorial/Topologies/toppar_CHARMM/
- __MACOSX/gmx_ffconv_JCIM/Tutorial/Topologies/._toppar_CHARMM
- gmx_ffconv_JCIM/Tutorial/Topologies/toppar_AMBER/
- __MACOSX/gmx_ffconv_JCIM/Tutorial/Topologies/._toppar_AMBER
- gmx_ffconv_JCIM/Tutorial/Example1/.DS_Store
- __MACOSX/gmx_ffconv_JCIM/Tutorial/Example1/._.DS_Store
- gmx_ffconv_JCIM/Tutorial/Example1/CHARMM_MEMB.gro
- __MACOSX/gmx_ffconv_JCIM/Tutorial/Example1/._CHARMM_MEMB.gro
- gmx_ffconv_JCIM/Tutorial/Example1/toppar_CHARMM/
- __MACOSX/gmx_ffconv_JCIM/Tutorial/Example1/._toppar_CHARMM
- gmx_ffconv_JCIM/Tutorial/Example1/toppar_AMBER/
- __MACOSX/gmx_ffconv_JCIM/Tutorial/Example1/._toppar_AMBER
- gmx_ffconv_JCIM/Tutorial/Example1/AMBER_REF/
- __MACOSX/gmx_ffconv_JCIM/Tutorial/Example1/._AMBER_REF
- gmx_ffconv_JCIM/gmx_ffconv-1.0.2/Tutorial/.gitkeep
- __MACOSX/gmx_ffconv_JCIM/gmx_ffconv-1.0.2/Tutorial/._.gitkeep
- gmx_ffconv_JCIM/gmx_ffconv-1.0.2/Tutorial/Example1/
- __MACOSX/gmx_ffconv_JCIM/gmx_ffconv-1.0.2/Tutorial/._Example1
- gmx_ffconv_JCIM/gmx_ffconv-1.0.2/gmx_ffconv/BZAA_CHARMM.gro
- __MACOSX/gmx_ffconv_JCIM/gmx_ffconv-1.0.2/gmx_ffconv/._BZAA_CHARMM.gro
- gmx_ffconv_JCIM/gmx_ffconv-1.0.2/gmx_ffconv/__init__.py
- __MACOSX/gmx_ffconv_JCIM/gmx_ffconv-1.0.2/gmx_ffconv/.___init__.py
- gmx_ffconv_JCIM/gmx_ffconv-1.0.2/gmx_ffconv/utilities/
- __MACOSX/gmx_ffconv_JCIM/gmx_ffconv-1.0.2/gmx_ffconv/._utilities
- gmx_ffconv_JCIM/gmx_ffconv-1.0.2/gmx_ffconv/cli.py
- __MACOSX/gmx_ffconv_JCIM/gmx_ffconv-1.0.2/gmx_ffconv/._cli.py
- gmx_ffconv_JCIM/gmx_ffconv-1.0.2/.github/workflows/
- __MACOSX/gmx_ffconv_JCIM/gmx_ffconv-1.0.2/.github/._workflows
- gmx_ffconv_JCIM/Data_manuscript/TABLE3/FULLY_GLYCOSYLATED_PROTEIN/
- __MACOSX/gmx_ffconv_JCIM/Data_manuscript/TABLE3/._FULLY_GLYCOSYLATED_PROTEIN
- gmx_ffconv_JCIM/Data_manuscript/TABLE3/.DS_Store
- __MACOSX/gmx_ffconv_JCIM/Data_manuscript/TABLE3/._.DS_Store
- gmx_ffconv_JCIM/Data_manuscript/TABLE3/BZAA/
- __MACOSX/gmx_ffconv_JCIM/Data_manuscript/TABLE3/._BZAA
- gmx_ffconv_JCIM/Data_manuscript/TABLE3/Viral_MEMBRANE/
- __MACOSX/gmx_ffconv_JCIM/Data_manuscript/TABLE3/._Viral_MEMBRANE
- gmx_ffconv_JCIM/Data_manuscript/TABLE2/mapping_DOPC.csv
- gmx_ffconv_JCIM/Data_manuscript/TABLE2/mapping_BZAA.csv
- gmx_ffconv_JCIM/Data_manuscript/TABLE2/.DS_Store
- __MACOSX/gmx_ffconv_JCIM/Data_manuscript/TABLE2/._.DS_Store
- gmx_ffconv_JCIM/Data_manuscript/TABLE2/mapping_DPPC.csv
- gmx_ffconv_JCIM/Data_manuscript/TABLE2/TIMINGS_TABLE2_AMBER.txt
- gmx_ffconv_JCIM/Data_manuscript/TABLE2/mapping_CHL.csv
- gmx_ffconv_JCIM/Data_manuscript/TABLE2/mapping_PROA.csv
- gmx_ffconv_JCIM/Data_manuscript/TABLE2/mapping_PROB.csv
- gmx_ffconv_JCIM/Data_manuscript/TABLE2/toppar_CHARMM/
- __MACOSX/gmx_ffconv_JCIM/Data_manuscript/TABLE2/._toppar_CHARMM
- gmx_ffconv_JCIM/Data_manuscript/TABLE2/toppar_AMBER/
- __MACOSX/gmx_ffconv_JCIM/Data_manuscript/TABLE2/._toppar_AMBER
- gmx_ffconv_JCIM/Data_manuscript/TABLE2/script_DPPC_DOPE_CHL_timing_CHARMM.sh
- __MACOSX/gmx_ffconv_JCIM/Data_manuscript/TABLE2/._script_DPPC_DOPE_CHL_timing_CHARMM.sh
- gmx_ffconv_JCIM/Data_manuscript/TABLE2/script_DPPC_DOPE_CHL_timing.sh
- __MACOSX/gmx_ffconv_JCIM/Data_manuscript/TABLE2/._script_DPPC_DOPE_CHL_timing.sh
- gmx_ffconv_JCIM/gmx_ffconv-1.0.3/Tutorial/.gitkeep
- __MACOSX/gmx_ffconv_JCIM/gmx_ffconv-1.0.3/Tutorial/._.gitkeep
- gmx_ffconv_JCIM/gmx_ffconv-1.0.3/Tutorial/Example1/
- __MACOSX/gmx_ffconv_JCIM/gmx_ffconv-1.0.3/Tutorial/._Example1
- gmx_ffconv_JCIM/gmx_ffconv-1.0.3/gmx_ffconv/__init__.py
- __MACOSX/gmx_ffconv_JCIM/gmx_ffconv-1.0.3/gmx_ffconv/.___init__.py
- gmx_ffconv_JCIM/gmx_ffconv-1.0.3/gmx_ffconv/utilities/
- __MACOSX/gmx_ffconv_JCIM/gmx_ffconv-1.0.3/gmx_ffconv/._utilities
- gmx_ffconv_JCIM/gmx_ffconv-1.0.3/gmx_ffconv/cli.py
- __MACOSX/gmx_ffconv_JCIM/gmx_ffconv-1.0.3/gmx_ffconv/._cli.py
- gmx_ffconv_JCIM/gmx_ffconv-1.0.3/Scripts/convert_NMRrestraints.py
- __MACOSX/gmx_ffconv_JCIM/gmx_ffconv-1.0.3/Scripts/._convert_NMRrestraints.py
- gmx_ffconv_JCIM/gmx_ffconv-1.0.3/.github/workflows/
- __MACOSX/gmx_ffconv_JCIM/gmx_ffconv-1.0.3/.github/._workflows
- gmx_ffconv_JCIM/Tutorial/Example2/MAPPINGS_CHARMM_TO_AMBER/mapping_POT.csv
- __MACOSX/gmx_ffconv_JCIM/Tutorial/Example2/MAPPINGS_CHARMM_TO_AMBER/._mapping_POT.csv
- gmx_ffconv_JCIM/Tutorial/Example2/MAPPINGS_CHARMM_TO_AMBER/back_mapping_DOPE.csv
- __MACOSX/gmx_ffconv_JCIM/Tutorial/Example2/MAPPINGS_CHARMM_TO_AMBER/._back_mapping_DOPE.csv
- gmx_ffconv_JCIM/Tutorial/Example2/MAPPINGS_CHARMM_TO_AMBER/mapping_BZAA.csv
- __MACOSX/gmx_ffconv_JCIM/Tutorial/Example2/MAPPINGS_CHARMM_TO_AMBER/._mapping_BZAA.csv
- gmx_ffconv_JCIM/Tutorial/Example2/MAPPINGS_CHARMM_TO_AMBER/mapping_DPPC.csv
- __MACOSX/gmx_ffconv_JCIM/Tutorial/Example2/MAPPINGS_CHARMM_TO_AMBER/._mapping_DPPC.csv
- gmx_ffconv_JCIM/Tutorial/Example2/MAPPINGS_CHARMM_TO_AMBER/mapping_DOPE.csv
- __MACOSX/gmx_ffconv_JCIM/Tutorial/Example2/MAPPINGS_CHARMM_TO_AMBER/._mapping_DOPE.csv
- gmx_ffconv_JCIM/Tutorial/Example2/MAPPINGS_CHARMM_TO_AMBER/mapping_CLA.csv
- __MACOSX/gmx_ffconv_JCIM/Tutorial/Example2/MAPPINGS_CHARMM_TO_AMBER/._mapping_CLA.csv
- gmx_ffconv_JCIM/Tutorial/Example2/MAPPINGS_CHARMM_TO_AMBER/back_mapping_BZAA.csv
- __MACOSX/gmx_ffconv_JCIM/Tutorial/Example2/MAPPINGS_CHARMM_TO_AMBER/._back_mapping_BZAA.csv
- gmx_ffconv_JCIM/Tutorial/Example2/MAPPINGS_CHARMM_TO_AMBER/back_mapping_DPPC.csv
- __MACOSX/gmx_ffconv_JCIM/Tutorial/Example2/MAPPINGS_CHARMM_TO_AMBER/._back_mapping_DPPC.csv
- gmx_ffconv_JCIM/Tutorial/Example2/MAPPINGS_CHARMM_TO_AMBER/mapping_CHL.csv
- __MACOSX/gmx_ffconv_JCIM/Tutorial/Example2/MAPPINGS_CHARMM_TO_AMBER/._mapping_CHL.csv
- gmx_ffconv_JCIM/Tutorial/Example2/MAPPINGS_CHARMM_TO_AMBER/back_mapping_TIP3.csv
- __MACOSX/gmx_ffconv_JCIM/Tutorial/Example2/MAPPINGS_CHARMM_TO_AMBER/._back_mapping_TIP3.csv
- gmx_ffconv_JCIM/Tutorial/Example2/MAPPINGS_CHARMM_TO_AMBER/mapping_TIP3.csv
- __MACOSX/gmx_ffconv_JCIM/Tutorial/Example2/MAPPINGS_CHARMM_TO_AMBER/._mapping_TIP3.csv
- gmx_ffconv_JCIM/Tutorial/Example2/MAPPINGS_CHARMM_TO_AMBER/back_mapping_CHL.csv
- __MACOSX/gmx_ffconv_JCIM/Tutorial/Example2/MAPPINGS_CHARMM_TO_AMBER/._back_mapping_CHL.csv
- gmx_ffconv_JCIM/Tutorial/Example2/MAPPINGS_CHARMM_TO_AMBER/back_mapping_POT.csv
- __MACOSX/gmx_ffconv_JCIM/Tutorial/Example2/MAPPINGS_CHARMM_TO_AMBER/._back_mapping_POT.csv
- gmx_ffconv_JCIM/Tutorial/Example2/MAPPINGS_CHARMM_TO_AMBER/back_mapping_CLA.csv
- __MACOSX/gmx_ffconv_JCIM/Tutorial/Example2/MAPPINGS_CHARMM_TO_AMBER/._back_mapping_CLA.csv
- gmx_ffconv_JCIM/Tutorial/Example2/toppar_CHARMM/TIP3.itp
- __MACOSX/gmx_ffconv_JCIM/Tutorial/Example2/toppar_CHARMM/._TIP3.itp
- gmx_ffconv_JCIM/Tutorial/Example2/toppar_CHARMM/CLA.itp
- __MACOSX/gmx_ffconv_JCIM/Tutorial/Example2/toppar_CHARMM/._CLA.itp
- gmx_ffconv_JCIM/Tutorial/Example2/toppar_CHARMM/POT.itp
- __MACOSX/gmx_ffconv_JCIM/Tutorial/Example2/toppar_CHARMM/._POT.itp
- gmx_ffconv_JCIM/Tutorial/Example2/toppar_CHARMM/DOPE.itp
- __MACOSX/gmx_ffconv_JCIM/Tutorial/Example2/toppar_CHARMM/._DOPE.itp
- gmx_ffconv_JCIM/Tutorial/Example2/toppar_CHARMM/DPPC.itp
- __MACOSX/gmx_ffconv_JCIM/Tutorial/Example2/toppar_CHARMM/._DPPC.itp
- gmx_ffconv_JCIM/Tutorial/Example2/toppar_CHARMM/CHL1.itp
- __MACOSX/gmx_ffconv_JCIM/Tutorial/Example2/toppar_CHARMM/._CHL1.itp
- gmx_ffconv_JCIM/Tutorial/Example2/toppar_CHARMM/BZAA.itp
- __MACOSX/gmx_ffconv_JCIM/Tutorial/Example2/toppar_CHARMM/._BZAA.itp
- gmx_ffconv_JCIM/Tutorial/Example2/toppar_CHARMM/forcefield.itp
- __MACOSX/gmx_ffconv_JCIM/Tutorial/Example2/toppar_CHARMM/._forcefield.itp
- gmx_ffconv_JCIM/Tutorial/Example2/toppar_AMBER/K+.itp
- __MACOSX/gmx_ffconv_JCIM/Tutorial/Example2/toppar_AMBER/._K+.itp
- gmx_ffconv_JCIM/Tutorial/Example2/toppar_AMBER/PPPC.itp
- __MACOSX/gmx_ffconv_JCIM/Tutorial/Example2/toppar_AMBER/._PPPC.itp
- gmx_ffconv_JCIM/Tutorial/Example2/toppar_AMBER/BZAA.itp
- __MACOSX/gmx_ffconv_JCIM/Tutorial/Example2/toppar_AMBER/._BZAA.itp
- gmx_ffconv_JCIM/Tutorial/Example2/toppar_AMBER/CHL.itp
- __MACOSX/gmx_ffconv_JCIM/Tutorial/Example2/toppar_AMBER/._CHL.itp
- gmx_ffconv_JCIM/Tutorial/Example2/toppar_AMBER/TP3.itp
- __MACOSX/gmx_ffconv_JCIM/Tutorial/Example2/toppar_AMBER/._TP3.itp
- gmx_ffconv_JCIM/Tutorial/Example2/toppar_AMBER/OOPE.itp
- __MACOSX/gmx_ffconv_JCIM/Tutorial/Example2/toppar_AMBER/._OOPE.itp
- gmx_ffconv_JCIM/Tutorial/Example2/toppar_AMBER/forcefield.itp
- __MACOSX/gmx_ffconv_JCIM/Tutorial/Example2/toppar_AMBER/._forcefield.itp
- gmx_ffconv_JCIM/Tutorial/Example2/toppar_AMBER/Cl-.itp
- __MACOSX/gmx_ffconv_JCIM/Tutorial/Example2/toppar_AMBER/._Cl-.itp
- gmx_ffconv_JCIM/Tutorial/Example2/AMBER_REF/topol.top
- __MACOSX/gmx_ffconv_JCIM/Tutorial/Example2/AMBER_REF/._topol.top
- gmx_ffconv_JCIM/Tutorial/Example2/AMBER_REF/index.ndx
- __MACOSX/gmx_ffconv_JCIM/Tutorial/Example2/AMBER_REF/._index.ndx
- gmx_ffconv_JCIM/Tutorial/Example2/AMBER_REF/step6.0_minimization.mdp
- __MACOSX/gmx_ffconv_JCIM/Tutorial/Example2/AMBER_REF/._step6.0_minimization.mdp
- gmx_ffconv_JCIM/Tutorial/Example2/AMBER_REF/step5_input.gro
- __MACOSX/gmx_ffconv_JCIM/Tutorial/Example2/AMBER_REF/._step5_input.gro
- gmx_ffconv_JCIM/Tutorial/Example2/AMBER_REF/toppar/
- __MACOSX/gmx_ffconv_JCIM/Tutorial/Example2/AMBER_REF/._toppar
- gmx_ffconv_JCIM/Tutorial/Example3/CSV_COMBINED/DPPC_tail1_tail2.csv
- __MACOSX/gmx_ffconv_JCIM/Tutorial/Example3/CSV_COMBINED/._DPPC_tail1_tail2.csv
- gmx_ffconv_JCIM/Tutorial/Topologies/toppar_CHARMM/TIP3.itp
- __MACOSX/gmx_ffconv_JCIM/Tutorial/Topologies/toppar_CHARMM/._TIP3.itp
- gmx_ffconv_JCIM/Tutorial/Topologies/toppar_CHARMM/CLA.itp
- __MACOSX/gmx_ffconv_JCIM/Tutorial/Topologies/toppar_CHARMM/._CLA.itp
- gmx_ffconv_JCIM/Tutorial/Topologies/toppar_CHARMM/POT.itp
- __MACOSX/gmx_ffconv_JCIM/Tutorial/Topologies/toppar_CHARMM/._POT.itp
- gmx_ffconv_JCIM/Tutorial/Topologies/toppar_CHARMM/DOPE.itp
- __MACOSX/gmx_ffconv_JCIM/Tutorial/Topologies/toppar_CHARMM/._DOPE.itp
- gmx_ffconv_JCIM/Tutorial/Topologies/toppar_CHARMM/DPPC.itp
- __MACOSX/gmx_ffconv_JCIM/Tutorial/Topologies/toppar_CHARMM/._DPPC.itp
- gmx_ffconv_JCIM/Tutorial/Topologies/toppar_CHARMM/CHL1.itp
- __MACOSX/gmx_ffconv_JCIM/Tutorial/Topologies/toppar_CHARMM/._CHL1.itp
- gmx_ffconv_JCIM/Tutorial/Topologies/toppar_CHARMM/BZAA.itp
- __MACOSX/gmx_ffconv_JCIM/Tutorial/Topologies/toppar_CHARMM/._BZAA.itp
- gmx_ffconv_JCIM/Tutorial/Topologies/toppar_CHARMM/forcefield.itp
- __MACOSX/gmx_ffconv_JCIM/Tutorial/Topologies/toppar_CHARMM/._forcefield.itp
- gmx_ffconv_JCIM/Tutorial/Topologies/toppar_AMBER/K+.itp
- __MACOSX/gmx_ffconv_JCIM/Tutorial/Topologies/toppar_AMBER/._K+.itp
- gmx_ffconv_JCIM/Tutorial/Topologies/toppar_AMBER/PPPC.itp
- __MACOSX/gmx_ffconv_JCIM/Tutorial/Topologies/toppar_AMBER/._PPPC.itp
- gmx_ffconv_JCIM/Tutorial/Topologies/toppar_AMBER/BZAA.itp
- __MACOSX/gmx_ffconv_JCIM/Tutorial/Topologies/toppar_AMBER/._BZAA.itp
- gmx_ffconv_JCIM/Tutorial/Topologies/toppar_AMBER/CHL.itp
- __MACOSX/gmx_ffconv_JCIM/Tutorial/Topologies/toppar_AMBER/._CHL.itp
- gmx_ffconv_JCIM/Tutorial/Topologies/toppar_AMBER/TP3.itp
- __MACOSX/gmx_ffconv_JCIM/Tutorial/Topologies/toppar_AMBER/._TP3.itp
- gmx_ffconv_JCIM/Tutorial/Topologies/toppar_AMBER/OOPE.itp
- __MACOSX/gmx_ffconv_JCIM/Tutorial/Topologies/toppar_AMBER/._OOPE.itp
- gmx_ffconv_JCIM/Tutorial/Topologies/toppar_AMBER/forcefield.itp
- __MACOSX/gmx_ffconv_JCIM/Tutorial/Topologies/toppar_AMBER/._forcefield.itp
- gmx_ffconv_JCIM/Tutorial/Topologies/toppar_AMBER/Cl-.itp
- __MACOSX/gmx_ffconv_JCIM/Tutorial/Topologies/toppar_AMBER/._Cl-.itp
- gmx_ffconv_JCIM/Tutorial/Example1/toppar_CHARMM/TIP3.itp
- __MACOSX/gmx_ffconv_JCIM/Tutorial/Example1/toppar_CHARMM/._TIP3.itp
- gmx_ffconv_JCIM/Tutorial/Example1/toppar_CHARMM/CLA.itp
- __MACOSX/gmx_ffconv_JCIM/Tutorial/Example1/toppar_CHARMM/._CLA.itp
- gmx_ffconv_JCIM/Tutorial/Example1/toppar_CHARMM/POT.itp
- __MACOSX/gmx_ffconv_JCIM/Tutorial/Example1/toppar_CHARMM/._POT.itp
- gmx_ffconv_JCIM/Tutorial/Example1/toppar_CHARMM/DOPE.itp
- __MACOSX/gmx_ffconv_JCIM/Tutorial/Example1/toppar_CHARMM/._DOPE.itp
- gmx_ffconv_JCIM/Tutorial/Example1/toppar_CHARMM/DPPC.itp
- __MACOSX/gmx_ffconv_JCIM/Tutorial/Example1/toppar_CHARMM/._DPPC.itp
- gmx_ffconv_JCIM/Tutorial/Example1/toppar_CHARMM/CHL1.itp
- __MACOSX/gmx_ffconv_JCIM/Tutorial/Example1/toppar_CHARMM/._CHL1.itp
- gmx_ffconv_JCIM/Tutorial/Example1/toppar_CHARMM/forcefield.itp
- __MACOSX/gmx_ffconv_JCIM/Tutorial/Example1/toppar_CHARMM/._forcefield.itp
- gmx_ffconv_JCIM/Tutorial/Example1/toppar_AMBER/K+.itp
- __MACOSX/gmx_ffconv_JCIM/Tutorial/Example1/toppar_AMBER/._K+.itp
- gmx_ffconv_JCIM/Tutorial/Example1/toppar_AMBER/PPPC.itp
- __MACOSX/gmx_ffconv_JCIM/Tutorial/Example1/toppar_AMBER/._PPPC.itp
- gmx_ffconv_JCIM/Tutorial/Example1/toppar_AMBER/CHL.itp
- __MACOSX/gmx_ffconv_JCIM/Tutorial/Example1/toppar_AMBER/._CHL.itp
- gmx_ffconv_JCIM/Tutorial/Example1/toppar_AMBER/TP3.itp
- __MACOSX/gmx_ffconv_JCIM/Tutorial/Example1/toppar_AMBER/._TP3.itp
- gmx_ffconv_JCIM/Tutorial/Example1/toppar_AMBER/OOPE.itp
- __MACOSX/gmx_ffconv_JCIM/Tutorial/Example1/toppar_AMBER/._OOPE.itp
- gmx_ffconv_JCIM/Tutorial/Example1/toppar_AMBER/forcefield.itp
- __MACOSX/gmx_ffconv_JCIM/Tutorial/Example1/toppar_AMBER/._forcefield.itp
- gmx_ffconv_JCIM/Tutorial/Example1/toppar_AMBER/Cl-.itp
- __MACOSX/gmx_ffconv_JCIM/Tutorial/Example1/toppar_AMBER/._Cl-.itp
- gmx_ffconv_JCIM/Tutorial/Example1/AMBER_REF/topol.top
- __MACOSX/gmx_ffconv_JCIM/Tutorial/Example1/AMBER_REF/._topol.top
- gmx_ffconv_JCIM/Tutorial/Example1/AMBER_REF/index.ndx
- __MACOSX/gmx_ffconv_JCIM/Tutorial/Example1/AMBER_REF/._index.ndx
- gmx_ffconv_JCIM/Tutorial/Example1/AMBER_REF/.DS_Store
[truncated: 429 more entries]
