# Supplementary material for: gmx_ffconv: A Fast, User-Friendly Semi-Automated All-Atom Force Field Converter for GROMACS
Source: J Chem Inf Model. 2025 Sep 20;65(19):9850–5. doi: 10.1021/acs.jcim.5c02200 (PMC12529758; doi:10.1021/acs.jcim.5c02200)
Supplement: Supplementary file 2 [file ci5c02200_si_002.zip › gmx_ffconv_JCIM/README]

gmx_ffconv-1.0.*: Folder contains the software, see SI Section 3 for installation instructions.
data_manuscript: Contains the files required for Tables 2 and 3. Also contains Excel file with raw data
Tutorial: Example files for usage, described in SI. The SI file is included in the Tutorial folder.
