# Supplementary material for: gmx_ffconv: A Fast, User-Friendly Semi-Automated All-Atom Force Field Converter for GROMACS
Source: J Chem Inf Model. 2025 Sep 20;65(19):9850–5. doi: 10.1021/acs.jcim.5c02200 (PMC12529758; doi:10.1021/acs.jcim.5c02200)
Supplement: Supplementary file 2 [file ci5c02200_si_002.zip › gmx_ffconv_JCIM/Data_manuscript/TABLE_TIMINGS.xlsx]

## Sheet: RAW DATA
Timings 1AO6 PROA AMBER -> CHARMM			Timings 1AO6 PROA CHARMM -> AMBER			Timings CHL AMBER -> CHARMM			Timings CHL CHARMM -> AMBER			BZAA AMBER TO CHARMM			CHL
real	0m48.820s		real	0m49.067s		real	0m0.313s		real	0m0.230s		real	0m0.193s		real	0m0.312s
user	0m48.571s		user	0m48.821s		user	0m0.071s		user	0m0.069s		user	0m0.061s		user	0m0.077s
sys	0m0.111s		sys	0m0.116s		sys	0m0.041s		sys	0m0.037s		sys	0m0.032s		sys	0m0.039s
															DPPC
real	0m48.760s		real	0m48.567s		real	0m0.097s		real	0m0.104s		real	0m0.092s
user	0m48.563s		user	0m48.386s		user	0m0.059s		user	0m0.064s		user	0m0.054s		real	1m7.909s
sys	0m0.099s		sys	0m0.113s		sys	0m0.017s		sys	0m0.018s		sys	0m0.017s		user	1m7.062s
															sys	0m0.315s
real	0m48.677s		real	0m48.717s		real	0m0.097s		real	0m0.105s		real	0m0.091s		PSM
user	0m48.525s		user	0m48.560s		user	0m0.058s		user	0m0.064s		user	0m0.054s
sys	0m0.093s		sys	0m0.092s		sys	0m0.017s		sys	0m0.017s		sys	0m0.016s		real	0m8.533s
															user	0m7.227s
real	0m48.607s		real	0m48.635s		real	0m0.096s		real	0m0.104s		real	0m0.091s		sys	0m0.150s
user	0m48.418s		user	0m48.478s		user	0m0.058s		user	0m0.063s		user	0m0.054s		DPPE
sys	0m0.110s		sys	0m0.098s		sys	0m0.016s		sys	0m0.019s		sys	0m0.016s
															real	1m7.468s
real	0m48.797s		real	0m48.401s		real	0m0.098s		real	0m0.101s		real	0m0.105s		user	1m6.905s
user	0m48.556s		user	0m48.279s		user	0m0.058s		user	0m0.062s		user	0m0.061s		sys	0m0.319s
sys	0m0.135s		sys	0m0.099s		sys	0m0.018s		sys	0m0.017s		sys	0m0.020s		POPE
Timings of 1AO6 PROB AMBER-> CHARMM			Timings of 1AO6 PROB CHARMM-> AMBER			Timings of DPPC AMBER-> CHARMM			Timings of DPPC CHARMM-> AMBER			BZAA CHARMM TO AMBER
												real	0m0.093s		real	0m0.303s
real	0m49.049s		real	0m49.096s		real	0m0.106s		real	1m5.891s		user	0m0.055s		user	0m0.212s
user	0m48.829s		user	0m48.917s		user	0m0.065s		user	1m5.738s		sys	0m0.017s		sys	0m0.028s
sys	0m0.128s		sys	0m0.120s		sys	0m0.017s		sys	0m0.126s					POPC
												real	0m0.098s
real	0m50.443s		real	0m49.326s		real	0m0.104s		real	1m5.552s		user	0m0.055s		real	0m0.265s
user	0m50.223s		user	0m48.906s		user	0m0.065s		user	1m5.324s		sys	0m0.019s		user	0m0.215s
sys	0m0.101s		sys	0m0.208s		sys	0m0.017s		sys	0m0.135s					sys	0m0.020s
												real	0m0.093s		POPS
real	0m50.127s		real	0m48.294s		real	0m0.103s		real	1m5.658s		user	0m0.055s
user	0m49.895s		user	0m48.069s		user	0m0.065s		user	1m4.993s		sys	0m0.017s		real	0m0.254s
sys	0m0.143s		sys	0m0.151s		sys	0m0.017s		sys	0m0.384s					user	0m0.212s
												real	0m0.093s		sys	0m0.019s
real	0m48.781s		real	0m49.549s		real	0m0.103s		real	1m6.471s		user	0m0.055s		DPPS
user	0m48.568s		user	0m48.950s		user	0m0.065s		user	1m5.697s		sys	0m0.017s
sys	0m0.148s		sys	0m0.238s		sys	0m0.017s		sys	0m0.394s					real	1m6.509s
												real	0m0.092s		user	1m5.895s
real	0m48.879s		real	0m50.291s		real	0m0.103s		real	1m5.864s		user	0m0.055s		sys	0m0.407s
user	0m48.642s		user	0m49.533s		user	0m0.065s		user	1m5.237s		sys	0m0.016s		SOL
sys	0m0.147s		sys	0m0.370s		sys	0m0.016s		sys	0m0.319s
Timings of 1AO PROA --duplicate AMBER TO CHARMM			Timings of 1AO PROA --duplicate CHARMM TO AMBER			Timings of DOPC AMBER-> CHARMM			Timings of DOPC CHARMM-> AMBER						real	0m0.167s
															user	0m0.056s
real	0m0.156s		real	0m0.172s		real	0m0.325s		real	1m1.820s					sys	0m0.024s
user	0m0.073s		user	0m0.080s		user	0m0.284s		user	1m1.023s					POT
sys	0m0.026s		sys	0m0.030s		sys	0m0.017s		sys	0m0.365s
															real	0m0.095s
real	0m0.114s		real	0m0.134s		real	0m0.321s		real	1m1.758s					user	0m0.055s
user	0m0.072s		user	0m0.079s		user	0m0.282s		user	1m0.966s					sys	0m0.018s
sys	0m0.020s		sys	0m0.024s		sys	0m0.018s		sys	0m0.349s					CLA
real	0m0.115s		real	0m0.123s		real	0m0.323s		real	1m1.238s					real	0m0.095s
user	0m0.073s		user	0m0.077s		user	0m0.284s		user	1m0.398s					user	0m0.054s
sys	0m0.020s		sys	0m0.022s		sys	0m0.017s		sys	0m0.394s					sys	0m0.017s
real	0m0.117s		real	0m0.134s		real	0m0.320s		real	1m1.589s
user	0m0.073s		user	0m0.080s		user	0m0.281s		user	1m0.753s
sys	0m0.020s		sys	0m0.025s		sys	0m0.017s		sys	0m0.390s
real	0m0.118s		real	0m0.127s		real	0m0.321s		real	1m1.296s
user	0m0.074s		user	0m0.075s		user	0m0.282s		user	1m0.377s
sys	0m0.021s		sys	0m0.022s		sys	0m0.017s		sys	0m0.399s

## Sheet: DATA_CLEANING_TABLE2
Timings 1AO6 PROA AMBER -> CHARMM						Timings 1AO6 PROA CHARMM -> AMBER			Timings CHL AMBER -> CHARMM
		Seconds:
real	0m48.820s	48.82				real	0m49.067s	49.067
real	0m48.760s	48.76				real	0m48.567s	48.567
real	0m48.677s	48.677				real	0m48.717s	48.717
real	0m48.607s	48.607				real	0m48.635s	48.635
real	0m48.797s	48.797				real	0m48.401s	48.401
		48.7322	0.0886042	48.73 [48.73, 48.73]				48.6774	0.24685	48.68 [48.37, 48.98]
		0.926142								0.306504
		0.570307		48.7322						48.3709
Timings of 1AO6 PROB AMBER-> CHARMM				48.7322		Timings of 1AO6 PROB CHARMM-> AMBER				48.9839
real	0m49.049s	49.049				real	0m49.096s	49.096
real	0m50.443s	50.443				real	0m49.326s	49.326
real	0m50.127s	50.127				real	0m48.294s	48.294
real	0m48.781s	48.781				real	0m49.549s	49.549
real	0m48.879s	48.879				real	0m50.291s	50.291
		49.4558	0.771138	49.46 [48.50, 50.41]				49.3112	0.724186	49.31 [48.41, 50.21]
		0.141634		0.957494				0.953743		0.899196
				48.4983						48.412
				50.4133						50.2104
Timings of 1AO PROA --duplicate AMBER TO CHARMM						Timings of 1AO PROA --duplicate CHARMM TO AMBER
real	0m0.156s	0.156				real	0m0.172s	0.172
real	0m0.114s	0.114				real	0m0.134s	0.134
real	0m0.115s	0.115				real	0m0.123s	0.123
real	0m0.117s	0.117				real	0m0.134s	0.134
real	0m0.118s	0.118				real	0m0.127s	0.127
		0.124	0.0179583	0.12 [0.10, 0.15]				0.138	0.0195832	0.14 [0.11, 0.16]
		0.00179317		0.0222982				0.0406819		0.0243157
Timings CHL AMBER -> CHARMM				0.101702		Timings CHL CHARMM -> AMBER				0.113684
				0.146298						0.162316
real	0m0.313s	0.313				real	0m0.230s	0.23
real	0m0.097s	0.097				real	0m0.104s	0.104
real	0m0.097s	0.097				real	0m0.105s	0.105
real	0m0.096s	0.096				real	0m0.104s	0.104
real	0m0.098s	0.098				real	0m0.101s	0.101
		0.1402	0.0966007	0.14 [0.02, 0.26]				0.1288	0.0565924	0.13 [0.06, 0.20]
		0.000165943		0.119946						0.0702687
				0.0202544						0.0585313
Timings of DPPC AMBER-> CHARMM				0.260146		Timings of DPPC CHARMM-> AMBER				0.199069
real	0m0.106s	0.106				real	1m5.891s	65.891
real	0m0.104s	0.104				real	1m5.552s	65.552
real	0m0.103s	0.103				real	1m5.658s	65.658
real	0m0.103s	0.103				real	1m6.471s	66.471
real	0m0.103s	0.103				real	1m5.864s	65.864
		0.1038	0.00130384	0.10 [0.10, 0.11]				65.8872	0.355762	65.89 [65.45, 66.33]
		0.0213759		0.00161893						0.441737
				0.102181						65.4455
Timings of DOPC AMBER-> CHARMM				0.105419		Timings of DOPC CHARMM-> AMBER				66.3289
real	0m0.325s	0.325				real	1m1.820s	61.82
real	0m0.321s	0.321				real	1m1.758s	61.758
real	0m0.323s	0.323				real	1m1.238s	61.238
real	0m0.320s	0.32				real	1m1.589s	61.589
real	0m0.321s	0.321				real	1m1.296s	61.296
		0.322	0.002	0.32 [0.32, 0.32]				61.5402	0.264133	61.54 [61.21, 61.87]
BZAA AMBER TO CHARMM		0.440027		0.00248333		BZAA CHARMM TO AMBER				0.327964
				0.319517						61.2122
real	0m0.193s	0.193		0.324483		real	0m0.093s	0.093		61.8682
real	0m0.092s	0.092				real	0m0.098s	0.098
real	0m0.091s	0.091				real	0m0.093s	0.093
real	0m0.091s	0.091				real	0m0.093s	0.093
real	0m0.105s	0.105				real	0m0.092s	0.092
		0.1144	0.0443373	0.11 [0.06, 0.17]				0.0938	0.00238747	0.09 [0.09, 0.10]
		0.00226728		0.0550521						0.00296443
				0.0593479						0.0908356
				0.169452						0.0967644

## Sheet: SW_TESTS
	48.607	48.781	0.114	0.096	0.103	0.32	0.091
	48.677	48.879	0.115	0.097	0.103	0.321	0.091
	48.76	49.049	0.117	0.097	0.103	0.321	0.092
	48.797	50.127	0.118	0.098	0.104	0.323	0.105
	48.82	50.443	0.156	0.313	0.106	0.325	0.193
Shapiro Wilk:	0.570307	0.141634	0.00179317	0.000165943	0.0213759	0.440027	0.00226728

## Sheet: DATA_CLEANING_TABLE3
Viral membrane							Fully glycosylated protein				Phenylacetic acid
ffmap				groconv
CHL				real	0m2.903s		ffmap		groconv		ffmap	groconv
				user	0m1.395s		PROA	404.36s	0.15s		0.09s	0.06s
real	0m0.312s	0.312		sys	0m0.769s		PROB	421.75s
DPPC							PROC	422.39s
real	1m7.909s	67.909
PSM
real	0m8.533s	8.533
DPPE
				CHL	0.312
real	1m7.468s	67.468		DPPC	67.909
POPE				PSM	8.533
				DPPE	67.468
real	0m0.303s	0.303		POPE	0.303
POPC				POPC	0.265
				POPS	0.254
real	0m0.265s	0.265		DPPS	66.509
POPS				SOL	0.167
				POT	0.095
real	0m0.254s	0.254		CLA	0.095
DPPS					211.91
real	1m6.509s	66.509
SOL
real	0m0.167s	0.167
POT
real	0m0.095s	0.095
CLA
real	0m0.095s	0.095
		211.91
