# Supplementary material for: gmx_ffconv: A Fast, User-Friendly Semi-Automated All-Atom Force Field Converter for GROMACS
Source: J Chem Inf Model. 2025 Sep 20;65(19):9850–5. doi: 10.1021/acs.jcim.5c02200 (PMC12529758; doi:10.1021/acs.jcim.5c02200)
Supplement: Supplementary file 2 [file ci5c02200_si_002.zip › gmx_ffconv_JCIM/gmx_ffconv-1.0.3/pyproject.toml]

[project]
name = "gmx_ffconv"
version = "1.0.3.post1"
description = "An automated GROMACS force field converter tool"
readme = "README.md"
license = { file = "LICENSE" }
authors = [{ name = "Jasmine E. Aaltonen" }]
requires-python = ">=3.8"
dependencies = [
    "numpy",
    "networkx"
]

[project.scripts]
gmx_ffconv = "gmx_ffconv.cli:main"
[tool.setuptools.packages.find]
where = ["."]
exclude = ["Tutorial", "Scripts"]

[build-system]
requires = ["setuptools"]
build-backend = "setuptools.build_meta"


[project.urls]
"Homepage" = "https://github.com/Jassu1998/gmx_ffconv"
"Bug Tracker" = "https://github.com/Jassu1998/gmx_ffconv/issues"
