# Supplementary material for: gmx_ffconv: A Fast, User-Friendly Semi-Automated All-Atom Force Field Converter for GROMACS
Source: J Chem Inf Model. 2025 Sep 20;65(19):9850–5. doi: 10.1021/acs.jcim.5c02200 (PMC12529758; doi:10.1021/acs.jcim.5c02200)
Supplement: Supplementary file 2 [file ci5c02200_si_002.zip › gmx_ffconv_JCIM/Tutorial/Example2/BZAA_MEMB_CHARMM.gro]

Generated by CHARMM-GUI FF-Converter
34845
    1BZAA    C1    1   3.790   0.438  -4.438
    1BZAA    H1    2   3.869   0.507  -4.412
    1BZAA    C2    3   3.667   0.443  -4.370
    1BZAA    H2    4   3.651   0.516  -4.292
    1BZAA    C3    5   3.565   0.352  -4.403
    1BZAA    H3    6   3.471   0.355  -4.349
    1BZAA    C4    7   3.586   0.257  -4.504
    1BZAA    H4    8   3.509   0.186  -4.527
    1BZAA    C5    9   3.708   0.253  -4.573
    1BZAA    C6   10   3.810   0.343  -4.539
    1BZAA    H6   11   3.905   0.338  -4.589
    1BZAA    C7   12   3.733   0.145  -4.674
    1BZAA   H71   13   3.804   0.184  -4.751
    1BZAA   H72   14   3.638   0.120  -4.725
    1BZAA    C8   15   3.792   0.016  -4.617
    1BZAA    O8   16   3.819  -0.083  -4.683
    1BZAA    O9   17   3.816   0.011  -4.479
    1BZAA    H9   18   3.852  -0.074  -4.458
    2DOPE     N   19   2.544   1.700   6.233
    2DOPE   HN1   20   2.546   1.794   6.280
    2DOPE   HN2   21   2.571   1.622   6.297
    2DOPE   HN3   22   2.602   1.704   6.147
    2DOPE   C12   23   2.402   1.686   6.187
    2DOPE  H12A   24   2.336   1.721   6.270
    2DOPE  H12B   25   2.382   1.578   6.167
    2DOPE   C11   26   2.384   1.771   6.061
    2DOPE  H11A   27   2.274   1.777   6.037
    2DOPE  H11B   28   2.431   1.719   5.974
    2DOPE     P   29   2.363   2.023   6.133
    2DOPE   O13   30   2.443   2.146   6.120
    2DOPE   O14   31   2.319   1.982   6.268
    2DOPE   O11   32   2.242   2.031   6.032
    2DOPE   O12   33   2.446   1.899   6.075
    2DOPE    C1   34   2.110   2.025   6.084
    2DOPE    HA   35   2.093   2.105   6.160
    2DOPE    HB   36   2.091   1.926   6.130
    2DOPE    C2   37   2.008   2.048   5.971
    2DOPE    HS   38   1.908   2.014   6.007
    2DOPE   O21   39   2.036   1.994   5.844
    2DOPE   C21   40   2.060   1.867   5.841
    2DOPE   O22   41   2.018   1.786   5.922
    2DOPE   C22   42   2.133   1.838   5.711
    2DOPE   H2R   43   2.208   1.759   5.726
    2DOPE   H2S   44   2.179   1.933   5.674
    2DOPE    C3   45   1.998   2.195   5.942
    2DOPE    HX   46   1.962   2.238   6.037
    2DOPE    HY   47   1.920   2.198   5.861
    2DOPE   O31   48   2.122   2.263   5.907
    2DOPE   C31   49   2.130   2.329   5.792
    2DOPE   O32   50   2.035   2.348   5.717
    2DOPE   C32   51   2.263   2.397   5.777
    2DOPE   H2X   52   2.252   2.507   5.787
    2DOPE   H2Y   53   2.334   2.360   5.854
    2DOPE   C23   54   2.035   1.798   5.604
    2DOPE   H3R   55   1.964   1.724   5.649
    2DOPE   H3S   56   2.076   1.745   5.516
    2DOPE   C24   57   1.969   1.930   5.565
    2DOPE   H4R   58   1.920   1.986   5.647
    2DOPE   H4S   59   1.899   1.896   5.488
    2DOPE   C25   60   2.005   2.022   5.457
    2DOPE   H5R   61   2.056   1.960   5.380
    2DOPE   H5S   62   2.072   2.098   5.501
    2DOPE   C26   63   1.880   2.093   5.398
    2DOPE   H6R   64   1.844   2.173   5.466
    2DOPE   H6S   65   1.783   2.058   5.361
    2DOPE   C27   66   1.934   2.144   5.270
    2DOPE   H7R   67   2.010   2.197   5.330
    2DOPE   H7S   68   1.859   2.201   5.216
    2DOPE   C28   69   2.025   2.078   5.173
    2DOPE   H8R   70   1.973   1.983   5.146
    2DOPE   H8S   71   2.122   2.059   5.223
    2DOPE   C29   72   2.059   2.169   5.059
    2DOPE   H9R   73   2.060   2.279   5.066
    2DOPE  C210   74   2.081   2.115   4.943
    2DOPE  H10R   75   2.095   2.183   4.856
    2DOPE  C211   76   2.072   1.965   4.924
    2DOPE  H11R   77   2.088   1.901   5.012
    2DOPE  H11S   78   2.150   1.941   4.849
    2DOPE  C212   79   1.936   1.918   4.873
    2DOPE  H12R   80   1.853   1.979   4.918
    2DOPE  H12S   81   1.901   1.814   4.872
    2DOPE  C213   82   1.957   1.957   4.732
    2DOPE  H13R   83   1.998   2.058   4.736
    2DOPE  H13S   84   1.861   1.971   4.700
    2DOPE  C214   85   1.989   1.876   4.608
    2DOPE  H14R   86   2.019   1.779   4.647
    2DOPE  H14S   87   2.092   1.909   4.581
    2DOPE  C215   88   1.886   1.892   4.468
    2DOPE  H15R   89   1.831   1.806   4.474
    2DOPE  H15S   90   1.972   1.837   4.440
    2DOPE  C216   91   1.817   2.025   4.353
    2DOPE  H16R   92   1.717   2.064   4.383
    2DOPE  H16S   93   1.757   1.991   4.275
    2DOPE  C217   94   1.877   2.182   4.310
    2DOPE  H17R   95   1.974   2.185   4.267
    2DOPE  H17S   96   1.973   2.232   4.348
    2DOPE  C218   97   1.824   2.318   4.344
    2DOPE  H18R   98   1.903   2.398   4.368
    2DOPE  H18S   99   1.728   2.337   4.384
    2DOPE  H18T  100   1.798   2.289   4.243
    2DOPE   C33  101   2.310   2.363   5.635
    2DOPE   H3X  102   2.373   2.445   5.594
    2DOPE   H3Y  103   2.225   2.351   5.565
    2DOPE   C34  104   2.390   2.234   5.637
    2DOPE   H4X  105   2.476   2.251   5.707
    2DOPE   H4Y  106   2.331   2.149   5.679
    2DOPE   C35  107   2.447   2.202   5.498
    2DOPE   H5X  108   2.507   2.110   5.506
    2DOPE   H5Y  109   2.515   2.287   5.473
    2DOPE   C36  110   2.344   2.192   5.383
    2DOPE   H6X  111   2.283   2.285   5.378
    2DOPE   H6Y  112   2.274   2.108   5.401
    2DOPE   C37  113   2.408   2.178   5.243
    2DOPE   H7X  114   2.326   2.167   5.168
    2DOPE   H7Y  115   2.460   2.273   5.220
    2DOPE   C38  116   2.505   2.058   5.231
    2DOPE   H8X  117   2.450   1.968   5.265
    2DOPE   H8Y  118   2.587   2.076   5.304
    2DOPE   C39  119   2.567   2.038   5.094
    2DOPE   H9X  120   2.636   2.119   5.066
    2DOPE  C310  121   2.554   1.934   5.009
    2DOPE  H10X  122   2.607   1.938   4.913
    2DOPE  C311  123   2.472   1.807   5.027
    2DOPE  H11X  124   2.539   1.720   5.046
    2DOPE  H11Y  125   2.404   1.816   5.114
    2DOPE  C312  126   2.387   1.771   4.904
    2DOPE  H12X  127   2.454   1.737   4.822
    2DOPE  H12Y  128   2.335   1.861   4.866
    2DOPE  C313  129   2.284   1.660   4.933
    2DOPE  H13X  130   2.340   1.564   4.940
    2DOPE  H13Y  131   2.235   1.678   5.031
    2DOPE  C314  132   2.177   1.643   4.824
    2DOPE  H14X  133   2.106   1.728   4.830
    2DOPE  H14Y  134   2.117   1.552   4.842
    2DOPE  C315  135   2.243   1.639   4.686
    2DOPE  H15X  136   2.345   1.597   4.699
    2DOPE  H15Y  137   2.252   1.741   4.643
    2DOPE  C316  138   2.179   1.545   4.586
    2DOPE  H16X  139   2.078   1.582   4.563
    2DOPE  H16Y  140   2.165   1.446   4.635
    2DOPE  C317  141   2.271   1.524   4.464
    2DOPE  H17X  142   2.375   1.509   4.497
    2DOPE  H17Y  143   2.230   1.430   4.419
    2DOPE  C318  144   2.281   1.636   4.360
    2DOPE  H18X  145   2.212   1.571   4.302
    2DOPE  H18Y  146   2.232   1.729   4.398
    2DOPE  H18Z  147   2.301   1.646   4.252
    3DOPE     N  148   1.881   2.433   5.902
    3DOPE   HN1  149   1.969   2.452   5.953
    3DOPE   HN2  150   1.878   2.329   5.904
    3DOPE   HN3  151   1.893   2.450   5.799
    3DOPE   C12  152   1.761   2.464   5.977
    3DOPE  H12A  153   1.681   2.396   5.938
    3DOPE  H12B  154   1.738   2.570   5.956
    3DOPE   C11  155   1.797   2.436   6.123
    3DOPE  H11A  156   1.895   2.483   6.148
    3DOPE  H11B  157   1.810   2.327   6.145
    3DOPE     P  158   1.574   2.411   6.249
    3DOPE   O13  159   1.453   2.495   6.261
    3DOPE   O14  160   1.611   2.327   6.365
    3DOPE   O11  161   1.560   2.316   6.118
    3DOPE   O12  162   1.699   2.497   6.205
    3DOPE    C1  163   1.438   2.242   6.108
    3DOPE    HA  164   1.352   2.311   6.125
    3DOPE    HB  165   1.440   2.161   6.184
    3DOPE    C2  166   1.397   2.174   5.971
    3DOPE    HS  167   1.318   2.097   5.987
    3DOPE   O21  168   1.514   2.113   5.915
    3DOPE   C21  169   1.494   2.041   5.807
    3DOPE   O22  170   1.393   2.030   5.741
    3DOPE   C22  171   1.617   1.957   5.789
    3DOPE   H2R  172   1.625   1.882   5.869
    3DOPE   H2S  173   1.707   2.021   5.797
    3DOPE    C3  174   1.330   2.281   5.879
    3DOPE    HX  175   1.240   2.320   5.931
    3DOPE    HY  176   1.293   2.236   5.784
    3DOPE   O31  177   1.418   2.390   5.855
    3DOPE   C31  178   1.374   2.474   5.764
    3DOPE   O32  179   1.266   2.473   5.709
    3DOPE   C32  180   1.492   2.563   5.731
    3DOPE   H2X  181   1.454   2.660   5.694
    3DOPE   H2Y  182   1.551   2.580   5.823
    3DOPE   C23  183   1.595   1.882   5.657
    3DOPE   H3R  184   1.565   1.957   5.578
    3DOPE   H3S  185   1.521   1.803   5.663
    3DOPE   C24  186   1.722   1.815   5.617
    3DOPE   H4R  187   1.781   1.780   5.704
    3DOPE   H4S  188   1.751   1.918   5.590
    3DOPE   C25  189   1.743   1.732   5.486
    3DOPE   H5R  190   1.714   1.629   5.504
    3DOPE   H5S  191   1.850   1.719   5.455
    3DOPE   C26  192   1.686   1.803   5.364
    3DOPE   H6R  193   1.743   1.891   5.343
    3DOPE   H6S  194   1.585   1.838   5.394
    3DOPE   C27  195   1.711   1.735   5.226
    3DOPE   H7R  196   1.679   1.632   5.254
    3DOPE   H7S  197   1.819   1.724   5.212
    3DOPE   C28  198   1.658   1.807   5.093
    3DOPE   H8R  199   1.710   1.771   5.005
    3DOPE   H8S  200   1.673   1.921   5.112
    3DOPE   C29  201   1.521   1.750   5.134
    3DOPE   H9R  202   1.500   1.787   5.230
    3DOPE  C210  203   1.413   1.689   5.041
    3DOPE  H10R  204   1.327   1.677   5.101
    3DOPE  C211  205   1.389   1.717   4.872
    3DOPE  H11R  206   1.312   1.640   4.850
    3DOPE  H11S  207   1.480   1.680   4.829
    3DOPE  C212  208   1.295   1.834   4.760
    3DOPE  H12R  209   1.326   1.936   4.781
    3DOPE  H12S  210   1.205   1.891   4.778
    3DOPE  C213  211   1.323   1.903   4.620
    3DOPE  H13R  212   1.262   1.846   4.549
    3DOPE  H13S  213   1.423   1.889   4.592
    3DOPE  C214  214   1.309   2.060   4.591
    3DOPE  H14R  215   1.369   2.142   4.637
    3DOPE  H14S  216   1.207   2.098   4.608
    3DOPE  C215  217   1.361   2.067   4.449
    3DOPE  H15R  218   1.289   2.002   4.395
    3DOPE  H15S  219   1.462   2.019   4.439
    3DOPE  C216  220   1.376   2.205   4.390
    3DOPE  H16R  221   1.478   2.246   4.405
    3DOPE  H16S  222   1.302   2.271   4.441
    3DOPE  C217  223   1.343   2.193   4.242
    3DOPE  H17R  224   1.340   2.292   4.193
    3DOPE  H17S  225   1.239   2.153   4.246
    3DOPE  C218  226   1.433   2.098   4.163
    3DOPE  H18R  227   1.439   1.999   4.212
    3DOPE  H18S  228   1.536   2.137   4.152
    3DOPE  H18T  229   1.391   2.080   4.061
    3DOPE   C33  230   1.576   2.489   5.625
    3DOPE   H3X  231   1.518   2.478   5.531
    3DOPE   H3Y  232   1.600   2.386   5.662
    3DOPE   C34  233   1.708   2.560   5.597
    3DOPE   H4X  234   1.689   2.666   5.567
    3DOPE   H4Y  235   1.768   2.561   5.690
    3DOPE   C35  236   1.789   2.492   5.487
    3DOPE   H5X  237   1.744   2.514   5.388
    3DOPE   H5Y  238   1.781   2.381   5.500
    3DOPE   C36  239   1.938   2.537   5.491
    3DOPE   H6X  240   1.972   2.541   5.596
    3DOPE   H6Y  241   1.946   2.638   5.445
    3DOPE   C37  242   2.037   2.449   5.417
    3DOPE   H7X  243   2.139   2.490   5.404
    3DOPE   H7Y  244   2.047   2.351   5.472
    3DOPE   C38  245   1.983   2.414   5.282
    3DOPE   H8X  246   1.890   2.363   5.314
    3DOPE   H8Y  247   2.065   2.348   5.246
    3DOPE   C39  248   1.945   2.486   5.162
    3DOPE   H9X  249   2.026   2.548   5.123
    3DOPE  C310  250   1.837   2.459   5.089
    3DOPE  H10X  251   1.837   2.520   5.000
    3DOPE  C311  252   1.722   2.356   5.096
    3DOPE  H11X  253   1.706   2.297   5.189
    3DOPE  H11Y  254   1.625   2.409   5.085
    3DOPE  C312  255   1.727   2.257   4.981
    3DOPE  H12X  256   1.635   2.195   4.993
    3DOPE  H12Y  257   1.808   2.182   4.985
    3DOPE  C313  258   1.728   2.342   4.853
    3DOPE  H13X  259   1.624   2.352   4.816
    3DOPE  H13Y  260   1.766   2.442   4.859
    3DOPE  C314  261   1.831   2.308   4.749
    3DOPE  H14X  262   1.932   2.274   4.779
    3DOPE  H14Y  263   1.834   2.378   4.663
    3DOPE  C315  264   1.772   2.194   4.698
    3DOPE  H15X  265   1.659   2.214   4.688
    3DOPE  H15Y  266   1.783   2.118   4.777
    3DOPE  C316  267   1.833   2.158   4.568
    3DOPE  H16X  268   1.742   2.202   4.514
    3DOPE  H16Y  269   1.784   2.066   4.562
    3DOPE  C317  270   2.002   2.114   4.513
    3DOPE  H17X  271   2.003   2.220   4.529
    3DOPE  H17Y  272   2.075   2.100   4.583
    3DOPE  C318  273   2.079   2.023   4.361
    3DOPE  H18X  274   2.170   1.971   4.346
    3DOPE  H18Y  275   2.019   1.939   4.308
    3DOPE  H18Z  276   2.037   2.031   4.256
    4DOPE     N  277   1.020   2.966   6.442
    4DOPE   HN1  278   0.946   2.980   6.514
    4DOPE   HN2  279   1.004   2.877   6.390
    4DOPE   HN3  280   1.114   2.959   6.487
    4DOPE   C12  281   1.015   3.080   6.345
    4DOPE  H12A  282   1.035   3.174   6.400
    4DOPE  H12B  283   0.912   3.084   6.303
    4DOPE   C11  284   1.120   3.061   6.234
    4DOPE  H11A  285   1.220   3.046   6.279
    4DOPE  H11B  286   1.127   3.155   6.174
    4DOPE     P  287   1.014   2.966   6.017
    4DOPE   O13  288   0.896   3.049   6.051
    4DOPE   O14  289   0.986   2.833   5.959
    4DOPE   O11  290   1.122   3.042   5.928
    4DOPE   O12  291   1.091   2.945   6.155
    4DOPE    C1  292   1.254   2.983   5.937
    4DOPE    HA  293   1.249   2.874   5.915
    4DOPE    HB  294   1.297   2.997   6.039
    4DOPE    C2  295   1.366   3.039   5.842
    4DOPE    HS  296   1.452   3.071   5.905
    4DOPE   O21  297   1.330   3.148   5.759
    4DOPE   C21  298   1.282   3.252   5.819
    4DOPE   O22  299   1.289   3.282   5.936
    4DOPE   C22  300   1.203   3.324   5.712
    4DOPE   H2R  301   1.275   3.367   5.638
    4DOPE   H2S  302   1.151   3.405   5.767
    4DOPE    C3  303   1.414   2.929   5.745
    4DOPE    HX  304   1.453   2.848   5.811
    4DOPE    HY  305   1.497   2.970   5.683
    4DOPE   O31  306   1.306   2.875   5.666
    4DOPE   C31  307   1.285   2.934   5.548
    4DOPE   O32  308   1.360   3.013   5.494
    4DOPE   C32  309   1.148   2.890   5.497
    4DOPE   H2X  310   1.133   2.781   5.513
    4DOPE   H2Y  311   1.072   2.944   5.557
    4DOPE   C23  312   1.097   3.225   5.652
    4DOPE   H3R  313   1.036   3.190   5.738
    4DOPE   H3S  314   1.147   3.143   5.599
    4DOPE   C24  315   0.994   3.278   5.555
    4DOPE   H4R  316   0.948   3.358   5.615
    4DOPE   H4S  317   0.907   3.220   5.520
    4DOPE   C25  318   1.056   3.331   5.430
    4DOPE   H5R  319   1.152   3.385   5.458
    4DOPE   H5S  320   0.975   3.386   5.377
    4DOPE   C26  321   1.136   3.267   5.332
    4DOPE   H6R  322   1.077   3.187   5.294
    4DOPE   H6S  323   1.225   3.234   5.393
    4DOPE   C27  324   1.158   3.355   5.205
    4DOPE   H7R  325   1.202   3.458   5.225
    4DOPE   H7S  326   1.057   3.367   5.164
    4DOPE   C28  327   1.233   3.293   5.089
    4DOPE   H8R  328   1.257   3.369   5.012
    4DOPE   H8S  329   1.190   3.202   5.043
    4DOPE   C29  330   1.339   3.271   5.189
    4DOPE   H9R  331   1.362   3.363   5.243
    4DOPE  C210  332   1.410   3.169   5.220
    4DOPE  H10R  333   1.510   3.190   5.214
    4DOPE  C211  334   1.397   3.039   5.163
    4DOPE  H11R  335   1.290   3.016   5.159
    4DOPE  H11S  336   1.449   2.990   5.245
    4DOPE  C212  337   1.475   2.998   5.036
    4DOPE  H12R  338   1.479   2.888   5.052
    4DOPE  H12S  339   1.581   3.029   5.029
    4DOPE  C213  340   1.395   3.030   4.910
    4DOPE  H13R  341   1.420   3.128   4.865
    4DOPE  H13S  342   1.288   3.033   4.939
    4DOPE  C214  343   1.415   2.923   4.804
    4DOPE  H14R  344   1.406   2.824   4.854
    4DOPE  H14S  345   1.516   2.931   4.760
    4DOPE  C215  346   1.311   2.927   4.692
    4DOPE  H15R  347   1.314   3.024   4.637
    4DOPE  H15S  348   1.209   2.918   4.736
    4DOPE  C216  349   1.337   2.808   4.600
    4DOPE  H16R  350   1.360   2.717   4.658
    4DOPE  H16S  351   1.426   2.832   4.536
    4DOPE  C217  352   1.216   2.772   4.516
    4DOPE  H17R  353   1.120   2.810   4.559
    4DOPE  H17S  354   1.209   2.665   4.487
    4DOPE  C218  355   1.234   2.844   4.392
    4DOPE  H18R  356   1.224   2.952   4.421
    4DOPE  H18S  357   1.155   2.819   4.317
    4DOPE  H18T  358   1.334   2.832   4.344
    4DOPE   C33  359   1.124   2.928   5.351
    4DOPE   H3X  360   1.184   2.867   5.280
    4DOPE   H3Y  361   1.160   3.030   5.337
    4DOPE   C34  362   0.974   2.922   5.326
    4DOPE   H4X  363   0.938   2.821   5.357
    4DOPE   H4Y  364   0.924   2.998   5.391
    4DOPE   C35  365   0.928   2.944   5.183
    4DOPE   H5X  366   0.819   2.929   5.186
    4DOPE   H5Y  367   0.974   2.875   5.110
    4DOPE   C36  368   0.939   3.086   5.134
    4DOPE   H6X  369   1.045   3.114   5.125
    4DOPE   H6Y  370   0.887   3.157   5.203
    4DOPE   C37  371   0.883   3.099   4.997
    4DOPE   H7X  372   0.950   3.042   4.928
    4DOPE   H7Y  373   0.782   3.052   4.991
    4DOPE   C38  374   0.883   3.248   4.969
    4DOPE   H8X  375   0.978   3.301   4.980
    4DOPE   H8Y  376   0.811   3.301   5.029
    4DOPE   C39  377   0.840   3.250   4.833
    4DOPE   H9X  378   0.731   3.255   4.820
    4DOPE  C310  379   0.926   3.234   4.734
    4DOPE  H10X  380   0.880   3.216   4.638
    4DOPE  C311  381   1.075   3.213   4.742
    4DOPE  H11X  382   1.100   3.171   4.841
    4DOPE  H11Y  383   1.101   3.130   4.673
    4DOPE  C312  384   1.167   3.338   4.722
    4DOPE  H12X  385   1.272   3.315   4.740
    4DOPE  H12Y  386   1.127   3.408   4.801
    4DOPE  C313  387   1.164   3.430   4.597
    4DOPE  H13X  388   1.056   3.440   4.614
    4DOPE  H13Y  389   1.204   3.531   4.618
    4DOPE  C314  390   1.214   3.405   4.446
    4DOPE  H14X  391   1.232   3.499   4.391
    4DOPE  H14Y  392   1.149   3.373   4.363
    4DOPE  C315  393   1.316   3.301   4.428
    4DOPE  H15X  394   1.313   3.260   4.325
    4DOPE  H15Y  395   1.299   3.219   4.501
    4DOPE  C316  396   1.428   3.393   4.455
    4DOPE  H16X  397   1.408   3.426   4.559
    4DOPE  H16Y  398   1.425   3.481   4.385
    4DOPE  C317  399   1.560   3.329   4.457
    4DOPE  H17X  400   1.586   3.301   4.353
    4DOPE  H17Y  401   1.629   3.408   4.495
    4DOPE  C318  402   1.556   3.210   4.550
    4DOPE  H18X  403   1.511   3.234   4.649
    4DOPE  H18Y  404   1.501   3.124   4.506
    4DOPE  H18Z  405   1.659   3.179   4.563
    5DOPE     N  406   1.696   3.418   6.354
    5DOPE   HN1  407   1.703   3.317   6.376
    5DOPE   HN2  408   1.760   3.477   6.412
    5DOPE   HN3  409   1.598   3.452   6.367
    5DOPE   C12  410   1.729   3.442   6.210
    5DOPE  H12A  411   1.668   3.373   6.148
    5DOPE  H12B  412   1.835   3.417   6.201
    5DOPE   C11  413   1.707   3.589   6.174
    5DOPE  H11A  414   1.743   3.609   6.070
    5DOPE  H11B  415   1.767   3.654   6.242
    5DOPE     P  416   1.468   3.577   6.077
    5DOPE   O13  417   1.347   3.535   6.150
    5DOPE   O14  418   1.534   3.479   5.988
    5DOPE   O11  419   1.447   3.712   6.002
    5DOPE   O12  420   1.570   3.623   6.190
    5DOPE    C1  421   1.366   3.819   6.050
    5DOPE    HA  422   1.421   3.884   6.121
    5DOPE    HB  423   1.280   3.778   6.106
    5DOPE    C2  424   1.319   3.902   5.929
    5DOPE    HS  425   1.233   3.966   5.953
    5DOPE   O21  426   1.301   3.820   5.820
    5DOPE   C21  427   1.194   3.773   5.796
    5DOPE   O22  428   1.080   3.816   5.813
    5DOPE   C22  429   1.232   3.658   5.706
    5DOPE   H2R  430   1.268   3.576   5.770
    5DOPE   H2S  431   1.295   3.689   5.620
    5DOPE    C3  432   1.417   4.001   5.882
    5DOPE    HX  433   1.428   4.064   5.972
    5DOPE    HY  434   1.376   4.059   5.796
    5DOPE   O31  435   1.538   3.934   5.851
    5DOPE   C31  436   1.546   3.878   5.733
    5DOPE   O32  437   1.479   3.897   5.634
    5DOPE   C32  438   1.668   3.792   5.734
    5DOPE   H2X  439   1.742   3.822   5.656
    5DOPE   H2Y  440   1.718   3.792   5.834
    5DOPE   C23  441   1.100   3.634   5.657
    5DOPE   H3R  442   1.079   3.725   5.602
    5DOPE   H3S  443   1.040   3.595   5.743
    5DOPE   C24  444   1.059   3.572   5.534
    5DOPE   H4R  445   0.956   3.539   5.512
    5DOPE   H4S  446   1.102   3.489   5.588
    5DOPE   C25  447   1.111   3.610   5.400
    5DOPE   H5R  448   1.069   3.537   5.332
    5DOPE   H5S  449   1.221   3.608   5.393
    5DOPE   C26  450   1.035   3.712   5.321
    5DOPE   H6R  451   1.058   3.792   5.385
    5DOPE   H6S  452   0.925   3.694   5.310
    5DOPE   C27  453   1.105   3.728   5.190
    5DOPE   H7R  454   1.213   3.713   5.211
    5DOPE   H7S  455   1.088   3.826   5.149
    5DOPE   C28  456   1.056   3.630   5.088
    5DOPE   H8R  457   0.948   3.621   5.066
    5DOPE   H8S  458   1.053   3.543   5.142
    5DOPE   C29  459   1.160   3.624   4.980
    5DOPE   H9R  460   1.258   3.579   5.003
    5DOPE  C210  461   1.137   3.678   4.863
    5DOPE  H10R  462   1.217   3.691   4.789
    5DOPE  C211  463   1.006   3.744   4.840
    5DOPE  H11R  464   1.004   3.852   4.859
    5DOPE  H11S  465   0.931   3.704   4.905
    5DOPE  C212  466   0.947   3.709   4.707
    5DOPE  H12R  467   0.850   3.759   4.708
    5DOPE  H12S  468   0.925   3.601   4.695
    5DOPE  C213  469   1.034   3.764   4.597
    5DOPE  H13R  470   1.134   3.719   4.598
    5DOPE  H13S  471   1.050   3.872   4.616
    5DOPE  C214  472   0.962   3.756   4.464
    5DOPE  H14R  473   1.028   3.795   4.383
    5DOPE  H14S  474   0.886   3.832   4.492
    5DOPE  C215  475   0.882   3.630   4.414
    5DOPE  H15R  476   0.858   3.642   4.306
    5DOPE  H15S  477   0.789   3.613   4.472
    5DOPE  C216  478   0.968   3.511   4.403
    5DOPE  H16R  479   1.021   3.555   4.486
    5DOPE  H16S  480   1.033   3.524   4.316
    5DOPE  C217  481   0.917   3.364   4.432
    5DOPE  H17R  482   0.855   3.351   4.342
    5DOPE  H17S  483   0.858   3.376   4.525
    5DOPE  C218  484   1.000   3.228   4.442
    5DOPE  H18R  485   0.950   3.141   4.484
    5DOPE  H18S  486   1.084   3.227   4.509
    5DOPE  H18T  487   1.051   3.199   4.349
    5DOPE   C33  488   1.619   3.661   5.693
    5DOPE   H3X  489   1.616   3.664   5.581
    5DOPE   H3Y  490   1.526   3.622   5.741
    5DOPE   C34  491   1.719   3.567   5.736
    5DOPE   H4X  492   1.812   3.620   5.703
    5DOPE   H4Y  493   1.740   3.556   5.846
    5DOPE   C35  494   1.673   3.437   5.670
    5DOPE   H5X  495   1.595   3.379   5.718
    5DOPE   H5Y  496   1.755   3.385   5.722
    5DOPE   C36  497   1.648   3.441   5.510
    5DOPE   H6X  498   1.718   3.513   5.458
    5DOPE   H6Y  499   1.548   3.484   5.496
    5DOPE   C37  500   1.659   3.316   5.415
    5DOPE   H7X  501   1.765   3.325   5.409
    5DOPE   H7Y  502   1.635   3.217   5.460
    5DOPE   C38  503   1.684   3.318   5.263
    5DOPE   H8X  504   1.682   3.211   5.224
    5DOPE   H8Y  505   1.781   3.344   5.226
    5DOPE   C39  506   1.603   3.436   5.222
    5DOPE   H9X  507   1.531   3.457   5.300
    5DOPE  C310  508   1.545   3.440   5.105
    5DOPE  H10X  509   1.456   3.502   5.087
    5DOPE  C311  510   1.553   3.329   5.001
    5DOPE  H11X  511   1.602   3.230   5.023
    5DOPE  H11Y  512   1.459   3.305   4.946
    5DOPE  C312  513   1.630   3.400   4.902
    5DOPE  H12X  514   1.664   3.332   4.820
    5DOPE  H12Y  515   1.713   3.429   4.966
    5DOPE  C313  516   1.559   3.524   4.854
    5DOPE  H13X  517   1.459   3.489   4.820
    5DOPE  H13Y  518   1.544   3.605   4.929
    5DOPE  C314  519   1.643   3.593   4.753
    5DOPE  H14X  520   1.670   3.521   4.674
    5DOPE  H14Y  521   1.736   3.629   4.803
    5DOPE  C315  522   1.564   3.712   4.704
    5DOPE  H15X  523   1.635   3.791   4.672
    5DOPE  H15Y  524   1.500   3.753   4.787
    5DOPE  C316  525   1.476   3.673   4.587
    5DOPE  H16X  526   1.398   3.604   4.625
    5DOPE  H16Y  527   1.540   3.622   4.511
    5DOPE  C317  528   1.409   3.793   4.524
    5DOPE  H17X  529   1.342   3.839   4.600
    5DOPE  H17Y  530   1.490   3.865   4.499
    5DOPE  C318  531   1.330   3.764   4.396
    5DOPE  H18X  532   1.243   3.699   4.416
    5DOPE  H18Y  533   1.292   3.860   4.355
    5DOPE  H18Z  534   1.394   3.716   4.319
    6DOPE     N  535   3.775   1.406   6.215
    6DOPE   HN1  536   3.786   1.438   6.115
    6DOPE   HN2  537   3.788   1.301   6.219
    6DOPE   HN3  538   3.681   1.433   6.248
    6DOPE   C12  539   3.887   1.480   6.280
    6DOPE  H12A  540   3.983   1.455   6.229
    6DOPE  H12B  541   3.892   1.449   6.386
    6DOPE   C11  542   3.860   1.628   6.264
    6DOPE  H11A  543   3.941   1.684   6.318
    6DOPE  H11B  544   3.762   1.652   6.310
    6DOPE     P  545   3.856   1.817   6.089
    6DOPE   O13  546   3.797   1.893   6.203
    6DOPE   O14  547   3.789   1.821   5.958
    6DOPE   O11  548   4.012   1.843   6.078
    6DOPE   O12  549   3.857   1.662   6.126
    6DOPE    C1  550   4.092   1.775   5.979
    6DOPE    HA  551   4.046   1.684   5.937
    6DOPE    HB  552   4.191   1.751   6.025
    6DOPE    C2  553   4.125   1.869   5.863
    6DOPE    HS  554   4.211   1.926   5.909
    6DOPE   O21  555   4.007   1.943   5.834
    6DOPE   C21  556   4.046   2.060   5.801
    6DOPE   O22  557   4.165   2.091   5.797
    6DOPE   C22  558   3.922   2.148   5.778
    6DOPE   H2R  559   3.910   2.215   5.864
    6DOPE   H2S  560   3.843   2.075   5.802
    6DOPE    C3  561   4.169   1.810   5.728
    6DOPE    HX  562   4.273   1.777   5.743
    6DOPE    HY  563   4.186   1.888   5.650
    6DOPE   O31  564   4.081   1.703   5.684
    6DOPE   C31  565   3.987   1.746   5.598
    6DOPE   O32  566   3.978   1.861   5.562
    6DOPE   C32  567   3.904   1.630   5.543
    6DOPE   H2X  568   3.951   1.534   5.572
    6DOPE   H2Y  569   3.804   1.636   5.590
    6DOPE   C23  570   3.888   2.228   5.644
    6DOPE   H3R  571   3.929   2.322   5.611
    6DOPE   H3S  572   3.821   2.305   5.686
    6DOPE   C24  573   3.862   2.148   5.511
    6DOPE   H4R  574   3.958   2.106   5.478
    6DOPE   H4S  575   3.830   2.226   5.436
    6DOPE   C25  576   3.770   2.022   5.517
    6DOPE   H5R  577   3.687   2.088   5.526
    6DOPE   H5S  578   3.778   1.958   5.606
    6DOPE   C26  579   3.706   1.933   5.411
    6DOPE   H6R  580   3.773   1.906   5.330
    6DOPE   H6S  581   3.631   2.006   5.380
    6DOPE   C27  582   3.613   1.814   5.439
    6DOPE   H7R  583   3.510   1.842   5.450
    6DOPE   H7S  584   3.617   1.758   5.532
    6DOPE   C28  585   3.561   1.760   5.312
    6DOPE   H8R  586   3.552   1.844   5.242
    6DOPE   H8S  587   3.461   1.717   5.339
    6DOPE   C29  588   3.602   1.647   5.242
    6DOPE   H9R  589   3.520   1.576   5.250
    6DOPE  C210  590   3.670   1.640   5.132
    6DOPE  H10R  591   3.689   1.539   5.098
    6DOPE  C211  592   3.719   1.759   5.058
    6DOPE  H11R  593   3.796   1.815   5.117
    6DOPE  H11S  594   3.635   1.826   5.036
    6DOPE  C212  595   3.768   1.723   4.921
    6DOPE  H12R  596   3.825   1.629   4.933
    6DOPE  H12S  597   3.836   1.806   4.894
    6DOPE  C213  598   3.661   1.703   4.813
    6DOPE  H13R  599   3.573   1.652   4.859
    6DOPE  H13S  600   3.704   1.639   4.734
    6DOPE  C214  601   3.611   1.829   4.740
    6DOPE  H14R  602   3.539   1.866   4.813
    6DOPE  H14S  603   3.542   1.810   4.656
    6DOPE  C215  604   3.722   1.925   4.689
    6DOPE  H15R  605   3.784   1.862   4.620
    6DOPE  H15S  606   3.790   1.960   4.770
    6DOPE  C216  607   3.672   2.047   4.608
    6DOPE  H16R  608   3.621   2.124   4.668
    6DOPE  H16S  609   3.601   2.010   4.531
    6DOPE  C217  610   3.779   2.133   4.544
    6DOPE  H17R  611   3.821   2.206   4.617
    6DOPE  H17S  612   3.729   2.194   4.465
    6DOPE  C218  613   3.892   2.054   4.483
    6DOPE  H18R  614   3.971   2.130   4.464
    6DOPE  H18S  615   3.855   2.006   4.389
    6DOPE  H18T  616   3.941   1.978   4.546
    6DOPE   C33  617   3.886   1.634   5.390
    6DOPE   H3X  618   3.858   1.734   5.352
    6DOPE   H3Y  619   3.804   1.564   5.364
    6DOPE   C34  620   4.004   1.586   5.309
    6DOPE   H4X  621   4.031   1.484   5.346
    6DOPE   H4Y  622   3.976   1.574   5.201
    6DOPE   C35  623   4.125   1.678   5.318
    6DOPE   H5X  624   4.195   1.614   5.266
    6DOPE   H5Y  625   4.161   1.680   5.423
    6DOPE   C36  626   4.115   1.823   5.259
    6DOPE   H6X  627   4.082   1.886   5.344
    6DOPE   H6Y  628   4.036   1.818   5.182
    6DOPE   C37  629   4.229   1.906   5.190
    6DOPE   H7X  630   4.205   2.014   5.194
    6DOPE   H7Y  631   4.327   1.906   5.244
    6DOPE   C38  632   4.250   1.870   5.040
    6DOPE   H8X  633   4.330   1.813   5.063
    6DOPE   H8Y  634   4.332   1.934   4.995
    6DOPE   C39  635   4.135   1.850   4.928
    6DOPE   H9X  636   4.122   1.939   4.873
    6DOPE  C310  637   4.077   1.718   4.866
    6DOPE  H10X  638   4.000   1.733   4.795
    6DOPE  C311  639   4.095   1.560   4.911
    6DOPE  H11X  640   4.155   1.509   4.985
    6DOPE  H11Y  641   3.996   1.509   4.923
    6DOPE  C312  642   4.146   1.465   4.794
    6DOPE  H12X  643   4.159   1.356   4.809
    6DOPE  H12Y  644   4.251   1.481   4.793
    6DOPE  C313  645   4.095   1.492   4.655
    6DOPE  H13X  646   4.103   1.598   4.621
    6DOPE  H13Y  647   4.151   1.425   4.587
    6DOPE  C314  648   3.958   1.440   4.648
    6DOPE  H14X  649   3.900   1.508   4.714
    6DOPE  H14Y  650   3.967   1.337   4.691
    6DOPE  C315  651   3.909   1.435   4.505
    6DOPE  H15X  652   3.812   1.384   4.515
    6DOPE  H15Y  653   3.977   1.372   4.442
    6DOPE  C316  654   3.890   1.572   4.440
    6DOPE  H16X  655   3.978   1.600   4.379
    6DOPE  H16Y  656   3.880   1.651   4.518
    6DOPE  C317  657   3.762   1.574   4.357
    6DOPE  H17X  658   3.760   1.496   4.280
    6DOPE  H17Y  659   3.677   1.547   4.422
    6DOPE  C318  660   3.738   1.710   4.295
    6DOPE  H18X  661   3.831   1.770   4.303
    6DOPE  H18Y  662   3.709   1.702   4.188
    6DOPE  H18Z  663   3.661   1.767   4.349
    7DOPE     N  664   2.015   0.448   6.364
    7DOPE   HN1  665   2.068   0.358   6.372
    7DOPE   HN2  666   1.975   0.481   6.455
    7DOPE   HN3  667   1.941   0.437   6.292
    7DOPE   C12  668   2.118   0.544   6.313
    7DOPE  H12A  669   2.203   0.540   6.385
    7DOPE  H12B  670   2.074   0.645   6.310
    7DOPE   C11  671   2.166   0.501   6.175
    7DOPE  H11A  672   2.240   0.575   6.136
    7DOPE  H11B  673   2.079   0.499   6.104
    7DOPE     P  674   2.252   0.281   6.059
    7DOPE   O13  675   2.139   0.306   5.969
    7DOPE   O14  676   2.273   0.145   6.110
    7DOPE   O11  677   2.383   0.344   6.001
    7DOPE   O12  678   2.224   0.372   6.187
    7DOPE    C1  679   2.494   0.365   6.088
    7DOPE    HA  680   2.505   0.281   6.162
    7DOPE    HB  681   2.482   0.460   6.143
    7DOPE    C2  682   2.622   0.366   6.004
    7DOPE    HS  683   2.709   0.406   6.059
    7DOPE   O21  684   2.616   0.436   5.880
    7DOPE   C21  685   2.592   0.564   5.893
    7DOPE   O22  686   2.605   0.630   5.994
    7DOPE   C22  687   2.528   0.609   5.762
    7DOPE   H2R  688   2.573   0.707   5.738
    7DOPE   H2S  689   2.420   0.621   5.781
    7DOPE    C3  690   2.662   0.224   5.977
    7DOPE    HX  691   2.671   0.170   6.075
    7DOPE    HY  692   2.766   0.244   5.941
    7DOPE   O31  693   2.582   0.155   5.877
    7DOPE   C31  694   2.530   0.033   5.903
    7DOPE   O32  695   2.532  -0.023   6.011
    7DOPE   C32  696   2.486  -0.041   5.772
    7DOPE   H2X  697   2.466  -0.147   5.798
    7DOPE   H2Y  698   2.397   0.011   5.732
    7DOPE   C23  699   2.547   0.513   5.642
    7DOPE   H3R  700   2.650   0.472   5.639
    7DOPE   H3S  701   2.534   0.574   5.550
    7DOPE   C24  702   2.446   0.396   5.632
    7DOPE   H4R  703   2.413   0.364   5.734
    7DOPE   H4S  704   2.498   0.309   5.586
    7DOPE   C25  705   2.326   0.433   5.543
    7DOPE   H5R  706   2.365   0.488   5.454
    7DOPE   H5S  707   2.256   0.500   5.597
    7DOPE   C26  708   2.249   0.313   5.487
    7DOPE   H6R  709   2.196   0.259   5.569
    7DOPE   H6S  710   2.323   0.244   5.442
    7DOPE   C27  711   2.149   0.353   5.377
    7DOPE   H7R  712   2.202   0.414   5.300
    7DOPE   H7S  713   2.068   0.415   5.421
    7DOPE   C28  714   2.089   0.228   5.310
    7DOPE   H8R  715   2.026   0.175   5.385
    7DOPE   H8S  716   2.176   0.163   5.287
    7DOPE   C29  717   2.010   0.252   5.184
    7DOPE   H9R  718   1.954   0.347   5.176
    7DOPE  C210  719   2.005   0.163   5.083
    7DOPE  H10R  720   1.944   0.183   4.994
    7DOPE  C211  721   2.075   0.030   5.082
    7DOPE  H11R  722   2.003  -0.044   5.042
    7DOPE  H11S  723   2.099  -0.006   5.186
    7DOPE  C212  724   2.206   0.023   5.001
    7DOPE  H12R  725   2.246  -0.081   5.007
    7DOPE  H12S  726   2.282   0.089   5.047
    7DOPE  C213  727   2.195   0.060   4.853
    7DOPE  H13R  728   2.145   0.159   4.840
    7DOPE  H13S  729   2.131  -0.015   4.802
    7DOPE  C214  730   2.333   0.069   4.789
    7DOPE  H14R  731   2.414   0.055   4.862
    7DOPE  H14S  732   2.348   0.167   4.737
    7DOPE  C215  733   2.355  -0.038   4.689
    7DOPE  H15R  734   2.330  -0.141   4.724
    7DOPE  H15S  735   2.463  -0.039   4.657
    7DOPE  C216  736   2.275  -0.010   4.568
    7DOPE  H16R  737   2.282   0.093   4.526
    7DOPE  H16S  738   2.166  -0.029   4.583
    7DOPE  C217  739   2.342  -0.102   4.478
    7DOPE  H17R  740   2.326  -0.210   4.499
    7DOPE  H17S  741   2.448  -0.078   4.460
    7DOPE  C218  742   2.289  -0.071   4.355
    7DOPE  H18R  743   2.341   0.011   4.301
    7DOPE  H18S  744   2.188  -0.033   4.356
    7DOPE  H18T  745   2.284  -0.167   4.301
    7DOPE   C33  746   2.594  -0.050   5.664
    7DOPE   H3X  747   2.667  -0.130   5.689
    7DOPE   H3Y  748   2.634   0.051   5.675
    7DOPE   C34  749   2.567  -0.086   5.519
    7DOPE   H4X  750   2.665  -0.106   5.470
    7DOPE   H4Y  751   2.513  -0.182   5.517
    7DOPE   C35  752   2.491   0.020   5.443
    7DOPE   H5X  753   2.552   0.112   5.433
    7DOPE   H5Y  754   2.404   0.052   5.504
    7DOPE   C36  755   2.443  -0.037   5.310
    7DOPE   H6X  756   2.376   0.039   5.264
    7DOPE   H6Y  757   2.387  -0.130   5.327
    7DOPE   C37  758   2.549  -0.067   5.206
    7DOPE   H7X  759   2.646  -0.102   5.250
    7DOPE   H7Y  760   2.521  -0.149   5.137
    7DOPE   C38  761   2.558   0.058   5.118
    7DOPE   H8X  762   2.490   0.071   5.039
    7DOPE   H8Y  763   2.650   0.026   5.069
    7DOPE   C39  764   2.595   0.180   5.199
    7DOPE   H9X  765   2.698   0.182   5.201
    7DOPE  C310  766   2.550   0.312   5.198
    7DOPE  H10X  767   2.621   0.383   5.237
    7DOPE  C311  768   2.446   0.354   5.102
    7DOPE  H11X  769   2.365   0.283   5.104
    7DOPE  H11Y  770   2.412   0.454   5.142
    7DOPE  C312  771   2.492   0.379   4.958
    7DOPE  H12X  772   2.511   0.282   4.907
    7DOPE  H12Y  773   2.584   0.442   4.951
    7DOPE  C313  774   2.381   0.451   4.884
    7DOPE  H13X  775   2.292   0.385   4.896
    7DOPE  H13Y  776   2.361   0.548   4.934
    7DOPE  C314  777   2.417   0.473   4.737
    7DOPE  H14X  778   2.462   0.379   4.697
    7DOPE  H14Y  779   2.494   0.553   4.732
    7DOPE  C315  780   2.297   0.511   4.648
    7DOPE  H15X  781   2.333   0.509   4.543
    7DOPE  H15Y  782   2.265   0.615   4.671
    7DOPE  C316  783   2.176   0.418   4.661
    7DOPE  H16X  784   2.138   0.419   4.766
    7DOPE  H16Y  785   2.206   0.314   4.636
    7DOPE  C317  786   2.059   0.459   4.571
    7DOPE  H17X  787   1.973   0.391   4.591
    7DOPE  H17Y  788   2.026   0.562   4.600
    7DOPE  C318  789   2.091   0.456   4.421
    7DOPE  H18X  790   2.174   0.525   4.397
    7DOPE  H18Y  791   2.121   0.353   4.390
    7DOPE  H18Z  792   2.002   0.487   4.362
    8DOPE     N  793   3.426   0.999   5.969
    8DOPE   HN1  794   3.494   1.066   5.929
    8DOPE   HN2  795   3.388   0.955   5.883
    8DOPE   HN3  796   3.339   1.042   6.009
    8DOPE   C12  797   3.488   0.881   6.046
    8DOPE  H12A  798   3.506   0.796   5.983
    8DOPE  H12B  799   3.420   0.839   6.121
    8DOPE   C11  800   3.635   0.884   6.065
    8DOPE  H11A  801   3.689   0.902   5.968
    8DOPE  H11B  802   3.669   0.782   6.101
    8DOPE     P  803   3.767   0.982   6.252
    8DOPE   O13  804   3.747   0.859   6.332
    8DOPE   O14  805   3.772   1.118   6.312
    8DOPE   O11  806   3.877   0.964   6.140
    8DOPE   O12  807   3.647   0.989   6.156
    8DOPE    C1  808   3.991   1.050   6.144
    8DOPE    HA  809   4.070   1.001   6.084
    8DOPE    HB  810   4.029   1.057   6.249
    8DOPE    C2  811   3.963   1.192   6.087
    8DOPE    HS  812   3.954   1.255   6.177
    8DOPE   O21  813   3.840   1.190   6.008
    8DOPE   C21  814   3.803   1.299   5.946
    8DOPE   O22  815   3.851   1.410   5.962
    8DOPE   C22  816   3.676   1.281   5.866
    8DOPE   H2R  817   3.587   1.309   5.926
    8DOPE   H2S  818   3.670   1.177   5.831
    8DOPE    C3  819   4.083   1.247   6.004
    8DOPE    HX  820   4.168   1.256   6.075
    8DOPE    HY  821   4.068   1.350   5.966
    8DOPE   O31  822   4.119   1.155   5.902
    8DOPE   C31  823   4.079   1.181   5.779
    8DOPE   O32  824   4.028   1.285   5.739
    8DOPE   C32  825   4.111   1.061   5.693
    8DOPE   H2X  826   4.072   1.078   5.591
    8DOPE   H2Y  827   4.221   1.059   5.689
    8DOPE   C23  828   3.690   1.381   5.750
    8DOPE   H3R  829   3.794   1.376   5.709
    8DOPE   H3S  830   3.673   1.486   5.782
    8DOPE   C24  831   3.602   1.344   5.633
    8DOPE   H4R  832   3.494   1.353   5.658
    8DOPE   H4S  833   3.624   1.239   5.604
    8DOPE   C25  834   3.632   1.430   5.513
    8DOPE   H5R  835   3.736   1.411   5.479
    8DOPE   H5S  836   3.622   1.539   5.534
    8DOPE   C26  837   3.541   1.387   5.402
    8DOPE   H6R  838   3.581   1.432   5.313
    8DOPE   H6S  839   3.433   1.410   5.417
    8DOPE   C27  840   3.576   1.255   5.341
    8DOPE   H7R  841   3.536   1.177   5.408
    8DOPE   H7S  842   3.686   1.245   5.330
    8DOPE   C28  843   3.520   1.259   5.199
    8DOPE   H8R  844   3.513   1.354   5.144
    8DOPE   H8S  845   3.416   1.270   5.229
    8DOPE   C29  846   3.558   1.132   5.126
    8DOPE   H9R  847   3.583   1.053   5.196
    8DOPE  C210  848   3.539   1.089   4.999
    8DOPE  H10R  849   3.541   0.983   4.973
    8DOPE  C211  850   3.467   1.152   4.892
    8DOPE  H11R  851   3.371   1.148   4.935
    8DOPE  H11S  852   3.442   1.090   4.802
    8DOPE  C212  853   3.538   1.285   4.874
    8DOPE  H12R  854   3.648   1.279   4.875
    8DOPE  H12S  855   3.506   1.357   4.952
    8DOPE  C213  856   3.497   1.341   4.744
    8DOPE  H13R  857   3.498   1.452   4.742
    8DOPE  H13S  858   3.394   1.305   4.737
    8DOPE  C214  859   3.542   1.260   4.629
    8DOPE  H14R  860   3.558   1.155   4.658
    8DOPE  H14S  861   3.633   1.309   4.589
    8DOPE  C215  862   3.440   1.253   4.520
    8DOPE  H15R  863   3.499   1.207   4.437
    8DOPE  H15S  864   3.426   1.360   4.506
    8DOPE  C216  865   3.303   1.181   4.519
    8DOPE  H16R  866   3.218   1.228   4.564
    8DOPE  H16S  867   3.319   1.087   4.572
    8DOPE  C217  868   3.223   1.165   4.387
    8DOPE  H17R  869   3.155   1.230   4.330
    8DOPE  H17S  870   3.131   1.131   4.432
    8DOPE  C218  871   3.291   1.093   4.281
    8DOPE  H18R  872   3.206   1.077   4.212
    8DOPE  H18S  873   3.343   1.013   4.328
    8DOPE  H18T  874   3.370   1.137   4.222
    8DOPE   C33  875   4.058   0.929   5.755
    8DOPE   H3X  876   4.109   0.907   5.852
    8DOPE   H3Y  877   4.085   0.849   5.683
    8DOPE   C34  878   3.907   0.920   5.781
    8DOPE   H4X  879   3.884   0.814   5.809
    8DOPE   H4Y  880   3.878   0.984   5.868
    8DOPE   C35  881   3.819   0.956   5.663
    8DOPE   H5X  882   3.843   1.056   5.620
    8DOPE   H5Y  883   3.713   0.959   5.696
    8DOPE   C36  884   3.832   0.849   5.556
    8DOPE   H6X  885   3.795   0.751   5.594
    8DOPE   H6Y  886   3.939   0.837   5.531
    8DOPE   C37  887   3.750   0.887   5.433
    8DOPE   H7X  888   3.646   0.887   5.464
    8DOPE   H7Y  889   3.772   0.989   5.395
    8DOPE   C38  890   3.768   0.783   5.324
    8DOPE   H8X  891   3.707   0.797   5.234
    8DOPE   H8Y  892   3.756   0.682   5.367
    8DOPE   C39  893   3.905   0.812   5.288
    8DOPE   H9X  894   3.982   0.751   5.340
    8DOPE  C310  895   3.944   0.892   5.191
    8DOPE  H10X  896   4.047   0.902   5.195
    8DOPE  C311  897   3.877   0.982   5.093
    8DOPE  H11X  898   3.775   1.000   5.127
    8DOPE  H11Y  899   3.936   1.076   5.097
    8DOPE  C312  900   3.877   0.940   4.944
    8DOPE  H12X  901   3.829   0.840   4.929
    8DOPE  H12Y  902   3.978   0.934   4.904
    8DOPE  C313  903   3.822   1.049   4.850
    8DOPE  H13X  904   3.714   1.035   4.839
    8DOPE  H13Y  905   3.841   1.148   4.896
    8DOPE  C314  906   3.881   1.048   4.709
    8DOPE  H14X  907   3.992   1.057   4.715
    8DOPE  H14Y  908   3.843   1.132   4.648
    8DOPE  C315  909   3.849   0.917   4.639
    8DOPE  H15X  910   3.887   0.843   4.712
    8DOPE  H15Y  911   3.901   0.907   4.541
    8DOPE  C316  912   3.704   0.874   4.627
    8DOPE  H16X  913   3.650   0.887   4.723
    8DOPE  H16Y  914   3.708   0.766   4.607
    8DOPE  C317  915   3.631   0.941   4.513
    8DOPE  H17X  916   3.522   0.918   4.526
    8DOPE  H17Y  917   3.647   1.050   4.522
    8DOPE  C318  918   3.677   0.897   4.374
    8DOPE  H18X  919   3.599   0.924   4.301
    8DOPE  H18Y  920   3.769   0.952   4.343
    8DOPE  H18Z  921   3.697   0.788   4.369
    9DOPE     N  922   0.556   2.617   6.029
    9DOPE   HN1  923   0.562   2.650   6.128
    9DOPE   HN2  924   0.491   2.537   6.027
    9DOPE   HN3  925   0.650   2.587   5.993
    9DOPE   C12  926   0.495   2.734   5.955
    9DOPE  H12A  927   0.492   2.709   5.847
    9DOPE  H12B  928   0.563   2.820   5.970
    9DOPE   C11  929   0.356   2.768   6.010
    9DOPE  H11A  930   0.281   2.694   5.970
    9DOPE  H11B  931   0.324   2.867   5.970
    9DOPE     P  932   0.232   2.736   6.241
    9DOPE   O13  933   0.218   2.831   6.352
    9DOPE   O14  934   0.233   2.590   6.271
    9DOPE   O11  935   0.117   2.766   6.138
    9DOPE   O12  936   0.362   2.769   6.153
    9DOPE    C1  937  -0.019   2.761   6.179
    9DOPE    HA  938  -0.068   2.861   6.167
    9DOPE    HB  939  -0.035   2.726   6.283
    9DOPE    C2  940  -0.095   2.663   6.094
    9DOPE    HS  941  -0.189   2.631   6.147
    9DOPE   O21  942  -0.016   2.551   6.052
    9DOPE   C21  943  -0.026   2.449   6.130
    9DOPE   O22  944  -0.087   2.447   6.236
    9DOPE   C22  945   0.058   2.338   6.066
    9DOPE   H2R  946   0.064   2.244   6.122
    9DOPE   H2S  947   0.162   2.375   6.064
    9DOPE    C3  948  -0.140   2.731   5.965
    9DOPE    HX  949  -0.218   2.807   5.982
    9DOPE    HY  950  -0.189   2.644   5.928
    9DOPE   O31  951  -0.041   2.780   5.876
    9DOPE   C31  952   0.025   2.704   5.792
    9DOPE   O32  953   0.020   2.586   5.777
    9DOPE   C32  954   0.117   2.780   5.706
    9DOPE   H2X  955   0.216   2.737   5.733
    9DOPE   H2Y  956   0.096   2.761   5.599
    9DOPE   C23  957   0.003   2.292   5.930
    9DOPE   H3R  958  -0.017   2.373   5.859
    9DOPE   H3S  959  -0.089   2.230   5.946
    9DOPE   C24  960   0.103   2.198   5.868
    9DOPE   H4R  961   0.066   2.126   5.793
    9DOPE   H4S  962   0.122   2.141   5.960
    9DOPE   C25  963   0.235   2.262   5.827
    9DOPE   H5R  964   0.293   2.172   5.795
    9DOPE   H5S  965   0.280   2.298   5.922
    9DOPE   C26  966   0.231   2.372   5.713
    9DOPE   H6R  967   0.150   2.431   5.747
    9DOPE   H6S  968   0.202   2.320   5.620
    9DOPE   C27  969   0.339   2.487   5.689
    9DOPE   H7R  970   0.421   2.437   5.652
    9DOPE   H7S  971   0.381   2.528   5.782
    9DOPE   C28  972   0.395   2.547   5.554
    9DOPE   H8R  973   0.497   2.591   5.566
    9DOPE   H8S  974   0.330   2.633   5.554
    9DOPE   C29  975   0.403   2.459   5.428
    9DOPE   H9R  976   0.477   2.377   5.424
    9DOPE  C210  977   0.316   2.471   5.331
    9DOPE  H10R  978   0.317   2.401   5.245
    9DOPE  C211  979   0.205   2.570   5.342
    9DOPE  H11R  980   0.218   2.651   5.268
    9DOPE  H11S  981   0.193   2.622   5.439
    9DOPE  C212  982   0.076   2.494   5.335
    9DOPE  H12R  983   0.001   2.568   5.365
    9DOPE  H12S  984   0.068   2.417   5.416
    9DOPE  C213  985   0.057   2.429   5.198
    9DOPE  H13R  986  -0.025   2.360   5.213
    9DOPE  H13S  987   0.137   2.357   5.176
    9DOPE  C214  988   0.046   2.523   5.075
    9DOPE  H14R  989   0.126   2.600   5.079
    9DOPE  H14S  990  -0.047   2.580   5.063
    9DOPE  C215  991   0.054   2.443   4.946
    9DOPE  H15R  992   0.015   2.340   4.964
    9DOPE  H15S  993   0.162   2.435   4.917
    9DOPE  C216  994  -0.023   2.503   4.830
    9DOPE  H16R  995   0.009   2.607   4.807
    9DOPE  H16S  996  -0.133   2.507   4.848
    9DOPE  C217  997   0.002   2.413   4.712
    9DOPE  H17R  998  -0.052   2.316   4.730
    9DOPE  H17S  999   0.111   2.389   4.702
    9DOPE  C218 1000  -0.042   2.468   4.581
    9DOPE  H18R 1001   0.030   2.534   4.528
    9DOPE  H18S 1002  -0.141   2.517   4.591
    9DOPE  H18T 1003  -0.048   2.377   4.520
    9DOPE   C33 1004   0.112   2.926   5.739
    9DOPE   H3X 1005   0.105   2.942   5.851
    9DOPE   H3Y 1006   0.022   2.977   5.697
    9DOPE   C34 1007   0.245   2.986   5.698
    9DOPE   H4X 1008   0.211   3.089   5.674
    9DOPE   H4Y 1009   0.298   2.983   5.796
    9DOPE   C35 1010   0.336   2.914   5.589
    9DOPE   H5X 1011   0.265   2.908   5.504
    9DOPE   H5Y 1012   0.357   2.813   5.627
    9DOPE   C36 1013   0.485   2.957   5.547
    9DOPE   H6X 1014   0.552   2.991   5.625
    9DOPE   H6Y 1015   0.484   3.026   5.460
    9DOPE   C37 1016   0.580   2.885   5.456
    9DOPE   H7X 1017   0.661   2.956   5.421
    9DOPE   H7Y 1018   0.631   2.811   5.522
    9DOPE   C38 1019   0.500   2.836   5.337
    9DOPE   H8X 1020   0.412   2.782   5.378
    9DOPE   H8Y 1021   0.573   2.762   5.301
    9DOPE   C39 1022   0.453   2.932   5.227
    9DOPE   H9X 1023   0.372   3.005   5.247
    9DOPE  C310 1024   0.494   2.929   5.100
    9DOPE  H10X 1025   0.467   3.012   5.032
    9DOPE  C311 1026   0.592   2.828   5.050
    9DOPE  H11X 1027   0.622   2.853   4.946
    9DOPE  H11Y 1028   0.683   2.833   5.111
    9DOPE  C312 1029   0.551   2.680   5.057
    9DOPE  H12X 1030   0.546   2.642   5.162
    9DOPE  H12Y 1031   0.633   2.622   5.010
    9DOPE  C313 1032   0.416   2.647   4.994
    9DOPE  H13X 1033   0.406   2.537   4.987
    9DOPE  H13Y 1034   0.336   2.684   5.063
    9DOPE  C314 1035   0.394   2.710   4.856
    9DOPE  H14X 1036   0.423   2.818   4.857
    9DOPE  H14Y 1037   0.285   2.707   4.836
    9DOPE  C315 1038   0.469   2.638   4.743
    9DOPE  H15X 1039   0.445   2.529   4.747
    9DOPE  H15Y 1040   0.578   2.648   4.761
    9DOPE  C316 1041   0.437   2.693   4.603
    9DOPE  H16X 1042   0.513   2.653   4.533
    9DOPE  H16Y 1043   0.449   2.804   4.606
    9DOPE  C317 1044   0.299   2.659   4.545
    9DOPE  H17X 1045   0.283   2.549   4.547
    9DOPE  H17Y 1046   0.220   2.705   4.609
    9DOPE  C318 1047   0.283   2.708   4.401
    9DOPE  H18X 1048   0.338   2.804   4.387
    9DOPE  H18Y 1049   0.325   2.636   4.328
    9DOPE  H18Z 1050   0.176   2.724   4.377
   10DOPE     N 1051   3.823   3.123   6.139
   10DOPE   HN1 1052   3.736   3.164   6.178
   10DOPE   HN2 1053   3.858   3.180   6.058
   10DOPE   HN3 1054   3.808   3.025   6.107
   10DOPE   C12 1055   3.929   3.119   6.244
   10DOPE  H12A 1056   3.923   3.024   6.300
   10DOPE  H12B 1057   3.914   3.205   6.313
   10DOPE   C11 1058   4.063   3.131   6.178
   10DOPE  H11A 1059   4.065   3.097   6.072
   10DOPE  H11B 1060   4.138   3.071   6.236
   10DOPE     P 1061   4.227   3.310   6.126
   10DOPE   O13 1062   4.319   3.195   6.133
   10DOPE   O14 1063   4.267   3.439   6.186
   10DOPE   O11 1064   4.186   3.327   5.978
   10DOPE   O12 1065   4.091   3.270   6.189
   10DOPE    C1 1066   4.083   3.421   5.955
   10DOPE    HA 1067   4.098   3.517   6.011
   10DOPE    HB 1068   3.984   3.379   5.981
   10DOPE    C2 1069   4.091   3.460   5.810
   10DOPE    HS 1070   4.009   3.533   5.795
   10DOPE   O21 1071   4.088   3.362   5.709
   10DOPE   C21 1072   3.992   3.281   5.716
   10DOPE   O22 1073   3.890   3.290   5.784
   10DOPE   C22 1074   4.031   3.163   5.629
   10DOPE   H2R 1075   4.057   3.082   5.700
   10DOPE   H2S 1076   4.121   3.185   5.567
   10DOPE    C3 1077   4.224   3.526   5.790
   10DOPE    HX 1078   4.249   3.586   5.879
   10DOPE    HY 1079   4.194   3.577   5.701
   10DOPE   O31 1080   4.338   3.448   5.765
   10DOPE   C31 1081   4.376   3.440   5.642
   10DOPE   O32 1082   4.330   3.491   5.541
   10DOPE   C32 1083   4.489   3.348   5.652
   10DOPE   H2X 1084   4.569   3.397   5.711
   10DOPE   H2Y 1085   4.456   3.260   5.711
   10DOPE   C23 1086   3.911   3.121   5.544
   10DOPE   H3R 1087   3.826   3.133   5.613
   10DOPE   H3S 1088   3.919   3.014   5.517
   10DOPE   C24 1089   3.881   3.204   5.419
   10DOPE   H4R 1090   3.869   3.313   5.440
   10DOPE   H4S 1091   3.782   3.168   5.382
   10DOPE   C25 1092   3.985   3.183   5.311
   10DOPE   H5R 1093   4.008   3.074   5.307
   10DOPE   H5S 1094   4.079   3.235   5.340
   10DOPE   C26 1095   3.942   3.239   5.174
   10DOPE   H6R 1096   3.940   3.350   5.178
   10DOPE   H6S 1097   3.840   3.202   5.146
   10DOPE   C27 1098   4.041   3.203   5.065
   10DOPE   H7R 1099   4.146   3.205   5.106
   10DOPE   H7S 1100   4.036   3.265   4.973
   10DOPE   C28 1101   4.016   3.062   5.025
   10DOPE   H8R 1102   4.032   3.007   5.120
   10DOPE   H8S 1103   4.102   3.042   4.958
   10DOPE   C29 1104   3.883   3.017   4.972
   10DOPE   H9R 1105   3.802   3.002   5.044
   10DOPE  C210 1106   3.861   2.986   4.846
   10DOPE  H10R 1107   3.763   2.946   4.815
   10DOPE  C211 1108   3.971   2.995   4.745
   10DOPE  H11R 1109   4.069   2.958   4.779
   10DOPE  H11S 1110   3.989   3.097   4.709
   10DOPE  C212 1111   3.938   2.910   4.629
   10DOPE  H12R 1112   3.902   2.806   4.656
   10DOPE  H12S 1113   4.029   2.911   4.566
   10DOPE  C213 1114   3.825   2.951   4.551
   10DOPE  H13R 1115   3.750   2.917   4.625
   10DOPE  H13S 1116   3.814   2.877   4.469
   10DOPE  C214 1117   3.818   3.103   4.518
   10DOPE  H14R 1118   3.914   3.113   4.464
   10DOPE  H14S 1119   3.830   3.164   4.608
   10DOPE  C215 1120   3.687   3.163   4.450
   10DOPE  H15R 1121   3.615   3.172   4.527
   10DOPE  H15S 1122   3.648   3.111   4.360
   10DOPE  C216 1123   3.649   3.298   4.409
   10DOPE  H16R 1124   3.636   3.375   4.487
   10DOPE  H16S 1125   3.559   3.297   4.339
   10DOPE  C217 1126   3.765   3.311   4.337
   10DOPE  H17R 1127   3.719   3.290   4.236
   10DOPE  H17S 1128   3.857   3.254   4.358
   10DOPE  C218 1129   3.819   3.429   4.352
   10DOPE  H18R 1130   3.919   3.438   4.301
   10DOPE  H18S 1131   3.774   3.501   4.419
   10DOPE  H18T 1132   3.748   3.465   4.277
   10DOPE   C33 1133   4.530   3.315   5.511
   10DOPE   H3X 1134   4.628   3.292   5.533
   10DOPE   H3Y 1135   4.541   3.396   5.437
   10DOPE   C34 1136   4.454   3.201   5.447
   10DOPE   H4X 1137   4.453   3.114   5.516
   10DOPE   H4Y 1138   4.351   3.241   5.436
   10DOPE   C35 1139   4.510   3.160   5.310
   10DOPE   H5X 1140   4.612   3.117   5.321
   10DOPE   H5Y 1141   4.521   3.252   5.247
   10DOPE   C36 1142   4.417   3.058   5.244
   10DOPE   H6X 1143   4.314   3.101   5.238
   10DOPE   H6Y 1144   4.411   2.968   5.309
   10DOPE   C37 1145   4.460   3.014   5.103
   10DOPE   H7X 1146   4.552   2.952   5.111
   10DOPE   H7Y 1147   4.380   2.948   5.063
   10DOPE   C38 1148   4.479   3.134   5.006
   10DOPE   H8X 1149   4.547   3.209   5.048
   10DOPE   H8Y 1150   4.379   3.182   4.998
   10DOPE   C39 1151   4.532   3.098   4.870
   10DOPE   H9X 1152   4.641   3.087   4.865
   10DOPE  C310 1153   4.459   3.085   4.758
   10DOPE  H10X 1154   4.508   3.043   4.671
   10DOPE  C311 1155   4.311   3.101   4.736
   10DOPE  H11X 1156   4.275   3.003   4.697
   10DOPE  H11Y 1157   4.260   3.108   4.835
   10DOPE  C312 1158   4.255   3.221   4.652
   10DOPE  H12X 1159   4.290   3.316   4.696
   10DOPE  H12Y 1160   4.144   3.216   4.663
   10DOPE  C313 1161   4.270   3.226   4.498
   10DOPE  H13X 1162   4.211   3.307   4.450
   10DOPE  H13Y 1163   4.369   3.263   4.473
   10DOPE  C314 1164   4.219   3.092   4.439
   10DOPE  H14X 1165   4.110   3.095   4.436
   10DOPE  H14Y 1166   4.251   3.012   4.509
   10DOPE  C315 1167   4.278   3.035   4.310
   10DOPE  H15X 1168   4.317   2.931   4.315
   10DOPE  H15Y 1169   4.353   3.095   4.311
   10DOPE  C316 1170   4.265   3.090   4.168
   10DOPE  H16X 1171   4.163   3.094   4.163
   10DOPE  H16Y 1172   4.283   3.017   4.087
   10DOPE  C317 1173   4.264   3.236   4.141
   10DOPE  H17X 1174   4.200   3.224   4.047
   10DOPE  H17Y 1175   4.214   3.283   4.229
   10DOPE  C318 1176   4.359   3.333   4.073
   10DOPE  H18X 1177   4.299   3.398   4.014
   10DOPE  H18Y 1178   4.414   3.395   4.143
   10DOPE  H18Z 1179   4.399   3.306   3.975
   11DOPE     N 1180   0.960   4.061   6.442
   11DOPE   HN1 1181   1.040   4.095   6.385
   11DOPE   HN2 1182   0.958   4.101   6.538
   11DOPE   HN3 1183   0.977   3.958   6.444
   11DOPE   C12 1184   0.835   4.088   6.359
   11DOPE  H12A 1185   0.789   4.183   6.388
   11DOPE  H12B 1186   0.769   4.001   6.375
   11DOPE   C11 1187   0.867   4.093   6.211
   11DOPE  H11A 1188   0.907   4.190   6.174
   11DOPE  H11B 1189   0.774   4.069   6.153
   11DOPE     P 1190   0.992   3.944   6.055
   11DOPE   O13 1191   1.074   3.825   6.079
   11DOPE   O14 1192   1.041   4.060   5.978
   11DOPE   O11 1193   0.854   3.902   6.004
   11DOPE   O12 1194   0.964   3.994   6.197
   11DOPE    C1 1195   0.796   3.787   6.062
   11DOPE    HA 1196   0.750   3.817   6.157
   11DOPE    HB 1197   0.869   3.704   6.084
   11DOPE    C2 1198   0.691   3.733   5.964
   11DOPE    HS 1199   0.662   3.631   5.988
   11DOPE   O21 1200   0.746   3.728   5.838
   11DOPE   C21 1201   0.820   3.629   5.824
   11DOPE   O22 1202   0.863   3.544   5.900
   11DOPE   C22 1203   0.808   3.619   5.678
   11DOPE   H2R 1204   0.709   3.613   5.636
   11DOPE   H2S 1205   0.854   3.520   5.663
   11DOPE    C3 1206   0.558   3.810   5.952
   11DOPE    HX 1207   0.514   3.839   6.047
   11DOPE    HY 1208   0.484   3.741   5.905
   11DOPE   O31 1209   0.577   3.935   5.892
   11DOPE   C31 1210   0.531   3.944   5.774
   11DOPE   O32 1211   0.445   3.875   5.721
   11DOPE   C32 1212   0.590   4.068   5.723
   11DOPE   H2X 1213   0.537   4.151   5.776
   11DOPE   H2Y 1214   0.698   4.073   5.744
   11DOPE   C23 1215   0.840   3.742   5.590
   11DOPE   H3R 1216   0.864   3.708   5.491
   11DOPE   H3S 1217   0.919   3.757   5.665
   11DOPE   C24 1218   0.867   3.891   5.600
   11DOPE   H4R 1219   0.841   3.928   5.701
   11DOPE   H4S 1220   0.800   3.924   5.519
   11DOPE   C25 1221   1.008   3.944   5.559
   11DOPE   H5R 1222   1.026   3.949   5.451
   11DOPE   H5S 1223   1.102   3.906   5.604
   11DOPE   C26 1224   1.007   4.087   5.595
   11DOPE   H6R 1225   1.000   4.088   5.706
   11DOPE   H6S 1226   0.913   4.121   5.549
   11DOPE   C27 1227   1.128   4.163   5.542
   11DOPE   H7R 1228   1.217   4.118   5.590
   11DOPE   H7S 1229   1.114   4.267   5.578
   11DOPE   C28 1230   1.151   4.163   5.389
   11DOPE   H8R 1231   1.178   4.060   5.356
   11DOPE   H8S 1232   1.242   4.224   5.369
   11DOPE   C29 1233   1.036   4.224   5.312
   11DOPE   H9R 1234   0.995   4.314   5.361
   11DOPE  C210 1235   0.977   4.179   5.200
   11DOPE  H10R 1236   0.895   4.236   5.153
   11DOPE  C211 1237   1.015   4.055   5.126
   11DOPE  H11R 1238   0.927   3.988   5.113
   11DOPE  H11S 1239   1.088   4.003   5.190
   11DOPE  C212 1240   1.085   4.071   4.990
   11DOPE  H12R 1241   1.120   3.971   4.958
   11DOPE  H12S 1242   1.178   4.131   5.002
   11DOPE  C213 1243   0.996   4.133   4.881
   11DOPE  H13R 1244   0.974   4.238   4.909
   11DOPE  H13S 1245   0.900   4.078   4.873
   11DOPE  C214 1246   1.068   4.128   4.745
   11DOPE  H14R 1247   1.085   4.022   4.723
   11DOPE  H14S 1248   1.168   4.175   4.755
   11DOPE  C215 1249   0.992   4.195   4.630
   11DOPE  H15R 1250   0.962   4.296   4.667
   11DOPE  H15S 1251   0.898   4.140   4.609
   11DOPE  C216 1252   1.077   4.214   4.501
   11DOPE  H16R 1253   1.171   4.266   4.526
   11DOPE  H16S 1254   1.017   4.279   4.433
   11DOPE  C217 1255   1.124   4.088   4.426
   11DOPE  H17R 1256   1.052   4.009   4.448
   11DOPE  H17S 1257   1.209   4.038   4.475
   11DOPE  C218 1258   1.155   4.110   4.275
   11DOPE  H18R 1259   1.231   4.188   4.260
   11DOPE  H18S 1260   1.068   4.146   4.214
   11DOPE  H18T 1261   1.185   4.014   4.227
   11DOPE   C33 1262   0.557   4.064   5.576
   11DOPE   H3X 1263   0.446   4.074   5.581
   11DOPE   H3Y 1264   0.575   3.966   5.528
   11DOPE   C34 1265   0.635   4.177   5.507
   11DOPE   H4X 1266   0.615   4.268   5.570
   11DOPE   H4Y 1267   0.739   4.150   5.508
   11DOPE   C35 1268   0.617   4.201   5.356
   11DOPE   H5X 1269   0.671   4.270   5.291
   11DOPE   H5Y 1270   0.557   4.290   5.382
   11DOPE   C36 1271   0.558   4.071   5.286
   11DOPE   H6X 1272   0.467   4.075   5.226
   11DOPE   H6Y 1273   0.505   3.999   5.351
   11DOPE   C37 1274   0.649   3.993   5.206
   11DOPE   H7X 1275   0.711   4.064   5.147
   11DOPE   H7Y 1276   0.705   3.943   5.289
   11DOPE   C38 1277   0.570   3.894   5.122
   11DOPE   H8X 1278   0.510   3.938   5.039
   11DOPE   H8Y 1279   0.501   3.831   5.183
   11DOPE   C39 1280   0.685   3.814   5.076
   11DOPE   H9X 1281   0.777   3.818   5.136
   11DOPE  C310 1282   0.685   3.746   4.965
   11DOPE  H10X 1283   0.765   3.676   4.948
   11DOPE  C311 1284   0.579   3.731   4.866
   11DOPE  H11X 1285   0.639   3.666   4.801
   11DOPE  H11Y 1286   0.489   3.681   4.909
   11DOPE  C312 1287   0.534   3.832   4.764
   11DOPE  H12X 1288   0.490   3.922   4.810
   11DOPE  H12Y 1289   0.462   3.783   4.695
   11DOPE  C313 1290   0.641   3.876   4.670
   11DOPE  H13X 1291   0.732   3.916   4.719
   11DOPE  H13Y 1292   0.674   3.784   4.612
   11DOPE  C314 1293   0.571   3.989   4.587
   11DOPE  H14X 1294   0.601   4.087   4.627
   11DOPE  H14Y 1295   0.463   3.967   4.571
   11DOPE  C315 1296   0.624   3.983   4.451
   11DOPE  H15X 1297   0.606   3.874   4.445
   11DOPE  H15Y 1298   0.722   3.968   4.495
   11DOPE  C316 1299   0.600   4.086   4.318
   11DOPE  H16X 1300   0.620   4.185   4.358
   11DOPE  H16Y 1301   0.494   4.072   4.292
   11DOPE  C317 1302   0.679   4.093   4.166
   11DOPE  H17X 1303   0.786   4.084   4.141
   11DOPE  H17Y 1304   0.681   4.003   4.119
   11DOPE  C318 1305   0.663   4.169   4.045
   11DOPE  H18X 1306   0.559   4.147   4.057
   11DOPE  H18Y 1307   0.716   4.259   4.068
   11DOPE  H18Z 1308   0.712   4.120   3.957
   12DOPE     N 1309   3.742  -0.164   6.195
   12DOPE   HN1 1310   3.657  -0.166   6.133
   12DOPE   HN2 1311   3.825  -0.155   6.133
   12DOPE   HN3 1312   3.743  -0.255   6.248
   12DOPE   C12 1313   3.733  -0.042   6.286
   12DOPE  H12A 1314   3.825  -0.026   6.340
   12DOPE  H12B 1315   3.667  -0.065   6.368
   12DOPE   C11 1316   3.690   0.088   6.220
   12DOPE  H11A 1317   3.773   0.127   6.155
   12DOPE  H11B 1318   3.676   0.163   6.303
   12DOPE     P 1319   3.507   0.206   6.087
   12DOPE   O13 1320   3.580   0.320   6.146
   12DOPE   O14 1321   3.361   0.206   6.106
   12DOPE   O11 1322   3.541   0.191   5.936
   12DOPE   O12 1323   3.567   0.069   6.149
   12DOPE    C1 1324   3.511   0.075   5.859
   12DOPE    HA 1325   3.412   0.032   5.885
   12DOPE    HB 1326   3.590  -0.001   5.875
   12DOPE    C2 1327   3.516   0.117   5.711
   12DOPE    HS 1328   3.524   0.027   5.646
   12DOPE   O21 1329   3.622   0.204   5.687
   12DOPE   C21 1330   3.732   0.157   5.710
   12DOPE   O22 1331   3.767   0.039   5.703
   12DOPE   C22 1332   3.815   0.283   5.718
   12DOPE   H2R 1333   3.870   0.262   5.811
   12DOPE   H2S 1334   3.760   0.379   5.724
   12DOPE    C3 1335   3.401   0.196   5.662
   12DOPE    HX 1336   3.404   0.281   5.736
   12DOPE    HY 1337   3.303   0.147   5.669
   12DOPE   O31 1338   3.437   0.244   5.530
   12DOPE   C31 1339   3.396   0.167   5.430
   12DOPE   O32 1340   3.326   0.071   5.439
   12DOPE   C32 1341   3.438   0.214   5.297
   12DOPE   H2X 1342   3.548   0.208   5.285
   12DOPE   H2Y 1343   3.384   0.165   5.213
   12DOPE   C23 1344   3.895   0.297   5.592
   12DOPE   H3R 1345   3.877   0.200   5.548
   12DOPE   H3S 1346   4.001   0.318   5.594
   12DOPE   C24 1347   3.856   0.384   5.481
   12DOPE   H4R 1348   3.832   0.487   5.505
   12DOPE   H4S 1349   3.772   0.323   5.436
   12DOPE   C25 1350   3.968   0.390   5.384
   12DOPE   H5R 1351   4.050   0.322   5.411
   12DOPE   H5S 1352   4.052   0.461   5.384
   12DOPE   C26 1353   3.883   0.363   5.260
   12DOPE   H6R 1354   3.825   0.271   5.239
   12DOPE   H6S 1355   3.954   0.325   5.199
   12DOPE   C27 1356   3.817   0.488   5.219
   12DOPE   H7R 1357   3.889   0.558   5.264
   12DOPE   H7S 1358   3.732   0.497   5.288
   12DOPE   C28 1359   3.785   0.504   5.067
   12DOPE   H8R 1360   3.853   0.530   4.989
   12DOPE   H8S 1361   3.739   0.605   5.076
   12DOPE   C29 1362   3.712   0.371   5.047
   12DOPE   H9R 1363   3.645   0.350   5.129
   12DOPE  C210 1364   3.708   0.292   4.928
   12DOPE  H10R 1365   3.632   0.216   4.920
   12DOPE  C211 1366   3.784   0.323   4.799
   12DOPE  H11R 1367   3.818   0.222   4.765
   12DOPE  H11S 1368   3.883   0.357   4.815
   12DOPE  C212 1369   3.717   0.373   4.665
   12DOPE  H12R 1370   3.637   0.299   4.638
   12DOPE  H12S 1371   3.788   0.368   4.580
   12DOPE  C213 1372   3.655   0.514   4.660
   12DOPE  H13R 1373   3.713   0.595   4.699
   12DOPE  H13S 1374   3.568   0.531   4.722
   12DOPE  C214 1375   3.608   0.551   4.522
   12DOPE  H14R 1376   3.690   0.550   4.449
   12DOPE  H14S 1377   3.562   0.654   4.525
   12DOPE  C215 1378   3.497   0.456   4.489
   12DOPE  H15R 1379   3.440   0.489   4.564
   12DOPE  H15S 1380   3.504   0.346   4.497
   12DOPE  C216 1381   3.413   0.504   4.382
   12DOPE  H16R 1382   3.392   0.608   4.410
   12DOPE  H16S 1383   3.317   0.456   4.353
   12DOPE  C217 1384   3.513   0.465   4.291
   12DOPE  H17R 1385   3.554   0.360   4.311
   12DOPE  H17S 1386   3.592   0.541   4.275
   12DOPE  C218 1387   3.440   0.444   4.177
   12DOPE  H18R 1388   3.533   0.413   4.136
   12DOPE  H18S 1389   3.401   0.540   4.137
   12DOPE  H18T 1390   3.370   0.359   4.167
   12DOPE   C33 1391   3.395   0.353   5.294
   12DOPE   H3X 1392   3.472   0.393   5.226
   12DOPE   H3Y 1393   3.432   0.408   5.384
   12DOPE   C34 1394   3.240   0.386   5.269
   12DOPE   H4X 1395   3.196   0.320   5.344
   12DOPE   H4Y 1396   3.216   0.486   5.312
   12DOPE   C35 1397   3.149   0.393   5.136
   12DOPE   H5X 1398   3.068   0.466   5.134
   12DOPE   H5Y 1399   3.114   0.293   5.112
   12DOPE   C36 1400   3.189   0.390   4.994
   12DOPE   H6X 1401   3.276   0.321   5.003
   12DOPE   H6Y 1402   3.215   0.482   4.940
   12DOPE   C37 1403   3.094   0.353   4.897
   12DOPE   H7X 1404   2.993   0.387   4.921
   12DOPE   H7Y 1405   3.106   0.425   4.818
   12DOPE   C38 1406   3.150   0.213   4.865
   12DOPE   H8X 1407   3.125   0.151   4.943
   12DOPE   H8Y 1408   3.259   0.198   4.856
   12DOPE   C39 1409   3.097   0.193   4.736
   12DOPE   H9X 1410   3.024   0.271   4.719
   12DOPE  C310 1411   3.130   0.116   4.637
   12DOPE  H10X 1412   3.120   0.166   4.540
   12DOPE  C311 1413   3.228   0.012   4.631
   12DOPE  H11X 1414   3.251  -0.014   4.735
   12DOPE  H11Y 1415   3.171  -0.068   4.582
   12DOPE  C312 1416   3.353   0.044   4.551
   12DOPE  H12X 1417   3.419  -0.041   4.579
   12DOPE  H12Y 1418   3.403   0.138   4.582
   12DOPE  C313 1419   3.329   0.044   4.400
   12DOPE  H13X 1420   3.280  -0.051   4.369
   12DOPE  H13Y 1421   3.262   0.128   4.370
   12DOPE  C314 1422   3.460   0.056   4.324
   12DOPE  H14X 1423   3.526  -0.028   4.356
   12DOPE  H14Y 1424   3.511   0.150   4.352
   12DOPE  C315 1425   3.432   0.046   4.175
   12DOPE  H15X 1426   3.400   0.146   4.135
   12DOPE  H15Y 1427   3.355  -0.030   4.152
   12DOPE  C316 1428   3.551   0.005   4.096
   12DOPE  H16X 1429   3.526  -0.019   3.990
   12DOPE  H16Y 1430   3.605  -0.083   4.139
   12DOPE  C317 1431   3.643   0.120   4.093
   12DOPE  H17X 1432   3.604   0.223   4.084
   12DOPE  H17Y 1433   3.689   0.118   4.195
   12DOPE  C318 1434   3.727   0.084   3.974
   12DOPE  H18X 1435   3.805   0.159   3.967
   12DOPE  H18Y 1436   3.766  -0.019   3.996
   12DOPE  H18Z 1437   3.689   0.076   3.873
   13DOPE     N 1438   4.101   3.924   6.365
   13DOPE   HN1 1439   4.081   3.926   6.467
   13DOPE   HN2 1440   4.087   4.018   6.323
   13DOPE   HN3 1441   4.047   3.851   6.312
   13DOPE   C12 1442   4.246   3.891   6.344
   13DOPE  H12A 1443   4.262   3.782   6.355
   13DOPE  H12B 1444   4.305   3.943   6.422
   13DOPE   C11 1445   4.289   3.933   6.205
   13DOPE  H11A 1446   4.247   3.863   6.127
   13DOPE  H11B 1447   4.399   3.922   6.202
   13DOPE     P 1448   4.193   4.113   6.042
   13DOPE   O13 1449   4.181   4.258   6.047
   13DOPE   O14 1450   4.070   4.032   6.027
   13DOPE   O11 1451   4.306   4.067   5.944
   13DOPE   O12 1452   4.250   4.068   6.183
   13DOPE    C1 1453   4.443   4.091   5.978
   13DOPE    HA 1454   4.470   4.053   6.077
   13DOPE    HB 1455   4.467   4.200   5.978
   13DOPE    C2 1456   4.535   4.017   5.879
   13DOPE    HS 1457   4.637   4.058   5.889
   13DOPE   O21 1458   4.493   4.026   5.744
   13DOPE   C21 1459   4.430   4.130   5.704
   13DOPE   O22 1460   4.426   4.241   5.754
   13DOPE   C22 1461   4.396   4.097   5.564
   13DOPE   H2R 1462   4.433   4.005   5.518
   13DOPE   H2S 1463   4.447   4.174   5.515
   13DOPE    C3 1464   4.538   3.865   5.907
   13DOPE    HX 1465   4.588   3.844   6.003
   13DOPE    HY 1466   4.601   3.821   5.826
   13DOPE   O31 1467   4.403   3.813   5.911
   13DOPE   C31 1468   4.354   3.790   5.789
   13DOPE   O32 1469   4.421   3.752   5.695
   13DOPE   C32 1470   4.204   3.813   5.783
   13DOPE   H2X 1471   4.150   3.748   5.854
   13DOPE   H2Y 1472   4.178   3.913   5.820
   13DOPE   C23 1473   4.284   4.167   5.506
   13DOPE   H3R 1474   4.199   4.143   5.573
   13DOPE   H3S 1475   4.273   4.136   5.399
   13DOPE   C24 1476   4.309   4.314   5.499
   13DOPE   H4R 1477   4.381   4.358   5.423
   13DOPE   H4S 1478   4.336   4.367   5.595
   13DOPE   C25 1479   4.167   4.326   5.471
   13DOPE   H5R 1480   4.217   4.421   5.456
   13DOPE   H5S 1481   4.104   4.330   5.563
   13DOPE   C26 1482   4.096   4.287   5.337
   13DOPE   H6R 1483   3.994   4.333   5.347
   13DOPE   H6S 1484   4.076   4.181   5.324
   13DOPE   C27 1485   4.157   4.353   5.213
   13DOPE   H7R 1486   4.262   4.342   5.182
   13DOPE   H7S 1487   4.191   4.435   5.270
   13DOPE   C28 1488   4.060   4.378   5.090
   13DOPE   H8R 1489   4.056   4.275   5.052
   13DOPE   H8S 1490   4.118   4.431   5.013
   13DOPE   C29 1491   3.915   4.433   5.091
   13DOPE   H9R 1492   3.895   4.538   5.112
   13DOPE  C210 1493   3.800   4.375   5.066
   13DOPE  H10R 1494   3.706   4.426   5.094
   13DOPE  C211 1495   3.796   4.234   5.027
   13DOPE  H11R 1496   3.695   4.193   5.044
   13DOPE  H11S 1497   3.871   4.174   5.083
   13DOPE  C212 1498   3.834   4.241   4.879
   13DOPE  H12R 1499   3.934   4.289   4.863
   13DOPE  H12S 1500   3.761   4.301   4.821
   13DOPE  C213 1501   3.845   4.100   4.825
   13DOPE  H13R 1502   3.753   4.043   4.853
   13DOPE  H13S 1503   3.932   4.053   4.876
   13DOPE  C214 1504   3.862   4.103   4.675
   13DOPE  H14R 1505   3.939   4.181   4.650
   13DOPE  H14S 1506   3.766   4.134   4.627
   13DOPE  C215 1507   3.910   3.971   4.618
   13DOPE  H15R 1508   3.833   3.892   4.631
   13DOPE  H15S 1509   4.000   3.938   4.674
   13DOPE  C216 1510   3.948   3.987   4.472
   13DOPE  H16R 1511   4.015   4.074   4.458
   13DOPE  H16S 1512   3.857   4.006   4.411
   13DOPE  C217 1513   4.023   3.866   4.421
   13DOPE  H17R 1514   3.954   3.783   4.435
   13DOPE  H17S 1515   4.107   3.836   4.487
   13DOPE  C218 1516   4.074   3.887   4.278
   13DOPE  H18R 1517   4.110   3.792   4.238
   13DOPE  H18S 1518   4.159   3.958   4.279
   13DOPE  H18T 1519   3.997   3.926   4.209
   13DOPE   C33 1520   4.157   3.793   5.636
   13DOPE   H3X 1521   4.201   3.708   5.579
   13DOPE   H3Y 1522   4.201   3.875   5.578
   13DOPE   C34 1523   4.006   3.772   5.628
   13DOPE   H4X 1524   3.973   3.683   5.684
   13DOPE   H4Y 1525   3.957   3.859   5.677
   13DOPE   C35 1526   3.964   3.757   5.483
   13DOPE   H5X 1527   3.859   3.721   5.476
   13DOPE   H5Y 1528   4.028   3.680   5.433
   13DOPE   C36 1529   3.978   3.893   5.417
   13DOPE   H6X 1530   4.078   3.936   5.439
   13DOPE   H6Y 1531   3.904   3.961   5.465
   13DOPE   C37 1532   3.959   3.895   5.265
   13DOPE   H7X 1533   3.859   3.853   5.242
   13DOPE   H7Y 1534   3.960   4.002   5.233
   13DOPE   C38 1535   4.067   3.821   5.183
   13DOPE   H8X 1536   4.041   3.840   5.076
   13DOPE   H8Y 1537   4.056   3.711   5.200
   13DOPE   C39 1538   4.209   3.863   5.213
   13DOPE   H9X 1539   4.236   3.864   5.320
   13DOPE  C310 1540   4.308   3.891   5.126
   13DOPE  H10X 1541   4.407   3.919   5.166
   13DOPE  C311 1542   4.299   3.884   4.976
   13DOPE  H11X 1543   4.382   3.823   4.935
   13DOPE  H11Y 1544   4.205   3.832   4.944
   13DOPE  C312 1545   4.300   4.020   4.905
   13DOPE  H12X 1546   4.394   4.075   4.929
   13DOPE  H12Y 1547   4.214   4.082   4.939
   13DOPE  C313 1548   4.289   3.997   4.754
   13DOPE  H13X 1549   4.378   3.940   4.719
   13DOPE  H13Y 1550   4.200   3.935   4.733
   13DOPE  C314 1551   4.276   4.128   4.675
   13DOPE  H14X 1552   4.352   4.199   4.711
   13DOPE  H14Y 1553   4.177   4.172   4.701
   13DOPE  C315 1554   4.286   4.107   4.522
   13DOPE  H15X 1555   4.261   4.203   4.473
   13DOPE  H15Y 1556   4.215   4.029   4.491
   13DOPE  C316 1557   4.425   4.065   4.473
   13DOPE  H16X 1558   4.468   3.980   4.532
   13DOPE  H16Y 1559   4.482   4.146   4.513
   13DOPE  C317 1560   4.450   4.039   4.320
   13DOPE  H17X 1561   4.545   3.982   4.315
   13DOPE  H17Y 1562   4.369   3.970   4.290
   13DOPE  C318 1563   4.455   4.149   4.208
   13DOPE  H18X 1564   4.470   4.101   4.109
   13DOPE  H18Y 1565   4.367   4.216   4.209
   13DOPE  H18Z 1566   4.542   4.217   4.207
   14DOPE     N 1567   1.982   2.165   2.138
   14DOPE   HN1 1568   1.886   2.139   2.170
   14DOPE   HN2 1569   1.994   2.145   2.036
   14DOPE   HN3 1570   2.048   2.109   2.194
   14DOPE   C12 1571   2.005   2.311   2.167
   14DOPE  H12A 1572   1.929   2.369   2.110
   14DOPE  H12B 1573   2.107   2.334   2.130
   14DOPE   C11 1574   2.000   2.351   2.315
   14DOPE  H11A 1575   2.048   2.451   2.324
   14DOPE  H11B 1576   2.059   2.282   2.380
   14DOPE     P 1577   1.780   2.242   2.408
   14DOPE   O13 1578   1.880   2.137   2.436
   14DOPE   O14 1579   1.685   2.213   2.299
   14DOPE   O11 1580   1.704   2.292   2.535
   14DOPE   O12 1581   1.866   2.367   2.358
   14DOPE    C1 1582   1.708   2.429   2.573
   14DOPE    HA 1583   1.629   2.448   2.650
   14DOPE    HB 1584   1.693   2.500   2.489
   14DOPE    C2 1585   1.836   2.457   2.644
   14DOPE    HS 1586   1.921   2.467   2.571
   14DOPE   O21 1587   1.857   2.356   2.739
   14DOPE   C21 1588   1.975   2.332   2.771
   14DOPE   O22 1589   2.078   2.338   2.703
   14DOPE   C22 1590   1.963   2.310   2.923
   14DOPE   H2R 1591   1.875   2.248   2.944
   14DOPE   H2S 1592   1.974   2.403   2.982
   14DOPE    C3 1593   1.821   2.588   2.718
   14DOPE    HX 1594   1.805   2.663   2.643
   14DOPE    HY 1595   1.913   2.602   2.777
   14DOPE   O31 1596   1.707   2.606   2.794
   14DOPE   C31 1597   1.729   2.624   2.918
   14DOPE   O32 1598   1.837   2.628   2.977
   14DOPE   C32 1599   1.592   2.614   2.974
   14DOPE   H2X 1600   1.543   2.711   2.984
   14DOPE   H2Y 1601   1.527   2.562   2.901
   14DOPE   C23 1602   2.077   2.225   2.954
   14DOPE   H3R 1603   2.150   2.294   2.915
   14DOPE   H3S 1604   2.071   2.146   2.880
   14DOPE   C24 1605   2.093   2.148   3.084
   14DOPE   H4R 1606   2.183   2.083   3.074
   14DOPE   H4S 1607   2.017   2.068   3.085
   14DOPE   C25 1608   2.088   2.233   3.212
   14DOPE   H5R 1609   1.993   2.287   3.214
   14DOPE   H5S 1610   2.160   2.315   3.231
   14DOPE   C26 1611   2.109   2.146   3.332
   14DOPE   H6R 1612   2.204   2.087   3.322
   14DOPE   H6S 1613   2.026   2.075   3.325
   14DOPE   C27 1614   2.094   2.224   3.463
   14DOPE   H7R 1615   1.993   2.265   3.467
   14DOPE   H7S 1616   2.168   2.308   3.467
   14DOPE   C28 1617   2.113   2.142   3.587
   14DOPE   H8R 1618   2.144   2.201   3.676
   14DOPE   H8S 1619   2.200   2.079   3.559
   14DOPE   C29 1620   2.000   2.050   3.614
   14DOPE   H9R 1621   1.965   1.985   3.535
   14DOPE  C210 1622   1.937   2.026   3.722
   14DOPE  H10R 1623   1.890   1.926   3.721
   14DOPE  C211 1624   1.967   2.092   3.849
   14DOPE  H11R 1625   2.014   2.190   3.831
   14DOPE  H11S 1626   2.030   2.030   3.916
   14DOPE  C212 1627   1.825   2.120   3.890
   14DOPE  H12R 1628   1.759   2.160   3.808
   14DOPE  H12S 1629   1.823   2.188   3.975
   14DOPE  C213 1630   1.758   1.996   3.936
   14DOPE  H13R 1631   1.764   1.928   3.851
   14DOPE  H13S 1632   1.652   2.023   3.956
   14DOPE  C214 1633   1.820   1.935   4.061
   14DOPE  H14R 1634   1.809   2.032   4.111
   14DOPE  H14S 1635   1.925   1.916   4.052
   14DOPE  C215 1636   1.738   1.819   4.114
   14DOPE  H15R 1637   1.749   1.723   4.057
   14DOPE  H15S 1638   1.651   1.866   4.159
   14DOPE  C216 1639   1.728   1.727   4.226
   14DOPE  H16R 1640   1.821   1.781   4.247
   14DOPE  H16S 1641   1.715   1.616   4.212
   14DOPE  C217 1642   1.657   1.748   4.341
   14DOPE  H17R 1643   1.680   1.850   4.359
   14DOPE  H17S 1644   1.726   1.681   4.396
   14DOPE  C218 1645   1.511   1.735   4.358
   14DOPE  H18R 1646   1.476   1.634   4.380
   14DOPE  H18S 1647   1.461   1.822   4.312
   14DOPE  H18T 1648   1.481   1.767   4.457
   14DOPE   C33 1649   1.600   2.544   3.106
   14DOPE   H3X 1650   1.496   2.544   3.145
   14DOPE   H3Y 1651   1.668   2.595   3.179
   14DOPE   C34 1652   1.660   2.410   3.109
   14DOPE   H4X 1653   1.634   2.363   3.012
   14DOPE   H4Y 1654   1.771   2.424   3.116
   14DOPE   C35 1655   1.605   2.340   3.232
   14DOPE   H5X 1656   1.652   2.241   3.232
   14DOPE   H5Y 1657   1.494   2.330   3.220
   14DOPE   C36 1658   1.624   2.409   3.370
   14DOPE   H6X 1659   1.567   2.348   3.444
   14DOPE   H6Y 1660   1.582   2.511   3.375
   14DOPE   C37 1661   1.769   2.411   3.420
   14DOPE   H7X 1662   1.796   2.304   3.439
   14DOPE   H7Y 1663   1.838   2.449   3.342
   14DOPE   C38 1664   1.784   2.486   3.553
   14DOPE   H8X 1665   1.884   2.460   3.597
   14DOPE   H8Y 1666   1.708   2.440   3.618
   14DOPE   C39 1667   1.769   2.637   3.553
   14DOPE   H9X 1668   1.840   2.690   3.488
   14DOPE  C310 1669   1.675   2.710   3.617
   14DOPE  H10X 1670   1.671   2.818   3.595
   14DOPE  C311 1671   1.559   2.664   3.703
   14DOPE  H11X 1672   1.512   2.756   3.747
   14DOPE  H11Y 1673   1.482   2.615   3.641
   14DOPE  C312 1674   1.583   2.567   3.819
   14DOPE  H12X 1675   1.639   2.475   3.794
   14DOPE  H12Y 1676   1.493   2.543   3.879
   14DOPE  C313 1677   1.662   2.642   3.914
   14DOPE  H13X 1678   1.748   2.682   3.852
   14DOPE  H13Y 1679   1.593   2.717   3.955
   14DOPE  C314 1680   1.710   2.574   4.037
   14DOPE  H14X 1681   1.631   2.531   4.099
   14DOPE  H14Y 1682   1.754   2.641   4.115
   14DOPE  C315 1683   1.825   2.498   3.980
   14DOPE  H15X 1684   1.899   2.548   3.913
   14DOPE  H15Y 1685   1.792   2.402   3.937
   14DOPE  C316 1686   1.917   2.486   4.088
   14DOPE  H16X 1687   1.833   2.436   4.143
   14DOPE  H16Y 1688   1.918   2.544   4.184
   14DOPE  C317 1689   2.041   2.409   4.031
   14DOPE  H17X 1690   2.047   2.304   3.986
   14DOPE  H17Y 1691   2.145   2.447   4.036
   14DOPE  C318 1692   2.037   2.352   4.151
   14DOPE  H18X 1693   1.940   2.290   4.127
   14DOPE  H18Y 1694   2.117   2.289   4.182
   14DOPE  H18Z 1695   2.042   2.418   4.240
   15DOPE     N 1696   2.236   2.691   2.308
   15DOPE   HN1 1697   2.177   2.754   2.368
   15DOPE   HN2 1698   2.187   2.602   2.292
   15DOPE   HN3 1699   2.325   2.672   2.361
   15DOPE   C12 1700   2.267   2.761   2.179
   15DOPE  H12A 1701   2.172   2.774   2.122
   15DOPE  H12B 1702   2.336   2.699   2.119
   15DOPE   C11 1703   2.338   2.893   2.204
   15DOPE  H11A 1704   2.375   2.931   2.108
   15DOPE  H11B 1705   2.427   2.878   2.270
   15DOPE     P 1706   2.231   3.021   2.405
   15DOPE   O13 1707   2.203   3.164   2.426
   15DOPE   O14 1708   2.340   2.956   2.478
   15DOPE   O11 1709   2.105   2.932   2.431
   15DOPE   O12 1710   2.247   2.990   2.252
   15DOPE    C1 1711   1.986   2.965   2.359
   15DOPE    HA 1712   1.994   2.923   2.257
   15DOPE    HB 1713   1.966   3.075   2.355
   15DOPE    C2 1714   1.865   2.906   2.428
   15DOPE    HS 1715   1.776   2.922   2.366
   15DOPE   O21 1716   1.852   2.974   2.557
   15DOPE   C21 1717   1.736   2.939   2.618
   15DOPE   O22 1718   1.651   2.881   2.558
   15DOPE   C22 1719   1.729   2.960   2.767
   15DOPE   H2R 1720   1.812   3.031   2.778
   15DOPE   H2S 1721   1.762   2.864   2.810
   15DOPE    C3 1722   1.883   2.748   2.434
   15DOPE    HX 1723   1.884   2.713   2.330
   15DOPE    HY 1724   1.787   2.701   2.466
   15DOPE   O31 1725   2.005   2.692   2.490
   15DOPE   C31 1726   2.035   2.733   2.614
   15DOPE   O32 1727   1.968   2.808   2.681
   15DOPE   C32 1728   2.135   2.639   2.681
   15DOPE   H2X 1729   2.079   2.550   2.699
   15DOPE   H2Y 1730   2.219   2.606   2.619
   15DOPE   C23 1731   1.585   2.990   2.830
   15DOPE   H3R 1732   1.514   2.928   2.773
   15DOPE   H3S 1733   1.544   3.091   2.826
   15DOPE   C24 1734   1.551   2.964   2.977
   15DOPE   H4R 1735   1.615   2.875   2.982
   15DOPE   H4S 1736   1.444   2.939   2.987
   15DOPE   C25 1737   1.584   3.077   3.086
   15DOPE   H5R 1738   1.581   3.175   3.040
   15DOPE   H5S 1739   1.675   3.025   3.070
   15DOPE   C26 1740   1.603   3.087   3.248
   15DOPE   H6R 1741   1.655   3.002   3.270
   15DOPE   H6S 1742   1.508   3.092   3.295
   15DOPE   C27 1743   1.722   3.102   3.360
   15DOPE   H7R 1744   1.832   3.107   3.347
   15DOPE   H7S 1745   1.738   3.022   3.438
   15DOPE   C28 1746   1.691   3.222   3.419
   15DOPE   H8R 1747   1.641   3.184   3.513
   15DOPE   H8S 1748   1.612   3.265   3.352
   15DOPE   C29 1749   1.808   3.315   3.428
   15DOPE   H9R 1750   1.795   3.403   3.364
   15DOPE  C210 1751   1.906   3.306   3.522
   15DOPE  H10R 1752   1.950   3.402   3.549
   15DOPE  C211 1753   1.917   3.204   3.636
   15DOPE  H11R 1754   2.008   3.149   3.658
   15DOPE  H11S 1755   1.838   3.124   3.626
   15DOPE  C212 1756   1.904   3.282   3.766
   15DOPE  H12R 1757   1.883   3.244   3.861
   15DOPE  H12S 1758   1.803   3.275   3.752
   15DOPE  C213 1759   1.991   3.384   3.842
   15DOPE  H13R 1760   2.000   3.475   3.782
   15DOPE  H13S 1761   2.084   3.325   3.853
   15DOPE  C214 1762   1.941   3.439   3.986
   15DOPE  H14R 1763   1.842   3.488   3.987
   15DOPE  H14S 1764   2.017   3.512   4.016
   15DOPE  C215 1765   1.933   3.348   4.107
   15DOPE  H15R 1766   2.026   3.287   4.101
   15DOPE  H15S 1767   1.834   3.295   4.093
   15DOPE  C216 1768   1.916   3.393   4.251
   15DOPE  H16R 1769   1.810   3.425   4.263
   15DOPE  H16S 1770   1.995   3.465   4.275
   15DOPE  C217 1771   1.935   3.285   4.356
   15DOPE  H17R 1772   2.023   3.218   4.335
   15DOPE  H17S 1773   1.837   3.228   4.353
   15DOPE  C218 1774   1.945   3.319   4.498
   15DOPE  H18R 1775   1.847   3.355   4.536
   15DOPE  H18S 1776   2.039   3.366   4.530
   15DOPE  H18T 1777   1.961   3.226   4.552
   15DOPE   C33 1778   2.161   2.686   2.826
   15DOPE   H3X 1779   2.245   2.631   2.872
   15DOPE   H3Y 1780   2.073   2.665   2.892
   15DOPE   C34 1781   2.180   2.837   2.824
   15DOPE   H4X 1782   2.217   2.867   2.723
   15DOPE   H4Y 1783   2.082   2.889   2.843
   15DOPE   C35 1784   2.268   2.893   2.927
   15DOPE   H5X 1785   2.276   2.999   2.895
   15DOPE   H5Y 1786   2.366   2.841   2.922
   15DOPE   C36 1787   2.202   2.882   3.063
   15DOPE   H6X 1788   2.191   2.776   3.093
   15DOPE   H6Y 1789   2.101   2.926   3.054
   15DOPE   C37 1790   2.286   2.958   3.164
   15DOPE   H7X 1791   2.243   2.936   3.263
   15DOPE   H7Y 1792   2.387   2.912   3.162
   15DOPE   C38 1793   2.300   3.109   3.137
   15DOPE   H8X 1794   2.346   3.125   3.037
   15DOPE   H8Y 1795   2.376   3.147   3.209
   15DOPE   C39 1796   2.175   3.192   3.146
   15DOPE   H9X 1797   2.118   3.202   3.052
   15DOPE  C310 1798   2.130   3.253   3.256
   15DOPE  H10X 1799   2.037   3.313   3.249
   15DOPE  C311 1800   2.195   3.251   3.391
   15DOPE  H11X 1801   2.305   3.259   3.380
   15DOPE  H11Y 1802   2.162   3.341   3.448
   15DOPE  C312 1803   2.166   3.123   3.471
   15DOPE  H12X 1804   2.187   3.033   3.413
   15DOPE  H12Y 1805   2.058   3.107   3.480
   15DOPE  C313 1806   2.244   3.112   3.604
   15DOPE  H13X 1807   2.340   3.167   3.593
   15DOPE  H13Y 1808   2.194   3.159   3.691
   15DOPE  C314 1809   2.279   2.967   3.641
   15DOPE  H14X 1810   2.354   2.967   3.723
   15DOPE  H14Y 1811   2.323   2.916   3.553
   15DOPE  C315 1812   2.161   2.886   3.689
   15DOPE  H15X 1813   2.182   2.778   3.677
   15DOPE  H15Y 1814   2.067   2.909   3.633
   15DOPE  C316 1815   2.143   2.908   3.837
   15DOPE  H16X 1816   2.082   3.001   3.850
   15DOPE  H16Y 1817   2.236   2.925   3.894
   15DOPE  C317 1818   2.085   2.780   3.894
   15DOPE  H17X 1819   1.986   2.786   3.846
   15DOPE  H17Y 1820   2.107   2.681   3.853
   15DOPE  C318 1821   2.103   2.773   4.048
   15DOPE  H18X 1822   2.068   2.877   4.043
   15DOPE  H18Y 1823   2.028   2.707   4.092
   15DOPE  H18Z 1824   2.135   2.834   4.134
   16DOPE     N 1825   3.106   3.234   2.441
   16DOPE   HN1 1826   3.108   3.314   2.508
   16DOPE   HN2 1827   3.197   3.228   2.391
   16DOPE   HN3 1828   3.033   3.250   2.369
   16DOPE   C12 1829   3.076   3.106   2.516
   16DOPE  H12A 1830   2.979   3.119   2.570
   16DOPE  H12B 1831   3.156   3.090   2.591
   16DOPE   C11 1832   3.064   2.981   2.426
   16DOPE  H11A 1833   3.068   2.892   2.494
   16DOPE  H11B 1834   3.149   2.973   2.355
   16DOPE     P 1835   2.907   2.853   2.265
   16DOPE   O13 1836   3.020   2.838   2.173
   16DOPE   O14 1837   2.773   2.878   2.208
   16DOPE   O11 1838   2.902   2.727   2.359
   16DOPE   O12 1839   2.939   2.981   2.358
   16DOPE    C1 1840   2.781   2.666   2.402
   16DOPE    HA 1841   2.781   2.558   2.376
   16DOPE    HB 1842   2.688   2.711   2.359
   16DOPE    C2 1843   2.774   2.678   2.554
   16DOPE    HS 1844   2.694   2.607   2.586
   16DOPE   O21 1845   2.746   2.812   2.595
   16DOPE   C21 1846   2.620   2.845   2.591
   16DOPE   O22 1847   2.528   2.769   2.563
   16DOPE   C22 1848   2.611   2.996   2.623
   16DOPE   H2R 1849   2.532   3.037   2.558
   16DOPE   H2S 1850   2.705   3.044   2.591
   16DOPE    C3 1851   2.906   2.638   2.625
   16DOPE    HX 1852   2.988   2.696   2.577
   16DOPE    HY 1853   2.933   2.531   2.609
   16DOPE   O31 1854   2.900   2.675   2.766
   16DOPE   C31 1855   2.799   2.612   2.828
   16DOPE   O32 1856   2.733   2.523   2.781
   16DOPE   C32 1857   2.787   2.648   2.976
   16DOPE   H2X 1858   2.890   2.637   3.017
   16DOPE   H2Y 1859   2.757   2.751   2.987
   16DOPE   C23 1860   2.574   3.038   2.767
   16DOPE   H3R 1861   2.476   2.993   2.796
   16DOPE   H3S 1862   2.561   3.148   2.765
   16DOPE   C24 1863   2.676   3.010   2.878
   16DOPE   H4R 1864   2.687   2.902   2.891
   16DOPE   H4S 1865   2.635   3.053   2.972
   16DOPE   C25 1866   2.812   3.076   2.853
   16DOPE   H5R 1867   2.793   3.182   2.822
   16DOPE   H5S 1868   2.863   3.025   2.769
   16DOPE   C26 1869   2.903   3.078   2.976
   16DOPE   H6R 1870   2.864   3.150   3.051
   16DOPE   H6S 1871   3.003   3.113   2.944
   16DOPE   C27 1872   2.921   2.943   3.046
   16DOPE   H7R 1873   2.933   2.865   2.968
   16DOPE   H7S 1874   2.832   2.919   3.109
   16DOPE   C28 1875   3.049   2.944   3.131
   16DOPE   H8R 1876   3.043   3.027   3.205
   16DOPE   H8S 1877   3.134   2.967   3.063
   16DOPE   C29 1878   3.076   2.812   3.198
   16DOPE   H9R 1879   3.089   2.728   3.128
   16DOPE  C210 1880   3.083   2.788   3.330
   16DOPE  H10R 1881   3.108   2.686   3.361
   16DOPE  C211 1882   3.065   2.885   3.443
   16DOPE  H11R 1883   2.957   2.897   3.464
   16DOPE  H11S 1884   3.106   2.985   3.418
   16DOPE  C212 1885   3.134   2.836   3.573
   16DOPE  H12R 1886   3.099   2.734   3.601
   16DOPE  H12S 1887   3.101   2.906   3.654
   16DOPE  C213 1888   3.287   2.838   3.564
   16DOPE  H13R 1889   3.321   2.941   3.540
   16DOPE  H13S 1890   3.319   2.771   3.482
   16DOPE  C214 1891   3.359   2.793   3.692
   16DOPE  H14R 1892   3.463   2.834   3.693
   16DOPE  H14S 1893   3.370   2.683   3.682
   16DOPE  C215 1894   3.289   2.837   3.823
   16DOPE  H15R 1895   3.184   2.799   3.824
   16DOPE  H15S 1896   3.288   2.947   3.827
   16DOPE  C216 1897   3.355   2.783   3.949
   16DOPE  H16R 1898   3.464   2.769   3.932
   16DOPE  H16S 1899   3.301   2.687   3.970
   16DOPE  C217 1900   3.330   2.843   4.085
   16DOPE  H17R 1901   3.381   2.941   4.086
   16DOPE  H17S 1902   3.377   2.776   4.162
   16DOPE  C218 1903   3.181   2.848   4.114
   16DOPE  H18R 1904   3.126   2.895   4.029
   16DOPE  H18S 1905   3.164   2.905   4.206
   16DOPE  H18T 1906   3.139   2.746   4.128
   16DOPE   C33 1907   2.683   2.560   3.053
   16DOPE   H3X 1908   2.702   2.453   3.038
   16DOPE   H3Y 1909   2.584   2.553   3.005
   16DOPE   C34 1910   2.683   2.589   3.206
   16DOPE   H4X 1911   2.772   2.540   3.235
   16DOPE   H4Y 1912   2.717   2.686   3.241
   16DOPE   C35 1913   2.602   2.498   3.296
   16DOPE   H5X 1914   2.640   2.402   3.258
   16DOPE   H5Y 1915   2.494   2.509   3.283
   16DOPE   C36 1916   2.632   2.478   3.444
   16DOPE   H6X 1917   2.694   2.386   3.459
   16DOPE   H6Y 1918   2.537   2.461   3.495
   16DOPE   C37 1919   2.683   2.602   3.510
   16DOPE   H7X 1920   2.776   2.638   3.462
   16DOPE   H7Y 1921   2.603   2.675   3.486
   16DOPE   C38 1922   2.701   2.583   3.659
   16DOPE   H8X 1923   2.763   2.500   3.687
   16DOPE   H8Y 1924   2.606   2.551   3.707
   16DOPE   C39 1925   2.769   2.706   3.712
   16DOPE   H9X 1926   2.859   2.738   3.658
   16DOPE  C310 1927   2.722   2.775   3.816
   16DOPE  H10X 1928   2.772   2.868   3.847
   16DOPE  C311 1929   2.598   2.734   3.889
   16DOPE  H11X 1930   2.509   2.770   3.831
   16DOPE  H11Y 1931   2.588   2.623   3.894
   16DOPE  C312 1932   2.592   2.786   4.034
   16DOPE  H12X 1933   2.490   2.763   4.071
   16DOPE  H12Y 1934   2.606   2.896   4.037
   16DOPE  C313 1935   2.698   2.719   4.123
   16DOPE  H13X 1936   2.717   2.617   4.084
   16DOPE  H13Y 1937   2.794   2.775   4.115
   16DOPE  C314 1938   2.665   2.711   4.273
   16DOPE  H14X 1939   2.562   2.677   4.291
   16DOPE  H14Y 1940   2.650   2.815   4.309
   16DOPE  C315 1941   2.776   2.637   4.357
   16DOPE  H15X 1942   2.740   2.659   4.461
   16DOPE  H15Y 1943   2.872   2.685   4.331
   16DOPE  C316 1944   2.809   2.484   4.366
   16DOPE  H16X 1945   2.800   2.424   4.273
   16DOPE  H16Y 1946   2.738   2.442   4.439
   16DOPE  C317 1947   2.902   2.417   4.466
   16DOPE  H17X 1948   3.005   2.436   4.429
   16DOPE  H17Y 1949   2.891   2.447   4.572
   16DOPE  C318 1950   2.867   2.270   4.455
   16DOPE  H18X 1951   2.764   2.233   4.429
   16DOPE  H18Y 1952   2.917   2.265   4.357
   16DOPE  H18Z 1953   2.912   2.198   4.526
   17DOPE     N 1954   2.700   3.469   2.247
   17DOPE   HN1 1955   2.616   3.514   2.203
   17DOPE   HN2 1956   2.751   3.409   2.179
   17DOPE   HN3 1957   2.667   3.418   2.331
   17DOPE   C12 1958   2.784   3.583   2.294
   17DOPE  H12A 1959   2.787   3.658   2.211
   17DOPE  H12B 1960   2.887   3.546   2.315
   17DOPE   C11 1961   2.718   3.640   2.420
   17DOPE  H11A 1962   2.765   3.739   2.445
   17DOPE  H11B 1963   2.739   3.574   2.507
   17DOPE     P 1964   2.500   3.768   2.341
   17DOPE   O13 1965   2.355   3.753   2.354
   17DOPE   O14 1966   2.554   3.794   2.206
   17DOPE   O11 1967   2.550   3.875   2.435
   17DOPE   O12 1968   2.576   3.643   2.402
   17DOPE    C1 1969   2.627   3.976   2.373
   17DOPE    HA 1970   2.574   4.031   2.290
   17DOPE    HB 1971   2.730   3.946   2.342
   17DOPE    C2 1972   2.638   4.075   2.478
   17DOPE    HS 1973   2.725   4.130   2.439
   17DOPE   O21 1974   2.669   4.018   2.608
   17DOPE   C21 1975   2.788   3.966   2.631
   17DOPE   O22 1976   2.882   3.958   2.555
   17DOPE   C22 1977   2.789   3.902   2.772
   17DOPE   H2R 1978   2.810   3.795   2.758
   17DOPE   H2S 1979   2.689   3.917   2.817
   17DOPE    C3 1980   2.497   4.151   2.473
   17DOPE    HX 1981   2.485   4.201   2.380
   17DOPE    HY 1982   2.489   4.254   2.508
   17DOPE   O31 1983   2.388   4.068   2.522
   17DOPE   C31 1984   2.292   4.126   2.589
   17DOPE   O32 1985   2.271   4.246   2.588
   17DOPE   C32 1986   2.206   4.023   2.667
   17DOPE   H2X 1987   2.111   4.081   2.679
   17DOPE   H2Y 1988   2.197   3.937   2.599
   17DOPE   C23 1989   2.895   3.952   2.869
   17DOPE   H3R 1990   2.988   3.986   2.816
   17DOPE   H3S 1991   2.926   3.880   2.948
   17DOPE   C24 1992   2.844   4.075   2.939
   17DOPE   H4R 1993   2.834   4.144   2.853
   17DOPE   H4S 1994   2.934   4.093   3.002
   17DOPE   C25 1995   2.719   4.088   3.032
   17DOPE   H5R 1996   2.737   4.013   3.110
   17DOPE   H5S 1997   2.632   4.053   2.974
   17DOPE   C26 1998   2.682   4.230   3.096
   17DOPE   H6R 1999   2.647   4.308   3.027
   17DOPE   H6S 2000   2.765   4.274   3.156
   17DOPE   C27 2001   2.584   4.231   3.210
   17DOPE   H7R 2002   2.482   4.206   3.183
   17DOPE   H7S 2003   2.582   4.334   3.255
   17DOPE   C28 2004   2.632   4.117   3.294
   17DOPE   H8R 2005   2.742   4.115   3.306
   17DOPE   H8S 2006   2.591   4.021   3.256
   17DOPE   C29 2007   2.567   4.154   3.415
   17DOPE   H9R 2008   2.473   4.204   3.399
   17DOPE  C210 2009   2.614   4.123   3.531
   17DOPE  H10R 2010   2.571   4.180   3.610
   17DOPE  C211 2011   2.734   4.046   3.571
   17DOPE  H11R 2012   2.795   4.007   3.488
   17DOPE  H11S 2013   2.717   3.963   3.642
   17DOPE  C212 2014   2.799   4.150   3.652
   17DOPE  H12R 2015   2.816   4.245   3.591
   17DOPE  H12S 2016   2.892   4.099   3.684
   17DOPE  C213 2017   2.749   4.189   3.788
   17DOPE  H13R 2018   2.651   4.233   3.783
   17DOPE  H13S 2019   2.805   4.282   3.786
   17DOPE  C214 2020   2.777   4.096   3.916
   17DOPE  H14R 2021   2.854   4.028   3.876
   17DOPE  H14S 2022   2.693   4.033   3.944
   17DOPE  C215 2023   2.833   4.137   4.059
   17DOPE  H15R 2024   2.917   4.203   4.062
   17DOPE  H15S 2025   2.870   4.046   4.109
   17DOPE  C216 2026   2.750   4.212   4.161
   17DOPE  H16R 2027   2.752   4.316   4.140
   17DOPE  H16S 2028   2.802   4.221   4.259
   17DOPE  C217 2029   2.606   4.179   4.150
   17DOPE  H17R 2030   2.597   4.085   4.207
   17DOPE  H17S 2031   2.573   4.167   4.044
   17DOPE  C218 2032   2.511   4.281   4.202
   17DOPE  H18R 2033   2.410   4.250   4.179
   17DOPE  H18S 2034   2.513   4.381   4.155
   17DOPE  H18T 2035   2.530   4.292   4.311
   17DOPE   C33 2036   2.238   3.969   2.811
   17DOPE   H3X 2037   2.147   3.976   2.873
   17DOPE   H3Y 2038   2.303   4.025   2.873
   17DOPE   C34 2039   2.326   3.848   2.829
   17DOPE   H4X 2040   2.272   3.771   2.768
   17DOPE   H4Y 2041   2.426   3.866   2.785
   17DOPE   C35 2042   2.338   3.805   2.979
   17DOPE   H5X 2043   2.375   3.700   2.981
   17DOPE   H5Y 2044   2.231   3.808   3.004
   17DOPE   C36 2045   2.396   3.883   3.098
   17DOPE   H6X 2046   2.329   3.968   3.119
   17DOPE   H6Y 2047   2.500   3.916   3.082
   17DOPE   C37 2048   2.381   3.816   3.237
   17DOPE   H7X 2049   2.424   3.884   3.315
   17DOPE   H7Y 2050   2.273   3.821   3.255
   17DOPE   C38 2051   2.440   3.674   3.252
   17DOPE   H8X 2052   2.546   3.686   3.225
   17DOPE   H8Y 2053   2.400   3.608   3.173
   17DOPE   C39 2054   2.419   3.603   3.385
   17DOPE   H9X 2055   2.320   3.560   3.403
   17DOPE  C310 2056   2.508   3.563   3.474
   17DOPE  H10X 2057   2.472   3.524   3.571
   17DOPE  C311 2058   2.655   3.580   3.458
   17DOPE  H11X 2059   2.698   3.480   3.437
   17DOPE  H11Y 2060   2.678   3.645   3.371
   17DOPE  C312 2061   2.721   3.639   3.582
   17DOPE  H12X 2062   2.716   3.564   3.664
   17DOPE  H12Y 2063   2.667   3.730   3.616
   17DOPE  C313 2064   2.867   3.673   3.552
   17DOPE  H13X 2065   2.922   3.576   3.544
   17DOPE  H13Y 2066   2.875   3.723   3.453
   17DOPE  C314 2067   2.934   3.759   3.660
   17DOPE  H14X 2068   2.897   3.863   3.654
   17DOPE  H14Y 2069   3.043   3.764   3.640
   17DOPE  C315 2070   2.909   3.702   3.800
   17DOPE  H15X 2071   2.895   3.592   3.789
   17DOPE  H15Y 2072   2.814   3.743   3.842
   17DOPE  C316 2073   3.025   3.720   3.898
   17DOPE  H16X 2074   3.052   3.827   3.910
   17DOPE  H16Y 2075   3.112   3.666   3.855
   17DOPE  C317 2076   2.993   3.661   4.036
   17DOPE  H17X 2077   2.931   3.570   4.023
   17DOPE  H17Y 2078   3.088   3.629   4.085
   17DOPE  C318 2079   2.923   3.761   4.128
   17DOPE  H18X 2080   2.984   3.853   4.139
   17DOPE  H18Y 2081   2.823   3.788   4.089
   17DOPE  H18Z 2082   2.912   3.719   4.230
   18DOPE     N 2083   3.688   3.052   2.029
   18DOPE   HN1 2084   3.663   3.035   1.929
   18DOPE   HN2 2085   3.604   3.089   2.080
   18DOPE   HN3 2086   3.756   3.130   2.026
   18DOPE   C12 2087   3.744   2.929   2.096
   18DOPE  H12A 2088   3.839   2.904   2.044
   18DOPE  H12B 2089   3.673   2.845   2.082
   18DOPE   C11 2090   3.772   2.954   2.245
   18DOPE  H11A 2091   3.804   3.057   2.261
   18DOPE  H11B 2092   3.855   2.883   2.273
   18DOPE     P 2093   3.686   2.907   2.483
   18DOPE   O13 2094   3.789   2.801   2.481
   18DOPE   O14 2095   3.555   2.886   2.545
   18DOPE   O11 2096   3.758   3.037   2.537
   18DOPE   O12 2097   3.659   2.945   2.330
   18DOPE    C1 2098   3.734   3.168   2.488
   18DOPE    HA 2099   3.646   3.176   2.422
   18DOPE    HB 2100   3.812   3.198   2.420
   18DOPE    C2 2101   3.743   3.276   2.596
   18DOPE    HS 2102   3.767   3.373   2.546
   18DOPE   O21 2103   3.837   3.249   2.700
   18DOPE   C21 2104   3.960   3.285   2.674
   18DOPE   O22 2105   3.997   3.355   2.581
   18DOPE   C22 2106   4.050   3.229   2.778
   18DOPE   H2R 2107   4.046   3.277   2.876
   18DOPE   H2S 2108   4.147   3.264   2.740
   18DOPE    C3 2109   3.605   3.294   2.656
   18DOPE    HX 2110   3.549   3.332   2.569
   18DOPE    HY 2111   3.615   3.371   2.736
   18DOPE   O31 2112   3.538   3.175   2.697
   18DOPE   C31 2113   3.525   3.155   2.827
   18DOPE   O32 2114   3.574   3.223   2.916
   18DOPE   C32 2115   3.424   3.048   2.852
   18DOPE   H2X 2116   3.343   3.086   2.917
   18DOPE   H2Y 2117   3.381   3.010   2.756
   18DOPE   C23 2118   4.010   3.081   2.779
   18DOPE   H3R 2119   4.028   3.039   2.677
   18DOPE   H3S 2120   3.903   3.067   2.804
   18DOPE   C24 2121   4.073   2.987   2.878
   18DOPE   H4R 2122   4.178   2.984   2.861
   18DOPE   H4S 2123   4.045   2.883   2.859
   18DOPE   C25 2124   4.085   3.032   3.018
   18DOPE   H5R 2125   4.116   3.138   3.011
   18DOPE   H5S 2126   4.167   2.967   3.061
   18DOPE   C26 2127   3.968   3.026   3.103
   18DOPE   H6R 2128   3.920   2.931   3.071
   18DOPE   H6S 2129   3.910   3.116   3.074
   18DOPE   C27 2130   4.021   3.016   3.246
   18DOPE   H7R 2131   4.110   2.953   3.237
   18DOPE   H7S 2132   3.957   2.952   3.306
   18DOPE   C28 2133   4.048   3.145   3.320
   18DOPE   H8R 2134   4.111   3.223   3.273
   18DOPE   H8S 2135   4.090   3.133   3.422
   18DOPE   C29 2136   3.910   3.196   3.317
   18DOPE   H9R 2137   3.895   3.244   3.222
   18DOPE  C210 2138   3.811   3.186   3.403
   18DOPE  H10R 2139   3.734   3.265   3.404
   18DOPE  C211 2140   3.827   3.112   3.529
   18DOPE  H11R 2141   3.932   3.086   3.553
   18DOPE  H11S 2142   3.774   3.024   3.499
   18DOPE  C212 2143   3.753   3.158   3.651
   18DOPE  H12R 2144   3.754   3.072   3.722
   18DOPE  H12S 2145   3.647   3.185   3.634
   18DOPE  C213 2146   3.824   3.271   3.716
   18DOPE  H13R 2147   3.791   3.367   3.670
   18DOPE  H13S 2148   3.935   3.263   3.703
   18DOPE  C214 2149   3.792   3.267   3.864
   18DOPE  H14R 2150   3.844   3.180   3.908
   18DOPE  H14S 2151   3.683   3.251   3.877
   18DOPE  C215 2152   3.855   3.394   3.922
   18DOPE  H15R 2153   3.857   3.471   3.842
   18DOPE  H15S 2154   3.951   3.347   3.937
   18DOPE  C216 2155   3.827   3.449   4.067
   18DOPE  H16R 2156   3.838   3.369   4.123
   18DOPE  H16S 2157   3.730   3.408   4.094
   18DOPE  C217 2158   3.854   3.608   4.126
   18DOPE  H17R 2159   3.820   3.680   4.053
   18DOPE  H17S 2160   3.956   3.636   4.142
   18DOPE  C218 2161   3.815   3.680   4.260
   18DOPE  H18R 2162   3.887   3.643   4.337
   18DOPE  H18S 2163   3.713   3.658   4.296
   18DOPE  H18T 2164   3.833   3.787   4.262
   18DOPE   C33 2165   3.507   2.943   2.923
   18DOPE   H3X 2166   3.571   2.986   3.003
   18DOPE   H3Y 2167   3.574   2.897   2.846
   18DOPE   C34 2168   3.423   2.837   2.988
   18DOPE   H4X 2169   3.362   2.873   3.073
   18DOPE   H4Y 2170   3.353   2.798   2.909
   18DOPE   C35 2171   3.515   2.725   3.031
   18DOPE   H5X 2172   3.589   2.709   2.949
   18DOPE   H5Y 2173   3.450   2.635   3.045
   18DOPE   C36 2174   3.607   2.741   3.149
   18DOPE   H6X 2175   3.582   2.832   3.207
   18DOPE   H6Y 2176   3.711   2.749   3.108
   18DOPE   C37 2177   3.587   2.613   3.228
   18DOPE   H7X 2178   3.480   2.596   3.250
   18DOPE   H7Y 2179   3.621   2.537   3.155
   18DOPE   C38 2180   3.665   2.602   3.357
   18DOPE   H8X 2181   3.765   2.619   3.333
   18DOPE   H8Y 2182   3.660   2.498   3.398
   18DOPE   C39 2183   3.638   2.715   3.451
   18DOPE   H9X 2184   3.534   2.746   3.455
   18DOPE  C310 2185   3.726   2.799   3.505
   18DOPE  H10X 2186   3.695   2.867   3.584
   18DOPE  C311 2187   3.874   2.803   3.488
   18DOPE  H11X 2188   3.904   2.778   3.387
   18DOPE  H11Y 2189   3.935   2.890   3.515
   18DOPE  C312 2190   3.898   2.710   3.597
   18DOPE  H12X 2191   4.006   2.693   3.601
   18DOPE  H12Y 2192   3.848   2.610   3.585
   18DOPE  C313 2193   3.900   2.771   3.725
   18DOPE  H13X 2194   3.801   2.810   3.749
   18DOPE  H13Y 2195   3.888   2.685   3.787
   18DOPE  C314 2196   4.032   2.855   3.729
   18DOPE  H14X 2197   4.031   2.948   3.673
   18DOPE  H14Y 2198   4.133   2.810   3.714
   18DOPE  C315 2199   4.056   2.892   3.860
   18DOPE  H15X 2200   4.151   2.947   3.878
   18DOPE  H15Y 2201   4.078   2.802   3.909
   18DOPE  C316 2202   3.932   2.919   3.925
   18DOPE  H16X 2203   3.851   2.840   3.934
   18DOPE  H16Y 2204   3.874   2.994   3.866
   18DOPE  C317 2205   4.026   2.952   4.048
   18DOPE  H17X 2206   4.074   3.039   4.010
   18DOPE  H17Y 2207   3.923   2.964   4.045
   18DOPE  C318 2208   4.077   2.901   4.198
   18DOPE  H18X 2209   4.023   2.850   4.279
   18DOPE  H18Y 2210   4.174   2.854   4.195
   18DOPE  H18Z 2211   4.070   2.969   4.285
   19DOPE     N 2212   0.715   1.736   2.131
   19DOPE   HN1 2213   0.769   1.813   2.086
   19DOPE   HN2 2214   0.629   1.720   2.075
   19DOPE   HN3 2215   0.692   1.766   2.228
   19DOPE   C12 2216   0.793   1.607   2.134
   19DOPE  H12A 2217   0.887   1.624   2.189
   19DOPE  H12B 2218   0.815   1.582   2.029
   19DOPE   C11 2219   0.719   1.490   2.200
   19DOPE  H11A 2220   0.783   1.399   2.188
   19DOPE  H11B 2221   0.625   1.468   2.146
   19DOPE     P 2222   0.750   1.439   2.458
   19DOPE   O13 2223   0.837   1.529   2.536
   19DOPE   O14 2224   0.812   1.320   2.397
   19DOPE   O11 2225   0.620   1.397   2.536
   19DOPE   O12 2226   0.690   1.522   2.336
   19DOPE    C1 2227   0.514   1.339   2.457
   19DOPE    HA 2228   0.553   1.261   2.386
   19DOPE    HB 2229   0.458   1.416   2.400
   19DOPE    C2 2230   0.408   1.267   2.541
   19DOPE    HS 2231   0.307   1.277   2.497
   19DOPE   O21 2232   0.407   1.306   2.679
   19DOPE   C21 2233   0.345   1.416   2.707
   19DOPE   O22 2234   0.273   1.481   2.634
   19DOPE   C22 2235   0.369   1.451   2.854
   19DOPE   H2R 2236   0.339   1.367   2.919
   19DOPE   H2S 2237   0.305   1.540   2.878
   19DOPE    C3 2238   0.435   1.118   2.533
   19DOPE    HX 2239   0.412   1.078   2.432
   19DOPE    HY 2240   0.360   1.078   2.606
   19DOPE   O31 2241   0.570   1.078   2.562
   19DOPE   C31 2242   0.596   1.080   2.689
   19DOPE   O32 2243   0.518   1.105   2.780
   19DOPE   C32 2244   0.734   1.029   2.712
   19DOPE   H2X 2245   0.747   0.923   2.740
   19DOPE   H2Y 2246   0.792   1.039   2.618
   19DOPE   C23 2247   0.516   1.485   2.876
   19DOPE   H3R 2248   0.582   1.405   2.834
   19DOPE   H3S 2249   0.534   1.489   2.985
   19DOPE   C24 2250   0.556   1.618   2.812
   19DOPE   H4R 2251   0.488   1.699   2.847
   19DOPE   H4S 2252   0.546   1.613   2.701
   19DOPE   C25 2253   0.700   1.649   2.848
   19DOPE   H5R 2254   0.729   1.743   2.796
   19DOPE   H5S 2255   0.769   1.571   2.810
   19DOPE   C26 2256   0.720   1.657   2.999
   19DOPE   H6R 2257   0.824   1.695   3.014
   19DOPE   H6S 2258   0.707   1.563   3.056
   19DOPE   C27 2259   0.621   1.743   3.071
   19DOPE   H7R 2260   0.518   1.766   3.040
   19DOPE   H7S 2261   0.661   1.824   3.014
   19DOPE   C28 2262   0.634   1.727   3.228
   19DOPE   H8R 2263   0.545   1.695   3.278
   19DOPE   H8S 2264   0.634   1.835   3.249
   19DOPE   C29 2265   0.775   1.727   3.286
   19DOPE   H9R 2266   0.863   1.710   3.241
   19DOPE  C210 2267   0.815   1.677   3.401
   19DOPE  H10R 2268   0.901   1.724   3.442
   19DOPE  C211 2269   0.724   1.586   3.457
   19DOPE  H11R 2270   0.739   1.499   3.390
   19DOPE  H11S 2271   0.623   1.624   3.472
   19DOPE  C212 2272   0.830   1.591   3.570
   19DOPE  H12R 2273   0.763   1.544   3.641
   19DOPE  H12S 2274   0.859   1.686   3.625
   19DOPE  C213 2275   0.963   1.513   3.541
   19DOPE  H13R 2276   1.035   1.550   3.465
   19DOPE  H13S 2277   0.933   1.413   3.504
   19DOPE  C214 2278   1.044   1.501   3.665
   19DOPE  H14R 2279   1.095   1.599   3.690
   19DOPE  H14S 2280   1.124   1.424   3.655
   19DOPE  C215 2281   0.946   1.467   3.776
   19DOPE  H15R 2282   0.897   1.368   3.766
   19DOPE  H15S 2283   0.877   1.549   3.782
   19DOPE  C216 2284   1.021   1.485   3.901
   19DOPE  H16R 2285   1.054   1.590   3.899
   19DOPE  H16S 2286   1.087   1.407   3.857
   19DOPE  C217 2287   0.973   1.439   4.037
   19DOPE  H17R 2288   0.918   1.354   3.996
   19DOPE  H17S 2289   0.884   1.478   4.075
   19DOPE  C218 2290   1.050   1.445   4.174
   19DOPE  H18R 2291   0.982   1.438   4.261
   19DOPE  H18S 2292   1.113   1.527   4.197
   19DOPE  H18T 2293   1.139   1.391   4.191
   19DOPE   C33 2294   0.782   1.110   2.828
   19DOPE   H3X 2295   0.779   1.051   2.923
   19DOPE   H3Y 2296   0.726   1.204   2.847
   19DOPE   C34 2297   0.918   1.146   2.781
   19DOPE   H4X 2298   0.976   1.049   2.778
   19DOPE   H4Y 2299   0.921   1.191   2.679
   19DOPE   C35 2300   0.980   1.236   2.881
   19DOPE   H5X 2301   1.085   1.240   2.846
   19DOPE   H5Y 2302   0.954   1.173   2.968
   19DOPE   C36 2303   0.931   1.373   2.927
   19DOPE   H6X 2304   0.827   1.386   2.891
   19DOPE   H6Y 2305   0.997   1.447   2.877
   19DOPE   C37 2306   0.935   1.398   3.082
   19DOPE   H7X 2307   1.040   1.392   3.119
   19DOPE   H7Y 2308   0.906   1.503   3.099
   19DOPE   C38 2309   0.851   1.304   3.175
   19DOPE   H8X 2310   0.869   1.336   3.280
   19DOPE   H8Y 2311   0.896   1.203   3.166
   19DOPE   C39 2312   0.702   1.289   3.151
   19DOPE   H9X 2313   0.673   1.297   3.045
   19DOPE  C310 2314   0.606   1.261   3.243
   19DOPE  H10X 2315   0.504   1.245   3.205
   19DOPE  C311 2316   0.620   1.236   3.393
   19DOPE  H11X 2317   0.656   1.132   3.409
   19DOPE  H11Y 2318   0.698   1.302   3.437
   19DOPE  C312 2319   0.489   1.253   3.476
   19DOPE  H12X 2320   0.412   1.182   3.438
   19DOPE  H12Y 2321   0.448   1.355   3.460
   19DOPE  C313 2322   0.500   1.232   3.630
   19DOPE  H13X 2323   0.397   1.218   3.671
   19DOPE  H13Y 2324   0.556   1.139   3.653
   19DOPE  C314 2325   0.564   1.352   3.701
   19DOPE  H14X 2326   0.500   1.442   3.683
   19DOPE  H14Y 2327   0.661   1.370   3.651
   19DOPE  C315 2328   0.593   1.338   3.852
   19DOPE  H15X 2329   0.650   1.429   3.879
   19DOPE  H15Y 2330   0.663   1.253   3.869
   19DOPE  C316 2331   0.469   1.326   3.945
   19DOPE  H16X 2332   0.405   1.246   3.909
   19DOPE  H16Y 2333   0.411   1.422   3.938
   19DOPE  C317 2334   0.494   1.294   4.095
   19DOPE  H17X 2335   0.412   1.249   4.153
   19DOPE  H17Y 2336   0.591   1.239   4.108
   19DOPE  C318 2337   0.509   1.421   4.165
   19DOPE  H18X 2338   0.443   1.509   4.143
   19DOPE  H18Y 2339   0.560   1.426   4.263
   19DOPE  H18Z 2340   0.588   1.432   4.091
   20DOPE     N 2341   1.017   2.813   2.386
   20DOPE   HN1 2342   1.053   2.777   2.476
   20DOPE   HN2 2343   1.080   2.782   2.309
   20DOPE   HN3 2344   1.022   2.917   2.391
   20DOPE   C12 2345   0.873   2.770   2.357
   20DOPE  H12A 2346   0.857   2.671   2.405
   20DOPE  H12B 2347   0.863   2.760   2.247
   20DOPE   C11 2348   0.763   2.868   2.402
   20DOPE  H11A 2349   0.763   2.886   2.512
   20DOPE  H11B 2350   0.666   2.820   2.375
   20DOPE     P 2351   0.661   3.094   2.316
   20DOPE   O13 2352   0.678   3.164   2.187
   20DOPE   O14 2353   0.645   3.176   2.438
   20DOPE   O11 2354   0.536   3.001   2.295
   20DOPE   O12 2355   0.780   2.992   2.335
   20DOPE    C1 2356   0.412   3.064   2.261
   20DOPE    HA 2357   0.362   3.005   2.181
   20DOPE    HB 2358   0.421   3.166   2.220
   20DOPE    C2 2359   0.315   3.070   2.381
   20DOPE    HS 2360   0.228   3.120   2.335
   20DOPE   O21 2361   0.362   3.147   2.494
   20DOPE   C21 2362   0.278   3.202   2.581
   20DOPE   O22 2363   0.158   3.202   2.586
   20DOPE   C22 2364   0.352   3.300   2.669
   20DOPE   H2R 2365   0.376   3.387   2.605
   20DOPE   H2S 2366   0.445   3.251   2.703
   20DOPE    C3 2367   0.286   2.923   2.422
   20DOPE    HX 2368   0.253   2.872   2.329
   20DOPE    HY 2369   0.201   2.928   2.493
   20DOPE   O31 2370   0.395   2.847   2.472
   20DOPE   C31 2371   0.381   2.818   2.599
   20DOPE   O32 2372   0.289   2.847   2.674
   20DOPE   C32 2373   0.493   2.728   2.638
   20DOPE   H2X 2374   0.458   2.623   2.621
   20DOPE   H2Y 2375   0.584   2.748   2.579
   20DOPE   C23 2376   0.256   3.346   2.781
   20DOPE   H3R 2377   0.157   3.380   2.741
   20DOPE   H3S 2378   0.300   3.434   2.832
   20DOPE   C24 2379   0.232   3.239   2.886
   20DOPE   H4R 2380   0.187   3.148   2.841
   20DOPE   H4S 2381   0.156   3.282   2.956
   20DOPE   C25 2382   0.359   3.197   2.958
   20DOPE   H5R 2383   0.403   3.287   3.006
   20DOPE   H5S 2384   0.431   3.156   2.885
   20DOPE   C26 2385   0.336   3.090   3.064
   20DOPE   H6R 2386   0.432   3.063   3.112
   20DOPE   H6S 2387   0.291   2.999   3.018
   20DOPE   C27 2388   0.242   3.148   3.169
   20DOPE   H7R 2389   0.149   3.164   3.111
   20DOPE   H7S 2390   0.274   3.247   3.206
   20DOPE   C28 2391   0.213   3.056   3.287
   20DOPE   H8R 2392   0.141   2.984   3.243
   20DOPE   H8S 2393   0.153   3.108   3.364
   20DOPE   C29 2394   0.330   2.997   3.353
   20DOPE   H9R 2395   0.390   3.058   3.420
   20DOPE  C210 2396   0.354   2.870   3.346
   20DOPE  H10R 2397   0.439   2.823   3.398
   20DOPE  C211 2398   0.264   2.781   3.270
   20DOPE  H11R 2399   0.340   2.741   3.201
   20DOPE  H11S 2400   0.185   2.811   3.199
   20DOPE  C212 2401   0.215   2.693   3.386
   20DOPE  H12R 2402   0.312   2.647   3.411
   20DOPE  H12S 2403   0.154   2.608   3.361
   20DOPE  C213 2404   0.096   2.704   3.479
   20DOPE  H13R 2405   0.010   2.711   3.406
   20DOPE  H13S 2406   0.119   2.794   3.536
   20DOPE  C214 2407   0.049   2.594   3.578
   20DOPE  H14R 2408   0.097   2.565   3.667
   20DOPE  H14S 2409   0.061   2.490   3.578
   20DOPE  C215 2410  -0.078   2.623   3.630
   20DOPE  H15R 2411  -0.119   2.534   3.667
   20DOPE  H15S 2412  -0.129   2.666   3.542
   20DOPE  C216 2413  -0.054   2.691   3.757
   20DOPE  H16R 2414  -0.156   2.717   3.790
   20DOPE  H16S 2415   0.011   2.773   3.724
   20DOPE  C217 2416   0.028   2.622   3.867
   20DOPE  H17R 2417   0.138   2.635   3.843
   20DOPE  H17S 2418   0.006   2.514   3.879
   20DOPE  C218 2419   0.001   2.704   3.986
   20DOPE  H18R 2420  -0.106   2.706   4.012
   20DOPE  H18S 2421   0.027   2.797   3.938
   20DOPE  H18T 2422   0.071   2.700   4.071
   20DOPE   C33 2423   0.513   2.756   2.785
   20DOPE   H3X 2424   0.586   2.684   2.821
   20DOPE   H3Y 2425   0.417   2.743   2.839
   20DOPE   C34 2426   0.582   2.882   2.831
   20DOPE   H4X 2427   0.541   2.969   2.776
   20DOPE   H4Y 2428   0.557   2.893   2.939
   20DOPE   C35 2429   0.734   2.869   2.821
   20DOPE   H5X 2430   0.766   2.895   2.719
   20DOPE   H5Y 2431   0.768   2.765   2.842
   20DOPE   C36 2432   0.806   2.955   2.924
   20DOPE   H6X 2433   0.915   2.948   2.903
   20DOPE   H6Y 2434   0.789   2.915   3.026
   20DOPE   C37 2435   0.764   3.102   2.919
   20DOPE   H7X 2436   0.759   3.135   2.812
   20DOPE   H7Y 2437   0.662   3.115   2.964
   20DOPE   C38 2438   0.864   3.184   2.998
   20DOPE   H8X 2439   0.965   3.159   2.958
   20DOPE   H8Y 2440   0.860   3.148   3.103
   20DOPE   C39 2441   0.840   3.331   2.985
   20DOPE   H9X 2442   0.851   3.372   2.883
   20DOPE  C310 2443   0.804   3.412   3.085
   20DOPE  H10X 2444   0.803   3.518   3.063
   20DOPE  C311 2445   0.779   3.375   3.230
   20DOPE  H11X 2446   0.833   3.282   3.258
   20DOPE  H11Y 2447   0.818   3.455   3.296
   20DOPE  C312 2448   0.629   3.348   3.259
   20DOPE  H12X 2449   0.601   3.251   3.214
   20DOPE  H12Y 2450   0.566   3.419   3.202
   20DOPE  C313 2451   0.591   3.349   3.408
   20DOPE  H13X 2452   0.653   3.274   3.461
   20DOPE  H13Y 2453   0.614   3.446   3.456
   20DOPE  C314 2454   0.442   3.318   3.435
   20DOPE  H14X 2455   0.409   3.249   3.355
   20DOPE  H14Y 2456   0.381   3.411   3.426
   20DOPE  C315 2457   0.417   3.254   3.571
   20DOPE  H15X 2458   0.460   3.320   3.648
   20DOPE  H15Y 2459   0.471   3.157   3.580
   20DOPE  C316 2460   0.270   3.227   3.605
   20DOPE  H16X 2461   0.229   3.139   3.553
   20DOPE  H16Y 2462   0.207   3.316   3.581
   20DOPE  C317 2463   0.250   3.198   3.750
   20DOPE  H17X 2464   0.145   3.194   3.771
   20DOPE  H17Y 2465   0.296   3.105   3.789
   20DOPE  C318 2466   0.285   3.313   3.833
   20DOPE  H18X 2467   0.244   3.411   3.800
   20DOPE  H18Y 2468   0.235   3.294   3.928
   20DOPE  H18Z 2469   0.394   3.319   3.852
   21DOPE     N 2470   3.844   2.178   2.296
   21DOPE   HN1 2471   3.877   2.191   2.394
   21DOPE   HN2 2472   3.870   2.267   2.247
   21DOPE   HN3 2473   3.741   2.168   2.293
   21DOPE   C12 2474   3.916   2.057   2.239
   21DOPE  H12A 2475   3.875   2.034   2.139
   21DOPE  H12B 2476   3.897   1.972   2.308
   21DOPE   C11 2477   4.066   2.080   2.226
   21DOPE  H11A 2478   4.087   2.162   2.153
   21DOPE  H11B 2479   4.115   1.988   2.188
   21DOPE     P 2480   4.184   2.244   2.390
   21DOPE   O13 2481   4.084   2.344   2.346
   21DOPE   O14 2482   4.319   2.243   2.330
   21DOPE   O11 2483   4.190   2.229   2.545
   21DOPE   O12 2484   4.119   2.104   2.356
   21DOPE    C1 2485   4.105   2.148   2.626
   21DOPE    HA 2486   4.169   2.107   2.708
   21DOPE    HB 2487   4.065   2.061   2.572
   21DOPE    C2 2488   3.990   2.231   2.689
   21DOPE    HS 2489   3.974   2.323   2.627
   21DOPE   O21 2490   4.028   2.268   2.820
   21DOPE   C21 2491   4.134   2.345   2.821
   21DOPE   O22 2492   4.182   2.408   2.731
   21DOPE   C22 2493   4.164   2.370   2.964
   21DOPE   H2R 2494   4.134   2.290   3.034
   21DOPE   H2S 2495   4.078   2.436   2.964
   21DOPE    C3 2496   3.853   2.160   2.702
   21DOPE    HX 2497   3.826   2.113   2.605
   21DOPE    HY 2498   3.780   2.242   2.721
   21DOPE   O31 2499   3.846   2.072   2.816
   21DOPE   C31 2500   3.859   1.943   2.793
   21DOPE   O32 2501   3.872   1.893   2.681
   21DOPE   C32 2502   3.848   1.866   2.924
   21DOPE   H2X 2503   3.775   1.918   2.990
   21DOPE   H2Y 2504   3.804   1.766   2.902
   21DOPE   C23 2505   4.299   2.442   2.995
   21DOPE   H3R 2506   4.319   2.538   2.949
   21DOPE   H3S 2507   4.374   2.378   2.945
   21DOPE   C24 2508   4.341   2.462   3.140
   21DOPE   H4R 2509   4.278   2.517   3.213
   21DOPE   H4S 2510   4.427   2.531   3.146
   21DOPE   C25 2511   4.362   2.319   3.187
   21DOPE   H5R 2512   4.414   2.264   3.105
   21DOPE   H5S 2513   4.268   2.270   3.218
   21DOPE   C26 2514   4.453   2.320   3.300
   21DOPE   H6R 2515   4.528   2.391   3.265
   21DOPE   H6S 2516   4.506   2.228   3.328
   21DOPE   C27 2517   4.385   2.381   3.416
   21DOPE   H7R 2518   4.374   2.491   3.399
   21DOPE   H7S 2519   4.461   2.365   3.487
   21DOPE   C28 2520   4.291   2.294   3.502
   21DOPE   H8R 2521   4.328   2.192   3.484
   21DOPE   H8S 2522   4.194   2.299   3.450
   21DOPE   C29 2523   4.279   2.322   3.653
   21DOPE   H9R 2524   4.225   2.409   3.685
   21DOPE  C210 2525   4.344   2.286   3.757
   21DOPE  H10R 2526   4.321   2.319   3.861
   21DOPE  C211 2527   4.452   2.202   3.725
   21DOPE  H11R 2528   4.540   2.268   3.707
   21DOPE  H11S 2529   4.436   2.133   3.639
   21DOPE  C212 2530   4.455   2.126   3.851
   21DOPE  H12R 2531   4.489   2.188   3.938
   21DOPE  H12S 2532   4.523   2.047   3.820
   21DOPE  C213 2533   4.348   2.031   3.889
   21DOPE  H13R 2534   4.311   1.972   3.802
   21DOPE  H13S 2535   4.266   2.090   3.935
   21DOPE  C214 2536   4.405   1.936   3.992
   21DOPE  H14R 2537   4.477   1.984   4.062
   21DOPE  H14S 2538   4.457   1.848   3.948
   21DOPE  C215 2539   4.285   1.898   4.072
   21DOPE  H15R 2540   4.212   1.977   4.089
   21DOPE  H15S 2541   4.329   1.881   4.171
   21DOPE  C216 2542   4.215   1.788   3.998
   21DOPE  H16R 2543   4.290   1.711   3.999
   21DOPE  H16S 2544   4.185   1.808   3.893
   21DOPE  C217 2545   4.111   1.710   4.067
   21DOPE  H17R 2546   4.140   1.667   4.162
   21DOPE  H17S 2547   4.098   1.622   4.001
   21DOPE  C218 2548   3.992   1.782   4.115
   21DOPE  H18R 2549   4.018   1.827   4.214
   21DOPE  H18S 2550   3.923   1.704   4.143
   21DOPE  H18T 2551   3.949   1.852   4.041
   21DOPE   C33 2552   3.984   1.848   2.995
   21DOPE   H3X 2553   4.053   1.793   2.927
   21DOPE   H3Y 2554   3.969   1.784   3.085
   21DOPE   C34 2555   4.048   1.980   3.042
   21DOPE   H4X 2556   4.143   1.957   3.095
   21DOPE   H4Y 2557   4.074   2.042   2.953
   21DOPE   C35 2558   3.956   2.062   3.134
   21DOPE   H5X 2559   3.869   2.098   3.074
   21DOPE   H5Y 2560   4.012   2.153   3.166
   21DOPE   C36 2561   3.904   1.984   3.256
   21DOPE   H6X 2562   3.989   1.931   3.304
   21DOPE   H6Y 2563   3.831   1.907   3.221
   21DOPE   C37 2564   3.832   2.069   3.362
   21DOPE   H7X 2565   3.758   2.136   3.317
   21DOPE   H7Y 2566   3.777   2.003   3.433
   21DOPE   C38 2567   3.923   2.165   3.436
   21DOPE   H8X 2568   3.856   2.245   3.477
   21DOPE   H8Y 2569   3.994   2.215   3.367
   21DOPE   C39 2570   3.993   2.080   3.539
   21DOPE   H9X 2571   4.048   1.996   3.498
   21DOPE  C310 2572   3.996   2.098   3.670
   21DOPE  H10X 2573   4.069   2.046   3.733
   21DOPE  C311 2574   3.931   2.209   3.739
   21DOPE  H11X 2575   4.030   2.257   3.760
   21DOPE  H11Y 2576   3.867   2.276   3.677
   21DOPE  C312 2577   3.878   2.209   3.880
   21DOPE  H12X 2578   3.799   2.134   3.889
   21DOPE  H12Y 2579   3.834   2.308   3.910
   21DOPE  C313 2580   3.996   2.188   3.972
   21DOPE  H13X 2581   4.038   2.087   3.954
   21DOPE  H13Y 2582   4.080   2.261   3.965
   21DOPE  C314 2583   3.938   2.196   4.107
   21DOPE  H14X 2584   3.839   2.143   4.106
   21DOPE  H14Y 2585   3.919   2.300   4.141
   21DOPE  C315 2586   4.026   2.121   4.202
   21DOPE  H15X 2587   4.030   2.014   4.181
   21DOPE  H15Y 2588   3.959   2.140   4.283
   21DOPE  C316 2589   4.164   2.175   4.235
   21DOPE  H16X 2590   4.239   2.157   4.156
   21DOPE  H16Y 2591   4.198   2.125   4.329
   21DOPE  C317 2592   4.156   2.323   4.257
   21DOPE  H17X 2593   4.158   2.379   4.162
   21DOPE  H17Y 2594   4.060   2.337   4.311
   21DOPE  C318 2595   4.266   2.368   4.345
   21DOPE  H18X 2596   4.258   2.311   4.441
   21DOPE  H18Y 2597   4.368   2.356   4.302
   21DOPE  H18Z 2598   4.253   2.475   4.369
   22DOPE     N 2599   3.222   0.654   2.054
   22DOPE   HN1 2600   3.228   0.602   1.964
   22DOPE   HN2 2601   3.142   0.720   2.058
   22DOPE   HN3 2602   3.307   0.714   2.062
   22DOPE   C12 2603   3.221   0.564   2.175
   22DOPE  H12A 2604   3.316   0.506   2.173
   22DOPE  H12B 2605   3.134   0.496   2.170
   22DOPE   C11 2606   3.219   0.646   2.303
   22DOPE  H11A 2607   3.214   0.573   2.388
   22DOPE  H11B 2608   3.129   0.712   2.313
   22DOPE     P 2609   3.413   0.742   2.444
   22DOPE   O13 2610   3.530   0.830   2.427
   22DOPE   O14 2611   3.427   0.605   2.500
   22DOPE   O11 2612   3.299   0.821   2.521
   22DOPE   O12 2613   3.337   0.725   2.304
   22DOPE    C1 2614   3.244   0.941   2.465
   22DOPE    HA 2615   3.166   0.919   2.389
   22DOPE    HB 2616   3.321   1.006   2.417
   22DOPE    C2 2617   3.171   1.022   2.577
   22DOPE    HS 2618   3.161   1.129   2.549
   22DOPE   O21 2619   3.236   1.011   2.704
   22DOPE   C21 2620   3.361   1.053   2.693
   22DOPE   O22 2621   3.402   1.128   2.606
   22DOPE   C22 2622   3.437   1.001   2.813
   22DOPE   H2R 2623   3.401   1.053   2.903
   22DOPE   H2S 2624   3.542   1.017   2.794
   22DOPE    C3 2625   3.028   0.967   2.590
   22DOPE    HX 2626   2.973   0.992   2.498
   22DOPE    HY 2627   2.982   1.018   2.676
   22DOPE   O31 2628   3.026   0.824   2.601
   22DOPE   C31 2629   3.037   0.782   2.724
   22DOPE   O32 2630   3.023   0.850   2.824
   22DOPE   C32 2631   3.061   0.636   2.726
   22DOPE   H2X 2632   2.958   0.593   2.724
   22DOPE   H2Y 2633   3.111   0.603   2.633
   22DOPE   C23 2634   3.426   0.850   2.826
   22DOPE   H3R 2635   3.458   0.800   2.732
   22DOPE   H3S 2636   3.319   0.834   2.839
   22DOPE   C24 2637   3.497   0.792   2.946
   22DOPE   H4R 2638   3.497   0.864   3.031
   22DOPE   H4S 2639   3.603   0.775   2.917
   22DOPE   C25 2640   3.420   0.666   2.991
   22DOPE   H5R 2641   3.397   0.607   2.899
   22DOPE   H5S 2642   3.330   0.692   3.046
   22DOPE   C26 2643   3.500   0.577   3.080
   22DOPE   H6R 2644   3.547   0.630   3.165
   22DOPE   H6S 2645   3.567   0.576   2.996
   22DOPE   C27 2646   3.470   0.430   3.112
   22DOPE   H7R 2647   3.555   0.358   3.123
   22DOPE   H7S 2648   3.413   0.378   3.033
   22DOPE   C28 2649   3.417   0.442   3.251
   22DOPE   H8R 2650   3.337   0.517   3.247
   22DOPE   H8S 2651   3.491   0.483   3.323
   22DOPE   C29 2652   3.365   0.311   3.291
   22DOPE   H9R 2653   3.402   0.221   3.239
   22DOPE  C210 2654   3.273   0.308   3.385
   22DOPE  H10R 2655   3.222   0.216   3.409
   22DOPE  C211 2656   3.208   0.414   3.464
   22DOPE  H11R 2657   3.105   0.412   3.425
   22DOPE  H11S 2658   3.250   0.515   3.449
   22DOPE  C212 2659   3.211   0.367   3.609
   22DOPE  H12R 2660   3.220   0.258   3.626
   22DOPE  H12S 2661   3.124   0.366   3.669
   22DOPE  C213 2662   3.234   0.470   3.717
   22DOPE  H13R 2663   3.243   0.580   3.722
   22DOPE  H13S 2664   3.320   0.501   3.658
   22DOPE  C214 2665   3.230   0.399   3.859
   22DOPE  H14R 2666   3.316   0.372   3.922
   22DOPE  H14S 2667   3.207   0.291   3.862
   22DOPE  C215 2668   3.172   0.496   3.944
   22DOPE  H15R 2669   3.086   0.496   3.884
   22DOPE  H15S 2670   3.197   0.601   3.930
   22DOPE  C216 2671   3.154   0.450   4.080
   22DOPE  H16R 2672   3.226   0.482   4.152
   22DOPE  H16S 2673   3.147   0.338   4.093
   22DOPE  C217 2674   3.060   0.542   4.142
   22DOPE  H17R 2675   2.963   0.570   4.100
   22DOPE  H17S 2676   3.098   0.639   4.166
   22DOPE  C218 2677   3.043   0.468   4.259
   22DOPE  H18R 2678   3.018   0.359   4.249
   22DOPE  H18S 2679   2.958   0.525   4.294
   22DOPE  H18T 2680   3.124   0.480   4.332
   22DOPE   C33 2681   3.156   0.615   2.847
   22DOPE   H3X 2682   3.200   0.708   2.882
   22DOPE   H3Y 2683   3.230   0.536   2.826
   22DOPE   C34 2684   3.085   0.588   2.976
   22DOPE   H4X 2685   2.992   0.649   2.973
   22DOPE   H4Y 2686   3.088   0.483   2.946
   22DOPE   C35 2687   3.118   0.524   3.111
   22DOPE   H5X 2688   3.221   0.490   3.106
   22DOPE   H5Y 2689   3.065   0.429   3.128
   22DOPE   C36 2690   3.063   0.613   3.220
   22DOPE   H6X 2691   3.072   0.568   3.319
   22DOPE   H6Y 2692   2.955   0.640   3.211
   22DOPE   C37 2693   3.140   0.737   3.205
   22DOPE   H7X 2694   3.243   0.694   3.219
   22DOPE   H7Y 2695   3.133   0.783   3.103
   22DOPE   C38 2696   3.091   0.837   3.304
   22DOPE   H8X 2697   3.054   0.788   3.396
   22DOPE   H8Y 2698   3.011   0.902   3.260
   22DOPE   C39 2699   3.225   0.897   3.322
   22DOPE   H9X 2700   3.254   0.963   3.237
   22DOPE  C310 2701   3.295   0.891   3.436
   22DOPE  H10X 2702   3.383   0.957   3.438
   22DOPE  C311 2703   3.256   0.827   3.572
   22DOPE  H11X 2704   3.201   0.732   3.561
   22DOPE  H11Y 2705   3.346   0.829   3.636
   22DOPE  C312 2706   3.154   0.901   3.663
   22DOPE  H12X 2707   3.089   0.928   3.584
   22DOPE  H12Y 2708   3.204   0.987   3.716
   22DOPE  C313 2709   3.077   0.872   3.785
   22DOPE  H13X 2710   3.030   0.965   3.826
   22DOPE  H13Y 2711   2.993   0.803   3.773
   22DOPE  C314 2712   3.182   0.864   3.889
   22DOPE  H14X 2713   3.240   0.959   3.902
   22DOPE  H14Y 2714   3.256   0.789   3.855
   22DOPE  C315 2715   3.105   0.836   4.011
   22DOPE  H15X 2716   3.060   0.737   3.994
   22DOPE  H15Y 2717   3.021   0.907   4.029
   22DOPE  C316 2718   3.203   0.844   4.120
   22DOPE  H16X 2719   3.155   0.817   4.216
   22DOPE  H16Y 2720   3.244   0.943   4.110
   22DOPE  C317 2721   3.335   0.777   4.100
   22DOPE  H17X 2722   3.303   0.679   4.064
   22DOPE  H17Y 2723   3.400   0.824   4.024
   22DOPE  C318 2724   3.399   0.771   4.234
   22DOPE  H18X 2725   3.320   0.723   4.294
   22DOPE  H18Y 2726   3.497   0.720   4.235
   22DOPE  H18Z 2727   3.417   0.862   4.288
   23DOPE     N 2728   2.913   0.225   2.287
   23DOPE   HN1 2729   2.894   0.273   2.377
   23DOPE   HN2 2730   2.891   0.288   2.208
   23DOPE   HN3 2731   2.852   0.140   2.283
   23DOPE   C12 2732   3.056   0.180   2.279
   23DOPE  H12A 2733   3.120   0.266   2.305
   23DOPE  H12B 2734   3.075   0.147   2.174
   23DOPE   C11 2735   3.084   0.065   2.375
   23DOPE  H11A 2736   3.020   0.073   2.465
   23DOPE  H11B 2737   3.187   0.071   2.413
   23DOPE     P 2738   2.979  -0.173   2.354
   23DOPE   O13 2739   3.034  -0.241   2.473
   23DOPE   O14 2740   2.940  -0.248   2.233
   23DOPE   O11 2741   2.858  -0.082   2.393
   23DOPE   O12 2742   3.074  -0.058   2.307
   23DOPE    C1 2743   2.789  -0.135   2.505
   23DOPE    HA 2744   2.827  -0.223   2.562
   23DOPE    HB 2745   2.692  -0.158   2.454
   23DOPE    C2 2746   2.762  -0.030   2.605
   23DOPE    HS 2747   2.674  -0.004   2.544
   23DOPE   O21 2748   2.858   0.070   2.600
   23DOPE   C21 2749   2.812   0.190   2.597
   23DOPE   O22 2750   2.726   0.236   2.524
   23DOPE   C22 2751   2.896   0.262   2.694
   23DOPE   H2R 2752   2.960   0.329   2.634
   23DOPE   H2S 2753   2.959   0.189   2.752
   23DOPE    C3 2754   2.743  -0.046   2.762
   23DOPE    HX 2755   2.680  -0.109   2.819
   23DOPE    HY 2756   2.670   0.006   2.819
   23DOPE   O31 2757   2.836  -0.104   2.830
   23DOPE   C31 2758   2.860  -0.031   2.934
   23DOPE   O32 2759   2.821   0.080   2.963
   23DOPE   C32 2760   2.945  -0.116   3.001
   23DOPE   H2X 2761   2.954  -0.086   3.106
   23DOPE   H2Y 2762   2.896  -0.203   3.026
   23DOPE   C23 2763   2.810   0.336   2.795
   23DOPE   H3R 2764   2.751   0.281   2.868
   23DOPE   H3S 2765   2.756   0.419   2.748
   23DOPE   C24 2766   2.900   0.387   2.897
   23DOPE   H4R 2767   2.964   0.438   2.825
   23DOPE   H4S 2768   2.967   0.311   2.942
   23DOPE   C25 2769   2.829   0.477   2.999
   23DOPE   H5R 2770   2.791   0.568   2.951
   23DOPE   H5S 2771   2.889   0.528   3.072
   23DOPE   C26 2772   2.761   0.409   3.114
   23DOPE   H6R 2773   2.690   0.339   3.067
   23DOPE   H6S 2774   2.709   0.491   3.170
   23DOPE   C27 2775   2.856   0.336   3.212
   23DOPE   H7R 2776   2.908   0.406   3.283
   23DOPE   H7S 2777   2.938   0.281   3.160
   23DOPE   C28 2778   2.780   0.230   3.287
   23DOPE   H8R 2779   2.851   0.155   3.329
   23DOPE   H8S 2780   2.717   0.178   3.212
   23DOPE   C29 2781   2.693   0.297   3.389
   23DOPE   H9R 2782   2.628   0.377   3.350
   23DOPE  C210 2783   2.704   0.285   3.521
   23DOPE  H10R 2784   2.643   0.347   3.588
   23DOPE  C211 2785   2.806   0.203   3.590
   23DOPE  H11R 2786   2.821   0.099   3.555
   23DOPE  H11S 2787   2.776   0.198   3.696
   23DOPE  C212 2788   2.937   0.278   3.574
   23DOPE  H12R 2789   2.977   0.268   3.471
   23DOPE  H12S 2790   3.010   0.219   3.635
   23DOPE  C213 2791   2.922   0.428   3.614
   23DOPE  H13R 2792   2.856   0.488   3.552
   23DOPE  H13S 2793   3.010   0.495   3.601
   23DOPE  C214 2794   2.890   0.431   3.762
   23DOPE  H14R 2795   2.782   0.441   3.772
   23DOPE  H14S 2796   2.930   0.529   3.798
   23DOPE  C215 2797   2.929   0.308   3.851
   23DOPE  H15R 2798   3.033   0.279   3.848
   23DOPE  H15S 2799   2.897   0.207   3.830
   23DOPE  C216 2800   2.901   0.343   3.993
   23DOPE  H16R 2801   2.950   0.435   3.977
   23DOPE  H16S 2802   2.956   0.283   4.068
   23DOPE  C217 2803   2.789   0.438   4.036
   23DOPE  H17R 2804   2.728   0.401   3.955
   23DOPE  H17S 2805   2.780   0.542   4.006
   23DOPE  C218 2806   2.757   0.418   4.183
   23DOPE  H18R 2807   2.795   0.461   4.274
   23DOPE  H18S 2808   2.813   0.323   4.199
   23DOPE  H18T 2809   2.649   0.412   4.203
   23DOPE   C33 2810   3.054  -0.136   2.894
   23DOPE   H3X 2811   3.088  -0.033   2.865
   23DOPE   H3Y 2812   3.023  -0.185   2.797
   23DOPE   C34 2813   3.160  -0.218   2.953
   23DOPE   H4X 2814   3.128  -0.324   2.963
   23DOPE   H4Y 2815   3.245  -0.212   2.882
   23DOPE   C35 2816   3.189  -0.162   3.091
   23DOPE   H5X 2817   3.289  -0.200   3.118
   23DOPE   H5Y 2818   3.116  -0.208   3.163
   23DOPE   C36 2819   3.179  -0.009   3.111
   23DOPE   H6X 2820   3.086   0.043   3.079
   23DOPE   H6Y 2821   3.256   0.047   3.056
   23DOPE   C37 2822   3.169   0.014   3.259
   23DOPE   H7X 2823   3.166   0.123   3.264
   23DOPE   H7Y 2824   3.072  -0.021   3.301
   23DOPE   C38 2825   3.280  -0.060   3.332
   23DOPE   H8X 2826   3.376  -0.035   3.281
   23DOPE   H8Y 2827   3.272  -0.170   3.327
   23DOPE   C39 2828   3.280  -0.014   3.473
   23DOPE   H9X 2829   3.309   0.088   3.481
   23DOPE  C310 2830   3.297  -0.084   3.584
   23DOPE  H10X 2831   3.302  -0.034   3.682
   23DOPE  C311 2832   3.321  -0.230   3.592
   23DOPE  H11X 2833   3.395  -0.265   3.517
   23DOPE  H11Y 2834   3.358  -0.254   3.694
   23DOPE  C312 2835   3.187  -0.288   3.562
   23DOPE  H12X 2836   3.186  -0.396   3.591
   23DOPE  H12Y 2837   3.157  -0.282   3.455
   23DOPE  C313 2838   3.085  -0.213   3.644
   23DOPE  H13X 2839   3.058  -0.107   3.622
   23DOPE  H13Y 2840   3.005  -0.264   3.595
   23DOPE  C314 2841   3.129  -0.228   3.788
   23DOPE  H14X 2842   3.212  -0.162   3.818
   23DOPE  H14Y 2843   3.150  -0.335   3.812
   23DOPE  C315 2844   3.029  -0.183   3.884
   23DOPE  H15X 2845   3.072  -0.206   3.984
   23DOPE  H15Y 2846   2.963  -0.263   3.858
   23DOPE  C316 2847   2.971  -0.045   3.872
   23DOPE  H16X 2848   2.918  -0.018   3.778
   23DOPE  H16Y 2849   3.054   0.026   3.892
   23DOPE  C317 2850   2.864  -0.018   3.975
   23DOPE  H17X 2851   2.897  -0.056   4.074
   23DOPE  H17Y 2852   2.882   0.089   3.985
   23DOPE  C318 2853   2.715  -0.043   3.938
   23DOPE  H18X 2854   2.678  -0.144   3.942
   23DOPE  H18Y 2855   2.649  -0.046   4.021
   23DOPE  H18Z 2856   2.668   0.015   3.857
   24DOPE     N 2857   4.530   1.740   2.194
   24DOPE   HN1 2858   4.629   1.720   2.221
   24DOPE   HN2 2859   4.518   1.763   2.093
   24DOPE   HN3 2860   4.493   1.818   2.253
   24DOPE   C12 2861   4.451   1.617   2.225
   24DOPE  H12A 2862   4.501   1.533   2.174
   24DOPE  H12B 2863   4.349   1.628   2.182
   24DOPE   C11 2864   4.439   1.599   2.377
   24DOPE  H11A 2865   4.380   1.681   2.422
   24DOPE  H11B 2866   4.539   1.601   2.428
   24DOPE     P 2867   4.455   1.349   2.376
   24DOPE   O13 2868   4.588   1.370   2.430
   24DOPE   O14 2869   4.441   1.313   2.233
   24DOPE   O11 2870   4.381   1.243   2.459
   24DOPE   O12 2871   4.370   1.478   2.401
   24DOPE    C1 2872   4.251   1.222   2.408
   24DOPE    HA 2873   4.264   1.135   2.348
   24DOPE    HB 2874   4.204   1.300   2.343
   24DOPE    C2 2875   4.161   1.208   2.524
   24DOPE    HS 2876   4.064   1.164   2.487
   24DOPE   O21 2877   4.151   1.337   2.583
   24DOPE   C21 2878   4.043   1.346   2.650
   24DOPE   O22 2879   3.958   1.259   2.656
   24DOPE   C22 2880   4.040   1.485   2.708
   24DOPE   H2R 2881   4.027   1.555   2.624
   24DOPE   H2S 2882   4.133   1.505   2.760
   24DOPE    C3 2883   4.216   1.111   2.625
   24DOPE    HX 2884   4.229   1.019   2.562
   24DOPE    HY 2885   4.131   1.100   2.696
   24DOPE   O31 2886   4.343   1.135   2.689
   24DOPE   C31 2887   4.346   1.171   2.816
   24DOPE   O32 2888   4.256   1.166   2.897
   24DOPE   C32 2889   4.479   1.233   2.846
   24DOPE   H2X 2890   4.495   1.232   2.956
   24DOPE   H2Y 2891   4.560   1.177   2.797
   24DOPE   C23 2892   3.927   1.507   2.806
   24DOPE   H3R 2893   3.848   1.433   2.780
   24DOPE   H3S 2894   3.893   1.612   2.788
   24DOPE   C24 2895   3.956   1.496   2.954
   24DOPE   H4R 2896   3.864   1.527   3.011
   24DOPE   H4S 2897   4.037   1.565   2.983
   24DOPE   C25 2898   3.987   1.352   2.989
   24DOPE   H5R 2899   4.072   1.313   2.931
   24DOPE   H5S 2900   3.900   1.298   2.951
   24DOPE   C26 2901   4.007   1.336   3.140
   24DOPE   H6R 2902   3.919   1.373   3.196
   24DOPE   H6S 2903   4.089   1.403   3.170
   24DOPE   C27 2904   4.036   1.192   3.185
   24DOPE   H7R 2905   4.122   1.157   3.125
   24DOPE   H7S 2906   3.953   1.124   3.160
   24DOPE   C28 2907   4.058   1.195   3.341
   24DOPE   H8R 2908   3.988   1.267   3.377
   24DOPE   H8S 2909   4.162   1.240   3.348
   24DOPE   C29 2910   4.072   1.086   3.447
   24DOPE   H9R 2911   4.161   1.032   3.440
   24DOPE  C210 2912   3.969   1.009   3.508
   24DOPE  H10R 2913   3.986   0.923   3.564
   24DOPE  C211 2914   3.827   1.004   3.476
   24DOPE  H11R 2915   3.769   0.911   3.454
   24DOPE  H11S 2916   3.838   1.040   3.378
   24DOPE  C212 2917   3.778   1.065   3.607
   24DOPE  H12R 2918   3.773   0.988   3.686
   24DOPE  H12S 2919   3.673   1.090   3.590
   24DOPE  C213 2920   3.861   1.185   3.655
   24DOPE  H13R 2921   3.886   1.249   3.568
   24DOPE  H13S 2922   3.963   1.158   3.692
   24DOPE  C214 2923   3.796   1.252   3.771
   24DOPE  H14R 2924   3.792   1.179   3.854
   24DOPE  H14S 2925   3.692   1.282   3.752
   24DOPE  C215 2926   3.867   1.379   3.809
   24DOPE  H15R 2927   3.884   1.450   3.725
   24DOPE  H15S 2928   3.968   1.351   3.844
   24DOPE  C216 2929   3.781   1.445   3.913
   24DOPE  H16R 2930   3.731   1.370   3.977
   24DOPE  H16S 2931   3.703   1.512   3.868
   24DOPE  C217 2932   3.868   1.525   3.999
   24DOPE  H17R 2933   3.801   1.598   4.046
   24DOPE  H17S 2934   3.931   1.583   3.928
   24DOPE  C218 2935   3.950   1.443   4.102
   24DOPE  H18R 2936   4.023   1.507   4.153
   24DOPE  H18S 2937   4.004   1.357   4.058
   24DOPE  H18T 2938   3.894   1.406   4.188
   24DOPE   C33 2939   4.465   1.376   2.793
   24DOPE   H3X 2940   4.423   1.377   2.689
   24DOPE   H3Y 2941   4.567   1.418   2.786
   24DOPE   C34 2942   4.381   1.469   2.882
   24DOPE   H4X 2943   4.275   1.442   2.871
   24DOPE   H4Y 2944   4.406   1.449   2.988
   24DOPE   C35 2945   4.407   1.617   2.849
   24DOPE   H5X 2946   4.369   1.636   2.746
   24DOPE   H5Y 2947   4.517   1.634   2.846
   24DOPE   C36 2948   4.345   1.721   2.943
   24DOPE   H6X 2949   4.235   1.706   2.941
   24DOPE   H6Y 2950   4.365   1.823   2.902
   24DOPE   C37 2951   4.388   1.718   3.092
   24DOPE   H7X 2952   4.341   1.806   3.141
   24DOPE   H7Y 2953   4.343   1.626   3.136
   24DOPE   C38 2954   4.539   1.720   3.123
   24DOPE   H8X 2955   4.583   1.813   3.080
   24DOPE   H8Y 2956   4.588   1.634   3.072
   24DOPE   C39 2957   4.568   1.718   3.271
   24DOPE   H9X 2958   4.589   1.818   3.314
   24DOPE  C310 2959   4.571   1.612   3.353
   24DOPE  H10X 2960   4.593   1.627   3.460
   24DOPE  C311 2961   4.546   1.468   3.317
   24DOPE  H11X 2962   4.462   1.458   3.244
   24DOPE  H11Y 2963   4.637   1.425   3.269
   24DOPE  C312 2964   4.516   1.382   3.441
   24DOPE  H12X 2965   4.606   1.386   3.508
   24DOPE  H12Y 2966   4.503   1.275   3.411
   24DOPE  C313 2967   4.393   1.423   3.524
   24DOPE  H13X 2968   4.405   1.529   3.555
   24DOPE  H13Y 2969   4.301   1.418   3.463
   24DOPE  C314 2970   4.379   1.333   3.648
   24DOPE  H14X 2971   4.466   1.354   3.715
   24DOPE  H14Y 2972   4.389   1.227   3.619
   24DOPE  C315 2973   4.247   1.346   3.725
   24DOPE  H15X 2974   4.249   1.278   3.813
   24DOPE  H15Y 2975   4.160   1.319   3.662
   24DOPE  C316 2976   4.225   1.486   3.778
   24DOPE  H16X 2977   4.142   1.483   3.853
   24DOPE  H16Y 2978   4.193   1.556   3.698
   24DOPE  C317 2979   4.352   1.537   3.842
   24DOPE  H17X 2980   4.445   1.544   3.784
   24DOPE  H17Y 2981   4.330   1.643   3.844
   24DOPE  C318 2982   4.381   1.460   3.971
   24DOPE  H18X 2983   4.417   1.357   3.952
   24DOPE  H18Y 2984   4.458   1.509   4.034
   24DOPE  H18Z 2985   4.286   1.447   4.026
   25DOPE     N 2986   3.523   0.075   2.464
   25DOPE   HN1 2987   3.528   0.102   2.361
   25DOPE   HN2 2988   3.425   0.055   2.491
   25DOPE   HN3 2989   3.565   0.154   2.518
   25DOPE   C12 2990   3.608  -0.050   2.471
   25DOPE  H12A 2991   3.578  -0.114   2.385
   25DOPE  H12B 2992   3.588  -0.101   2.567
   25DOPE   C11 2993   3.755  -0.011   2.462
   25DOPE  H11A 2994   3.818  -0.102   2.479
   25DOPE  H11B 2995   3.780   0.066   2.538
   25DOPE     P 2996   3.916   0.095   2.294
   25DOPE   O13 2997   3.898   0.161   2.163
   25DOPE   O14 2998   4.023  -0.005   2.313
   25DOPE   O11 2999   3.941   0.213   2.381
   25DOPE   O12 3000   3.776   0.039   2.333
   25DOPE    C1 3001   4.038   0.300   2.317
   25DOPE    HA 3002   3.999   0.362   2.236
   25DOPE    HB 3003   4.133   0.251   2.280
   25DOPE    C2 3004   4.065   0.387   2.426
   25DOPE    HS 3005   4.138   0.466   2.392
   25DOPE   O21 3006   4.126   0.285   2.507
   25DOPE   C21 3007   4.159   0.338   2.611
   25DOPE   O22 3008   4.198   0.452   2.619
   25DOPE   C22 3009   4.148   0.249   2.725
   25DOPE   H2R 3010   4.151   0.319   2.812
   25DOPE   H2S 3011   4.230   0.174   2.719
   25DOPE    C3 3012   3.928   0.454   2.478
   25DOPE    HX 3013   3.895   0.525   2.398
   25DOPE    HY 3014   3.956   0.505   2.571
   25DOPE   O31 3015   3.815   0.375   2.524
   25DOPE   C31 3016   3.735   0.455   2.597
   25DOPE   O32 3017   3.737   0.576   2.596
   25DOPE   C32 3018   3.668   0.367   2.699
   25DOPE   H2X 3019   3.569   0.341   2.657
   25DOPE   H2Y 3020   3.730   0.278   2.720
   25DOPE   C23 3021   4.025   0.169   2.731
   25DOPE   H3R 3022   4.022   0.109   2.637
   25DOPE   H3S 3023   3.940   0.240   2.739
   25DOPE   C24 3024   4.037   0.077   2.850
   25DOPE   H4R 3025   4.051   0.135   2.944
   25DOPE   H4S 3026   4.126   0.011   2.839
   25DOPE   C25 3027   3.909  -0.004   2.849
   25DOPE   H5R 3028   3.899  -0.050   2.748
   25DOPE   H5S 3029   3.825   0.068   2.863
   25DOPE   C26 3030   3.905  -0.110   2.957
   25DOPE   H6R 3031   3.991  -0.180   2.945
   25DOPE   H6S 3032   3.811  -0.168   2.942
   25DOPE   C27 3033   3.906  -0.045   3.095
   25DOPE   H7R 3034   3.823   0.029   3.100
   25DOPE   H7S 3035   4.001   0.011   3.109
   25DOPE   C28 3036   3.896  -0.145   3.211
   25DOPE   H8R 3037   3.925  -0.089   3.303
   25DOPE   H8S 3038   3.972  -0.224   3.199
   25DOPE   C29 3039   3.760  -0.208   3.223
   25DOPE   H9R 3040   3.733  -0.282   3.147
   25DOPE  C210 3041   3.673  -0.177   3.319
   25DOPE  H10R 3042   3.574  -0.225   3.324
   25DOPE  C211 3043   3.703  -0.075   3.425
   25DOPE  H11R 3044   3.768   0.009   3.393
   25DOPE  H11S 3045   3.744  -0.122   3.518
   25DOPE  C212 3046   3.574  -0.013   3.465
   25DOPE  H12R 3047   3.514  -0.098   3.498
   25DOPE  H12S 3048   3.526   0.045   3.383
   25DOPE  C213 3049   3.597   0.075   3.583
   25DOPE  H13R 3050   3.676   0.149   3.555
   25DOPE  H13S 3051   3.621   0.018   3.675
   25DOPE  C214 3052   3.489   0.165   3.620
   25DOPE  H14R 3053   3.391   0.128   3.656
   25DOPE  H14S 3054   3.463   0.222   3.528
   25DOPE  C215 3055   3.555   0.243   3.731
   25DOPE  H15R 3056   3.648   0.295   3.707
   25DOPE  H15S 3057   3.548   0.190   3.829
   25DOPE  C216 3058   3.469   0.354   3.734
   25DOPE  H16R 3059   3.386   0.285   3.766
   25DOPE  H16S 3060   3.455   0.382   3.628
   25DOPE  C217 3061   3.496   0.484   3.810
   25DOPE  H17R 3062   3.408   0.534   3.859
   25DOPE  H17S 3063   3.520   0.576   3.756
   25DOPE  C218 3064   3.564   0.452   3.927
   25DOPE  H18R 3065   3.664   0.411   3.930
   25DOPE  H18S 3066   3.500   0.365   3.966
   25DOPE  H18T 3067   3.551   0.543   3.992
   25DOPE   C33 3068   3.649   0.441   2.832
   25DOPE   H3X 3069   3.572   0.383   2.887
   25DOPE   H3Y 3070   3.603   0.541   2.808
   25DOPE   C34 3071   3.776   0.453   2.922
   25DOPE   H4X 3072   3.825   0.355   2.929
   25DOPE   H4Y 3073   3.843   0.525   2.870
   25DOPE   C35 3074   3.761   0.500   3.069
   25DOPE   H5X 3075   3.709   0.442   3.143
   25DOPE   H5Y 3076   3.726   0.606   3.075
   25DOPE   C36 3077   3.876   0.527   3.150
   25DOPE   H6X 3078   3.839   0.580   3.242
   25DOPE   H6Y 3079   3.921   0.588   3.071
   25DOPE   C37 3080   3.974   0.422   3.179
   25DOPE   H7X 3081   4.020   0.400   3.079
   25DOPE   H7Y 3082   4.050   0.468   3.245
   25DOPE   C38 3083   3.908   0.301   3.240
   25DOPE   H8X 3084   3.991   0.230   3.263
   25DOPE   H8Y 3085   3.844   0.257   3.160
   25DOPE   C39 3086   3.823   0.331   3.361
   25DOPE   H9X 3087   3.716   0.343   3.341
   25DOPE  C310 3088   3.867   0.351   3.486
   25DOPE  H10X 3089   3.794   0.376   3.563
   25DOPE  C311 3090   4.011   0.347   3.532
   25DOPE  H11X 3091   4.043   0.245   3.562
   25DOPE  H11Y 3092   4.079   0.383   3.451
   25DOPE  C312 3093   4.028   0.442   3.651
   25DOPE  H12X 3094   3.987   0.540   3.618
   25DOPE  H12Y 3095   4.138   0.453   3.672
   25DOPE  C313 3096   3.958   0.405   3.782
   25DOPE  H13X 3097   3.968   0.494   3.848
   25DOPE  H13Y 3098   3.850   0.390   3.764
   25DOPE  C314 3099   4.019   0.285   3.857
   25DOPE  H14X 3100   4.129   0.284   3.842
   25DOPE  H14Y 3101   3.977   0.192   3.814
   25DOPE  C315 3102   3.995   0.295   4.009
   25DOPE  H15X 3103   3.888   0.321   4.025
   25DOPE  H15Y 3104   4.047   0.387   4.044
   25DOPE  C316 3105   4.046   0.175   4.097
   25DOPE  H16X 3106   4.050   0.216   4.197
   25DOPE  H16Y 3107   4.138   0.128   4.057
   25DOPE  C317 3108   3.947   0.067   4.135
   25DOPE  H17X 3109   3.869   0.134   4.177
   25DOPE  H17Y 3110   3.944   0.028   4.031
   25DOPE  C318 3111   3.940  -0.062   4.216
   25DOPE  H18X 3112   3.832  -0.092   4.220
   25DOPE  H18Y 3113   3.990  -0.144   4.160
   25DOPE  H18Z 3114   3.974  -0.051   4.321
   26DPPC     N 3115   2.588   2.667   6.338
   26DPPC   C13 3116   2.732   2.704   6.327
   26DPPC  H13A 3117   2.792   2.614   6.312
   26DPPC  H13B 3118   2.769   2.757   6.413
   26DPPC  H13C 3119   2.747   2.763   6.236
   26DPPC   C14 3120   2.574   2.576   6.456
   26DPPC  H14A 3121   2.574   2.633   6.548
   26DPPC  H14B 3122   2.660   2.508   6.459
   26DPPC  H14C 3123   2.485   2.516   6.449
   26DPPC   C15 3124   2.503   2.788   6.358
   26DPPC  H15A 3125   2.397   2.765   6.347
   26DPPC  H15B 3126   2.528   2.867   6.288
   26DPPC  H15C 3127   2.516   2.827   6.459
   26DPPC   C12 3128   2.550   2.587   6.211
   26DPPC  H12A 3129   2.447   2.555   6.218
   26DPPC  H12B 3130   2.610   2.494   6.212
   26DPPC   C11 3131   2.573   2.646   6.069
   26DPPC  H11A 3132   2.522   2.745   6.058
   26DPPC  H11B 3133   2.523   2.578   5.995
   26DPPC     P 3134   2.793   2.550   5.959
   26DPPC   O13 3135   2.737   2.531   5.823
   26DPPC   O14 3136   2.810   2.433   6.047
   26DPPC   O11 3137   2.932   2.623   5.947
   26DPPC   O12 3138   2.711   2.662   6.038
   26DPPC    C1 3139   2.993   2.664   6.070
   26DPPC    HA 3140   2.988   2.586   6.149
   26DPPC    HB 3141   2.944   2.756   6.110
   26DPPC    C2 3142   3.142   2.696   6.045
   26DPPC    HS 3143   3.184   2.746   6.136
   26DPPC   O21 3144   3.161   2.776   5.929
   26DPPC   C21 3145   3.075   2.870   5.896
   26DPPC   O22 3146   3.000   2.930   5.970
   26DPPC   C22 3147   3.110   2.911   5.754
   26DPPC   H2R 3148   3.197   2.850   5.721
   26DPPC   H2S 3149   3.131   3.021   5.763
   26DPPC    C3 3150   3.223   2.565   6.022
   26DPPC    HX 3151   3.190   2.492   6.099
   26DPPC    HY 3152   3.331   2.587   6.037
   26DPPC   O31 3153   3.202   2.521   5.886
   26DPPC   C31 3154   3.171   2.394   5.871
   26DPPC   O32 3155   3.188   2.308   5.955
   26DPPC   C32 3156   3.132   2.373   5.724
   26DPPC   H2X 3157   3.214   2.414   5.660
   26DPPC   H2Y 3158   3.040   2.431   5.705
   26DPPC   C23 3159   3.019   2.895   5.636
   26DPPC   H3R 3160   3.058   2.962   5.555
   26DPPC   H3S 3161   2.918   2.924   5.667
   26DPPC   C24 3162   3.026   2.751   5.591
   26DPPC   H4R 3163   2.990   2.692   5.679
   26DPPC   H4S 3164   3.131   2.718   5.574
   26DPPC   C25 3165   2.934   2.726   5.472
   26DPPC   H5R 3166   2.843   2.790   5.485
   26DPPC   H5S 3167   2.904   2.619   5.478
   26DPPC   C26 3168   2.992   2.750   5.333
   26DPPC   H6R 3169   3.008   2.859   5.313
   26DPPC   H6S 3170   2.920   2.712   5.256
   26DPPC   C27 3171   3.121   2.674   5.313
   26DPPC   H7R 3172   3.114   2.569   5.345
   26DPPC   H7S 3173   3.196   2.722   5.380
   26DPPC   C28 3174   3.165   2.680   5.168
   26DPPC   H8R 3175   3.275   2.669   5.172
   26DPPC   H8S 3176   3.136   2.778   5.125
   26DPPC   C29 3177   3.110   2.569   5.079
   26DPPC   H9R 3178   3.001   2.561   5.100
   26DPPC   H9S 3179   3.159   2.474   5.109
   26DPPC  C210 3180   3.126   2.591   4.928
   26DPPC  H10R 3181   3.091   2.498   4.879
   26DPPC  H10S 3182   3.234   2.603   4.903
   26DPPC  C211 3183   3.042   2.708   4.873
   26DPPC  H11R 3184   3.072   2.804   4.917
   26DPPC  H11S 3185   2.936   2.695   4.903
   26DPPC  C212 3186   3.045   2.719   4.720
   26DPPC  H12R 3187   2.981   2.636   4.682
   26DPPC  H12S 3188   3.148   2.701   4.680
   26DPPC  C213 3189   2.991   2.852   4.663
   26DPPC  H13R 3190   3.059   2.937   4.678
   26DPPC  H13S 3191   2.896   2.877   4.715
   26DPPC  C214 3192   2.964   2.831   4.515
   26DPPC  H14R 3193   2.891   2.750   4.523
   26DPPC  H14S 3194   3.054   2.790   4.465
   26DPPC  C215 3195   2.906   2.945   4.430
   26DPPC  H15R 3196   2.811   2.986   4.472
   26DPPC  H15S 3197   2.881   2.904   4.329
   26DPPC  C216 3198   3.008   3.055   4.409
   26DPPC  H16R 3199   3.044   3.094   4.507
   26DPPC  H16S 3200   2.970   3.139   4.348
   26DPPC  H16T 3201   3.094   3.012   4.355
   26DPPC   C33 3202   3.111   2.222   5.692
   26DPPC   H3X 3203   3.019   2.191   5.747
   26DPPC   H3Y 3204   3.192   2.159   5.733
   26DPPC   C34 3205   3.096   2.186   5.543
   26DPPC   H4X 3206   3.045   2.088   5.535
   26DPPC   H4Y 3207   3.191   2.170   5.491
   26DPPC   C35 3208   3.028   2.295   5.462
   26DPPC   H5X 3209   3.096   2.383   5.453
   26DPPC   H5Y 3210   2.937   2.327   5.517
   26DPPC   C36 3211   2.991   2.248   5.322
   26DPPC   H6X 3212   2.951   2.144   5.328
   26DPPC   H6Y 3213   3.082   2.244   5.259
   26DPPC   C37 3214   2.883   2.342   5.266
   26DPPC   H7X 3215   2.916   2.448   5.279
   26DPPC   H7Y 3216   2.793   2.329   5.330
   26DPPC   C38 3217   2.849   2.313   5.120
   26DPPC   H8X 3218   2.820   2.207   5.113
   26DPPC   H8Y 3219   2.941   2.327   5.058
   26DPPC   C39 3220   2.735   2.399   5.060
   26DPPC   H9X 3221   2.756   2.507   5.078
   26DPPC   H9Y 3222   2.640   2.375   5.112
   26DPPC  C310 3223   2.720   2.374   4.908
   26DPPC  H10X 3224   2.690   2.268   4.894
   26DPPC  H10Y 3225   2.822   2.386   4.864
   26DPPC  C311 3226   2.622   2.469   4.834
   26DPPC  H11X 3227   2.667   2.571   4.843
   26DPPC  H11Y 3228   2.525   2.470   4.886
   26DPPC  C312 3229   2.597   2.440   4.682
   26DPPC  H12X 3230   2.565   2.334   4.669
   26DPPC  H12Y 3231   2.696   2.453   4.635
   26DPPC  C313 3232   2.491   2.531   4.612
   26DPPC  H13X 3233   2.531   2.635   4.618
   26DPPC  H13Y 3234   2.401   2.530   4.676
   26DPPC  C314 3235   2.433   2.499   4.466
   26DPPC  H14X 3236   2.403   2.598   4.423
   26DPPC  H14Y 3237   2.350   2.428   4.470
   26DPPC  C315 3238   2.527   2.432   4.364
   26DPPC  H15X 3239   2.572   2.336   4.399
   26DPPC  H15Y 3240   2.586   2.516   4.400
   26DPPC  C316 3241   2.536   2.443   4.209
   26DPPC  H16X 3242   2.638   2.421   4.169
   26DPPC  H16Y 3243   2.514   2.542   4.166
   26DPPC  H16Z 3244   2.467   2.375   4.161
   27DPPC     N 3245   1.520   1.771   6.157
   27DPPC   C13 3246   1.538   1.846   6.287
   27DPPC  H13A 3247   1.572   1.947   6.274
   27DPPC  H13B 3248   1.610   1.794   6.349
   27DPPC  H13C 3249   1.445   1.850   6.344
   27DPPC   C14 3250   1.466   1.634   6.188
   27DPPC  H14A 3251   1.481   1.564   6.107
   27DPPC  H14B 3252   1.359   1.633   6.209
   27DPPC  H14C 3253   1.522   1.593   6.271
   27DPPC   C15 3254   1.429   1.847   6.067
   27DPPC  H15A 3255   1.332   1.863   6.112
   27DPPC  H15B 3256   1.416   1.798   5.971
   27DPPC  H15C 3257   1.474   1.945   6.050
   27DPPC   C12 3258   1.654   1.760   6.085
   27DPPC  H12A 3259   1.679   1.857   6.044
   27DPPC  H12B 3260   1.645   1.693   6.000
   27DPPC   C11 3261   1.779   1.715   6.164
   27DPPC  H11A 3262   1.792   1.777   6.255
   27DPPC  H11B 3263   1.869   1.736   6.101
   27DPPC     P 3264   1.853   1.469   6.126
   27DPPC   O13 3265   1.813   1.338   6.182
   27DPPC   O14 3266   1.997   1.503   6.132
   27DPPC   O11 3267   1.800   1.488   5.980
   27DPPC   O12 3268   1.768   1.579   6.203
   27DPPC    C1 3269   1.676   1.431   5.939
   27DPPC    HA 3270   1.605   1.512   5.916
   27DPPC    HB 3271   1.632   1.363   6.016
   27DPPC    C2 3272   1.696   1.347   5.813
   27DPPC    HS 3273   1.742   1.254   5.858
   27DPPC   O21 3274   1.772   1.426   5.712
   27DPPC   C21 3275   1.845   1.338   5.649
   27DPPC   O22 3276   1.866   1.230   5.697
   27DPPC   C22 3277   1.889   1.377   5.505
   27DPPC   H2R 3278   1.959   1.305   5.461
   27DPPC   H2S 3279   1.951   1.467   5.521
   27DPPC    C3 3280   1.566   1.304   5.746
   27DPPC    HX 3281   1.498   1.263   5.826
   27DPPC    HY 3282   1.578   1.224   5.671
   27DPPC   O31 3283   1.523   1.426   5.682
   27DPPC   C31 3284   1.396   1.437   5.683
   27DPPC   O32 3285   1.319   1.348   5.716
   27DPPC   C32 3286   1.357   1.577   5.638
   27DPPC   H2X 3287   1.415   1.649   5.698
   27DPPC   H2Y 3288   1.252   1.591   5.669
   27DPPC   C23 3289   1.772   1.408   5.405
   27DPPC   H3R 3290   1.809   1.493   5.344
   27DPPC   H3S 3291   1.685   1.438   5.467
   27DPPC   C24 3292   1.713   1.312   5.299
   27DPPC   H4R 3293   1.611   1.350   5.277
   27DPPC   H4S 3294   1.684   1.212   5.335
   27DPPC   C25 3295   1.787   1.307   5.164
   27DPPC   H5R 3296   1.887   1.258   5.176
   27DPPC   H5S 3297   1.808   1.407   5.124
   27DPPC   C26 3298   1.709   1.219   5.065
   27DPPC   H6R 3299   1.691   1.139   5.138
   27DPPC   H6S 3300   1.772   1.186   4.979
   27DPPC   C27 3301   1.565   1.252   5.025
   27DPPC   H7R 3302   1.567   1.355   4.985
   27DPPC   H7S 3303   1.503   1.248   5.117
   27DPPC   C28 3304   1.496   1.156   4.924
   27DPPC   H8R 3305   1.394   1.197   4.903
   27DPPC   H8S 3306   1.482   1.053   4.962
   27DPPC   C29 3307   1.566   1.147   4.789
   27DPPC   H9R 3308   1.661   1.092   4.801
   27DPPC   H9S 3309   1.592   1.250   4.757
   27DPPC  C210 3310   1.477   1.088   4.679
   27DPPC  H10R 3311   1.369   1.104   4.697
   27DPPC  H10S 3312   1.484   0.979   4.675
   27DPPC  C211 3313   1.509   1.150   4.545
   27DPPC  H11R 3314   1.462   1.249   4.539
   27DPPC  H11S 3315   1.466   1.083   4.466
   27DPPC  C212 3316   1.654   1.184   4.514
   27DPPC  H12R 3317   1.714   1.097   4.528
   27DPPC  H12S 3318   1.713   1.248   4.581
   27DPPC  C213 3319   1.660   1.221   4.369
   27DPPC  H13R 3320   1.610   1.312   4.336
   27DPPC  H13S 3321   1.604   1.138   4.322
   27DPPC  C214 3322   1.802   1.225   4.326
   27DPPC  H14R 3323   1.825   1.121   4.340
   27DPPC  H14S 3324   1.879   1.266   4.395
   27DPPC  C215 3325   1.834   1.255   4.181
   27DPPC  H15R 3326   1.915   1.182   4.182
   27DPPC  H15S 3327   1.874   1.354   4.176
   27DPPC  C216 3328   1.762   1.219   4.051
   27DPPC  H16R 3329   1.659   1.209   4.077
   27DPPC  H16S 3330   1.750   1.119   4.010
   27DPPC  H16T 3331   1.797   1.271   3.960
   27DPPC   C33 3332   1.374   1.610   5.487
   27DPPC   H3X 3333   1.317   1.542   5.421
   27DPPC   H3Y 3334   1.480   1.601   5.453
   27DPPC   C34 3335   1.312   1.747   5.458
   27DPPC   H4X 3336   1.389   1.823   5.482
   27DPPC   H4Y 3337   1.220   1.765   5.517
   27DPPC   C35 3338   1.269   1.760   5.313
   27DPPC   H5X 3339   1.187   1.696   5.276
   27DPPC   H5Y 3340   1.352   1.697   5.283
   27DPPC   C36 3341   1.257   1.907   5.262
   27DPPC   H6X 3342   1.355   1.958   5.250
   27DPPC   H6Y 3343   1.200   1.961   5.339
   27DPPC   C37 3344   1.173   1.936   5.138
   27DPPC   H7X 3345   1.152   2.042   5.111
   27DPPC   H7Y 3346   1.080   1.872   5.136
   27DPPC   C38 3347   1.243   1.908   5.014
   27DPPC   H8X 3348   1.162   1.895   4.943
   27DPPC   H8Y 3349   1.218   1.801   5.014
   27DPPC   C39 3350   1.392   1.978   4.987
   27DPPC   H9X 3351   1.462   1.997   5.069
   27DPPC   H9Y 3352   1.359   2.078   4.957
   27DPPC  C310 3353   1.517   1.935   4.892
   27DPPC  H10X 3354   1.499   1.876   4.803
   27DPPC  H10Y 3355   1.585   1.850   4.894
   27DPPC  C311 3356   1.544   2.030   4.796
   27DPPC  H11X 3357   1.607   2.098   4.846
   27DPPC  H11Y 3358   1.453   2.086   4.782
   27DPPC  C312 3359   1.629   1.962   4.694
   27DPPC  H12X 3360   1.707   1.929   4.770
   27DPPC  H12Y 3361   1.613   2.044   4.619
   27DPPC  C313 3362   1.635   1.845   4.605
   27DPPC  H13X 3363   1.734   1.872   4.606
   27DPPC  H13Y 3364   1.605   1.894   4.512
   27DPPC  C314 3365   1.662   1.692   4.627
   27DPPC  H14X 3366   1.636   1.630   4.540
   27DPPC  H14Y 3367   1.576   1.653   4.676
   27DPPC  C315 3368   1.803   1.625   4.637
   27DPPC  H15X 3369   1.829   1.622   4.743
   27DPPC  H15Y 3370   1.890   1.670   4.590
   27DPPC  C316 3371   1.823   1.498   4.550
   27DPPC  H16X 3372   1.831   1.522   4.441
   27DPPC  H16Y 3373   1.736   1.434   4.561
   27DPPC  H16Z 3374   1.918   1.447   4.573
   28DPPC     N 3375   2.182   2.937   6.286
   28DPPC   C13 3376   2.200   2.827   6.186
   28DPPC  H13A 3377   2.132   2.745   6.206
   28DPPC  H13B 3378   2.301   2.792   6.182
   28DPPC  H13C 3379   2.177   2.867   6.087
   28DPPC   C14 3380   2.037   2.976   6.281
   28DPPC  H14A 3381   1.972   2.893   6.308
   28DPPC  H14B 3382   2.012   3.007   6.179
   28DPPC  H14C 3383   2.019   3.059   6.346
   28DPPC   C15 3384   2.210   2.894   6.426
   28DPPC  H15A 3385   2.315   2.880   6.443
   28DPPC  H15B 3386   2.155   2.804   6.449
   28DPPC  H15C 3387   2.176   2.969   6.498
   28DPPC   C12 3388   2.273   3.054   6.245
   28DPPC  H12A 3389   2.372   3.014   6.230
   28DPPC  H12B 3390   2.279   3.127   6.326
   28DPPC   C11 3391   2.243   3.133   6.115
   28DPPC  H11A 3392   2.239   3.062   6.029
   28DPPC  H11B 3393   2.331   3.199   6.097
   28DPPC     P 3394   2.029   3.226   6.003
   28DPPC   O13 3395   1.939   3.339   6.032
   28DPPC   O14 3396   1.971   3.091   5.985
   28DPPC   O11 3397   2.132   3.262   5.888
   28DPPC   O12 3398   2.127   3.214   6.127
   28DPPC    C1 3399   2.213   3.378   5.895
   28DPPC    HA 3400   2.315   3.356   5.930
   28DPPC    HB 3401   2.169   3.457   5.962
   28DPPC    C2 3402   2.224   3.445   5.757
   28DPPC    HS 3403   2.230   3.550   5.780
   28DPPC   O21 3404   2.124   3.417   5.666
   28DPPC   C21 3405   2.012   3.457   5.701
   28DPPC   O22 3406   1.980   3.517   5.803
   28DPPC   C22 3407   1.940   3.435   5.574
   28DPPC   H2R 3408   1.992   3.465   5.481
   28DPPC   H2S 3409   1.872   3.517   5.564
   28DPPC    C3 3410   2.344   3.420   5.672
   28DPPC    HX 3411   2.356   3.311   5.655
   28DPPC    HY 3412   2.415   3.462   5.742
   28DPPC   O31 3413   2.338   3.501   5.553
   28DPPC   C31 3414   2.338   3.433   5.439
   28DPPC   O32 3415   2.350   3.314   5.423
   28DPPC   C32 3416   2.340   3.533   5.329
   28DPPC   H2X 3417   2.421   3.607   5.332
   28DPPC   H2Y 3418   2.257   3.596   5.354
   28DPPC   C23 3419   1.898   3.286   5.586
   28DPPC   H3R 3420   1.793   3.256   5.590
   28DPPC   H3S 3421   1.914   3.240   5.686
   28DPPC   C24 3422   1.944   3.212   5.469
   28DPPC   H4R 3423   1.975   3.285   5.391
   28DPPC   H4S 3424   1.862   3.148   5.425
   28DPPC   C25 3425   2.048   3.132   5.528
   28DPPC   H5R 3426   1.998   3.055   5.592
   28DPPC   H5S 3427   2.108   3.199   5.595
   28DPPC   C26 3428   2.126   3.087   5.411
   28DPPC   H6R 3429   2.199   3.015   5.453
   28DPPC   H6S 3430   2.178   3.177   5.371
   28DPPC   C27 3431   2.042   3.031   5.295
   28DPPC   H7R 3432   2.010   3.113   5.226
   28DPPC   H7S 3433   1.949   2.983   5.332
   28DPPC   C28 3434   2.123   2.924   5.223
   28DPPC   H8R 3435   2.066   2.883   5.138
   28DPPC   H8S 3436   2.136   2.844   5.299
   28DPPC   C29 3437   2.263   2.969   5.177
   28DPPC   H9R 3438   2.321   2.877   5.154
   28DPPC   H9S 3439   2.317   3.022   5.259
   28DPPC  C210 3440   2.262   3.062   5.054
   28DPPC  H10R 3441   2.196   3.148   5.079
   28DPPC  H10S 3442   2.218   3.009   4.967
   28DPPC  C211 3443   2.402   3.114   5.018
   28DPPC  H11R 3444   2.467   3.028   4.991
   28DPPC  H11S 3445   2.445   3.161   5.110
   28DPPC  C212 3446   2.409   3.219   4.904
   28DPPC  H12R 3447   2.514   3.253   4.897
   28DPPC  H12S 3448   2.346   3.306   4.933
   28DPPC  C213 3449   2.366   3.166   4.765
   28DPPC  H13R 3450   2.268   3.116   4.774
   28DPPC  H13S 3451   2.441   3.091   4.732
   28DPPC  C214 3452   2.355   3.275   4.656
   28DPPC  H14R 3453   2.455   3.319   4.637
   28DPPC  H14S 3454   2.290   3.357   4.695
   28DPPC  C215 3455   2.291   3.227   4.523
   28DPPC  H15R 3456   2.266   3.315   4.459
   28DPPC  H15S 3457   2.195   3.178   4.548
   28DPPC  C216 3458   2.371   3.128   4.436
   28DPPC  H16R 3459   2.411   3.044   4.496
   28DPPC  H16S 3460   2.453   3.179   4.382
   28DPPC  H16T 3461   2.303   3.085   4.358
   28DPPC   C33 3462   2.297   3.482   5.194
   28DPPC   H3X 3463   2.349   3.393   5.158
   28DPPC   H3Y 3464   2.324   3.557   5.115
   28DPPC   C34 3465   2.145   3.465   5.210
   28DPPC   H4X 3466   2.087   3.544   5.262
   28DPPC   H4Y 3467   2.126   3.382   5.279
   28DPPC   C35 3468   2.091   3.449   5.073
   28DPPC   H5X 3469   2.132   3.353   5.037
   28DPPC   H5Y 3470   2.120   3.532   5.004
   28DPPC   C36 3471   1.944   3.435   5.062
   28DPPC   H6X 3472   1.882   3.514   5.114
   28DPPC   H6Y 3473   1.920   3.336   5.104
   28DPPC   C37 3474   1.931   3.440   4.911
   28DPPC   H7X 3475   1.906   3.541   4.874
   28DPPC   H7Y 3476   1.849   3.382   4.882
   28DPPC   C38 3477   1.977   3.324   4.824
   28DPPC   H8X 3478   2.085   3.335   4.814
   28DPPC   H8Y 3479   1.927   3.343   4.726
   28DPPC   C39 3480   1.932   3.181   4.869
   28DPPC   H9X 3481   1.823   3.169   4.887
   28DPPC   H9Y 3482   1.983   3.159   4.965
   28DPPC  C310 3483   1.973   3.078   4.764
   28DPPC  H10X 3484   2.010   2.983   4.807
   28DPPC  H10Y 3485   2.058   3.125   4.708
   28DPPC  C311 3486   1.861   3.043   4.666
   28DPPC  H11X 3487   1.811   3.141   4.655
   28DPPC  H11Y 3488   1.784   2.973   4.703
   28DPPC  C312 3489   1.915   2.997   4.531
   28DPPC  H12X 3490   2.024   2.980   4.525
   28DPPC  H12Y 3491   1.900   3.077   4.460
   28DPPC  C313 3492   1.826   2.908   4.450
   28DPPC  H13X 3493   1.721   2.944   4.449
   28DPPC  H13Y 3494   1.831   2.805   4.492
   28DPPC  C314 3495   1.879   2.910   4.306
   28DPPC  H14X 3496   1.815   2.826   4.272
   28DPPC  H14Y 3497   1.986   2.882   4.303
   28DPPC  C315 3498   1.859   3.035   4.208
   28DPPC  H15X 3499   1.921   3.106   4.242
   28DPPC  H15Y 3500   1.755   3.067   4.227
   28DPPC  C316 3501   1.937   3.071   4.073
   28DPPC  H16X 3502   1.899   3.046   3.976
   28DPPC  H16Y 3503   2.045   3.062   4.075
   28DPPC  H16Z 3504   1.910   3.155   4.015
   29DPPC     N 3505   3.033   1.570   6.280
   29DPPC   C13 3506   3.066   1.432   6.330
   29DPPC  H13A 3507   3.038   1.416   6.433
   29DPPC  H13B 3508   3.171   1.409   6.317
   29DPPC  H13C 3509   3.015   1.356   6.269
   29DPPC   C14 3510   2.885   1.574   6.258
   29DPPC  H14A 3511   2.855   1.474   6.223
   29DPPC  H14B 3512   2.859   1.643   6.179
   29DPPC  H14C 3513   2.833   1.596   6.349
   29DPPC   C15 3514   3.075   1.673   6.381
   29DPPC  H15A 3515   3.179   1.661   6.411
   29DPPC  H15B 3516   3.018   1.667   6.474
   29DPPC  H15C 3517   3.063   1.773   6.341
   29DPPC   C12 3518   3.106   1.595   6.147
   29DPPC  H12A 3519   3.212   1.580   6.162
   29DPPC  H12B 3520   3.095   1.699   6.119
   29DPPC   C11 3521   3.071   1.510   6.022
   29DPPC  H11A 3522   3.116   1.561   5.933
   29DPPC  H11B 3523   2.961   1.508   6.003
   29DPPC     P 3524   3.042   1.247   6.043
   29DPPC   O13 3525   2.906   1.283   6.090
   29DPPC   O14 3526   3.125   1.152   6.121
   29DPPC   O11 3527   3.034   1.197   5.897
   29DPPC   O12 3528   3.129   1.381   6.031
   29DPPC    C1 3529   2.960   1.270   5.799
   29DPPC    HA 3530   3.012   1.367   5.785
   29DPPC    HB 3531   2.855   1.281   5.829
   29DPPC    C2 3532   2.960   1.209   5.656
   29DPPC    HS 3533   2.921   1.104   5.656
   29DPPC   O21 3534   3.092   1.220   5.609
   29DPPC   C21 3535   3.161   1.136   5.675
   29DPPC   O22 3536   3.124   1.036   5.734
   29DPPC   C22 3537   3.296   1.149   5.629
   29DPPC   H2R 3538   3.367   1.108   5.705
   29DPPC   H2S 3539   3.335   1.232   5.569
   29DPPC    C3 3540   2.875   1.285   5.556
   29DPPC    HX 3541   2.771   1.284   5.596
   29DPPC    HY 3542   2.880   1.230   5.460
   29DPPC   O31 3543   2.934   1.416   5.538
   29DPPC   C31 3544   2.871   1.515   5.596
   29DPPC   O32 3545   2.763   1.508   5.652
   29DPPC   C32 3546   2.957   1.642   5.593
   29DPPC   H2X 3547   3.051   1.624   5.650
   29DPPC   H2Y 3548   2.898   1.717   5.649
   29DPPC   C23 3549   3.264   1.044   5.529
   29DPPC   H3R 3550   3.228   0.948   5.572
   29DPPC   H3S 3551   3.371   1.037   5.510
   29DPPC   C24 3552   3.172   1.061   5.405
   29DPPC   H4R 3553   3.064   1.058   5.413
   29DPPC   H4S 3554   3.172   0.957   5.374
   29DPPC   C25 3555   3.227   1.166   5.307
   29DPPC   H5R 3556   3.333   1.134   5.311
   29DPPC   H5S 3557   3.230   1.264   5.356
   29DPPC   C26 3558   3.184   1.172   5.155
   29DPPC   H6R 3559   3.077   1.153   5.147
   29DPPC   H6S 3560   3.227   1.095   5.086
   29DPPC   C27 3561   3.228   1.292   5.072
   29DPPC   H7R 3562   3.336   1.290   5.053
   29DPPC   H7S 3563   3.217   1.388   5.123
   29DPPC   C28 3564   3.172   1.285   4.930
   29DPPC   H8R 3565   3.065   1.264   4.931
   29DPPC   H8S 3566   3.208   1.197   4.871
   29DPPC   C29 3567   3.221   1.414   4.863
   29DPPC   H9R 3568   3.328   1.418   4.878
   29DPPC   H9S 3569   3.206   1.505   4.920
   29DPPC  C210 3570   3.184   1.418   4.713
   29DPPC  H10R 3571   3.078   1.407   4.693
   29DPPC  H10S 3572   3.214   1.315   4.708
   29DPPC  C211 3573   3.261   1.518   4.619
   29DPPC  H11R 3574   3.369   1.502   4.612
   29DPPC  H11S 3575   3.255   1.614   4.673
   29DPPC  C212 3576   3.221   1.550   4.470
   29DPPC  H12R 3577   3.287   1.629   4.428
   29DPPC  H12S 3578   3.114   1.582   4.476
   29DPPC  C213 3579   3.233   1.441   4.364
   29DPPC  H13R 3580   3.161   1.420   4.284
   29DPPC  H13S 3581   3.180   1.378   4.436
   29DPPC  C214 3582   3.372   1.412   4.297
   29DPPC  H14R 3583   3.401   1.309   4.314
   29DPPC  H14S 3584   3.456   1.472   4.332
   29DPPC  C215 3585   3.384   1.373   4.154
   29DPPC  H15R 3586   3.369   1.464   4.098
   29DPPC  H15S 3587   3.298   1.304   4.151
   29DPPC  C216 3588   3.512   1.307   4.100
   29DPPC  H16R 3589   3.528   1.200   4.124
   29DPPC  H16S 3590   3.597   1.368   4.135
   29DPPC  H16T 3591   3.513   1.313   3.989
   29DPPC   C33 3592   2.986   1.698   5.452
   29DPPC   H3X 3593   3.022   1.803   5.463
   29DPPC   H3Y 3594   2.892   1.702   5.393
   29DPPC   C34 3595   3.093   1.621   5.373
   29DPPC   H4X 3596   3.064   1.514   5.360
   29DPPC   H4Y 3597   3.189   1.623   5.429
   29DPPC   C35 3598   3.114   1.682   5.234
   29DPPC   H5X 3599   3.211   1.647   5.193
   29DPPC   H5Y 3600   3.108   1.793   5.242
   29DPPC   C36 3601   3.006   1.653   5.133
   29DPPC   H6X 3602   2.909   1.693   5.171
   29DPPC   H6Y 3603   3.001   1.542   5.125
   29DPPC   C37 3604   3.032   1.718   4.996
   29DPPC   H7X 3605   3.141   1.729   4.977
   29DPPC   H7Y 3606   2.986   1.819   4.992
   29DPPC   C38 3607   2.972   1.631   4.886
   29DPPC   H8X 3608   3.034   1.544   4.876
   29DPPC   H8Y 3609   2.974   1.680   4.787
   29DPPC   C39 3610   2.838   1.565   4.921
   29DPPC   H9X 3611   2.784   1.629   4.994
   29DPPC   H9Y 3612   2.859   1.467   4.971
   29DPPC  C310 3613   2.753   1.543   4.797
   29DPPC  H10X 3614   2.730   1.643   4.754
   29DPPC  H10Y 3615   2.658   1.495   4.827
   29DPPC  C311 3616   2.825   1.457   4.694
   29DPPC  H11X 3617   2.847   1.357   4.738
   29DPPC  H11Y 3618   2.919   1.505   4.662
   29DPPC  C312 3619   2.747   1.435   4.567
   29DPPC  H12X 3620   2.738   1.528   4.506
   29DPPC  H12Y 3621   2.643   1.402   4.591
   29DPPC  C313 3622   2.817   1.330   4.484
   29DPPC  H13X 3623   2.841   1.237   4.542
   29DPPC  H13Y 3624   2.910   1.367   4.434
   29DPPC  C314 3625   2.718   1.289   4.383
   29DPPC  H14X 3626   2.677   1.379   4.331
   29DPPC  H14Y 3627   2.638   1.242   4.443
   29DPPC  C315 3628   2.770   1.176   4.302
   29DPPC  H15X 3629   2.809   1.095   4.364
   29DPPC  H15Y 3630   2.854   1.210   4.237
   29DPPC  C316 3631   2.656   1.107   4.236
   29DPPC  H16X 3632   2.687   1.023   4.170
   29DPPC  H16Y 3633   2.608   1.176   4.166
   29DPPC  H16Z 3634   2.557   1.133   4.259
   30DPPC     N 3635   1.124   2.223   6.298
   30DPPC   C13 3636   1.171   2.149   6.178
   30DPPC  H13A 3637   1.100   2.076   6.140
   30DPPC  H13B 3638   1.267   2.103   6.198
   30DPPC  H13C 3639   1.186   2.219   6.096
   30DPPC   C14 3640   1.118   2.122   6.406
   30DPPC  H14A 3641   1.068   2.165   6.494
   30DPPC  H14B 3642   1.218   2.091   6.435
   30DPPC  H14C 3643   1.063   2.034   6.374
   30DPPC   C15 3644   1.223   2.329   6.338
   30DPPC  H15A 3645   1.319   2.285   6.366
   30DPPC  H15B 3646   1.190   2.387   6.423
   30DPPC  H15C 3647   1.249   2.398   6.257
   30DPPC   C12 3648   0.988   2.281   6.268
   30DPPC  H12A 3649   0.995   2.350   6.184
   30DPPC  H12B 3650   0.953   2.337   6.353
   30DPPC   C11 3651   0.881   2.177   6.232
   30DPPC  H11A 3652   0.780   2.222   6.247
   30DPPC  H11B 3653   0.886   2.088   6.299
   30DPPC     P 3654   0.870   2.227   5.979
   30DPPC   O13 3655   1.001   2.250   5.916
   30DPPC   O14 3656   0.790   2.341   6.031
   30DPPC   O11 3657   0.779   2.135   5.894
   30DPPC   O12 3658   0.899   2.131   6.100
   30DPPC    C1 3659   0.761   1.998   5.932
   30DPPC    HA 3660   0.699   1.993   6.023
   30DPPC    HB 3661   0.857   1.944   5.945
   30DPPC    C2 3662   0.691   1.928   5.819
   30DPPC    HS 3663   0.692   1.818   5.825
   30DPPC   O21 3664   0.750   1.975   5.696
   30DPPC   C21 3665   0.721   1.909   5.586
   30DPPC   O22 3666   0.650   1.809   5.583
   30DPPC   C22 3667   0.794   1.972   5.468
   30DPPC   H2R 3668   0.887   2.017   5.507
   30DPPC   H2S 3669   0.737   2.056   5.426
   30DPPC    C3 3670   0.544   1.963   5.836
   30DPPC    HX 3671   0.491   1.919   5.920
   30DPPC    HY 3672   0.507   1.922   5.749
   30DPPC   O31 3673   0.520   2.097   5.842
   30DPPC   C31 3674   0.548   2.156   5.733
   30DPPC   O32 3675   0.556   2.116   5.618
   30DPPC   C32 3676   0.516   2.287   5.770
   30DPPC   H2X 3677   0.462   2.305   5.864
   30DPPC   H2Y 3678   0.443   2.273   5.685
   30DPPC   C23 3679   0.826   1.864   5.362
   30DPPC   H3R 3680   0.761   1.775   5.374
   30DPPC   H3S 3681   0.931   1.831   5.376
   30DPPC   C24 3682   0.805   1.911   5.219
   30DPPC   H4R 3683   0.887   1.976   5.182
   30DPPC   H4S 3684   0.711   1.969   5.212
   30DPPC   C25 3685   0.783   1.796   5.123
   30DPPC   H5R 3686   0.693   1.736   5.154
   30DPPC   H5S 3687   0.870   1.727   5.119
   30DPPC   C26 3688   0.758   1.855   4.986
   30DPPC   H6R 3689   0.849   1.832   4.925
   30DPPC   H6S 3690   0.745   1.965   4.983
   30DPPC   C27 3691   0.638   1.791   4.924
   30DPPC   H7R 3692   0.540   1.787   4.975
   30DPPC   H7S 3693   0.666   1.688   4.911
   30DPPC   C28 3694   0.637   1.818   4.781
   30DPPC   H8R 3695   0.743   1.792   4.763
   30DPPC   H8S 3696   0.641   1.919   4.742
   30DPPC   C29 3697   0.527   1.725   4.727
   30DPPC   H9R 3698   0.436   1.714   4.792
   30DPPC   H9S 3699   0.543   1.632   4.681
   30DPPC  C210 3700   0.488   1.727   4.585
   30DPPC  H10R 3701   0.504   1.826   4.618
   30DPPC  H10S 3702   0.385   1.682   4.588
   30DPPC  C211 3703   0.560   1.761   4.450
   30DPPC  H11R 3704   0.575   1.652   4.439
   30DPPC  H11S 3705   0.629   1.824   4.504
   30DPPC  C212 3706   0.614   1.879   4.328
   30DPPC  H12R 3707   0.542   1.935   4.271
   30DPPC  H12S 3708   0.533   1.815   4.299
   30DPPC  C213 3709   0.772   1.873   4.221
   30DPPC  H13R 3710   0.813   1.959   4.257
   30DPPC  H13S 3711   0.742   1.889   4.116
   30DPPC  C214 3712   0.903   1.743   4.196
   30DPPC  H14R 3713   0.882   1.638   4.181
   30DPPC  H14S 3714   0.935   1.662   4.267
   30DPPC  C215 3715   1.040   1.733   4.164
   30DPPC  H15R 3716   0.979   1.801   4.123
   30DPPC  H15S 3717   1.064   1.669   4.080
   30DPPC  C216 3718   1.123   1.745   4.288
   30DPPC  H16R 3719   1.085   1.833   4.344
   30DPPC  H16S 3720   1.225   1.756   4.248
   30DPPC  H16T 3721   1.114   1.655   4.354
   30DPPC   C33 3722   0.620   2.394   5.760
   30DPPC   H3X 3723   0.658   2.404   5.862
   30DPPC   H3Y 3724   0.586   2.497   5.737
   30DPPC   C34 3725   0.710   2.357   5.647
   30DPPC   H4X 3726   0.651   2.342   5.553
   30DPPC   H4Y 3727   0.760   2.260   5.673
   30DPPC   C35 3728   0.810   2.464   5.628
   30DPPC   H5X 3729   0.855   2.481   5.729
   30DPPC   H5Y 3730   0.761   2.558   5.594
   30DPPC   C36 3731   0.915   2.414   5.531
   30DPPC   H6X 3732   0.941   2.309   5.560
   30DPPC   H6Y 3733   1.005   2.477   5.550
   30DPPC   C37 3734   0.873   2.422   5.383
   30DPPC   H7X 3735   0.849   2.528   5.358
   30DPPC   H7Y 3736   0.782   2.362   5.364
   30DPPC   C38 3737   0.988   2.374   5.293
   30DPPC   H8X 3738   1.014   2.270   5.323
   30DPPC   H8Y 3739   1.076   2.438   5.317
   30DPPC   C39 3740   0.962   2.379   5.141
   30DPPC   H9X 3741   1.053   2.337   5.091
   30DPPC   H9Y 3742   0.952   2.485   5.109
   30DPPC  C310 3743   0.841   2.300   5.092
   30DPPC  H10X 3744   0.748   2.345   5.136
   30DPPC  H10Y 3745   0.846   2.195   5.129
   30DPPC  C311 3746   0.824   2.301   4.938
   30DPPC  H11X 3747   0.828   2.405   4.899
   30DPPC  H11Y 3748   0.722   2.262   4.918
   30DPPC  C312 3749   0.922   2.213   4.858
   30DPPC  H12X 3750   0.934   2.116   4.912
   30DPPC  H12Y 3751   1.022   2.259   4.847
   30DPPC  C313 3752   0.865   2.176   4.721
   30DPPC  H13X 3753   0.763   2.133   4.734
   30DPPC  H13Y 3754   0.929   2.096   4.679
   30DPPC  C314 3755   0.850   2.288   4.619
   30DPPC  H14X 3756   0.949   2.328   4.585
   30DPPC  H14Y 3757   0.790   2.375   4.655
   30DPPC  C315 3758   0.777   2.226   4.502
   30DPPC  H15X 3759   0.739   2.311   4.441
   30DPPC  H15Y 3760   0.682   2.174   4.527
   30DPPC  C316 3761   0.869   2.128   4.430
   30DPPC  H16X 3762   0.885   2.032   4.483
   30DPPC  H16Y 3763   0.968   2.167   4.399
   30DPPC  H16Z 3764   0.815   2.114   4.336
   31DPPC     N 3765   1.573   0.938   6.376
   31DPPC   C13 3766   1.466   0.835   6.357
   31DPPC  H13A 3767   1.507   0.739   6.330
   31DPPC  H13B 3768   1.404   0.864   6.271
   31DPPC  H13C 3769   1.406   0.827   6.446
   31DPPC   C14 3770   1.508   1.070   6.406
   31DPPC  H14A 3771   1.452   1.106   6.320
   31DPPC  H14B 3772   1.583   1.143   6.432
   31DPPC  H14C 3773   1.439   1.062   6.490
   31DPPC   C15 3774   1.664   0.901   6.489
   31DPPC  H15A 3775   1.715   0.808   6.467
   31DPPC  H15B 3776   1.613   0.891   6.585
   31DPPC  H15C 3777   1.740   0.977   6.502
   31DPPC   C12 3778   1.656   0.951   6.248
   31DPPC  H12A 3779   1.718   0.864   6.237
   31DPPC  H12B 3780   1.723   1.036   6.258
   31DPPC   C11 3781   1.583   0.967   6.111
   31DPPC  H11A 3782   1.664   0.994   6.038
   31DPPC  H11B 3783   1.512   1.052   6.116
   31DPPC     P 3784   1.500   0.818   5.911
   31DPPC   O13 3785   1.471   0.943   5.838
   31DPPC   O14 3786   1.407   0.705   5.893
   31DPPC   O11 3787   1.645   0.775   5.869
   31DPPC   O12 3788   1.516   0.847   6.070
   31DPPC    C1 3789   1.727   0.695   5.953
   31DPPC    HA 3790   1.670   0.610   5.998
   31DPPC    HB 3791   1.768   0.759   6.034
   31DPPC    C2 3792   1.848   0.636   5.874
   31DPPC    HS 3793   1.934   0.623   5.943
   31DPPC   O21 3794   1.890   0.717   5.767
   31DPPC   C21 3795   1.906   0.843   5.785
   31DPPC   O22 3796   1.921   0.903   5.890
   31DPPC   C22 3797   1.916   0.899   5.646
   31DPPC   H2R 3798   1.934   0.821   5.570
   31DPPC   H2S 3799   2.007   0.958   5.650
   31DPPC    C3 3800   1.818   0.500   5.807
   31DPPC    HX 3801   1.810   0.425   5.888
   31DPPC    HY 3802   1.907   0.472   5.745
   31DPPC   O31 3803   1.695   0.503   5.732
   31DPPC   C31 3804   1.709   0.540   5.605
   31DPPC   O32 3805   1.814   0.547   5.544
   31DPPC   C32 3806   1.573   0.565   5.542
   31DPPC   H2X 3807   1.504   0.606   5.619
   31DPPC   H2Y 3808   1.535   0.466   5.508
   31DPPC   C23 3809   1.790   0.976   5.610
   31DPPC   H3R 3810   1.760   1.035   5.701
   31DPPC   H3S 3811   1.701   0.914   5.591
   31DPPC   C24 3812   1.813   1.070   5.493
   31DPPC   H4R 3813   1.906   1.125   5.508
   31DPPC   H4S 3814   1.730   1.142   5.501
   31DPPC   C25 3815   1.845   1.020   5.353
   31DPPC   H5R 3816   1.945   0.974   5.348
   31DPPC   H5S 3817   1.857   1.109   5.290
   31DPPC   C26 3818   1.736   0.935   5.296
   31DPPC   H6R 3819   1.639   0.981   5.327
   31DPPC   H6S 3820   1.752   0.841   5.351
   31DPPC   C27 3821   1.739   0.905   5.144
   31DPPC   H7R 3822   1.695   0.975   5.073
   31DPPC   H7S 3823   1.664   0.829   5.128
   31DPPC   C28 3824   1.876   0.879   5.082
   31DPPC   H8R 3825   1.910   0.778   5.110
   31DPPC   H8S 3826   1.947   0.950   5.122
   31DPPC   C29 3827   1.882   0.899   4.929
   31DPPC   H9R 3828   1.987   0.893   4.894
   31DPPC   H9S 3829   1.848   1.001   4.899
   31DPPC  C210 3830   1.804   0.786   4.865
   31DPPC  H10R 3831   1.698   0.793   4.900
   31DPPC  H10S 3832   1.848   0.690   4.900
   31DPPC  C211 3833   1.808   0.780   4.715
   31DPPC  H11R 3834   1.747   0.692   4.682
   31DPPC  H11S 3835   1.911   0.772   4.674
   31DPPC  C212 3836   1.737   0.896   4.655
   31DPPC  H12R 3837   1.794   0.990   4.674
   31DPPC  H12S 3838   1.643   0.900   4.710
   31DPPC  C213 3839   1.711   0.867   4.510
   31DPPC  H13R 3840   1.632   0.928   4.461
   31DPPC  H13S 3841   1.692   0.761   4.485
   31DPPC  C214 3842   1.835   0.905   4.444
   31DPPC  H14R 3843   1.920   0.843   4.481
   31DPPC  H14S 3844   1.869   1.005   4.477
   31DPPC  C215 3845   1.808   0.878   4.297
   31DPPC  H15R 3846   1.784   0.771   4.296
   31DPPC  H15S 3847   1.903   0.894   4.247
   31DPPC  C216 3848   1.707   0.949   4.206
   31DPPC  H16R 3849   1.703   0.919   4.100
   31DPPC  H16S 3850   1.759   1.039   4.189
   31DPPC  H16T 3851   1.607   0.976   4.236
   31DPPC   C33 3852   1.591   0.665   5.425
   31DPPC   H3X 3853   1.687   0.644   5.371
   31DPPC   H3Y 3854   1.594   0.767   5.467
   31DPPC   C34 3855   1.487   0.660   5.316
   31DPPC   H4X 3856   1.440   0.759   5.297
   31DPPC   H4Y 3857   1.408   0.597   5.359
   31DPPC   C35 3858   1.548   0.603   5.186
   31DPPC   H5X 3859   1.571   0.496   5.206
   31DPPC   H5Y 3860   1.641   0.649   5.153
   31DPPC   C36 3861   1.452   0.607   5.070
   31DPPC   H6X 3862   1.368   0.575   5.134
   31DPPC   H6Y 3863   1.484   0.530   4.996
   31DPPC   C37 3864   1.401   0.735   4.999
   31DPPC   H7X 3865   1.488   0.792   4.963
   31DPPC   H7Y 3866   1.344   0.794   5.075
   31DPPC   C38 3867   1.305   0.720   4.876
   31DPPC   H8X 3868   1.290   0.818   4.828
   31DPPC   H8Y 3869   1.204   0.706   4.919
   31DPPC   C39 3870   1.346   0.615   4.769
   31DPPC   H9X 3871   1.295   0.518   4.770
   31DPPC   H9Y 3872   1.456   0.598   4.773
   31DPPC  C310 3873   1.300   0.639   4.627
   31DPPC  H10X 3874   1.195   0.669   4.632
   31DPPC  H10Y 3875   1.308   0.545   4.567
   31DPPC  C311 3876   1.377   0.756   4.577
   31DPPC  H11X 3877   1.482   0.717   4.573
   31DPPC  H11Y 3878   1.369   0.833   4.653
   31DPPC  C312 3879   1.330   0.814   4.446
   31DPPC  H12X 3880   1.347   0.921   4.433
   31DPPC  H12Y 3881   1.221   0.790   4.427
   31DPPC  C313 3882   1.421   0.737   4.355
   31DPPC  H13X 3883   1.366   0.651   4.389
   31DPPC  H13Y 3884   1.527   0.731   4.383
   31DPPC  C314 3885   1.415   0.760   4.209
   31DPPC  H14X 3886   1.476   0.849   4.216
   31DPPC  H14Y 3887   1.304   0.772   4.200
   31DPPC  C315 3888   1.449   0.680   4.082
   31DPPC  H15X 3889   1.371   0.695   4.004
   31DPPC  H15Y 3890   1.442   0.575   4.098
   31DPPC  C316 3891   1.578   0.670   4.019
   31DPPC  H16X 3892   1.617   0.762   3.974
   31DPPC  H16Y 3893   1.554   0.600   3.935
   31DPPC  H16Z 3894   1.643   0.622   4.096
   32DPPC     N 3895   0.659   1.372   6.221
   32DPPC   C13 3896   0.656   1.267   6.113
   32DPPC  H13A 3897   0.570   1.277   6.047
   32DPPC  H13B 3898   0.656   1.167   6.153
   32DPPC  H13C 3899   0.745   1.279   6.052
   32DPPC   C14 3900   0.637   1.501   6.151
   32DPPC  H14A 3901   0.715   1.511   6.076
   32DPPC  H14B 3902   0.641   1.586   6.217
   32DPPC  H14C 3903   0.540   1.501   6.102
   32DPPC   C15 3904   0.555   1.346   6.326
   32DPPC  H15A 3905   0.576   1.250   6.372
   32DPPC  H15B 3906   0.457   1.339   6.281
   32DPPC  H15C 3907   0.556   1.422   6.403
   32DPPC   C12 3908   0.795   1.381   6.289
   32DPPC  H12A 3909   0.798   1.315   6.374
   32DPPC  H12B 3910   0.804   1.482   6.329
   32DPPC   C11 3911   0.920   1.356   6.202
   32DPPC  H11A 3912   0.914   1.256   6.153
   32DPPC  H11B 3913   1.008   1.353   6.270
   32DPPC     P 3914   1.076   1.510   6.058
   32DPPC   O13 3915   1.145   1.409   5.976
   32DPPC   O14 3916   1.150   1.567   6.174
   32DPPC   O11 3917   1.039   1.632   5.966
   32DPPC   O12 3918   0.932   1.458   6.104
   32DPPC    C1 3919   0.911   1.644   5.905
   32DPPC    HA 3920   0.912   1.737   5.844
   32DPPC    HB 3921   0.834   1.656   5.984
   32DPPC    C2 3922   0.877   1.527   5.809
   32DPPC    HS 3923   0.872   1.432   5.868
   32DPPC   O21 3924   0.975   1.520   5.703
   32DPPC   C21 3925   1.003   1.396   5.661
   32DPPC   O22 3926   0.957   1.293   5.706
   32DPPC   C22 3927   1.085   1.405   5.530
   32DPPC   H2R 3928   1.156   1.486   5.541
   32DPPC   H2S 3929   1.019   1.439   5.449
   32DPPC    C3 3930   0.736   1.548   5.750
   32DPPC    HX 3931   0.736   1.648   5.704
   32DPPC    HY 3932   0.658   1.549   5.829
   32DPPC   O31 3933   0.710   1.455   5.645
   32DPPC   C31 3934   0.641   1.348   5.677
   32DPPC   O32 3935   0.596   1.320   5.787
   32DPPC   C32 3936   0.614   1.270   5.548
   32DPPC   H2X 3937   0.510   1.231   5.554
   32DPPC   H2Y 3938   0.686   1.186   5.540
   32DPPC   C23 3939   1.159   1.273   5.493
   32DPPC   H3R 3940   1.085   1.202   5.452
   32DPPC   H3S 3941   1.195   1.221   5.584
   32DPPC   C24 3942   1.279   1.292   5.397
   32DPPC   H4R 3943   1.332   1.196   5.382
   32DPPC   H4S 3944   1.358   1.354   5.443
   32DPPC   C25 3945   1.237   1.351   5.262
   32DPPC   H5R 3946   1.327   1.381   5.204
   32DPPC   H5S 3947   1.176   1.443   5.278
   32DPPC   C26 3948   1.155   1.249   5.183
   32DPPC   H6R 3949   1.071   1.213   5.246
   32DPPC   H6S 3950   1.221   1.161   5.162
   32DPPC   C27 3951   1.099   1.305   5.052
   32DPPC   H7R 3952   1.183   1.322   4.981
   32DPPC   H7S 3953   1.050   1.403   5.071
   32DPPC   C28 3954   1.000   1.207   4.986
   32DPPC   H8R 3955   0.911   1.194   5.052
   32DPPC   H8S 3956   1.050   1.109   4.977
   32DPPC   C29 3957   0.957   1.249   4.845
   32DPPC   H9R 3958   1.049   1.251   4.782
   32DPPC   H9S 3959   0.918   1.353   4.848
   32DPPC  C210 3960   0.854   1.154   4.781
   32DPPC  H10R 3961   0.764   1.144   4.844
   32DPPC  H10S 3962   0.898   1.052   4.775
   32DPPC  C211 3963   0.807   1.193   4.642
   32DPPC  H11R 3964   0.742   1.281   4.642
   32DPPC  H11S 3965   0.744   1.113   4.598
   32DPPC  C212 3966   0.919   1.218   4.545
   32DPPC  H12R 3967   0.982   1.126   4.543
   32DPPC  H12S 3968   0.987   1.302   4.571
   32DPPC  C213 3969   0.849   1.242   4.413
   32DPPC  H13R 3970   0.824   1.349   4.393
   32DPPC  H13S 3971   0.763   1.174   4.393
   32DPPC  C214 3972   0.939   1.193   4.312
   32DPPC  H14R 3973   0.976   1.092   4.339
   32DPPC  H14S 3974   1.027   1.261   4.332
   32DPPC  C215 3975   0.878   1.201   4.169
   32DPPC  H15R 3976   0.965   1.225   4.108
   32DPPC  H15S 3977   0.812   1.289   4.162
   32DPPC  C216 3978   0.845   1.088   4.071
   32DPPC  H16R 3979   0.916   1.003   4.074
   32DPPC  H16S 3980   0.857   1.129   3.966
   32DPPC  H16T 3981   0.743   1.054   4.088
   32DPPC   C33 3982   0.624   1.357   5.421
   32DPPC   H3X 3983   0.730   1.385   5.401
   32DPPC   H3Y 3984   0.569   1.453   5.436
   32DPPC   C34 3985   0.562   1.288   5.299
   32DPPC   H4X 3986   0.464   1.242   5.323
   32DPPC   H4Y 3987   0.630   1.208   5.261
   32DPPC   C35 3988   0.543   1.391   5.190
   32DPPC   H5X 3989   0.503   1.487   5.230
   32DPPC   H5Y 3990   0.470   1.356   5.114
   32DPPC   C36 3991   0.682   1.415   5.133
   32DPPC   H6X 3992   0.736   1.321   5.107
   32DPPC   H6Y 3993   0.742   1.481   5.199
   32DPPC   C37 3994   0.667   1.483   5.005
   32DPPC   H7X 3995   0.766   1.526   4.977
   32DPPC   H7Y 3996   0.596   1.566   5.030
   32DPPC   C38 3997   0.613   1.389   4.899
   32DPPC   H8X 3998   0.506   1.361   4.917
   32DPPC   H8Y 3999   0.676   1.305   4.875
   32DPPC   C39 4000   0.619   1.460   4.772
   32DPPC   H9X 4001   0.550   1.530   4.825
   32DPPC   H9Y 4002   0.552   1.426   4.689
   32DPPC  C310 4003   0.758   1.522   4.728
   32DPPC  H10X 4004   0.823   1.445   4.686
   32DPPC  H10Y 4005   0.810   1.586   4.801
   32DPPC  C311 4006   0.756   1.602   4.602
   32DPPC  H11X 4007   0.731   1.708   4.610
   32DPPC  H11Y 4008   0.680   1.546   4.547
   32DPPC  C312 4009   0.867   1.631   4.514
   32DPPC  H12X 4010   0.913   1.545   4.468
   32DPPC  H12Y 4011   0.938   1.707   4.562
   32DPPC  C313 4012   0.791   1.700   4.405
   32DPPC  H13X 4013   0.875   1.777   4.399
   32DPPC  H13Y 4014   0.787   1.807   4.443
   32DPPC  C314 4015   0.681   1.639   4.255
   32DPPC  H14X 4016   0.638   1.718   4.187
   32DPPC  H14Y 4017   0.571   1.639   4.257
   32DPPC  C315 4018   0.687   1.622   4.092
   32DPPC  H15X 4019   0.588   1.614   4.038
   32DPPC  H15Y 4020   0.727   1.527   4.132
   32DPPC  C316 4021   0.774   1.661   3.975
   32DPPC  H16X 4022   0.772   1.569   3.918
   32DPPC  H16Y 4023   0.879   1.652   3.995
   32DPPC  H16Z 4024   0.778   1.762   3.935
   33DPPC     N 4025   2.886   0.533   6.340
   33DPPC   C13 4026   2.876   0.654   6.427
   33DPPC  H13A 4027   2.782   0.657   6.480
   33DPPC  H13B 4028   2.885   0.743   6.365
   33DPPC  H13C 4029   2.959   0.657   6.498
   33DPPC   C14 4030   2.867   0.407   6.418
   33DPPC  H14A 4031   2.942   0.398   6.496
   33DPPC  H14B 4032   2.874   0.318   6.355
   33DPPC  H14C 4033   2.770   0.406   6.467
   33DPPC   C15 4034   2.777   0.538   6.239
   33DPPC  H15A 4035   2.798   0.605   6.155
   33DPPC  H15B 4036   2.679   0.563   6.278
   33DPPC  H15C 4037   2.768   0.440   6.196
   33DPPC   C12 4038   3.025   0.533   6.278
   33DPPC  H12A 4039   3.044   0.438   6.229
   33DPPC  H12B 4040   3.098   0.542   6.358
   33DPPC   C11 4041   3.058   0.639   6.171
   33DPPC  H11A 4042   3.164   0.624   6.139
   33DPPC  H11B 4043   3.051   0.742   6.213
   33DPPC     P 4044   2.968   0.723   5.941
   33DPPC   O13 4045   2.951   0.857   5.999
   33DPPC   O14 4046   2.880   0.676   5.833
   33DPPC   O11 4047   3.117   0.704   5.888
   33DPPC   O12 4048   2.969   0.618   6.060
   33DPPC    C1 4049   3.219   0.797   5.907
   33DPPC    HA 4050   3.242   0.801   6.015
   33DPPC    HB 4051   3.181   0.900   5.890
   33DPPC    C2 4052   3.343   0.767   5.813
   33DPPC    HS 4053   3.421   0.837   5.826
   33DPPC   O21 4054   3.313   0.766   5.675
   33DPPC   C21 4055   3.413   0.814   5.595
   33DPPC   O22 4056   3.504   0.883   5.638
   33DPPC   C22 4057   3.364   0.797   5.448
   33DPPC   H2R 4058   3.256   0.812   5.455
   33DPPC   H2S 4059   3.339   0.694   5.428
   33DPPC    C3 4060   3.420   0.634   5.846
   33DPPC    HX 4061   3.424   0.614   5.955
   33DPPC    HY 4062   3.526   0.651   5.813
   33DPPC   O31 4063   3.365   0.522   5.786
   33DPPC   C31 4064   3.389   0.516   5.659
   33DPPC   O32 4065   3.486   0.558   5.597
   33DPPC   C32 4066   3.266   0.453   5.604
   33DPPC   H2X 4067   3.237   0.372   5.674
   33DPPC   H2Y 4068   3.293   0.410   5.509
   33DPPC   C23 4069   3.420   0.893   5.335
   33DPPC   H3R 4070   3.524   0.876   5.313
   33DPPC   H3S 4071   3.454   0.992   5.364
   33DPPC   C24 4072   3.333   0.921   5.209
   33DPPC   H4R 4073   3.377   1.003   5.158
   33DPPC   H4S 4074   3.230   0.948   5.211
   33DPPC   C25 4075   3.307   0.831   5.101
   33DPPC   H5R 4076   3.260   0.879   5.013
   33DPPC   H5S 4077   3.220   0.772   5.140
   33DPPC   C26 4078   3.450   0.786   5.078
   33DPPC   H6R 4079   3.528   0.860   5.095
   33DPPC   H6S 4080   3.447   0.762   4.971
   33DPPC   C27 4081   3.504   0.687   5.177
   33DPPC   H7R 4082   3.543   0.704   5.279
   33DPPC   H7S 4083   3.577   0.620   5.138
   33DPPC   C28 4084   3.391   0.615   5.203
   33DPPC   H8R 4085   3.295   0.649   5.245
   33DPPC   H8S 4086   3.415   0.569   5.298
   33DPPC   C29 4087   3.370   0.559   5.067
   33DPPC   H9R 4088   3.273   0.607   5.045
   33DPPC   H9S 4089   3.367   0.458   5.097
   33DPPC  C210 4090   3.455   0.519   4.942
   33DPPC  H10R 4091   3.527   0.483   5.009
   33DPPC  H10S 4092   3.497   0.602   4.888
   33DPPC  C211 4093   3.431   0.393   4.850
   33DPPC  H11R 4094   3.427   0.293   4.898
   33DPPC  H11S 4095   3.520   0.366   4.794
   33DPPC  C212 4096   3.338   0.409   4.731
   33DPPC  H12R 4097   3.249   0.361   4.728
   33DPPC  H12S 4098   3.367   0.332   4.656
   33DPPC  C213 4099   3.276   0.549   4.692
   33DPPC  H13R 4100   3.360   0.619   4.674
   33DPPC  H13S 4101   3.212   0.596   4.767
   33DPPC  C214 4102   3.187   0.528   4.567
   33DPPC  H14R 4103   3.239   0.444   4.516
   33DPPC  H14S 4104   3.183   0.612   4.498
   33DPPC  C215 4105   3.052   0.465   4.597
   33DPPC  H15R 4106   3.005   0.494   4.691
   33DPPC  H15S 4107   3.095   0.364   4.587
   33DPPC  C216 4108   2.935   0.449   4.510
   33DPPC  H16R 4109   2.842   0.400   4.541
   33DPPC  H16S 4110   2.974   0.368   4.443
   33DPPC  H16T 4111   2.918   0.548   4.467
   33DPPC   C33 4112   3.142   0.538   5.587
   33DPPC   H3X 4113   3.160   0.621   5.517
   33DPPC   H3Y 4114   3.108   0.574   5.686
   33DPPC   C34 4115   3.043   0.443   5.525
   33DPPC   H4X 4116   3.064   0.341   5.558
   33DPPC   H4Y 4117   3.064   0.440   5.419
   33DPPC   C35 4118   2.896   0.474   5.526
   33DPPC   H5X 4119   2.861   0.486   5.631
   33DPPC   H5Y 4120   2.844   0.389   5.477
   33DPPC   C36 4121   2.852   0.585   5.432
   33DPPC   H6X 4122   2.893   0.681   5.469
   33DPPC   H6Y 4123   2.741   0.585   5.435
   33DPPC   C37 4124   2.891   0.565   5.285
   33DPPC   H7X 4125   2.851   0.468   5.247
   33DPPC   H7Y 4126   3.002   0.567   5.278
   33DPPC   C38 4127   2.836   0.671   5.193
   33DPPC   H8X 4128   2.838   0.770   5.243
   33DPPC   H8Y 4129   2.730   0.644   5.172
   33DPPC   C39 4130   2.908   0.682   5.059
   33DPPC   H9X 4131   2.940   0.583   5.019
   33DPPC   H9Y 4132   3.001   0.744   5.069
   33DPPC  C310 4133   2.809   0.739   4.959
   33DPPC  H10X 4134   2.777   0.841   4.991
   33DPPC  H10Y 4135   2.719   0.673   4.959
   33DPPC  C311 4136   2.862   0.741   4.819
   33DPPC  H11X 4137   2.781   0.770   4.748
   33DPPC  H11Y 4138   2.894   0.638   4.790
   33DPPC  C312 4139   2.978   0.838   4.804
   33DPPC  H12X 4140   3.066   0.808   4.865
   33DPPC  H12Y 4141   2.947   0.940   4.835
   33DPPC  C313 4142   3.013   0.836   4.658
   33DPPC  H13X 4143   2.922   0.862   4.600
   33DPPC  H13Y 4144   3.045   0.734   4.629
   33DPPC  C314 4145   3.124   0.926   4.619
   33DPPC  H14X 4146   3.218   0.906   4.676
   33DPPC  H14Y 4147   3.100   1.034   4.634
   33DPPC  C315 4148   3.142   0.895   4.471
   33DPPC  H15X 4149   3.173   0.794   4.444
   33DPPC  H15Y 4150   3.239   0.942   4.459
   33DPPC  C316 4151   3.023   0.940   4.382
   33DPPC  H16X 4152   2.942   0.867   4.372
   33DPPC  H16Y 4153   3.054   0.972   4.281
   33DPPC  H16Z 4154   2.976   1.031   4.424
   34DPPC     N 4155   0.438   2.015   6.215
   34DPPC   C13 4156   0.354   1.988   6.336
   34DPPC  H13A 4157   0.269   1.927   6.307
   34DPPC  H13B 4158   0.314   2.081   6.377
   34DPPC  H13C 4159   0.412   1.939   6.414
   34DPPC   C14 4160   0.548   2.107   6.254
   34DPPC  H14A 4161   0.588   2.077   6.351
   34DPPC  H14B 4162   0.510   2.208   6.268
   34DPPC  H14C 4163   0.630   2.108   6.183
   34DPPC   C15 4164   0.495   1.885   6.169
   34DPPC  H15A 4165   0.557   1.837   6.242
   34DPPC  H15B 4166   0.550   1.899   6.077
   34DPPC  H15C 4167   0.412   1.818   6.146
   34DPPC   C12 4168   0.345   2.069   6.108
   34DPPC  H12A 4169   0.402   2.123   6.034
   34DPPC  H12B 4170   0.278   2.143   6.153
   34DPPC   C11 4171   0.257   1.958   6.041
   34DPPC  H11A 4172   0.316   1.875   6.000
   34DPPC  H11B 4173   0.214   1.988   5.945
   34DPPC     P 4174   0.016   1.856   6.089
   34DPPC   O13 4175  -0.021   1.919   5.960
   34DPPC   O14 4176  -0.077   1.865   6.202
   34DPPC   O11 4177   0.048   1.705   6.065
   34DPPC   O12 4178   0.159   1.910   6.134
   34DPPC    C1 4179   0.131   1.636   6.155
   34DPPC    HA 4180   0.073   1.604   6.245
   34DPPC    HB 4181   0.223   1.689   6.185
   34DPPC    C2 4182   0.168   1.512   6.081
   34DPPC    HS 4183   0.234   1.449   6.148
   34DPPC   O21 4184   0.231   1.525   5.953
   34DPPC   C21 4185   0.340   1.594   5.953
   34DPPC   O22 4186   0.409   1.620   6.051
   34DPPC   C22 4187   0.371   1.649   5.815
   34DPPC   H2R 4188   0.416   1.570   5.751
   34DPPC   H2S 4189   0.446   1.728   5.831
   34DPPC    C3 4190   0.032   1.441   6.064
   34DPPC    HX 4191  -0.020   1.408   6.156
   34DPPC    HY 4192   0.098   1.363   6.047
   34DPPC   O31 4193  -0.061   1.461   5.956
   34DPPC   C31 4194  -0.045   1.472   5.825
   34DPPC   O32 4195   0.052   1.458   5.756
   34DPPC   C32 4196  -0.172   1.510   5.763
   34DPPC   H2X 4197  -0.176   1.611   5.805
   34DPPC   H2Y 4198  -0.257   1.454   5.804
   34DPPC   C23 4199   0.238   1.703   5.758
   34DPPC   H3R 4200   0.181   1.759   5.835
   34DPPC   H3S 4201   0.182   1.615   5.732
   34DPPC   C24 4202   0.239   1.777   5.625
   34DPPC   H4R 4203   0.137   1.793   5.584
   34DPPC   H4S 4204   0.300   1.717   5.553
   34DPPC   C25 4205   0.300   1.912   5.642
   34DPPC   H5R 4206   0.398   1.863   5.636
   34DPPC   H5S 4207   0.279   1.959   5.741
   34DPPC   C26 4208   0.302   2.008   5.524
   34DPPC   H6R 4209   0.329   2.109   5.562
   34DPPC   H6S 4210   0.201   2.017   5.481
   34DPPC   C27 4211   0.405   1.959   5.421
   34DPPC   H7R 4212   0.367   1.870   5.368
   34DPPC   H7S 4213   0.493   1.923   5.476
   34DPPC   C28 4214   0.467   2.062   5.327
   34DPPC   H8R 4215   0.576   2.045   5.324
   34DPPC   H8S 4216   0.458   2.167   5.361
   34DPPC   C29 4217   0.422   2.040   5.184
   34DPPC   H9R 4218   0.315   2.066   5.178
   34DPPC   H9S 4219   0.435   1.932   5.160
   34DPPC  C210 4220   0.506   2.124   5.087
   34DPPC  H10R 4221   0.602   2.070   5.072
   34DPPC  H10S 4222   0.533   2.221   5.133
   34DPPC  C211 4223   0.442   2.149   4.950
   34DPPC  H11R 4224   0.521   2.194   4.886
   34DPPC  H11S 4225   0.354   2.216   4.955
   34DPPC  C212 4226   0.395   2.024   4.878
   34DPPC  H12R 4227   0.294   1.990   4.905
   34DPPC  H12S 4228   0.460   1.948   4.922
   34DPPC  C213 4229   0.403   2.041   4.723
   34DPPC  H13R 4230   0.512   2.043   4.697
   34DPPC  H13S 4231   0.369   2.140   4.693
   34DPPC  C214 4232   0.310   1.938   4.646
   34DPPC  H14R 4233   0.241   1.866   4.689
   34DPPC  H14S 4234   0.372   1.883   4.715
   34DPPC  C215 4235   0.331   1.905   4.490
   34DPPC  H15R 4236   0.439   1.936   4.493
   34DPPC  H15S 4237   0.346   1.976   4.420
   34DPPC  C216 4238   0.291   1.777   4.397
   34DPPC  H16R 4239   0.347   1.681   4.408
   34DPPC  H16S 4240   0.331   1.777   4.292
   34DPPC  H16T 4241   0.200   1.726   4.424
   34DPPC   C33 4242  -0.162   1.497   5.609
   34DPPC   H3X 4243  -0.263   1.516   5.568
   34DPPC   H3Y 4244  -0.134   1.393   5.581
   34DPPC   C34 4245  -0.062   1.590   5.537
   34DPPC   H4X 4246   0.044   1.580   5.568
   34DPPC   H4Y 4247  -0.091   1.696   5.554
   34DPPC   C35 4248  -0.055   1.556   5.390
   34DPPC   H5X 4249  -0.148   1.501   5.362
   34DPPC   H5Y 4250   0.030   1.491   5.361
   34DPPC   C36 4251  -0.039   1.683   5.311
   34DPPC   H6X 4252   0.048   1.744   5.344
   34DPPC   H6Y 4253  -0.121   1.748   5.343
   34DPPC   C37 4254  -0.017   1.649   5.164
   34DPPC   H7X 4255   0.057   1.569   5.152
   34DPPC   H7Y 4256   0.027   1.742   5.122
   34DPPC   C38 4257  -0.129   1.599   5.072
   34DPPC   H8X 4258  -0.227   1.648   5.091
   34DPPC   H8Y 4259  -0.160   1.496   5.096
   34DPPC   C39 4260  -0.090   1.639   4.924
   34DPPC   H9X 4261  -0.053   1.742   4.907
   34DPPC   H9Y 4262  -0.168   1.650   4.850
   34DPPC  C310 4263   0.003   1.542   4.864
   34DPPC  H10X 4264  -0.045   1.444   4.890
   34DPPC  H10Y 4265   0.093   1.559   4.925
   34DPPC  C311 4266   0.024   1.570   4.713
   34DPPC  H11X 4267   0.112   1.511   4.684
   34DPPC  H11Y 4268   0.037   1.679   4.698
   34DPPC  C312 4269  -0.090   1.533   4.619
   34DPPC  H12X 4270  -0.168   1.608   4.645
   34DPPC  H12Y 4271  -0.120   1.426   4.630
   34DPPC  C313 4272  -0.085   1.555   4.473
   34DPPC  H13X 4273  -0.008   1.489   4.428
   34DPPC  H13Y 4274  -0.059   1.664   4.469
   34DPPC  C314 4275  -0.215   1.529   4.395
   34DPPC  H14X 4276  -0.289   1.612   4.408
   34DPPC  H14Y 4277  -0.268   1.432   4.406
   34DPPC  C315 4278  -0.168   1.520   4.257
   34DPPC  H15X 4279  -0.257   1.497   4.195
   34DPPC  H15Y 4280  -0.099   1.436   4.240
   34DPPC  C316 4281  -0.101   1.654   4.234
   34DPPC  H16X 4282  -0.179   1.728   4.264
   34DPPC  H16Y 4283  -0.065   1.668   4.132
   34DPPC  H16Z 4284  -0.011   1.682   4.289
   35DPPC     N 4285   0.189   3.404   6.151
   35DPPC   C13 4286   0.227   3.378   6.294
   35DPPC  H13A 4287   0.157   3.422   6.363
   35DPPC  H13B 4288   0.327   3.416   6.312
   35DPPC  H13C 4289   0.229   3.271   6.312
   35DPPC   C14 4290   0.264   3.313   6.061
   35DPPC  H14A 4291   0.370   3.324   6.077
   35DPPC  H14B 4292   0.244   3.333   5.957
   35DPPC  H14C 4293   0.238   3.209   6.081
   35DPPC   C15 4294   0.055   3.365   6.136
   35DPPC  H15A 4295   0.015   3.384   6.037
   35DPPC  H15B 4296  -0.012   3.417   6.205
   35DPPC  H15C 4297   0.038   3.259   6.156
   35DPPC   C12 4298   0.193   3.549   6.110
   35DPPC  H12A 4299   0.108   3.600   6.154
   35DPPC  H12B 4300   0.179   3.552   6.003
   35DPPC   C11 4301   0.319   3.624   6.146
   35DPPC  H11A 4302   0.309   3.666   6.249
   35DPPC  H11B 4303   0.330   3.710   6.075
   35DPPC     P 4304   0.560   3.561   6.216
   35DPPC   O13 4305   0.562   3.521   6.358
   35DPPC   O14 4306   0.569   3.706   6.204
   35DPPC   O11 4307   0.665   3.476   6.128
   35DPPC   O12 4308   0.427   3.531   6.138
   35DPPC    C1 4309   0.635   3.346   6.069
   35DPPC    HA 4310   0.536   3.308   6.100
   35DPPC    HB 4311   0.714   3.272   6.097
   35DPPC    C2 4312   0.631   3.338   5.914
   35DPPC    HS 4313   0.730   3.369   5.875
   35DPPC   O21 4314   0.519   3.423   5.871
   35DPPC   C21 4315   0.548   3.465   5.749
   35DPPC   O22 4316   0.640   3.421   5.683
   35DPPC   C22 4317   0.456   3.565   5.688
   35DPPC   H2R 4318   0.464   3.554   5.578
   35DPPC   H2S 4319   0.494   3.665   5.708
   35DPPC    C3 4320   0.617   3.189   5.862
   35DPPC    HX 4321   0.546   3.137   5.930
   35DPPC    HY 4322   0.714   3.136   5.877
   35DPPC   O31 4323   0.582   3.180   5.722
   35DPPC   C31 4324   0.451   3.195   5.705
   35DPPC   O32 4325   0.372   3.200   5.799
   35DPPC   C32 4326   0.410   3.220   5.557
   35DPPC   H2X 4327   0.308   3.223   5.558
   35DPPC   H2Y 4328   0.365   3.144   5.493
   35DPPC   C23 4329   0.318   3.539   5.741
   35DPPC   H3R 4330   0.315   3.562   5.850
   35DPPC   H3S 4331   0.295   3.431   5.724
   35DPPC   C24 4332   0.216   3.623   5.669
   35DPPC   H4R 4333   0.233   3.732   5.679
   35DPPC   H4S 4334   0.121   3.599   5.720
   35DPPC   C25 4335   0.207   3.588   5.521
   35DPPC   H5R 4336   0.098   3.579   5.501
   35DPPC   H5S 4337   0.258   3.491   5.498
   35DPPC   C26 4338   0.257   3.694   5.424
   35DPPC   H6R 4339   0.359   3.667   5.389
   35DPPC   H6S 4340   0.264   3.791   5.477
   35DPPC   C27 4341   0.161   3.703   5.304
   35DPPC   H7R 4342   0.184   3.795   5.246
   35DPPC   H7S 4343   0.056   3.711   5.341
   35DPPC   C28 4344   0.177   3.578   5.217
   35DPPC   H8R 4345   0.149   3.488   5.276
   35DPPC   H8S 4346   0.284   3.567   5.191
   35DPPC   C29 4347   0.096   3.575   5.087
   35DPPC   H9R 4348  -0.010   3.606   5.103
   35DPPC   H9S 4349   0.095   3.469   5.053
   35DPPC  C210 4350   0.161   3.659   4.978
   35DPPC  H10R 4351   0.272   3.657   4.992
   35DPPC  H10S 4352   0.129   3.765   4.985
   35DPPC  C211 4353   0.126   3.606   4.839
   35DPPC  H11R 4354   0.022   3.635   4.813
   35DPPC  H11S 4355   0.134   3.495   4.837
   35DPPC  C212 4356   0.218   3.663   4.734
   35DPPC  H12R 4357   0.325   3.656   4.766
   35DPPC  H12S 4358   0.195   3.769   4.712
   35DPPC  C213 4359   0.211   3.585   4.608
   35DPPC  H13R 4360   0.107   3.576   4.568
   35DPPC  H13S 4361   0.252   3.481   4.617
   35DPPC  C214 4362   0.298   3.662   4.513
   35DPPC  H14R 4363   0.405   3.633   4.526
   35DPPC  H14S 4364   0.289   3.773   4.508
   35DPPC  C215 4365   0.256   3.617   4.383
   35DPPC  H15R 4366   0.157   3.652   4.345
   35DPPC  H15S 4367   0.249   3.508   4.402
   35DPPC  C216 4368   0.364   3.660   4.293
   35DPPC  H16R 4369   0.360   3.767   4.268
   35DPPC  H16S 4370   0.343   3.633   4.192
   35DPPC  H16T 4371   0.462   3.613   4.318
   35DPPC   C33 4372   0.516   3.278   5.463
   35DPPC   H3X 4373   0.613   3.225   5.481
   35DPPC   H3Y 4374   0.524   3.381   5.498
   35DPPC   C34 4375   0.491   3.281   5.311
   35DPPC   H4X 4376   0.389   3.318   5.291
   35DPPC   H4Y 4377   0.502   3.181   5.264
   35DPPC   C35 4378   0.596   3.368   5.242
   35DPPC   H5X 4379   0.698   3.331   5.273
   35DPPC   H5Y 4380   0.587   3.473   5.276
   35DPPC   C36 4381   0.594   3.362   5.088
   35DPPC   H6X 4382   0.618   3.257   5.057
   35DPPC   H6Y 4383   0.673   3.433   5.055
   35DPPC   C37 4384   0.465   3.402   5.015
   35DPPC   H7X 4385   0.447   3.509   5.038
   35DPPC   H7Y 4386   0.383   3.342   5.058
   35DPPC   C38 4387   0.461   3.378   4.861
   35DPPC   H8X 4388   0.367   3.428   4.825
   35DPPC   H8Y 4389   0.454   3.271   4.838
   35DPPC   C39 4390   0.571   3.440   4.774
   35DPPC   H9X 4391   0.669   3.451   4.826
   35DPPC   H9Y 4392   0.525   3.537   4.752
   35DPPC  C310 4393   0.585   3.403   4.626
   35DPPC  H10X 4394   0.672   3.462   4.587
   35DPPC  H10Y 4395   0.495   3.438   4.571
   35DPPC  C311 4396   0.603   3.255   4.603
   35DPPC  H11X 4397   0.540   3.188   4.662
   35DPPC  H11Y 4398   0.702   3.239   4.640
   35DPPC  C312 4399   0.633   3.209   4.462
   35DPPC  H12X 4400   0.700   3.282   4.419
   35DPPC  H12Y 4401   0.543   3.215   4.400
   35DPPC  C313 4402   0.696   3.069   4.468
   35DPPC  H13X 4403   0.618   3.005   4.513
   35DPPC  H13Y 4404   0.783   3.059   4.536
   35DPPC  C314 4405   0.729   3.012   4.330
   35DPPC  H14X 4406   0.649   3.041   4.260
   35DPPC  H14Y 4407   0.737   2.902   4.341
   35DPPC  C315 4408   0.861   3.051   4.269
   35DPPC  H15X 4409   0.944   3.016   4.336
   35DPPC  H15Y 4410   0.868   3.161   4.250
   35DPPC  C316 4411   0.886   2.978   4.141
   35DPPC  H16X 4412   0.995   2.973   4.132
   35DPPC  H16Y 4413   0.842   3.033   4.055
   35DPPC  H16Z 4414   0.857   2.872   4.146
   36DPPC     N 4415   4.482   0.637   6.104
   36DPPC   C13 4416   4.360   0.713   6.071
   36DPPC  H13A 4417   4.291   0.661   6.006
   36DPPC  H13B 4418   4.392   0.802   6.019
   36DPPC  H13C 4419   4.303   0.742   6.158
   36DPPC   C14 4420   4.531   0.559   5.989
   36DPPC  H14A 4421   4.548   0.627   5.905
   36DPPC  H14B 4422   4.458   0.486   5.960
   36DPPC  H14C 4423   4.626   0.510   6.007
   36DPPC   C15 4424   4.580   0.743   6.132
   36DPPC  H15A 4425   4.618   0.789   6.041
   36DPPC  H15B 4426   4.667   0.707   6.186
   36DPPC  H15C 4427   4.535   0.822   6.191
   36DPPC   C12 4428   4.454   0.548   6.221
   36DPPC  H12A 4429   4.427   0.612   6.303
   36DPPC  H12B 4430   4.546   0.497   6.247
   36DPPC   C11 4431   4.341   0.441   6.207
   36DPPC  H11A 4432   4.344   0.380   6.299
   36DPPC  H11B 4433   4.365   0.375   6.121
   36DPPC     P 4434   4.083   0.398   6.186
   36DPPC   O13 4435   3.959   0.475   6.214
   36DPPC   O14 4436   4.111   0.278   6.269
   36DPPC   O11 4437   4.090   0.357   6.033
   36DPPC   O12 4438   4.210   0.497   6.194
   36DPPC    C1 4439   4.143   0.446   5.936
   36DPPC    HA 4440   4.253   0.436   5.933
   36DPPC    HB 4441   4.113   0.552   5.954
   36DPPC    C2 4442   4.090   0.406   5.799
   36DPPC    HS 4443   3.982   0.399   5.820
   36DPPC   O21 4444   4.165   0.290   5.753
   36DPPC   C21 4445   4.116   0.172   5.722
   36DPPC   O22 4446   4.039   0.103   5.784
   36DPPC   C22 4447   4.160   0.143   5.576
   36DPPC   H2R 4448   4.230   0.064   5.606
   36DPPC   H2S 4449   4.218   0.222   5.528
   36DPPC    C3 4450   4.097   0.512   5.687
   36DPPC    HX 4451   4.055   0.609   5.723
   36DPPC    HY 4452   4.037   0.503   5.597
   36DPPC   O31 4453   4.231   0.502   5.636
   36DPPC   C31 4454   4.302   0.574   5.713
   36DPPC   O32 4455   4.257   0.657   5.791
   36DPPC   C32 4456   4.452   0.549   5.687
   36DPPC   H2X 4457   4.519   0.586   5.761
   36DPPC   H2Y 4458   4.485   0.631   5.631
   36DPPC   C23 4459   4.046   0.094   5.479
   36DPPC   H3R 4460   3.970   0.024   5.522
   36DPPC   H3S 4461   4.093   0.048   5.402
   36DPPC   C24 4462   4.016   0.125   5.329
   36DPPC   H4R 4463   3.924   0.169   5.355
   36DPPC   H4S 4464   3.947   0.054   5.289
   36DPPC   C25 4465   4.129   0.187   5.231
   36DPPC   H5R 4466   4.215   0.127   5.220
   36DPPC   H5S 4467   4.189   0.267   5.277
   36DPPC   C26 4468   4.100   0.212   5.081
   36DPPC   H6R 4469   3.994   0.206   5.054
   36DPPC   H6S 4470   4.150   0.147   5.007
   36DPPC   C27 4471   4.139   0.349   5.033
   36DPPC   H7R 4472   4.118   0.334   4.927
   36DPPC   H7S 4473   4.235   0.364   5.066
   36DPPC   C28 4474   4.083   0.470   5.101
   36DPPC   H8R 4475   4.112   0.462   5.207
   36DPPC   H8S 4476   3.992   0.429   5.060
   36DPPC   C29 4477   4.056   0.620   5.082
   36DPPC   H9R 4478   4.016   0.645   5.177
   36DPPC   H9S 4479   3.986   0.656   5.009
   36DPPC  C210 4480   4.173   0.702   5.099
   36DPPC  H10R 4481   4.201   0.618   5.042
   36DPPC  H10S 4482   4.242   0.647   5.144
   36DPPC  C211 4483   4.199   0.841   5.030
   36DPPC  H11R 4484   4.194   0.910   5.116
   36DPPC  H11S 4485   4.119   0.848   4.963
   36DPPC  C212 4486   4.323   0.907   4.949
   36DPPC  H12R 4487   4.358   0.932   5.048
   36DPPC  H12S 4488   4.302   1.010   4.927
   36DPPC  C213 4489   4.438   0.859   4.843
   36DPPC  H13R 4490   4.487   0.760   4.845
   36DPPC  H13S 4491   4.545   0.840   4.850
   36DPPC  C214 4492   4.407   0.855   4.708
   36DPPC  H14R 4493   4.338   0.938   4.703
   36DPPC  H14S 4494   4.365   0.757   4.671
   36DPPC  C215 4495   4.536   0.837   4.644
   36DPPC  H15R 4496   4.573   0.733   4.675
   36DPPC  H15S 4497   4.613   0.910   4.680
   36DPPC  C216 4498   4.482   0.851   4.508
   36DPPC  H16R 4499   4.544   0.809   4.430
   36DPPC  H16S 4500   4.469   0.961   4.500
   36DPPC  H16T 4501   4.384   0.799   4.496
   36DPPC   C33 4502   4.508   0.437   5.602
   36DPPC   H3X 4503   4.478   0.344   5.651
   36DPPC   H3Y 4504   4.619   0.456   5.601
   36DPPC   C34 4505   4.478   0.424   5.454
   36DPPC   H4X 4506   4.546   0.496   5.400
   36DPPC   H4Y 4507   4.371   0.439   5.428
   36DPPC   C35 4508   4.533   0.293   5.404
   36DPPC   H5X 4509   4.480   0.213   5.456
   36DPPC   H5Y 4510   4.640   0.318   5.409
   36DPPC   C36 4511   4.519   0.265   5.260
   36DPPC   H6X 4512   4.533   0.376   5.247
   36DPPC   H6Y 4513   4.409   0.285   5.248
   36DPPC   C37 4514   4.610   0.165   5.133
   36DPPC   H7X 4515   4.560   0.081   5.180
   36DPPC   H7Y 4516   4.706   0.175   5.177
   36DPPC   C38 4517   4.596   0.174   4.922
   36DPPC   H8X 4518   4.630   0.079   4.892
   36DPPC   H8Y 4519   4.654   0.238   4.860
   36DPPC   C39 4520   4.452   0.256   4.818
   36DPPC   H9X 4521   4.401   0.351   4.841
   36DPPC   H9Y 4522   4.344   0.245   4.855
   36DPPC  C310 4523   4.410   0.277   4.688
   36DPPC  H10X 4524   4.354   0.185   4.685
   36DPPC  H10Y 4525   4.502   0.310   4.639
   36DPPC  C311 4526   4.283   0.352   4.677
   36DPPC  H11X 4527   4.335   0.445   4.703
   36DPPC  H11Y 4528   4.192   0.322   4.737
   36DPPC  C312 4529   4.261   0.357   4.540
   36DPPC  H12X 4530   4.349   0.421   4.506
   36DPPC  H12Y 4531   4.165   0.409   4.519
   36DPPC  C313 4532   4.272   0.214   4.491
   36DPPC  H13X 4533   4.225   0.141   4.561
   36DPPC  H13Y 4534   4.380   0.183   4.478
   36DPPC  C314 4535   4.192   0.209   4.372
   36DPPC  H14X 4536   4.085   0.208   4.398
   36DPPC  H14Y 4537   4.218   0.110   4.327
   36DPPC  C315 4538   4.230   0.336   4.295
   36DPPC  H15X 4539   4.235   0.440   4.333
   36DPPC  H15Y 4540   4.178   0.347   4.200
   36DPPC  C316 4541   4.368   0.313   4.264
   36DPPC  H16X 4542   4.373   0.361   4.164
   36DPPC  H16Y 4543   4.375   0.201   4.259
   36DPPC  H16Z 4544   4.453   0.343   4.326
   37DPPC     N 4545   0.171  -0.025   6.206
   37DPPC   C13 4546   0.204  -0.004   6.343
   37DPPC  H13A 4547   0.133   0.065   6.386
   37DPPC  H13B 4548   0.305   0.037   6.353
   37DPPC  H13C 4549   0.202  -0.095   6.401
   37DPPC   C14 4550   0.031  -0.071   6.204
   37DPPC  H14A 4551  -0.010  -0.088   6.105
   37DPPC  H14B 4552  -0.032   0.005   6.248
   37DPPC  H14C 4553   0.020  -0.163   6.260
   37DPPC   C15 4554   0.185   0.107   6.138
   37DPPC  H15A 4555   0.150   0.191   6.198
   37DPPC  H15B 4556   0.130   0.106   6.046
   37DPPC  H15C 4557   0.291   0.125   6.119
   37DPPC   C12 4558   0.267  -0.130   6.154
   37DPPC  H12A 4559   0.275  -0.116   6.046
   37DPPC  H12B 4560   0.224  -0.227   6.171
   37DPPC   C11 4561   0.411  -0.133   6.210
   37DPPC  H11A 4562   0.460  -0.226   6.171
   37DPPC  H11B 4563   0.411  -0.148   6.320
   37DPPC     P 4564   0.566  -0.012   6.043
   37DPPC   O13 4565   0.640  -0.140   6.032
   37DPPC   O14 4566   0.642   0.114   6.030
   37DPPC   O11 4567   0.445  -0.011   5.940
   37DPPC   O12 4568   0.484  -0.013   6.180
   37DPPC    C1 4569   0.425   0.109   5.863
   37DPPC    HA 4570   0.501   0.113   5.781
   37DPPC    HB 4571   0.436   0.201   5.926
   37DPPC    C2 4572   0.285   0.113   5.800
   37DPPC    HS 4573   0.208   0.113   5.881
   37DPPC   O21 4574   0.272  -0.001   5.716
   37DPPC   C21 4575   0.228  -0.108   5.777
   37DPPC   O22 4576   0.180  -0.114   5.889
   37DPPC   C22 4577   0.243  -0.220   5.674
   37DPPC   H2R 4578   0.205  -0.311   5.718
   37DPPC   H2S 4579   0.351  -0.239   5.665
   37DPPC    C3 4580   0.252   0.238   5.717
   37DPPC    HX 4581   0.239   0.322   5.788
   37DPPC    HY 4582   0.155   0.219   5.666
   37DPPC   O31 4583   0.356   0.274   5.625
   37DPPC   C31 4584   0.358   0.215   5.506
   37DPPC   O32 4585   0.277   0.138   5.461
   37DPPC   C32 4586   0.483   0.262   5.434
   37DPPC   H2X 4587   0.560   0.192   5.470
   37DPPC   H2Y 4588   0.508   0.366   5.466
   37DPPC   C23 4589   0.172  -0.177   5.539
   37DPPC   H3R 4590   0.222  -0.083   5.506
   37DPPC   H3S 4591   0.075  -0.134   5.566
   37DPPC   C24 4592   0.159  -0.272   5.410
   37DPPC   H4R 4593   0.133  -0.211   5.322
   37DPPC   H4S 4594   0.094  -0.359   5.401
   37DPPC   C25 4595   0.265  -0.363   5.393
   37DPPC   H5R 4596   0.265  -0.432   5.305
   37DPPC   H5S 4597   0.273  -0.428   5.486
   37DPPC   C26 4598   0.346  -0.241   5.378
   37DPPC   H6R 4599   0.410  -0.313   5.415
   37DPPC   H6S 4600   0.383  -0.183   5.465
   37DPPC   C27 4601   0.363  -0.156   5.243
   37DPPC   H7R 4602   0.445  -0.083   5.257
   37DPPC   H7S 4603   0.274  -0.091   5.232
   37DPPC   C28 4604   0.398  -0.223   5.106
   37DPPC   H8R 4605   0.330  -0.309   5.090
   37DPPC   H8S 4606   0.505  -0.258   5.106
   37DPPC   C29 4607   0.415  -0.150   4.974
   37DPPC   H9R 4608   0.322  -0.094   4.955
   37DPPC   H9S 4609   0.426  -0.233   4.899
   37DPPC  C210 4610   0.543  -0.066   4.967
   37DPPC  H10R 4611   0.631  -0.121   5.009
   37DPPC  H10S 4612   0.527   0.022   5.032
   37DPPC  C211 4613   0.576  -0.024   4.823
   37DPPC  H11R 4614   0.605  -0.116   4.766
   37DPPC  H11S 4615   0.663   0.045   4.823
   37DPPC  C212 4616   0.453   0.040   4.756
   37DPPC  H12R 4617   0.393   0.092   4.835
   37DPPC  H12S 4618   0.390  -0.044   4.720
   37DPPC  C213 4619   0.478   0.139   4.640
   37DPPC  H13R 4620   0.537   0.087   4.561
   37DPPC  H13S 4621   0.536   0.226   4.677
   37DPPC  C214 4622   0.348   0.191   4.575
   37DPPC  H14R 4623   0.294   0.255   4.648
   37DPPC  H14S 4624   0.282   0.104   4.552
   37DPPC  C215 4625   0.368   0.269   4.443
   37DPPC  H15R 4626   0.267   0.302   4.409
   37DPPC  H15S 4627   0.412   0.203   4.365
   37DPPC  C216 4628   0.454   0.393   4.458
   37DPPC  H16R 4629   0.561   0.371   4.479
   37DPPC  H16S 4630   0.410   0.445   4.544
   37DPPC  H16T 4631   0.447   0.461   4.370
   37DPPC   C33 4632   0.480   0.247   5.282
   37DPPC   H3X 4633   0.420   0.163   5.244
   37DPPC   H3Y 4634   0.583   0.244   5.239
   37DPPC   C34 4635   0.431   0.373   5.224
   37DPPC   H4X 4636   0.511   0.444   5.249
   37DPPC   H4Y 4637   0.335   0.400   5.274
   37DPPC   C35 4638   0.433   0.378   5.075
   37DPPC   H5X 4639   0.531   0.358   5.028
   37DPPC   H5Y 4640   0.411   0.477   5.048
   37DPPC   C36 4641   0.311   0.340   5.002
   37DPPC   H6X 4642   0.329   0.232   5.023
   37DPPC   H6Y 4643   0.333   0.353   4.894
   37DPPC   C37 4644   0.164   0.400   5.048
   37DPPC   H7X 4645   0.151   0.504   5.046
   37DPPC   H7Y 4646   0.203   0.403   5.147
   37DPPC   C38 4647  -0.006   0.333   5.040
   37DPPC   H8X 4648   0.037   0.393   4.963
   37DPPC   H8Y 4649  -0.070   0.390   5.082
   37DPPC   C39 4650  -0.086   0.143   5.030
   37DPPC   H9X 4651  -0.112   0.106   5.123
   37DPPC   H9Y 4652  -0.015   0.057   5.034
   37DPPC  C310 4653  -0.107   0.025   4.896
   37DPPC  H10X 4654  -0.204   0.058   4.855
   37DPPC  H10Y 4655  -0.122  -0.080   4.925
   37DPPC  C311 4656  -0.027   0.002   4.752
   37DPPC  H11X 4657   0.043   0.079   4.710
   37DPPC  H11Y 4658  -0.100   0.000   4.668
   37DPPC  C312 4659   0.084  -0.090   4.721
   37DPPC  H12X 4660   0.061  -0.182   4.774
   37DPPC  H12Y 4661   0.184  -0.049   4.750
   37DPPC  C313 4662   0.091  -0.100   4.569
   37DPPC  H13X 4663   0.099  -0.007   4.509
   37DPPC  H13Y 4664  -0.010  -0.137   4.539
   37DPPC  C314 4665   0.209  -0.194   4.546
   37DPPC  H14X 4666   0.188  -0.284   4.610
   37DPPC  H14Y 4667   0.306  -0.152   4.575
   37DPPC  C315 4668   0.212  -0.239   4.405
   37DPPC  H15X 4669   0.108  -0.212   4.381
   37DPPC  H15Y 4670   0.227  -0.349   4.394
   37DPPC  C316 4671   0.296  -0.165   4.306
   37DPPC  H16X 4672   0.396  -0.139   4.345
   37DPPC  H16Y 4673   0.244  -0.074   4.273
   37DPPC  H16Z 4674   0.302  -0.236   4.221
   38DPPC     N 4675   2.547   2.186   2.125
   38DPPC   C13 4676   2.420   2.109   2.144
   38DPPC  H13A 4677   2.410   2.085   2.250
   38DPPC  H13B 4678   2.423   2.015   2.090
   38DPPC  H13C 4679   2.335   2.167   2.113
   38DPPC   C14 4680   2.662   2.102   2.171
   38DPPC  H14A 4681   2.677   2.016   2.109
   38DPPC  H14B 4682   2.643   2.069   2.273
   38DPPC  H14C 4683   2.752   2.160   2.182
   38DPPC   C15 4684   2.560   2.219   1.980
   38DPPC  H15A 4685   2.663   2.241   1.955
   38DPPC  H15B 4686   2.501   2.307   1.954
   38DPPC  H15C 4687   2.525   2.137   1.918
   38DPPC   C12 4688   2.545   2.313   2.208
   38DPPC  H12A 4689   2.467   2.375   2.167
   38DPPC  H12B 4690   2.636   2.369   2.192
   38DPPC   C11 4691   2.527   2.298   2.360
   38DPPC  H11A 4692   2.430   2.248   2.383
   38DPPC  H11B 4693   2.524   2.400   2.405
   38DPPC     P 4694   2.702   2.246   2.550
   38DPPC   O13 4695   2.597   2.245   2.653
   38DPPC   O14 4696   2.791   2.363   2.538
   38DPPC   O11 4697   2.787   2.114   2.564
   38DPPC   O12 4698   2.634   2.220   2.410
   38DPPC    C1 4699   2.760   1.982   2.512
   38DPPC    HA 4700   2.856   1.926   2.513
   38DPPC    HB 4701   2.725   1.988   2.408
   38DPPC    C2 4702   2.660   1.890   2.591
   38DPPC    HS 4703   2.646   1.796   2.534
   38DPPC   O21 4704   2.535   1.954   2.613
   38DPPC   C21 4705   2.450   1.950   2.515
   38DPPC   O22 4706   2.465   1.904   2.404
   38DPPC   C22 4707   2.321   2.006   2.563
   38DPPC   H2R 4708   2.241   1.982   2.491
   38DPPC   H2S 4709   2.332   2.117   2.569
   38DPPC    C3 4710   2.707   1.842   2.730
   38DPPC    HX 4711   2.799   1.782   2.724
   38DPPC    HY 4712   2.628   1.783   2.780
   38DPPC   O31 4713   2.717   1.953   2.814
   38DPPC   C31 4714   2.828   2.014   2.806
   38DPPC   O32 4715   2.934   1.966   2.765
   38DPPC   C32 4716   2.791   2.139   2.887
   38DPPC   H2X 4717   2.891   2.155   2.914
   38DPPC   H2Y 4718   2.730   2.110   2.975
   38DPPC   C23 4719   2.289   1.950   2.702
   38DPPC   H3R 4720   2.363   1.883   2.751
   38DPPC   H3S 4721   2.195   1.889   2.691
   38DPPC   C24 4722   2.261   2.066   2.797
   38DPPC   H4R 4723   2.211   2.012   2.880
   38DPPC   H4S 4724   2.187   2.120   2.732
   38DPPC   C25 4725   2.368   2.171   2.846
   38DPPC   H5R 4726   2.388   2.237   2.759
   38DPPC   H5S 4727   2.459   2.112   2.871
   38DPPC   C26 4728   2.363   2.271   2.968
   38DPPC   H6R 4729   2.287   2.343   3.003
   38DPPC   H6S 4730   2.421   2.362   2.940
   38DPPC   C27 4731   2.383   2.205   3.101
   38DPPC   H7R 4732   2.372   2.096   3.113
   38DPPC   H7S 4733   2.317   2.252   3.175
   38DPPC   C28 4734   2.501   2.260   3.158
   38DPPC   H8R 4735   2.477   2.370   3.147
   38DPPC   H8S 4736   2.581   2.236   3.086
   38DPPC   C29 4737   2.517   2.204   3.300
   38DPPC   H9R 4738   2.621   2.220   3.332
   38DPPC   H9S 4739   2.502   2.095   3.292
   38DPPC  C210 4740   2.428   2.257   3.415
   38DPPC  H10R 4741   2.336   2.199   3.407
   38DPPC  H10S 4742   2.393   2.362   3.405
   38DPPC  C211 4743   2.493   2.227   3.553
   38DPPC  H11R 4744   2.573   2.294   3.588
   38DPPC  H11S 4745   2.540   2.127   3.543
   38DPPC  C212 4746   2.398   2.231   3.669
   38DPPC  H12R 4747   2.339   2.143   3.648
   38DPPC  H12S 4748   2.335   2.323   3.674
   38DPPC  C213 4749   2.446   2.185   3.805
   38DPPC  H13R 4750   2.530   2.249   3.841
   38DPPC  H13S 4751   2.480   2.080   3.797
   38DPPC  C214 4752   2.326   2.192   3.900
   38DPPC  H14R 4753   2.245   2.123   3.868
   38DPPC  H14S 4754   2.284   2.296   3.893
   38DPPC  C215 4755   2.367   2.164   4.043
   38DPPC  H15R 4756   2.291   2.206   4.113
   38DPPC  H15S 4757   2.463   2.218   4.058
   38DPPC  C216 4758   2.390   2.017   4.076
   38DPPC  H16R 4759   2.409   2.004   4.184
   38DPPC  H16S 4760   2.477   1.978   4.018
   38DPPC  H16T 4761   2.300   1.959   4.051
   38DPPC   C33 4762   2.831   2.287   2.881
   38DPPC   H3X 4763   2.728   2.325   2.881
   38DPPC   H3Y 4764   2.884   2.304   2.783
   38DPPC   C34 4765   2.916   2.357   2.996
   38DPPC   H4X 4766   2.882   2.448   2.962
   38DPPC   H4Y 4767   3.009   2.405   2.978
   38DPPC   C35 4768   2.898   2.361   3.151
   38DPPC   H5X 4769   2.903   2.279   3.215
   38DPPC   H5Y 4770   2.791   2.352   3.163
   38DPPC   C36 4771   2.983   2.467   3.231
   38DPPC   H6X 4772   2.957   2.568   3.193
   38DPPC   H6Y 4773   3.092   2.456   3.219
   38DPPC   C37 4774   2.952   2.474   3.382
   38DPPC   H7X 4775   2.848   2.467   3.388
   38DPPC   H7Y 4776   2.978   2.568   3.435
   38DPPC   C38 4777   2.983   2.355   3.469
   38DPPC   H8X 4778   3.088   2.382   3.480
   38DPPC   H8Y 4779   2.957   2.261   3.417
   38DPPC   C39 4780   2.919   2.357   3.607
   38DPPC   H9X 4781   2.812   2.327   3.602
   38DPPC   H9Y 4782   2.942   2.456   3.653
   38DPPC  C310 4783   2.966   2.262   3.711
   38DPPC  H10X 4784   3.050   2.308   3.764
   38DPPC  H10Y 4785   3.003   2.172   3.656
   38DPPC  C311 4786   2.876   2.244   3.831
   38DPPC  H11X 4787   2.771   2.225   3.805
   38DPPC  H11Y 4788   2.898   2.323   3.906
   38DPPC  C312 4789   2.923   2.123   3.899
   38DPPC  H12X 4790   3.021   2.151   3.936
   38DPPC  H12Y 4791   2.952   2.071   3.808
   38DPPC  C313 4792   2.828   2.035   3.984
   38DPPC  H13X 4793   2.864   1.935   4.012
   38DPPC  H13Y 4794   2.746   2.000   3.919
   38DPPC  C314 4795   2.816   2.064   4.135
   38DPPC  H14X 4796   2.750   1.987   4.178
   38DPPC  H14Y 4797   2.772   2.166   4.133
   38DPPC  C315 4798   2.943   2.067   4.227
   38DPPC  H15X 4799   2.921   2.093   4.327
   38DPPC  H15Y 4800   2.987   2.160   4.185
   38DPPC  C316 4801   3.029   1.952   4.294
   38DPPC  H16X 4802   3.094   1.994   4.375
   38DPPC  H16Y 4803   3.116   1.908   4.248
   38DPPC  H16Z 4804   2.970   1.863   4.320
   39DPPC     N 4805   2.237   1.542   2.124
   39DPPC   C13 4806   2.249   1.665   2.209
   39DPPC  H13A 4807   2.277   1.752   2.152
   39DPPC  H13B 4808   2.325   1.648   2.287
   39DPPC  H13C 4809   2.158   1.685   2.265
   39DPPC   C14 4810   2.147   1.570   2.007
   39DPPC  H14A 4811   2.200   1.629   1.934
   39DPPC  H14B 4812   2.054   1.618   2.037
   39DPPC  H14C 4813   2.118   1.477   1.959
   39DPPC   C15 4814   2.375   1.505   2.076
   39DPPC  H15A 4815   2.425   1.584   2.021
   39DPPC  H15B 4816   2.374   1.416   2.015
   39DPPC  H15C 4817   2.439   1.486   2.164
   39DPPC   C12 4818   2.180   1.431   2.211
   39DPPC  H12A 4819   2.148   1.349   2.149
   39DPPC  H12B 4820   2.088   1.465   2.258
   39DPPC   C11 4821   2.271   1.374   2.322
   39DPPC  H11A 4822   2.368   1.340   2.280
   39DPPC  H11B 4823   2.222   1.281   2.361
   39DPPC     P 4824   2.236   1.475   2.567
   39DPPC   O13 4825   2.162   1.603   2.583
   39DPPC   O14 4826   2.336   1.442   2.671
   39DPPC   O11 4827   2.138   1.351   2.554
   39DPPC   O12 4828   2.300   1.472   2.422
   39DPPC    C1 4829   2.002   1.383   2.556
   39DPPC    HA 4830   1.942   1.317   2.487
   39DPPC    HB 4831   1.984   1.486   2.524
   39DPPC    C2 4832   1.951   1.376   2.698
   39DPPC    HS 4833   1.841   1.388   2.687
   39DPPC   O21 4834   2.019   1.456   2.798
   39DPPC   C21 4835   1.992   1.571   2.854
   39DPPC   O22 4836   1.924   1.664   2.822
   39DPPC   C22 4837   2.043   1.579   2.991
   39DPPC   H2R 4838   2.150   1.553   2.986
   39DPPC   H2S 4839   1.984   1.507   3.054
   39DPPC    C3 4840   1.966   1.235   2.743
   39DPPC    HX 4841   2.054   1.180   2.703
   39DPPC    HY 4842   1.878   1.190   2.691
   39DPPC   O31 4843   1.953   1.226   2.886
   39DPPC   C31 4844   2.060   1.205   2.961
   39DPPC   O32 4845   2.171   1.176   2.923
   39DPPC   C32 4846   2.011   1.182   3.104
   39DPPC   H2X 4847   2.017   1.074   3.113
   39DPPC   H2Y 4848   1.907   1.208   3.120
   39DPPC   C23 4849   2.015   1.727   3.030
   39DPPC   H3R 4850   2.024   1.805   2.951
   39DPPC   H3S 4851   2.095   1.753   3.102
   39DPPC   C24 4852   1.881   1.746   3.099
   39DPPC   H4R 4853   1.806   1.672   3.062
   39DPPC   H4S 4854   1.834   1.846   3.083
   39DPPC   C25 4855   1.916   1.722   3.242
   39DPPC   H5R 4856   1.977   1.630   3.251
   39DPPC   H5S 4857   1.838   1.695   3.307
   39DPPC   C26 4858   1.966   1.840   3.318
   39DPPC   H6R 4859   1.882   1.909   3.348
   39DPPC   H6S 4860   2.030   1.897   3.248
   39DPPC   C27 4861   2.039   1.777   3.437
   39DPPC   H7R 4862   2.073   1.674   3.416
   39DPPC   H7S 4863   1.970   1.775   3.524
   39DPPC   C28 4864   2.164   1.850   3.473
   39DPPC   H8R 4865   2.122   1.946   3.451
   39DPPC   H8S 4866   2.244   1.868   3.399
   39DPPC   C29 4867   2.220   1.824   3.615
   39DPPC   H9R 4868   2.277   1.913   3.650
   39DPPC   H9S 4869   2.292   1.743   3.596
   39DPPC  C210 4870   2.135   1.776   3.737
   39DPPC  H10R 4871   2.092   1.677   3.720
   39DPPC  H10S 4872   2.045   1.827   3.768
   39DPPC  C211 4873   2.215   1.794   3.867
   39DPPC  H11R 4874   2.234   1.903   3.875
   39DPPC  H11S 4875   2.312   1.742   3.861
   39DPPC  C212 4876   2.140   1.746   3.990
   39DPPC  H12R 4877   2.078   1.828   4.028
   39DPPC  H12S 4878   2.210   1.727   4.073
   39DPPC  C213 4879   2.056   1.621   3.959
   39DPPC  H13R 4880   2.114   1.556   3.894
   39DPPC  H13S 4881   1.962   1.649   3.906
   39DPPC  C214 4882   2.022   1.530   4.075
   39DPPC  H14R 4883   2.104   1.484   4.133
   39DPPC  H14S 4884   1.945   1.460   4.033
   39DPPC  C215 4885   1.955   1.596   4.180
   39DPPC  H15R 4886   1.876   1.532   4.225
   39DPPC  H15S 4887   1.923   1.680   4.117
   39DPPC  C216 4888   2.017   1.669   4.287
   39DPPC  H16R 4889   2.045   1.619   4.379
   39DPPC  H16S 4890   1.934   1.699   4.344
   39DPPC  H16T 4891   2.082   1.753   4.253
   39DPPC   C33 4892   2.093   1.222   3.226
   39DPPC   H3X 4893   2.189   1.261   3.190
   39DPPC   H3Y 4894   2.114   1.130   3.286
   39DPPC   C34 4895   2.012   1.316   3.315
   39DPPC   H4X 4896   1.935   1.260   3.373
   39DPPC   H4Y 4897   1.958   1.388   3.250
   39DPPC   C35 4898   2.103   1.392   3.410
   39DPPC   H5X 4899   2.045   1.462   3.474
   39DPPC   H5Y 4900   2.172   1.451   3.344
   39DPPC   C36 4901   2.189   1.303   3.499
   39DPPC   H6X 4902   2.244   1.237   3.428
   39DPPC   H6Y 4903   2.129   1.237   3.565
   39DPPC   C37 4904   2.293   1.383   3.580
   39DPPC   H7X 4905   2.337   1.463   3.519
   39DPPC   H7Y 4906   2.377   1.318   3.608
   39DPPC   C38 4907   2.243   1.452   3.707
   39DPPC   H8X 4908   2.147   1.408   3.742
   39DPPC   H8Y 4909   2.216   1.551   3.675
   39DPPC   C39 4910   2.353   1.474   3.814
   39DPPC   H9X 4911   2.314   1.531   3.902
   39DPPC   H9Y 4912   2.444   1.521   3.773
   39DPPC  C310 4913   2.396   1.348   3.876
   39DPPC  H10X 4914   2.442   1.352   3.976
   39DPPC  H10Y 4915   2.468   1.300   3.806
   39DPPC  C311 4916   2.269   1.272   3.891
   39DPPC  H11X 4917   2.330   1.191   3.874
   39DPPC  H11Y 4918   2.199   1.239   3.812
   39DPPC  C312 4919   2.205   1.279   4.025
   39DPPC  H12X 4920   2.158   1.373   3.997
   39DPPC  H12Y 4921   2.257   1.291   4.121
   39DPPC  C313 4922   2.096   1.176   4.036
   39DPPC  H13X 4923   2.056   1.166   3.934
   39DPPC  H13Y 4924   2.027   1.250   4.068
   39DPPC  C314 4925   2.115   1.037   4.115
   39DPPC  H14X 4926   2.152   0.963   4.043
   39DPPC  H14Y 4927   2.047   0.959   4.142
   39DPPC  C315 4928   2.173   1.025   4.249
   39DPPC  H15X 4929   2.219   1.120   4.243
   39DPPC  H15Y 4930   2.228   0.927   4.250
   39DPPC  C316 4931   2.075   1.022   4.356
   39DPPC  H16X 4932   2.054   0.914   4.363
   39DPPC  H16Y 4933   2.000   1.085   4.313
   39DPPC  H16Z 4934   2.088   1.063   4.457
   40DPPC     N 4935   1.293   1.532   2.405
   40DPPC   C13 4936   1.185   1.582   2.496
   40DPPC  H13A 4937   1.115   1.502   2.518
   40DPPC  H13B 4938   1.129   1.662   2.449
   40DPPC  H13C 4939   1.226   1.615   2.590
   40DPPC   C14 4940   1.375   1.427   2.475
   40DPPC  H14A 4941   1.424   1.467   2.563
   40DPPC  H14B 4942   1.454   1.393   2.409
   40DPPC  H14C 4943   1.315   1.342   2.506
   40DPPC   C15 4944   1.228   1.465   2.288
   40DPPC  H15A 4945   1.304   1.437   2.215
   40DPPC  H15B 4946   1.155   1.528   2.241
   40DPPC  H15C 4947   1.181   1.374   2.322
   40DPPC   C12 4948   1.384   1.645   2.360
   40DPPC  H12A 4949   1.452   1.670   2.441
   40DPPC  H12B 4950   1.322   1.731   2.341
   40DPPC   C11 4951   1.472   1.624   2.232
   40DPPC  H11A 4952   1.543   1.711   2.226
   40DPPC  H11B 4953   1.406   1.632   2.144
   40DPPC     P 4954   1.690   1.486   2.277
   40DPPC   O13 4955   1.792   1.539   2.184
   40DPPC   O14 4956   1.715   1.350   2.334
   40DPPC   O11 4957   1.668   1.590   2.394
   40DPPC   O12 4958   1.540   1.498   2.224
   40DPPC    C1 4959   1.781   1.599   2.475
   40DPPC    HA 4960   1.869   1.650   2.427
   40DPPC    HB 4961   1.803   1.496   2.508
   40DPPC    C2 4962   1.760   1.656   2.613
   40DPPC    HS 4963   1.867   1.646   2.636
   40DPPC   O21 4964   1.656   1.574   2.678
   40DPPC   C21 4965   1.669   1.499   2.784
   40DPPC   O22 4966   1.748   1.501   2.873
   40DPPC   C22 4967   1.573   1.386   2.799
   40DPPC   H2R 4968   1.520   1.366   2.705
   40DPPC   H2S 4969   1.508   1.420   2.881
   40DPPC    C3 4970   1.725   1.803   2.613
   40DPPC    HX 4971   1.785   1.859   2.537
   40DPPC    HY 4972   1.746   1.847   2.714
   40DPPC   O31 4973   1.589   1.802   2.577
   40DPPC   C31 4974   1.534   1.914   2.599
   40DPPC   O32 4975   1.584   2.022   2.621
   40DPPC   C32 4976   1.393   1.881   2.615
   40DPPC   H2X 4977   1.367   1.772   2.612
   40DPPC   H2Y 4978   1.337   1.933   2.535
   40DPPC   C23 4979   1.651   1.260   2.849
   40DPPC   H3R 4980   1.703   1.207   2.768
   40DPPC   H3S 4981   1.576   1.192   2.872
   40DPPC   C24 4982   1.710   1.241   2.991
   40DPPC   H4R 4983   1.783   1.320   3.015
   40DPPC   H4S 4984   1.763   1.142   2.987
   40DPPC   C25 4985   1.615   1.224   3.110
   40DPPC   H5R 4986   1.582   1.117   3.111
   40DPPC   H5S 4987   1.529   1.292   3.097
   40DPPC   C26 4988   1.677   1.259   3.245
   40DPPC   H6R 4989   1.715   1.363   3.246
   40DPPC   H6S 4990   1.766   1.199   3.264
   40DPPC   C27 4991   1.580   1.235   3.360
   40DPPC   H7R 4992   1.523   1.141   3.342
   40DPPC   H7S 4993   1.510   1.322   3.358
   40DPPC   C28 4994   1.649   1.224   3.495
   40DPPC   H8R 4995   1.718   1.309   3.512
   40DPPC   H8S 4996   1.710   1.131   3.500
   40DPPC   C29 4997   1.548   1.222   3.608
   40DPPC   H9R 4998   1.464   1.153   3.584
   40DPPC   H9S 4999   1.501   1.322   3.623
   40DPPC  C210 5000   1.614   1.183   3.738
   40DPPC  H10R 5001   1.714   1.226   3.754
   40DPPC  H10S 5002   1.628   1.071   3.736
   40DPPC  C211 5003   1.525   1.228   3.853
   40DPPC  H11R 5004   1.550   1.156   3.930
   40DPPC  H11S 5005   1.419   1.215   3.820
   40DPPC  C212 5006   1.547   1.362   3.927
   40DPPC  H12R 5007   1.503   1.437   3.861
   40DPPC  H12S 5008   1.650   1.389   3.938
   40DPPC  C213 5009   1.499   1.373   4.074
   40DPPC  H13R 5010   1.519   1.467   4.127
   40DPPC  H13S 5011   1.516   1.287   4.145
   40DPPC  C214 5012   1.358   1.362   4.068
   40DPPC  H14R 5013   1.315   1.356   4.170
   40DPPC  H14S 5014   1.365   1.267   4.014
   40DPPC  C215 5015   1.283   1.414   3.958
   40DPPC  H15R 5016   1.193   1.357   3.989
   40DPPC  H15S 5017   1.300   1.378   3.854
   40DPPC  C216 5018   1.284   1.562   3.967
   40DPPC  H16R 5019   1.226   1.591   4.054
   40DPPC  H16S 5020   1.247   1.608   3.874
   40DPPC  H16T 5021   1.385   1.593   3.988
   40DPPC   C33 5022   1.379   1.938   2.754
   40DPPC   H3X 5023   1.279   1.928   2.758
   40DPPC   H3Y 5024   1.372   2.048   2.764
   40DPPC   C34 5025   1.418   1.850   2.876
   40DPPC   H4X 5026   1.377   1.901   2.967
   40DPPC   H4Y 5027   1.527   1.854   2.889
   40DPPC   C35 5028   1.369   1.701   2.873
   40DPPC   H5X 5029   1.434   1.641   2.808
   40DPPC   H5Y 5030   1.268   1.685   2.830
   40DPPC   C36 5031   1.360   1.637   3.012
   40DPPC   H6X 5032   1.316   1.535   3.015
   40DPPC   H6Y 5033   1.286   1.698   3.060
   40DPPC   C37 5034   1.489   1.639   3.093
   40DPPC   H7X 5035   1.572   1.612   3.024
   40DPPC   H7Y 5036   1.484   1.560   3.171
   40DPPC   C38 5037   1.519   1.771   3.166
   40DPPC   H8X 5038   1.433   1.823   3.211
   40DPPC   H8Y 5039   1.568   1.840   3.093
   40DPPC   C39 5040   1.622   1.743   3.273
   40DPPC   H9X 5041   1.683   1.836   3.288
   40DPPC   H9Y 5042   1.678   1.663   3.220
   40DPPC  C310 5043   1.594   1.675   3.409
   40DPPC  H10X 5044   1.521   1.593   3.391
   40DPPC  H10Y 5045   1.551   1.752   3.476
   40DPPC  C311 5046   1.716   1.610   3.481
   40DPPC  H11X 5047   1.802   1.680   3.489
   40DPPC  H11Y 5048   1.753   1.519   3.428
   40DPPC  C312 5049   1.693   1.578   3.625
   40DPPC  H12X 5050   1.769   1.507   3.666
   40DPPC  H12Y 5051   1.591   1.536   3.636
   40DPPC  C313 5052   1.702   1.698   3.712
   40DPPC  H13X 5053   1.666   1.793   3.664
   40DPPC  H13Y 5054   1.808   1.720   3.741
   40DPPC  C314 5055   1.609   1.659   3.826
   40DPPC  H14X 5056   1.661   1.586   3.894
   40DPPC  H14Y 5057   1.506   1.630   3.801
   40DPPC  C315 5058   1.573   1.784   3.890
   40DPPC  H15X 5059   1.565   1.874   3.828
   40DPPC  H15Y 5060   1.682   1.781   3.907
   40DPPC  C316 5061   1.489   1.800   4.015
   40DPPC  H16X 5062   1.512   1.899   4.054
   40DPPC  H16Y 5063   1.543   1.716   4.066
   40DPPC  H16Z 5064   1.412   1.754   4.076
   41DPPC     N 5065   1.489   3.139   2.122
   41DPPC   C13 5066   1.401   3.027   2.078
   41DPPC  H13A 5067   1.354   3.048   1.983
   41DPPC  H13B 5068   1.324   3.012   2.154
   41DPPC  H13C 5069   1.460   2.937   2.073
   41DPPC   C14 5070   1.572   3.184   2.008
   41DPPC  H14A 5071   1.653   3.246   2.043
   41DPPC  H14B 5072   1.513   3.233   1.932
   41DPPC  H14C 5073   1.614   3.095   1.962
   41DPPC   C15 5074   1.403   3.248   2.178
   41DPPC  H15A 5075   1.335   3.288   2.104
   41DPPC  H15B 5076   1.461   3.328   2.222
   41DPPC  H15C 5077   1.340   3.205   2.258
   41DPPC   C12 5078   1.584   3.084   2.222
   41DPPC  H12A 5079   1.637   3.164   2.273
   41DPPC  H12B 5080   1.660   3.025   2.172
   41DPPC   C11 5081   1.523   2.999   2.332
   41DPPC  H11A 5082   1.612   3.012   2.395
   41DPPC  H11B 5083   1.510   2.890   2.311
   41DPPC     P 5084   1.373   3.022   2.545
   41DPPC   O13 5085   1.401   2.879   2.570
   41DPPC   O14 5086   1.229   3.050   2.561
   41DPPC   O11 5087   1.460   3.126   2.632
   41DPPC   O12 5088   1.409   3.058   2.394
   41DPPC    C1 5089   1.568   3.218   2.606
   41DPPC    HA 5090   1.535   3.288   2.528
   41DPPC    HB 5091   1.658   3.166   2.567
   41DPPC    C2 5092   1.628   3.306   2.728
   41DPPC    HS 5093   1.697   3.381   2.687
   41DPPC   O21 5094   1.710   3.224   2.816
   41DPPC   C21 5095   1.783   3.261   2.919
   41DPPC   O22 5096   1.786   3.374   2.965
   41DPPC   C22 5097   1.867   3.140   2.978
   41DPPC   H2R 5098   1.968   3.134   2.939
   41DPPC   H2S 5099   1.819   3.045   2.957
   41DPPC    C3 5100   1.511   3.376   2.804
   41DPPC    HX 5101   1.458   3.434   2.723
   41DPPC    HY 5102   1.552   3.449   2.877
   41DPPC   O31 5103   1.421   3.287   2.873
   41DPPC   C31 5104   1.304   3.345   2.899
   41DPPC   O32 5105   1.267   3.452   2.856
   41DPPC   C32 5106   1.227   3.261   3.001
   41DPPC   H2X 5107   1.246   3.154   2.981
   41DPPC   H2Y 5108   1.120   3.286   2.985
   41DPPC   C23 5109   1.865   3.115   3.128
   41DPPC   H3R 5110   1.776   3.178   3.145
   41DPPC   H3S 5111   1.906   3.195   3.188
   41DPPC   C24 5112   1.866   2.955   3.183
   41DPPC   H4R 5113   1.871   2.941   3.291
   41DPPC   H4S 5114   1.971   2.932   3.181
   41DPPC   C25 5115   1.755   2.827   3.185
   41DPPC   H5R 5116   1.807   2.746   3.239
   41DPPC   H5S 5117   1.762   2.806   3.079
   41DPPC   C26 5118   1.593   2.807   3.234
   41DPPC   H6R 5119   1.530   2.724   3.209
   41DPPC   H6S 5120   1.527   2.866   3.174
   41DPPC   C27 5121   1.528   2.839   3.374
   41DPPC   H7R 5122   1.590   2.907   3.432
   41DPPC   H7S 5123   1.524   2.746   3.431
   41DPPC   C28 5124   1.387   2.907   3.373
   41DPPC   H8R 5125   1.308   2.830   3.368
   41DPPC   H8S 5126   1.367   2.968   3.282
   41DPPC   C29 5127   1.368   3.004   3.493
   41DPPC   H9R 5128   1.434   3.093   3.486
   41DPPC   H9S 5129   1.397   2.951   3.586
   41DPPC  C210 5130   1.224   3.054   3.502
   41DPPC  H10R 5131   1.157   2.965   3.502
   41DPPC  H10S 5132   1.200   3.116   3.412
   41DPPC  C211 5133   1.193   3.139   3.624
   41DPPC  H11R 5134   1.092   3.184   3.611
   41DPPC  H11S 5135   1.266   3.223   3.637
   41DPPC  C212 5136   1.189   3.059   3.752
   41DPPC  H12R 5137   1.282   3.003   3.773
   41DPPC  H12S 5138   1.105   2.985   3.746
   41DPPC  C213 5139   1.164   3.160   3.862
   41DPPC  H13R 5140   1.074   3.222   3.839
   41DPPC  H13S 5141   1.251   3.227   3.875
   41DPPC  C214 5142   1.138   3.091   3.990
   41DPPC  H14R 5143   1.129   2.980   3.976
   41DPPC  H14S 5144   1.042   3.132   4.026
   41DPPC  C215 5145   1.244   3.128   4.089
   41DPPC  H15R 5146   1.220   3.225   4.139
   41DPPC  H15S 5147   1.346   3.127   4.048
   41DPPC  C216 5148   1.245   3.026   4.191
   41DPPC  H16R 5149   1.259   2.924   4.149
   41DPPC  H16S 5150   1.147   3.028   4.246
   41DPPC  H16T 5151   1.325   3.046   4.266
   41DPPC   C33 5152   1.259   3.288   3.149
   41DPPC   H3X 5153   1.364   3.263   3.177
   41DPPC   H3Y 5154   1.189   3.227   3.210
   41DPPC   C34 5155   1.233   3.429   3.193
   41DPPC   H4X 5156   1.136   3.465   3.150
   41DPPC   H4Y 5157   1.315   3.498   3.164
   41DPPC   C35 5158   1.214   3.433   3.343
   41DPPC   H5X 5159   1.133   3.368   3.382
   41DPPC   H5Y 5160   1.169   3.528   3.351
   41DPPC   C36 5161   1.339   3.434   3.428
   41DPPC   H6X 5162   1.385   3.334   3.411
   41DPPC   H6Y 5163   1.304   3.434   3.534
   41DPPC   C37 5164   1.442   3.551   3.411
   41DPPC   H7X 5165   1.408   3.655   3.412
   41DPPC   H7Y 5166   1.501   3.540   3.318
   41DPPC   C38 5167   1.530   3.561   3.534
   41DPPC   H8X 5168   1.497   3.612   3.626
   41DPPC   H8Y 5169   1.628   3.606   3.501
   41DPPC   C39 5170   1.547   3.424   3.579
   41DPPC   H9X 5171   1.564   3.386   3.479
   41DPPC   H9Y 5172   1.474   3.355   3.625
   41DPPC  C310 5173   1.668   3.427   3.656
   41DPPC  H10X 5174   1.749   3.488   3.607
   41DPPC  H10Y 5175   1.682   3.320   3.636
   41DPPC  C311 5176   1.665   3.440   3.805
   41DPPC  H11X 5177   1.636   3.539   3.842
   41DPPC  H11Y 5178   1.771   3.466   3.813
   41DPPC  C312 5179   1.621   3.310   3.889
   41DPPC  H12X 5180   1.513   3.306   3.867
   41DPPC  H12Y 5181   1.642   3.342   3.994
   41DPPC  C313 5182   1.658   3.151   3.879
   41DPPC  H13X 5183   1.761   3.120   3.867
   41DPPC  H13Y 5184   1.621   3.097   3.791
   41DPPC  C314 5185   1.635   3.074   4.011
   41DPPC  H14X 5186   1.527   3.075   4.029
   41DPPC  H14Y 5187   1.674   3.145   4.085
   41DPPC  C315 5188   1.677   2.920   4.023
   41DPPC  H15X 5189   1.632   2.892   3.926
   41DPPC  H15Y 5190   1.630   2.879   4.115
   41DPPC  C316 5191   1.814   2.845   4.014
   41DPPC  H16X 5192   1.875   2.837   4.100
   41DPPC  H16Y 5193   1.870   2.885   3.934
   41DPPC  H16Z 5194   1.845   2.747   3.990
   42DPPC     N 5195   3.207   1.546   2.323
   42DPPC   C13 5196   3.239   1.600   2.460
   42DPPC  H13A 5197   3.230   1.707   2.465
   42DPPC  H13B 5198   3.338   1.570   2.491
   42DPPC  H13C 5199   3.168   1.562   2.534
   42DPPC   C14 5200   3.298   1.605   2.223
   42DPPC  H14A 5201   3.290   1.554   2.127
   42DPPC  H14B 5202   3.400   1.596   2.257
   42DPPC  H14C 5203   3.273   1.709   2.206
   42DPPC   C15 5204   3.221   1.397   2.324
   42DPPC  H15A 5205   3.174   1.357   2.234
   42DPPC  H15B 5206   3.165   1.354   2.406
   42DPPC  H15C 5207   3.324   1.363   2.329
   42DPPC   C12 5208   3.063   1.573   2.285
   42DPPC  H12A 5209   3.043   1.529   2.187
   42DPPC  H12B 5210   3.038   1.677   2.273
   42DPPC   C11 5211   2.960   1.507   2.375
   42DPPC  H11A 5212   2.884   1.586   2.400
   42DPPC  H11B 5213   3.003   1.469   2.470
   42DPPC     P 5214   2.757   1.360   2.330
   42DPPC   O13 5215   2.734   1.224   2.279
   42DPPC   O14 5216   2.663   1.467   2.289
   42DPPC   O11 5217   2.760   1.360   2.486
   42DPPC   O12 5218   2.907   1.400   2.297
   42DPPC    C1 5219   2.804   1.251   2.563
   42DPPC    HA 5220   2.912   1.261   2.588
   42DPPC    HB 5221   2.790   1.151   2.514
   42DPPC    C2 5222   2.722   1.251   2.693
   42DPPC    HS 5223   2.623   1.201   2.672
   42DPPC   O21 5224   2.701   1.377   2.756
   42DPPC   C21 5225   2.617   1.374   2.860
   42DPPC   O22 5226   2.550   1.280   2.898
   42DPPC   C22 5227   2.639   1.503   2.936
   42DPPC   H2R 5228   2.558   1.571   2.903
   42DPPC   H2S 5229   2.737   1.544   2.904
   42DPPC    C3 5230   2.798   1.163   2.786
   42DPPC    HX 5231   2.792   1.078   2.719
   42DPPC    HY 5232   2.731   1.161   2.871
   42DPPC   O31 5233   2.934   1.192   2.821
   42DPPC   C31 5234   2.946   1.207   2.952
   42DPPC   O32 5235   2.859   1.204   3.034
   42DPPC   C32 5236   3.082   1.242   2.990
   42DPPC   H2X 5237   3.103   1.342   2.946
   42DPPC   H2Y 5238   3.154   1.165   2.957
   42DPPC   C23 5239   2.642   1.481   3.089
   42DPPC   H3R 5240   2.720   1.545   3.135
   42DPPC   H3S 5241   2.670   1.375   3.111
   42DPPC   C24 5242   2.507   1.510   3.154
   42DPPC   H4R 5243   2.427   1.470   3.087
   42DPPC   H4S 5244   2.491   1.619   3.162
   42DPPC   C25 5245   2.491   1.443   3.291
   42DPPC   H5R 5246   2.480   1.333   3.272
   42DPPC   H5S 5247   2.396   1.481   3.333
   42DPPC   C26 5248   2.606   1.459   3.393
   42DPPC   H6R 5249   2.698   1.410   3.354
   42DPPC   H6S 5250   2.577   1.405   3.486
   42DPPC   C27 5251   2.640   1.602   3.433
   42DPPC   H7R 5252   2.556   1.640   3.497
   42DPPC   H7S 5253   2.646   1.669   3.345
   42DPPC   C28 5254   2.771   1.613   3.515
   42DPPC   H8R 5255   2.767   1.548   3.605
   42DPPC   H8S 5256   2.760   1.717   3.549
   42DPPC   C29 5257   2.905   1.587   3.438
   42DPPC   H9R 5258   2.893   1.630   3.337
   42DPPC   H9S 5259   2.914   1.477   3.427
   42DPPC  C210 5260   3.043   1.641   3.491
   42DPPC  H10R 5261   3.045   1.746   3.471
   42DPPC  H10S 5262   3.127   1.604   3.429
   42DPPC  C211 5263   3.083   1.609   3.636
   42DPPC  H11R 5264   3.104   1.504   3.622
   42DPPC  H11S 5265   2.993   1.603   3.701
   42DPPC  C212 5266   3.202   1.690   3.705
   42DPPC  H12R 5267   3.188   1.798   3.701
   42DPPC  H12S 5268   3.287   1.699   3.636
   42DPPC  C213 5269   3.235   1.663   3.860
   42DPPC  H13R 5270   3.304   1.737   3.904
   42DPPC  H13S 5271   3.306   1.580   3.856
   42DPPC  C214 5272   3.117   1.642   3.966
   42DPPC  H14R 5273   3.034   1.583   3.922
   42DPPC  H14S 5274   3.053   1.725   3.999
   42DPPC  C215 5275   3.147   1.598   4.104
   42DPPC  H15R 5276   3.218   1.668   4.155
   42DPPC  H15S 5277   3.192   1.501   4.087
   42DPPC  C216 5278   3.018   1.573   4.183
   42DPPC  H16R 5279   2.939   1.649   4.171
   42DPPC  H16S 5280   3.042   1.574   4.290
   42DPPC  H16T 5281   2.981   1.471   4.157
   42DPPC   C33 5282   3.075   1.254   3.142
   42DPPC   H3X 5283   3.038   1.162   3.195
   42DPPC   H3Y 5284   3.019   1.343   3.179
   42DPPC   C34 5285   3.213   1.273   3.182
   42DPPC   H4X 5286   3.264   1.329   3.100
   42DPPC   H4Y 5287   3.258   1.170   3.180
   42DPPC   C35 5288   3.229   1.359   3.310
   42DPPC   H5X 5289   3.230   1.466   3.290
   42DPPC   H5Y 5290   3.325   1.342   3.366
   42DPPC   C36 5291   3.154   1.313   3.423
   42DPPC   H6X 5292   3.045   1.323   3.424
   42DPPC   H6Y 5293   3.198   1.362   3.514
   42DPPC   C37 5294   3.190   1.172   3.423
   42DPPC   H7X 5295   3.294   1.146   3.390
   42DPPC   H7Y 5296   3.118   1.104   3.377
   42DPPC   C38 5297   3.188   1.151   3.562
   42DPPC   H8X 5298   3.281   1.183   3.598
   42DPPC   H8Y 5299   3.254   1.069   3.569
   42DPPC   C39 5300   3.045   1.158   3.623
   42DPPC   H9X 5301   3.016   1.263   3.638
   42DPPC   H9Y 5302   3.035   1.120   3.724
   42DPPC  C310 5303   2.932   1.089   3.542
   42DPPC  H10X 5304   2.929   0.979   3.528
   42DPPC  H10Y 5305   2.930   1.130   3.440
   42DPPC  C311 5306   2.803   1.109   3.613
   42DPPC  H11X 5307   2.724   1.109   3.541
   42DPPC  H11Y 5308   2.801   1.214   3.640
   42DPPC  C312 5309   2.760   1.000   3.711
   42DPPC  H12X 5310   2.784   0.894   3.688
   42DPPC  H12Y 5311   2.652   1.001   3.697
   42DPPC  C313 5312   2.777   1.042   3.853
   42DPPC  H13X 5313   2.879   1.045   3.893
   42DPPC  H13Y 5314   2.725   0.967   3.920
   42DPPC  C314 5315   2.726   1.187   3.864
   42DPPC  H14X 5316   2.617   1.189   3.846
   42DPPC  H14Y 5317   2.776   1.267   3.809
   42DPPC  C315 5318   2.758   1.231   4.000
   42DPPC  H15X 5319   2.858   1.200   4.037
   42DPPC  H15Y 5320   2.692   1.146   4.019
   42DPPC  C316 5321   2.710   1.366   4.054
   42DPPC  H16X 5322   2.601   1.369   4.078
   42DPPC  H16Y 5323   2.740   1.451   3.992
   42DPPC  H16Z 5324   2.757   1.384   4.152
   43DPPC     N 5325   3.369   1.980   2.269
   43DPPC   C13 5326   3.236   1.938   2.326
   43DPPC  H13A 5327   3.193   2.026   2.374
   43DPPC  H13B 5328   3.248   1.864   2.403
   43DPPC  H13C 5329   3.165   1.904   2.251
   43DPPC   C14 5330   3.444   1.868   2.208
   43DPPC  H14A 5331   3.547   1.895   2.187
   43DPPC  H14B 5332   3.400   1.840   2.113
   43DPPC  H14C 5333   3.441   1.785   2.276
   43DPPC   C15 5334   3.345   2.086   2.165
   43DPPC  H15A 5335   3.267   2.061   2.095
   43DPPC  H15B 5336   3.435   2.112   2.112
   43DPPC  H15C 5337   3.311   2.177   2.215
   43DPPC   C12 5338   3.452   2.040   2.379
   43DPPC  H12A 5339   3.536   2.089   2.332
   43DPPC  H12B 5340   3.487   1.961   2.445
   43DPPC   C11 5341   3.386   2.145   2.471
   43DPPC  H11A 5342   3.467   2.202   2.523
   43DPPC  H11B 5343   3.330   2.091   2.550
   43DPPC     P 5344   3.322   2.383   2.378
   43DPPC   O13 5345   3.196   2.441   2.328
   43DPPC   O14 5346   3.445   2.386   2.295
   43DPPC   O11 5347   3.352   2.427   2.525
   43DPPC   O12 5348   3.295   2.229   2.402
   43DPPC    C1 5349   3.247   2.397   2.617
   43DPPC    HA 5350   3.232   2.287   2.632
   43DPPC    HB 5351   3.151   2.446   2.589
   43DPPC    C2 5352   3.295   2.454   2.747
   43DPPC    HS 5353   3.293   2.564   2.720
   43DPPC   O21 5354   3.419   2.388   2.782
   43DPPC   C21 5355   3.501   2.482   2.820
   43DPPC   O22 5356   3.478   2.600   2.804
   43DPPC   C22 5357   3.625   2.425   2.890
   43DPPC   H2R 5358   3.670   2.501   2.957
   43DPPC   H2S 5359   3.697   2.413   2.807
   43DPPC    C3 5360   3.201   2.430   2.861
   43DPPC    HX 5361   3.113   2.496   2.838
   43DPPC    HY 5362   3.244   2.470   2.957
   43DPPC   O31 5363   3.167   2.287   2.863
   43DPPC   C31 5364   3.158   2.229   2.985
   43DPPC   O32 5365   3.181   2.289   3.087
   43DPPC   C32 5366   3.093   2.088   2.987
   43DPPC   H2X 5367   3.169   2.011   2.994
   43DPPC   H2Y 5368   3.063   2.090   2.881
   43DPPC   C23 5369   3.604   2.288   2.962
   43DPPC   H3R 5370   3.704   2.241   2.974
   43DPPC   H3S 5371   3.542   2.222   2.898
   43DPPC   C24 5372   3.540   2.296   3.101
   43DPPC   H4R 5373   3.440   2.344   3.097
   43DPPC   H4S 5374   3.608   2.354   3.165
   43DPPC   C25 5375   3.537   2.166   3.181
   43DPPC   H5R 5376   3.639   2.126   3.176
   43DPPC   H5S 5377   3.471   2.088   3.140
   43DPPC   C26 5378   3.495   2.199   3.324
   43DPPC   H6R 5379   3.535   2.296   3.361
   43DPPC   H6S 5380   3.521   2.121   3.399
   43DPPC   C27 5381   3.347   2.211   3.322
   43DPPC   H7R 5382   3.295   2.114   3.307
   43DPPC   H7S 5383   3.315   2.283   3.246
   43DPPC   C28 5384   3.298   2.271   3.447
   43DPPC   H8R 5385   3.192   2.248   3.424
   43DPPC   H8S 5386   3.314   2.381   3.456
   43DPPC   C29 5387   3.338   2.194   3.572
   43DPPC   H9R 5388   3.445   2.197   3.597
   43DPPC   H9S 5389   3.302   2.089   3.556
   43DPPC  C210 5390   3.256   2.249   3.683
   43DPPC  H10R 5391   3.235   2.177   3.764
   43DPPC  H10S 5392   3.168   2.259   3.619
   43DPPC  C211 5393   3.281   2.389   3.738
   43DPPC  H11R 5394   3.201   2.419   3.811
   43DPPC  H11S 5395   3.276   2.466   3.659
   43DPPC  C212 5396   3.410   2.382   3.816
   43DPPC  H12R 5397   3.493   2.347   3.753
   43DPPC  H12S 5398   3.391   2.312   3.901
   43DPPC  C213 5399   3.445   2.516   3.873
   43DPPC  H13R 5400   3.355   2.571   3.841
   43DPPC  H13S 5401   3.530   2.565   3.822
   43DPPC  C214 5402   3.464   2.512   4.025
   43DPPC  H14R 5403   3.374   2.470   4.075
   43DPPC  H14S 5404   3.481   2.612   4.069
   43DPPC  C215 5405   3.590   2.436   4.059
   43DPPC  H15R 5406   3.672   2.482   3.999
   43DPPC  H15S 5407   3.577   2.331   4.027
   43DPPC  C216 5408   3.623   2.443   4.208
   43DPPC  H16R 5409   3.726   2.404   4.225
   43DPPC  H16S 5410   3.551   2.380   4.264
   43DPPC  H16T 5411   3.616   2.546   4.247
   43DPPC   C33 5412   2.971   2.047   3.084
   43DPPC   H3X 5413   2.919   1.953   3.054
   43DPPC   H3Y 5414   2.887   2.119   3.089
   43DPPC   C34 5415   2.975   2.069   3.229
   43DPPC   H4X 5416   2.871   2.082   3.271
   43DPPC   H4Y 5417   3.034   2.161   3.252
   43DPPC   C35 5418   3.049   1.960   3.282
   43DPPC   H5X 5419   3.150   1.981   3.239
   43DPPC   H5Y 5420   3.007   1.866   3.241
   43DPPC   C36 5421   3.030   1.983   3.427
   43DPPC   H6X 5422   3.054   2.085   3.460
   43DPPC   H6Y 5423   3.116   1.923   3.463
   43DPPC   C37 5424   2.884   1.943   3.470
   43DPPC   H7X 5425   2.871   1.839   3.436
   43DPPC   H7Y 5426   2.802   1.998   3.423
   43DPPC   C38 5427   2.850   1.953   3.618
   43DPPC   H8X 5428   2.749   1.918   3.648
   43DPPC   H8Y 5429   2.855   2.057   3.646
   43DPPC   C39 5430   2.949   1.864   3.680
   43DPPC   H9X 5431   3.042   1.871   3.626
   43DPPC   H9Y 5432   2.900   1.767   3.660
   43DPPC  C310 5433   2.988   1.853   3.824
   43DPPC  H10X 5434   3.004   1.750   3.818
   43DPPC  H10Y 5435   2.898   1.827   3.880
   43DPPC  C311 5436   3.121   1.930   3.877
   43DPPC  H11X 5437   3.138   2.018   3.816
   43DPPC  H11Y 5438   3.222   1.894   3.864
   43DPPC  C312 5439   3.135   1.960   4.024
   43DPPC  H12X 5440   3.150   1.866   4.078
   43DPPC  H12Y 5441   3.035   1.970   4.049
   43DPPC  C313 5442   3.196   2.091   4.080
   43DPPC  H13X 5443   3.161   2.128   4.179
   43DPPC  H13Y 5444   3.187   2.184   4.021
   43DPPC  C314 5445   3.326   2.057   4.134
   43DPPC  H14X 5446   3.385   2.038   4.043
   43DPPC  H14Y 5447   3.314   1.963   4.194
   43DPPC  C315 5448   3.374   2.166   4.226
   43DPPC  H15X 5449   3.307   2.185   4.313
   43DPPC  H15Y 5450   3.380   2.262   4.170
   43DPPC  C316 5451   3.505   2.111   4.271
   43DPPC  H16X 5452   3.546   2.164   4.359
   43DPPC  H16Y 5453   3.575   2.118   4.185
   43DPPC  H16Z 5454   3.491   2.003   4.298
   44DPPC     N 5455   1.057   0.750   2.164
   44DPPC   C13 5456   0.935   0.814   2.107
   44DPPC  H13A 5457   0.921   0.915   2.144
   44DPPC  H13B 5458   0.845   0.757   2.133
   44DPPC  H13C 5459   0.939   0.817   1.999
   44DPPC   C14 5460   1.071   0.615   2.105
   44DPPC  H14A 5461   0.979   0.558   2.111
   44DPPC  H14B 5462   1.149   0.563   2.159
   44DPPC  H14C 5463   1.101   0.619   2.000
   44DPPC   C15 5464   1.181   0.826   2.126
   44DPPC  H15A 5465   1.259   0.758   2.092
   44DPPC  H15B 5466   1.226   0.878   2.211
   44DPPC  H15C 5467   1.166   0.895   2.045
   44DPPC   C12 5468   1.041   0.736   2.315
   44DPPC  H12A 5469   0.950   0.685   2.339
   44DPPC  H12B 5470   1.033   0.836   2.360
   44DPPC   C11 5471   1.155   0.668   2.393
   44DPPC  H11A 5472   1.191   0.576   2.344
   44DPPC  H11B 5473   1.122   0.637   2.496
   44DPPC     P 5474   1.233   0.887   2.501
   44DPPC   O13 5475   1.090   0.899   2.537
   44DPPC   O14 5476   1.302   1.002   2.440
   44DPPC   O11 5477   1.310   0.837   2.624
   44DPPC   O12 5478   1.259   0.764   2.402
   44DPPC    C1 5479   1.439   0.794   2.589
   44DPPC    HA 5480   1.500   0.866   2.529
   44DPPC    HB 5481   1.439   0.693   2.538
   44DPPC    C2 5482   1.511   0.777   2.717
   44DPPC    HS 5483   1.578   0.704   2.677
   44DPPC   O21 5484   1.437   0.715   2.821
   44DPPC   C21 5485   1.416   0.586   2.805
   44DPPC   O22 5486   1.472   0.511   2.727
   44DPPC   C22 5487   1.311   0.548   2.903
   44DPPC   H2R 5488   1.358   0.538   3.003
   44DPPC   H2S 5489   1.270   0.450   2.872
   44DPPC    C3 5490   1.568   0.910   2.775
   44DPPC    HX 5491   1.616   0.975   2.699
   44DPPC    HY 5492   1.651   0.897   2.842
   44DPPC   O31 5493   1.478   0.972   2.861
   44DPPC   C31 5494   1.415   1.063   2.796
   44DPPC   O32 5495   1.432   1.100   2.681
   44DPPC   C32 5496   1.356   1.144   2.906
   44DPPC   H2X 5497   1.343   1.248   2.871
   44DPPC   H2Y 5498   1.421   1.147   2.995
   44DPPC   C23 5499   1.205   0.658   2.900
   44DPPC   H3R 5500   1.175   0.677   2.794
   44DPPC   H3S 5501   1.251   0.753   2.937
   44DPPC   C24 5502   1.083   0.630   2.985
   44DPPC   H4R 5503   1.021   0.554   2.932
   44DPPC   H4S 5504   1.025   0.725   2.991
   44DPPC   C25 5505   1.117   0.580   3.126
   44DPPC   H5R 5506   1.175   0.485   3.118
   44DPPC   H5S 5507   1.022   0.556   3.177
   44DPPC   C26 5508   1.199   0.679   3.210
   44DPPC   H6R 5509   1.138   0.769   3.233
   44DPPC   H6S 5510   1.288   0.715   3.153
   44DPPC   C27 5511   1.250   0.618   3.341
   44DPPC   H7R 5512   1.307   0.696   3.397
   44DPPC   H7S 5513   1.323   0.538   3.319
   44DPPC   C28 5514   1.138   0.565   3.432
   44DPPC   H8R 5515   1.086   0.480   3.383
   44DPPC   H8S 5516   1.063   0.646   3.447
   44DPPC   C29 5517   1.192   0.519   3.568
   44DPPC   H9R 5518   1.276   0.586   3.598
   44DPPC   H9S 5519   1.233   0.417   3.555
   44DPPC  C210 5520   1.088   0.520   3.681
   44DPPC  H10R 5521   0.990   0.482   3.645
   44DPPC  H10S 5522   1.073   0.625   3.715
   44DPPC  C211 5523   1.128   0.435   3.801
   44DPPC  H11R 5524   1.129   0.327   3.775
   44DPPC  H11S 5525   1.053   0.450   3.882
   44DPPC  C212 5526   1.265   0.468   3.858
   44DPPC  H12R 5527   1.276   0.579   3.862
   44DPPC  H12S 5528   1.344   0.433   3.786
   44DPPC  C213 5529   1.287   0.399   3.995
   44DPPC  H13R 5530   1.393   0.417   4.015
   44DPPC  H13S 5531   1.281   0.289   3.985
   44DPPC  C214 5532   1.195   0.436   4.114
   44DPPC  H14R 5533   1.170   0.351   4.180
   44DPPC  H14S 5534   1.106   0.494   4.079
   44DPPC  C215 5535   1.262   0.515   4.223
   44DPPC  H15R 5536   1.209   0.583   4.291
   44DPPC  H15S 5537   1.260   0.596   4.149
   44DPPC  C216 5538   1.394   0.453   4.287
   44DPPC  H16R 5539   1.473   0.524   4.316
   44DPPC  H16S 5540   1.470   0.410   4.220
   44DPPC  H16T 5541   1.376   0.415   4.388
   44DPPC   C33 5542   1.241   1.064   2.954
   44DPPC   H3X 5543   1.272   0.966   2.995
   44DPPC   H3Y 5544   1.177   1.044   2.864
   44DPPC   C34 5545   1.172   1.149   3.057
   44DPPC   H4X 5546   1.077   1.094   3.072
   44DPPC   H4Y 5547   1.165   1.254   3.019
   44DPPC   C35 5548   1.220   1.172   3.194
   44DPPC   H5X 5549   1.145   1.242   3.239
   44DPPC   H5Y 5550   1.320   1.221   3.196
   44DPPC   C36 5551   1.212   1.041   3.263
   44DPPC   H6X 5552   1.288   0.972   3.219
   44DPPC   H6Y 5553   1.111   0.995   3.246
   44DPPC   C37 5554   1.233   1.068   3.410
   44DPPC   H7X 5555   1.187   1.167   3.435
   44DPPC   H7Y 5556   1.343   1.078   3.423
   44DPPC   C38 5557   1.171   0.960   3.495
   44DPPC   H8X 5558   1.196   0.861   3.452
   44DPPC   H8Y 5559   1.060   0.971   3.487
   44DPPC   C39 5560   1.213   0.964   3.642
   44DPPC   H9X 5561   1.135   0.911   3.700
   44DPPC   H9Y 5562   1.216   1.069   3.677
   44DPPC  C310 5563   1.346   0.890   3.668
   44DPPC  H10X 5564   1.431   0.951   3.631
   44DPPC  H10Y 5565   1.346   0.794   3.613
   44DPPC  C311 5566   1.368   0.852   3.815
   44DPPC  H11X 5567   1.462   0.792   3.821
   44DPPC  H11Y 5568   1.282   0.797   3.858
   44DPPC  C312 5569   1.393   0.978   3.891
   44DPPC  H12X 5570   1.318   1.053   3.861
   44DPPC  H12Y 5571   1.494   0.994   3.851
   44DPPC  C313 5572   1.423   0.984   4.038
   44DPPC  H13X 5573   1.475   1.075   4.077
   44DPPC  H13Y 5574   1.506   0.917   4.050
   44DPPC  C314 5575   1.298   0.977   4.117
   44DPPC  H14X 5576   1.310   0.968   4.229
   44DPPC  H14Y 5577   1.216   0.910   4.081
   44DPPC  C315 5578   1.263   1.106   4.109
   44DPPC  H15X 5579   1.233   1.140   4.005
   44DPPC  H15Y 5580   1.339   1.162   4.171
   44DPPC  C316 5581   1.158   1.122   4.184
   44DPPC  H16X 5582   1.079   1.061   4.139
   44DPPC  H16Y 5583   1.138   1.225   4.159
   44DPPC  H16Z 5584   1.173   1.113   4.293
   45DPPC     N 5585   0.276   2.323   2.166
   45DPPC   C13 5586   0.191   2.354   2.049
   45DPPC  H13A 5587   0.092   2.309   2.056
   45DPPC  H13B 5588   0.237   2.319   1.958
   45DPPC  H13C 5589   0.177   2.461   2.039
   45DPPC   C14 5590   0.411   2.383   2.138
   45DPPC  H14A 5591   0.400   2.487   2.106
   45DPPC  H14B 5592   0.462   2.331   2.058
   45DPPC  H14C 5593   0.473   2.378   2.227
   45DPPC   C15 5594   0.217   2.388   2.289
   45DPPC  H15A 5595   0.195   2.493   2.272
   45DPPC  H15B 5596   0.286   2.378   2.373
   45DPPC  H15C 5597   0.126   2.340   2.322
   45DPPC   C12 5598   0.280   2.172   2.184
   45DPPC  H12A 5599   0.292   2.125   2.088
   45DPPC  H12B 5600   0.183   2.143   2.225
   45DPPC   C11 5601   0.384   2.116   2.280
   45DPPC  H11A 5602   0.483   2.152   2.247
   45DPPC  H11B 5603   0.385   2.004   2.280
   45DPPC     P 5604   0.447   2.142   2.531
   45DPPC   O13 5605   0.477   1.998   2.538
   45DPPC   O14 5606   0.379   2.203   2.647
   45DPPC   O11 5607   0.580   2.224   2.488
   45DPPC   O12 5608   0.353   2.164   2.407
   45DPPC    C1 5609   0.620   2.351   2.544
   45DPPC    HA 5610   0.532   2.414   2.571
   45DPPC    HB 5611   0.686   2.403   2.472
   45DPPC    C2 5612   0.698   2.336   2.675
   45DPPC    HS 5613   0.794   2.300   2.662
   45DPPC   O21 5614   0.611   2.247   2.746
   45DPPC   C21 5615   0.668   2.198   2.844
   45DPPC   O22 5616   0.778   2.231   2.882
   45DPPC   C22 5617   0.596   2.080   2.894
   45DPPC   H2R 5618   0.594   1.991   2.826
   45DPPC   H2S 5619   0.501   2.107   2.940
   45DPPC    C3 5620   0.739   2.457   2.762
   45DPPC    HX 5621   0.777   2.542   2.704
   45DPPC    HY 5622   0.818   2.437   2.838
   45DPPC   O31 5623   0.621   2.487   2.824
   45DPPC   C31 5624   0.604   2.464   2.946
   45DPPC   O32 5625   0.682   2.440   3.038
   45DPPC   C32 5626   0.462   2.491   2.950
   45DPPC   H2X 5627   0.400   2.446   2.869
   45DPPC   H2Y 5628   0.452   2.601   2.953
   45DPPC   C23 5629   0.686   2.043   3.001
   45DPPC   H3R 5630   0.776   2.083   3.030
   45DPPC   H3S 5631   0.751   1.965   2.955
   45DPPC   C24 5632   0.620   2.038   3.136
   45DPPC   H4R 5633   0.696   2.031   3.214
   45DPPC   H4S 5634   0.544   1.960   3.128
   45DPPC   C25 5635   0.555   2.143   3.218
   45DPPC   H5R 5636   0.463   2.165   3.162
   45DPPC   H5S 5637   0.622   2.231   3.229
   45DPPC   C26 5638   0.523   2.082   3.359
   45DPPC   H6R 5639   0.469   2.166   3.404
   45DPPC   H6S 5640   0.611   2.065   3.423
   45DPPC   C27 5641   0.446   1.949   3.373
   45DPPC   H7R 5642   0.510   1.861   3.383
   45DPPC   H7S 5643   0.373   1.932   3.291
   45DPPC   C28 5644   0.385   1.929   3.510
   45DPPC   H8R 5645   0.467   1.928   3.586
   45DPPC   H8S 5646   0.331   1.832   3.518
   45DPPC   C29 5647   0.293   2.041   3.536
   45DPPC   H9R 5648   0.225   2.060   3.451
   45DPPC   H9S 5649   0.352   2.134   3.554
   45DPPC  C210 5650   0.222   2.014   3.665
   45DPPC  H10R 5651   0.143   1.937   3.656
   45DPPC  H10S 5652   0.177   2.113   3.666
   45DPPC  C211 5653   0.315   2.005   3.788
   45DPPC  H11R 5654   0.386   2.090   3.777
   45DPPC  H11S 5655   0.367   1.908   3.786
   45DPPC  C212 5656   0.253   2.022   3.927
   45DPPC  H12R 5657   0.187   1.936   3.953
   45DPPC  H12S 5658   0.197   2.117   3.925
   45DPPC  C213 5659   0.336   2.073   4.041
   45DPPC  H13R 5660   0.375   2.173   4.009
   45DPPC  H13S 5661   0.420   2.003   4.057
   45DPPC  C214 5662   0.252   2.100   4.167
   45DPPC  H14R 5663   0.197   2.007   4.197
   45DPPC  H14S 5664   0.176   2.180   4.152
   45DPPC  C215 5665   0.344   2.152   4.276
   45DPPC  H15R 5666   0.407   2.235   4.243
   45DPPC  H15S 5667   0.418   2.070   4.283
   45DPPC  C216 5668   0.275   2.184   4.410
   45DPPC  H16R 5669   0.200   2.104   4.435
   45DPPC  H16S 5670   0.225   2.281   4.417
   45DPPC  H16T 5671   0.352   2.176   4.490
   45DPPC   C33 5672   0.421   2.456   3.081
   45DPPC   H3X 5673   0.483   2.523   3.150
   45DPPC   H3Y 5674   0.430   2.352   3.114
   45DPPC   C34 5675   0.280   2.493   3.071
   45DPPC   H4X 5676   0.206   2.429   3.017
   45DPPC   H4Y 5677   0.264   2.599   3.033
   45DPPC   C35 5678   0.254   2.492   3.212
   45DPPC   H5X 5679   0.153   2.539   3.201
   45DPPC   H5Y 5680   0.330   2.564   3.240
   45DPPC   C36 5681   0.302   2.396   3.329
   45DPPC   H6X 5682   0.411   2.386   3.332
   45DPPC   H6Y 5683   0.253   2.301   3.299
   45DPPC   C37 5684   0.260   2.418   3.482
   45DPPC   H7X 5685   0.244   2.322   3.534
   45DPPC   H7Y 5686   0.161   2.434   3.445
   45DPPC   C38 5687   0.307   2.524   3.597
   45DPPC   H8X 5688   0.259   2.510   3.696
   45DPPC   H8Y 5689   0.293   2.634   3.591
   45DPPC   C39 5690   0.439   2.522   3.648
   45DPPC   H9X 5691   0.442   2.593   3.737
   45DPPC   H9Y 5692   0.502   2.561   3.566
   45DPPC  C310 5693   0.444   2.378   3.686
   45DPPC  H10X 5694   0.434   2.314   3.596
   45DPPC  H10Y 5695   0.361   2.350   3.757
   45DPPC  C311 5696   0.580   2.360   3.733
   45DPPC  H11X 5697   0.644   2.414   3.659
   45DPPC  H11Y 5698   0.602   2.251   3.728
   45DPPC  C312 5699   0.596   2.420   3.871
   45DPPC  H12X 5700   0.513   2.385   3.937
   45DPPC  H12Y 5701   0.592   2.531   3.869
   45DPPC  C313 5702   0.727   2.372   3.925
   45DPPC  H13X 5703   0.812   2.423   3.874
   45DPPC  H13Y 5704   0.736   2.263   3.901
   45DPPC  C314 5705   0.734   2.396   4.074
   45DPPC  H14X 5706   0.665   2.323   4.124
   45DPPC  H14Y 5707   0.701   2.498   4.101
   45DPPC  C315 5708   0.879   2.385   4.118
   45DPPC  H15X 5709   0.955   2.432   4.055
   45DPPC  H15Y 5710   0.890   2.280   4.103
   45DPPC  C316 5711   0.903   2.391   4.264
   45DPPC  H16X 5712   1.003   2.358   4.298
   45DPPC  H16Y 5713   0.834   2.309   4.287
   45DPPC  H16Z 5714   0.865   2.480   4.317
   46DPPC     N 5715   1.245   3.776   2.184
   46DPPC   C13 5716   1.251   3.913   2.244
   46DPPC  H13A 5717   1.180   3.923   2.326
   46DPPC  H13B 5718   1.220   3.990   2.174
   46DPPC  H13C 5719   1.349   3.940   2.279
   46DPPC   C14 5720   1.107   3.757   2.126
   46DPPC  H14A 5721   1.098   3.662   2.076
   46DPPC  H14B 5722   1.081   3.835   2.055
   46DPPC  H14C 5723   1.036   3.757   2.209
   46DPPC   C15 5724   1.345   3.756   2.075
   46DPPC  H15A 5725   1.320   3.813   1.987
   46DPPC  H15B 5726   1.351   3.651   2.046
   46DPPC  H15C 5727   1.444   3.785   2.109
   46DPPC   C12 5728   1.274   3.677   2.294
   46DPPC  H12A 5729   1.373   3.697   2.333
   46DPPC  H12B 5730   1.272   3.578   2.251
   46DPPC   C11 5731   1.179   3.673   2.415
   46DPPC  H11A 5732   1.182   3.774   2.464
   46DPPC  H11B 5733   1.219   3.598   2.488
   46DPPC     P 5734   0.938   3.660   2.486
   46DPPC   O13 5735   0.979   3.598   2.613
   46DPPC   O14 5736   0.806   3.624   2.430
   46DPPC   O11 5737   0.950   3.817   2.501
   46DPPC   O12 5738   1.048   3.636   2.373
   46DPPC    C1 5739   0.888   3.912   2.414
   46DPPC    HA 5740   0.786   3.874   2.384
   46DPPC    HB 5741   0.946   3.929   2.323
   46DPPC    C2 5742   0.867   4.050   2.482
   46DPPC    HS 5743   0.863   4.134   2.409
   46DPPC   O21 5744   0.953   4.082   2.596
   46DPPC   C21 5745   1.065   4.129   2.558
   46DPPC   O22 5746   1.091   4.164   2.444
   46DPPC   C22 5747   1.158   4.147   2.679
   46DPPC   H2R 5748   1.122   4.092   2.768
   46DPPC   H2S 5749   1.157   4.255   2.703
   46DPPC    C3 5750   0.731   4.039   2.535
   46DPPC    HX 5751   0.658   4.011   2.453
   46DPPC    HY 5752   0.700   4.140   2.560
   46DPPC   O31 5753   0.763   3.948   2.647
   46DPPC   C31 5754   0.677   3.855   2.661
   46DPPC   O32 5755   0.581   3.858   2.588
   46DPPC   C32 5756   0.702   3.780   2.809
   46DPPC   H2X 5757   0.810   3.784   2.818
   46DPPC   H2Y 5758   0.662   3.678   2.792
   46DPPC   C23 5759   1.303   4.104   2.647
   46DPPC   H3R 5760   1.370   4.144   2.727
   46DPPC   H3S 5761   1.335   4.152   2.551
   46DPPC   C24 5762   1.323   3.952   2.639
   46DPPC   H4R 5763   1.369   3.929   2.541
   46DPPC   H4S 5764   1.225   3.899   2.643
   46DPPC   C25 5765   1.418   3.896   2.747
   46DPPC   H5R 5766   1.503   3.966   2.763
   46DPPC   H5S 5767   1.460   3.800   2.710
   46DPPC   C26 5768   1.353   3.872   2.884
   46DPPC   H6R 5769   1.277   3.950   2.907
   46DPPC   H6S 5770   1.432   3.875   2.962
   46DPPC   C27 5771   1.290   3.735   2.897
   46DPPC   H7R 5772   1.373   3.662   2.879
   46DPPC   H7S 5773   1.212   3.713   2.821
   46DPPC   C28 5774   1.237   3.707   3.038
   46DPPC   H8R 5775   1.323   3.707   3.108
   46DPPC   H8S 5776   1.195   3.605   3.028
   46DPPC   C29 5777   1.122   3.793   3.094
   46DPPC   H9R 5778   1.038   3.786   3.022
   46DPPC   H9S 5779   1.156   3.898   3.100
   46DPPC  C210 5780   1.071   3.752   3.234
   46DPPC  H10R 5781   1.025   3.650   3.228
   46DPPC  H10S 5782   0.991   3.822   3.266
   46DPPC  C211 5783   1.175   3.756   3.348
   46DPPC  H11R 5784   1.222   3.855   3.358
   46DPPC  H11S 5785   1.257   3.693   3.311
   46DPPC  C212 5786   1.116   3.707   3.484
   46DPPC  H12R 5787   1.058   3.612   3.475
   46DPPC  H12S 5788   1.046   3.786   3.513
   46DPPC  C213 5789   1.213   3.692   3.602
   46DPPC  H13R 5790   1.248   3.793   3.633
   46DPPC  H13S 5791   1.301   3.642   3.568
   46DPPC  C214 5792   1.179   3.597   3.720
   46DPPC  H14R 5793   1.276   3.580   3.774
   46DPPC  H14S 5794   1.147   3.498   3.682
   46DPPC  C215 5795   1.077   3.657   3.816
   46DPPC  H15R 5796   0.985   3.674   3.756
   46DPPC  H15S 5797   1.117   3.757   3.846
   46DPPC  C216 5798   1.044   3.575   3.941
   46DPPC  H16R 5799   0.976   3.634   4.006
   46DPPC  H16S 5800   1.135   3.550   4.000
   46DPPC  H16T 5801   0.992   3.481   3.913
   46DPPC   C33 5802   0.662   3.828   2.963
   46DPPC   H3X 5803   0.558   3.856   2.981
   46DPPC   H3Y 5804   0.678   3.927   3.009
   46DPPC   C34 5805   0.645   3.738   3.070
   46DPPC   H4X 5806   0.726   3.788   3.129
   46DPPC   H4Y 5807   0.663   3.632   3.061
   46DPPC   C35 5808   0.537   3.773   3.161
   46DPPC   H5X 5809   0.430   3.802   3.154
   46DPPC   H5Y 5810   0.548   3.880   3.176
   46DPPC   C36 5811   0.590   3.683   3.266
   46DPPC   H6X 5812   0.557   3.583   3.268
   46DPPC   H6Y 5813   0.485   3.694   3.293
   46DPPC   C37 5814   0.730   3.730   3.351
   46DPPC   H7X 5815   0.755   3.835   3.325
   46DPPC   H7Y 5816   0.803   3.674   3.291
   46DPPC   C38 5817   0.767   3.743   3.516
   46DPPC   H8X 5818   0.872   3.749   3.533
   46DPPC   H8Y 5819   0.746   3.641   3.551
   46DPPC   C39 5820   0.711   3.857   3.626
   46DPPC   H9X 5821   0.602   3.862   3.646
   46DPPC   H9Y 5822   0.708   3.962   3.597
   46DPPC  C310 5823   0.718   3.836   3.776
   46DPPC  H10X 5824   0.821   3.857   3.808
   46DPPC  H10Y 5825   0.702   3.735   3.809
   46DPPC  C311 5826   0.603   3.895   3.861
   46DPPC  H11X 5827   0.497   3.868   3.842
   46DPPC  H11Y 5828   0.605   4.005   3.851
   46DPPC  C312 5829   0.634   3.828   3.991
   46DPPC  H12X 5830   0.737   3.862   4.009
   46DPPC  H12Y 5831   0.648   3.719   3.994
   46DPPC  C313 5832   0.534   3.846   4.099
   46DPPC  H13X 5833   0.440   3.791   4.081
   46DPPC  H13Y 5834   0.493   3.950   4.102
   46DPPC  C314 5835   0.617   3.817   4.228
   46DPPC  H14X 5836   0.617   3.711   4.255
   46DPPC  H14Y 5837   0.532   3.853   4.288
   46DPPC  C315 5838   0.776   3.866   4.263
   46DPPC  H15X 5839   0.839   3.823   4.185
   46DPPC  H15Y 5840   0.767   3.807   4.351
   46DPPC  C316 5841   0.864   3.996   4.323
   46DPPC  H16X 5842   0.843   4.104   4.305
   46DPPC  H16Y 5843   0.950   4.008   4.264
   46DPPC  H16Z 5844   0.853   4.050   4.420
   47DPPC     N 5845   2.248  -0.122   2.152
   47DPPC   C13 5846   2.137  -0.203   2.214
   47DPPC  H13A 5847   2.105  -0.159   2.309
   47DPPC  H13B 5848   2.166  -0.306   2.229
   47DPPC  H13C 5849   2.049  -0.196   2.149
   47DPPC   C14 5850   2.372  -0.149   2.223
   47DPPC  H14A 5851   2.447  -0.074   2.202
   47DPPC  H14B 5852   2.411  -0.248   2.198
   47DPPC  H14C 5853   2.355  -0.143   2.330
   47DPPC   C15 5854   2.266  -0.168   2.013
   47DPPC  H15A 5855   2.257  -0.274   2.000
   47DPPC  H15B 5856   2.359  -0.139   1.965
   47DPPC  H15C 5857   2.188  -0.132   1.948
   47DPPC   C12 5858   2.211   0.028   2.159
   47DPPC  H12A 5859   2.123   0.043   2.099
   47DPPC  H12B 5860   2.292   0.088   2.119
   47DPPC   C11 5861   2.160   0.096   2.287
   47DPPC  H11A 5862   2.060   0.052   2.309
   47DPPC  H11B 5863   2.150   0.205   2.268
   47DPPC     P 5864   2.178   0.112   2.538
   47DPPC   O13 5865   2.092  -0.001   2.578
   47DPPC   O14 5866   2.124   0.250   2.542
   47DPPC   O11 5867   2.300   0.117   2.626
   47DPPC   O12 5868   2.246   0.077   2.395
   47DPPC    C1 5869   2.420   0.094   2.562
   47DPPC    HA 5870   2.461   0.181   2.503
   47DPPC    HB 5871   2.429   0.000   2.499
   47DPPC    C2 5872   2.502   0.073   2.676
   47DPPC    HS 5873   2.596   0.101   2.645
   47DPPC   O21 5874   2.461  -0.049   2.747
   47DPPC   C21 5875   2.500  -0.180   2.736
   47DPPC   O22 5876   2.594  -0.227   2.680
   47DPPC   C22 5877   2.454  -0.270   2.834
   47DPPC   H2R 5878   2.528  -0.264   2.913
   47DPPC   H2S 5879   2.468  -0.375   2.794
   47DPPC    C3 5880   2.524   0.188   2.780
   47DPPC    HX 5881   2.548   0.283   2.729
   47DPPC    HY 5882   2.622   0.171   2.824
   47DPPC   O31 5883   2.437   0.202   2.883
   47DPPC   C31 5884   2.455   0.126   2.985
   47DPPC   O32 5885   2.553   0.062   3.022
   47DPPC   C32 5886   2.324   0.135   3.049
   47DPPC   H2X 5887   2.263   0.052   3.008
   47DPPC   H2Y 5888   2.277   0.232   3.020
   47DPPC   C23 5889   2.323  -0.216   2.874
   47DPPC   H3R 5890   2.241  -0.257   2.815
   47DPPC   H3S 5891   2.303  -0.108   2.870
   47DPPC   C24 5892   2.306  -0.254   3.013
   47DPPC   H4R 5893   2.361  -0.177   3.069
   47DPPC   H4S 5894   2.361  -0.349   3.028
   47DPPC   C25 5895   2.157  -0.255   3.025
   47DPPC   H5R 5896   2.102  -0.301   2.939
   47DPPC   H5S 5897   2.128  -0.148   3.030
   47DPPC   C26 5898   2.117  -0.331   3.142
   47DPPC   H6R 5899   2.144  -0.439   3.126
   47DPPC   H6S 5900   2.006  -0.320   3.146
   47DPPC   C27 5901   2.180  -0.270   3.262
   47DPPC   H7R 5902   2.114  -0.185   3.287
   47DPPC   H7S 5903   2.283  -0.233   3.249
   47DPPC   C28 5904   2.192  -0.363   3.376
   47DPPC   H8R 5905   2.264  -0.445   3.354
   47DPPC   H8S 5906   2.094  -0.407   3.397
   47DPPC   C29 5907   2.232  -0.283   3.496
   47DPPC   H9R 5908   2.331  -0.241   3.497
   47DPPC   H9S 5909   2.244  -0.352   3.575
   47DPPC  C210 5910   2.130  -0.184   3.549
   47DPPC  H10R 5911   2.041  -0.241   3.585
   47DPPC  H10S 5912   2.105  -0.116   3.467
   47DPPC  C211 5913   2.187  -0.101   3.662
   47DPPC  H11R 5914   2.137  -0.002   3.670
   47DPPC  H11S 5915   2.295  -0.081   3.644
   47DPPC  C212 5916   2.161  -0.170   3.793
   47DPPC  H12R 5917   2.184  -0.278   3.801
   47DPPC  H12S 5918   2.054  -0.187   3.814
   47DPPC  C213 5919   2.235  -0.099   3.901
   47DPPC  H13R 5920   2.205   0.008   3.903
   47DPPC  H13S 5921   2.348  -0.098   3.905
   47DPPC  C214 5922   2.182  -0.173   4.015
   47DPPC  H14R 5923   2.250  -0.258   4.046
   47DPPC  H14S 5924   2.080  -0.217   4.006
   47DPPC  C215 5925   2.176  -0.072   4.119
   47DPPC  H15R 5926   2.289  -0.057   4.124
   47DPPC  H15S 5927   2.126  -0.137   4.194
   47DPPC  C216 5928   2.124   0.072   4.135
   47DPPC  H16R 5929   2.194   0.144   4.090
   47DPPC  H16S 5930   2.129   0.102   4.242
   47DPPC  H16T 5931   2.019   0.083   4.106
   47DPPC   C33 5932   2.346   0.128   3.197
   47DPPC   H3X 5933   2.410   0.212   3.232
   47DPPC   H3Y 5934   2.396   0.033   3.225
   47DPPC   C34 5935   2.207   0.133   3.256
   47DPPC   H4X 5936   2.154   0.042   3.221
   47DPPC   H4Y 5937   2.151   0.221   3.215
   47DPPC   C35 5938   2.213   0.138   3.406
   47DPPC   H5X 5939   2.301   0.078   3.440
   47DPPC   H5Y 5940   2.120   0.091   3.446
   47DPPC   C36 5941   2.220   0.281   3.459
   47DPPC   H6X 5942   2.129   0.336   3.426
   47DPPC   H6Y 5943   2.309   0.334   3.418
   47DPPC   C37 5944   2.228   0.283   3.611
   47DPPC   H7X 5945   2.323   0.231   3.639
   47DPPC   H7Y 5946   2.144   0.223   3.653
   47DPPC   C38 5947   2.225   0.426   3.666
   47DPPC   H8X 5948   2.137   0.479   3.624
   47DPPC   H8Y 5949   2.317   0.477   3.630
   47DPPC   C39 5950   2.217   0.441   3.819
   47DPPC   H9X 5951   2.111   0.443   3.851
   47DPPC   H9Y 5952   2.261   0.539   3.849
   47DPPC  C310 5953   2.278   0.326   3.896
   47DPPC  H10X 5954   2.266   0.229   3.844
   47DPPC  H10Y 5955   2.230   0.316   3.995
   47DPPC  C311 5956   2.424   0.340   3.917
   47DPPC  H11X 5957   2.443   0.419   3.995
   47DPPC  H11Y 5958   2.482   0.369   3.827
   47DPPC  C312 5959   2.467   0.202   3.963
   47DPPC  H12X 5960   2.464   0.122   3.886
   47DPPC  H12Y 5961   2.411   0.173   4.055
   47DPPC  C313 5962   2.605   0.225   4.002
   47DPPC  H13X 5963   2.593   0.322   4.046
   47DPPC  H13Y 5964   2.681   0.213   3.920
   47DPPC  C314 5965   2.655   0.161   4.120
   47DPPC  H14X 5966   2.766   0.150   4.106
   47DPPC  H14Y 5967   2.576   0.084   4.103
   47DPPC  C315 5968   2.635   0.182   4.262
   47DPPC  H15X 5969   2.531   0.211   4.284
   47DPPC  H15Y 5970   2.705   0.236   4.329
   47DPPC  C316 5971   2.688   0.044   4.256
   47DPPC  H16X 5972   2.605   0.039   4.332
   47DPPC  H16Y 5973   2.797   0.044   4.277
   47DPPC  H16Z 5974   2.673  -0.056   4.289
   48DPPC     N 5975   4.094   3.126   2.288
   48DPPC   C13 5976   4.008   3.121   2.171
   48DPPC  H13A 5977   3.952   3.028   2.176
   48DPPC  H13B 5978   4.069   3.118   2.082
   48DPPC  H13C 5979   3.940   3.205   2.173
   48DPPC   C14 5980   4.185   3.242   2.263
   48DPPC  H14A 5981   4.241   3.268   2.351
   48DPPC  H14B 5982   4.124   3.328   2.237
   48DPPC  H14C 5983   4.254   3.220   2.182
   48DPPC   C15 5984   4.032   3.154   2.415
   48DPPC  H15A 5985   3.957   3.080   2.446
   48DPPC  H15B 5986   3.981   3.250   2.415
   48DPPC  H15C 5987   4.105   3.164   2.497
   48DPPC   C12 5988   4.145   2.987   2.316
   48DPPC  H12A 5989   4.063   2.916   2.324
   48DPPC  H12B 5990   4.185   2.989   2.419
   48DPPC   C11 5991   4.249   2.929   2.224
   48DPPC  H11A 5992   4.225   2.938   2.118
   48DPPC  H11B 5993   4.264   2.819   2.246
   48DPPC     P 5994   4.439   2.959   2.371
   48DPPC   O13 5995   4.508   3.078   2.414
   48DPPC   O14 5996   4.506   2.831   2.341
   48DPPC   O11 5997   4.338   2.928   2.485
   48DPPC   O12 5998   4.364   3.004   2.244
   48DPPC    C1 5999   4.357   2.815   2.569
   48DPPC    HA 6000   4.464   2.794   2.596
   48DPPC    HB 6001   4.313   2.728   2.517
   48DPPC    C2 6002   4.291   2.847   2.702
   48DPPC    HS 6003   4.184   2.871   2.679
   48DPPC   O21 6004   4.363   2.956   2.765
   48DPPC   C21 6005   4.336   3.082   2.728
   48DPPC   O22 6006   4.265   3.117   2.636
   48DPPC   C22 6007   4.376   3.178   2.847
   48DPPC   H2R 6008   4.302   3.260   2.854
   48DPPC   H2S 6009   4.470   3.220   2.816
   48DPPC    C3 6010   4.291   2.724   2.799
   48DPPC    HX 6011   4.394   2.684   2.802
   48DPPC    HY 6012   4.233   2.646   2.744
   48DPPC   O31 6013   4.246   2.749   2.938
   48DPPC   C31 6014   4.130   2.684   2.967
   48DPPC   O32 6015   4.056   2.640   2.883
   48DPPC   C32 6016   4.099   2.663   3.117
   48DPPC   H2X 6017   4.014   2.734   3.131
   48DPPC   H2Y 6018   4.182   2.700   3.178
   48DPPC   C23 6019   4.384   3.120   2.993
   48DPPC   H3R 6020   4.440   3.027   3.014
   48DPPC   H3S 6021   4.298   3.065   2.980
   48DPPC   C24 6022   4.339   3.206   3.115
   48DPPC   H4R 6023   4.232   3.229   3.122
   48DPPC   H4S 6024   4.384   3.307   3.105
   48DPPC   C25 6025   4.377   3.142   3.249
   48DPPC   H5R 6026   4.375   3.214   3.332
   48DPPC   H5S 6027   4.479   3.130   3.225
   48DPPC   C26 6028   4.341   2.997   3.289
   48DPPC   H6R 6029   4.345   2.922   3.207
   48DPPC   H6S 6030   4.245   3.002   3.340
   48DPPC   C27 6031   4.405   2.944   3.415
   48DPPC   H7R 6032   4.511   2.919   3.399
   48DPPC   H7S 6033   4.352   2.850   3.443
   48DPPC   C28 6034   4.385   3.044   3.528
   48DPPC   H8R 6035   4.276   3.064   3.536
   48DPPC   H8S 6036   4.440   3.137   3.508
   48DPPC   C29 6037   4.428   2.988   3.659
   48DPPC   H9R 6038   4.534   2.953   3.653
   48DPPC   H9S 6039   4.356   2.905   3.676
   48DPPC  C210 6040   4.407   3.078   3.777
   48DPPC  H10R 6041   4.299   3.085   3.799
   48DPPC  H10S 6042   4.435   3.180   3.748
   48DPPC  C211 6043   4.484   3.017   3.897
   48DPPC  H11R 6044   4.578   2.964   3.873
   48DPPC  H11S 6045   4.403   2.949   3.935
   48DPPC  C212 6046   4.517   3.106   4.014
   48DPPC  H12R 6047   4.411   3.126   4.000
   48DPPC  H12S 6048   4.564   3.201   3.995
   48DPPC  C213 6049   4.546   3.052   4.157
   48DPPC  H13R 6050   4.637   2.993   4.158
   48DPPC  H13S 6051   4.470   2.973   4.170
   48DPPC  C214 6052   4.551   3.157   4.277
   48DPPC  H14R 6053   4.465   3.228   4.276
   48DPPC  H14S 6054   4.625   3.231   4.268
   48DPPC  C215 6055   4.546   3.100   4.423
   48DPPC  H15R 6056   4.466   3.024   4.442
   48DPPC  H15S 6057   4.530   3.179   4.499
   48DPPC  C216 6058   4.664   3.025   4.463
   48DPPC  H16R 6059   4.654   2.993   4.568
   48DPPC  H16S 6060   4.749   3.093   4.448
   48DPPC  H16T 6061   4.661   2.936   4.397
   48DPPC   C33 6062   4.046   2.520   3.162
   48DPPC   H3X 6063   4.113   2.437   3.191
   48DPPC   H3Y 6064   3.965   2.475   3.099
   48DPPC   C34 6065   3.974   2.522   3.282
   48DPPC   H4X 6066   3.929   2.426   3.316
   48DPPC   H4Y 6067   3.902   2.592   3.235
   48DPPC   C35 6068   4.050   2.597   3.383
   48DPPC   H5X 6069   3.952   2.592   3.426
   48DPPC   H5Y 6070   4.083   2.700   3.360
   48DPPC   C36 6071   4.122   2.537   3.496
   48DPPC   H6X 6072   4.166   2.621   3.552
   48DPPC   H6Y 6073   4.193   2.498   3.428
   48DPPC   C37 6074   4.033   2.447   3.586
   48DPPC   H7X 6075   4.067   2.346   3.590
   48DPPC   H7Y 6076   3.946   2.418   3.528
   48DPPC   C38 6077   4.002   2.484   3.736
   48DPPC   H8X 6078   3.963   2.419   3.812
   48DPPC   H8Y 6079   3.896   2.509   3.731
   48DPPC   C39 6080   4.097   2.556   3.831
   48DPPC   H9X 6081   4.129   2.638   3.770
   48DPPC   H9Y 6082   4.194   2.514   3.862
   48DPPC  C310 6083   4.019   2.585   3.957
   48DPPC  H10X 6084   3.952   2.504   3.991
   48DPPC  H10Y 6085   3.943   2.664   3.949
   48DPPC  C311 6086   4.091   2.644   4.070
   48DPPC  H11X 6087   4.162   2.728   4.048
   48DPPC  H11Y 6088   4.167   2.572   4.107
   48DPPC  C312 6089   3.963   2.669   4.162
   48DPPC  H12X 6090   4.041   2.675   4.237
   48DPPC  H12Y 6091   3.907   2.577   4.166
   48DPPC  C313 6092   3.835   2.787   4.178
   48DPPC  H13X 6093   3.754   2.784   4.106
   48DPPC  H13Y 6094   3.899   2.784   4.099
   48DPPC  C314 6095   3.820   2.949   4.235
   48DPPC  H14X 6096   3.893   2.991   4.306
   48DPPC  H14Y 6097   3.745   2.946   4.308
   48DPPC  C315 6098   3.828   3.097   4.163
   48DPPC  H15X 6099   3.771   3.124   4.236
   48DPPC  H15Y 6100   3.765   3.128   4.081
   48DPPC  C316 6101   3.959   3.184   4.164
   48DPPC  H16X 6102   4.014   3.184   4.070
   48DPPC  H16Y 6103   4.022   3.210   4.251
   48DPPC  H16Z 6104   3.965   3.264   4.101
   49DPPC     N 6105   0.377   3.511   2.273
   49DPPC   C13 6106   0.471   3.415   2.211
   49DPPC  H13A 6107   0.551   3.463   2.155
   49DPPC  H13B 6108   0.418   3.350   2.143
   49DPPC  H13C 6109   0.516   3.351   2.287
   49DPPC   C14 6110   0.315   3.597   2.167
   49DPPC  H14A 6111   0.248   3.540   2.106
   49DPPC  H14B 6112   0.393   3.641   2.108
   49DPPC  H14C 6113   0.263   3.679   2.217
   49DPPC   C15 6114   0.271   3.436   2.348
   49DPPC  H15A 6115   0.202   3.506   2.394
   49DPPC  H15B 6116   0.317   3.377   2.427
   49DPPC  H15C 6117   0.217   3.367   2.284
   49DPPC   C12 6118   0.456   3.598   2.365
   49DPPC  H12A 6119   0.529   3.659   2.310
   49DPPC  H12B 6120   0.520   3.538   2.430
   49DPPC   C11 6121   0.373   3.692   2.453
   49DPPC  H11A 6122   0.455   3.732   2.505
   49DPPC  H11B 6123   0.316   3.642   2.533
   49DPPC     P 6124   0.328   3.947   2.371
   49DPPC   O13 6125   0.204   4.017   2.328
   49DPPC   O14 6126   0.443   3.969   2.280
   49DPPC   O11 6127   0.360   4.008   2.510
   49DPPC   O12 6128   0.295   3.792   2.386
   49DPPC    C1 6129   0.392   4.148   2.511
   49DPPC    HA 6130   0.324   4.212   2.449
   49DPPC    HB 6131   0.497   4.166   2.481
   49DPPC    C2 6132   0.367   4.196   2.651
   49DPPC    HS 6133   0.399   4.302   2.649
   49DPPC   O21 6134   0.440   4.135   2.742
   49DPPC   C21 6135   0.552   4.132   2.757
   49DPPC   O22 6136   0.648   4.205   2.747
   49DPPC   C22 6137   0.544   4.020   2.838
   49DPPC   H2R 6138   0.565   4.063   2.937
   49DPPC   H2S 6139   0.655   4.004   2.825
   49DPPC    C3 6140   0.230   4.170   2.707
   49DPPC    HX 6141   0.206   4.064   2.682
   49DPPC    HY 6142   0.168   4.230   2.644
   49DPPC   O31 6143   0.218   4.191   2.853
   49DPPC   C31 6144   0.097   4.147   2.893
   49DPPC   O32 6145   0.010   4.117   2.814
   49DPPC   C32 6146   0.069   4.152   3.046
   49DPPC   H2X 6147  -0.037   4.127   3.065
   49DPPC   H2Y 6148   0.063   4.250   3.076
   49DPPC   C23 6149   0.431   3.895   2.809
   49DPPC   H3R 6150   0.480   3.798   2.832
   49DPPC   H3S 6151   0.418   3.842   2.715
   49DPPC   C24 6152   0.323   3.837   2.901
   49DPPC   H4R 6153   0.237   3.901   2.921
   49DPPC   H4S 6154   0.364   3.811   2.995
   49DPPC   C25 6155   0.295   3.685   2.884
   49DPPC   H5R 6156   0.383   3.619   2.905
   49DPPC   H5S 6157   0.272   3.670   2.776
   49DPPC   C26 6158   0.183   3.652   2.984
   49DPPC   H6R 6159   0.129   3.562   2.951
   49DPPC   H6S 6160   0.115   3.740   2.976
   49DPPC   C27 6161   0.217   3.635   3.135
   49DPPC   H7R 6162   0.310   3.674   3.171
   49DPPC   H7S 6163   0.234   3.528   3.158
   49DPPC   C28 6164   0.114   3.709   3.223
   49DPPC   H8R 6165   0.020   3.652   3.215
   49DPPC   H8S 6166   0.099   3.811   3.181
   49DPPC   C29 6167   0.148   3.732   3.372
   49DPPC   H9R 6168   0.237   3.790   3.384
   49DPPC   H9S 6169   0.161   3.636   3.425
   49DPPC  C210 6170   0.045   3.824   3.438
   49DPPC  H10R 6171  -0.046   3.774   3.409
   49DPPC  H10S 6172   0.037   3.923   3.388
   49DPPC  C211 6173   0.053   3.847   3.590
   49DPPC  H11R 6174   0.061   3.752   3.646
   49DPPC  H11S 6175  -0.040   3.899   3.623
   49DPPC  C212 6176   0.172   3.936   3.624
   49DPPC  H12R 6177   0.177   4.022   3.554
   49DPPC  H12S 6178   0.262   3.871   3.609
   49DPPC  C213 6179   0.170   3.988   3.767
   49DPPC  H13R 6180   0.159   3.902   3.837
   49DPPC  H13S 6181   0.083   4.056   3.779
   49DPPC  C214 6182   0.294   4.070   3.802
   49DPPC  H14R 6183   0.299   4.161   3.739
   49DPPC  H14S 6184   0.387   4.015   3.777
   49DPPC  C215 6185   0.291   4.112   3.948
   49DPPC  H15R 6186   0.320   4.026   4.013
   49DPPC  H15S 6187   0.188   4.141   3.979
   49DPPC  C216 6188   0.379   4.234   3.965
   49DPPC  H16R 6189   0.342   4.329   3.928
   49DPPC  H16S 6190   0.472   4.212   3.907
   49DPPC  H16T 6191   0.409   4.249   4.071
   49DPPC   C33 6192   0.170   4.119   3.158
   49DPPC   H3X 6193   0.194   4.012   3.143
   49DPPC   H3Y 6194   0.114   4.131   3.255
   49DPPC   C34 6195   0.294   4.211   3.175
   49DPPC   H4X 6196   0.274   4.319   3.190
   49DPPC   H4Y 6197   0.357   4.205   3.084
   49DPPC   C35 6198   0.368   4.176   3.304
   49DPPC   H5X 6199   0.306   4.182   3.396
   49DPPC   H5Y 6200   0.461   4.231   3.323
   49DPPC   C36 6201   0.420   4.040   3.301
   49DPPC   H6X 6202   0.507   4.050   3.231
   49DPPC   H6Y 6203   0.346   3.969   3.258
   49DPPC   C37 6204   0.457   4.003   3.446
   49DPPC   H7X 6205   0.376   3.997   3.517
   49DPPC   H7Y 6206   0.547   4.060   3.477
   49DPPC   C38 6207   0.493   3.863   3.437
   49DPPC   H8X 6208   0.572   3.890   3.363
   49DPPC   H8Y 6209   0.404   3.829   3.389
   49DPPC   C39 6210   0.480   3.715   3.508
   49DPPC   H9X 6211   0.560   3.771   3.503
   49DPPC   H9Y 6212   0.541   3.629   3.472
   49DPPC  C310 6213   0.472   3.660   3.646
   49DPPC  H10X 6214   0.386   3.595   3.617
   49DPPC  H10Y 6215   0.442   3.741   3.711
   49DPPC  C311 6216   0.573   3.561   3.715
   49DPPC  H11X 6217   0.680   3.581   3.728
   49DPPC  H11Y 6218   0.586   3.462   3.672
   49DPPC  C312 6219   0.505   3.559   3.851
   49DPPC  H12X 6220   0.401   3.534   3.828
   49DPPC  H12Y 6221   0.490   3.661   3.889
   49DPPC  C313 6222   0.573   3.476   3.960
   49DPPC  H13X 6223   0.671   3.522   3.984
   49DPPC  H13Y 6224   0.590   3.373   3.926
   49DPPC  C314 6225   0.492   3.483   4.089
   49DPPC  H14X 6226   0.491   3.593   4.094
   49DPPC  H14Y 6227   0.548   3.445   4.177
   49DPPC  C315 6228   0.350   3.422   4.079
   49DPPC  H15X 6229   0.367   3.312   4.069
   49DPPC  H15Y 6230   0.304   3.478   3.995
   49DPPC  C316 6231   0.232   3.431   4.173
   49DPPC  H16X 6232   0.192   3.534   4.171
   49DPPC  H16Y 6233   0.272   3.390   4.268
   49DPPC  H16Z 6234   0.135   3.385   4.153
   50CHL1    C3 6235   3.485   2.145   5.988
   50CHL1    H3 6236   3.376   2.122   5.985
   50CHL1    O3 6237   3.524   2.161   6.122
   50CHL1   H3' 6238   3.446   2.206   6.153
   50CHL1    C4 6239   3.559   2.027   5.925
   50CHL1   H4A 6240   3.670   2.040   5.923
   50CHL1   H4B 6241   3.548   1.933   5.984
   50CHL1    C5 6242   3.487   2.022   5.791
   50CHL1    C6 6243   3.424   1.914   5.751
   50CHL1    H6 6244   3.433   1.822   5.812
   50CHL1    C7 6245   3.361   1.913   5.612
   50CHL1   H7A 6246   3.392   1.809   5.589
   50CHL1   H7B 6247   3.252   1.907   5.615
   50CHL1    C8 6248   3.414   2.024   5.503
   50CHL1    H8 6249   3.516   2.004   5.531
   50CHL1   C14 6250   3.397   2.014   5.338
   50CHL1   H14 6251   3.305   2.079   5.340
   50CHL1   C15 6252   3.322   1.900   5.257
   50CHL1  H15A 6253   3.350   1.799   5.228
   50CHL1  H15B 6254   3.273   1.837   5.330
   50CHL1   C16 6255   3.357   1.910   5.106
   50CHL1  H16A 6256   3.444   1.849   5.069
   50CHL1  H16B 6257   3.277   1.877   5.037
   50CHL1   C17 6258   3.391   2.058   5.107
   50CHL1   H17 6259   3.290   2.098   5.135
   50CHL1   C13 6260   3.485   2.097   5.228
   50CHL1   C18 6261   3.638   2.074   5.172
   50CHL1  H18A 6262   3.680   2.137   5.093
   50CHL1  H18B 6263   3.724   2.087   5.238
   50CHL1  H18C 6264   3.655   1.970   5.148
   50CHL1   C12 6265   3.478   2.239   5.288
   50CHL1  H12A 6266   3.545   2.302   5.227
   50CHL1  H12B 6267   3.374   2.274   5.281
   50CHL1   C11 6268   3.524   2.251   5.438
   50CHL1  H11A 6269   3.631   2.233   5.422
   50CHL1  H11B 6270   3.522   2.356   5.471
   50CHL1    C9 6271   3.448   2.163   5.551
   50CHL1    H9 6272   3.354   2.216   5.562
   50CHL1   C10 6273   3.495   2.153   5.705
   50CHL1   C19 6274   3.633   2.181   5.719
   50CHL1  H19A 6275   3.654   2.257   5.641
   50CHL1  H19B 6276   3.688   2.211   5.809
   50CHL1  H19C 6277   3.689   2.090   5.708
   50CHL1    C1 6278   3.455   2.280   5.775
   50CHL1   H1A 6279   3.489   2.367   5.714
   50CHL1   H1B 6280   3.349   2.270   5.768
   50CHL1    C2 6281   3.503   2.284   5.921
   50CHL1   H2A 6282   3.444   2.362   5.969
   50CHL1   H2B 6283   3.608   2.318   5.933
   50CHL1   C20 6284   3.410   2.115   4.973
   50CHL1   H20 6285   3.327   2.070   4.911
   50CHL1   C21 6286   3.539   2.080   4.904
   50CHL1  H21A 6287   3.619   2.156   4.910
   50CHL1  H21B 6288   3.511   2.061   4.799
   50CHL1  H21C 6289   3.581   1.988   4.946
   50CHL1   C22 6290   3.398   2.264   4.983
   50CHL1  H22A 6291   3.307   2.289   5.042
   50CHL1  H22B 6292   3.489   2.298   5.036
   50CHL1   C23 6293   3.398   2.331   4.848
   50CHL1  H23A 6294   3.371   2.437   4.863
   50CHL1  H23B 6295   3.503   2.328   4.810
   50CHL1   C24 6296   3.303   2.260   4.752
   50CHL1  H24A 6297   3.338   2.157   4.729
   50CHL1  H24B 6298   3.203   2.251   4.801
   50CHL1   C25 6299   3.290   2.327   4.616
   50CHL1   H25 6300   3.258   2.432   4.630
   50CHL1   C26 6301   3.425   2.322   4.545
   50CHL1  H26A 6302   3.447   2.215   4.522
   50CHL1  H26B 6303   3.424   2.381   4.451
   50CHL1  H26C 6304   3.507   2.359   4.609
   50CHL1   C27 6305   3.183   2.252   4.537
   50CHL1  H27A 6306   3.088   2.263   4.592
   50CHL1  H27B 6307   3.172   2.293   4.435
   50CHL1  H27C 6308   3.205   2.143   4.529
   51CHL1    C3 6309   2.314   1.125   5.978
   51CHL1    H3 6310   2.419   1.088   5.976
   51CHL1    O3 6311   2.277   1.149   6.114
   51CHL1   H3' 6312   2.335   1.222   6.142
   51CHL1    C4 6313   2.307   1.253   5.893
   51CHL1   H4A 6314   2.207   1.301   5.906
   51CHL1   H4B 6315   2.381   1.325   5.932
   51CHL1    C5 6316   2.334   1.223   5.746
   51CHL1    C6 6317   2.421   1.294   5.674
   51CHL1    H6 6318   2.475   1.377   5.722
   51CHL1    C7 6319   2.436   1.279   5.526
   51CHL1   H7A 6320   2.434   1.379   5.478
   51CHL1   H7B 6321   2.534   1.232   5.504
   51CHL1    C8 6322   2.324   1.194   5.460
   51CHL1    H8 6323   2.233   1.257   5.454
   51CHL1   C14 6324   2.363   1.159   5.319
   51CHL1   H14 6325   2.459   1.103   5.325
   51CHL1   C15 6326   2.388   1.280   5.229
   51CHL1  H15A 6327   2.306   1.355   5.241
   51CHL1  H15B 6328   2.484   1.329   5.252
   51CHL1   C16 6329   2.380   1.220   5.090
   51CHL1  H16A 6330   2.299   1.274   5.035
   51CHL1  H16B 6331   2.474   1.232   5.033
   51CHL1   C17 6332   2.337   1.071   5.106
   51CHL1   H17 6333   2.429   1.008   5.117
   51CHL1   C13 6334   2.267   1.069   5.243
   51CHL1   C18 6335   2.132   1.140   5.227
   51CHL1  H18A 6336   2.062   1.061   5.202
   51CHL1  H18B 6337   2.094   1.186   5.320
   51CHL1  H18C 6338   2.125   1.213   5.144
   51CHL1   C12 6339   2.255   0.936   5.321
   51CHL1  H12A 6340   2.185   0.867   5.269
   51CHL1  H12B 6341   2.354   0.887   5.326
   51CHL1   C11 6342   2.208   0.962   5.466
   51CHL1  H11A 6343   2.103   0.994   5.463
   51CHL1  H11B 6344   2.210   0.865   5.521
   51CHL1    C9 6345   2.296   1.068   5.541
   51CHL1    H9 6346   2.393   1.015   5.553
   51CHL1   C10 6347   2.254   1.109   5.685
   51CHL1   C19 6348   2.123   1.184   5.678
   51CHL1  H19A 6349   2.124   1.283   5.629
   51CHL1  H19B 6350   2.055   1.129   5.616
   51CHL1  H19C 6351   2.074   1.194   5.778
   51CHL1    C1 6352   2.252   0.984   5.778
   51CHL1   H1A 6353   2.180   0.907   5.744
   51CHL1   H1B 6354   2.353   0.939   5.774
   51CHL1    C2 6355   2.220   1.017   5.925
   51CHL1   H2A 6356   2.232   0.925   5.987
   51CHL1   H2B 6357   2.115   1.052   5.936
   51CHL1   C20 6358   2.267   1.027   4.976
   51CHL1   H20 6359   2.174   1.086   4.962
   51CHL1   C21 6360   2.229   0.878   4.979
   51CHL1  H21A 6361   2.199   0.844   4.877
   51CHL1  H21B 6362   2.140   0.865   5.045
   51CHL1  H21C 6363   2.310   0.813   5.016
   51CHL1   C22 6364   2.360   1.061   4.858
   51CHL1  H22A 6365   2.370   1.172   4.850
   51CHL1  H22B 6366   2.462   1.019   4.876
   51CHL1   C23 6367   2.319   1.017   4.719
   51CHL1  H23A 6368   2.347   0.911   4.700
   51CHL1  H23B 6369   2.208   1.027   4.705
   51CHL1   C24 6370   2.392   1.108   4.620
   51CHL1  H24A 6371   2.351   1.211   4.634
   51CHL1  H24B 6372   2.501   1.109   4.632
   51CHL1   C25 6373   2.364   1.068   4.478
   51CHL1   H25 6374   2.260   1.039   4.488
   51CHL1   C26 6375   2.376   1.190   4.389
   51CHL1  H26A 6376   2.385   1.158   4.284
   51CHL1  H26B 6377   2.289   1.255   4.391
   51CHL1  H26C 6378   2.463   1.250   4.408
   51CHL1   C27 6379   2.430   0.940   4.424
   51CHL1  H27A 6380   2.539   0.949   4.422
   51CHL1  H27B 6381   2.398   0.852   4.484
   51CHL1  H27C 6382   2.400   0.919   4.320
   52CHL1    C3 6383   2.848   3.424   5.978
   52CHL1    H3 6384   2.842   3.534   5.958
   52CHL1    O3 6385   2.846   3.406   6.118
   52CHL1   H3' 6386   2.756   3.429   6.146
   52CHL1    C4 6387   2.726   3.354   5.919
   52CHL1   H4A 6388   2.731   3.245   5.939
   52CHL1   H4B 6389   2.632   3.391   5.964
   52CHL1    C5 6390   2.735   3.384   5.772
   52CHL1    C6 6391   2.652   3.469   5.717
   52CHL1    H6 6392   2.580   3.518   5.782
   52CHL1    C7 6393   2.646   3.491   5.570
   52CHL1   H7A 6394   2.548   3.468   5.533
   52CHL1   H7B 6395   2.664   3.596   5.541
   52CHL1    C8 6396   2.724   3.386   5.491
   52CHL1    H8 6397   2.667   3.290   5.493
   52CHL1   C14 6398   2.742   3.434   5.350
   52CHL1   H14 6399   2.803   3.528   5.357
   52CHL1   C15 6400   2.620   3.474   5.273
   52CHL1  H15A 6401   2.541   3.399   5.294
   52CHL1  H15B 6402   2.600   3.579   5.303
   52CHL1   C16 6403   2.655   3.465   5.126
   52CHL1  H16A 6404   2.579   3.401   5.076
   52CHL1  H16B 6405   2.647   3.566   5.082
   52CHL1   C17 6406   2.799   3.402   5.128
   52CHL1   H17 6407   2.863   3.494   5.135
   52CHL1   C13 6408   2.815   3.337   5.263
   52CHL1   C18 6409   2.740   3.201   5.249
   52CHL1  H18A 6410   2.806   3.126   5.201
   52CHL1  H18B 6411   2.706   3.160   5.345
   52CHL1  H18C 6412   2.650   3.213   5.185
   52CHL1   C12 6413   2.957   3.332   5.319
   52CHL1  H12A 6414   3.023   3.266   5.261
   52CHL1  H12B 6415   3.000   3.435   5.317
   52CHL1   C11 6416   2.951   3.281   5.462
   52CHL1  H11A 6417   2.907   3.179   5.453
   52CHL1  H11B 6418   3.053   3.273   5.505
   52CHL1    C9 6419   2.860   3.367   5.551
   52CHL1    H9 6420   2.903   3.470   5.552
   52CHL1   C10 6421   2.850   3.320   5.697
   52CHL1   C19 6422   2.827   3.168   5.703
   52CHL1  H19A 6423   2.726   3.139   5.668
   52CHL1  H19B 6424   2.901   3.117   5.640
   52CHL1  H19C 6425   2.843   3.128   5.806
   52CHL1    C1 6426   2.981   3.366   5.766
   52CHL1   H1A 6427   3.064   3.302   5.729
   52CHL1   H1B 6428   3.002   3.471   5.735
   52CHL1    C2 6429   2.977   3.364   5.920
   52CHL1   H2A 6430   3.064   3.421   5.960
   52CHL1   H2B 6431   2.983   3.258   5.954
   52CHL1   C20 6432   2.841   3.310   5.007
   52CHL1   H20 6433   2.769   3.225   4.999
   52CHL1   C21 6434   2.986   3.270   5.012
   52CHL1  H21A 6435   2.994   3.180   5.075
   52CHL1  H21B 6436   3.047   3.354   5.051
   52CHL1  H21C 6437   3.020   3.247   4.909
   52CHL1   C22 6438   2.820   3.380   4.873
   52CHL1  H22A 6439   2.713   3.374   4.890
   52CHL1  H22B 6440   2.824   3.476   4.920
   52CHL1   C23 6441   2.877   3.363   4.715
   52CHL1  H23A 6442   2.987   3.377   4.724
   52CHL1  H23B 6443   2.856   3.259   4.691
   52CHL1   C24 6444   2.852   3.452   4.572
   52CHL1  H24A 6445   2.767   3.518   4.565
   52CHL1  H24B 6446   2.920   3.537   4.553
   52CHL1   C25 6447   2.785   3.406   4.440
   52CHL1   H25 6448   2.870   3.355   4.390
   52CHL1   C26 6449   2.667   3.315   4.471
   52CHL1  H26A 6450   2.570   3.366   4.449
   52CHL1  H26B 6451   2.675   3.224   4.410
   52CHL1  H26C 6452   2.664   3.287   4.578
   52CHL1   C27 6453   2.733   3.525   4.351
   52CHL1  H27A 6454   2.708   3.491   4.248
   52CHL1  H27B 6455   2.641   3.576   4.390
   52CHL1  H27C 6456   2.809   3.606   4.346
   53CHL1    C3 6457   3.444   2.928   5.978
   53CHL1    H3 6458   3.365   2.852   5.969
   53CHL1    O3 6459   3.477   2.945   6.114
   53CHL1   H3' 6460   3.480   2.857   6.153
   53CHL1    C4 6461   3.564   2.874   5.897
   53CHL1   H4A 6462   3.648   2.945   5.913
   53CHL1   H4B 6463   3.594   2.777   5.942
   53CHL1    C5 6464   3.537   2.862   5.748
   53CHL1    C6 6465   3.546   2.747   5.678
   53CHL1    H6 6466   3.580   2.654   5.727
   53CHL1    C7 6467   3.520   2.736   5.530
   53CHL1   H7A 6468   3.604   2.682   5.481
   53CHL1   H7B 6469   3.427   2.680   5.508
   53CHL1    C8 6470   3.510   2.876   5.463
   53CHL1    H8 6471   3.612   2.917   5.457
   53CHL1   C14 6472   3.454   2.860   5.323
   53CHL1   H14 6473   3.351   2.822   5.335
   53CHL1   C15 6474   3.522   2.757   5.231
   53CHL1  H15A 6475   3.632   2.772   5.236
   53CHL1  H15B 6476   3.497   2.653   5.258
   53CHL1   C16 6477   3.471   2.797   5.092
   53CHL1  H16A 6478   3.557   2.810   5.024
   53CHL1  H16B 6479   3.406   2.721   5.044
   53CHL1   C17 6480   3.391   2.930   5.111
   53CHL1   H17 6481   3.284   2.907   5.127
   53CHL1   C13 6482   3.436   2.988   5.245
   53CHL1   C18 6483   3.572   3.055   5.224
   53CHL1  H18A 6484   3.618   3.076   5.323
   53CHL1  H18B 6485   3.640   2.988   5.168
   53CHL1  H18C 6486   3.562   3.150   5.169
   53CHL1   C12 6487   3.335   3.077   5.321
   53CHL1  H12A 6488   3.325   3.176   5.272
   53CHL1  H12B 6489   3.235   3.029   5.320
   53CHL1   C11 6490   3.380   3.101   5.466
   53CHL1  H11A 6491   3.466   3.171   5.460
   53CHL1  H11B 6492   3.297   3.152   5.518
   53CHL1    C9 6493   3.421   2.971   5.543
   53CHL1    H9 6494   3.324   2.916   5.555
   53CHL1   C10 6495   3.480   2.994   5.686
   53CHL1   C19 6496   3.583   3.104   5.684
   53CHL1  H19A 6497   3.536   3.201   5.658
   53CHL1  H19B 6498   3.630   3.117   5.784
   53CHL1  H19C 6499   3.655   3.075   5.607
   53CHL1    C1 6500   3.374   3.053   5.777
   53CHL1   H1A 6501   3.313   3.133   5.731
   53CHL1   H1B 6502   3.320   2.963   5.787
   53CHL1    C2 6503   3.394   3.064   5.927
   53CHL1   H2A 6504   3.294   3.084   5.974
   53CHL1   H2B 6505   3.462   3.147   5.951
   53CHL1   C20 6506   3.393   3.013   4.984
   53CHL1   H20 6507   3.498   3.040   4.959
   53CHL1   C21 6508   3.308   3.140   4.999
   53CHL1  H21A 6509   3.203   3.113   5.023
   53CHL1  H21B 6510   3.309   3.199   4.905
   53CHL1  H21C 6511   3.347   3.207   5.077
   53CHL1   C22 6512   3.333   2.923   4.873
   53CHL1  H22A 6513   3.385   2.825   4.863
   53CHL1  H22B 6514   3.229   2.902   4.902
   53CHL1   C23 6515   3.326   2.982   4.736
   53CHL1  H23A 6516   3.247   2.937   4.673
   53CHL1  H23B 6517   3.319   3.093   4.732
   53CHL1   C24 6518   3.446   2.936   4.666
   53CHL1  H24A 6519   3.537   2.967   4.726
   53CHL1  H24B 6520   3.452   2.826   4.653
   53CHL1   C25 6521   3.445   2.999   4.531
   53CHL1   H25 6522   3.451   3.110   4.549
   53CHL1   C26 6523   3.556   2.923   4.476
   53CHL1  H26A 6524   3.579   2.818   4.500
   53CHL1  H26B 6525   3.580   2.943   4.373
   53CHL1  H26C 6526   3.612   2.983   4.546
   53CHL1   C27 6527   3.355   2.978   4.416
   53CHL1  H27A 6528   3.396   3.041   4.332
   53CHL1  H27B 6529   3.363   2.871   4.387
   53CHL1  H27C 6530   3.257   3.011   4.448
   54CHL1    C3 6531   2.249   3.880   5.971
   54CHL1    H3 6532   2.149   3.929   5.957
   54CHL1    O3 6533   2.267   3.845   6.107
   54CHL1   H3' 6534   2.186   3.878   6.149
   54CHL1    C4 6535   2.251   3.755   5.888
   54CHL1   H4A 6536   2.342   3.696   5.912
   54CHL1   H4B 6537   2.165   3.692   5.923
   54CHL1    C5 6538   2.243   3.789   5.739
   54CHL1    C6 6539   2.147   3.739   5.662
   54CHL1    H6 6540   2.078   3.677   5.713
   54CHL1    C7 6541   2.141   3.731   5.513
   54CHL1   H7A 6542   2.146   3.621   5.496
   54CHL1   H7B 6543   2.043   3.754   5.469
   54CHL1    C8 6544   2.257   3.810   5.448
   54CHL1    H8 6545   2.350   3.750   5.452
   54CHL1   C14 6546   2.225   3.859   5.305
   54CHL1   H14 6547   2.136   3.926   5.318
   54CHL1   C15 6548   2.175   3.766   5.195
   54CHL1  H15A 6549   2.264   3.708   5.206
   54CHL1  H15B 6550   2.077   3.719   5.201
   54CHL1   C16 6551   2.214   3.801   5.055
   54CHL1  H16A 6552   2.284   3.729   5.006
   54CHL1  H16B 6553   2.123   3.809   4.992
   54CHL1   C17 6554   2.287   3.930   5.088
   54CHL1   H17 6555   2.203   3.989   5.107
   54CHL1   C13 6556   2.342   3.926   5.234
   54CHL1   C18 6557   2.477   3.849   5.225
   54CHL1  H18A 6558   2.559   3.920   5.199
   54CHL1  H18B 6559   2.505   3.801   5.321
   54CHL1  H18C 6560   2.475   3.771   5.147
   54CHL1   C12 6561   2.357   4.054   5.316
   54CHL1  H12A 6562   2.434   4.118   5.271
   54CHL1  H12B 6563   2.259   4.108   5.315
   54CHL1   C11 6564   2.394   4.021   5.463
   54CHL1  H11A 6565   2.494   3.973   5.462
   54CHL1  H11B 6566   2.400   4.114   5.521
   54CHL1    C9 6567   2.295   3.928   5.536
   54CHL1    H9 6568   2.200   3.984   5.549
   54CHL1   C10 6569   2.343   3.884   5.680
   54CHL1   C19 6570   2.482   3.815   5.679
   54CHL1  H19A 6571   2.558   3.886   5.641
   54CHL1  H19B 6572   2.513   3.785   5.781
   54CHL1  H19C 6573   2.482   3.724   5.616
   54CHL1    C1 6574   2.339   4.005   5.774
   54CHL1   H1A 6575   2.416   4.077   5.740
   54CHL1   H1B 6576   2.238   4.052   5.764
   54CHL1    C2 6577   2.360   3.974   5.924
   54CHL1   H2A 6578   2.355   4.069   5.981
   54CHL1   H2B 6579   2.459   3.927   5.940
   54CHL1   C20 6580   2.367   3.976   4.969
   54CHL1   H20 6581   2.454   3.907   4.960
   54CHL1   C21 6582   2.417   4.119   4.993
   54CHL1  H21A 6583   2.460   4.162   4.901
   54CHL1  H21B 6584   2.497   4.116   5.069
   54CHL1  H21C 6585   2.336   4.186   5.029
   54CHL1   C22 6586   2.291   3.961   4.833
   54CHL1  H22A 6587   2.246   3.861   4.819
   54CHL1  H22B 6588   2.206   4.031   4.829
   54CHL1   C23 6589   2.386   3.983   4.715
   54CHL1  H23A 6590   2.422   4.088   4.720
   54CHL1  H23B 6591   2.472   3.914   4.721
   54CHL1   C24 6592   2.317   3.974   4.579
   54CHL1  H24A 6593   2.266   3.877   4.560
   54CHL1  H24B 6594   2.242   4.051   4.603
   54CHL1   C25 6595   2.402   4.016   4.456
   54CHL1   H25 6596   2.454   4.111   4.485
   54CHL1   C26 6597   2.507   3.910   4.429
   54CHL1  H26A 6598   2.585   3.909   4.508
   54CHL1  H26B 6599   2.455   3.812   4.422
   54CHL1  H26C 6600   2.555   3.932   4.331
   54CHL1   C27 6601   2.332   4.033   4.319
   54CHL1  H27A 6602   2.406   4.065   4.245
   54CHL1  H27B 6603   2.289   3.938   4.283
   54CHL1  H27C 6604   2.256   4.110   4.306
   55CHL1    C3 6605   4.015   2.445   5.972
   55CHL1    H3 6606   3.913   2.401   5.965
   55CHL1    O3 6607   4.060   2.438   6.107
   55CHL1   H3' 6608   3.993   2.481   6.160
   55CHL1    C4 6609   4.117   2.371   5.882
   55CHL1   H4A 6610   4.218   2.388   5.925
   55CHL1   H4B 6611   4.099   2.268   5.913
   55CHL1    C5 6612   4.129   2.393   5.729
   55CHL1    C6 6613   4.153   2.306   5.628
   55CHL1    H6 6614   4.140   2.202   5.638
   55CHL1    C7 6615   4.149   2.315   5.481
   55CHL1   H7A 6616   4.222   2.245   5.437
   55CHL1   H7B 6617   4.050   2.283   5.444
   55CHL1    C8 6618   4.158   2.457   5.443
   55CHL1    H8 6619   4.266   2.480   5.448
   55CHL1   C14 6620   4.107   2.466   5.302
   55CHL1   H14 6621   3.998   2.445   5.305
   55CHL1   C15 6622   4.160   2.366   5.197
   55CHL1  H15A 6623   4.267   2.366   5.204
   55CHL1  H15B 6624   4.128   2.260   5.202
   55CHL1   C16 6625   4.134   2.433   5.066
   55CHL1  H16A 6626   4.230   2.437   5.010
   55CHL1  H16B 6627   4.059   2.383   5.001
   55CHL1   C17 6628   4.090   2.576   5.104
   55CHL1   H17 6629   3.979   2.579   5.102
   55CHL1   C13 6630   4.125   2.606   5.249
   55CHL1   C18 6631   4.269   2.655   5.262
   55CHL1  H18A 6632   4.328   2.574   5.220
   55CHL1  H18B 6633   4.294   2.750   5.213
   55CHL1  H18C 6634   4.302   2.665   5.367
   55CHL1   C12 6635   4.038   2.701   5.332
   55CHL1  H12A 6636   4.057   2.805   5.299
   55CHL1  H12B 6637   3.931   2.674   5.316
   55CHL1   C11 6638   4.071   2.693   5.482
   55CHL1  H11A 6639   4.172   2.737   5.499
   55CHL1  H11B 6640   3.999   2.753   5.540
   55CHL1    C9 6641   4.068   2.547   5.533
   55CHL1    H9 6642   3.964   2.512   5.518
   55CHL1   C10 6643   4.096   2.533   5.684
   55CHL1   C19 6644   4.233   2.588   5.696
   55CHL1  H19A 6645   4.281   2.547   5.786
   55CHL1  H19B 6646   4.305   2.546   5.623
   55CHL1  H19C 6647   4.240   2.698   5.695
   55CHL1    C1 6648   3.989   2.603   5.777
   55CHL1   H1A 6649   3.981   2.710   5.752
   55CHL1   H1B 6650   3.892   2.554   5.753
   55CHL1    C2 6651   4.008   2.591   5.930
   55CHL1   H2A 6652   3.929   2.644   5.987
   55CHL1   H2B 6653   4.100   2.637   5.965
   55CHL1   C20 6654   4.145   2.662   4.996
   55CHL1   H20 6655   4.255   2.663   4.985
   55CHL1   C21 6656   4.104   2.798   5.031
   55CHL1  H21A 6657   4.120   2.855   4.939
   55CHL1  H21B 6658   4.166   2.848   5.108
   55CHL1  H21C 6659   3.997   2.802   5.063
   55CHL1   C22 6660   4.082   2.613   4.866
   55CHL1  H22A 6661   4.118   2.512   4.837
   55CHL1  H22B 6662   3.971   2.610   4.880
   55CHL1   C23 6663   4.106   2.695   4.743
   55CHL1  H23A 6664   4.035   2.769   4.777
   55CHL1  H23B 6665   4.203   2.746   4.727
   55CHL1   C24 6666   4.053   2.614   4.627
   55CHL1  H24A 6667   4.113   2.522   4.616
   55CHL1  H24B 6668   3.947   2.586   4.652
   55CHL1   C25 6669   4.048   2.672   4.489
   55CHL1   H25 6670   3.984   2.759   4.470
   55CHL1   C26 6671   4.190   2.714   4.442
   55CHL1  H26A 6672   4.206   2.731   4.335
   55CHL1  H26B 6673   4.224   2.806   4.494
   55CHL1  H26C 6674   4.262   2.637   4.465
   55CHL1   C27 6675   3.958   2.571   4.420
   55CHL1  H27A 6676   4.019   2.510   4.352
   55CHL1  H27B 6677   3.876   2.523   4.473
   55CHL1  H27C 6678   3.888   2.633   4.362
   56CHL1    C3 6679   3.476   3.739   5.977
   56CHL1    H3 6680   3.458   3.630   5.990
   56CHL1    O3 6681   3.516   3.796   6.101
   56CHL1   H3' 6682   3.606   3.762   6.117
   56CHL1    C4 6683   3.588   3.761   5.873
   56CHL1   H4A 6684   3.607   3.871   5.872
   56CHL1   H4B 6685   3.681   3.713   5.911
   56CHL1    C5 6686   3.551   3.715   5.733
   56CHL1    C6 6687   3.625   3.625   5.665
   56CHL1    H6 6688   3.714   3.582   5.711
   56CHL1    C7 6689   3.601   3.588   5.521
   56CHL1   H7A 6690   3.696   3.593   5.465
   56CHL1   H7B 6691   3.565   3.483   5.514
   56CHL1    C8 6692   3.498   3.679   5.449
   56CHL1    H8 6693   3.546   3.775   5.423
   56CHL1   C14 6694   3.450   3.613   5.318
   56CHL1   H14 6695   3.409   3.514   5.350
   56CHL1   C15 6696   3.550   3.579   5.205
   56CHL1  H15A 6697   3.611   3.668   5.181
   56CHL1  H15B 6698   3.617   3.494   5.230
   56CHL1   C16 6699   3.460   3.547   5.084
   56CHL1  H16A 6700   3.498   3.599   4.995
   56CHL1  H16B 6701   3.456   3.438   5.062
   56CHL1   C17 6702   3.318   3.594   5.125
   56CHL1   H17 6703   3.269   3.503   5.169
   56CHL1   C13 6704   3.335   3.685   5.249
   56CHL1   C18 6705   3.379   3.827   5.201
   56CHL1  H18A 6706   3.290   3.885   5.169
   56CHL1  H18B 6707   3.429   3.885   5.281
   56CHL1  H18C 6708   3.448   3.821   5.115
   56CHL1   C12 6709   3.218   3.687   5.350
   56CHL1  H12A 6710   3.126   3.733   5.311
   56CHL1  H12B 6711   3.194   3.582   5.378
   56CHL1   C11 6712   3.257   3.766   5.475
   56CHL1  H11A 6713   3.277   3.870   5.444
   56CHL1  H11B 6714   3.170   3.768   5.544
   56CHL1    C9 6715   3.379   3.703   5.545
   56CHL1    H9 6716   3.346   3.600   5.575
   56CHL1   C10 6717   3.421   3.775   5.677
   56CHL1   C19 6718   3.443   3.924   5.644
   56CHL1  H19A 6719   3.483   3.980   5.732
   56CHL1  H19B 6720   3.514   3.936   5.560
   56CHL1  H19C 6721   3.347   3.973   5.617
   56CHL1    C1 6722   3.308   3.763   5.785
   56CHL1   H1A 6723   3.221   3.825   5.753
   56CHL1   H1B 6724   3.272   3.657   5.788
   56CHL1    C2 6725   3.348   3.807   5.927
   56CHL1   H2A 6726   3.266   3.787   5.999
   56CHL1   H2B 6727   3.366   3.917   5.926
   56CHL1   C20 6728   3.224   3.636   5.011
   56CHL1   H20 6729   3.201   3.541   4.957
   56CHL1   C21 6730   3.282   3.731   4.903
   56CHL1  H21A 6731   3.373   3.690   4.855
   56CHL1  H21B 6732   3.303   3.831   4.946
   56CHL1  H21C 6733   3.208   3.745   4.822
   56CHL1   C22 6734   3.093   3.694   5.063
   56CHL1  H22A 6735   3.048   3.621   5.134
   56CHL1  H22B 6736   3.111   3.789   5.118
   56CHL1   C23 6737   2.994   3.736   4.955
   56CHL1  H23A 6738   2.899   3.757   5.009
   56CHL1  H23B 6739   3.024   3.824   4.896
   56CHL1   C24 6740   2.962   3.630   4.853
   56CHL1  H24A 6741   3.041   3.600   4.780
   56CHL1  H24B 6742   2.984   3.548   4.924
   56CHL1   C25 6743   2.815   3.676   4.798
   56CHL1   H25 6744   2.766   3.720   4.885
   56CHL1   C26 6745   2.842   3.770   4.683
   56CHL1  H26A 6746   2.944   3.750   4.640
   56CHL1  H26B 6747   2.768   3.752   4.602
   56CHL1  H26C 6748   2.835   3.872   4.724
   56CHL1   C27 6749   2.679   3.594   4.765
   56CHL1  H27A 6750   2.655   3.490   4.779
   56CHL1  H27B 6751   2.634   3.556   4.673
   56CHL1  H27C 6752   2.776   3.562   4.738
   57CHL1    C3 6753   1.691   4.321   5.979
   57CHL1    H3 6754   1.677   4.424   5.941
   57CHL1    O3 6755   1.659   4.308   6.116
   57CHL1   H3' 6756   1.702   4.383   6.158
   57CHL1    C4 6757   1.596   4.230   5.906
   57CHL1   H4A 6758   1.612   4.131   5.956
   57CHL1   H4B 6759   1.491   4.261   5.928
   57CHL1    C5 6760   1.621   4.218   5.758
   57CHL1    C6 6761   1.522   4.233   5.668
   57CHL1    H6 6762   1.418   4.249   5.701
   57CHL1    C7 6763   1.537   4.216   5.520
   57CHL1   H7A 6764   1.456   4.152   5.477
   57CHL1   H7B 6765   1.529   4.316   5.472
   57CHL1    C8 6766   1.673   4.152   5.483
   57CHL1    H8 6767   1.661   4.042   5.492
   57CHL1   C14 6768   1.704   4.189   5.338
   57CHL1   H14 6769   1.724   4.300   5.341
   57CHL1   C15 6770   1.593   4.174   5.232
   57CHL1  H15A 6771   1.544   4.075   5.242
   57CHL1  H15B 6772   1.516   4.254   5.242
   57CHL1   C16 6773   1.668   4.182   5.100
   57CHL1  H16A 6774   1.645   4.091   5.040
   57CHL1  H16B 6775   1.643   4.272   5.040
   57CHL1   C17 6776   1.819   4.182   5.137
   57CHL1   H17 6777   1.850   4.289   5.144
   57CHL1   C13 6778   1.830   4.126   5.281
   57CHL1   C18 6779   1.818   3.971   5.281
   57CHL1  H18A 6780   1.912   3.924   5.244
   57CHL1  H18B 6781   1.800   3.933   5.383
   57CHL1  H18C 6782   1.734   3.937   5.217
   57CHL1   C12 6783   1.946   4.176   5.371
   57CHL1  H12A 6784   2.044   4.134   5.344
   57CHL1  H12B 6785   1.952   4.287   5.361
   57CHL1   C11 6786   1.924   4.142   5.520
   57CHL1  H11A 6787   1.927   4.031   5.532
   57CHL1  H11B 6788   2.008   4.184   5.579
   57CHL1    C9 6789   1.790   4.200   5.571
   57CHL1    H9 6790   1.796   4.310   5.553
   57CHL1   C10 6791   1.769   4.191   5.725
   57CHL1   C19 6792   1.804   4.051   5.772
   57CHL1  H19A 6793   1.773   4.025   5.876
   57CHL1  H19B 6794   1.739   4.002   5.702
   57CHL1  H19C 6795   1.904   4.010   5.754
   57CHL1    C1 6796   1.864   4.282   5.803
   57CHL1   H1A 6797   1.970   4.250   5.787
   57CHL1   H1B 6798   1.851   4.385   5.764
   57CHL1    C2 6799   1.836   4.278   5.954
   57CHL1   H2A 6800   1.906   4.348   6.004
   57CHL1   H2B 6801   1.855   4.177   5.997
   57CHL1   C20 6802   1.903   4.122   5.025
   57CHL1   H20 6803   1.884   4.013   5.015
   57CHL1   C21 6804   2.045   4.149   5.064
   57CHL1  H21A 6805   2.113   4.108   4.988
   57CHL1  H21B 6806   2.061   4.095   5.159
   57CHL1  H21C 6807   2.075   4.252   5.081
   57CHL1   C22 6808   1.879   4.188   4.889
   57CHL1  H22A 6809   1.778   4.163   4.852
   57CHL1  H22B 6810   1.888   4.298   4.900
   57CHL1   C23 6811   1.976   4.144   4.780
   57CHL1  H23A 6812   2.076   4.192   4.795
   57CHL1  H23B 6813   1.992   4.034   4.777
   57CHL1   C24 6814   1.916   4.190   4.650
   57CHL1  H24A 6815   1.841   4.119   4.608
   57CHL1  H24B 6816   1.873   4.292   4.663
   57CHL1   C25 6817   2.018   4.205   4.547
   57CHL1   H25 6818   2.114   4.240   4.597
   57CHL1   C26 6819   2.049   4.078   4.472
   57CHL1  H26A 6820   1.998   4.063   4.375
   57CHL1  H26B 6821   2.150   4.107   4.447
   57CHL1  H26C 6822   2.055   3.987   4.534
   57CHL1   C27 6823   1.972   4.306   4.447
   57CHL1  H27A 6824   1.942   4.266   4.349
   57CHL1  H27B 6825   1.917   4.396   4.482
   57CHL1  H27C 6826   2.069   4.344   4.434
   58CHL1    C3 6827   2.935  -0.108   5.974
   58CHL1    H3 6828   2.881  -0.189   5.920
   58CHL1    O3 6829   2.937  -0.136   6.112
   58CHL1   H3' 6830   2.846  -0.166   6.134
   58CHL1    C4 6831   3.075  -0.083   5.916
   58CHL1   H4A 6832   3.118   0.002   5.973
   58CHL1   H4B 6833   3.134  -0.174   5.937
   58CHL1    C5 6834   3.071  -0.051   5.768
   58CHL1    C6 6835   3.138  -0.124   5.680
   58CHL1    H6 6836   3.209  -0.198   5.717
   58CHL1    C7 6837   3.130  -0.108   5.532
   58CHL1   H7A 6838   3.231  -0.109   5.492
   58CHL1   H7B 6839   3.083  -0.197   5.486
   58CHL1    C8 6840   3.046   0.012   5.483
   58CHL1    H8 6841   3.102   0.108   5.487
   58CHL1   C14 6842   2.996  -0.014   5.342
   58CHL1   H14 6843   2.926  -0.101   5.347
   58CHL1   C15 6844   3.099  -0.052   5.236
   58CHL1  H15A 6845   3.184   0.021   5.241
   58CHL1  H15B 6846   3.140  -0.154   5.245
   58CHL1   C16 6847   3.023  -0.032   5.106
   58CHL1  H16A 6848   3.096   0.015   5.044
   58CHL1  H16B 6849   2.995  -0.123   5.051
   58CHL1   C17 6850   2.897   0.054   5.136
   58CHL1   H17 6851   2.820  -0.025   5.143
   58CHL1   C13 6852   2.915   0.097   5.283
   58CHL1   C18 6853   2.985   0.222   5.285
   58CHL1  H18A 6854   2.993   0.261   5.386
   58CHL1  H18B 6855   3.087   0.194   5.256
   58CHL1  H18C 6856   2.940   0.299   5.220
   58CHL1   C12 6857   2.805   0.123   5.378
   58CHL1  H12A 6858   2.762   0.225   5.364
   58CHL1  H12B 6859   2.735   0.042   5.355
   58CHL1   C11 6860   2.832   0.131   5.524
   58CHL1  H11A 6861   2.854   0.228   5.564
   58CHL1  H11B 6862   2.728   0.126   5.549
   58CHL1    C9 6863   2.928   0.027   5.576
   58CHL1    H9 6864   2.874  -0.070   5.569
   58CHL1   C10 6865   2.970   0.052   5.723
   58CHL1   C19 6866   3.026   0.193   5.749
   58CHL1  H19A 6867   3.113   0.206   5.684
   58CHL1  H19B 6868   2.950   0.272   5.728
   58CHL1  H19C 6869   3.057   0.208   5.854
   58CHL1    C1 6870   2.847   0.046   5.808
   58CHL1   H1A 6871   2.786   0.135   5.780
   58CHL1   H1B 6872   2.799  -0.046   5.779
   58CHL1    C2 6873   2.864   0.021   5.957
   58CHL1   H2A 6874   2.766   0.005   6.006
   58CHL1   H2B 6875   2.917   0.106   6.004
   58CHL1   C20 6876   2.868   0.146   5.012
   58CHL1   H20 6877   2.960   0.195   4.990
   58CHL1   C21 6878   2.781   0.273   5.003
   58CHL1  H21A 6879   2.777   0.337   4.913
   58CHL1  H21B 6880   2.788   0.338   5.091
   58CHL1  H21C 6881   2.682   0.227   4.989
   58CHL1   C22 6882   2.825   0.060   4.898
   58CHL1  H22A 6883   2.900  -0.019   4.876
   58CHL1  H22B 6884   2.729   0.004   4.909
   58CHL1   C23 6885   2.793   0.143   4.779
   58CHL1  H23A 6886   2.694   0.195   4.775
   58CHL1  H23B 6887   2.862   0.221   4.753
   58CHL1   C24 6888   2.793   0.036   4.685
   58CHL1  H24A 6889   2.884  -0.029   4.679
   58CHL1  H24B 6890   2.702  -0.023   4.717
   58CHL1   C25 6891   2.773   0.090   4.557
   58CHL1   H25 6892   2.696   0.175   4.556
   58CHL1   C26 6893   2.895   0.138   4.478
   58CHL1  H26A 6894   2.968   0.056   4.462
   58CHL1  H26B 6895   2.888   0.190   4.380
   58CHL1  H26C 6896   2.932   0.214   4.547
   58CHL1   C27 6897   2.732  -0.051   4.519
   58CHL1  H27A 6898   2.800  -0.111   4.455
   58CHL1  H27B 6899   2.626  -0.074   4.508
   58CHL1  H27C 6900   2.724   0.026   4.457
   59CHL1    C3 6901   0.544   0.711   5.980
   59CHL1    H3 6902   0.614   0.624   5.976
   59CHL1    O3 6903   0.538   0.761   6.111
   59CHL1   H3' 6904   0.629   0.794   6.127
   59CHL1    C4 6905   0.602   0.823   5.894
   59CHL1   H4A 6906   0.541   0.917   5.905
   59CHL1   H4B 6907   0.703   0.852   5.930
   59CHL1    C5 6908   0.611   0.774   5.752
   59CHL1    C6 6909   0.722   0.782   5.681
   59CHL1    H6 6910   0.812   0.820   5.730
   59CHL1    C7 6911   0.728   0.761   5.533
   59CHL1   H7A 6912   0.785   0.845   5.487
   59CHL1   H7B 6913   0.778   0.665   5.509
   59CHL1    C8 6914   0.590   0.764   5.469
   59CHL1    H8 6915   0.554   0.870   5.466
   59CHL1   C14 6916   0.601   0.713   5.325
   59CHL1   H14 6917   0.619   0.603   5.335
   59CHL1   C15 6918   0.712   0.764   5.232
   59CHL1  H15A 6919   0.714   0.874   5.239
   59CHL1  H15B 6920   0.809   0.719   5.261
   59CHL1   C16 6921   0.669   0.724   5.090
   59CHL1  H16A 6922   0.685   0.801   5.013
   59CHL1  H16B 6923   0.718   0.631   5.055
   59CHL1   C17 6924   0.521   0.689   5.103
   59CHL1   H17 6925   0.536   0.584   5.117
   59CHL1   C13 6926   0.476   0.732   5.247
   59CHL1   C18 6927   0.448   0.884   5.227
   59CHL1  H18A 6928   0.526   0.938   5.172
   59CHL1  H18B 6929   0.366   0.896   5.159
   59CHL1  H18C 6930   0.421   0.937   5.320
   59CHL1   C12 6931   0.385   0.639   5.333
   59CHL1  H12A 6932   0.307   0.598   5.269
   59CHL1  H12B 6933   0.430   0.549   5.373
   59CHL1   C11 6934   0.356   0.671   5.482
   59CHL1  H11A 6935   0.302   0.762   5.499
   59CHL1  H11B 6936   0.289   0.594   5.525
   59CHL1    C9 6937   0.491   0.678   5.552
   59CHL1    H9 6938   0.529   0.574   5.554
   59CHL1   C10 6939   0.483   0.717   5.698
   59CHL1   C19 6940   0.402   0.834   5.702
   59CHL1  H19A 6941   0.423   0.914   5.628
   59CHL1  H19B 6942   0.299   0.794   5.683
   59CHL1  H19C 6943   0.382   0.877   5.802
   59CHL1    C1 6944   0.405   0.617   5.787
   59CHL1   H1A 6945   0.298   0.608   5.755
   59CHL1   H1B 6946   0.453   0.519   5.773
   59CHL1    C2 6947   0.405   0.662   5.935
   59CHL1   H2A 6948   0.374   0.576   5.998
   59CHL1   H2B 6949   0.332   0.744   5.951
   59CHL1   C20 6950   0.444   0.709   4.968
   59CHL1   H20 6951   0.440   0.817   4.940
   59CHL1   C21 6952   0.303   0.670   4.985
   59CHL1  H21A 6953   0.239   0.635   4.901
   59CHL1  H21B 6954   0.264   0.756   5.025
   59CHL1  H21C 6955   0.292   0.610   5.075
   59CHL1   C22 6956   0.494   0.621   4.854
   59CHL1  H22A 6957   0.601   0.644   4.839
   59CHL1  H22B 6958   0.486   0.513   4.874
   59CHL1   C23 6959   0.420   0.635   4.721
   59CHL1  H23A 6960   0.480   0.570   4.657
   59CHL1  H23B 6961   0.314   0.599   4.721
   59CHL1   C24 6962   0.433   0.776   4.667
   59CHL1  H24A 6963   0.363   0.841   4.725
   59CHL1  H24B 6964   0.537   0.810   4.687
   59CHL1   C25 6965   0.412   0.788   4.516
   59CHL1   H25 6966   0.500   0.750   4.461
   59CHL1   C26 6967   0.295   0.706   4.465
   59CHL1  H26A 6968   0.227   0.724   4.544
   59CHL1  H26B 6969   0.249   0.745   4.373
   59CHL1  H26C 6970   0.293   0.596   4.470
   59CHL1   C27 6971   0.392   0.938   4.488
   59CHL1  H27A 6972   0.303   0.979   4.541
   59CHL1  H27B 6973   0.481   0.993   4.525
   59CHL1  H27C 6974   0.380   0.957   4.380
   60CHL1    C3 6975   1.090   0.299   5.975
   60CHL1    H3 6976   1.005   0.372   5.966
   60CHL1    O3 6977   1.106   0.262   6.111
   60CHL1   H3' 6978   1.074   0.339   6.160
   60CHL1    C4 6979   1.061   0.175   5.888
   60CHL1   H4A 6980   1.143   0.102   5.902
   60CHL1   H4B 6981   0.969   0.126   5.928
   60CHL1    C5 6982   1.047   0.218   5.743
   60CHL1    C6 6983   0.929   0.206   5.680
   60CHL1    H6 6984   0.847   0.153   5.732
   60CHL1    C7 6985   0.899   0.262   5.544
   60CHL1   H7A 6986   0.826   0.201   5.488
   60CHL1   H7B 6987   0.856   0.364   5.558
   60CHL1    C8 6988   1.027   0.280   5.461
   60CHL1    H8 6989   1.061   0.178   5.433
   60CHL1   C14 6990   0.999   0.362   5.336
   60CHL1   H14 6991   0.979   0.467   5.371
   60CHL1   C15 6992   0.877   0.328   5.249
   60CHL1  H15A 6993   0.875   0.219   5.227
   60CHL1  H15B 6994   0.782   0.361   5.295
   60CHL1   C16 6995   0.902   0.401   5.118
   60CHL1  H16A 6996   0.878   0.336   5.031
   60CHL1  H16B 6997   0.844   0.494   5.109
   60CHL1   C17 6998   1.051   0.439   5.117
   60CHL1   H17 6999   1.057   0.549   5.136
   60CHL1   C13 7000   1.117   0.371   5.242
   60CHL1   C18 7001   1.171   0.230   5.206
   60CHL1  H18A 7002   1.262   0.231   5.143
   60CHL1  H18B 7003   1.207   0.176   5.295
   60CHL1  H18C 7004   1.095   0.172   5.151
   60CHL1   C12 7005   1.223   0.450   5.321
   60CHL1  H12A 7006   1.319   0.441   5.267
   60CHL1  H12B 7007   1.194   0.557   5.332
   60CHL1   C11 7008   1.257   0.395   5.462
   60CHL1  H11A 7009   1.328   0.311   5.447
   60CHL1  H11B 7010   1.310   0.474   5.520
   60CHL1    C9 7011   1.134   0.353   5.545
   60CHL1    H9 7012   1.084   0.450   5.570
   60CHL1   C10 7013   1.169   0.291   5.684
   60CHL1   C19 7014   1.288   0.191   5.669
   60CHL1  H19A 7015   1.302   0.128   5.760
   60CHL1  H19B 7016   1.272   0.123   5.583
   60CHL1  H19C 7017   1.383   0.245   5.654
   60CHL1    C1 7018   1.212   0.407   5.781
   60CHL1   H1A 7019   1.310   0.448   5.751
   60CHL1   H1B 7020   1.139   0.491   5.775
   60CHL1    C2 7021   1.219   0.365   5.929
   60CHL1   H2A 7022   1.243   0.453   5.992
   60CHL1   H2B 7023   1.299   0.289   5.941
   60CHL1   C20 7024   1.101   0.407   4.976
   60CHL1   H20 7025   1.095   0.299   4.951
   60CHL1   C21 7026   1.244   0.438   4.991
   60CHL1  H21A 7027   1.303   0.392   5.070
   60CHL1  H21B 7028   1.232   0.544   5.019
   60CHL1  H21C 7029   1.313   0.418   4.911
   60CHL1   C22 7030   1.033   0.493   4.863
   60CHL1  H22A 7031   0.927   0.515   4.888
   60CHL1  H22B 7032   1.076   0.593   4.852
   60CHL1   C23 7033   1.037   0.430   4.724
   60CHL1  H23A 7034   1.141   0.399   4.699
   60CHL1  H23B 7035   0.976   0.338   4.728
   60CHL1   C24 7036   0.981   0.522   4.613
   60CHL1  H24A 7037   0.874   0.541   4.629
   60CHL1  H24B 7038   1.021   0.624   4.616
   60CHL1   C25 7039   1.008   0.465   4.472
   60CHL1   H25 7040   1.117   0.440   4.465
   60CHL1   C26 7041   0.927   0.337   4.447
   60CHL1  H26A 7042   0.953   0.256   4.518
   60CHL1  H26B 7043   0.819   0.362   4.457
   60CHL1  H26C 7044   0.946   0.301   4.344
   60CHL1   C27 7045   0.974   0.566   4.362
   60CHL1  H27A 7046   0.871   0.606   4.373
   60CHL1  H27B 7047   1.044   0.652   4.365
   60CHL1  H27C 7048   0.982   0.516   4.264
   61CHL1    C3 7049   4.502   1.157   5.991
   61CHL1    H3 7050   4.396   1.192   5.975
   61CHL1    O3 7051   4.543   1.168   6.128
   61CHL1   H3' 7052   4.466   1.144   6.179
   61CHL1    C4 7053   4.517   1.013   5.980
   61CHL1   H4A 7054   4.622   0.985   6.006
   61CHL1   H4B 7055   4.445   0.967   6.053
   61CHL1    C5 7056   4.490   0.986   5.838
   61CHL1    C6 7057   4.395   0.907   5.813
   61CHL1    H6 7058   4.335   0.857   5.887
   61CHL1    C7 7059   4.394   0.855   5.681
   61CHL1   H7A 7060   4.432   0.770   5.732
   61CHL1   H7B 7061   4.291   0.853   5.643
   61CHL1    C8 7062   4.494   0.871   5.572
   61CHL1    H8 7063   4.585   0.809   5.591
   61CHL1   C14 7064   4.426   0.837   5.445
   61CHL1   H14 7065   4.330   0.892   5.437
   61CHL1   C15 7066   4.393   0.695   5.436
   61CHL1  H15A 7067   4.493   0.660   5.461
   61CHL1  H15B 7068   4.311   0.656   5.495
   61CHL1   C16 7069   4.382   0.653   5.300
   61CHL1  H16A 7070   4.431   0.564   5.257
   61CHL1  H16B 7071   4.276   0.620   5.311
   61CHL1   C17 7072   4.426   0.779   5.224
   61CHL1   H17 7073   4.336   0.838   5.223
   61CHL1   C13 7074   4.506   0.861   5.322
   61CHL1   C18 7075   4.629   0.788   5.313
   61CHL1  H18A 7076   4.621   0.680   5.330
   61CHL1  H18B 7077   4.687   0.782   5.222
   61CHL1  H18C 7078   4.707   0.846   5.359
   61CHL1   C12 7079   4.541   1.009   5.321
   61CHL1  H12A 7080   4.624   1.031   5.252
   61CHL1  H12B 7081   4.447   1.059   5.293
   61CHL1   C11 7082   4.604   1.052   5.455
   61CHL1  H11A 7083   4.703   1.003   5.466
   61CHL1  H11B 7084   4.618   1.160   5.452
   61CHL1    C9 7085   4.516   1.015   5.575
   61CHL1    H9 7086   4.415   1.058   5.556
   61CHL1   C10 7087   4.558   1.057   5.718
   61CHL1   C19 7088   4.704   1.052   5.723
   61CHL1  H19A 7089   4.689   0.951   5.694
   61CHL1  H19B 7090   4.763   1.102   5.645
   61CHL1  H19C 7091   4.757   1.048   5.820
   61CHL1    C1 7092   4.537   1.195   5.740
   61CHL1   H1A 7093   4.594   1.248   5.660
   61CHL1   H1B 7094   4.429   1.216   5.723
   61CHL1    C2 7095   4.594   1.219   5.881
   61CHL1   H2A 7096   4.614   1.322   5.879
   61CHL1   H2B 7097   4.698   1.201   5.908
   61CHL1   C20 7098   4.497   0.748   5.090
   61CHL1   H20 7099   4.574   0.674   5.119
   61CHL1   C21 7100   4.577   0.900   5.060
   61CHL1  H21A 7101   4.628   0.926   4.968
   61CHL1  H21B 7102   4.671   0.920   5.102
   61CHL1  H21C 7103   4.521   0.993   5.063
   61CHL1   C22 7104   4.421   0.626   4.992
   61CHL1  H22A 7105   4.499   0.579   4.931
   61CHL1  H22B 7106   4.382   0.558   5.062
   61CHL1   C23 7107   4.322   0.621   4.857
   61CHL1  H23A 7108   4.262   0.686   4.901
   61CHL1  H23B 7109   4.284   0.708   4.813
   61CHL1   C24 7110   4.187   0.572   4.811
   61CHL1  H24A 7111   4.205   0.561   4.703
   61CHL1  H24B 7112   4.170   0.483   4.858
   61CHL1   C25 7113   4.071   0.660   4.773
   61CHL1   H25 7114   4.035   0.730   4.849
   61CHL1   C26 7115   4.092   0.733   4.643
   61CHL1  H26A 7116   4.154   0.681   4.569
   61CHL1  H26B 7117   3.993   0.735   4.595
   61CHL1  H26C 7118   4.133   0.833   4.672
   61CHL1   C27 7119   3.965   0.563   4.756
   61CHL1  H27A 7120   3.872   0.618   4.761
   61CHL1  H27B 7121   3.974   0.494   4.669
   61CHL1  H27C 7122   3.972   0.505   4.850
   62CHL1    C3 7123   1.073   2.151   2.495
   62CHL1    H3 7124   1.177   2.189   2.501
   62CHL1    O3 7125   1.018   2.163   2.364
   62CHL1   H3' 7126   1.078   2.220   2.315
   62CHL1    C4 7127   1.060   2.005   2.545
   62CHL1   H4A 7128   0.973   1.960   2.492
   62CHL1   H4B 7129   1.145   1.952   2.499
   62CHL1    C5 7130   1.046   1.974   2.695
   62CHL1    C6 7131   1.077   1.856   2.747
   62CHL1    H6 7132   1.130   1.785   2.683
   62CHL1    C7 7133   1.101   1.845   2.896
   62CHL1   H7A 7134   1.105   1.740   2.934
   62CHL1   H7B 7135   1.193   1.898   2.923
   62CHL1    C8 7136   1.029   1.932   2.990
   62CHL1    H8 7137   0.936   1.874   2.970
   62CHL1   C14 7138   1.102   1.927   3.133
   62CHL1   H14 7139   1.197   1.981   3.130
   62CHL1   C15 7140   1.132   1.793   3.210
   62CHL1  H15A 7141   1.073   1.704   3.176
   62CHL1  H15B 7142   1.238   1.770   3.216
   62CHL1   C16 7143   1.116   1.815   3.361
   62CHL1  H16A 7144   1.070   1.723   3.392
   62CHL1  H16B 7145   1.210   1.810   3.419
   62CHL1   C17 7146   1.047   1.953   3.377
   62CHL1   H17 7147   1.129   2.023   3.402
   62CHL1   C13 7148   1.018   2.002   3.231
   62CHL1   C18 7149   0.902   1.935   3.198
   62CHL1  H18A 7150   0.836   1.932   3.116
   62CHL1  H18B 7151   0.920   1.836   3.155
   62CHL1  H18C 7152   0.837   1.947   3.284
   62CHL1   C12 7153   0.993   2.149   3.204
   62CHL1  H12A 7154   0.900   2.175   3.262
   62CHL1  H12B 7155   1.079   2.204   3.243
   62CHL1   C11 7156   0.971   2.187   3.056
   62CHL1  H11A 7157   0.868   2.221   3.076
   62CHL1  H11B 7158   0.987   2.290   3.024
   62CHL1    C9 7159   1.013   2.076   2.943
   62CHL1    H9 7160   1.120   2.109   2.943
   62CHL1   C10 7161   0.980   2.080   2.783
   62CHL1   C19 7162   0.852   2.005   2.720
   62CHL1  H19A 7163   0.833   2.008   2.611
   62CHL1  H19B 7164   0.828   1.907   2.767
   62CHL1  H19C 7165   0.755   2.045   2.718
   62CHL1    C1 7166   1.021   2.221   2.731
   62CHL1   H1A 7167   0.969   2.300   2.788
   62CHL1   H1B 7168   1.127   2.245   2.757
   62CHL1    C2 7169   0.992   2.240   2.583
   62CHL1   H2A 7170   0.994   2.348   2.558
   62CHL1   H2B 7171   0.891   2.199   2.557
   62CHL1   C20 7172   0.951   1.966   3.502
   62CHL1   H20 7173   0.869   1.892   3.511
   62CHL1   C21 7174   0.868   2.096   3.505
   62CHL1  H21A 7175   0.803   2.102   3.595
   62CHL1  H21B 7176   0.799   2.089   3.419
   62CHL1  H21C 7177   0.930   2.186   3.495
   62CHL1   C22 7178   1.033   1.940   3.628
   62CHL1  H22A 7179   1.069   1.834   3.629
   62CHL1  H22B 7180   1.121   2.007   3.630
   62CHL1   C23 7181   0.958   1.962   3.756
   62CHL1  H23A 7182   0.915   2.064   3.765
   62CHL1  H23B 7183   0.876   1.888   3.773
   62CHL1   C24 7184   1.067   1.956   3.858
   62CHL1  H24A 7185   1.118   1.855   3.858
   62CHL1  H24B 7186   1.141   2.038   3.853
   62CHL1   C25 7187   1.008   1.968   3.989
   62CHL1   H25 7188   0.935   1.883   3.982
   62CHL1   C26 7189   1.124   1.973   4.089
   62CHL1  H26A 7190   1.079   1.965   4.192
   62CHL1  H26B 7191   1.193   1.886   4.072
   62CHL1  H26C 7192   1.178   2.065   4.090
   62CHL1   C27 7193   0.921   2.073   4.036
   62CHL1  H27A 7194   0.820   2.077   3.993
   62CHL1  H27B 7195   0.911   2.067   4.147
   62CHL1  H27C 7196   0.988   2.158   4.018
   63CHL1    C3 7197   1.884   0.747   2.499
   63CHL1    H3 7198   1.881   0.636   2.502
   63CHL1    O3 7199   1.854   0.790   2.367
   63CHL1   H3' 7200   1.766   0.755   2.347
   63CHL1    C4 7201   1.776   0.792   2.590
   63CHL1   H4A 7202   1.762   0.903   2.576
   63CHL1   H4B 7203   1.685   0.755   2.538
   63CHL1    C5 7204   1.807   0.744   2.736
   63CHL1    C6 7205   1.743   0.658   2.822
   63CHL1    H6 7206   1.667   0.589   2.790
   63CHL1    C7 7207   1.710   0.696   2.965
   63CHL1   H7A 7208   1.606   0.739   2.980
   63CHL1   H7B 7209   1.712   0.604   3.024
   63CHL1    C8 7210   1.799   0.804   3.022
   63CHL1    H8 7211   1.755   0.906   3.012
   63CHL1   C14 7212   1.811   0.763   3.165
   63CHL1   H14 7213   1.855   0.660   3.162
   63CHL1   C15 7214   1.682   0.755   3.249
   63CHL1  H15A 7215   1.614   0.841   3.228
   63CHL1  H15B 7216   1.628   0.661   3.231
   63CHL1   C16 7217   1.736   0.763   3.392
   63CHL1  H16A 7218   1.686   0.848   3.444
   63CHL1  H16B 7219   1.722   0.671   3.451
   63CHL1   C17 7220   1.889   0.791   3.378
   63CHL1   H17 7221   1.943   0.694   3.383
   63CHL1   C13 7222   1.909   0.845   3.239
   63CHL1   C18 7223   1.848   0.982   3.251
   63CHL1  H18A 7224   1.751   0.991   3.303
   63CHL1  H18B 7225   1.917   1.050   3.304
   63CHL1  H18C 7226   1.828   1.023   3.151
   63CHL1   C12 7227   2.047   0.828   3.169
   63CHL1  H12A 7228   2.125   0.893   3.213
   63CHL1  H12B 7229   2.076   0.722   3.182
   63CHL1   C11 7230   2.051   0.851   3.016
   63CHL1  H11A 7231   2.066   0.954   2.986
   63CHL1  H11B 7232   2.139   0.805   2.970
   63CHL1    C9 7233   1.931   0.791   2.947
   63CHL1    H9 7234   1.955   0.682   2.953
   63CHL1   C10 7235   1.913   0.823   2.797
   63CHL1   C19 7236   1.896   0.968   2.781
   63CHL1  H19A 7237   1.810   1.018   2.828
   63CHL1  H19B 7238   1.988   1.010   2.822
   63CHL1  H19C 7239   1.901   0.998   2.674
   63CHL1    C1 7240   2.032   0.783   2.708
   63CHL1   H1A 7241   2.118   0.844   2.743
   63CHL1   H1B 7242   2.052   0.676   2.730
   63CHL1    C2 7243   2.014   0.804   2.554
   63CHL1   H2A 7244   2.096   0.752   2.501
   63CHL1   H2B 7245   2.019   0.913   2.529
   63CHL1   C20 7246   1.932   0.878   3.493
   63CHL1   H20 7247   1.885   0.979   3.498
   63CHL1   C21 7248   2.078   0.899   3.487
   63CHL1  H21A 7249   2.105   0.954   3.396
   63CHL1  H21B 7250   2.125   0.798   3.489
   63CHL1  H21C 7251   2.117   0.960   3.569
   63CHL1   C22 7252   1.905   0.799   3.616
   63CHL1  H22A 7253   1.794   0.794   3.629
   63CHL1  H22B 7254   1.950   0.698   3.617
   63CHL1   C23 7255   1.959   0.863   3.735
   63CHL1  H23A 7256   2.064   0.832   3.759
   63CHL1  H23B 7257   1.961   0.975   3.722
   63CHL1   C24 7258   1.862   0.807   3.837
   63CHL1  H24A 7259   1.769   0.872   3.834
   63CHL1  H24B 7260   1.827   0.705   3.822
   63CHL1   C25 7261   1.937   0.811   3.963
   63CHL1   H25 7262   2.047   0.792   3.958
   63CHL1   C26 7263   1.905   0.958   3.958
   63CHL1  H26A 7264   1.999   0.994   3.912
   63CHL1  H26B 7265   1.911   1.046   4.016
   63CHL1  H26C 7266   1.891   0.953   4.065
   63CHL1   C27 7267   1.884   0.718   4.071
   63CHL1  H27A 7268   1.944   0.722   4.164
   63CHL1  H27B 7269   1.784   0.752   4.094
   63CHL1  H27C 7270   1.870   0.612   4.046
   64CHL1    C3 7271   2.567   0.752   2.507
   64CHL1    H3 7272   2.539   0.859   2.495
   64CHL1    O3 7273   2.594   0.698   2.380
   64CHL1   H3' 7274   2.600   0.777   2.322
   64CHL1    C4 7275   2.692   0.738   2.593
   64CHL1   H4A 7276   2.728   0.634   2.593
   64CHL1   H4B 7277   2.773   0.799   2.544
   64CHL1    C5 7278   2.663   0.782   2.735
   64CHL1    C6 7279   2.743   0.866   2.791
   64CHL1    H6 7280   2.826   0.899   2.731
   64CHL1    C7 7281   2.729   0.925   2.926
   64CHL1   H7A 7282   2.825   0.957   2.972
   64CHL1   H7B 7283   2.658   1.009   2.918
   64CHL1    C8 7284   2.639   0.852   3.016
   64CHL1    H8 7285   2.696   0.764   3.049
   64CHL1   C14 7286   2.599   0.945   3.128
   64CHL1   H14 7287   2.532   1.024   3.083
   64CHL1   C15 7288   2.703   1.034   3.196
   64CHL1  H15A 7289   2.808   0.996   3.197
   64CHL1  H15B 7290   2.694   1.136   3.153
   64CHL1   C16 7291   2.650   1.052   3.333
   64CHL1  H16A 7292   2.717   0.988   3.395
   64CHL1  H16B 7293   2.648   1.158   3.365
   64CHL1   C17 7294   2.511   0.988   3.335
   64CHL1   H17 7295   2.439   1.066   3.297
   64CHL1   C13 7296   2.515   0.878   3.230
   64CHL1   C18 7297   2.588   0.755   3.290
   64CHL1  H18A 7298   2.514   0.686   3.333
   64CHL1  H18B 7299   2.643   0.695   3.218
   64CHL1  H18C 7300   2.659   0.785   3.370
   64CHL1   C12 7301   2.383   0.842   3.157
   64CHL1  H12A 7302   2.318   0.780   3.220
   64CHL1  H12B 7303   2.329   0.936   3.130
   64CHL1   C11 7304   2.411   0.759   3.031
   64CHL1  H11A 7305   2.453   0.664   3.068
   64CHL1  H11B 7306   2.319   0.739   2.975
   64CHL1    C9 7307   2.512   0.822   2.936
   64CHL1    H9 7308   2.471   0.921   2.903
   64CHL1   C10 7309   2.537   0.741   2.806
   64CHL1   C19 7310   2.560   0.596   2.847
   64CHL1  H19A 7311   2.467   0.539   2.855
   64CHL1  H19B 7312   2.624   0.545   2.774
   64CHL1  H19C 7313   2.609   0.595   2.946
   64CHL1    C1 7314   2.419   0.752   2.707
   64CHL1   H1A 7315   2.328   0.710   2.754
   64CHL1   H1B 7316   2.401   0.860   2.685
   64CHL1    C2 7317   2.449   0.681   2.574
   64CHL1   H2A 7318   2.360   0.683   2.508
   64CHL1   H2B 7319   2.475   0.575   2.591
   64CHL1   C20 7320   2.479   0.948   3.476
   64CHL1   H20 7321   2.557   0.888   3.526
   64CHL1   C21 7322   2.357   0.864   3.464
   64CHL1  H21A 7323   2.311   0.847   3.562
   64CHL1  H21B 7324   2.366   0.764   3.420
   64CHL1  H21C 7325   2.294   0.923   3.394
   64CHL1   C22 7326   2.448   1.071   3.559
   64CHL1  H22A 7327   2.539   1.126   3.589
   64CHL1  H22B 7328   2.397   1.145   3.496
   64CHL1   C23 7329   2.367   1.045   3.687
   64CHL1  H23A 7330   2.357   1.151   3.706
   64CHL1  H23B 7331   2.264   1.012   3.674
   64CHL1   C24 7332   2.440   0.960   3.795
   64CHL1  H24A 7333   2.470   0.866   3.746
   64CHL1  H24B 7334   2.524   1.019   3.832
   64CHL1   C25 7335   2.378   0.920   3.928
   64CHL1   H25 7336   2.276   0.877   3.908
   64CHL1   C26 7337   2.455   0.836   4.025
   64CHL1  H26A 7338   2.483   0.741   3.980
   64CHL1  H26B 7339   2.543   0.897   4.059
   64CHL1  H26C 7340   2.390   0.821   4.115
   64CHL1   C27 7341   2.379   1.036   4.021
   64CHL1  H27A 7342   2.362   1.019   4.126
   64CHL1  H27B 7343   2.444   1.124   4.013
   64CHL1  H27C 7344   2.285   1.060   3.974
   65CHL1    C3 7345   1.886   3.767   2.505
   65CHL1    H3 7346   1.987   3.810   2.487
   65CHL1    O3 7347   1.822   3.741   2.381
   65CHL1   H3' 7348   1.838   3.822   2.330
   65CHL1    C4 7349   1.899   3.638   2.587
   65CHL1   H4A 7350   1.800   3.589   2.591
   65CHL1   H4B 7351   1.967   3.569   2.531
   65CHL1    C5 7352   1.947   3.660   2.729
   65CHL1    C6 7353   2.051   3.593   2.780
   65CHL1    H6 7354   2.112   3.527   2.716
   65CHL1    C7 7355   2.091   3.601   2.924
   65CHL1   H7A 7356   2.121   3.504   2.968
   65CHL1   H7B 7357   2.186   3.648   2.914
   65CHL1    C8 7358   1.987   3.675   3.016
   65CHL1    H8 7359   1.910   3.599   3.036
   65CHL1   C14 7360   2.037   3.721   3.152
   65CHL1   H14 7361   2.103   3.809   3.137
   65CHL1   C15 7362   2.117   3.617   3.228
   65CHL1  H15A 7363   2.071   3.518   3.223
   65CHL1  H15B 7364   2.211   3.611   3.174
   65CHL1   C16 7365   2.116   3.668   3.373
   65CHL1  H16A 7366   2.082   3.589   3.441
   65CHL1  H16B 7367   2.209   3.713   3.413
   65CHL1   C17 7368   2.028   3.793   3.377
   65CHL1   H17 7369   2.097   3.876   3.351
   65CHL1   C13 7370   1.938   3.779   3.252
   65CHL1   C18 7371   1.828   3.681   3.283
   65CHL1  H18A 7372   1.771   3.662   3.189
   65CHL1  H18B 7373   1.868   3.587   3.323
   65CHL1  H18C 7374   1.762   3.731   3.357
   65CHL1   C12 7375   1.884   3.906   3.189
   65CHL1  H12A 7376   1.810   3.957   3.252
   65CHL1  H12B 7377   1.972   3.968   3.192
   65CHL1   C11 7378   1.837   3.885   3.043
   65CHL1  H11A 7379   1.739   3.835   3.056
   65CHL1  H11B 7380   1.821   3.984   2.996
   65CHL1    C9 7381   1.927   3.798   2.948
   65CHL1    H9 7382   2.014   3.860   2.925
   65CHL1   C10 7383   1.866   3.765   2.808
   65CHL1   C19 7384   1.728   3.701   2.836
   65CHL1  H19A 7385   1.659   3.777   2.879
   65CHL1  H19B 7386   1.680   3.661   2.746
   65CHL1  H19C 7387   1.740   3.619   2.909
   65CHL1    C1 7388   1.855   3.894   2.719
   65CHL1   H1A 7389   1.792   3.970   2.769
   65CHL1   H1B 7390   1.956   3.938   2.704
   65CHL1    C2 7391   1.798   3.868   2.579
   65CHL1   H2A 7392   1.790   3.961   2.519
   65CHL1   H2B 7393   1.696   3.825   2.589
   65CHL1   C20 7394   1.976   3.810   3.520
   65CHL1   H20 7395   1.912   3.722   3.541
   65CHL1   C21 7396   1.889   3.937   3.532
   65CHL1  H21A 7397   1.936   4.029   3.493
   65CHL1  H21B 7398   1.865   3.957   3.638
   65CHL1  H21C 7399   1.797   3.921   3.474
   65CHL1   C22 7400   2.085   3.800   3.633
   65CHL1  H22A 7401   2.038   3.800   3.734
   65CHL1  H22B 7402   2.149   3.710   3.623
   65CHL1   C23 7403   2.179   3.916   3.636
   65CHL1  H23A 7404   2.217   3.923   3.532
   65CHL1  H23B 7405   2.122   4.006   3.667
   65CHL1   C24 7406   2.302   3.900   3.725
   65CHL1  H24A 7407   2.278   3.884   3.831
   65CHL1  H24B 7408   2.357   3.812   3.680
   65CHL1   C25 7409   2.412   4.005   3.716
   65CHL1   H25 7410   2.429   4.010   3.607
   65CHL1   C26 7411   2.405   4.147   3.772
   65CHL1  H26A 7412   2.347   4.201   3.702
   65CHL1  H26B 7413   2.375   4.154   3.877
   65CHL1  H26C 7414   2.479   4.224   3.759
   65CHL1   C27 7415   2.524   3.955   3.797
   65CHL1  H27A 7416   2.578   3.867   3.762
   65CHL1  H27B 7417   2.591   4.037   3.780
   65CHL1  H27C 7418   2.503   3.960   3.906
   66CHL1    C3 7419   3.722   1.414   2.505
   66CHL1    H3 7420   3.830   1.420   2.529
   66CHL1    O3 7421   3.710   1.427   2.364
   66CHL1   H3' 7422   3.747   1.514   2.344
   66CHL1    C4 7423   3.664   1.280   2.549
   66CHL1   H4A 7424   3.562   1.273   2.508
   66CHL1   H4B 7425   3.723   1.198   2.500
   66CHL1    C5 7426   3.660   1.263   2.699
   66CHL1    C6 7427   3.725   1.160   2.758
   66CHL1    H6 7428   3.777   1.086   2.696
   66CHL1    C7 7429   3.729   1.130   2.905
   66CHL1   H7A 7430   3.694   1.027   2.926
   66CHL1   H7B 7431   3.833   1.125   2.942
   66CHL1    C8 7432   3.634   1.227   2.979
   66CHL1    H8 7433   3.535   1.181   2.968
   66CHL1   C14 7434   3.678   1.241   3.123
   66CHL1   H14 7435   3.778   1.278   3.117
   66CHL1   C15 7436   3.682   1.119   3.211
   66CHL1  H15A 7437   3.599   1.045   3.200
   66CHL1  H15B 7438   3.772   1.062   3.189
   66CHL1   C16 7439   3.676   1.188   3.350
   66CHL1  H16A 7440   3.607   1.127   3.411
   66CHL1  H16B 7441   3.774   1.207   3.396
   66CHL1   C17 7442   3.654   1.336   3.347
   66CHL1   H17 7443   3.753   1.390   3.340
   66CHL1   C13 7444   3.606   1.342   3.207
   66CHL1   C18 7445   3.483   1.269   3.211
   66CHL1  H18A 7446   3.443   1.225   3.120
   66CHL1  H18B 7447   3.455   1.200   3.293
   66CHL1  H18C 7448   3.430   1.363   3.222
   66CHL1   C12 7449   3.592   1.481   3.149
   66CHL1  H12A 7450   3.521   1.541   3.210
   66CHL1  H12B 7451   3.692   1.529   3.154
   66CHL1   C11 7452   3.537   1.465   3.008
   66CHL1  H11A 7453   3.434   1.424   3.012
   66CHL1  H11B 7454   3.532   1.565   2.962
   66CHL1    C9 7455   3.623   1.369   2.922
   66CHL1    H9 7456   3.724   1.407   2.935
   66CHL1   C10 7457   3.589   1.380   2.773
   66CHL1   C19 7458   3.436   1.375   2.758
   66CHL1  H19A 7459   3.409   1.359   2.652
   66CHL1  H19B 7460   3.391   1.297   2.822
   66CHL1  H19C 7461   3.394   1.474   2.788
   66CHL1    C1 7462   3.625   1.522   2.718
   66CHL1   H1A 7463   3.555   1.600   2.753
   66CHL1   H1B 7464   3.709   1.564   2.769
   66CHL1    C2 7465   3.647   1.532   2.567
   66CHL1   H2A 7466   3.704   1.624   2.543
   66CHL1   H2B 7467   3.545   1.537   2.523
   66CHL1   C20 7468   3.581   1.393   3.473
   66CHL1   H20 7469   3.510   1.471   3.444
   66CHL1   C21 7470   3.694   1.461   3.552
   66CHL1  H21A 7471   3.668   1.494   3.655
   66CHL1  H21B 7472   3.758   1.534   3.499
   66CHL1  H21C 7473   3.764   1.381   3.567
   66CHL1   C22 7474   3.504   1.293   3.568
   66CHL1  H22A 7475   3.448   1.221   3.508
   66CHL1  H22B 7476   3.564   1.228   3.630
   66CHL1   C23 7477   3.422   1.359   3.681
   66CHL1  H23A 7478   3.486   1.433   3.733
   66CHL1  H23B 7479   3.344   1.419   3.631
   66CHL1   C24 7480   3.369   1.258   3.789
   66CHL1  H24A 7481   3.285   1.193   3.768
   66CHL1  H24B 7482   3.446   1.189   3.827
   66CHL1   C25 7483   3.272   1.311   3.887
   66CHL1   H25 7484   3.330   1.391   3.934
   66CHL1   C26 7485   3.156   1.380   3.832
   66CHL1  H26A 7486   3.064   1.333   3.801
   66CHL1  H26B 7487   3.120   1.423   3.923
   66CHL1  H26C 7488   3.200   1.450   3.761
   66CHL1   C27 7489   3.201   1.206   3.972
   66CHL1  H27A 7490   3.143   1.259   4.050
   66CHL1  H27B 7491   3.126   1.147   3.916
   66CHL1  H27C 7492   3.279   1.141   4.016
   67CHL1    C3 7493   3.351   3.666   2.513
   67CHL1    H3 7494   3.389   3.768   2.540
   67CHL1    O3 7495   3.328   3.658   2.374
   67CHL1   H3' 7496   3.242   3.703   2.360
   67CHL1    C4 7497   3.453   3.560   2.545
   67CHL1   H4A 7498   3.408   3.461   2.520
   67CHL1   H4B 7499   3.544   3.570   2.482
   67CHL1    C5 7500   3.479   3.581   2.693
   67CHL1    C6 7501   3.595   3.628   2.736
   67CHL1    H6 7502   3.678   3.642   2.665
   67CHL1    C7 7503   3.618   3.654   2.882
   67CHL1   H7A 7504   3.721   3.647   2.905
   67CHL1   H7B 7505   3.607   3.761   2.903
   67CHL1    C8 7506   3.531   3.571   2.980
   67CHL1    H8 7507   3.558   3.463   2.982
   67CHL1   C14 7508   3.537   3.630   3.121
   67CHL1   H14 7509   3.517   3.739   3.111
   67CHL1   C15 7510   3.666   3.630   3.186
   67CHL1  H15A 7511   3.689   3.525   3.160
   67CHL1  H15B 7512   3.742   3.698   3.148
   67CHL1   C16 7513   3.648   3.647   3.337
   67CHL1  H16A 7514   3.696   3.565   3.396
   67CHL1  H16B 7515   3.690   3.743   3.374
   67CHL1   C17 7516   3.499   3.637   3.355
   67CHL1   H17 7517   3.466   3.743   3.352
   67CHL1   C13 7518   3.448   3.568   3.228
   67CHL1   C18 7519   3.466   3.413   3.246
   67CHL1  H18A 7520   3.395   3.374   3.321
   67CHL1  H18B 7521   3.448   3.358   3.151
   67CHL1  H18C 7522   3.568   3.386   3.280
   67CHL1   C12 7523   3.313   3.614   3.180
   67CHL1  H12A 7524   3.232   3.589   3.249
   67CHL1  H12B 7525   3.320   3.725   3.173
   67CHL1   C11 7526   3.284   3.557   3.041
   67CHL1  H11A 7527   3.274   3.447   3.051
   67CHL1  H11B 7528   3.188   3.602   3.009
   67CHL1    C9 7529   3.390   3.595   2.935
   67CHL1    H9 7530   3.387   3.707   2.935
   67CHL1   C10 7531   3.361   3.554   2.788
   67CHL1   C19 7532   3.328   3.404   2.784
   67CHL1  H19A 7533   3.252   3.371   2.856
   67CHL1  H19B 7534   3.306   3.365   2.683
   67CHL1  H19C 7535   3.422   3.360   2.817
   67CHL1    C1 7536   3.241   3.636   2.739
   67CHL1   H1A 7537   3.151   3.598   2.791
   67CHL1   H1B 7538   3.260   3.741   2.771
   67CHL1    C2 7539   3.220   3.637   2.587
   67CHL1   H2A 7540   3.144   3.713   2.563
   67CHL1   H2B 7541   3.184   3.536   2.556
   67CHL1   C20 7542   3.464   3.582   3.490
   67CHL1   H20 7543   3.495   3.475   3.506
   67CHL1   C21 7544   3.313   3.598   3.501
   67CHL1  H21A 7545   3.264   3.526   3.433
   67CHL1  H21B 7546   3.288   3.702   3.472
   67CHL1  H21C 7547   3.271   3.578   3.600
   67CHL1   C22 7548   3.531   3.670   3.593
   67CHL1  H22A 7549   3.643   3.664   3.593
   67CHL1  H22B 7550   3.503   3.776   3.580
   67CHL1   C23 7551   3.478   3.641   3.728
   67CHL1  H23A 7552   3.492   3.738   3.781
   67CHL1  H23B 7553   3.378   3.600   3.750
   67CHL1   C24 7554   3.555   3.539   3.792
   67CHL1  H24A 7555   3.534   3.431   3.777
   67CHL1  H24B 7556   3.662   3.546   3.752
   67CHL1   C25 7557   3.519   3.597   3.933
   67CHL1   H25 7558   3.552   3.703   3.956
   67CHL1   C26 7559   3.448   3.521   4.050
   67CHL1  H26A 7560   3.476   3.565   4.150
   67CHL1  H26B 7561   3.342   3.530   4.031
   67CHL1  H26C 7562   3.478   3.414   4.063
   67CHL1   C27 7563   3.630   3.553   3.962
   67CHL1  H27A 7564   3.722   3.598   3.914
   67CHL1  H27B 7565   3.644   3.575   4.070
   67CHL1  H27C 7566   3.627   3.438   3.950
   68CHL1    C3 7567   4.098   3.664   2.515
   68CHL1    H3 7568   4.152   3.568   2.527
   68CHL1    O3 7569   4.095   3.692   2.376
   68CHL1   H3' 7570   4.050   3.619   2.334
   68CHL1    C4 7571   3.955   3.651   2.574
   68CHL1   H4A 7572   3.894   3.739   2.547
   68CHL1   H4B 7573   3.909   3.564   2.522
   68CHL1    C5 7574   3.958   3.631   2.725
   68CHL1    C6 7575   3.893   3.532   2.785
   68CHL1    H6 7576   3.824   3.477   2.721
   68CHL1    C7 7577   3.888   3.492   2.932
   68CHL1   H7A 7578   3.784   3.470   2.965
   68CHL1   H7B 7579   3.932   3.395   2.956
   68CHL1    C8 7580   3.955   3.603   3.016
   68CHL1    H8 7581   3.886   3.688   3.023
   68CHL1   C14 7582   4.002   3.546   3.149
   68CHL1   H14 7583   4.072   3.463   3.121
   68CHL1   C15 7584   3.906   3.478   3.242
   68CHL1  H15A 7585   3.854   3.566   3.271
   68CHL1  H15B 7586   3.833   3.410   3.198
   68CHL1   C16 7587   3.954   3.475   3.384
   68CHL1  H16A 7588   3.883   3.519   3.458
   68CHL1  H16B 7589   3.982   3.381   3.431
   68CHL1   C17 7590   4.083   3.550   3.369
   68CHL1   H17 7591   4.157   3.470   3.340
   68CHL1   C13 7592   4.071   3.642   3.245
   68CHL1   C18 7593   3.985   3.768   3.279
   68CHL1  H18A 7594   4.045   3.846   3.329
   68CHL1  H18B 7595   3.939   3.812   3.188
   68CHL1  H18C 7596   3.902   3.744   3.348
   68CHL1   C12 7597   4.200   3.675   3.173
   68CHL1  H12A 7598   4.263   3.741   3.235
   68CHL1  H12B 7599   4.254   3.578   3.158
   68CHL1   C11 7600   4.172   3.737   3.035
   68CHL1  H11A 7601   4.130   3.839   3.050
   68CHL1  H11B 7602   4.270   3.744   2.983
   68CHL1    C9 7603   4.078   3.655   2.944
   68CHL1    H9 7604   4.134   3.562   2.921
   68CHL1   C10 7605   4.047   3.722   2.806
   68CHL1   C19 7606   3.965   3.854   2.817
   68CHL1  H19A 7607   4.017   3.929   2.880
   68CHL1  H19B 7608   3.951   3.899   2.716
   68CHL1  H19C 7609   3.864   3.837   2.860
   68CHL1    C1 7610   4.183   3.746   2.736
   68CHL1   H1A 7611   4.235   3.830   2.787
   68CHL1   H1B 7612   4.244   3.653   2.750
   68CHL1    C2 7613   4.176   3.774   2.585
   68CHL1   H2A 7614   4.280   3.777   2.546
   68CHL1   H2B 7615   4.129   3.873   2.567
   68CHL1   C20 7616   4.113   3.602   3.505
   68CHL1   H20 7617   4.040   3.683   3.531
   68CHL1   C21 7618   4.252   3.653   3.504
   68CHL1  H21A 7619   4.244   3.751   3.452
   68CHL1  H21B 7620   4.320   3.584   3.450
   68CHL1  H21C 7621   4.293   3.670   3.605
   68CHL1   C22 7622   4.108   3.498   3.614
   68CHL1  H22A 7623   4.018   3.433   3.613
   68CHL1  H22B 7624   4.197   3.431   3.612
   68CHL1   C23 7625   4.102   3.573   3.743
   68CHL1  H23A 7626   4.176   3.654   3.759
   68CHL1  H23B 7627   4.000   3.619   3.753
   68CHL1   C24 7628   4.129   3.475   3.851
   68CHL1  H24A 7629   4.059   3.400   3.811
   68CHL1  H24B 7630   4.216   3.409   3.846
   68CHL1   C25 7631   4.108   3.554   3.981
   68CHL1   H25 7632   4.013   3.610   3.963
   68CHL1   C26 7633   4.108   3.473   4.108
   68CHL1  H26A 7634   4.106   3.506   4.213
   68CHL1  H26B 7635   4.021   3.431   4.130
   68CHL1  H26C 7636   4.118   3.377   4.073
   68CHL1   C27 7637   4.216   3.643   4.031
   68CHL1  H27A 7638   4.309   3.585   4.033
   68CHL1  H27B 7639   4.221   3.735   3.971
   68CHL1  H27C 7640   4.195   3.666   4.138
   69CHL1    C3 7641   1.474   0.002   2.512
   69CHL1    H3 7642   1.377  -0.043   2.542
   69CHL1    O3 7643   1.482   0.011   2.372
   69CHL1   H3' 7644   1.513  -0.077   2.351
   69CHL1    C4 7645   1.485   0.144   2.568
   69CHL1   H4A 7646   1.573   0.193   2.521
   69CHL1   H4B 7647   1.394   0.198   2.533
   69CHL1    C5 7648   1.499   0.147   2.718
   69CHL1    C6 7649   1.419   0.227   2.791
   69CHL1    H6 7650   1.351   0.296   2.738
   69CHL1    C7 7651   1.427   0.238   2.940
   69CHL1   H7A 7652   1.431   0.343   2.975
   69CHL1   H7B 7653   1.338   0.190   2.985
   69CHL1    C8 7654   1.556   0.174   2.997
   69CHL1    H8 7655   1.641   0.241   2.971
   69CHL1   C14 7656   1.546   0.161   3.148
   69CHL1   H14 7657   1.456   0.097   3.165
   69CHL1   C15 7658   1.518   0.287   3.232
   69CHL1  H15A 7659   1.589   0.369   3.205
   69CHL1  H15B 7660   1.414   0.325   3.220
   69CHL1   C16 7661   1.545   0.237   3.374
   69CHL1  H16A 7662   1.605   0.312   3.429
   69CHL1  H16B 7663   1.450   0.218   3.429
   69CHL1   C17 7664   1.619   0.099   3.363
   69CHL1   H17 7665   1.539   0.022   3.374
   69CHL1   C13 7666   1.662   0.088   3.216
   69CHL1   C18 7667   1.796   0.163   3.195
   69CHL1  H18A 7668   1.880   0.093   3.214
   69CHL1  H18B 7669   1.807   0.199   3.091
   69CHL1  H18C 7670   1.806   0.250   3.263
   69CHL1   C12 7671   1.668  -0.054   3.159
   69CHL1  H12A 7672   1.756  -0.107   3.201
   69CHL1  H12B 7673   1.576  -0.110   3.188
   69CHL1   C11 7674   1.681  -0.050   3.006
   69CHL1  H11A 7675   1.781  -0.007   2.985
   69CHL1  H11B 7676   1.680  -0.153   2.966
   69CHL1    C9 7677   1.574   0.036   2.933
   69CHL1    H9 7678   1.476  -0.015   2.949
   69CHL1   C10 7679   1.598   0.046   2.780
   69CHL1   C19 7680   1.744   0.094   2.755
   69CHL1  H19A 7681   1.811   0.006   2.754
   69CHL1  H19B 7682   1.756   0.145   2.658
   69CHL1  H19C 7683   1.780   0.162   2.835
   69CHL1    C1 7684   1.586  -0.094   2.714
   69CHL1   H1A 7685   1.672  -0.156   2.745
   69CHL1   H1B 7686   1.493  -0.144   2.748
   69CHL1    C2 7687   1.588  -0.087   2.561
   69CHL1   H2A 7688   1.581  -0.190   2.519
   69CHL1   H2B 7689   1.685  -0.044   2.526
   69CHL1   C20 7690   1.720   0.073   3.475
   69CHL1   H20 7691   1.808   0.140   3.463
   69CHL1   C21 7692   1.768  -0.074   3.472
   69CHL1  H21A 7693   1.682  -0.141   3.448
   69CHL1  H21B 7694   1.811  -0.106   3.569
   69CHL1  H21C 7695   1.847  -0.088   3.395
   69CHL1   C22 7696   1.658   0.106   3.614
   69CHL1  H22A 7697   1.622   0.211   3.611
   69CHL1  H22B 7698   1.569   0.042   3.631
   69CHL1   C23 7699   1.755   0.094   3.733
   69CHL1  H23A 7700   1.764  -0.013   3.764
   69CHL1  H23B 7701   1.856   0.130   3.703
   69CHL1   C24 7702   1.713   0.173   3.857
   69CHL1  H24A 7703   1.612   0.141   3.892
   69CHL1  H24B 7704   1.786   0.155   3.939
   69CHL1   C25 7705   1.712   0.323   3.834
   69CHL1   H25 7706   1.635   0.351   3.758
   69CHL1   C26 7707   1.675   0.385   3.965
   69CHL1  H26A 7708   1.570   0.363   3.989
   69CHL1  H26B 7709   1.738   0.364   4.053
   69CHL1  H26C 7710   1.697   0.489   3.940
   69CHL1   C27 7711   1.846   0.387   3.798
   69CHL1  H27A 7712   1.833   0.495   3.776
   69CHL1  H27B 7713   1.911   0.379   3.888
   69CHL1  H27C 7714   1.893   0.338   3.711
   70CHL1    C3 7715   4.094   0.722   2.505
   70CHL1    H3 7716   4.078   0.621   2.524
   70CHL1    O3 7717   4.085   0.724   2.364
   70CHL1   H3' 7718   4.115   0.813   2.338
   70CHL1    C4 7719   3.989   0.806   2.578
   70CHL1   H4A 7720   4.012   0.912   2.556
   70CHL1   H4B 7721   3.887   0.787   2.536
   70CHL1    C5 7722   3.990   0.788   2.728
   70CHL1    C6 7723   3.876   0.788   2.796
   70CHL1    H6 7724   3.778   0.785   2.745
   70CHL1    C7 7725   3.879   0.800   2.944
   70CHL1   H7A 7726   3.810   0.877   2.983
   70CHL1   H7B 7727   3.829   0.710   2.967
   70CHL1    C8 7728   4.020   0.818   3.011
   70CHL1    H8 7729   4.034   0.929   3.010
   70CHL1   C14 7730   4.031   0.780   3.154
   70CHL1   H14 7731   4.043   0.675   3.160
   70CHL1   C15 7732   3.911   0.815   3.237
   70CHL1  H15A 7733   3.912   0.926   3.235
   70CHL1  H15B 7734   3.809   0.786   3.207
   70CHL1   C16 7735   3.963   0.745   3.363
   70CHL1  H16A 7736   3.999   0.835   3.384
   70CHL1  H16B 7737   3.894   0.713   3.442
   70CHL1   C17 7738   4.120   0.727   3.368
   70CHL1   H17 7739   4.125   0.617   3.368
   70CHL1   C13 7740   4.165   0.783   3.228
   70CHL1   C18 7741   4.210   0.927   3.212
   70CHL1  H18A 7742   4.299   0.957   3.270
   70CHL1  H18B 7743   4.223   0.958   3.106
   70CHL1  H18C 7744   4.121   0.981   3.239
   70CHL1   C12 7745   4.263   0.688   3.159
   70CHL1  H12A 7746   4.362   0.693   3.207
   70CHL1  H12B 7747   4.224   0.585   3.167
   70CHL1   C11 7748   4.268   0.725   3.011
   70CHL1  H11A 7749   4.327   0.818   3.005
   70CHL1  H11B 7750   4.328   0.647   2.961
   70CHL1    C9 7751   4.125   0.732   2.944
   70CHL1    H9 7752   4.088   0.627   2.949
   70CHL1   C10 7753   4.129   0.772   2.800
   70CHL1   C19 7754   4.193   0.901   2.811
   70CHL1  H19A 7755   4.195   0.913   2.706
   70CHL1  H19B 7756   4.134   0.981   2.858
   70CHL1  H19C 7757   4.300   0.907   2.836
   70CHL1    C1 7758   4.235   0.696   2.719
   70CHL1   H1A 7759   4.339   0.716   2.751
   70CHL1   H1B 7760   4.214   0.598   2.764
   70CHL1    C2 7761   4.235   0.721   2.564
   70CHL1   H2A 7762   4.290   0.638   2.513
   70CHL1   H2B 7763   4.284   0.815   2.536
   70CHL1   C20 7764   4.202   0.773   3.493
   70CHL1   H20 7765   4.237   0.877   3.488
   70CHL1   C21 7766   4.331   0.690   3.488
   70CHL1  H21A 7767   4.377   0.683   3.588
   70CHL1  H21B 7768   4.400   0.741   3.418
   70CHL1  H21C 7769   4.311   0.589   3.449
   70CHL1   C22 7770   4.136   0.756   3.633
   70CHL1  H22A 7771   4.028   0.774   3.641
   70CHL1  H22B 7772   4.144   0.650   3.654
   70CHL1   C23 7773   4.200   0.825   3.755
   70CHL1  H23A 7774   4.306   0.850   3.736
   70CHL1  H23B 7775   4.145   0.919   3.775
   70CHL1   C24 7776   4.187   0.732   3.878
   70CHL1  H24A 7777   4.086   0.685   3.877
   70CHL1  H24B 7778   4.260   0.648   3.868
   70CHL1   C25 7779   4.204   0.799   4.015
   70CHL1   H25 7780   4.297   0.860   4.014
   70CHL1   C26 7781   4.085   0.891   4.047
   70CHL1  H26A 7782   4.086   0.981   3.983
   70CHL1  H26B 7783   3.990   0.836   4.030
   70CHL1  H26C 7784   4.088   0.923   4.153
   70CHL1   C27 7785   4.216   0.693   4.126
   70CHL1  H27A 7786   4.302   0.626   4.107
   70CHL1  H27B 7787   4.230   0.742   4.224
   70CHL1  H27C 7788   4.123   0.632   4.129
   71CHL1    C3 7789   0.337   0.712   2.509
   71CHL1    H3 7790   0.248   0.650   2.533
   71CHL1    O3 7791   0.348   0.731   2.369
   71CHL1   H3' 7792   0.375   0.642   2.338
   71CHL1    C4 7793   0.323   0.846   2.575
   71CHL1   H4A 7794   0.424   0.887   2.552
   71CHL1   H4B 7795   0.247   0.910   2.525
   71CHL1    C5 7796   0.304   0.832   2.725
   71CHL1    C6 7797   0.193   0.877   2.786
   71CHL1    H6 7798   0.117   0.936   2.732
   71CHL1    C7 7799   0.167   0.845   2.929
   71CHL1   H7A 7800   0.094   0.915   2.974
   71CHL1   H7B 7801   0.124   0.743   2.934
   71CHL1    C8 7802   0.299   0.840   3.009
   71CHL1    H8 7803   0.353   0.937   3.000
   71CHL1   C14 7804   0.272   0.814   3.156
   71CHL1   H14 7805   0.223   0.714   3.160
   71CHL1   C15 7806   0.173   0.908   3.230
   71CHL1  H15A 7807   0.195   1.015   3.208
   71CHL1  H15B 7808   0.068   0.886   3.201
   71CHL1   C16 7809   0.199   0.875   3.378
   71CHL1  H16A 7810   0.216   0.967   3.437
   71CHL1  H16B 7811   0.113   0.822   3.421
   71CHL1   C17 7812   0.322   0.778   3.381
   71CHL1   H17 7813   0.280   0.675   3.372
   71CHL1   C13 7814   0.395   0.802   3.246
   71CHL1   C18 7815   0.469   0.938   3.258
   71CHL1  H18A 7816   0.490   0.982   3.159
   71CHL1  H18B 7817   0.410   1.011   3.316
   71CHL1  H18C 7818   0.566   0.925   3.311
   71CHL1   C12 7819   0.483   0.689   3.187
   71CHL1  H12A 7820   0.581   0.682   3.238
   71CHL1  H12B 7821   0.430   0.592   3.193
   71CHL1   C11 7822   0.516   0.712   3.039
   71CHL1  H11A 7823   0.580   0.803   3.041
   71CHL1  H11B 7824   0.576   0.628   2.998
   71CHL1    C9 7825   0.388   0.728   2.951
   71CHL1    H9 7826   0.332   0.632   2.958
   71CHL1   C10 7827   0.413   0.748   2.799
   71CHL1   C19 7828   0.545   0.817   2.800
   71CHL1  H19A 7829   0.633   0.756   2.829
   71CHL1  H19B 7830   0.567   0.847   2.696
   71CHL1  H19C 7831   0.542   0.904   2.869
   71CHL1    C1 7832   0.445   0.621   2.716
   71CHL1   H1A 7833   0.537   0.575   2.757
   71CHL1   H1B 7834   0.361   0.550   2.726
   71CHL1    C2 7835   0.465   0.647   2.564
   71CHL1   H2A 7836   0.485   0.553   2.512
   71CHL1   H2B 7837   0.552   0.714   2.545
   71CHL1   C20 7838   0.399   0.779   3.514
   71CHL1   H20 7839   0.447   0.878   3.529
   71CHL1   C21 7840   0.506   0.668   3.513
   71CHL1  H21A 7841   0.456   0.570   3.500
   71CHL1  H21B 7842   0.562   0.667   3.609
   71CHL1  H21C 7843   0.580   0.684   3.433
   71CHL1   C22 7844   0.305   0.752   3.634
   71CHL1  H22A 7845   0.211   0.810   3.626
   71CHL1  H22B 7846   0.276   0.644   3.633
   71CHL1   C23 7847   0.369   0.789   3.770
   71CHL1  H23A 7848   0.445   0.712   3.797
   71CHL1  H23B 7849   0.420   0.886   3.757
   71CHL1   C24 7850   0.265   0.798   3.884
   71CHL1  H24A 7851   0.175   0.853   3.847
   71CHL1  H24B 7852   0.234   0.694   3.909
   71CHL1   C25 7853   0.313   0.869   4.013
   71CHL1   H25 7854   0.416   0.833   4.037
   71CHL1   C26 7855   0.315   1.021   4.000
   71CHL1  H26A 7856   0.350   1.065   4.096
   71CHL1  H26B 7857   0.385   1.051   3.919
   71CHL1  H26C 7858   0.214   1.062   3.980
   71CHL1   C27 7859   0.221   0.838   4.132
   71CHL1  H27A 7860   0.116   0.862   4.108
   71CHL1  H27B 7861   0.230   0.732   4.162
   71CHL1  H27C 7862   0.251   0.902   4.218
   72CHL1    C3 7863   0.748   0.008   2.514
   72CHL1    H3 7864   0.785  -0.097   2.527
   72CHL1    O3 7865   0.723   0.026   2.376
   72CHL1   H3' 7866   0.804   0.004   2.331
   72CHL1    C4 7867   0.617   0.029   2.593
   72CHL1   H4A 7868   0.567   0.121   2.557
   72CHL1   H4B 7869   0.552  -0.055   2.560
   72CHL1    C5 7870   0.633   0.037   2.745
   72CHL1    C6 7871   0.559  -0.035   2.829
   72CHL1    H6 7872   0.481  -0.098   2.791
   72CHL1    C7 7873   0.587  -0.066   2.971
   72CHL1   H7A 7874   0.492  -0.091   3.023
   72CHL1   H7B 7875   0.652  -0.157   2.979
   72CHL1    C8 7876   0.660   0.054   3.029
   72CHL1    H8 7877   0.588   0.138   3.026
   72CHL1   C14 7878   0.695   0.026   3.172
   72CHL1   H14 7879   0.766  -0.061   3.170
   72CHL1   C15 7880   0.580  -0.021   3.260
   72CHL1  H15A 7881   0.485   0.033   3.242
   72CHL1  H15B 7882   0.570  -0.126   3.229
   72CHL1   C16 7883   0.631  -0.001   3.401
   72CHL1  H16A 7884   0.562   0.068   3.454
   72CHL1  H16B 7885   0.637  -0.095   3.459
   72CHL1   C17 7886   0.771   0.065   3.384
   72CHL1   H17 7887   0.843  -0.019   3.372
   72CHL1   C13 7888   0.767   0.136   3.246
   72CHL1   C18 7889   0.681   0.265   3.256
   72CHL1  H18A 7890   0.748   0.352   3.278
   72CHL1  H18B 7891   0.627   0.288   3.163
   72CHL1  H18C 7892   0.607   0.259   3.338
   72CHL1   C12 7893   0.899   0.157   3.168
   72CHL1  H12A 7894   0.957   0.240   3.211
   72CHL1  H12B 7895   0.957   0.063   3.178
   72CHL1   C11 7896   0.878   0.185   3.018
   72CHL1  H11A 7897   0.837   0.288   3.008
   72CHL1  H11B 7898   0.977   0.182   2.967
   72CHL1    C9 7899   0.785   0.084   2.946
   72CHL1    H9 7900   0.843  -0.012   2.941
   72CHL1   C10 7901   0.751   0.119   2.798
   72CHL1   C19 7902   0.694   0.263   2.793
   72CHL1  H19A 7903   0.775   0.336   2.806
   72CHL1  H19B 7904   0.644   0.284   2.696
   72CHL1  H19C 7905   0.619   0.278   2.873
   72CHL1    C1 7906   0.878   0.106   2.710
   72CHL1   H1A 7907   0.945   0.190   2.738
   72CHL1   H1B 7908   0.931   0.012   2.737
   72CHL1    C2 7909   0.855   0.108   2.558
   72CHL1   H2A 7910   0.951   0.088   2.506
   72CHL1   H2B 7911   0.820   0.210   2.529
   72CHL1   C20 7912   0.813   0.142   3.508
   72CHL1   H20 7913   0.745   0.229   3.522
   72CHL1   C21 7914   0.956   0.196   3.490
   72CHL1  H21A 7915   1.025   0.120   3.448
   72CHL1  H21B 7916   0.998   0.234   3.585
   72CHL1  H21C 7917   0.952   0.282   3.420
   72CHL1   C22 7918   0.793   0.053   3.634
   72CHL1  H22A 7919   0.683   0.039   3.649
   72CHL1  H22B 7920   0.836  -0.049   3.619
   72CHL1   C23 7921   0.843   0.114   3.766
   72CHL1  H23A 7922   0.954   0.114   3.769
   72CHL1  H23B 7923   0.808   0.219   3.769
   72CHL1   C24 7924   0.782   0.038   3.885
   72CHL1  H24A 7925   0.672   0.055   3.880
   72CHL1  H24B 7926   0.800  -0.071   3.874
   72CHL1   C25 7927   0.830   0.083   4.025
   72CHL1   H25 7928   0.841   0.194   4.024
   72CHL1   C26 7929   0.726   0.048   4.133
   72CHL1  H26A 7930   0.754   0.086   4.233
   72CHL1  H26B 7931   0.623   0.078   4.106
   72CHL1  H26C 7932   0.725  -0.058   4.150
   72CHL1   C27 7933   0.965   0.018   4.059
   72CHL1  H27A 7934   0.950  -0.089   4.086
   72CHL1  H27B 7935   1.032   0.022   3.971
   72CHL1  H27C 7936   1.013   0.070   4.144
   73CHL1    C3 7937  -0.026   0.056   2.507
   73CHL1    H3 7938  -0.124   0.016   2.543
   73CHL1    O3 7939  -0.020   0.047   2.366
   73CHL1   H3' 7940  -0.012  -0.050   2.350
   73CHL1    C4 7941   0.005   0.198   2.559
   73CHL1   H4A 7942   0.102   0.227   2.514
   73CHL1   H4B 7943  -0.074   0.263   2.514
   73CHL1    C5 7944   0.012   0.212   2.712
   73CHL1    C6 7945  -0.050   0.310   2.779
   73CHL1    H6 7946  -0.091   0.389   2.718
   73CHL1    C7 7947  -0.097   0.305   2.923
   73CHL1   H7A 7948  -0.101   0.406   2.969
   73CHL1   H7B 7949  -0.197   0.258   2.939
   73CHL1    C8 7950  -0.018   0.209   3.005
   73CHL1    H8 7951   0.079   0.260   3.017
   73CHL1   C14 7952  -0.082   0.179   3.141
   73CHL1   H14 7953  -0.168   0.107   3.126
   73CHL1   C15 7954  -0.139   0.296   3.218
   73CHL1  H15A 7955  -0.067   0.380   3.205
   73CHL1  H15B 7956  -0.238   0.324   3.180
   73CHL1   C16 7957  -0.141   0.246   3.364
   73CHL1  H16A 7958  -0.092   0.322   3.428
   73CHL1  H16B 7959  -0.245   0.230   3.399
   73CHL1   C17 7960  -0.064   0.110   3.370
   73CHL1   H17 7961  -0.139   0.028   3.363
   73CHL1   C13 7962   0.013   0.112   3.237
   73CHL1   C18 7963   0.145   0.193   3.252
   73CHL1  H18A 7964   0.125   0.294   3.292
   73CHL1  H18B 7965   0.216   0.139   3.318
   73CHL1  H18C 7966   0.199   0.204   3.157
   73CHL1   C12 7967   0.037  -0.019   3.170
   73CHL1  H12A 7968   0.106  -0.076   3.233
   73CHL1  H12B 7969  -0.058  -0.077   3.169
   73CHL1   C11 7970   0.095   0.001   3.026
   73CHL1  H11A 7971   0.196   0.042   3.037
   73CHL1  H11B 7972   0.112  -0.086   2.965
   73CHL1    C9 7973   0.005   0.080   2.932
   73CHL1    H9 7974  -0.092   0.026   2.918
   73CHL1   C10 7975   0.067   0.096   2.790
   73CHL1   C19 7976   0.217   0.133   2.805
   73CHL1  H19A 7977   0.277   0.044   2.831
   73CHL1  H19B 7978   0.261   0.177   2.713
   73CHL1  H19C 7979   0.229   0.206   2.887
   73CHL1    C1 7980   0.055  -0.036   2.713
   73CHL1   H1A 7981   0.136  -0.090   2.762
   73CHL1   H1B 7982  -0.039  -0.093   2.731
   73CHL1    C2 7983   0.084  -0.029   2.563
   73CHL1   H2A 7984   0.084  -0.128   2.512
   73CHL1   H2B 7985   0.184   0.018   2.547
   73CHL1   C20 7986   0.016   0.091   3.500
   73CHL1   H20 7987   0.096   0.168   3.502
   73CHL1   C21 7988   0.086  -0.047   3.510
   73CHL1  H21A 7989   0.152  -0.052   3.598
   73CHL1  H21B 7990   0.154  -0.063   3.425
   73CHL1  H21C 7991   0.014  -0.132   3.518
   73CHL1   C22 7992  -0.064   0.118   3.629
   73CHL1  H22A 7993  -0.119   0.215   3.627
   73CHL1  H22B 7994  -0.138   0.038   3.650
   73CHL1   C23 7995   0.033   0.126   3.745
   73CHL1  H23A 7996   0.089   0.031   3.759
   73CHL1  H23B 7997   0.106   0.210   3.734
   73CHL1   C24 7998  -0.034   0.144   3.875
   73CHL1  H24A 7999  -0.078   0.247   3.882
   73CHL1  H24B 8000  -0.118   0.074   3.894
   73CHL1   C25 8001   0.078   0.115   3.974
   73CHL1   H25 8002   0.181   0.147   3.946
   73CHL1   C26 8003   0.053   0.203   4.079
   73CHL1  H26A 8004   0.090   0.168   4.179
   73CHL1  H26B 8005   0.073   0.311   4.066
   73CHL1  H26C 8006  -0.059   0.187   4.079
   73CHL1   C27 8007   0.061  -0.019   4.045
   73CHL1  H27A 8008  -0.041  -0.028   4.090
   73CHL1  H27B 8009   0.079  -0.103   3.977
   73CHL1  H27C 8010   0.130  -0.022   4.130
   74POT    POT 8011   0.777   0.871   0.444
   75POT    POT 8012   0.136   4.082   8.131
   76POT    POT 8013   1.598   0.753   8.375
   77POT    POT 8014   0.364   2.034   7.652
   78POT    POT 8015   0.820   3.546   8.175
   79POT    POT 8016   2.974   4.279   8.458
   80POT    POT 8017   2.196   3.542   9.076
   81POT    POT 8018   2.282   1.174   9.744
   82POT    POT 8019   3.552   2.164   8.857
   83POT    POT 8020   3.425   1.958  -2.878
   84POT    POT 8021   0.742   3.671  -0.499
   85POT    POT 8022   2.414   2.491   9.586
   86POT    POT 8023   3.235   2.432  -1.427
   87POT    POT 8024   3.343   1.435  10.467
   88POT    POT 8025   2.592   2.949  -1.220
   89POT    POT 8026   3.448   3.126  -1.722
   90POT    POT 8027   0.891   3.279  -3.582
   91POT    POT 8028   2.311   3.358   9.636
   92POT    POT 8029   1.923   1.599   9.626
   93POT    POT 8030   2.844   3.107  -4.060
   94POT    POT 8031   3.342   2.750  11.005
   95POT    POT 8032   1.625   2.833  11.968
   96POT    POT 8033   3.360   2.352  -3.180
   97POT    POT 8034   3.568   3.593   9.581
   98POT    POT 8035   1.666   2.599  -0.667
   99POT    POT 8036   0.963   0.505  -3.463
  100POT    POT 8037   2.261   0.992  12.786
  101POT    POT 8038   3.399   2.903  -0.400
  102POT    POT 8039   3.452   1.695  -4.065
  103POT    POT 8040   3.050   3.418  11.819
  104CLA    CLA 8041   0.464   2.720   0.009
  105CLA    CLA 8042   2.698   3.218   7.600
  106CLA    CLA 8043   1.682   2.667   1.496
  107CLA    CLA 8044   2.098   1.605   7.011
  108CLA    CLA 8045   0.140   4.216   0.751
  109CLA    CLA 8046   2.363   3.725   0.134
  110CLA    CLA 8047   2.126   0.861  -2.814
  111CLA    CLA 8048   2.193   3.348  12.223
  112CLA    CLA 8049   3.637   2.449  -2.204
  113CLA    CLA 8050   3.601   2.862  -2.240
  114CLA    CLA 8051   3.907   3.267   9.168
  115CLA    CLA 8052   3.988   2.387  10.183
  116CLA    CLA 8053   0.885   1.471  13.047
  117CLA    CLA 8054   1.295   0.886  -1.524
  118CLA    CLA 8055   0.558   3.093  10.941
  119CLA    CLA 8056   0.983   3.146   8.874
  120CLA    CLA 8057   3.073   1.080  -3.842
  121CLA    CLA 8058   0.584   3.791  10.139
  122CLA    CLA 8059   0.791   3.544  12.242
  123CLA    CLA 8060   2.856   3.005   9.002
  124CLA    CLA 8061   2.781   0.867  12.889
  125CLA    CLA 8062   0.882   1.585  -2.107
  126CLA    CLA 8063   3.399   3.452  -4.475
  127CLA    CLA 8064   2.452   2.535   8.729
  128CLA    CLA 8065   2.623   1.357  -0.758
  129CLA    CLA 8066   3.436   1.630  11.478
  130CLA    CLA 8067   3.387   3.412  -1.317
  131CLA    CLA 8068   1.740   1.637  11.424
  132CLA    CLA 8069   0.650   2.619  10.254
  133CLA    CLA 8070   1.910   2.147  -0.416
  134TIP3   OH2 8071   3.344   2.155   6.358
  134TIP3    H1 8072   3.438   2.138   6.375
  134TIP3    H2 8073   3.342   2.229   6.298
  135TIP3   OH2 8074   3.740   2.314   6.158
  135TIP3    H1 8075   3.672   2.250   6.128
  135TIP3    H2 8076   3.693   2.370   6.218
  136TIP3   OH2 8077   3.642   2.155   6.393
  136TIP3    H1 8078   3.646   2.149   6.296
  136TIP3    H2 8079   3.735   2.137   6.412
  137TIP3   OH2 8080   2.429   1.328   6.252
  137TIP3    H1 8081   2.518   1.349   6.275
  137TIP3    H2 8082   2.389   1.297   6.336
  138TIP3   OH2 8083   2.172   1.001   6.348
  138TIP3    H1 8084   2.204   1.051   6.270
  138TIP3    H2 8085   2.085   0.975   6.320
  139TIP3   OH2 8086   2.617   3.512   6.205
  139TIP3    H1 8087   2.569   3.562   6.274
  139TIP3    H2 8088   2.592   3.559   6.125
  140TIP3   OH2 8089   3.569   2.707   6.255
  140TIP3    H1 8090   3.532   2.622   6.229
  140TIP3    H2 8091   3.643   2.686   6.312
  141TIP3   OH2 8092   2.161   3.898   6.424
  141TIP3    H1 8093   2.229   3.958   6.457
  141TIP3    H2 8094   2.104   3.958   6.376
  142TIP3   OH2 8095   2.329   3.667   6.351
  142TIP3    H1 8096   2.262   3.618   6.303
  142TIP3    H2 8097   2.300   3.759   6.342
  143TIP3   OH2 8098   2.530   3.746   6.106
  143TIP3    H1 8099   2.498   3.660   6.082
  143TIP3    H2 8100   2.448   3.792   6.130
  144TIP3   OH2 8101   4.115   2.446   6.434
  144TIP3    H1 8102   4.089   2.496   6.356
  144TIP3    H2 8103   4.210   2.446   6.430
  145TIP3   OH2 8104   3.753   3.703   6.206
  145TIP3    H1 8105   3.836   3.721   6.250
  145TIP3    H2 8106   3.745   3.608   6.216
  146TIP3   OH2 8107   3.274   3.862   6.249
  146TIP3    H1 8108   3.363   3.848   6.214
  146TIP3    H2 8109   3.280   3.833   6.340
  147TIP3   OH2 8110   1.616   4.079   6.258
  147TIP3    H1 8111   1.580   4.137   6.324
  147TIP3    H2 8112   1.638   4.142   6.187
  148TIP3   OH2 8113   1.681   0.100   6.206
  148TIP3    H1 8114   1.686   0.190   6.172
  148TIP3    H2 8115   1.585   0.088   6.213
  149TIP3   OH2 8116   2.678   4.254   6.177
  149TIP3    H1 8117   2.603   4.236   6.119
  149TIP3    H2 8118   2.651   4.209   6.258
  150TIP3   OH2 8119   0.330   0.842   6.259
  150TIP3    H1 8120   0.324   0.936   6.244
  150TIP3    H2 8121   0.393   0.813   6.189
  151TIP3   OH2 8122   0.770   0.872   6.195
  151TIP3    H1 8123   0.728   0.865   6.282
  151TIP3    H2 8124   0.849   0.923   6.214
  152TIP3   OH2 8125   0.571   0.868   6.399
  152TIP3    H1 8126   0.530   0.782   6.380
  152TIP3    H2 8127   0.508   0.928   6.358
  153TIP3   OH2 8128   0.978   0.467   6.288
  153TIP3    H1 8129   0.921   0.544   6.299
  153TIP3    H2 8130   0.910   0.399   6.305
  154TIP3   OH2 8131   0.328   1.157   6.225
  154TIP3    H1 8132   0.266   1.202   6.164
  154TIP3    H2 8133   0.269   1.099   6.274
  155TIP3   OH2 8134   0.705   2.071   2.257
  155TIP3    H1 8135   0.748   2.134   2.201
  155TIP3    H2 8136   0.718   2.107   2.347
  156TIP3   OH2 8137   1.800   1.006   2.207
  156TIP3    H1 8138   1.794   0.940   2.278
  156TIP3    H2 8139   1.734   1.072   2.232
  157TIP3   OH2 8140   1.998   0.807   2.119
  157TIP3    H1 8141   2.035   0.895   2.106
  157TIP3    H2 8142   1.934   0.825   2.190
  158TIP3   OH2 8143   2.439   0.570   2.189
  158TIP3    H1 8144   2.479   0.602   2.272
  158TIP3    H2 8145   2.497   0.598   2.120
  159TIP3   OH2 8146   2.595   0.883   2.186
  159TIP3    H1 8147   2.537   0.954   2.158
  159TIP3    H2 8148   2.601   0.826   2.109
  160TIP3   OH2 8149   1.897   4.000   2.256
  160TIP3    H1 8150   1.974   4.053   2.279
  160TIP3    H2 8151   1.879   4.031   2.167
  161TIP3   OH2 8152   2.035   3.764   2.143
  161TIP3    H1 8153   1.964   3.702   2.165
  161TIP3    H2 8154   1.990   3.849   2.145
  162TIP3   OH2 8155   3.643   1.205   2.224
  162TIP3    H1 8156   3.563   1.251   2.205
  162TIP3    H2 8157   3.690   1.274   2.275
  163TIP3   OH2 8158   3.721   1.674   2.252
  163TIP3    H1 8159   3.634   1.635   2.249
  163TIP3    H2 8160   3.711   1.760   2.292
  164TIP3   OH2 8161   3.316   3.482   2.118
  164TIP3    H1 8162   3.358   3.546   2.178
  164TIP3    H2 8163   3.386   3.419   2.100
  165TIP3   OH2 8164   3.566   3.770   2.291
  165TIP3    H1 8165   3.509   3.791   2.218
  165TIP3    H2 8166   3.505   3.725   2.352
  166TIP3   OH2 8167   3.097   3.733   2.246
  166TIP3    H1 8168   3.141   3.805   2.201
  166TIP3    H2 8169   3.007   3.750   2.216
  167TIP3   OH2 8170   4.323   3.848   2.289
  167TIP3    H1 8171   4.395   3.796   2.327
  167TIP3    H2 8172   4.241   3.812   2.328
  168TIP3   OH2 8173   1.553   4.250   2.143
  168TIP3    H1 8174   1.524   4.192   2.212
  168TIP3    H2 8175   1.470   4.285   2.106
  169TIP3   OH2 8176   4.189   0.945   2.292
  169TIP3    H1 8177   4.228   0.998   2.221
  169TIP3    H2 8178   4.221   0.995   2.368
  170TIP3   OH2 8179   0.168   0.734   2.076
  170TIP3    H1 8180   0.168   0.701   2.166
  170TIP3    H2 8181   0.264   0.740   2.061
  171TIP3   OH2 8182   0.427   0.936   2.207
  171TIP3    H1 8183   0.362   1.007   2.219
  171TIP3    H2 8184   0.393   0.867   2.267
  172TIP3   OH2 8185   0.381   0.482   2.284
  172TIP3    H1 8186   0.318   0.410   2.261
  172TIP3    H2 8187   0.444   0.471   2.213
  173TIP3   OH2 8188   0.500   4.402   2.246
  173TIP3    H1 8189   0.595   4.408   2.258
  173TIP3    H2 8190   0.490   4.454   2.164
  174TIP3   OH2 8191   4.442   4.251   2.305
  174TIP3    H1 8192   4.373   4.204   2.354
  174TIP3    H2 8193   4.521   4.199   2.325
  175TIP3   OH2 8194   0.244   0.181   2.301
  175TIP3    H1 8195   0.262   0.096   2.258
  175TIP3    H2 8196   0.148   0.190   2.293
  176TIP3   OH2 8197   4.250   0.090   2.099
  176TIP3    H1 8198   4.296   0.101   2.183
  176TIP3    H2 8199   4.298   0.152   2.042
  177TIP3   OH2 8200   1.190   0.982   6.916
  177TIP3    H1 8201   1.183   1.080   6.920
  177TIP3    H2 8202   1.114   0.960   6.860
  178TIP3   OH2 8203   1.071   0.902   7.268
  178TIP3    H1 8204   1.071   0.842   7.344
  178TIP3    H2 8205   1.030   0.849   7.198
  179TIP3   OH2 8206   0.315   0.869   7.418
  179TIP3    H1 8207   0.315   0.802   7.489
  179TIP3    H2 8208   0.382   0.931   7.452
  180TIP3   OH2 8209   1.436   1.205   7.100
  180TIP3    H1 8210   1.401   1.130   7.149
  180TIP3    H2 8211   1.445   1.272   7.170
  181TIP3   OH2 8212   0.397   1.322   7.274
  181TIP3    H1 8213   0.370   1.233   7.242
  181TIP3    H2 8214   0.493   1.306   7.275
  182TIP3   OH2 8215   0.095   0.706   6.798
  182TIP3    H1 8216   0.041   0.779   6.832
  182TIP3    H2 8217   0.026   0.638   6.799
  183TIP3   OH2 8218   0.130   0.891   7.040
  183TIP3    H1 8219   0.168   0.811   7.083
  183TIP3    H2 8220   0.199   0.918   6.977
  184TIP3   OH2 8221   1.152   1.719   7.126
  184TIP3    H1 8222   1.216   1.651   7.094
  184TIP3    H2 8223   1.125   1.678   7.208
  185TIP3   OH2 8224   0.908   1.145   7.324
  185TIP3    H1 8225   0.939   1.084   7.255
  185TIP3    H2 8226   0.993   1.161   7.371
  186TIP3   OH2 8227   1.766   0.309   7.392
  186TIP3    H1 8228   1.783   0.373   7.465
  186TIP3    H2 8229   1.823   0.348   7.324
  187TIP3   OH2 8230   1.227   0.594   7.355
  187TIP3    H1 8231   1.245   0.498   7.356
  187TIP3    H2 8232   1.215   0.608   7.260
  188TIP3   OH2 8233   0.534   0.397   7.067
  188TIP3    H1 8234   0.549   0.480   7.017
  188TIP3    H2 8235   0.499   0.340   6.995
  189TIP3   OH2 8236   1.310   0.408   6.907
  189TIP3    H1 8237   1.373   0.378   6.976
  189TIP3    H2 8238   1.366   0.471   6.859
  190TIP3   OH2 8239   0.230   0.654   7.129
  190TIP3    H1 8240   0.276   0.590   7.186
  190TIP3    H2 8241   0.224   0.605   7.046
  191TIP3   OH2 8242   0.711   0.797   7.085
  191TIP3    H1 8243   0.783   0.739   7.115
  191TIP3    H2 8244   0.664   0.735   7.026
  192TIP3   OH2 8245   1.808   0.451   7.618
  192TIP3    H1 8246   1.752   0.531   7.607
  192TIP3    H2 8247   1.816   0.447   7.714
  193TIP3   OH2 8248   0.435   0.301   7.479
  193TIP3    H1 8249   0.400   0.348   7.400
  193TIP3    H2 8250   0.363   0.319   7.544
  194TIP3   OH2 8251   1.152   1.239   6.830
  194TIP3    H1 8252   1.130   1.219   6.737
  194TIP3    H2 8253   1.125   1.332   6.838
  195TIP3   OH2 8254   0.677   1.055   7.494
  195TIP3    H1 8255   0.609   1.119   7.523
  195TIP3    H2 8256   0.748   1.114   7.464
  196TIP3   OH2 8257   1.494   0.352   7.109
  196TIP3    H1 8258   1.464   0.273   7.156
  196TIP3    H2 8259   1.561   0.387   7.169
  197TIP3   OH2 8260   0.383   0.477   7.276
  197TIP3    H1 8261   0.444   0.546   7.312
  197TIP3    H2 8262   0.437   0.437   7.203
  198TIP3   OH2 8263   0.528   1.259   7.575
  198TIP3    H1 8264   0.520   1.352   7.546
  198TIP3    H2 8265   0.441   1.248   7.621
  199TIP3   OH2 8266   0.152   1.227   6.651
  199TIP3    H1 8267   0.092   1.244   6.577
  199TIP3    H2 8268   0.131   1.294   6.717
  200TIP3   OH2 8269   1.490   1.386   7.337
  200TIP3    H1 8270   1.394   1.399   7.347
  200TIP3    H2 8271   1.518   1.476   7.311
  201TIP3   OH2 8272   1.531   0.204   7.482
  201TIP3    H1 8273   1.456   0.262   7.463
  201TIP3    H2 8274   1.600   0.244   7.425
  202TIP3   OH2 8275   0.770   4.510   7.182
  202TIP3    H1 8276   0.807   4.432   7.225
  202TIP3    H2 8277   0.704   4.539   7.248
  203TIP3   OH2 8278   1.319   1.563   6.994
  203TIP3    H1 8279   1.361   1.491   6.943
  203TIP3    H2 8280   1.371   1.639   6.960
  204TIP3   OH2 8281   1.446   1.351   6.838
  204TIP3    H1 8282   1.404   1.281   6.787
  204TIP3    H2 8283   1.447   1.310   6.926
  205TIP3   OH2 8284   1.597   1.217   7.695
  205TIP3    H1 8285   1.615   1.149   7.627
  205TIP3    H2 8286   1.622   1.299   7.647
  206TIP3   OH2 8287   1.055   0.902   6.670
  206TIP3    H1 8288   0.981   0.961   6.644
  206TIP3    H2 8289   1.120   0.923   6.602
  207TIP3   OH2 8290   1.059   0.761   6.378
  207TIP3    H1 8291   1.128   0.750   6.443
  207TIP3    H2 8292   1.076   0.689   6.317
  208TIP3   OH2 8293   1.791   0.850   7.495
  208TIP3    H1 8294   1.727   0.924   7.498
  208TIP3    H2 8295   1.844   0.875   7.417
  209TIP3   OH2 8296   1.395   0.910   6.758
  209TIP3    H1 8297   1.328   0.948   6.819
  209TIP3    H2 8298   1.451   0.860   6.820
  210TIP3   OH2 8299   1.389   0.741   7.678
  210TIP3    H1 8300   1.389   0.824   7.728
  210TIP3    H2 8301   1.328   0.768   7.607
  211TIP3   OH2 8302   0.560   0.994   6.962
  211TIP3    H1 8303   0.521   0.955   6.880
  211TIP3    H2 8304   0.620   0.921   6.989
  212TIP3   OH2 8305   0.686   1.327   7.222
  212TIP3    H1 8306   0.690   1.279   7.138
  212TIP3    H2 8307   0.766   1.294   7.267
  213TIP3   OH2 8308   0.590   0.863   7.326
  213TIP3    H1 8309   0.639   0.871   7.242
  213TIP3    H2 8310   0.630   0.933   7.383
  214TIP3   OH2 8311   1.234   1.427   7.394
  214TIP3    H1 8312   1.205   1.490   7.460
  214TIP3    H2 8313   1.211   1.340   7.436
  215TIP3   OH2 8314   0.686   1.310   7.794
  215TIP3    H1 8315   0.638   1.380   7.843
  215TIP3    H2 8316   0.623   1.288   7.722
  216TIP3   OH2 8317   0.380   0.925   7.699
  216TIP3    H1 8318   0.390   0.991   7.770
  216TIP3    H2 8319   0.283   0.933   7.687
  217TIP3   OH2 8320   1.057   1.520   6.877
  217TIP3    H1 8321   1.097   1.550   6.959
  217TIP3    H2 8322   1.001   1.595   6.853
  218TIP3   OH2 8323   0.512   1.515   7.867
  218TIP3    H1 8324   0.503   1.502   7.770
  218TIP3    H2 8325   0.422   1.495   7.898
  219TIP3   OH2 8326   1.628   0.031   6.491
  219TIP3    H1 8327   1.551   0.050   6.547
  219TIP3    H2 8328   1.664   0.119   6.473
  220TIP3   OH2 8329   0.453   0.893   6.727
  220TIP3    H1 8330   0.429   0.967   6.669
  220TIP3    H2 8331   0.393   0.824   6.696
  221TIP3   OH2 8332   0.102   1.157   7.630
  221TIP3    H1 8333   0.032   1.182   7.568
  221TIP3    H2 8334   0.077   1.063   7.643
  222TIP3   OH2 8335   0.040   1.426   7.277
  222TIP3    H1 8336   0.127   1.384   7.283
  222TIP3    H2 8337   0.044   1.495   7.344
  223TIP3   OH2 8338   1.861   1.480   7.853
  223TIP3    H1 8339   1.848   1.384   7.852
  223TIP3    H2 8340   1.776   1.507   7.896
  224TIP3   OH2 8341   0.958   1.433   7.742
  224TIP3    H1 8342   0.962   1.516   7.795
  224TIP3    H2 8343   0.870   1.395   7.765
  225TIP3   OH2 8344   1.006   1.807   6.716
  225TIP3    H1 8345   1.000   1.806   6.620
  225TIP3    H2 8346   1.007   1.902   6.740
  226TIP3   OH2 8347   0.368   1.700   6.907
  226TIP3    H1 8348   0.384   1.653   6.991
  226TIP3    H2 8349   0.288   1.653   6.878
  227TIP3   OH2 8350   1.295   1.736   6.422
  227TIP3    H1 8351   1.335   1.659   6.379
  227TIP3    H2 8352   1.310   1.713   6.516
  228TIP3   OH2 8353   1.275   1.729   6.703
  228TIP3    H1 8354   1.178   1.731   6.718
  228TIP3    H2 8355   1.300   1.652   6.756
  229TIP3   OH2 8356   1.572   0.628   7.903
  229TIP3    H1 8357   1.528   0.673   7.829
  229TIP3    H2 8358   1.570   0.536   7.873
  230TIP3   OH2 8359   0.308   1.282   7.716
  230TIP3    H1 8360   0.313   1.232   7.800
  230TIP3    H2 8361   0.225   1.243   7.680
  231TIP3   OH2 8362   0.564   0.130   7.307
  231TIP3    H1 8363   0.479   0.119   7.257
  231TIP3    H2 8364   0.546   0.215   7.347
  232TIP3   OH2 8365   1.022   0.115   7.653
  232TIP3    H1 8366   1.070   0.046   7.697
  232TIP3    H2 8367   0.934   0.074   7.635
  233TIP3   OH2 8368   1.352   0.458   7.718
  233TIP3    H1 8369   1.295   0.442   7.797
  233TIP3    H2 8370   1.340   0.554   7.701
  234TIP3   OH2 8371   0.570   0.611   7.424
  234TIP3    H1 8372   0.497   0.615   7.489
  234TIP3    H2 8373   0.567   0.702   7.384
  235TIP3   OH2 8374   0.568   0.619   6.912
  235TIP3    H1 8375   0.472   0.602   6.894
  235TIP3    H2 8376   0.607   0.596   6.824
  236TIP3   OH2 8377   1.115   0.669   6.778
  236TIP3    H1 8378   1.081   0.757   6.752
  236TIP3    H2 8379   1.191   0.656   6.719
  237TIP3   OH2 8380   1.022   0.698   7.926
  237TIP3    H1 8381   0.975   0.616   7.954
  237TIP3    H2 8382   1.106   0.690   7.975
  238TIP3   OH2 8383   1.225   0.631   7.072
  238TIP3    H1 8384   1.194   0.687   6.999
  238TIP3    H2 8385   1.231   0.545   7.028
  239TIP3   OH2 8386   0.338   0.628   7.585
  239TIP3    H1 8387   0.344   0.674   7.670
  239TIP3    H2 8388   0.292   0.546   7.607
  240TIP3   OH2 8389   0.672   0.388   6.286
  240TIP3    H1 8390   0.622   0.329   6.345
  240TIP3    H2 8391   0.607   0.408   6.218
  241TIP3   OH2 8392   0.042   0.375   6.964
  241TIP3    H1 8393   0.072   0.344   7.052
  241TIP3    H2 8394   0.051   0.295   6.910
  242TIP3   OH2 8395   0.146   0.420   6.530
  242TIP3    H1 8396   0.189   0.480   6.466
  242TIP3    H2 8397   0.062   0.466   6.547
  243TIP3   OH2 8398   1.137   0.781   7.520
  243TIP3    H1 8399   1.181   0.712   7.466
  243TIP3    H2 8400   1.090   0.729   7.587
  244TIP3   OH2 8401   0.823   0.395   7.014
  244TIP3    H1 8402   0.729   0.377   7.038
  244TIP3    H2 8403   0.870   0.354   7.088
  245TIP3   OH2 8404   0.307   0.536   6.886
  245TIP3    H1 8405   0.214   0.543   6.860
  245TIP3    H2 8406   0.332   0.445   6.857
  246TIP3   OH2 8407   0.663   0.544   6.657
  246TIP3    H1 8408   0.759   0.547   6.673
  246TIP3    H2 8409   0.646   0.616   6.594
  247TIP3   OH2 8410   1.264   0.306   7.328
  247TIP3    H1 8411   1.197   0.309   7.399
  247TIP3    H2 8412   1.214   0.273   7.252
  248TIP3   OH2 8413   1.581   1.868   7.973
  248TIP3    H1 8414   1.610   1.899   7.885
  248TIP3    H2 8415   1.655   1.897   8.028
  249TIP3   OH2 8416   0.350   1.113   7.926
  249TIP3    H1 8417   0.422   1.137   7.989
  249TIP3    H2 8418   0.275   1.114   7.987
  250TIP3   OH2 8419   0.950   0.655   7.197
  250TIP3    H1 8420   1.014   0.603   7.146
  250TIP3    H2 8421   0.932   0.597   7.272
  251TIP3   OH2 8422   0.452   0.277   6.832
  251TIP3    H1 8423   0.418   0.188   6.848
  251TIP3    H2 8424   0.534   0.257   6.785
  252TIP3   OH2 8425   0.814   0.484   7.439
  252TIP3    H1 8426   0.733   0.540   7.445
  252TIP3    H2 8427   0.872   0.523   7.507
  253TIP3   OH2 8428   0.870   1.105   6.608
  253TIP3    H1 8429   0.786   1.064   6.585
  253TIP3    H2 8430   0.853   1.133   6.700
  254TIP3   OH2 8431   1.598   1.034   7.490
  254TIP3    H1 8432   1.649   1.085   7.424
  254TIP3    H2 8433   1.510   1.033   7.447
  255TIP3   OH2 8434   1.257   0.399   6.417
  255TIP3    H1 8435   1.161   0.411   6.410
  255TIP3    H2 8436   1.290   0.481   6.459
  256TIP3   OH2 8437   1.022   1.143   7.734
  256TIP3    H1 8438   0.986   1.095   7.810
  256TIP3    H2 8439   0.991   1.233   7.749
  257TIP3   OH2 8440   1.332   0.587   6.589
  257TIP3    H1 8441   1.416   0.565   6.636
  257TIP3    H2 8442   1.355   0.668   6.544
  258TIP3   OH2 8443   0.395   1.057   7.189
  258TIP3    H1 8444   0.452   1.041   7.111
  258TIP3    H2 8445   0.392   0.970   7.232
  259TIP3   OH2 8446   1.084   1.257   6.532
  259TIP3    H1 8447   1.044   1.345   6.548
  259TIP3    H2 8448   1.006   1.198   6.538
  260TIP3   OH2 8449   0.107   0.902   7.715
  260TIP3    H1 8450   0.117   0.859   7.801
  260TIP3    H2 8451   0.036   0.845   7.682
  261TIP3   OH2 8452   0.784   0.847   7.928
  261TIP3    H1 8453   0.748   0.809   7.847
  261TIP3    H2 8454   0.875   0.811   7.928
  262TIP3   OH2 8455   1.257   1.382   7.733
  262TIP3    H1 8456   1.164   1.398   7.707
  262TIP3    H2 8457   1.250   1.412   7.825
  263TIP3   OH2 8458   1.829   0.588   6.554
  263TIP3    H1 8459   1.752   0.571   6.496
  263TIP3    H2 8460   1.831   0.685   6.556
  264TIP3   OH2 8461   1.817   1.179   7.845
  264TIP3    H1 8462   1.728   1.206   7.811
  264TIP3    H2 8463   1.871   1.178   7.762
  265TIP3   OH2 8464   1.641   1.484   6.600
  265TIP3    H1 8465   1.616   1.402   6.647
  265TIP3    H2 8466   1.683   1.456   6.518
  266TIP3   OH2 8467   1.371   0.964   7.318
  266TIP3    H1 8468   1.277   0.944   7.305
  266TIP3    H2 8469   1.413   0.889   7.271
  267TIP3   OH2 8470   0.622   1.395   6.924
  267TIP3    H1 8471   0.670   1.479   6.914
  267TIP3    H2 8472   0.535   1.420   6.893
  268TIP3   OH2 8473   0.763   1.164   6.880
  268TIP3    H1 8474   0.727   1.255   6.889
  268TIP3    H2 8475   0.693   1.111   6.923
  269TIP3   OH2 8476   0.808   1.583   7.524
  269TIP3    H1 8477   0.857   1.660   7.493
  269TIP3    H2 8478   0.873   1.544   7.586
  270TIP3   OH2 8479   0.633   1.654   6.834
  270TIP3    H1 8480   0.538   1.670   6.852
  270TIP3    H2 8481   0.671   1.740   6.861
  271TIP3   OH2 8482   1.153   1.177   7.481
  271TIP3    H1 8483   1.127   1.159   7.575
  271TIP3    H2 8484   1.219   1.109   7.464
  272TIP3   OH2 8485   1.445   1.638   7.730
  272TIP3    H1 8486   1.372   1.592   7.685
  272TIP3    H2 8487   1.461   1.709   7.663
  273TIP3   OH2 8488   0.254   0.364   7.667
  273TIP3    H1 8489   0.165   0.402   7.673
  273TIP3    H2 8490   0.234   0.277   7.703
  274TIP3   OH2 8491   0.211   1.540   7.509
  274TIP3    H1 8492   0.245   1.450   7.512
  274TIP3    H2 8493   0.241   1.573   7.595
  275TIP3   OH2 8494   0.336   1.074   6.534
  275TIP3    H1 8495   0.263   1.112   6.591
  275TIP3    H2 8496   0.388   1.153   6.517
  276TIP3   OH2 8497   1.128   0.343   7.563
  276TIP3    H1 8498   1.196   0.347   7.631
  276TIP3    H2 8499   1.082   0.260   7.589
  277TIP3   OH2 8500   1.209   0.295   6.678
  277TIP3    H1 8501   1.216   0.349   6.597
  277TIP3    H2 8502   1.250   0.352   6.744
  278TIP3   OH2 8503   0.966   1.511   6.548
  278TIP3    H1 8504   0.884   1.560   6.570
  278TIP3    H2 8505   1.017   1.571   6.494
  279TIP3   OH2 8506   0.915   0.475   6.758
  279TIP3    H1 8507   0.995   0.531   6.764
  279TIP3    H2 8508   0.887   0.461   6.851
  280TIP3   OH2 8509   0.980   0.582   7.678
  280TIP3    H1 8510   0.985   0.631   7.762
  280TIP3    H2 8511   1.040   0.506   7.687
  281TIP3   OH2 8512   1.003   0.196   6.847
  281TIP3    H1 8513   0.965   0.257   6.912
  281TIP3    H2 8514   1.071   0.250   6.803
  282TIP3   OH2 8515   0.702   1.620   6.565
  282TIP3    H1 8516   0.721   1.699   6.511
  282TIP3    H2 8517   0.675   1.653   6.653
  283TIP3   OH2 8518   0.565   0.292   6.518
  283TIP3    H1 8519   0.567   0.380   6.557
  283TIP3    H2 8520   0.655   0.263   6.547
  284TIP3   OH2 8521   1.588   0.361   7.767
  284TIP3    H1 8522   1.497   0.395   7.750
  284TIP3    H2 8523   1.622   0.362   7.676
  285TIP3   OH2 8524   1.454   0.741   7.163
  285TIP3    H1 8525   1.372   0.696   7.133
  285TIP3    H2 8526   1.502   0.672   7.215
  286TIP3   OH2 8527   1.560   1.671   7.327
  286TIP3    H1 8528   1.554   1.738   7.255
  286TIP3    H2 8529   1.657   1.674   7.342
  287TIP3   OH2 8530   0.325   0.100   7.214
  287TIP3    H1 8531   0.301   0.102   7.118
  287TIP3    H2 8532   0.268   0.025   7.242
  288TIP3   OH2 8533   0.208   1.475   6.825
  288TIP3    H1 8534   0.120   1.514   6.816
  288TIP3    H2 8535   0.253   1.515   6.750
  289TIP3   OH2 8536   0.134   1.736   7.942
  289TIP3    H1 8537   0.179   1.722   8.028
  289TIP3    H2 8538   0.082   1.655   7.934
  290TIP3   OH2 8539   0.595   1.623   8.115
  290TIP3    H1 8540   0.675   1.576   8.144
  290TIP3    H2 8541   0.591   1.598   8.020
  291TIP3   OH2 8542   1.233   1.469   7.991
  291TIP3    H1 8543   1.206   1.378   8.019
  291TIP3    H2 8544   1.317   1.481   8.041
  292TIP3   OH2 8545   0.106   1.113   8.050
  292TIP3    H1 8546   0.131   1.023   8.019
  292TIP3    H2 8547   0.051   1.145   7.977
  293TIP3   OH2 8548   0.787   1.112   7.984
  293TIP3    H1 8549   0.752   1.148   7.900
  293TIP3    H2 8550   0.789   1.014   7.970
  294TIP3   OH2 8551   1.352   1.097   7.733
  294TIP3    H1 8552   1.434   1.151   7.730
  294TIP3    H2 8553   1.287   1.169   7.734
  295TIP3   OH2 8554   0.200   0.838   7.990
  295TIP3    H1 8555   0.251   0.756   7.983
  295TIP3    H2 8556   0.192   0.843   8.087
  296TIP3   OH2 8557   0.593   0.729   7.723
  296TIP3    H1 8558   0.531   0.800   7.748
  296TIP3    H2 8559   0.638   0.769   7.647
  297TIP3   OH2 8560   1.107   0.993   8.081
  297TIP3    H1 8561   1.194   0.980   8.039
  297TIP3    H2 8562   1.088   0.908   8.123
  298TIP3   OH2 8563   0.645   0.471   7.823
  298TIP3    H1 8564   0.654   0.404   7.754
  298TIP3    H2 8565   0.629   0.553   7.772
  299TIP3   OH2 8566   0.683   0.305   7.585
  299TIP3    H1 8567   0.732   0.350   7.512
  299TIP3    H2 8568   0.591   0.302   7.548
  300TIP3   OH2 8569   0.829   0.861   7.611
  300TIP3    H1 8570   0.905   0.843   7.556
  300TIP3    H2 8571   0.792   0.943   7.573
  301TIP3   OH2 8572   1.271   0.630   8.104
  301TIP3    H1 8573   1.291   0.535   8.094
  301TIP3    H2 8574   1.358   0.671   8.099
  302TIP3   OH2 8575   1.409   0.914   7.935
  302TIP3    H1 8576   1.379   0.979   7.868
  302TIP3    H2 8577   1.504   0.908   7.908
  303TIP3   OH2 8578   0.491   0.590   8.027
  303TIP3    H1 8579   0.412   0.535   8.008
  303TIP3    H2 8580   0.549   0.560   7.954
  304TIP3   OH2 8581   0.747   0.050   7.635
  304TIP3    H1 8582   0.738   0.147   7.619
  304TIP3    H2 8583   0.682   0.017   7.571
  305TIP3   OH2 8584   0.886   0.487   7.994
  305TIP3    H1 8585   0.850   0.459   8.081
  305TIP3    H2 8586   0.811   0.464   7.935
  306TIP3   OH2 8587   1.156   0.398   7.898
  306TIP3    H1 8588   1.061   0.399   7.913
  306TIP3    H2 8589   1.189   0.343   7.973
  307TIP3   OH2 8590   1.299   0.282   8.084
  307TIP3    H1 8591   1.324   0.188   8.078
  307TIP3    H2 8592   1.287   0.299   8.181
  308TIP3   OH2 8593   0.301   0.379   7.998
  308TIP3    H1 8594   0.324   0.301   7.946
  308TIP3    H2 8595   0.278   0.343   8.087
  309TIP3   OH2 8596   0.762   4.470   7.892
  309TIP3    H1 8597   0.831   4.403   7.904
  309TIP3    H2 8598   0.763   4.486   7.795
  310TIP3   OH2 8599   0.815   0.149   8.113
  310TIP3    H1 8600   0.803   0.100   8.029
  310TIP3    H2 8601   0.760   0.228   8.097
  311TIP3   OH2 8602   0.757   1.849   6.423
  311TIP3    H1 8603   0.853   1.845   6.439
  311TIP3    H2 8604   0.751   1.910   6.351
  312TIP3   OH2 8605   0.128   1.294   6.380
  312TIP3    H1 8606   0.222   1.312   6.391
  312TIP3    H2 8607   0.125   1.241   6.300
  313TIP3   OH2 8608   4.462   1.880   6.887
  313TIP3    H1 8609   4.403   1.831   6.828
  313TIP3    H2 8610   4.499   1.814   6.948
  314TIP3   OH2 8611   0.078   1.657   7.051
  314TIP3    H1 8612   0.049   1.566   7.075
  314TIP3    H2 8613   0.102   1.690   7.140
  315TIP3   OH2 8614   1.813   1.749   7.370
  315TIP3    H1 8615   1.844   1.751   7.461
  315TIP3    H2 8616   1.890   1.782   7.322
  316TIP3   OH2 8617   1.785   1.690   7.652
  316TIP3    H1 8618   1.742   1.616   7.604
  316TIP3    H2 8619   1.833   1.640   7.721
  317TIP3   OH2 8620   1.635   1.255   8.119
  317TIP3    H1 8621   1.542   1.264   8.148
  317TIP3    H2 8622   1.671   1.341   8.150
  318TIP3   OH2 8623   1.804   0.901   6.836
  318TIP3    H1 8624   1.724   0.861   6.876
  318TIP3    H2 8625   1.859   0.921   6.914
  319TIP3   OH2 8626   1.776   1.174   7.341
  319TIP3    H1 8627   1.853   1.131   7.300
  319TIP3    H2 8628   1.796   1.269   7.326
  320TIP3   OH2 8629   1.631   1.462   7.570
  320TIP3    H1 8630   1.560   1.499   7.625
  320TIP3    H2 8631   1.581   1.428   7.493
  321TIP3   OH2 8632   1.679   0.608   6.324
  321TIP3    H1 8633   1.663   0.671   6.253
  321TIP3    H2 8634   1.641   0.526   6.285
  322TIP3   OH2 8635   1.583   0.750   6.905
  322TIP3    H1 8636   1.568   0.655   6.895
  322TIP3    H2 8637   1.554   0.766   6.997
  323TIP3   OH2 8638   0.114   0.981   7.295
  323TIP3    H1 8639   0.122   0.966   7.199
  323TIP3    H2 8640   0.192   0.936   7.333
  324TIP3   OH2 8641   1.671   0.945   7.879
  324TIP3    H1 8642   1.734   0.870   7.879
  324TIP3    H2 8643   1.730   1.022   7.867
  325TIP3   OH2 8644   1.816   0.732   7.941
  325TIP3    H1 8645   1.730   0.695   7.914
  325TIP3    H2 8646   1.875   0.656   7.927
  326TIP3   OH2 8647   1.595   0.355   6.251
  326TIP3    H1 8648   1.637   0.305   6.323
  326TIP3    H2 8649   1.502   0.325   6.256
  327TIP3   OH2 8650   1.547   0.511   6.740
  327TIP3    H1 8651   1.574   0.419   6.761
  327TIP3    H2 8652   1.631   0.548   6.713
  328TIP3   OH2 8653   1.614   0.567   7.290
  328TIP3    H1 8654   1.711   0.586   7.290
  328TIP3    H2 8655   1.597   0.579   7.385
  329TIP3   OH2 8656   1.619   0.638   7.571
  329TIP3    H1 8657   1.528   0.668   7.594
  329TIP3    H2 8658   1.662   0.722   7.543
  330TIP3   OH2 8659   0.079   0.516   7.952
  330TIP3    H1 8660   0.164   0.467   7.954
  330TIP3    H2 8661   0.017   0.441   7.952
  331TIP3   OH2 8662   1.872   0.047   8.099
  331TIP3    H1 8663   1.883  -0.023   8.032
  331TIP3    H2 8664   1.851   0.124   8.041
  332TIP3   OH2 8665   1.620   0.243   6.749
  332TIP3    H1 8666   1.635   0.202   6.837
  332TIP3    H2 8667   1.552   0.183   6.711
  333TIP3   OH2 8668   0.171   0.323   7.195
  333TIP3    H1 8669   0.211   0.243   7.234
  333TIP3    H2 8670   0.213   0.394   7.245
  334TIP3   OH2 8671   0.047   0.612   7.310
  334TIP3    H1 8672   0.067   0.611   7.216
  334TIP3    H2 8673   0.041   0.706   7.328
  335TIP3   OH2 8674   1.795   0.243   7.942
  335TIP3    H1 8675   1.707   0.286   7.940
  335TIP3    H2 8676   1.790   0.196   7.856
  336TIP3   OH2 8677   1.801   0.241   6.414
  336TIP3    H1 8678   1.827   0.173   6.349
  336TIP3    H2 8679   1.869   0.305   6.406
  337TIP3   OH2 8680   0.032   0.248   6.724
  337TIP3    H1 8681  -0.058   0.263   6.692
  337TIP3    H2 8682   0.086   0.297   6.660
  338TIP3   OH2 8683   1.505   1.738   6.912
  338TIP3    H1 8684   1.576   1.710   6.852
  338TIP3    H2 8685   1.555   1.787   6.979
  339TIP3   OH2 8686   4.506   0.081   7.546
  339TIP3    H1 8687   4.435   0.077   7.611
  339TIP3    H2 8688   4.476   0.158   7.497
  340TIP3   OH2 8689   0.255   1.435   7.968
  340TIP3    H1 8690   0.172   1.446   7.921
  340TIP3    H2 8691   0.230   1.425   8.060
  341TIP3   OH2 8692   0.539   1.536   7.590
  341TIP3    H1 8693   0.510   1.625   7.565
  341TIP3    H2 8694   0.633   1.538   7.560
  342TIP3   OH2 8695   0.970   1.674   7.879
  342TIP3    H1 8696   0.979   1.638   7.970
  342TIP3    H2 8697   1.062   1.704   7.862
  343TIP3   OH2 8698   1.198   1.802   7.813
  343TIP3    H1 8699   1.274   1.746   7.788
  343TIP3    H2 8700   1.234   1.848   7.891
  344TIP3   OH2 8701   1.718   0.082   7.730
  344TIP3    H1 8702   1.634   0.119   7.696
  344TIP3    H2 8703   1.715  -0.005   7.687
  345TIP3   OH2 8704   0.263   1.819   7.590
  345TIP3    H1 8705   0.190   1.871   7.546
  345TIP3    H2 8706   0.230   1.810   7.681
  346TIP3   OH2 8707   0.528   1.825   7.504
  346TIP3    H1 8708   0.433   1.812   7.523
  346TIP3    H2 8709   0.527   1.867   7.415
  347TIP3   OH2 8710   0.999   1.802   7.411
  347TIP3    H1 8711   0.952   1.859   7.348
  347TIP3    H2 8712   1.012   1.864   7.486
  348TIP3   OH2 8713   1.222   1.677   7.524
  348TIP3    H1 8714   1.143   1.711   7.478
  348TIP3    H2 8715   1.279   1.754   7.514
  349TIP3   OH2 8716   1.481   1.837   7.537
  349TIP3    H1 8717   1.485   1.933   7.513
  349TIP3    H2 8718   1.509   1.798   7.451
  350TIP3   OH2 8719   0.238   1.726   7.288
  350TIP3    H1 8720   0.226   1.673   7.369
  350TIP3    H2 8721   0.303   1.675   7.237
  351TIP3   OH2 8722   0.434   1.589   7.147
  351TIP3    H1 8723   0.419   1.497   7.176
  351TIP3    H2 8724   0.519   1.609   7.192
  352TIP3   OH2 8725   0.696   1.639   7.238
  352TIP3    H1 8726   0.708   1.546   7.214
  352TIP3    H2 8727   0.702   1.635   7.334
  353TIP3   OH2 8728   1.032   0.211   7.148
  353TIP3    H1 8729   0.977   0.140   7.188
  353TIP3    H2 8730   1.095   0.157   7.100
  354TIP3   OH2 8731   1.552   0.029   7.155
  354TIP3    H1 8732   1.609   0.080   7.095
  354TIP3    H2 8733   1.463   0.056   7.128
  355TIP3   OH2 8734   1.719   0.137   6.975
  355TIP3    H1 8735   1.782   0.071   6.943
  355TIP3    H2 8736   1.777   0.216   6.990
  356TIP3   OH2 8737   0.279   0.089   6.926
  356TIP3    H1 8738   0.199   0.061   6.879
  356TIP3    H2 8739   0.325   0.004   6.932
  357TIP3   OH2 8740   0.166   0.064   6.590
  357TIP3    H1 8741   0.212   0.113   6.521
  357TIP3    H2 8742   0.080   0.108   6.592
  358TIP3   OH2 8743   0.739   0.079   6.906
  358TIP3    H1 8744   0.830   0.109   6.911
  358TIP3    H2 8745   0.724   0.043   6.996
  359TIP3   OH2 8746   1.312   0.094   7.069
  359TIP3    H1 8747   1.301   0.087   6.975
  359TIP3    H2 8748   1.280   0.008   7.104
  360TIP3   OH2 8749   1.424   0.100   6.645
  360TIP3    H1 8750   1.340   0.147   6.632
  360TIP3    H2 8751   1.397   0.015   6.684
  361TIP3   OH2 8752   0.158   1.646   6.595
  361TIP3    H1 8753   0.077   1.639   6.542
  361TIP3    H2 8754   0.150   1.737   6.624
  362TIP3   OH2 8755   0.345   0.248   6.353
  362TIP3    H1 8756   0.396   0.183   6.303
  362TIP3    H2 8757   0.409   0.266   6.425
  363TIP3   OH2 8758   0.827   0.260   6.607
  363TIP3    H1 8759   0.866   0.204   6.676
  363TIP3    H2 8760   0.853   0.348   6.642
  364TIP3   OH2 8761   1.028   1.779   6.434
  364TIP3    H1 8762   1.125   1.786   6.428
  364TIP3    H2 8763   1.016   1.720   6.358
  365TIP3   OH2 8764   1.699   1.725   6.716
  365TIP3    H1 8765   1.685   1.641   6.668
  365TIP3    H2 8766   1.695   1.790   6.646
  366TIP3   OH2 8767   0.264   0.110   7.878
  366TIP3    H1 8768   0.220   0.042   7.931
  366TIP3    H2 8769   0.353   0.119   7.917
  367TIP3   OH2 8770   0.476   0.095   8.047
  367TIP3    H1 8771   0.556   0.052   8.011
  367TIP3    H2 8772   0.431   0.014   8.079
  368TIP3   OH2 8773   1.363   4.518   8.009
  368TIP3    H1 8774   1.308   4.484   8.082
  368TIP3    H2 8775   1.431   4.449   7.992
  369TIP3   OH2 8776   1.626   1.595   7.926
  369TIP3    H1 8777   1.550   1.582   7.865
  369TIP3    H2 8778   1.616   1.690   7.942
  370TIP3   OH2 8779   3.074   0.982   6.917
  370TIP3    H1 8780   3.070   1.080   6.918
  370TIP3    H2 8781   2.998   0.962   6.860
  371TIP3   OH2 8782   2.958   0.902   7.267
  371TIP3    H1 8783   2.956   0.842   7.343
  371TIP3    H2 8784   2.914   0.850   7.197
  372TIP3   OH2 8785   2.189   0.875   7.425
  372TIP3    H1 8786   2.199   0.804   7.491
  372TIP3    H2 8787   2.266   0.931   7.448
  373TIP3   OH2 8788   3.318   1.200   7.101
  373TIP3    H1 8789   3.283   1.127   7.153
  373TIP3    H2 8790   3.327   1.270   7.168
  374TIP3   OH2 8791   2.285   1.316   7.279
  374TIP3    H1 8792   2.255   1.230   7.244
  374TIP3    H2 8793   2.381   1.302   7.276
  375TIP3   OH2 8794   1.952   0.675   6.805
  375TIP3    H1 8795   1.902   0.759   6.814
  375TIP3    H2 8796   1.885   0.616   6.772
  376TIP3   OH2 8797   2.019   0.896   7.038
  376TIP3    H1 8798   2.052   0.815   7.081
  376TIP3    H2 8799   2.087   0.914   6.971
  377TIP3   OH2 8800   3.038   1.720   7.124
  377TIP3    H1 8801   3.102   1.653   7.090
  377TIP3    H2 8802   3.013   1.679   7.207
  378TIP3   OH2 8803   2.793   1.145   7.323
  378TIP3    H1 8804   2.825   1.084   7.254
  378TIP3    H2 8805   2.878   1.161   7.370
  379TIP3   OH2 8806   3.651   0.309   7.392
  379TIP3    H1 8807   3.668   0.373   7.465
  379TIP3    H2 8808   3.709   0.347   7.324
  380TIP3   OH2 8809   3.113   0.594   7.356
  380TIP3    H1 8810   3.131   0.498   7.356
  380TIP3    H2 8811   3.101   0.608   7.260
  381TIP3   OH2 8812   2.415   0.399   7.068
  381TIP3    H1 8813   2.437   0.480   7.016
  381TIP3    H2 8814   2.382   0.342   6.996
  382TIP3   OH2 8815   3.196   0.402   6.903
  382TIP3    H1 8816   3.259   0.378   6.975
  382TIP3    H2 8817   3.248   0.468   6.855
  383TIP3   OH2 8818   2.081   0.644   7.144
  383TIP3    H1 8819   2.147   0.591   7.193
  383TIP3    H2 8820   2.097   0.613   7.053
  384TIP3   OH2 8821   2.596   0.797   7.084
  384TIP3    H1 8822   2.668   0.740   7.114
  384TIP3    H2 8823   2.550   0.735   7.024
  385TIP3   OH2 8824   3.695   0.451   7.616
  385TIP3    H1 8825   3.638   0.529   7.602
  385TIP3    H2 8826   3.700   0.447   7.713
  386TIP3   OH2 8827   2.322   0.300   7.477
  386TIP3    H1 8828   2.285   0.349   7.400
  386TIP3    H2 8829   2.250   0.316   7.543
  387TIP3   OH2 8830   3.039   1.238   6.829
  387TIP3    H1 8831   3.009   1.215   6.739
  387TIP3    H2 8832   3.010   1.331   6.837
  388TIP3   OH2 8833   2.562   1.056   7.493
  388TIP3    H1 8834   2.494   1.120   7.523
  388TIP3    H2 8835   2.635   1.115   7.465
  389TIP3   OH2 8836   3.378   0.352   7.106
  389TIP3    H1 8837   3.350   0.273   7.156
  389TIP3    H2 8838   3.450   0.386   7.161
  390TIP3   OH2 8839   2.269   0.481   7.277
  390TIP3    H1 8840   2.335   0.546   7.311
  390TIP3    H2 8841   2.321   0.438   7.204
  391TIP3   OH2 8842   2.412   1.259   7.580
  391TIP3    H1 8843   2.404   1.350   7.545
  391TIP3    H2 8844   2.323   1.248   7.622
  392TIP3   OH2 8845   2.006   1.213   6.658
  392TIP3    H1 8846   1.996   1.254   6.572
  392TIP3    H2 8847   2.026   1.293   6.713
  393TIP3   OH2 8848   3.377   1.386   7.335
  393TIP3    H1 8849   3.280   1.398   7.347
  393TIP3    H2 8850   3.403   1.477   7.311
  394TIP3   OH2 8851   3.417   0.205   7.483
  394TIP3    H1 8852   3.342   0.262   7.463
  394TIP3    H2 8853   3.487   0.244   7.426
  395TIP3   OH2 8854   2.654   4.510   7.185
  395TIP3    H1 8855   2.691   4.430   7.225
  395TIP3    H2 8856   2.587   4.537   7.252
  396TIP3   OH2 8857   3.207   1.565   6.998
  396TIP3    H1 8858   3.244   1.490   6.947
  396TIP3    H2 8859   3.257   1.639   6.956
  397TIP3   OH2 8860   3.327   1.356   6.842
  397TIP3    H1 8861   3.300   1.283   6.783
  397TIP3    H2 8862   3.330   1.308   6.927
  398TIP3   OH2 8863   3.484   1.219   7.695
  398TIP3    H1 8864   3.500   1.149   7.628
  398TIP3    H2 8865   3.510   1.299   7.646
  399TIP3   OH2 8866   2.937   0.905   6.667
  399TIP3    H1 8867   2.872   0.971   6.635
  399TIP3    H2 8868   3.011   0.915   6.604
  400TIP3   OH2 8869   3.676   0.850   7.496
  400TIP3    H1 8870   3.612   0.924   7.500
  400TIP3    H2 8871   3.728   0.876   7.417
  401TIP3   OH2 8872   3.288   0.925   6.766
  401TIP3    H1 8873   3.213   0.950   6.825
  401TIP3    H2 8874   3.338   0.862   6.821
  402TIP3   OH2 8875   3.276   0.741   7.679
  402TIP3    H1 8876   3.274   0.826   7.727
  402TIP3    H2 8877   3.215   0.766   7.607
  403TIP3   OH2 8878   2.442   0.988   6.955
  403TIP3    H1 8879   2.415   0.951   6.868
  403TIP3    H2 8880   2.506   0.922   6.988
  404TIP3   OH2 8881   2.570   1.328   7.223
  404TIP3    H1 8882   2.573   1.284   7.137
  404TIP3    H2 8883   2.652   1.294   7.266
  405TIP3   OH2 8884   2.473   0.864   7.326
  405TIP3    H1 8885   2.524   0.870   7.242
  405TIP3    H2 8886   2.516   0.932   7.382
  406TIP3   OH2 8887   3.121   1.425   7.393
[truncated: 1,168,202 more chars]
