# Supplementary material for: gmx_ffconv: A Fast, User-Friendly Semi-Automated All-Atom Force Field Converter for GROMACS
Source: J Chem Inf Model. 2025 Sep 20;65(19):9850–5. doi: 10.1021/acs.jcim.5c02200 (PMC12529758; doi:10.1021/acs.jcim.5c02200)
Supplement: Supplementary file 2 [file ci5c02200_si_002.zip › gmx_ffconv_JCIM/Tutorial/Example3/DPPC_CHARMM.gro]

Generated by CHARMM-GUI FF-Converter
 130
    1DPPC     N    1   1.056   1.715   6.226
    1DPPC   C13    2   0.948   1.805   6.182
    1DPPC  H13A    3   0.945   1.818   6.073
    1DPPC  H13B    4   0.965   1.906   6.219
    1DPPC  H13C    5   0.851   1.770   6.212
    1DPPC   C14    6   1.037   1.688   6.373
    1DPPC  H14A    7   1.115   1.622   6.409
    1DPPC  H14B    8   0.940   1.641   6.390
    1DPPC  H14C    9   1.038   1.781   6.430
    1DPPC   C15   10   1.040   1.590   6.146
    1DPPC  H15A   11   1.060   1.610   6.041
    1DPPC  H15B   12   0.940   1.547   6.155
    1DPPC  H15C   13   1.115   1.518   6.179
    1DPPC   C12   14   1.191   1.782   6.199
    1DPPC  H12A   15   1.194   1.882   6.242
    1DPPC  H12B   16   1.198   1.802   6.092
    1DPPC   C11   17   1.318   1.706   6.244
    1DPPC  H11A   18   1.323   1.705   6.355
    1DPPC  H11B   19   1.408   1.760   6.207
    1DPPC     P   20   1.429   1.482   6.148
    1DPPC   O13   21   1.377   1.344   6.162
    1DPPC   O14   22   1.551   1.518   6.224
    1DPPC   O11   23   1.442   1.518   5.994
    1DPPC   O12   24   1.313   1.572   6.198
    1DPPC    C1   25   1.382   1.635   5.939
    1DPPC    HA   26   1.442   1.724   5.970
    1DPPC    HB   27   1.278   1.650   5.975
    1DPPC    C2   28   1.378   1.637   5.783
    1DPPC    HS   29   1.391   1.743   5.751
    1DPPC   O21   30   1.254   1.586   5.730
    1DPPC   C21   31   1.150   1.667   5.743
    1DPPC   O22   32   1.148   1.771   5.805
    1DPPC   C22   33   1.030   1.610   5.666
    1DPPC   H2R   34   0.953   1.689   5.663
    1DPPC   H2S   35   0.991   1.525   5.725
    1DPPC    C3   36   1.495   1.556   5.718
    1DPPC    HX   37   1.504   1.459   5.772
    1DPPC    HY   38   1.591   1.611   5.733
    1DPPC   O31   39   1.472   1.527   5.579
    1DPPC   C31   40   1.474   1.630   5.496
    1DPPC   O32   41   1.498   1.746   5.526
    1DPPC   C32   42   1.443   1.583   5.354
    1DPPC   H2X   43   1.359   1.643   5.314
    1DPPC   H2Y   44   1.410   1.477   5.359
    1DPPC   C23   45   1.064   1.565   5.521
    1DPPC   H3R   46   1.134   1.478   5.527
    1DPPC   H3S   47   1.115   1.646   5.465
    1DPPC   C24   48   0.938   1.523   5.444
    1DPPC   H4R   49   0.880   1.613   5.413
    1DPPC   H4S   50   0.874   1.465   5.514
    1DPPC   C25   51   0.964   1.432   5.323
    1DPPC   H5R   52   0.867   1.386   5.294
    1DPPC   H5S   53   1.032   1.350   5.352
    1DPPC   C26   54   1.019   1.503   5.198
    1DPPC   H6R   55   1.120   1.546   5.221
    1DPPC   H6S   56   0.953   1.588   5.171
    1DPPC   C27   57   1.030   1.407   5.077
    1DPPC   H7R   58   0.954   1.433   5.001
    1DPPC   H7S   59   1.006   1.305   5.114
    1DPPC   C28   60   1.170   1.401   5.013
    1DPPC   H8R   61   1.179   1.307   4.954
    1DPPC   H8S   62   1.245   1.395   5.095
    1DPPC   C29   63   1.205   1.520   4.923
    1DPPC   H9R   64   1.316   1.526   4.914
    1DPPC   H9S   65   1.170   1.615   4.971
    1DPPC  C210   66   1.151   1.511   4.780
    1DPPC  H10R   67   1.167   1.610   4.731
    1DPPC  H10S   68   1.041   1.493   4.780
    1DPPC  C211   69   1.221   1.404   4.694
    1DPPC  H11R   70   1.151   1.320   4.677
    1DPPC  H11S   71   1.308   1.362   4.750
    1DPPC  C212   72   1.271   1.458   4.559
    1DPPC  H12R   73   1.197   1.529   4.516
    1DPPC  H12S   74   1.279   1.372   4.488
    1DPPC  C213   75   1.410   1.524   4.568
    1DPPC  H13R   76   1.481   1.452   4.614
    1DPPC  H13S   77   1.404   1.613   4.634
    1DPPC  C214   78   1.465   1.567   4.431
    1DPPC  H14R   79   1.399   1.645   4.386
    1DPPC  H14S   80   1.463   1.478   4.364
    1DPPC  C215   81   1.609   1.619   4.439
    1DPPC  H15R   82   1.666   1.554   4.510
    1DPPC  H15S   83   1.610   1.721   4.483
    1DPPC  C216   84   1.682   1.619   4.305
    1DPPC  H16R   85   1.634   1.690   4.234
    1DPPC  H16S   86   1.679   1.518   4.259
    1DPPC  H16T   87   1.788   1.649   4.317
    1DPPC   C33   88   1.566   1.592   5.260
    1DPPC   H3X   89   1.544   1.535   5.167
    1DPPC   H3Y   90   1.651   1.540   5.309
    1DPPC   C34   91   1.611   1.734   5.223
    1DPPC   H4X   92   1.698   1.728   5.155
    1DPPC   H4Y   93   1.646   1.787   5.314
    1DPPC   C35   94   1.505   1.821   5.154
    1DPPC   H5X   95   1.548   1.919   5.125
    1DPPC   H5Y   96   1.427   1.839   5.231
    1DPPC   C36   97   1.440   1.757   5.030
    1DPPC   H6X   98   1.349   1.813   5.002
    1DPPC   H6Y   99   1.406   1.655   5.058
    1DPPC   C37  100   1.532   1.747   4.907
    1DPPC   H7X  101   1.506   1.655   4.851
    1DPPC   H7Y  102   1.638   1.736   4.940
    1DPPC   C38  103   1.520   1.865   4.809
    1DPPC   H8X  104   1.593   1.848   4.726
    1DPPC   H8Y  105   1.548   1.961   4.859
    1DPPC   C39  106   1.380   1.878   4.747
    1DPPC   H9X  107   1.318   1.946   4.809
    1DPPC   H9Y  108   1.331   1.778   4.750
    1DPPC  C310  109   1.380   1.929   4.602
    1DPPC  H10X  110   1.426   1.851   4.537
    1DPPC  H10Y  111   1.444   2.020   4.595
    1DPPC  C311  112   1.240   1.962   4.547
    1DPPC  H11X  113   1.249   1.983   4.438
    1DPPC  H11Y  114   1.204   2.055   4.597
    1DPPC  C312  115   1.135   1.852   4.570
    1DPPC  H12X  116   1.126   1.834   4.680
    1DPPC  H12Y  117   1.169   1.758   4.523
    1DPPC  C313  118   0.995   1.891   4.520
    1DPPC  H13X  119   0.971   1.993   4.557
    1DPPC  H13Y  120   0.921   1.822   4.566
    1DPPC  C314  121   0.978   1.888   4.367
    1DPPC  H14X  122   1.053   1.955   4.320
    1DPPC  H14Y  123   0.877   1.927   4.342
    1DPPC  C315  124   0.989   1.748   4.304
    1DPPC  H15X  125   1.092   1.708   4.318
    1DPPC  H15Y  126   0.972   1.758   4.195
    1DPPC  C316  127   0.888   1.647   4.360
    1DPPC  H16X  128   0.894   1.551   4.304
    1DPPC  H16Y  129   0.784   1.686   4.353
    1DPPC  H16Z  130   0.909   1.625   4.467
   3.15975   3.15975   8.50000
