# Supplementary material for: gmx_ffconv: A Fast, User-Friendly Semi-Automated All-Atom Force Field Converter for GROMACS
Source: J Chem Inf Model. 2025 Sep 20;65(19):9850–5. doi: 10.1021/acs.jcim.5c02200 (PMC12529758; doi:10.1021/acs.jcim.5c02200)
Supplement: Supplementary file 2 [file ci5c02200_si_002.zip › gmx_ffconv_JCIM/Tutorial/Example3/DPPC_tail1.csv]

AMBER	CHARMM
H2S	H2S
H2R	H2R
H3R	H3R
H3S	H3S
H4S	H4S
H4R	H4R
H5S	H5S
H5R	H5R
H6S	H6S
H6R	H6R
H7S	H7S
H7R	H7R
H8S	H8S
H8R	H8R
H9R	H9R
H9S	H9S
H10S	H10S
H10R	H10R
H11S	H11S
H11R	H11R
H12S	H12S
H12R	H12R
H13S	H13S
H13R	H13R
H14S	H14S
H14R	H14R
H15S	H15S
H15R	H15R
H16T	H16T
H16R	H16R
H16S	H16S
