# Supplementary material for: gmx_ffconv: A Fast, User-Friendly Semi-Automated All-Atom Force Field Converter for GROMACS
Source: J Chem Inf Model. 2025 Sep 20;65(19):9850–5. doi: 10.1021/acs.jcim.5c02200 (PMC12529758; doi:10.1021/acs.jcim.5c02200)
Supplement: Supplementary file 2 [file ci5c02200_si_002.zip › gmx_ffconv_JCIM/Tutorial/Example3/DPPC_tail2_noheader.csv]

H2S_	H2Y
H2R_	H2X
H3R_	H3X
H3S_	H3Y
H4S_	H4Y
H4R_	H4X
H5S_	H5Y
H5R_	H5X
H6S_	H6Y
H6R_	H6X
H7S_	H7Y
H7R_	H7X
H8S_	H8Y
H8R_	H8X
H9S_	H9Y
H9R_	H9X
H10S_	H10Y
H10R_	H10X
H11S_	H11Y
H11R_	H11X
H12S_	H12Y
H12R_	H12X
H13S_	H13Y
H13R_	H13X
H14S_	H14Y
H14R_	H14X
H15S_	H15Y
H15R_	H15X
H16S_	H16Y
H16R_	H16X
H16T_	H16Z
