# Supplementary material for: gmx_ffconv: A Fast, User-Friendly Semi-Automated All-Atom Force Field Converter for GROMACS
Source: J Chem Inf Model. 2025 Sep 20;65(19):9850–5. doi: 10.1021/acs.jcim.5c02200 (PMC12529758; doi:10.1021/acs.jcim.5c02200)
Supplement: Supplementary file 2 [file ci5c02200_si_002.zip › gmx_ffconv_JCIM/Tutorial/Example3/DPPC_AMBER.gro]

Generated by CHARMM-GUI FF-Converter
 130
    1PA    C116    1   0.879   1.611   4.380
    1PA    H16R    2   0.881   1.523   4.313
    1PA    H16S    3   0.773   1.634   4.405
    1PA    H16T    4   0.931   1.584   4.474
    1PA    C115    5   0.948   1.732   4.316
    1PA    H15R    6   1.057   1.711   4.309
    1PA    H15S    7   0.910   1.745   4.212
    1PA    C114    8   0.927   1.863   4.393
    1PA    H14R    9   0.986   1.945   4.346
    1PA    H14S   10   0.819   1.890   4.383
    1PA    C113   11   0.958   1.856   4.543
    1PA    H13R   12   0.922   1.949   4.593
    1PA    H13S   13   0.898   1.772   4.588
    1PA    C112   14   1.105   1.832   4.582
    1PA    H12R   15   1.102   1.819   4.693
    1PA    H12S   16   1.142   1.737   4.538
    1PA    C111   17   1.205   1.943   4.547
    1PA    H11R   18   1.221   1.947   4.437
    1PA    H11S   19   1.162   2.041   4.578
    1PA    C110   20   1.343   1.926   4.616
    1PA    H10R   21   1.400   1.840   4.575
    1PA    H10S   22   1.402   2.019   4.596
    1PA     C19   23   1.332   1.910   4.767
    1PA     H9R   24   1.267   1.996   4.787
    1PA     H9S   25   1.272   1.825   4.803
    1PA     C18   26   1.468   1.907   4.841
    1PA     H8R   27   1.545   1.890   4.762
    1PA     H8S   28   1.501   2.005   4.879
    1PA     C17   29   1.485   1.788   4.941
    1PA     H7R   30   1.449   1.703   4.879
    1PA     H7S   31   1.593   1.773   4.959
    1PA     C16   32   1.410   1.769   5.078
    1PA     H6R   33   1.301   1.783   5.071
    1PA     H6S   34   1.416   1.660   5.101
    1PA     C15   35   1.462   1.843   5.204
    1PA     H5R   36   1.481   1.949   5.199
    1PA     H5S   37   1.408   1.825   5.299
    1PA     C14   38   1.598   1.821   5.238
    1PA     H4R   39   1.658   1.859   5.150
    1PA     H4S   40   1.631   1.886   5.323
    1PA     C13   41   1.607   1.673   5.267
    1PA     H3R   42   1.627   1.622   5.170
    1PA     H3S   43   1.691   1.657   5.337
    1PA     C12   44   1.504   1.607   5.355
    1PA     H2R   45   1.402   1.607   5.316
    1PA     H2S   46   1.543   1.504   5.362
    2PC     C11   47   1.512   1.671   5.493
    2PC     O12   48   1.511   1.790   5.518
    2PC     O11   49   1.533   1.573   5.576
    2PC      C1   50   1.531   1.612   5.714
    2PC      HR   51   1.552   1.521   5.775
    2PC      HS   52   1.606   1.688   5.736
    2PC      C2   53   1.400   1.680   5.755
    2PC      HX   54   1.407   1.788   5.729
    2PC      C3   55   1.382   1.667   5.906
    2PC      HA   56   1.463   1.725   5.956
    2PC      HB   57   1.284   1.709   5.936
    2PC     O31   58   1.390   1.529   5.939
    2PC     P31   59   1.412   1.482   6.088
    2PC     O32   60   1.292   1.557   6.158
    2PC     C31   61   1.310   1.685   6.219
    2PC     H1A   62   1.315   1.672   6.330
    2PC     H1B   63   1.405   1.735   6.187
    2PC     C32   64   1.196   1.781   6.180
    2PC     H2A   65   1.217   1.878   6.224
    2PC     H2B   66   1.202   1.795   6.072
    2PC     N31   67   1.053   1.740   6.213
    2PC     C33   68   0.966   1.842   6.160
    2PC     H3A   69   0.981   1.852   6.051
    2PC     H3B   70   0.987   1.942   6.196
    2PC     H3C   71   0.860   1.820   6.169
    2PC     C34   72   1.030   1.729   6.358
    2PC     H4A   73   1.111   1.670   6.399
    2PC     H4B   74   0.934   1.682   6.377
    2PC     H4C   75   1.033   1.827   6.402
    2PC     C35   76   1.015   1.613   6.141
    2PC     H5A   77   1.031   1.624   6.034
    2PC     H5B   78   0.912   1.585   6.158
    2PC     H5C   79   1.079   1.532   6.174
    2PC     O33   80   1.388   1.337   6.093
    2PC     O34   81   1.540   1.536   6.139
    2PC     O21   82   1.295   1.617   5.681
    2PC     C21   83   1.179   1.673   5.696
    2PC     O22   84   1.155   1.780   5.748
    3PA    C116   85   1.703   1.614   4.335
    3PA    H16R   86   1.676   1.711   4.290
    3PA    H16S   87   1.672   1.535   4.264
    3PA    H16T   88   1.814   1.610   4.348
    3PA    C115   89   1.634   1.591   4.468
    3PA    H15R   90   1.688   1.512   4.526
    3PA    H15S   91   1.635   1.684   4.529
    3PA    C114   92   1.492   1.544   4.441
    3PA    H14R   93   1.436   1.621   4.384
    3PA    H14S   94   1.496   1.451   4.379
    3PA    C113   95   1.417   1.512   4.569
    3PA    H13R   96   1.478   1.442   4.631
    3PA    H13S   97   1.403   1.605   4.629
    3PA    C112   98   1.282   1.447   4.540
    3PA    H12R   99   1.215   1.517   4.486
    3PA    H12S  100   1.296   1.360   4.473
    3PA    C111  101   1.221   1.399   4.670
    3PA    H11R  102   1.144   1.324   4.651
    3PA    H11S  103   1.300   1.342   4.723
    3PA    C110  104   1.169   1.515   4.758
    3PA    H10R  105   1.187   1.611   4.704
    3PA    H10S  106   1.059   1.507   4.774
    3PA     C19  107   1.242   1.525   4.891
    3PA     H9R  108   1.351   1.524   4.866
    3PA     H9S  109   1.218   1.618   4.946
    3PA     C18  110   1.217   1.404   4.980
    3PA     H8R  111   1.219   1.320   4.907
    3PA     H8S  112   1.303   1.390   5.050
    3PA     C17  113   1.082   1.396   5.054
    3PA     H7R  114   1.001   1.429   4.987
    3PA     H7S  115   1.061   1.288   5.071
    3PA     C16  116   1.076   1.469   5.192
    3PA     H6R  117   1.179   1.503   5.218
    3PA     H6S  118   1.013   1.559   5.178
    3PA     C15  119   1.019   1.384   5.308
    3PA     H5R  120   0.931   1.324   5.274
    3PA     H5S  121   1.097   1.314   5.338
    3PA     C14  122   0.995   1.443   5.447
    3PA     H4R  123   0.912   1.516   5.443
    3PA     H4S  124   0.963   1.359   5.514
    3PA     C13  125   1.118   1.503   5.514
    3PA     H3R  126   1.193   1.426   5.543
    3PA     H3S  127   1.169   1.572   5.443
    3PA     C12  128   1.074   1.577   5.642
    3PA     H2R  129   0.984   1.637   5.620
    3PA     H2S  130   1.052   1.504   5.723
   3.15975   3.15975   8.50000
