# Supplementary material for: gmx_ffconv: A Fast, User-Friendly Semi-Automated All-Atom Force Field Converter for GROMACS
Source: J Chem Inf Model. 2025 Sep 20;65(19):9850–5. doi: 10.1021/acs.jcim.5c02200 (PMC12529758; doi:10.1021/acs.jcim.5c02200)
Supplement: Supplementary file 2 [file ci5c02200_si_002.zip › gmx_ffconv_JCIM/Tutorial/Example1/CHARMM_MEMB.gro]

Generated by CHARMM-GUI FF-Converter
16131
    1DOPE     N    1   2.544   1.700   6.242
    1DOPE   HN1    2   2.546   1.794   6.289
    1DOPE   HN2    3   2.571   1.622   6.306
    1DOPE   HN3    4   2.602   1.704   6.156
    1DOPE   C12    5   2.402   1.686   6.196
    1DOPE  H12A    6   2.336   1.721   6.279
    1DOPE  H12B    7   2.382   1.578   6.176
    1DOPE   C11    8   2.384   1.771   6.070
    1DOPE  H11A    9   2.274   1.777   6.046
    1DOPE  H11B   10   2.431   1.719   5.983
    1DOPE     P   11   2.363   2.023   6.142
    1DOPE   O13   12   2.443   2.146   6.129
    1DOPE   O14   13   2.319   1.982   6.277
    1DOPE   O11   14   2.242   2.031   6.041
    1DOPE   O12   15   2.446   1.899   6.084
    1DOPE    C1   16   2.110   2.025   6.093
    1DOPE    HA   17   2.093   2.105   6.169
    1DOPE    HB   18   2.091   1.926   6.139
    1DOPE    C2   19   2.008   2.048   5.980
    1DOPE    HS   20   1.908   2.014   6.017
    1DOPE   O21   21   2.036   1.994   5.853
    1DOPE   C21   22   2.060   1.867   5.850
    1DOPE   O22   23   2.018   1.786   5.931
    1DOPE   C22   24   2.133   1.838   5.720
    1DOPE   H2R   25   2.208   1.759   5.736
    1DOPE   H2S   26   2.179   1.933   5.684
    1DOPE    C3   27   1.998   2.195   5.951
    1DOPE    HX   28   1.962   2.238   6.046
    1DOPE    HY   29   1.920   2.198   5.870
    1DOPE   O31   30   2.122   2.263   5.916
    1DOPE   C31   31   2.130   2.329   5.801
    1DOPE   O32   32   2.035   2.348   5.726
    1DOPE   C32   33   2.263   2.397   5.786
    1DOPE   H2X   34   2.252   2.507   5.796
    1DOPE   H2Y   35   2.334   2.360   5.863
    1DOPE   C23   36   2.035   1.798   5.613
    1DOPE   H3R   37   1.964   1.724   5.658
    1DOPE   H3S   38   2.076   1.745   5.525
    1DOPE   C24   39   1.969   1.930   5.574
    1DOPE   H4R   40   1.920   1.986   5.656
    1DOPE   H4S   41   1.899   1.896   5.497
    1DOPE   C25   42   2.005   2.022   5.466
    1DOPE   H5R   43   2.056   1.960   5.389
    1DOPE   H5S   44   2.072   2.098   5.511
    1DOPE   C26   45   1.880   2.093   5.407
    1DOPE   H6R   46   1.844   2.173   5.475
    1DOPE   H6S   47   1.783   2.058   5.370
    1DOPE   C27   48   1.934   2.144   5.279
    1DOPE   H7R   49   2.010   2.197   5.339
    1DOPE   H7S   50   1.859   2.201   5.225
    1DOPE   C28   51   2.025   2.078   5.182
    1DOPE   H8R   52   1.973   1.983   5.155
    1DOPE   H8S   53   2.122   2.059   5.232
    1DOPE   C29   54   2.059   2.169   5.068
    1DOPE   H9R   55   2.060   2.279   5.075
    1DOPE  C210   56   2.081   2.115   4.952
    1DOPE  H10R   57   2.095   2.183   4.865
    1DOPE  C211   58   2.072   1.965   4.933
    1DOPE  H11R   59   2.088   1.901   5.021
    1DOPE  H11S   60   2.150   1.941   4.858
    1DOPE  C212   61   1.936   1.918   4.882
    1DOPE  H12R   62   1.853   1.979   4.928
    1DOPE  H12S   63   1.901   1.814   4.881
    1DOPE  C213   64   1.957   1.957   4.741
    1DOPE  H13R   65   1.998   2.058   4.745
    1DOPE  H13S   66   1.861   1.971   4.709
    1DOPE  C214   67   1.989   1.876   4.617
    1DOPE  H14R   68   2.019   1.779   4.656
    1DOPE  H14S   69   2.092   1.909   4.590
    1DOPE  C215   70   1.886   1.892   4.477
    1DOPE  H15R   71   1.831   1.806   4.483
    1DOPE  H15S   72   1.972   1.837   4.449
    1DOPE  C216   73   1.817   2.025   4.362
    1DOPE  H16R   74   1.717   2.064   4.392
    1DOPE  H16S   75   1.757   1.991   4.284
    1DOPE  C217   76   1.877   2.182   4.320
    1DOPE  H17R   77   1.974   2.185   4.276
    1DOPE  H17S   78   1.973   2.232   4.357
    1DOPE  C218   79   1.824   2.318   4.353
    1DOPE  H18R   80   1.903   2.398   4.377
    1DOPE  H18S   81   1.728   2.337   4.393
    1DOPE  H18T   82   1.798   2.289   4.252
    1DOPE   C33   83   2.310   2.363   5.644
    1DOPE   H3X   84   2.373   2.445   5.603
    1DOPE   H3Y   85   2.225   2.351   5.574
    1DOPE   C34   86   2.390   2.234   5.646
    1DOPE   H4X   87   2.476   2.251   5.716
    1DOPE   H4Y   88   2.331   2.149   5.688
    1DOPE   C35   89   2.447   2.202   5.507
    1DOPE   H5X   90   2.507   2.110   5.515
    1DOPE   H5Y   91   2.515   2.287   5.482
    1DOPE   C36   92   2.344   2.192   5.392
    1DOPE   H6X   93   2.283   2.285   5.387
    1DOPE   H6Y   94   2.274   2.108   5.410
    1DOPE   C37   95   2.408   2.178   5.252
    1DOPE   H7X   96   2.326   2.167   5.177
    1DOPE   H7Y   97   2.460   2.273   5.229
    1DOPE   C38   98   2.505   2.058   5.240
    1DOPE   H8X   99   2.450   1.968   5.274
    1DOPE   H8Y  100   2.587   2.076   5.313
    1DOPE   C39  101   2.567   2.038   5.103
    1DOPE   H9X  102   2.636   2.119   5.075
    1DOPE  C310  103   2.554   1.934   5.018
    1DOPE  H10X  104   2.607   1.938   4.922
    1DOPE  C311  105   2.472   1.807   5.036
    1DOPE  H11X  106   2.539   1.720   5.055
    1DOPE  H11Y  107   2.404   1.816   5.124
    1DOPE  C312  108   2.387   1.771   4.913
    1DOPE  H12X  109   2.454   1.737   4.831
    1DOPE  H12Y  110   2.335   1.861   4.875
    1DOPE  C313  111   2.284   1.660   4.942
    1DOPE  H13X  112   2.340   1.564   4.949
    1DOPE  H13Y  113   2.235   1.678   5.040
    1DOPE  C314  114   2.177   1.643   4.833
    1DOPE  H14X  115   2.106   1.728   4.839
    1DOPE  H14Y  116   2.117   1.552   4.852
    1DOPE  C315  117   2.243   1.639   4.695
    1DOPE  H15X  118   2.345   1.597   4.709
    1DOPE  H15Y  119   2.252   1.741   4.652
    1DOPE  C316  120   2.179   1.545   4.595
    1DOPE  H16X  121   2.078   1.582   4.572
    1DOPE  H16Y  122   2.165   1.446   4.644
    1DOPE  C317  123   2.271   1.524   4.473
    1DOPE  H17X  124   2.375   1.509   4.507
    1DOPE  H17Y  125   2.230   1.430   4.428
    1DOPE  C318  126   2.281   1.636   4.369
    1DOPE  H18X  127   2.212   1.571   4.311
    1DOPE  H18Y  128   2.232   1.729   4.407
    1DOPE  H18Z  129   2.301   1.646   4.261
    2DOPE     N  130   1.881   2.433   5.911
    2DOPE   HN1  131   1.969   2.452   5.962
    2DOPE   HN2  132   1.878   2.329   5.913
    2DOPE   HN3  133   1.893   2.450   5.808
    2DOPE   C12  134   1.761   2.464   5.986
    2DOPE  H12A  135   1.681   2.396   5.947
    2DOPE  H12B  136   1.738   2.570   5.965
    2DOPE   C11  137   1.797   2.436   6.132
    2DOPE  H11A  138   1.895   2.483   6.157
    2DOPE  H11B  139   1.810   2.327   6.154
    2DOPE     P  140   1.574   2.411   6.258
    2DOPE   O13  141   1.453   2.495   6.270
    2DOPE   O14  142   1.611   2.327   6.374
    2DOPE   O11  143   1.560   2.316   6.127
    2DOPE   O12  144   1.699   2.497   6.214
    2DOPE    C1  145   1.438   2.242   6.117
    2DOPE    HA  146   1.352   2.311   6.134
    2DOPE    HB  147   1.440   2.161   6.193
    2DOPE    C2  148   1.397   2.174   5.980
    2DOPE    HS  149   1.318   2.097   5.996
    2DOPE   O21  150   1.514   2.113   5.924
    2DOPE   C21  151   1.494   2.041   5.816
    2DOPE   O22  152   1.393   2.030   5.750
    2DOPE   C22  153   1.617   1.957   5.798
    2DOPE   H2R  154   1.625   1.882   5.878
    2DOPE   H2S  155   1.707   2.021   5.807
    2DOPE    C3  156   1.330   2.281   5.888
    2DOPE    HX  157   1.240   2.320   5.940
    2DOPE    HY  158   1.293   2.236   5.793
    2DOPE   O31  159   1.418   2.390   5.864
    2DOPE   C31  160   1.374   2.474   5.773
    2DOPE   O32  161   1.266   2.473   5.718
    2DOPE   C32  162   1.492   2.563   5.740
    2DOPE   H2X  163   1.454   2.660   5.703
    2DOPE   H2Y  164   1.551   2.580   5.832
    2DOPE   C23  165   1.595   1.882   5.666
    2DOPE   H3R  166   1.565   1.957   5.587
    2DOPE   H3S  167   1.521   1.803   5.672
    2DOPE   C24  168   1.722   1.815   5.626
    2DOPE   H4R  169   1.781   1.780   5.713
    2DOPE   H4S  170   1.751   1.918   5.599
    2DOPE   C25  171   1.743   1.732   5.495
    2DOPE   H5R  172   1.714   1.629   5.513
    2DOPE   H5S  173   1.850   1.719   5.464
    2DOPE   C26  174   1.686   1.803   5.373
    2DOPE   H6R  175   1.743   1.891   5.352
    2DOPE   H6S  176   1.585   1.838   5.403
    2DOPE   C27  177   1.711   1.735   5.235
    2DOPE   H7R  178   1.679   1.632   5.263
    2DOPE   H7S  179   1.819   1.724   5.221
    2DOPE   C28  180   1.658   1.807   5.102
    2DOPE   H8R  181   1.710   1.771   5.014
    2DOPE   H8S  182   1.673   1.921   5.121
    2DOPE   C29  183   1.521   1.750   5.143
    2DOPE   H9R  184   1.500   1.787   5.239
    2DOPE  C210  185   1.413   1.689   5.050
    2DOPE  H10R  186   1.327   1.677   5.110
    2DOPE  C211  187   1.389   1.717   4.881
    2DOPE  H11R  188   1.312   1.640   4.859
    2DOPE  H11S  189   1.480   1.680   4.838
    2DOPE  C212  190   1.295   1.834   4.769
    2DOPE  H12R  191   1.326   1.936   4.790
    2DOPE  H12S  192   1.205   1.891   4.787
    2DOPE  C213  193   1.323   1.903   4.629
    2DOPE  H13R  194   1.262   1.846   4.558
    2DOPE  H13S  195   1.423   1.889   4.601
    2DOPE  C214  196   1.309   2.060   4.601
    2DOPE  H14R  197   1.369   2.142   4.646
    2DOPE  H14S  198   1.207   2.098   4.617
    2DOPE  C215  199   1.361   2.067   4.458
    2DOPE  H15R  200   1.289   2.002   4.404
    2DOPE  H15S  201   1.462   2.019   4.448
    2DOPE  C216  202   1.376   2.205   4.399
    2DOPE  H16R  203   1.478   2.246   4.414
    2DOPE  H16S  204   1.302   2.271   4.450
    2DOPE  C217  205   1.343   2.193   4.251
    2DOPE  H17R  206   1.340   2.292   4.202
    2DOPE  H17S  207   1.239   2.153   4.255
    2DOPE  C218  208   1.433   2.098   4.172
    2DOPE  H18R  209   1.439   1.999   4.221
    2DOPE  H18S  210   1.536   2.137   4.161
    2DOPE  H18T  211   1.391   2.080   4.070
    2DOPE   C33  212   1.576   2.489   5.635
    2DOPE   H3X  213   1.518   2.478   5.540
    2DOPE   H3Y  214   1.600   2.386   5.671
    2DOPE   C34  215   1.708   2.560   5.606
    2DOPE   H4X  216   1.689   2.666   5.576
    2DOPE   H4Y  217   1.768   2.561   5.699
    2DOPE   C35  218   1.789   2.492   5.496
    2DOPE   H5X  219   1.744   2.514   5.397
    2DOPE   H5Y  220   1.781   2.381   5.509
    2DOPE   C36  221   1.938   2.537   5.500
    2DOPE   H6X  222   1.972   2.541   5.605
    2DOPE   H6Y  223   1.946   2.638   5.455
    2DOPE   C37  224   2.037   2.449   5.427
    2DOPE   H7X  225   2.139   2.490   5.413
    2DOPE   H7Y  226   2.047   2.351   5.481
    2DOPE   C38  227   1.983   2.414   5.292
    2DOPE   H8X  228   1.890   2.363   5.323
    2DOPE   H8Y  229   2.065   2.348   5.255
    2DOPE   C39  230   1.945   2.486   5.171
    2DOPE   H9X  231   2.026   2.548   5.132
    2DOPE  C310  232   1.837   2.459   5.098
    2DOPE  H10X  233   1.837   2.520   5.009
    2DOPE  C311  234   1.722   2.356   5.105
    2DOPE  H11X  235   1.706   2.297   5.198
    2DOPE  H11Y  236   1.625   2.409   5.094
    2DOPE  C312  237   1.727   2.257   4.990
    2DOPE  H12X  238   1.635   2.195   5.002
    2DOPE  H12Y  239   1.808   2.182   4.994
    2DOPE  C313  240   1.728   2.342   4.862
    2DOPE  H13X  241   1.624   2.352   4.825
    2DOPE  H13Y  242   1.766   2.442   4.868
    2DOPE  C314  243   1.831   2.308   4.758
    2DOPE  H14X  244   1.932   2.274   4.788
    2DOPE  H14Y  245   1.834   2.378   4.672
    2DOPE  C315  246   1.772   2.194   4.708
    2DOPE  H15X  247   1.659   2.214   4.697
    2DOPE  H15Y  248   1.783   2.118   4.786
    2DOPE  C316  249   1.833   2.158   4.578
    2DOPE  H16X  250   1.742   2.202   4.523
    2DOPE  H16Y  251   1.784   2.066   4.571
    2DOPE  C317  252   2.002   2.114   4.522
    2DOPE  H17X  253   2.003   2.220   4.538
    2DOPE  H17Y  254   2.075   2.100   4.592
    2DOPE  C318  255   2.079   2.023   4.370
    2DOPE  H18X  256   2.170   1.971   4.355
    2DOPE  H18Y  257   2.019   1.939   4.317
    2DOPE  H18Z  258   2.037   2.031   4.265
    3DOPE     N  259   1.020   2.966   6.452
    3DOPE   HN1  260   0.946   2.980   6.523
    3DOPE   HN2  261   1.004   2.877   6.399
    3DOPE   HN3  262   1.114   2.959   6.496
    3DOPE   C12  263   1.015   3.080   6.354
    3DOPE  H12A  264   1.035   3.174   6.409
    3DOPE  H12B  265   0.912   3.084   6.312
    3DOPE   C11  266   1.120   3.061   6.243
    3DOPE  H11A  267   1.220   3.046   6.288
    3DOPE  H11B  268   1.127   3.155   6.183
    3DOPE     P  269   1.014   2.966   6.026
    3DOPE   O13  270   0.896   3.049   6.060
    3DOPE   O14  271   0.986   2.833   5.968
    3DOPE   O11  272   1.122   3.042   5.937
    3DOPE   O12  273   1.091   2.945   6.164
    3DOPE    C1  274   1.254   2.983   5.946
    3DOPE    HA  275   1.249   2.874   5.925
    3DOPE    HB  276   1.297   2.997   6.048
    3DOPE    C2  277   1.366   3.039   5.851
    3DOPE    HS  278   1.452   3.071   5.914
    3DOPE   O21  279   1.330   3.148   5.768
    3DOPE   C21  280   1.282   3.252   5.828
    3DOPE   O22  281   1.289   3.282   5.945
    3DOPE   C22  282   1.203   3.324   5.721
    3DOPE   H2R  283   1.275   3.367   5.648
    3DOPE   H2S  284   1.151   3.405   5.776
    3DOPE    C3  285   1.414   2.929   5.754
    3DOPE    HX  286   1.453   2.848   5.820
    3DOPE    HY  287   1.497   2.970   5.693
    3DOPE   O31  288   1.306   2.875   5.675
    3DOPE   C31  289   1.285   2.934   5.557
    3DOPE   O32  290   1.360   3.013   5.503
    3DOPE   C32  291   1.148   2.890   5.506
    3DOPE   H2X  292   1.133   2.781   5.522
    3DOPE   H2Y  293   1.072   2.944   5.566
    3DOPE   C23  294   1.097   3.225   5.661
    3DOPE   H3R  295   1.036   3.190   5.747
    3DOPE   H3S  296   1.147   3.143   5.608
    3DOPE   C24  297   0.994   3.278   5.564
    3DOPE   H4R  298   0.948   3.358   5.624
    3DOPE   H4S  299   0.907   3.220   5.529
    3DOPE   C25  300   1.056   3.331   5.439
    3DOPE   H5R  301   1.152   3.385   5.468
    3DOPE   H5S  302   0.975   3.386   5.386
    3DOPE   C26  303   1.136   3.267   5.341
    3DOPE   H6R  304   1.077   3.187   5.303
    3DOPE   H6S  305   1.225   3.234   5.402
    3DOPE   C27  306   1.158   3.355   5.215
    3DOPE   H7R  307   1.202   3.458   5.234
    3DOPE   H7S  308   1.057   3.367   5.173
    3DOPE   C28  309   1.233   3.293   5.098
    3DOPE   H8R  310   1.257   3.369   5.021
    3DOPE   H8S  311   1.190   3.202   5.052
    3DOPE   C29  312   1.339   3.271   5.198
    3DOPE   H9R  313   1.362   3.363   5.252
    3DOPE  C210  314   1.410   3.169   5.229
    3DOPE  H10R  315   1.510   3.190   5.223
    3DOPE  C211  316   1.397   3.039   5.172
    3DOPE  H11R  317   1.290   3.016   5.168
    3DOPE  H11S  318   1.449   2.990   5.254
    3DOPE  C212  319   1.475   2.998   5.045
    3DOPE  H12R  320   1.479   2.888   5.061
    3DOPE  H12S  321   1.581   3.029   5.038
    3DOPE  C213  322   1.395   3.030   4.919
    3DOPE  H13R  323   1.420   3.128   4.874
    3DOPE  H13S  324   1.288   3.033   4.949
    3DOPE  C214  325   1.415   2.923   4.813
    3DOPE  H14R  326   1.406   2.824   4.863
    3DOPE  H14S  327   1.516   2.931   4.769
    3DOPE  C215  328   1.311   2.927   4.701
    3DOPE  H15R  329   1.314   3.024   4.646
    3DOPE  H15S  330   1.209   2.918   4.745
    3DOPE  C216  331   1.337   2.808   4.609
    3DOPE  H16R  332   1.360   2.717   4.667
    3DOPE  H16S  333   1.426   2.832   4.545
    3DOPE  C217  334   1.216   2.772   4.525
    3DOPE  H17R  335   1.120   2.810   4.568
    3DOPE  H17S  336   1.209   2.665   4.496
    3DOPE  C218  337   1.234   2.844   4.401
    3DOPE  H18R  338   1.224   2.952   4.430
    3DOPE  H18S  339   1.155   2.819   4.327
    3DOPE  H18T  340   1.334   2.832   4.354
    3DOPE   C33  341   1.124   2.928   5.360
    3DOPE   H3X  342   1.184   2.867   5.289
    3DOPE   H3Y  343   1.160   3.030   5.346
    3DOPE   C34  344   0.974   2.922   5.335
    3DOPE   H4X  345   0.938   2.821   5.366
    3DOPE   H4Y  346   0.924   2.998   5.400
    3DOPE   C35  347   0.928   2.944   5.192
    3DOPE   H5X  348   0.819   2.929   5.195
    3DOPE   H5Y  349   0.974   2.875   5.119
    3DOPE   C36  350   0.939   3.086   5.143
    3DOPE   H6X  351   1.045   3.114   5.134
    3DOPE   H6Y  352   0.887   3.157   5.212
    3DOPE   C37  353   0.883   3.099   5.006
    3DOPE   H7X  354   0.950   3.042   4.937
    3DOPE   H7Y  355   0.782   3.052   5.000
    3DOPE   C38  356   0.883   3.248   4.978
    3DOPE   H8X  357   0.978   3.301   4.990
    3DOPE   H8Y  358   0.811   3.301   5.038
    3DOPE   C39  359   0.840   3.250   4.842
    3DOPE   H9X  360   0.731   3.255   4.829
    3DOPE  C310  361   0.926   3.234   4.743
    3DOPE  H10X  362   0.880   3.216   4.647
    3DOPE  C311  363   1.075   3.213   4.751
    3DOPE  H11X  364   1.100   3.171   4.850
    3DOPE  H11Y  365   1.101   3.130   4.683
    3DOPE  C312  366   1.167   3.338   4.731
    3DOPE  H12X  367   1.272   3.315   4.749
    3DOPE  H12Y  368   1.127   3.408   4.810
    3DOPE  C313  369   1.164   3.430   4.606
    3DOPE  H13X  370   1.056   3.440   4.623
    3DOPE  H13Y  371   1.204   3.531   4.627
    3DOPE  C314  372   1.214   3.405   4.455
    3DOPE  H14X  373   1.232   3.499   4.400
    3DOPE  H14Y  374   1.149   3.373   4.373
    3DOPE  C315  375   1.316   3.301   4.437
    3DOPE  H15X  376   1.313   3.260   4.334
    3DOPE  H15Y  377   1.299   3.219   4.510
    3DOPE  C316  378   1.428   3.393   4.464
    3DOPE  H16X  379   1.408   3.426   4.568
    3DOPE  H16Y  380   1.425   3.481   4.395
    3DOPE  C317  381   1.560   3.329   4.466
    3DOPE  H17X  382   1.586   3.301   4.362
    3DOPE  H17Y  383   1.629   3.408   4.504
    3DOPE  C318  384   1.556   3.210   4.559
    3DOPE  H18X  385   1.511   3.234   4.658
    3DOPE  H18Y  386   1.501   3.124   4.515
    3DOPE  H18Z  387   1.659   3.179   4.572
    4DOPE     N  388   1.696   3.418   6.364
    4DOPE   HN1  389   1.703   3.317   6.385
    4DOPE   HN2  390   1.760   3.477   6.421
    4DOPE   HN3  391   1.598   3.452   6.377
    4DOPE   C12  392   1.729   3.442   6.219
    4DOPE  H12A  393   1.668   3.373   6.157
    4DOPE  H12B  394   1.835   3.417   6.210
    4DOPE   C11  395   1.707   3.589   6.183
    4DOPE  H11A  396   1.743   3.609   6.079
    4DOPE  H11B  397   1.767   3.654   6.251
    4DOPE     P  398   1.468   3.577   6.087
    4DOPE   O13  399   1.347   3.535   6.159
    4DOPE   O14  400   1.534   3.479   5.997
    4DOPE   O11  401   1.447   3.712   6.011
    4DOPE   O12  402   1.570   3.623   6.199
    4DOPE    C1  403   1.366   3.819   6.059
    4DOPE    HA  404   1.421   3.884   6.130
    4DOPE    HB  405   1.280   3.778   6.115
    4DOPE    C2  406   1.319   3.902   5.938
    4DOPE    HS  407   1.233   3.966   5.962
    4DOPE   O21  408   1.301   3.820   5.829
    4DOPE   C21  409   1.194   3.773   5.805
    4DOPE   O22  410   1.080   3.816   5.822
    4DOPE   C22  411   1.232   3.658   5.715
    4DOPE   H2R  412   1.268   3.576   5.779
    4DOPE   H2S  413   1.295   3.689   5.629
    4DOPE    C3  414   1.417   4.001   5.891
    4DOPE    HX  415   1.428   4.064   5.981
    4DOPE    HY  416   1.376   4.059   5.805
    4DOPE   O31  417   1.538   3.934   5.860
    4DOPE   C31  418   1.546   3.878   5.743
    4DOPE   O32  419   1.479   3.897   5.643
    4DOPE   C32  420   1.668   3.792   5.743
    4DOPE   H2X  421   1.742   3.822   5.665
    4DOPE   H2Y  422   1.718   3.792   5.843
    4DOPE   C23  423   1.100   3.634   5.666
    4DOPE   H3R  424   1.079   3.725   5.611
    4DOPE   H3S  425   1.040   3.595   5.753
    4DOPE   C24  426   1.059   3.572   5.543
    4DOPE   H4R  427   0.956   3.539   5.521
    4DOPE   H4S  428   1.102   3.489   5.597
    4DOPE   C25  429   1.111   3.610   5.409
    4DOPE   H5R  430   1.069   3.537   5.341
    4DOPE   H5S  431   1.221   3.608   5.402
    4DOPE   C26  432   1.035   3.712   5.330
    4DOPE   H6R  433   1.058   3.792   5.394
    4DOPE   H6S  434   0.925   3.694   5.319
    4DOPE   C27  435   1.105   3.728   5.199
    4DOPE   H7R  436   1.213   3.713   5.220
    4DOPE   H7S  437   1.088   3.826   5.158
    4DOPE   C28  438   1.056   3.630   5.097
    4DOPE   H8R  439   0.948   3.621   5.075
    4DOPE   H8S  440   1.053   3.543   5.152
    4DOPE   C29  441   1.160   3.624   4.990
    4DOPE   H9R  442   1.258   3.579   5.012
    4DOPE  C210  443   1.137   3.678   4.872
    4DOPE  H10R  444   1.217   3.691   4.798
    4DOPE  C211  445   1.006   3.744   4.849
    4DOPE  H11R  446   1.004   3.852   4.868
    4DOPE  H11S  447   0.931   3.704   4.915
    4DOPE  C212  448   0.947   3.709   4.716
    4DOPE  H12R  449   0.850   3.759   4.717
    4DOPE  H12S  450   0.925   3.601   4.704
    4DOPE  C213  451   1.034   3.764   4.606
    4DOPE  H13R  452   1.134   3.719   4.607
    4DOPE  H13S  453   1.050   3.872   4.625
    4DOPE  C214  454   0.962   3.756   4.473
    4DOPE  H14R  455   1.028   3.795   4.392
    4DOPE  H14S  456   0.886   3.832   4.501
    4DOPE  C215  457   0.882   3.630   4.423
    4DOPE  H15R  458   0.858   3.642   4.315
    4DOPE  H15S  459   0.789   3.613   4.481
    4DOPE  C216  460   0.968   3.511   4.412
    4DOPE  H16R  461   1.021   3.555   4.495
    4DOPE  H16S  462   1.033   3.524   4.325
    4DOPE  C217  463   0.917   3.364   4.441
    4DOPE  H17R  464   0.855   3.351   4.351
    4DOPE  H17S  465   0.858   3.376   4.534
    4DOPE  C218  466   1.000   3.228   4.451
    4DOPE  H18R  467   0.950   3.141   4.493
    4DOPE  H18S  468   1.084   3.227   4.518
    4DOPE  H18T  469   1.051   3.199   4.358
    4DOPE   C33  470   1.619   3.661   5.702
    4DOPE   H3X  471   1.616   3.664   5.590
    4DOPE   H3Y  472   1.526   3.622   5.750
    4DOPE   C34  473   1.719   3.567   5.745
    4DOPE   H4X  474   1.812   3.620   5.712
    4DOPE   H4Y  475   1.740   3.556   5.855
    4DOPE   C35  476   1.673   3.437   5.679
    4DOPE   H5X  477   1.595   3.379   5.727
    4DOPE   H5Y  478   1.755   3.385   5.731
    4DOPE   C36  479   1.648   3.441   5.519
    4DOPE   H6X  480   1.718   3.513   5.467
    4DOPE   H6Y  481   1.548   3.484   5.506
    4DOPE   C37  482   1.659   3.316   5.424
    4DOPE   H7X  483   1.765   3.325   5.418
    4DOPE   H7Y  484   1.635   3.217   5.469
    4DOPE   C38  485   1.684   3.318   5.272
    4DOPE   H8X  486   1.682   3.211   5.234
    4DOPE   H8Y  487   1.781   3.344   5.235
    4DOPE   C39  488   1.603   3.436   5.232
    4DOPE   H9X  489   1.531   3.457   5.309
    4DOPE  C310  490   1.545   3.440   5.114
    4DOPE  H10X  491   1.456   3.502   5.096
    4DOPE  C311  492   1.553   3.329   5.010
    4DOPE  H11X  493   1.602   3.230   5.032
    4DOPE  H11Y  494   1.459   3.305   4.955
    4DOPE  C312  495   1.630   3.400   4.911
    4DOPE  H12X  496   1.664   3.332   4.829
    4DOPE  H12Y  497   1.713   3.429   4.975
    4DOPE  C313  498   1.559   3.524   4.863
    4DOPE  H13X  499   1.459   3.489   4.829
    4DOPE  H13Y  500   1.544   3.605   4.938
    4DOPE  C314  501   1.643   3.593   4.762
    4DOPE  H14X  502   1.670   3.521   4.683
    4DOPE  H14Y  503   1.736   3.629   4.812
    4DOPE  C315  504   1.564   3.712   4.713
    4DOPE  H15X  505   1.635   3.791   4.681
    4DOPE  H15Y  506   1.500   3.753   4.796
    4DOPE  C316  507   1.476   3.673   4.596
    4DOPE  H16X  508   1.398   3.604   4.634
    4DOPE  H16Y  509   1.540   3.622   4.521
    4DOPE  C317  510   1.409   3.793   4.533
    4DOPE  H17X  511   1.342   3.839   4.609
    4DOPE  H17Y  512   1.490   3.865   4.508
    4DOPE  C318  513   1.330   3.764   4.405
    4DOPE  H18X  514   1.243   3.699   4.425
    4DOPE  H18Y  515   1.292   3.860   4.364
    4DOPE  H18Z  516   1.394   3.716   4.328
    5DOPE     N  517   3.775   1.406   6.224
    5DOPE   HN1  518   3.786   1.438   6.124
    5DOPE   HN2  519   3.788   1.301   6.228
    5DOPE   HN3  520   3.681   1.433   6.257
    5DOPE   C12  521   3.887   1.480   6.289
    5DOPE  H12A  522   3.983   1.455   6.238
    5DOPE  H12B  523   3.892   1.449   6.395
    5DOPE   C11  524   3.860   1.628   6.273
    5DOPE  H11A  525   3.941   1.684   6.327
    5DOPE  H11B  526   3.762   1.652   6.319
    5DOPE     P  527   3.856   1.817   6.098
    5DOPE   O13  528   3.797   1.893   6.212
    5DOPE   O14  529   3.789   1.821   5.967
    5DOPE   O11  530   4.012   1.843   6.087
    5DOPE   O12  531   3.857   1.662   6.135
    5DOPE    C1  532   4.092   1.775   5.988
    5DOPE    HA  533   4.046   1.684   5.946
    5DOPE    HB  534   4.191   1.751   6.034
    5DOPE    C2  535   4.125   1.869   5.872
    5DOPE    HS  536   4.211   1.926   5.918
    5DOPE   O21  537   4.007   1.943   5.844
    5DOPE   C21  538   4.046   2.060   5.810
    5DOPE   O22  539   4.165   2.091   5.807
    5DOPE   C22  540   3.922   2.148   5.787
    5DOPE   H2R  541   3.910   2.215   5.874
    5DOPE   H2S  542   3.843   2.075   5.811
    5DOPE    C3  543   4.169   1.810   5.737
    5DOPE    HX  544   4.273   1.777   5.752
    5DOPE    HY  545   4.186   1.888   5.659
    5DOPE   O31  546   4.081   1.703   5.693
    5DOPE   C31  547   3.987   1.746   5.607
    5DOPE   O32  548   3.978   1.861   5.571
    5DOPE   C32  549   3.904   1.630   5.552
    5DOPE   H2X  550   3.951   1.534   5.581
    5DOPE   H2Y  551   3.804   1.636   5.599
    5DOPE   C23  552   3.888   2.228   5.653
    5DOPE   H3R  553   3.929   2.322   5.620
    5DOPE   H3S  554   3.821   2.305   5.695
    5DOPE   C24  555   3.862   2.148   5.520
    5DOPE   H4R  556   3.958   2.106   5.487
    5DOPE   H4S  557   3.830   2.226   5.445
    5DOPE   C25  558   3.770   2.022   5.526
    5DOPE   H5R  559   3.687   2.088   5.535
    5DOPE   H5S  560   3.778   1.958   5.615
    5DOPE   C26  561   3.706   1.933   5.420
    5DOPE   H6R  562   3.773   1.906   5.339
    5DOPE   H6S  563   3.631   2.006   5.389
    5DOPE   C27  564   3.613   1.814   5.448
    5DOPE   H7R  565   3.510   1.842   5.460
    5DOPE   H7S  566   3.617   1.758   5.541
    5DOPE   C28  567   3.561   1.760   5.321
    5DOPE   H8R  568   3.552   1.844   5.251
    5DOPE   H8S  569   3.461   1.717   5.348
    5DOPE   C29  570   3.602   1.647   5.251
    5DOPE   H9R  571   3.520   1.576   5.259
    5DOPE  C210  572   3.670   1.640   5.142
    5DOPE  H10R  573   3.689   1.539   5.107
    5DOPE  C211  574   3.719   1.759   5.068
    5DOPE  H11R  575   3.796   1.815   5.126
    5DOPE  H11S  576   3.635   1.826   5.045
    5DOPE  C212  577   3.768   1.723   4.930
    5DOPE  H12R  578   3.825   1.629   4.942
    5DOPE  H12S  579   3.836   1.806   4.903
    5DOPE  C213  580   3.661   1.703   4.822
    5DOPE  H13R  581   3.573   1.652   4.868
    5DOPE  H13S  582   3.704   1.639   4.743
    5DOPE  C214  583   3.611   1.829   4.749
    5DOPE  H14R  584   3.539   1.866   4.822
    5DOPE  H14S  585   3.542   1.810   4.665
    5DOPE  C215  586   3.722   1.925   4.698
    5DOPE  H15R  587   3.784   1.862   4.629
    5DOPE  H15S  588   3.790   1.960   4.779
    5DOPE  C216  589   3.672   2.047   4.617
    5DOPE  H16R  590   3.621   2.124   4.677
    5DOPE  H16S  591   3.601   2.010   4.540
    5DOPE  C217  592   3.779   2.133   4.553
    5DOPE  H17R  593   3.821   2.206   4.626
    5DOPE  H17S  594   3.729   2.194   4.474
    5DOPE  C218  595   3.892   2.054   4.492
    5DOPE  H18R  596   3.971   2.130   4.473
    5DOPE  H18S  597   3.855   2.006   4.398
    5DOPE  H18T  598   3.941   1.978   4.555
    5DOPE   C33  599   3.886   1.634   5.399
    5DOPE   H3X  600   3.858   1.734   5.361
    5DOPE   H3Y  601   3.804   1.564   5.373
    5DOPE   C34  602   4.004   1.586   5.318
    5DOPE   H4X  603   4.031   1.484   5.355
    5DOPE   H4Y  604   3.976   1.574   5.210
    5DOPE   C35  605   4.125   1.678   5.327
    5DOPE   H5X  606   4.195   1.614   5.275
    5DOPE   H5Y  607   4.161   1.680   5.432
    5DOPE   C36  608   4.115   1.823   5.268
    5DOPE   H6X  609   4.082   1.886   5.353
    5DOPE   H6Y  610   4.036   1.818   5.191
    5DOPE   C37  611   4.229   1.906   5.199
    5DOPE   H7X  612   4.205   2.014   5.203
    5DOPE   H7Y  613   4.327   1.906   5.253
    5DOPE   C38  614   4.250   1.870   5.049
    5DOPE   H8X  615   4.330   1.813   5.072
    5DOPE   H8Y  616   4.332   1.934   5.005
    5DOPE   C39  617   4.135   1.850   4.937
    5DOPE   H9X  618   4.122   1.939   4.882
    5DOPE  C310  619   4.077   1.718   4.875
    5DOPE  H10X  620   4.000   1.733   4.805
    5DOPE  C311  621   4.095   1.560   4.920
    5DOPE  H11X  622   4.155   1.509   4.994
    5DOPE  H11Y  623   3.996   1.509   4.932
    5DOPE  C312  624   4.146   1.465   4.803
    5DOPE  H12X  625   4.159   1.356   4.818
    5DOPE  H12Y  626   4.251   1.481   4.802
    5DOPE  C313  627   4.095   1.492   4.664
    5DOPE  H13X  628   4.103   1.598   4.630
    5DOPE  H13Y  629   4.151   1.425   4.596
    5DOPE  C314  630   3.958   1.440   4.657
    5DOPE  H14X  631   3.900   1.508   4.723
    5DOPE  H14Y  632   3.967   1.337   4.700
    5DOPE  C315  633   3.909   1.435   4.514
    5DOPE  H15X  634   3.812   1.384   4.524
    5DOPE  H15Y  635   3.977   1.372   4.451
    5DOPE  C316  636   3.890   1.572   4.449
    5DOPE  H16X  637   3.978   1.600   4.388
    5DOPE  H16Y  638   3.880   1.651   4.528
    5DOPE  C317  639   3.762   1.574   4.366
    5DOPE  H17X  640   3.760   1.496   4.289
    5DOPE  H17Y  641   3.677   1.547   4.431
    5DOPE  C318  642   3.738   1.710   4.304
    5DOPE  H18X  643   3.831   1.770   4.312
    5DOPE  H18Y  644   3.709   1.702   4.197
    5DOPE  H18Z  645   3.661   1.767   4.358
    6DOPE     N  646   2.015   0.448   6.373
    6DOPE   HN1  647   2.068   0.358   6.381
    6DOPE   HN2  648   1.975   0.481   6.465
    6DOPE   HN3  649   1.941   0.437   6.301
    6DOPE   C12  650   2.118   0.544   6.322
    6DOPE  H12A  651   2.203   0.540   6.394
    6DOPE  H12B  652   2.074   0.645   6.319
    6DOPE   C11  653   2.166   0.501   6.184
    6DOPE  H11A  654   2.240   0.575   6.145
    6DOPE  H11B  655   2.079   0.499   6.113
    6DOPE     P  656   2.252   0.281   6.068
    6DOPE   O13  657   2.139   0.306   5.978
    6DOPE   O14  658   2.273   0.145   6.119
    6DOPE   O11  659   2.383   0.344   6.010
    6DOPE   O12  660   2.224   0.372   6.196
    6DOPE    C1  661   2.494   0.365   6.097
    6DOPE    HA  662   2.505   0.281   6.171
    6DOPE    HB  663   2.482   0.460   6.152
    6DOPE    C2  664   2.622   0.366   6.013
    6DOPE    HS  665   2.709   0.406   6.068
    6DOPE   O21  666   2.616   0.436   5.889
    6DOPE   C21  667   2.592   0.564   5.902
    6DOPE   O22  668   2.605   0.630   6.003
    6DOPE   C22  669   2.528   0.609   5.771
    6DOPE   H2R  670   2.573   0.707   5.747
    6DOPE   H2S  671   2.420   0.621   5.790
    6DOPE    C3  672   2.662   0.224   5.987
    6DOPE    HX  673   2.671   0.170   6.084
    6DOPE    HY  674   2.766   0.244   5.950
    6DOPE   O31  675   2.582   0.155   5.886
    6DOPE   C31  676   2.530   0.033   5.912
    6DOPE   O32  677   2.532  -0.023   6.020
    6DOPE   C32  678   2.486  -0.041   5.781
    6DOPE   H2X  679   2.466  -0.147   5.807
    6DOPE   H2Y  680   2.397   0.011   5.741
    6DOPE   C23  681   2.547   0.513   5.651
    6DOPE   H3R  682   2.650   0.472   5.648
    6DOPE   H3S  683   2.534   0.574   5.559
    6DOPE   C24  684   2.446   0.396   5.641
    6DOPE   H4R  685   2.413   0.364   5.743
    6DOPE   H4S  686   2.498   0.309   5.595
    6DOPE   C25  687   2.326   0.433   5.552
    6DOPE   H5R  688   2.365   0.488   5.464
    6DOPE   H5S  689   2.256   0.500   5.606
    6DOPE   C26  690   2.249   0.313   5.496
    6DOPE   H6R  691   2.196   0.259   5.578
    6DOPE   H6S  692   2.323   0.244   5.451
    6DOPE   C27  693   2.149   0.353   5.386
    6DOPE   H7R  694   2.202   0.414   5.309
    6DOPE   H7S  695   2.068   0.415   5.430
    6DOPE   C28  696   2.089   0.228   5.319
    6DOPE   H8R  697   2.026   0.175   5.394
    6DOPE   H8S  698   2.176   0.163   5.297
    6DOPE   C29  699   2.010   0.252   5.193
    6DOPE   H9R  700   1.954   0.347   5.185
    6DOPE  C210  701   2.005   0.163   5.092
    6DOPE  H10R  702   1.944   0.183   5.003
    6DOPE  C211  703   2.075   0.030   5.092
    6DOPE  H11R  704   2.003  -0.044   5.051
    6DOPE  H11S  705   2.099  -0.006   5.195
    6DOPE  C212  706   2.206   0.023   5.010
    6DOPE  H12R  707   2.246  -0.081   5.016
    6DOPE  H12S  708   2.282   0.089   5.057
    6DOPE  C213  709   2.195   0.060   4.862
    6DOPE  H13R  710   2.145   0.159   4.849
    6DOPE  H13S  711   2.131  -0.015   4.811
    6DOPE  C214  712   2.333   0.069   4.798
    6DOPE  H14R  713   2.414   0.055   4.871
    6DOPE  H14S  714   2.348   0.167   4.747
    6DOPE  C215  715   2.355  -0.038   4.698
    6DOPE  H15R  716   2.330  -0.141   4.733
    6DOPE  H15S  717   2.463  -0.039   4.666
    6DOPE  C216  718   2.275  -0.010   4.578
    6DOPE  H16R  719   2.282   0.093   4.535
    6DOPE  H16S  720   2.166  -0.029   4.592
    6DOPE  C217  721   2.342  -0.102   4.487
    6DOPE  H17R  722   2.326  -0.210   4.508
    6DOPE  H17S  723   2.448  -0.078   4.469
    6DOPE  C218  724   2.289  -0.071   4.364
    6DOPE  H18R  725   2.341   0.011   4.310
    6DOPE  H18S  726   2.188  -0.033   4.365
    6DOPE  H18T  727   2.284  -0.167   4.311
    6DOPE   C33  728   2.594  -0.050   5.673
    6DOPE   H3X  729   2.667  -0.130   5.698
    6DOPE   H3Y  730   2.634   0.051   5.684
    6DOPE   C34  731   2.567  -0.086   5.529
    6DOPE   H4X  732   2.665  -0.106   5.479
    6DOPE   H4Y  733   2.513  -0.182   5.526
    6DOPE   C35  734   2.491   0.020   5.453
    6DOPE   H5X  735   2.552   0.112   5.442
    6DOPE   H5Y  736   2.404   0.052   5.513
    6DOPE   C36  737   2.443  -0.037   5.319
    6DOPE   H6X  738   2.376   0.039   5.273
    6DOPE   H6Y  739   2.387  -0.130   5.336
    6DOPE   C37  740   2.549  -0.067   5.215
    6DOPE   H7X  741   2.646  -0.102   5.259
    6DOPE   H7Y  742   2.521  -0.149   5.146
    6DOPE   C38  743   2.558   0.058   5.127
    6DOPE   H8X  744   2.490   0.071   5.048
    6DOPE   H8Y  745   2.650   0.026   5.078
    6DOPE   C39  746   2.595   0.180   5.208
    6DOPE   H9X  747   2.698   0.182   5.210
    6DOPE  C310  748   2.550   0.312   5.207
    6DOPE  H10X  749   2.621   0.383   5.246
    6DOPE  C311  750   2.446   0.354   5.111
    6DOPE  H11X  751   2.365   0.283   5.113
    6DOPE  H11Y  752   2.412   0.454   5.152
    6DOPE  C312  753   2.492   0.379   4.967
    6DOPE  H12X  754   2.511   0.282   4.916
    6DOPE  H12Y  755   2.584   0.442   4.960
    6DOPE  C313  756   2.381   0.451   4.893
    6DOPE  H13X  757   2.292   0.385   4.905
    6DOPE  H13Y  758   2.361   0.548   4.943
    6DOPE  C314  759   2.417   0.473   4.746
    6DOPE  H14X  760   2.462   0.379   4.706
    6DOPE  H14Y  761   2.494   0.553   4.741
    6DOPE  C315  762   2.297   0.511   4.658
    6DOPE  H15X  763   2.333   0.509   4.552
    6DOPE  H15Y  764   2.265   0.615   4.680
    6DOPE  C316  765   2.176   0.418   4.670
    6DOPE  H16X  766   2.138   0.419   4.775
    6DOPE  H16Y  767   2.206   0.314   4.645
    6DOPE  C317  768   2.059   0.459   4.580
    6DOPE  H17X  769   1.973   0.391   4.600
    6DOPE  H17Y  770   2.026   0.562   4.609
    6DOPE  C318  771   2.091   0.456   4.430
    6DOPE  H18X  772   2.174   0.525   4.406
    6DOPE  H18Y  773   2.121   0.353   4.400
    6DOPE  H18Z  774   2.002   0.487   4.372
    7DOPE     N  775   3.426   0.999   5.978
    7DOPE   HN1  776   3.494   1.066   5.938
    7DOPE   HN2  777   3.388   0.955   5.892
    7DOPE   HN3  778   3.339   1.042   6.018
    7DOPE   C12  779   3.488   0.881   6.056
    7DOPE  H12A  780   3.506   0.796   5.992
    7DOPE  H12B  781   3.420   0.839   6.130
    7DOPE   C11  782   3.635   0.884   6.074
    7DOPE  H11A  783   3.689   0.902   5.977
    7DOPE  H11B  784   3.669   0.782   6.110
    7DOPE     P  785   3.767   0.982   6.261
    7DOPE   O13  786   3.747   0.859   6.341
    7DOPE   O14  787   3.772   1.118   6.321
    7DOPE   O11  788   3.877   0.964   6.149
    7DOPE   O12  789   3.647   0.989   6.165
    7DOPE    C1  790   3.991   1.050   6.153
    7DOPE    HA  791   4.070   1.001   6.093
    7DOPE    HB  792   4.029   1.057   6.258
    7DOPE    C2  793   3.963   1.192   6.096
    7DOPE    HS  794   3.954   1.255   6.186
    7DOPE   O21  795   3.840   1.190   6.017
    7DOPE   C21  796   3.803   1.299   5.955
    7DOPE   O22  797   3.851   1.410   5.971
    7DOPE   C22  798   3.676   1.281   5.875
    7DOPE   H2R  799   3.587   1.309   5.935
    7DOPE   H2S  800   3.670   1.177   5.840
    7DOPE    C3  801   4.083   1.247   6.013
    7DOPE    HX  802   4.168   1.256   6.084
    7DOPE    HY  803   4.068   1.350   5.975
    7DOPE   O31  804   4.119   1.155   5.911
    7DOPE   C31  805   4.079   1.181   5.788
    7DOPE   O32  806   4.028   1.285   5.748
    7DOPE   C32  807   4.111   1.061   5.702
    7DOPE   H2X  808   4.072   1.078   5.600
    7DOPE   H2Y  809   4.221   1.059   5.698
    7DOPE   C23  810   3.690   1.381   5.759
    7DOPE   H3R  811   3.794   1.376   5.718
    7DOPE   H3S  812   3.673   1.486   5.791
    7DOPE   C24  813   3.602   1.344   5.642
    7DOPE   H4R  814   3.494   1.353   5.667
    7DOPE   H4S  815   3.624   1.239   5.613
    7DOPE   C25  816   3.632   1.430   5.522
    7DOPE   H5R  817   3.736   1.411   5.488
    7DOPE   H5S  818   3.622   1.539   5.543
    7DOPE   C26  819   3.541   1.387   5.411
    7DOPE   H6R  820   3.581   1.432   5.322
    7DOPE   H6S  821   3.433   1.410   5.426
    7DOPE   C27  822   3.576   1.255   5.350
    7DOPE   H7R  823   3.536   1.177   5.417
    7DOPE   H7S  824   3.686   1.245   5.339
    7DOPE   C28  825   3.520   1.259   5.208
    7DOPE   H8R  826   3.513   1.354   5.153
    7DOPE   H8S  827   3.416   1.270   5.238
    7DOPE   C29  828   3.558   1.132   5.135
    7DOPE   H9R  829   3.583   1.053   5.205
    7DOPE  C210  830   3.539   1.089   5.008
    7DOPE  H10R  831   3.541   0.983   4.982
    7DOPE  C211  832   3.467   1.152   4.901
    7DOPE  H11R  833   3.371   1.148   4.945
    7DOPE  H11S  834   3.442   1.090   4.811
    7DOPE  C212  835   3.538   1.285   4.883
    7DOPE  H12R  836   3.648   1.279   4.884
    7DOPE  H12S  837   3.506   1.357   4.961
    7DOPE  C213  838   3.497   1.341   4.753
    7DOPE  H13R  839   3.498   1.452   4.751
    7DOPE  H13S  840   3.394   1.305   4.746
    7DOPE  C214  841   3.542   1.260   4.638
    7DOPE  H14R  842   3.558   1.155   4.667
    7DOPE  H14S  843   3.633   1.309   4.598
    7DOPE  C215  844   3.440   1.253   4.529
    7DOPE  H15R  845   3.499   1.207   4.447
    7DOPE  H15S  846   3.426   1.360   4.515
    7DOPE  C216  847   3.303   1.181   4.528
    7DOPE  H16R  848   3.218   1.228   4.573
    7DOPE  H16S  849   3.319   1.087   4.581
    7DOPE  C217  850   3.223   1.165   4.396
    7DOPE  H17R  851   3.155   1.230   4.339
    7DOPE  H17S  852   3.131   1.131   4.441
    7DOPE  C218  853   3.291   1.093   4.290
    7DOPE  H18R  854   3.206   1.077   4.221
    7DOPE  H18S  855   3.343   1.013   4.337
    7DOPE  H18T  856   3.370   1.137   4.231
    7DOPE   C33  857   4.058   0.929   5.764
    7DOPE   H3X  858   4.109   0.907   5.861
    7DOPE   H3Y  859   4.085   0.849   5.693
    7DOPE   C34  860   3.907   0.920   5.790
    7DOPE   H4X  861   3.884   0.814   5.818
    7DOPE   H4Y  862   3.878   0.984   5.877
    7DOPE   C35  863   3.819   0.956   5.672
    7DOPE   H5X  864   3.843   1.056   5.629
    7DOPE   H5Y  865   3.713   0.959   5.705
    7DOPE   C36  866   3.832   0.849   5.565
    7DOPE   H6X  867   3.795   0.751   5.603
    7DOPE   H6Y  868   3.939   0.837   5.540
    7DOPE   C37  869   3.750   0.887   5.442
    7DOPE   H7X  870   3.646   0.887   5.473
    7DOPE   H7Y  871   3.772   0.989   5.404
    7DOPE   C38  872   3.768   0.783   5.333
    7DOPE   H8X  873   3.707   0.797   5.243
    7DOPE   H8Y  874   3.756   0.682   5.376
    7DOPE   C39  875   3.905   0.812   5.297
    7DOPE   H9X  876   3.982   0.751   5.349
    7DOPE  C310  877   3.944   0.892   5.200
    7DOPE  H10X  878   4.047   0.902   5.204
    7DOPE  C311  879   3.877   0.982   5.102
    7DOPE  H11X  880   3.775   1.000   5.136
    7DOPE  H11Y  881   3.936   1.076   5.106
    7DOPE  C312  882   3.877   0.940   4.953
    7DOPE  H12X  883   3.829   0.840   4.938
    7DOPE  H12Y  884   3.978   0.934   4.913
    7DOPE  C313  885   3.822   1.049   4.859
    7DOPE  H13X  886   3.714   1.035   4.848
    7DOPE  H13Y  887   3.841   1.148   4.905
    7DOPE  C314  888   3.881   1.048   4.718
    7DOPE  H14X  889   3.992   1.057   4.724
    7DOPE  H14Y  890   3.843   1.132   4.657
    7DOPE  C315  891   3.849   0.917   4.648
    7DOPE  H15X  892   3.887   0.843   4.721
    7DOPE  H15Y  893   3.901   0.907   4.550
    7DOPE  C316  894   3.704   0.874   4.637
    7DOPE  H16X  895   3.650   0.887   4.732
    7DOPE  H16Y  896   3.708   0.766   4.616
    7DOPE  C317  897   3.631   0.941   4.522
    7DOPE  H17X  898   3.522   0.918   4.535
    7DOPE  H17Y  899   3.647   1.050   4.531
    7DOPE  C318  900   3.677   0.897   4.383
    7DOPE  H18X  901   3.599   0.924   4.310
    7DOPE  H18Y  902   3.769   0.952   4.352
    7DOPE  H18Z  903   3.697   0.788   4.378
    8DOPE     N  904   0.556   2.617   6.038
    8DOPE   HN1  905   0.562   2.650   6.137
    8DOPE   HN2  906   0.491   2.537   6.036
    8DOPE   HN3  907   0.650   2.587   6.002
    8DOPE   C12  908   0.495   2.734   5.964
    8DOPE  H12A  909   0.492   2.709   5.856
    8DOPE  H12B  910   0.563   2.820   5.979
    8DOPE   C11  911   0.356   2.768   6.019
    8DOPE  H11A  912   0.281   2.694   5.979
    8DOPE  H11B  913   0.324   2.867   5.979
    8DOPE     P  914   0.232   2.736   6.250
    8DOPE   O13  915   0.218   2.831   6.361
    8DOPE   O14  916   0.233   2.590   6.281
    8DOPE   O11  917   0.117   2.766   6.147
    8DOPE   O12  918   0.362   2.769   6.162
    8DOPE    C1  919  -0.019   2.761   6.188
    8DOPE    HA  920  -0.068   2.861   6.177
    8DOPE    HB  921  -0.035   2.726   6.293
    8DOPE    C2  922  -0.095   2.663   6.103
    8DOPE    HS  923  -0.189   2.631   6.156
    8DOPE   O21  924  -0.016   2.551   6.061
    8DOPE   C21  925  -0.026   2.449   6.139
    8DOPE   O22  926  -0.087   2.447   6.245
    8DOPE   C22  927   0.058   2.338   6.075
    8DOPE   H2R  928   0.064   2.244   6.131
    8DOPE   H2S  929   0.162   2.375   6.073
    8DOPE    C3  930  -0.140   2.731   5.975
    8DOPE    HX  931  -0.218   2.807   5.991
    8DOPE    HY  932  -0.189   2.644   5.937
    8DOPE   O31  933  -0.041   2.780   5.885
    8DOPE   C31  934   0.025   2.704   5.801
    8DOPE   O32  935   0.020   2.586   5.786
    8DOPE   C32  936   0.117   2.780   5.716
    8DOPE   H2X  937   0.216   2.737   5.742
    8DOPE   H2Y  938   0.096   2.761   5.608
    8DOPE   C23  939   0.003   2.292   5.939
    8DOPE   H3R  940  -0.017   2.373   5.868
    8DOPE   H3S  941  -0.089   2.230   5.955
    8DOPE   C24  942   0.103   2.198   5.877
    8DOPE   H4R  943   0.066   2.126   5.802
    8DOPE   H4S  944   0.122   2.141   5.969
    8DOPE   C25  945   0.235   2.262   5.836
    8DOPE   H5R  946   0.293   2.172   5.804
    8DOPE   H5S  947   0.280   2.298   5.931
    8DOPE   C26  948   0.231   2.372   5.722
    8DOPE   H6R  949   0.150   2.431   5.756
    8DOPE   H6S  950   0.202   2.320   5.629
    8DOPE   C27  951   0.339   2.487   5.698
    8DOPE   H7R  952   0.421   2.437   5.661
    8DOPE   H7S  953   0.381   2.528   5.791
    8DOPE   C28  954   0.395   2.547   5.563
    8DOPE   H8R  955   0.497   2.591   5.575
    8DOPE   H8S  956   0.330   2.633   5.563
    8DOPE   C29  957   0.403   2.459   5.437
    8DOPE   H9R  958   0.477   2.377   5.433
    8DOPE  C210  959   0.316   2.471   5.340
    8DOPE  H10R  960   0.317   2.401   5.254
    8DOPE  C211  961   0.205   2.570   5.351
    8DOPE  H11R  962   0.218   2.651   5.277
    8DOPE  H11S  963   0.193   2.622   5.448
    8DOPE  C212  964   0.076   2.494   5.344
    8DOPE  H12R  965   0.001   2.568   5.374
    8DOPE  H12S  966   0.068   2.417   5.425
    8DOPE  C213  967   0.057   2.429   5.207
    8DOPE  H13R  968  -0.025   2.360   5.222
    8DOPE  H13S  969   0.137   2.357   5.185
    8DOPE  C214  970   0.046   2.523   5.084
    8DOPE  H14R  971   0.126   2.600   5.088
    8DOPE  H14S  972  -0.047   2.580   5.072
    8DOPE  C215  973   0.054   2.443   4.955
    8DOPE  H15R  974   0.015   2.340   4.973
    8DOPE  H15S  975   0.162   2.435   4.927
    8DOPE  C216  976  -0.023   2.503   4.839
    8DOPE  H16R  977   0.009   2.607   4.816
    8DOPE  H16S  978  -0.133   2.507   4.857
    8DOPE  C217  979   0.002   2.413   4.721
    8DOPE  H17R  980  -0.052   2.316   4.739
    8DOPE  H17S  981   0.111   2.389   4.711
    8DOPE  C218  982  -0.042   2.468   4.590
    8DOPE  H18R  983   0.030   2.534   4.537
    8DOPE  H18S  984  -0.141   2.517   4.600
    8DOPE  H18T  985  -0.048   2.377   4.529
    8DOPE   C33  986   0.112   2.926   5.748
    8DOPE   H3X  987   0.105   2.942   5.860
    8DOPE   H3Y  988   0.022   2.977   5.706
    8DOPE   C34  989   0.245   2.986   5.707
    8DOPE   H4X  990   0.211   3.089   5.683
    8DOPE   H4Y  991   0.298   2.983   5.805
    8DOPE   C35  992   0.336   2.914   5.598
    8DOPE   H5X  993   0.265   2.908   5.513
    8DOPE   H5Y  994   0.357   2.813   5.636
    8DOPE   C36  995   0.485   2.957   5.556
    8DOPE   H6X  996   0.552   2.991   5.634
    8DOPE   H6Y  997   0.484   3.026   5.469
    8DOPE   C37  998   0.580   2.885   5.466
    8DOPE   H7X  999   0.661   2.956   5.430
    8DOPE   H7Y 1000   0.631   2.811   5.531
    8DOPE   C38 1001   0.500   2.836   5.346
    8DOPE   H8X 1002   0.412   2.782   5.388
    8DOPE   H8Y 1003   0.573   2.762   5.310
    8DOPE   C39 1004   0.453   2.932   5.236
    8DOPE   H9X 1005   0.372   3.005   5.256
    8DOPE  C310 1006   0.494   2.929   5.109
    8DOPE  H10X 1007   0.467   3.012   5.042
    8DOPE  C311 1008   0.592   2.828   5.059
    8DOPE  H11X 1009   0.622   2.853   4.955
    8DOPE  H11Y 1010   0.683   2.833   5.120
    8DOPE  C312 1011   0.551   2.680   5.066
    8DOPE  H12X 1012   0.546   2.642   5.171
    8DOPE  H12Y 1013   0.633   2.622   5.019
    8DOPE  C313 1014   0.416   2.647   5.003
    8DOPE  H13X 1015   0.406   2.537   4.996
    8DOPE  H13Y 1016   0.336   2.684   5.072
    8DOPE  C314 1017   0.394   2.710   4.865
    8DOPE  H14X 1018   0.423   2.818   4.866
    8DOPE  H14Y 1019   0.285   2.707   4.845
    8DOPE  C315 1020   0.469   2.638   4.752
    8DOPE  H15X 1021   0.445   2.529   4.756
    8DOPE  H15Y 1022   0.578   2.648   4.770
    8DOPE  C316 1023   0.437   2.693   4.612
    8DOPE  H16X 1024   0.513   2.653   4.542
    8DOPE  H16Y 1025   0.449   2.804   4.615
    8DOPE  C317 1026   0.299   2.659   4.555
    8DOPE  H17X 1027   0.283   2.549   4.556
    8DOPE  H17Y 1028   0.220   2.705   4.618
    8DOPE  C318 1029   0.283   2.708   4.410
    8DOPE  H18X 1030   0.338   2.804   4.396
    8DOPE  H18Y 1031   0.325   2.636   4.337
    8DOPE  H18Z 1032   0.176   2.724   4.386
    9DOPE     N 1033   3.823   3.123   6.148
    9DOPE   HN1 1034   3.736   3.164   6.187
    9DOPE   HN2 1035   3.858   3.180   6.067
    9DOPE   HN3 1036   3.808   3.025   6.116
    9DOPE   C12 1037   3.929   3.119   6.253
    9DOPE  H12A 1038   3.923   3.024   6.309
    9DOPE  H12B 1039   3.914   3.205   6.323
    9DOPE   C11 1040   4.063   3.131   6.188
    9DOPE  H11A 1041   4.065   3.097   6.081
    9DOPE  H11B 1042   4.138   3.071   6.245
    9DOPE     P 1043   4.227   3.310   6.135
    9DOPE   O13 1044   4.319   3.195   6.142
    9DOPE   O14 1045   4.267   3.439   6.195
    9DOPE   O11 1046   4.186   3.327   5.988
    9DOPE   O12 1047   4.091   3.270   6.198
    9DOPE    C1 1048   4.083   3.421   5.964
    9DOPE    HA 1049   4.098   3.517   6.021
    9DOPE    HB 1050   3.984   3.379   5.990
    9DOPE    C2 1051   4.091   3.460   5.819
    9DOPE    HS 1052   4.009   3.533   5.804
    9DOPE   O21 1053   4.088   3.362   5.718
    9DOPE   C21 1054   3.992   3.281   5.725
    9DOPE   O22 1055   3.890   3.290   5.793
    9DOPE   C22 1056   4.031   3.163   5.638
    9DOPE   H2R 1057   4.057   3.082   5.709
    9DOPE   H2S 1058   4.121   3.185   5.576
    9DOPE    C3 1059   4.224   3.526   5.799
    9DOPE    HX 1060   4.249   3.586   5.888
    9DOPE    HY 1061   4.194   3.577   5.710
    9DOPE   O31 1062   4.338   3.448   5.774
    9DOPE   C31 1063   4.376   3.440   5.651
    9DOPE   O32 1064   4.330   3.491   5.550
    9DOPE   C32 1065   4.489   3.348   5.661
    9DOPE   H2X 1066   4.569   3.397   5.720
    9DOPE   H2Y 1067   4.456   3.260   5.721
    9DOPE   C23 1068   3.911   3.121   5.554
    9DOPE   H3R 1069   3.826   3.133   5.622
    9DOPE   H3S 1070   3.919   3.014   5.526
    9DOPE   C24 1071   3.881   3.204   5.428
    9DOPE   H4R 1072   3.869   3.313   5.449
    9DOPE   H4S 1073   3.782   3.168   5.391
    9DOPE   C25 1074   3.985   3.183   5.320
    9DOPE   H5R 1075   4.008   3.074   5.316
    9DOPE   H5S 1076   4.079   3.235   5.349
    9DOPE   C26 1077   3.942   3.239   5.183
    9DOPE   H6R 1078   3.940   3.350   5.187
    9DOPE   H6S 1079   3.840   3.202   5.155
    9DOPE   C27 1080   4.041   3.203   5.074
    9DOPE   H7R 1081   4.146   3.205   5.115
    9DOPE   H7S 1082   4.036   3.265   4.982
    9DOPE   C28 1083   4.016   3.062   5.034
    9DOPE   H8R 1084   4.032   3.007   5.129
    9DOPE   H8S 1085   4.102   3.042   4.967
    9DOPE   C29 1086   3.883   3.017   4.981
    9DOPE   H9R 1087   3.802   3.002   5.053
    9DOPE  C210 1088   3.861   2.986   4.855
    9DOPE  H10R 1089   3.763   2.946   4.824
    9DOPE  C211 1090   3.971   2.995   4.754
    9DOPE  H11R 1091   4.069   2.958   4.789
    9DOPE  H11S 1092   3.989   3.097   4.718
    9DOPE  C212 1093   3.938   2.910   4.638
    9DOPE  H12R 1094   3.902   2.806   4.665
    9DOPE  H12S 1095   4.029   2.911   4.575
    9DOPE  C213 1096   3.825   2.951   4.560
    9DOPE  H13R 1097   3.750   2.917   4.634
    9DOPE  H13S 1098   3.814   2.877   4.478
    9DOPE  C214 1099   3.818   3.103   4.527
    9DOPE  H14R 1100   3.914   3.113   4.473
    9DOPE  H14S 1101   3.830   3.164   4.617
    9DOPE  C215 1102   3.687   3.163   4.459
    9DOPE  H15R 1103   3.615   3.172   4.536
    9DOPE  H15S 1104   3.648   3.111   4.369
    9DOPE  C216 1105   3.649   3.298   4.418
    9DOPE  H16R 1106   3.636   3.375   4.496
    9DOPE  H16S 1107   3.559   3.297   4.348
    9DOPE  C217 1108   3.765   3.311   4.346
    9DOPE  H17R 1109   3.719   3.290   4.245
    9DOPE  H17S 1110   3.857   3.254   4.367
    9DOPE  C218 1111   3.819   3.429   4.361
    9DOPE  H18R 1112   3.919   3.438   4.310
    9DOPE  H18S 1113   3.774   3.501   4.428
    9DOPE  H18T 1114   3.748   3.465   4.286
    9DOPE   C33 1115   4.530   3.315   5.520
    9DOPE   H3X 1116   4.628   3.292   5.542
    9DOPE   H3Y 1117   4.541   3.396   5.446
    9DOPE   C34 1118   4.454   3.201   5.456
    9DOPE   H4X 1119   4.453   3.114   5.525
    9DOPE   H4Y 1120   4.351   3.241   5.445
    9DOPE   C35 1121   4.510   3.160   5.319
    9DOPE   H5X 1122   4.612   3.117   5.330
    9DOPE   H5Y 1123   4.521   3.252   5.256
    9DOPE   C36 1124   4.417   3.058   5.253
    9DOPE   H6X 1125   4.314   3.101   5.247
    9DOPE   H6Y 1126   4.411   2.968   5.318
    9DOPE   C37 1127   4.460   3.014   5.112
    9DOPE   H7X 1128   4.552   2.952   5.120
    9DOPE   H7Y 1129   4.380   2.948   5.072
    9DOPE   C38 1130   4.479   3.134   5.015
    9DOPE   H8X 1131   4.547   3.209   5.057
    9DOPE   H8Y 1132   4.379   3.182   5.007
    9DOPE   C39 1133   4.532   3.098   4.880
    9DOPE   H9X 1134   4.641   3.087   4.874
    9DOPE  C310 1135   4.459   3.085   4.767
    9DOPE  H10X 1136   4.508   3.043   4.680
    9DOPE  C311 1137   4.311   3.101   4.746
    9DOPE  H11X 1138   4.275   3.003   4.706
    9DOPE  H11Y 1139   4.260   3.108   4.844
    9DOPE  C312 1140   4.255   3.221   4.661
    9DOPE  H12X 1141   4.290   3.316   4.705
    9DOPE  H12Y 1142   4.144   3.216   4.672
    9DOPE  C313 1143   4.270   3.226   4.507
    9DOPE  H13X 1144   4.211   3.307   4.459
    9DOPE  H13Y 1145   4.369   3.263   4.482
    9DOPE  C314 1146   4.219   3.092   4.448
    9DOPE  H14X 1147   4.110   3.095   4.445
    9DOPE  H14Y 1148   4.251   3.012   4.518
    9DOPE  C315 1149   4.278   3.035   4.319
    9DOPE  H15X 1150   4.317   2.931   4.324
    9DOPE  H15Y 1151   4.353   3.095   4.320
    9DOPE  C316 1152   4.265   3.090   4.177
    9DOPE  H16X 1153   4.163   3.094   4.172
    9DOPE  H16Y 1154   4.283   3.017   4.096
    9DOPE  C317 1155   4.264   3.236   4.150
    9DOPE  H17X 1156   4.200   3.224   4.056
    9DOPE  H17Y 1157   4.214   3.283   4.238
    9DOPE  C318 1158   4.359   3.333   4.082
    9DOPE  H18X 1159   4.299   3.398   4.023
    9DOPE  H18Y 1160   4.414   3.395   4.152
    9DOPE  H18Z 1161   4.399   3.306   3.984
   10DOPE     N 1162   0.960   4.061   6.451
   10DOPE   HN1 1163   1.040   4.095   6.394
   10DOPE   HN2 1164   0.958   4.101   6.547
   10DOPE   HN3 1165   0.977   3.958   6.453
   10DOPE   C12 1166   0.835   4.088   6.368
   10DOPE  H12A 1167   0.789   4.183   6.397
   10DOPE  H12B 1168   0.769   4.001   6.384
   10DOPE   C11 1169   0.867   4.093   6.220
   10DOPE  H11A 1170   0.907   4.190   6.183
   10DOPE  H11B 1171   0.774   4.069   6.162
   10DOPE     P 1172   0.992   3.944   6.065
   10DOPE   O13 1173   1.074   3.825   6.088
   10DOPE   O14 1174   1.041   4.060   5.987
   10DOPE   O11 1175   0.854   3.902   6.013
   10DOPE   O12 1176   0.964   3.994   6.206
   10DOPE    C1 1177   0.796   3.787   6.071
   10DOPE    HA 1178   0.750   3.817   6.166
   10DOPE    HB 1179   0.869   3.704   6.093
   10DOPE    C2 1180   0.691   3.733   5.973
   10DOPE    HS 1181   0.662   3.631   5.997
   10DOPE   O21 1182   0.746   3.728   5.847
   10DOPE   C21 1183   0.820   3.629   5.833
   10DOPE   O22 1184   0.863   3.544   5.909
   10DOPE   C22 1185   0.808   3.619   5.687
   10DOPE   H2R 1186   0.709   3.613   5.645
   10DOPE   H2S 1187   0.854   3.520   5.672
   10DOPE    C3 1188   0.558   3.810   5.961
   10DOPE    HX 1189   0.514   3.839   6.056
   10DOPE    HY 1190   0.484   3.741   5.914
   10DOPE   O31 1191   0.577   3.935   5.901
   10DOPE   C31 1192   0.531   3.944   5.783
   10DOPE   O32 1193   0.445   3.875   5.730
   10DOPE   C32 1194   0.590   4.068   5.732
   10DOPE   H2X 1195   0.537   4.151   5.785
   10DOPE   H2Y 1196   0.698   4.073   5.753
   10DOPE   C23 1197   0.840   3.742   5.599
   10DOPE   H3R 1198   0.864   3.708   5.500
   10DOPE   H3S 1199   0.919   3.757   5.674
   10DOPE   C24 1200   0.867   3.891   5.609
   10DOPE   H4R 1201   0.841   3.928   5.711
   10DOPE   H4S 1202   0.800   3.924   5.528
   10DOPE   C25 1203   1.008   3.944   5.568
   10DOPE   H5R 1204   1.026   3.949   5.460
   10DOPE   H5S 1205   1.102   3.906   5.613
   10DOPE   C26 1206   1.007   4.087   5.604
   10DOPE   H6R 1207   1.000   4.088   5.715
   10DOPE   H6S 1208   0.913   4.121   5.558
   10DOPE   C27 1209   1.128   4.163   5.551
   10DOPE   H7R 1210   1.217   4.118   5.599
   10DOPE   H7S 1211   1.114   4.267   5.587
   10DOPE   C28 1212   1.151   4.163   5.398
   10DOPE   H8R 1213   1.178   4.060   5.365
   10DOPE   H8S 1214   1.242   4.224   5.379
   10DOPE   C29 1215   1.036   4.224   5.321
   10DOPE   H9R 1216   0.995   4.314   5.370
   10DOPE  C210 1217   0.977   4.179   5.209
   10DOPE  H10R 1218   0.895   4.236   5.162
   10DOPE  C211 1219   1.015   4.055   5.135
   10DOPE  H11R 1220   0.927   3.988   5.122
   10DOPE  H11S 1221   1.088   4.003   5.199
   10DOPE  C212 1222   1.085   4.071   4.999
   10DOPE  H12R 1223   1.120   3.971   4.967
   10DOPE  H12S 1224   1.178   4.131   5.011
   10DOPE  C213 1225   0.996   4.133   4.890
   10DOPE  H13R 1226   0.974   4.238   4.918
   10DOPE  H13S 1227   0.900   4.078   4.882
   10DOPE  C214 1228   1.068   4.128   4.754
   10DOPE  H14R 1229   1.085   4.022   4.732
   10DOPE  H14S 1230   1.168   4.175   4.764
   10DOPE  C215 1231   0.992   4.195   4.639
   10DOPE  H15R 1232   0.962   4.296   4.676
   10DOPE  H15S 1233   0.898   4.140   4.618
   10DOPE  C216 1234   1.077   4.214   4.510
   10DOPE  H16R 1235   1.171   4.266   4.535
   10DOPE  H16S 1236   1.017   4.279   4.442
   10DOPE  C217 1237   1.124   4.088   4.435
   10DOPE  H17R 1238   1.052   4.009   4.457
   10DOPE  H17S 1239   1.209   4.038   4.484
   10DOPE  C218 1240   1.155   4.110   4.284
   10DOPE  H18R 1241   1.231   4.188   4.269
   10DOPE  H18S 1242   1.068   4.146   4.224
   10DOPE  H18T 1243   1.185   4.014   4.236
   10DOPE   C33 1244   0.557   4.064   5.585
   10DOPE   H3X 1245   0.446   4.074   5.590
   10DOPE   H3Y 1246   0.575   3.966   5.537
   10DOPE   C34 1247   0.635   4.177   5.516
   10DOPE   H4X 1248   0.615   4.268   5.579
   10DOPE   H4Y 1249   0.739   4.150   5.517
   10DOPE   C35 1250   0.617   4.201   5.366
   10DOPE   H5X 1251   0.671   4.270   5.300
   10DOPE   H5Y 1252   0.557   4.290   5.391
   10DOPE   C36 1253   0.558   4.071   5.296
   10DOPE   H6X 1254   0.467   4.075   5.235
   10DOPE   H6Y 1255   0.505   3.999   5.360
   10DOPE   C37 1256   0.649   3.993   5.215
   10DOPE   H7X 1257   0.711   4.064   5.156
   10DOPE   H7Y 1258   0.705   3.943   5.298
   10DOPE   C38 1259   0.570   3.894   5.131
   10DOPE   H8X 1260   0.510   3.938   5.049
   10DOPE   H8Y 1261   0.501   3.831   5.192
   10DOPE   C39 1262   0.685   3.814   5.085
   10DOPE   H9X 1263   0.777   3.818   5.145
   10DOPE  C310 1264   0.685   3.746   4.974
   10DOPE  H10X 1265   0.765   3.676   4.957
   10DOPE  C311 1266   0.579   3.731   4.875
   10DOPE  H11X 1267   0.639   3.666   4.810
   10DOPE  H11Y 1268   0.489   3.681   4.918
   10DOPE  C312 1269   0.534   3.832   4.773
   10DOPE  H12X 1270   0.490   3.922   4.819
   10DOPE  H12Y 1271   0.462   3.783   4.704
   10DOPE  C313 1272   0.641   3.876   4.679
   10DOPE  H13X 1273   0.732   3.916   4.728
   10DOPE  H13Y 1274   0.674   3.784   4.621
   10DOPE  C314 1275   0.571   3.989   4.597
   10DOPE  H14X 1276   0.601   4.087   4.636
   10DOPE  H14Y 1277   0.463   3.967   4.580
   10DOPE  C315 1278   0.624   3.983   4.460
   10DOPE  H15X 1279   0.606   3.874   4.454
   10DOPE  H15Y 1280   0.722   3.968   4.504
   10DOPE  C316 1281   0.600   4.086   4.327
   10DOPE  H16X 1282   0.620   4.185   4.367
   10DOPE  H16Y 1283   0.494   4.072   4.301
   10DOPE  C317 1284   0.679   4.093   4.175
   10DOPE  H17X 1285   0.786   4.084   4.150
   10DOPE  H17Y 1286   0.681   4.003   4.128
   10DOPE  C318 1287   0.663   4.169   4.055
   10DOPE  H18X 1288   0.559   4.147   4.067
   10DOPE  H18Y 1289   0.716   4.259   4.077
   10DOPE  H18Z 1290   0.712   4.120   3.967
   11DOPE     N 1291   3.742  -0.164   6.204
   11DOPE   HN1 1292   3.657  -0.166   6.142
   11DOPE   HN2 1293   3.825  -0.155   6.142
   11DOPE   HN3 1294   3.743  -0.255   6.257
   11DOPE   C12 1295   3.733  -0.042   6.295
   11DOPE  H12A 1296   3.825  -0.026   6.349
   11DOPE  H12B 1297   3.667  -0.065   6.377
   11DOPE   C11 1298   3.690   0.088   6.229
   11DOPE  H11A 1299   3.773   0.127   6.164
   11DOPE  H11B 1300   3.676   0.163   6.312
   11DOPE     P 1301   3.507   0.206   6.096
   11DOPE   O13 1302   3.580   0.320   6.155
   11DOPE   O14 1303   3.361   0.206   6.115
   11DOPE   O11 1304   3.541   0.191   5.946
   11DOPE   O12 1305   3.567   0.069   6.158
   11DOPE    C1 1306   3.511   0.075   5.868
   11DOPE    HA 1307   3.412   0.032   5.894
   11DOPE    HB 1308   3.590  -0.001   5.884
   11DOPE    C2 1309   3.516   0.117   5.720
   11DOPE    HS 1310   3.524   0.027   5.655
   11DOPE   O21 1311   3.622   0.204   5.696
   11DOPE   C21 1312   3.732   0.157   5.719
   11DOPE   O22 1313   3.767   0.039   5.712
   11DOPE   C22 1314   3.815   0.283   5.727
   11DOPE   H2R 1315   3.870   0.262   5.820
   11DOPE   H2S 1316   3.760   0.379   5.733
   11DOPE    C3 1317   3.401   0.196   5.671
   11DOPE    HX 1318   3.404   0.281   5.745
   11DOPE    HY 1319   3.303   0.147   5.678
   11DOPE   O31 1320   3.437   0.244   5.539
   11DOPE   C31 1321   3.396   0.167   5.439
   11DOPE   O32 1322   3.326   0.071   5.448
   11DOPE   C32 1323   3.438   0.214   5.306
   11DOPE   H2X 1324   3.548   0.208   5.294
   11DOPE   H2Y 1325   3.384   0.165   5.222
   11DOPE   C23 1326   3.895   0.297   5.601
   11DOPE   H3R 1327   3.877   0.200   5.557
   11DOPE   H3S 1328   4.001   0.318   5.603
   11DOPE   C24 1329   3.856   0.384   5.490
   11DOPE   H4R 1330   3.832   0.487   5.514
   11DOPE   H4S 1331   3.772   0.323   5.446
   11DOPE   C25 1332   3.968   0.390   5.393
   11DOPE   H5R 1333   4.050   0.322   5.420
   11DOPE   H5S 1334   4.052   0.461   5.393
   11DOPE   C26 1335   3.883   0.363   5.269
   11DOPE   H6R 1336   3.825   0.271   5.248
   11DOPE   H6S 1337   3.954   0.325   5.208
   11DOPE   C27 1338   3.817   0.488   5.228
   11DOPE   H7R 1339   3.889   0.558   5.273
   11DOPE   H7S 1340   3.732   0.497   5.297
   11DOPE   C28 1341   3.785   0.504   5.076
   11DOPE   H8R 1342   3.853   0.530   4.998
   11DOPE   H8S 1343   3.739   0.605   5.085
   11DOPE   C29 1344   3.712   0.371   5.056
   11DOPE   H9R 1345   3.645   0.350   5.138
   11DOPE  C210 1346   3.708   0.292   4.937
   11DOPE  H10R 1347   3.632   0.216   4.929
   11DOPE  C211 1348   3.784   0.323   4.808
   11DOPE  H11R 1349   3.818   0.222   4.774
   11DOPE  H11S 1350   3.883   0.357   4.824
   11DOPE  C212 1351   3.717   0.373   4.674
   11DOPE  H12R 1352   3.637   0.299   4.647
   11DOPE  H12S 1353   3.788   0.368   4.589
   11DOPE  C213 1354   3.655   0.514   4.669
   11DOPE  H13R 1355   3.713   0.595   4.708
   11DOPE  H13S 1356   3.568   0.531   4.731
   11DOPE  C214 1357   3.608   0.551   4.531
   11DOPE  H14R 1358   3.690   0.550   4.458
   11DOPE  H14S 1359   3.562   0.654   4.534
   11DOPE  C215 1360   3.497   0.456   4.498
   11DOPE  H15R 1361   3.440   0.489   4.573
   11DOPE  H15S 1362   3.504   0.346   4.506
   11DOPE  C216 1363   3.413   0.504   4.391
   11DOPE  H16R 1364   3.392   0.608   4.419
   11DOPE  H16S 1365   3.317   0.456   4.362
   11DOPE  C217 1366   3.513   0.465   4.300
   11DOPE  H17R 1367   3.554   0.360   4.320
   11DOPE  H17S 1368   3.592   0.541   4.284
   11DOPE  C218 1369   3.440   0.444   4.186
   11DOPE  H18R 1370   3.533   0.413   4.145
   11DOPE  H18S 1371   3.401   0.540   4.146
   11DOPE  H18T 1372   3.370   0.359   4.176
   11DOPE   C33 1373   3.395   0.353   5.303
   11DOPE   H3X 1374   3.472   0.393   5.235
   11DOPE   H3Y 1375   3.432   0.408   5.393
   11DOPE   C34 1376   3.240   0.386   5.278
   11DOPE   H4X 1377   3.196   0.320   5.353
   11DOPE   H4Y 1378   3.216   0.486   5.321
   11DOPE   C35 1379   3.149   0.393   5.145
   11DOPE   H5X 1380   3.068   0.466   5.143
   11DOPE   H5Y 1381   3.114   0.293   5.121
   11DOPE   C36 1382   3.189   0.390   5.003
   11DOPE   H6X 1383   3.276   0.321   5.012
   11DOPE   H6Y 1384   3.215   0.482   4.950
   11DOPE   C37 1385   3.094   0.353   4.906
   11DOPE   H7X 1386   2.993   0.387   4.930
   11DOPE   H7Y 1387   3.106   0.425   4.827
   11DOPE   C38 1388   3.150   0.213   4.874
   11DOPE   H8X 1389   3.125   0.151   4.953
   11DOPE   H8Y 1390   3.259   0.198   4.865
   11DOPE   C39 1391   3.097   0.193   4.745
   11DOPE   H9X 1392   3.024   0.271   4.728
   11DOPE  C310 1393   3.130   0.116   4.646
   11DOPE  H10X 1394   3.120   0.166   4.549
   11DOPE  C311 1395   3.228   0.012   4.640
   11DOPE  H11X 1396   3.251  -0.014   4.745
   11DOPE  H11Y 1397   3.171  -0.068   4.591
   11DOPE  C312 1398   3.353   0.044   4.560
   11DOPE  H12X 1399   3.419  -0.041   4.588
   11DOPE  H12Y 1400   3.403   0.138   4.591
   11DOPE  C313 1401   3.329   0.044   4.409
   11DOPE  H13X 1402   3.280  -0.051   4.378
   11DOPE  H13Y 1403   3.262   0.128   4.379
   11DOPE  C314 1404   3.460   0.056   4.333
   11DOPE  H14X 1405   3.526  -0.028   4.365
   11DOPE  H14Y 1406   3.511   0.150   4.361
   11DOPE  C315 1407   3.432   0.046   4.184
   11DOPE  H15X 1408   3.400   0.146   4.144
   11DOPE  H15Y 1409   3.355  -0.030   4.161
   11DOPE  C316 1410   3.551   0.005   4.105
   11DOPE  H16X 1411   3.526  -0.019   3.999
   11DOPE  H16Y 1412   3.605  -0.083   4.148
   11DOPE  C317 1413   3.643   0.120   4.102
   11DOPE  H17X 1414   3.604   0.223   4.093
   11DOPE  H17Y 1415   3.689   0.118   4.204
   11DOPE  C318 1416   3.727   0.084   3.983
   11DOPE  H18X 1417   3.805   0.159   3.976
   11DOPE  H18Y 1418   3.766  -0.019   4.005
   11DOPE  H18Z 1419   3.689   0.076   3.882
   12DOPE     N 1420   4.101   3.924   6.374
   12DOPE   HN1 1421   4.081   3.926   6.476
   12DOPE   HN2 1422   4.087   4.018   6.332
   12DOPE   HN3 1423   4.047   3.851   6.321
   12DOPE   C12 1424   4.246   3.891   6.353
   12DOPE  H12A 1425   4.262   3.782   6.364
   12DOPE  H12B 1426   4.305   3.943   6.431
   12DOPE   C11 1427   4.289   3.933   6.214
   12DOPE  H11A 1428   4.247   3.863   6.136
   12DOPE  H11B 1429   4.399   3.922   6.211
   12DOPE     P 1430   4.193   4.113   6.052
   12DOPE   O13 1431   4.181   4.258   6.056
   12DOPE   O14 1432   4.070   4.032   6.037
   12DOPE   O11 1433   4.306   4.067   5.953
   12DOPE   O12 1434   4.250   4.068   6.192
   12DOPE    C1 1435   4.443   4.091   5.987
   12DOPE    HA 1436   4.470   4.053   6.086
   12DOPE    HB 1437   4.467   4.200   5.987
   12DOPE    C2 1438   4.535   4.017   5.888
   12DOPE    HS 1439   4.637   4.058   5.898
   12DOPE   O21 1440   4.493   4.026   5.753
   12DOPE   C21 1441   4.430   4.130   5.713
   12DOPE   O22 1442   4.426   4.241   5.763
   12DOPE   C22 1443   4.396   4.097   5.573
   12DOPE   H2R 1444   4.433   4.005   5.527
   12DOPE   H2S 1445   4.447   4.174   5.524
   12DOPE    C3 1446   4.538   3.865   5.916
   12DOPE    HX 1447   4.588   3.844   6.012
   12DOPE    HY 1448   4.601   3.821   5.835
   12DOPE   O31 1449   4.403   3.813   5.920
   12DOPE   C31 1450   4.354   3.790   5.798
   12DOPE   O32 1451   4.421   3.752   5.704
   12DOPE   C32 1452   4.204   3.813   5.792
   12DOPE   H2X 1453   4.150   3.748   5.863
   12DOPE   H2Y 1454   4.178   3.913   5.829
   12DOPE   C23 1455   4.284   4.167   5.515
   12DOPE   H3R 1456   4.199   4.143   5.582
   12DOPE   H3S 1457   4.273   4.136   5.408
   12DOPE   C24 1458   4.309   4.314   5.508
   12DOPE   H4R 1459   4.381   4.358   5.432
   12DOPE   H4S 1460   4.336   4.367   5.604
   12DOPE   C25 1461   4.167   4.326   5.480
   12DOPE   H5R 1462   4.217   4.421   5.465
   12DOPE   H5S 1463   4.104   4.330   5.572
   12DOPE   C26 1464   4.096   4.287   5.346
   12DOPE   H6R 1465   3.994   4.333   5.356
   12DOPE   H6S 1466   4.076   4.181   5.333
   12DOPE   C27 1467   4.157   4.353   5.222
   12DOPE   H7R 1468   4.262   4.342   5.191
   12DOPE   H7S 1469   4.191   4.435   5.279
   12DOPE   C28 1470   4.060   4.378   5.099
   12DOPE   H8R 1471   4.056   4.275   5.061
   12DOPE   H8S 1472   4.118   4.431   5.022
   12DOPE   C29 1473   3.915   4.433   5.100
   12DOPE   H9R 1474   3.895   4.538   5.121
   12DOPE  C210 1475   3.800   4.375   5.075
   12DOPE  H10R 1476   3.706   4.426   5.103
   12DOPE  C211 1477   3.796   4.234   5.036
   12DOPE  H11R 1478   3.695   4.193   5.053
   12DOPE  H11S 1479   3.871   4.174   5.092
   12DOPE  C212 1480   3.834   4.241   4.888
   12DOPE  H12R 1481   3.934   4.289   4.872
   12DOPE  H12S 1482   3.761   4.301   4.830
   12DOPE  C213 1483   3.845   4.100   4.834
   12DOPE  H13R 1484   3.753   4.043   4.862
   12DOPE  H13S 1485   3.932   4.053   4.885
   12DOPE  C214 1486   3.862   4.103   4.684
   12DOPE  H14R 1487   3.939   4.181   4.659
   12DOPE  H14S 1488   3.766   4.134   4.636
   12DOPE  C215 1489   3.910   3.971   4.627
   12DOPE  H15R 1490   3.833   3.892   4.640
   12DOPE  H15S 1491   4.000   3.938   4.683
   12DOPE  C216 1492   3.948   3.987   4.481
   12DOPE  H16R 1493   4.015   4.074   4.467
   12DOPE  H16S 1494   3.857   4.006   4.420
   12DOPE  C217 1495   4.023   3.866   4.430
   12DOPE  H17R 1496   3.954   3.783   4.444
   12DOPE  H17S 1497   4.107   3.836   4.496
   12DOPE  C218 1498   4.074   3.887   4.288
   12DOPE  H18R 1499   4.110   3.792   4.247
   12DOPE  H18S 1500   4.159   3.958   4.288
   12DOPE  H18T 1501   3.997   3.926   4.218
   12DOPE   C33 1502   4.157   3.793   5.645
   12DOPE   H3X 1503   4.201   3.708   5.588
   12DOPE   H3Y 1504   4.201   3.875   5.587
   12DOPE   C34 1505   4.006   3.772   5.638
   12DOPE   H4X 1506   3.973   3.683   5.693
   12DOPE   H4Y 1507   3.957   3.859   5.687
   12DOPE   C35 1508   3.964   3.757   5.492
   12DOPE   H5X 1509   3.859   3.721   5.485
   12DOPE   H5Y 1510   4.028   3.680   5.442
   12DOPE   C36 1511   3.978   3.893   5.426
   12DOPE   H6X 1512   4.078   3.936   5.448
   12DOPE   H6Y 1513   3.904   3.961   5.474
   12DOPE   C37 1514   3.959   3.895   5.274
   12DOPE   H7X 1515   3.859   3.853   5.251
   12DOPE   H7Y 1516   3.960   4.002   5.242
   12DOPE   C38 1517   4.067   3.821   5.192
   12DOPE   H8X 1518   4.041   3.840   5.085
   12DOPE   H8Y 1519   4.056   3.711   5.210
   12DOPE   C39 1520   4.209   3.863   5.222
   12DOPE   H9X 1521   4.236   3.864   5.329
   12DOPE  C310 1522   4.308   3.891   5.135
   12DOPE  H10X 1523   4.407   3.919   5.175
   12DOPE  C311 1524   4.299   3.884   4.985
   12DOPE  H11X 1525   4.382   3.823   4.944
   12DOPE  H11Y 1526   4.205   3.832   4.953
   12DOPE  C312 1527   4.300   4.020   4.914
   12DOPE  H12X 1528   4.394   4.075   4.938
   12DOPE  H12Y 1529   4.214   4.082   4.948
   12DOPE  C313 1530   4.289   3.997   4.763
   12DOPE  H13X 1531   4.378   3.940   4.728
   12DOPE  H13Y 1532   4.200   3.935   4.742
   12DOPE  C314 1533   4.276   4.128   4.684
   12DOPE  H14X 1534   4.352   4.199   4.720
   12DOPE  H14Y 1535   4.177   4.172   4.710
   12DOPE  C315 1536   4.286   4.107   4.531
   12DOPE  H15X 1537   4.261   4.203   4.482
   12DOPE  H15Y 1538   4.215   4.029   4.500
   12DOPE  C316 1539   4.425   4.065   4.482
   12DOPE  H16X 1540   4.468   3.980   4.541
   12DOPE  H16Y 1541   4.482   4.146   4.522
   12DOPE  C317 1542   4.450   4.039   4.329
   12DOPE  H17X 1543   4.545   3.982   4.324
   12DOPE  H17Y 1544   4.369   3.970   4.299
   12DOPE  C318 1545   4.455   4.149   4.217
   12DOPE  H18X 1546   4.470   4.101   4.118
   12DOPE  H18Y 1547   4.367   4.216   4.218
   12DOPE  H18Z 1548   4.542   4.217   4.216
   13DOPE     N 1549   1.982   2.165   2.147
   13DOPE   HN1 1550   1.886   2.139   2.179
   13DOPE   HN2 1551   1.994   2.145   2.045
   13DOPE   HN3 1552   2.048   2.109   2.203
   13DOPE   C12 1553   2.005   2.311   2.176
   13DOPE  H12A 1554   1.929   2.369   2.119
   13DOPE  H12B 1555   2.107   2.334   2.139
   13DOPE   C11 1556   2.000   2.351   2.324
   13DOPE  H11A 1557   2.048   2.451   2.333
   13DOPE  H11B 1558   2.059   2.282   2.389
   13DOPE     P 1559   1.780   2.242   2.417
   13DOPE   O13 1560   1.880   2.137   2.445
   13DOPE   O14 1561   1.685   2.213   2.308
   13DOPE   O11 1562   1.704   2.292   2.544
   13DOPE   O12 1563   1.866   2.367   2.367
   13DOPE    C1 1564   1.708   2.429   2.582
   13DOPE    HA 1565   1.629   2.448   2.659
   13DOPE    HB 1566   1.693   2.500   2.498
   13DOPE    C2 1567   1.836   2.457   2.654
   13DOPE    HS 1568   1.921   2.467   2.580
   13DOPE   O21 1569   1.857   2.356   2.748
   13DOPE   C21 1570   1.975   2.332   2.780
   13DOPE   O22 1571   2.078   2.338   2.712
   13DOPE   C22 1572   1.963   2.310   2.932
   13DOPE   H2R 1573   1.875   2.248   2.953
   13DOPE   H2S 1574   1.974   2.403   2.991
   13DOPE    C3 1575   1.821   2.588   2.727
   13DOPE    HX 1576   1.805   2.663   2.652
   13DOPE    HY 1577   1.913   2.602   2.786
   13DOPE   O31 1578   1.707   2.606   2.803
   13DOPE   C31 1579   1.729   2.624   2.927
   13DOPE   O32 1580   1.837   2.628   2.986
   13DOPE   C32 1581   1.592   2.614   2.983
   13DOPE   H2X 1582   1.543   2.711   2.993
   13DOPE   H2Y 1583   1.527   2.562   2.910
   13DOPE   C23 1584   2.077   2.225   2.963
   13DOPE   H3R 1585   2.150   2.294   2.924
   13DOPE   H3S 1586   2.071   2.146   2.889
   13DOPE   C24 1587   2.093   2.148   3.093
   13DOPE   H4R 1588   2.183   2.083   3.083
   13DOPE   H4S 1589   2.017   2.068   3.094
   13DOPE   C25 1590   2.088   2.233   3.221
   13DOPE   H5R 1591   1.993   2.287   3.223
   13DOPE   H5S 1592   2.160   2.315   3.240
   13DOPE   C26 1593   2.109   2.146   3.341
   13DOPE   H6R 1594   2.204   2.087   3.331
   13DOPE   H6S 1595   2.026   2.075   3.334
   13DOPE   C27 1596   2.094   2.224   3.472
   13DOPE   H7R 1597   1.993   2.265   3.476
   13DOPE   H7S 1598   2.168   2.308   3.476
   13DOPE   C28 1599   2.113   2.142   3.596
   13DOPE   H8R 1600   2.144   2.201   3.685
   13DOPE   H8S 1601   2.200   2.079   3.569
   13DOPE   C29 1602   2.000   2.050   3.623
   13DOPE   H9R 1603   1.965   1.985   3.544
   13DOPE  C210 1604   1.937   2.026   3.731
   13DOPE  H10R 1605   1.890   1.926   3.730
   13DOPE  C211 1606   1.967   2.092   3.858
   13DOPE  H11R 1607   2.014   2.190   3.840
   13DOPE  H11S 1608   2.030   2.030   3.925
   13DOPE  C212 1609   1.825   2.120   3.899
   13DOPE  H12R 1610   1.759   2.160   3.817
   13DOPE  H12S 1611   1.823   2.188   3.984
   13DOPE  C213 1612   1.758   1.996   3.945
   13DOPE  H13R 1613   1.764   1.928   3.860
   13DOPE  H13S 1614   1.652   2.023   3.965
   13DOPE  C214 1615   1.820   1.935   4.070
   13DOPE  H14R 1616   1.809   2.032   4.121
   13DOPE  H14S 1617   1.925   1.916   4.061
   13DOPE  C215 1618   1.738   1.819   4.123
   13DOPE  H15R 1619   1.749   1.723   4.066
   13DOPE  H15S 1620   1.651   1.866   4.169
   13DOPE  C216 1621   1.728   1.727   4.235
   13DOPE  H16R 1622   1.821   1.781   4.256
   13DOPE  H16S 1623   1.715   1.616   4.221
   13DOPE  C217 1624   1.657   1.748   4.350
   13DOPE  H17R 1625   1.680   1.850   4.369
   13DOPE  H17S 1626   1.726   1.681   4.406
   13DOPE  C218 1627   1.511   1.735   4.367
   13DOPE  H18R 1628   1.476   1.634   4.389
   13DOPE  H18S 1629   1.461   1.822   4.321
   13DOPE  H18T 1630   1.481   1.767   4.467
   13DOPE   C33 1631   1.600   2.544   3.115
   13DOPE   H3X 1632   1.496   2.544   3.154
   13DOPE   H3Y 1633   1.668   2.595   3.188
   13DOPE   C34 1634   1.660   2.410   3.118
   13DOPE   H4X 1635   1.634   2.363   3.021
   13DOPE   H4Y 1636   1.771   2.424   3.125
   13DOPE   C35 1637   1.605   2.340   3.241
   13DOPE   H5X 1638   1.652   2.241   3.241
   13DOPE   H5Y 1639   1.494   2.330   3.229
   13DOPE   C36 1640   1.624   2.409   3.379
   13DOPE   H6X 1641   1.567   2.348   3.453
   13DOPE   H6Y 1642   1.582   2.511   3.384
   13DOPE   C37 1643   1.769   2.411   3.429
   13DOPE   H7X 1644   1.796   2.304   3.448
   13DOPE   H7Y 1645   1.838   2.449   3.351
   13DOPE   C38 1646   1.784   2.486   3.563
   13DOPE   H8X 1647   1.884   2.460   3.606
   13DOPE   H8Y 1648   1.708   2.440   3.627
   13DOPE   C39 1649   1.769   2.637   3.563
   13DOPE   H9X 1650   1.840   2.690   3.497
   13DOPE  C310 1651   1.675   2.710   3.626
   13DOPE  H10X 1652   1.671   2.818   3.605
   13DOPE  C311 1653   1.559   2.664   3.712
   13DOPE  H11X 1654   1.512   2.756   3.757
   13DOPE  H11Y 1655   1.482   2.615   3.650
   13DOPE  C312 1656   1.583   2.567   3.828
   13DOPE  H12X 1657   1.639   2.475   3.803
   13DOPE  H12Y 1658   1.493   2.543   3.888
   13DOPE  C313 1659   1.662   2.642   3.923
   13DOPE  H13X 1660   1.748   2.682   3.861
   13DOPE  H13Y 1661   1.593   2.717   3.964
   13DOPE  C314 1662   1.710   2.574   4.046
   13DOPE  H14X 1663   1.631   2.531   4.108
   13DOPE  H14Y 1664   1.754   2.641   4.124
   13DOPE  C315 1665   1.825   2.498   3.990
   13DOPE  H15X 1666   1.899   2.548   3.922
   13DOPE  H15Y 1667   1.792   2.402   3.946
   13DOPE  C316 1668   1.917   2.486   4.097
   13DOPE  H16X 1669   1.833   2.436   4.152
   13DOPE  H16Y 1670   1.918   2.544   4.193
   13DOPE  C317 1671   2.041   2.409   4.041
   13DOPE  H17X 1672   2.047   2.304   3.995
   13DOPE  H17Y 1673   2.145   2.447   4.045
   13DOPE  C318 1674   2.037   2.352   4.160
   13DOPE  H18X 1675   1.940   2.290   4.136
   13DOPE  H18Y 1676   2.117   2.289   4.191
   13DOPE  H18Z 1677   2.042   2.418   4.249
   14DOPE     N 1678   2.236   2.691   2.317
   14DOPE   HN1 1679   2.177   2.754   2.377
   14DOPE   HN2 1680   2.187   2.602   2.301
   14DOPE   HN3 1681   2.325   2.672   2.370
   14DOPE   C12 1682   2.267   2.761   2.188
   14DOPE  H12A 1683   2.172   2.774   2.131
   14DOPE  H12B 1684   2.336   2.699   2.129
   14DOPE   C11 1685   2.338   2.893   2.214
   14DOPE  H11A 1686   2.375   2.931   2.117
   14DOPE  H11B 1687   2.427   2.878   2.279
   14DOPE     P 1688   2.231   3.021   2.414
   14DOPE   O13 1689   2.203   3.164   2.435
   14DOPE   O14 1690   2.340   2.956   2.487
   14DOPE   O11 1691   2.105   2.932   2.440
   14DOPE   O12 1692   2.247   2.990   2.261
   14DOPE    C1 1693   1.986   2.965   2.368
   14DOPE    HA 1694   1.994   2.923   2.266
   14DOPE    HB 1695   1.966   3.075   2.364
   14DOPE    C2 1696   1.865   2.906   2.437
   14DOPE    HS 1697   1.776   2.922   2.375
   14DOPE   O21 1698   1.852   2.974   2.567
   14DOPE   C21 1699   1.736   2.939   2.627
   14DOPE   O22 1700   1.651   2.881   2.567
   14DOPE   C22 1701   1.729   2.960   2.776
   14DOPE   H2R 1702   1.812   3.031   2.787
   14DOPE   H2S 1703   1.762   2.864   2.819
   14DOPE    C3 1704   1.883   2.748   2.443
   14DOPE    HX 1705   1.884   2.713   2.339
   14DOPE    HY 1706   1.787   2.701   2.475
   14DOPE   O31 1707   2.005   2.692   2.499
   14DOPE   C31 1708   2.035   2.733   2.623
   14DOPE   O32 1709   1.968   2.808   2.690
   14DOPE   C32 1710   2.135   2.639   2.690
   14DOPE   H2X 1711   2.079   2.550   2.709
   14DOPE   H2Y 1712   2.219   2.606   2.629
   14DOPE   C23 1713   1.585   2.990   2.839
   14DOPE   H3R 1714   1.514   2.928   2.782
   14DOPE   H3S 1715   1.544   3.091   2.836
   14DOPE   C24 1716   1.551   2.964   2.986
   14DOPE   H4R 1717   1.615   2.875   2.991
   14DOPE   H4S 1718   1.444   2.939   2.996
   14DOPE   C25 1719   1.584   3.077   3.095
   14DOPE   H5R 1720   1.581   3.175   3.049
   14DOPE   H5S 1721   1.675   3.025   3.079
   14DOPE   C26 1722   1.603   3.087   3.257
   14DOPE   H6R 1723   1.655   3.002   3.279
   14DOPE   H6S 1724   1.508   3.092   3.304
   14DOPE   C27 1725   1.722   3.102   3.369
   14DOPE   H7R 1726   1.832   3.107   3.356
   14DOPE   H7S 1727   1.738   3.022   3.447
   14DOPE   C28 1728   1.691   3.222   3.428
   14DOPE   H8R 1729   1.641   3.184   3.522
   14DOPE   H8S 1730   1.612   3.265   3.361
   14DOPE   C29 1731   1.808   3.315   3.437
   14DOPE   H9R 1732   1.795   3.403   3.373
   14DOPE  C210 1733   1.906   3.306   3.531
   14DOPE  H10R 1734   1.950   3.402   3.558
   14DOPE  C211 1735   1.917   3.204   3.645
   14DOPE  H11R 1736   2.008   3.149   3.667
   14DOPE  H11S 1737   1.838   3.124   3.635
   14DOPE  C212 1738   1.904   3.282   3.775
   14DOPE  H12R 1739   1.883   3.244   3.870
   14DOPE  H12S 1740   1.803   3.275   3.761
   14DOPE  C213 1741   1.991   3.384   3.851
   14DOPE  H13R 1742   2.000   3.475   3.791
   14DOPE  H13S 1743   2.084   3.325   3.862
   14DOPE  C214 1744   1.941   3.439   3.995
   14DOPE  H14R 1745   1.842   3.488   3.996
   14DOPE  H14S 1746   2.017   3.512   4.025
   14DOPE  C215 1747   1.933   3.348   4.116
   14DOPE  H15R 1748   2.026   3.287   4.110
   14DOPE  H15S 1749   1.834   3.295   4.102
   14DOPE  C216 1750   1.916   3.393   4.261
   14DOPE  H16R 1751   1.810   3.425   4.272
   14DOPE  H16S 1752   1.995   3.465   4.284
   14DOPE  C217 1753   1.935   3.285   4.365
   14DOPE  H17R 1754   2.023   3.218   4.344
   14DOPE  H17S 1755   1.837   3.228   4.363
   14DOPE  C218 1756   1.945   3.319   4.507
   14DOPE  H18R 1757   1.847   3.355   4.545
   14DOPE  H18S 1758   2.039   3.366   4.539
   14DOPE  H18T 1759   1.961   3.226   4.561
   14DOPE   C33 1760   2.161   2.686   2.835
   14DOPE   H3X 1761   2.245   2.631   2.881
   14DOPE   H3Y 1762   2.073   2.665   2.901
   14DOPE   C34 1763   2.180   2.837   2.833
   14DOPE   H4X 1764   2.217   2.867   2.732
   14DOPE   H4Y 1765   2.082   2.889   2.852
   14DOPE   C35 1766   2.268   2.893   2.936
   14DOPE   H5X 1767   2.276   2.999   2.905
   14DOPE   H5Y 1768   2.366   2.841   2.931
   14DOPE   C36 1769   2.202   2.882   3.072
   14DOPE   H6X 1770   2.191   2.776   3.102
   14DOPE   H6Y 1771   2.101   2.926   3.063
   14DOPE   C37 1772   2.286   2.958   3.174
   14DOPE   H7X 1773   2.243   2.936   3.272
   14DOPE   H7Y 1774   2.387   2.912   3.171
   14DOPE   C38 1775   2.300   3.109   3.146
   14DOPE   H8X 1776   2.346   3.125   3.046
   14DOPE   H8Y 1777   2.376   3.147   3.218
   14DOPE   C39 1778   2.175   3.192   3.155
   14DOPE   H9X 1779   2.118   3.202   3.061
   14DOPE  C310 1780   2.130   3.253   3.265
   14DOPE  H10X 1781   2.037   3.313   3.258
   14DOPE  C311 1782   2.195   3.251   3.400
   14DOPE  H11X 1783   2.305   3.259   3.389
   14DOPE  H11Y 1784   2.162   3.341   3.457
   14DOPE  C312 1785   2.166   3.123   3.480
   14DOPE  H12X 1786   2.187   3.033   3.422
   14DOPE  H12Y 1787   2.058   3.107   3.489
   14DOPE  C313 1788   2.244   3.112   3.613
   14DOPE  H13X 1789   2.340   3.167   3.602
   14DOPE  H13Y 1790   2.194   3.159   3.700
   14DOPE  C314 1791   2.279   2.967   3.650
   14DOPE  H14X 1792   2.354   2.967   3.732
   14DOPE  H14Y 1793   2.323   2.916   3.562
   14DOPE  C315 1794   2.161   2.886   3.698
   14DOPE  H15X 1795   2.182   2.778   3.686
   14DOPE  H15Y 1796   2.067   2.909   3.642
   14DOPE  C316 1797   2.143   2.908   3.846
   14DOPE  H16X 1798   2.082   3.001   3.859
   14DOPE  H16Y 1799   2.236   2.925   3.903
   14DOPE  C317 1800   2.085   2.780   3.903
   14DOPE  H17X 1801   1.986   2.786   3.855
   14DOPE  H17Y 1802   2.107   2.681   3.862
   14DOPE  C318 1803   2.103   2.773   4.057
   14DOPE  H18X 1804   2.068   2.877   4.052
   14DOPE  H18Y 1805   2.028   2.707   4.101
   14DOPE  H18Z 1806   2.135   2.834   4.143
   15DOPE     N 1807   3.106   3.234   2.450
   15DOPE   HN1 1808   3.108   3.314   2.517
   15DOPE   HN2 1809   3.197   3.228   2.400
   15DOPE   HN3 1810   3.033   3.250   2.378
   15DOPE   C12 1811   3.076   3.106   2.525
   15DOPE  H12A 1812   2.979   3.119   2.579
   15DOPE  H12B 1813   3.156   3.090   2.600
   15DOPE   C11 1814   3.064   2.981   2.435
   15DOPE  H11A 1815   3.068   2.892   2.503
   15DOPE  H11B 1816   3.149   2.973   2.364
   15DOPE     P 1817   2.907   2.853   2.274
   15DOPE   O13 1818   3.020   2.838   2.182
   15DOPE   O14 1819   2.773   2.878   2.217
   15DOPE   O11 1820   2.902   2.727   2.368
   15DOPE   O12 1821   2.939   2.981   2.367
   15DOPE    C1 1822   2.781   2.666   2.411
   15DOPE    HA 1823   2.781   2.558   2.385
   15DOPE    HB 1824   2.688   2.711   2.368
   15DOPE    C2 1825   2.774   2.678   2.563
   15DOPE    HS 1826   2.694   2.607   2.595
   15DOPE   O21 1827   2.746   2.812   2.604
   15DOPE   C21 1828   2.620   2.845   2.600
   15DOPE   O22 1829   2.528   2.769   2.572
   15DOPE   C22 1830   2.611   2.996   2.632
   15DOPE   H2R 1831   2.532   3.037   2.567
   15DOPE   H2S 1832   2.705   3.044   2.600
   15DOPE    C3 1833   2.906   2.638   2.634
   15DOPE    HX 1834   2.988   2.696   2.586
   15DOPE    HY 1835   2.933   2.531   2.618
   15DOPE   O31 1836   2.900   2.675   2.775
   15DOPE   C31 1837   2.799   2.612   2.837
   15DOPE   O32 1838   2.733   2.523   2.790
   15DOPE   C32 1839   2.787   2.648   2.985
   15DOPE   H2X 1840   2.890   2.637   3.026
   15DOPE   H2Y 1841   2.757   2.751   2.996
   15DOPE   C23 1842   2.574   3.038   2.776
   15DOPE   H3R 1843   2.476   2.993   2.805
   15DOPE   H3S 1844   2.561   3.148   2.774
   15DOPE   C24 1845   2.676   3.010   2.887
   15DOPE   H4R 1846   2.687   2.902   2.900
   15DOPE   H4S 1847   2.635   3.053   2.981
   15DOPE   C25 1848   2.812   3.076   2.862
   15DOPE   H5R 1849   2.793   3.182   2.831
   15DOPE   H5S 1850   2.863   3.025   2.778
   15DOPE   C26 1851   2.903   3.078   2.985
   15DOPE   H6R 1852   2.864   3.150   3.060
   15DOPE   H6S 1853   3.003   3.113   2.953
   15DOPE   C27 1854   2.921   2.943   3.055
   15DOPE   H7R 1855   2.933   2.865   2.977
   15DOPE   H7S 1856   2.832   2.919   3.118
   15DOPE   C28 1857   3.049   2.944   3.141
   15DOPE   H8R 1858   3.043   3.027   3.214
   15DOPE   H8S 1859   3.134   2.967   3.072
   15DOPE   C29 1860   3.076   2.812   3.207
   15DOPE   H9R 1861   3.089   2.728   3.137
   15DOPE  C210 1862   3.083   2.788   3.339
   15DOPE  H10R 1863   3.108   2.686   3.370
   15DOPE  C211 1864   3.065   2.885   3.452
   15DOPE  H11R 1865   2.957   2.897   3.473
   15DOPE  H11S 1866   3.106   2.985   3.427
   15DOPE  C212 1867   3.134   2.836   3.582
   15DOPE  H12R 1868   3.099   2.734   3.610
   15DOPE  H12S 1869   3.101   2.906   3.663
   15DOPE  C213 1870   3.287   2.838   3.573
   15DOPE  H13R 1871   3.321   2.941   3.549
   15DOPE  H13S 1872   3.319   2.771   3.491
   15DOPE  C214 1873   3.359   2.793   3.701
   15DOPE  H14R 1874   3.463   2.834   3.702
   15DOPE  H14S 1875   3.370   2.683   3.691
   15DOPE  C215 1876   3.289   2.837   3.832
   15DOPE  H15R 1877   3.184   2.799   3.833
   15DOPE  H15S 1878   3.288   2.947   3.837
   15DOPE  C216 1879   3.355   2.783   3.958
   15DOPE  H16R 1880   3.464   2.769   3.941
   15DOPE  H16S 1881   3.301   2.687   3.979
   15DOPE  C217 1882   3.330   2.843   4.094
   15DOPE  H17R 1883   3.381   2.941   4.095
   15DOPE  H17S 1884   3.377   2.776   4.171
   15DOPE  C218 1885   3.181   2.848   4.123
   15DOPE  H18R 1886   3.126   2.895   4.038
   15DOPE  H18S 1887   3.164   2.905   4.215
   15DOPE  H18T 1888   3.139   2.746   4.137
   15DOPE   C33 1889   2.683   2.560   3.062
   15DOPE   H3X 1890   2.702   2.453   3.047
   15DOPE   H3Y 1891   2.584   2.553   3.014
   15DOPE   C34 1892   2.683   2.589   3.215
   15DOPE   H4X 1893   2.772   2.540   3.244
   15DOPE   H4Y 1894   2.717   2.686   3.250
   15DOPE   C35 1895   2.602   2.498   3.305
   15DOPE   H5X 1896   2.640   2.402   3.267
   15DOPE   H5Y 1897   2.494   2.509   3.292
   15DOPE   C36 1898   2.632   2.478   3.453
   15DOPE   H6X 1899   2.694   2.386   3.468
   15DOPE   H6Y 1900   2.537   2.461   3.504
   15DOPE   C37 1901   2.683   2.602   3.519
   15DOPE   H7X 1902   2.776   2.638   3.471
   15DOPE   H7Y 1903   2.603   2.675   3.495
   15DOPE   C38 1904   2.701   2.583   3.669
   15DOPE   H8X 1905   2.763   2.500   3.696
   15DOPE   H8Y 1906   2.606   2.551   3.716
   15DOPE   C39 1907   2.769   2.706   3.721
   15DOPE   H9X 1908   2.859   2.738   3.667
   15DOPE  C310 1909   2.722   2.775   3.825
   15DOPE  H10X 1910   2.772   2.868   3.856
   15DOPE  C311 1911   2.598   2.734   3.898
   15DOPE  H11X 1912   2.509   2.770   3.840
   15DOPE  H11Y 1913   2.588   2.623   3.903
   15DOPE  C312 1914   2.592   2.786   4.043
   15DOPE  H12X 1915   2.490   2.763   4.080
   15DOPE  H12Y 1916   2.606   2.896   4.046
   15DOPE  C313 1917   2.698   2.719   4.132
   15DOPE  H13X 1918   2.717   2.617   4.093
   15DOPE  H13Y 1919   2.794   2.775   4.125
   15DOPE  C314 1920   2.665   2.711   4.282
   15DOPE  H14X 1921   2.562   2.677   4.300
   15DOPE  H14Y 1922   2.650   2.815   4.318
   15DOPE  C315 1923   2.776   2.637   4.366
   15DOPE  H15X 1924   2.740   2.659   4.470
   15DOPE  H15Y 1925   2.872   2.685   4.340
   15DOPE  C316 1926   2.809   2.484   4.375
   15DOPE  H16X 1927   2.800   2.424   4.282
   15DOPE  H16Y 1928   2.738   2.442   4.448
   15DOPE  C317 1929   2.902   2.417   4.475
   15DOPE  H17X 1930   3.005   2.436   4.438
   15DOPE  H17Y 1931   2.891   2.447   4.581
   15DOPE  C318 1932   2.867   2.270   4.464
   15DOPE  H18X 1933   2.764   2.233   4.438
   15DOPE  H18Y 1934   2.917   2.265   4.366
   15DOPE  H18Z 1935   2.912   2.198   4.535
   16DOPE     N 1936   2.700   3.469   2.256
   16DOPE   HN1 1937   2.616   3.514   2.212
   16DOPE   HN2 1938   2.751   3.409   2.188
   16DOPE   HN3 1939   2.667   3.418   2.340
   16DOPE   C12 1940   2.784   3.583   2.303
   16DOPE  H12A 1941   2.787   3.658   2.221
   16DOPE  H12B 1942   2.887   3.546   2.324
   16DOPE   C11 1943   2.718   3.640   2.429
   16DOPE  H11A 1944   2.765   3.739   2.454
   16DOPE  H11B 1945   2.739   3.574   2.516
   16DOPE     P 1946   2.500   3.768   2.350
   16DOPE   O13 1947   2.355   3.753   2.363
   16DOPE   O14 1948   2.554   3.794   2.216
   16DOPE   O11 1949   2.550   3.875   2.445
   16DOPE   O12 1950   2.576   3.643   2.411
   16DOPE    C1 1951   2.627   3.976   2.382
   16DOPE    HA 1952   2.574   4.031   2.299
   16DOPE    HB 1953   2.730   3.946   2.351
   16DOPE    C2 1954   2.638   4.075   2.487
   16DOPE    HS 1955   2.725   4.130   2.448
   16DOPE   O21 1956   2.669   4.018   2.617
   16DOPE   C21 1957   2.788   3.966   2.640
   16DOPE   O22 1958   2.882   3.958   2.564
   16DOPE   C22 1959   2.789   3.902   2.781
   16DOPE   H2R 1960   2.810   3.795   2.767
   16DOPE   H2S 1961   2.689   3.917   2.826
   16DOPE    C3 1962   2.497   4.151   2.482
   16DOPE    HX 1963   2.485   4.201   2.389
   16DOPE    HY 1964   2.489   4.254   2.517
   16DOPE   O31 1965   2.388   4.068   2.531
   16DOPE   C31 1966   2.292   4.126   2.598
   16DOPE   O32 1967   2.271   4.246   2.597
   16DOPE   C32 1968   2.206   4.023   2.676
   16DOPE   H2X 1969   2.111   4.081   2.688
   16DOPE   H2Y 1970   2.197   3.937   2.608
   16DOPE   C23 1971   2.895   3.952   2.878
   16DOPE   H3R 1972   2.988   3.986   2.825
   16DOPE   H3S 1973   2.926   3.880   2.957
   16DOPE   C24 1974   2.844   4.075   2.948
   16DOPE   H4R 1975   2.834   4.144   2.862
   16DOPE   H4S 1976   2.934   4.093   3.011
   16DOPE   C25 1977   2.719   4.088   3.041
   16DOPE   H5R 1978   2.737   4.013   3.119
   16DOPE   H5S 1979   2.632   4.053   2.983
   16DOPE   C26 1980   2.682   4.230   3.105
   16DOPE   H6R 1981   2.647   4.308   3.036
   16DOPE   H6S 1982   2.765   4.274   3.165
   16DOPE   C27 1983   2.584   4.231   3.219
   16DOPE   H7R 1984   2.482   4.206   3.192
   16DOPE   H7S 1985   2.582   4.334   3.264
   16DOPE   C28 1986   2.632   4.117   3.303
   16DOPE   H8R 1987   2.742   4.115   3.315
   16DOPE   H8S 1988   2.591   4.021   3.265
   16DOPE   C29 1989   2.567   4.154   3.424
   16DOPE   H9R 1990   2.473   4.204   3.408
   16DOPE  C210 1991   2.614   4.123   3.540
   16DOPE  H10R 1992   2.571   4.180   3.619
   16DOPE  C211 1993   2.734   4.046   3.580
   16DOPE  H11R 1994   2.795   4.007   3.497
   16DOPE  H11S 1995   2.717   3.963   3.651
   16DOPE  C212 1996   2.799   4.150   3.661
   16DOPE  H12R 1997   2.816   4.245   3.600
   16DOPE  H12S 1998   2.892   4.099   3.693
   16DOPE  C213 1999   2.749   4.189   3.797
   16DOPE  H13R 2000   2.651   4.233   3.793
   16DOPE  H13S 2001   2.805   4.282   3.795
   16DOPE  C214 2002   2.777   4.096   3.925
   16DOPE  H14R 2003   2.854   4.028   3.885
   16DOPE  H14S 2004   2.693   4.033   3.953
   16DOPE  C215 2005   2.833   4.137   4.068
   16DOPE  H15R 2006   2.917   4.203   4.071
   16DOPE  H15S 2007   2.870   4.046   4.118
   16DOPE  C216 2008   2.750   4.212   4.170
   16DOPE  H16R 2009   2.752   4.316   4.149
   16DOPE  H16S 2010   2.802   4.221   4.268
   16DOPE  C217 2011   2.606   4.179   4.159
   16DOPE  H17R 2012   2.597   4.085   4.216
   16DOPE  H17S 2013   2.573   4.167   4.054
   16DOPE  C218 2014   2.511   4.281   4.211
   16DOPE  H18R 2015   2.410   4.250   4.188
   16DOPE  H18S 2016   2.513   4.381   4.164
   16DOPE  H18T 2017   2.530   4.292   4.320
   16DOPE   C33 2018   2.238   3.969   2.820
   16DOPE   H3X 2019   2.147   3.976   2.882
   16DOPE   H3Y 2020   2.303   4.025   2.882
   16DOPE   C34 2021   2.326   3.848   2.838
   16DOPE   H4X 2022   2.272   3.771   2.777
   16DOPE   H4Y 2023   2.426   3.866   2.794
   16DOPE   C35 2024   2.338   3.805   2.988
   16DOPE   H5X 2025   2.375   3.700   2.990
   16DOPE   H5Y 2026   2.231   3.808   3.013
   16DOPE   C36 2027   2.396   3.883   3.107
   16DOPE   H6X 2028   2.329   3.968   3.129
   16DOPE   H6Y 2029   2.500   3.916   3.091
   16DOPE   C37 2030   2.381   3.816   3.246
   16DOPE   H7X 2031   2.424   3.884   3.324
   16DOPE   H7Y 2032   2.273   3.821   3.264
   16DOPE   C38 2033   2.440   3.674   3.261
   16DOPE   H8X 2034   2.546   3.686   3.234
   16DOPE   H8Y 2035   2.400   3.608   3.182
   16DOPE   C39 2036   2.419   3.603   3.394
   16DOPE   H9X 2037   2.320   3.560   3.413
   16DOPE  C310 2038   2.508   3.563   3.483
   16DOPE  H10X 2039   2.472   3.524   3.580
   16DOPE  C311 2040   2.655   3.580   3.467
   16DOPE  H11X 2041   2.698   3.480   3.446
   16DOPE  H11Y 2042   2.678   3.645   3.380
   16DOPE  C312 2043   2.721   3.639   3.591
   16DOPE  H12X 2044   2.716   3.564   3.673
   16DOPE  H12Y 2045   2.667   3.730   3.625
   16DOPE  C313 2046   2.867   3.673   3.561
   16DOPE  H13X 2047   2.922   3.576   3.553
   16DOPE  H13Y 2048   2.875   3.723   3.462
   16DOPE  C314 2049   2.934   3.759   3.669
   16DOPE  H14X 2050   2.897   3.863   3.663
   16DOPE  H14Y 2051   3.043   3.764   3.649
   16DOPE  C315 2052   2.909   3.702   3.809
   16DOPE  H15X 2053   2.895   3.592   3.798
   16DOPE  H15Y 2054   2.814   3.743   3.851
   16DOPE  C316 2055   3.025   3.720   3.907
   16DOPE  H16X 2056   3.052   3.827   3.919
   16DOPE  H16Y 2057   3.112   3.666   3.864
   16DOPE  C317 2058   2.993   3.661   4.045
   16DOPE  H17X 2059   2.931   3.570   4.032
   16DOPE  H17Y 2060   3.088   3.629   4.094
   16DOPE  C318 2061   2.923   3.761   4.137
   16DOPE  H18X 2062   2.984   3.853   4.148
   16DOPE  H18Y 2063   2.823   3.788   4.098
   16DOPE  H18Z 2064   2.912   3.719   4.239
   17DOPE     N 2065   3.688   3.052   2.038
   17DOPE   HN1 2066   3.663   3.035   1.938
   17DOPE   HN2 2067   3.604   3.089   2.089
   17DOPE   HN3 2068   3.756   3.130   2.035
   17DOPE   C12 2069   3.744   2.929   2.105
   17DOPE  H12A 2070   3.839   2.904   2.053
   17DOPE  H12B 2071   3.673   2.845   2.091
   17DOPE   C11 2072   3.772   2.954   2.254
   17DOPE  H11A 2073   3.804   3.057   2.270
   17DOPE  H11B 2074   3.855   2.883   2.282
   17DOPE     P 2075   3.686   2.907   2.492
   17DOPE   O13 2076   3.789   2.801   2.490
   17DOPE   O14 2077   3.555   2.886   2.554
   17DOPE   O11 2078   3.758   3.037   2.546
   17DOPE   O12 2079   3.659   2.945   2.339
   17DOPE    C1 2080   3.734   3.168   2.497
   17DOPE    HA 2081   3.646   3.176   2.431
   17DOPE    HB 2082   3.812   3.198   2.429
   17DOPE    C2 2083   3.743   3.276   2.605
   17DOPE    HS 2084   3.767   3.373   2.555
   17DOPE   O21 2085   3.837   3.249   2.709
   17DOPE   C21 2086   3.960   3.285   2.683
   17DOPE   O22 2087   3.997   3.355   2.590
   17DOPE   C22 2088   4.050   3.229   2.787
   17DOPE   H2R 2089   4.046   3.277   2.885
   17DOPE   H2S 2090   4.147   3.264   2.749
   17DOPE    C3 2091   3.605   3.294   2.665
   17DOPE    HX 2092   3.549   3.332   2.578
   17DOPE    HY 2093   3.615   3.371   2.745
   17DOPE   O31 2094   3.538   3.175   2.706
   17DOPE   C31 2095   3.525   3.155   2.836
   17DOPE   O32 2096   3.574   3.223   2.925
   17DOPE   C32 2097   3.424   3.048   2.861
   17DOPE   H2X 2098   3.343   3.086   2.926
   17DOPE   H2Y 2099   3.381   3.010   2.766
   17DOPE   C23 2100   4.010   3.081   2.788
   17DOPE   H3R 2101   4.028   3.039   2.686
   17DOPE   H3S 2102   3.903   3.067   2.813
   17DOPE   C24 2103   4.073   2.987   2.887
   17DOPE   H4R 2104   4.178   2.984   2.870
   17DOPE   H4S 2105   4.045   2.883   2.868
   17DOPE   C25 2106   4.085   3.032   3.027
   17DOPE   H5R 2107   4.116   3.138   3.020
   17DOPE   H5S 2108   4.167   2.967   3.070
   17DOPE   C26 2109   3.968   3.026   3.112
   17DOPE   H6R 2110   3.920   2.931   3.080
   17DOPE   H6S 2111   3.910   3.116   3.083
   17DOPE   C27 2112   4.021   3.016   3.255
   17DOPE   H7R 2113   4.110   2.953   3.246
   17DOPE   H7S 2114   3.957   2.952   3.316
   17DOPE   C28 2115   4.048   3.145   3.329
   17DOPE   H8R 2116   4.111   3.223   3.282
   17DOPE   H8S 2117   4.090   3.133   3.431
   17DOPE   C29 2118   3.910   3.196   3.326
   17DOPE   H9R 2119   3.895   3.244   3.231
   17DOPE  C210 2120   3.811   3.186   3.412
   17DOPE  H10R 2121   3.734   3.265   3.413
   17DOPE  C211 2122   3.827   3.112   3.538
   17DOPE  H11R 2123   3.932   3.086   3.562
   17DOPE  H11S 2124   3.774   3.024   3.508
   17DOPE  C212 2125   3.753   3.158   3.660
   17DOPE  H12R 2126   3.754   3.072   3.731
   17DOPE  H12S 2127   3.647   3.185   3.643
   17DOPE  C213 2128   3.824   3.271   3.725
   17DOPE  H13R 2129   3.791   3.367   3.679
   17DOPE  H13S 2130   3.935   3.263   3.712
   17DOPE  C214 2131   3.792   3.267   3.873
   17DOPE  H14R 2132   3.844   3.180   3.917
   17DOPE  H14S 2133   3.683   3.251   3.886
   17DOPE  C215 2134   3.855   3.394   3.931
   17DOPE  H15R 2135   3.857   3.471   3.851
   17DOPE  H15S 2136   3.951   3.347   3.946
   17DOPE  C216 2137   3.827   3.449   4.076
   17DOPE  H16R 2138   3.838   3.369   4.132
   17DOPE  H16S 2139   3.730   3.408   4.103
   17DOPE  C217 2140   3.854   3.608   4.135
   17DOPE  H17R 2141   3.820   3.680   4.062
   17DOPE  H17S 2142   3.956   3.636   4.151
   17DOPE  C218 2143   3.815   3.680   4.269
   17DOPE  H18R 2144   3.887   3.643   4.346
   17DOPE  H18S 2145   3.713   3.658   4.305
   17DOPE  H18T 2146   3.833   3.787   4.271
   17DOPE   C33 2147   3.507   2.943   2.932
   17DOPE   H3X 2148   3.571   2.986   3.013
   17DOPE   H3Y 2149   3.574   2.897   2.855
   17DOPE   C34 2150   3.423   2.837   2.997
   17DOPE   H4X 2151   3.362   2.873   3.082
   17DOPE   H4Y 2152   3.353   2.798   2.918
   17DOPE   C35 2153   3.515   2.725   3.040
   17DOPE   H5X 2154   3.589   2.709   2.958
   17DOPE   H5Y 2155   3.450   2.635   3.054
   17DOPE   C36 2156   3.607   2.741   3.158
   17DOPE   H6X 2157   3.582   2.832   3.216
   17DOPE   H6Y 2158   3.711   2.749   3.118
   17DOPE   C37 2159   3.587   2.613   3.237
   17DOPE   H7X 2160   3.480   2.596   3.259
   17DOPE   H7Y 2161   3.621   2.537   3.164
   17DOPE   C38 2162   3.665   2.602   3.366
   17DOPE   H8X 2163   3.765   2.619   3.342
   17DOPE   H8Y 2164   3.660   2.498   3.407
   17DOPE   C39 2165   3.638   2.715   3.460
   17DOPE   H9X 2166   3.534   2.746   3.464
   17DOPE  C310 2167   3.726   2.799   3.514
   17DOPE  H10X 2168   3.695   2.867   3.593
   17DOPE  C311 2169   3.874   2.803   3.497
   17DOPE  H11X 2170   3.904   2.778   3.396
   17DOPE  H11Y 2171   3.935   2.890   3.524
   17DOPE  C312 2172   3.898   2.710   3.606
   17DOPE  H12X 2173   4.006   2.693   3.610
   17DOPE  H12Y 2174   3.848   2.610   3.594
   17DOPE  C313 2175   3.900   2.771   3.734
   17DOPE  H13X 2176   3.801   2.810   3.758
   17DOPE  H13Y 2177   3.888   2.685   3.796
   17DOPE  C314 2178   4.032   2.855   3.739
   17DOPE  H14X 2179   4.031   2.948   3.682
   17DOPE  H14Y 2180   4.133   2.810   3.723
   17DOPE  C315 2181   4.056   2.892   3.869
   17DOPE  H15X 2182   4.151   2.947   3.887
   17DOPE  H15Y 2183   4.078   2.802   3.918
   17DOPE  C316 2184   3.932   2.919   3.934
   17DOPE  H16X 2185   3.851   2.840   3.943
   17DOPE  H16Y 2186   3.874   2.994   3.875
   17DOPE  C317 2187   4.026   2.952   4.057
   17DOPE  H17X 2188   4.074   3.039   4.019
   17DOPE  H17Y 2189   3.923   2.964   4.054
   17DOPE  C318 2190   4.077   2.901   4.207
   17DOPE  H18X 2191   4.023   2.850   4.288
   17DOPE  H18Y 2192   4.174   2.854   4.204
   17DOPE  H18Z 2193   4.070   2.969   4.294
   18DOPE     N 2194   0.715   1.736   2.140
   18DOPE   HN1 2195   0.769   1.813   2.095
   18DOPE   HN2 2196   0.629   1.720   2.084
   18DOPE   HN3 2197   0.692   1.766   2.237
   18DOPE   C12 2198   0.793   1.607   2.143
   18DOPE  H12A 2199   0.887   1.624   2.198
   18DOPE  H12B 2200   0.815   1.582   2.038
   18DOPE   C11 2201   0.719   1.490   2.209
   18DOPE  H11A 2202   0.783   1.399   2.197
   18DOPE  H11B 2203   0.625   1.468   2.155
   18DOPE     P 2204   0.750   1.439   2.467
   18DOPE   O13 2205   0.837   1.529   2.545
   18DOPE   O14 2206   0.812   1.320   2.406
   18DOPE   O11 2207   0.620   1.397   2.545
   18DOPE   O12 2208   0.690   1.522   2.346
   18DOPE    C1 2209   0.514   1.339   2.466
   18DOPE    HA 2210   0.553   1.261   2.395
   18DOPE    HB 2211   0.458   1.416   2.409
   18DOPE    C2 2212   0.408   1.267   2.550
   18DOPE    HS 2213   0.307   1.277   2.506
   18DOPE   O21 2214   0.407   1.306   2.688
   18DOPE   C21 2215   0.345   1.416   2.716
   18DOPE   O22 2216   0.273   1.481   2.644
   18DOPE   C22 2217   0.369   1.451   2.863
   18DOPE   H2R 2218   0.339   1.367   2.928
   18DOPE   H2S 2219   0.305   1.540   2.887
   18DOPE    C3 2220   0.435   1.118   2.542
   18DOPE    HX 2221   0.412   1.078   2.441
   18DOPE    HY 2222   0.360   1.078   2.615
   18DOPE   O31 2223   0.570   1.078   2.571
   18DOPE   C31 2224   0.596   1.080   2.698
   18DOPE   O32 2225   0.518   1.105   2.789
   18DOPE   C32 2226   0.734   1.029   2.721
   18DOPE   H2X 2227   0.747   0.923   2.750
   18DOPE   H2Y 2228   0.792   1.039   2.628
   18DOPE   C23 2229   0.516   1.485   2.885
   18DOPE   H3R 2230   0.582   1.405   2.843
   18DOPE   H3S 2231   0.534   1.489   2.994
   18DOPE   C24 2232   0.556   1.618   2.821
   18DOPE   H4R 2233   0.488   1.699   2.856
   18DOPE   H4S 2234   0.546   1.613   2.710
   18DOPE   C25 2235   0.700   1.649   2.857
   18DOPE   H5R 2236   0.729   1.743   2.805
   18DOPE   H5S 2237   0.769   1.571   2.820
   18DOPE   C26 2238   0.720   1.657   3.008
   18DOPE   H6R 2239   0.824   1.695   3.023
   18DOPE   H6S 2240   0.707   1.563   3.065
   18DOPE   C27 2241   0.621   1.743   3.080
   18DOPE   H7R 2242   0.518   1.766   3.049
   18DOPE   H7S 2243   0.661   1.824   3.023
   18DOPE   C28 2244   0.634   1.727   3.237
   18DOPE   H8R 2245   0.545   1.695   3.287
   18DOPE   H8S 2246   0.634   1.835   3.258
   18DOPE   C29 2247   0.775   1.727   3.296
   18DOPE   H9R 2248   0.863   1.710   3.250
   18DOPE  C210 2249   0.815   1.677   3.410
   18DOPE  H10R 2250   0.901   1.724   3.451
   18DOPE  C211 2251   0.724   1.586   3.466
   18DOPE  H11R 2252   0.739   1.499   3.399
   18DOPE  H11S 2253   0.623   1.624   3.481
   18DOPE  C212 2254   0.830   1.591   3.579
   18DOPE  H12R 2255   0.763   1.544   3.650
   18DOPE  H12S 2256   0.859   1.686   3.634
   18DOPE  C213 2257   0.963   1.513   3.550
   18DOPE  H13R 2258   1.035   1.550   3.474
   18DOPE  H13S 2259   0.933   1.413   3.513
   18DOPE  C214 2260   1.044   1.501   3.674
   18DOPE  H14R 2261   1.095   1.599   3.699
   18DOPE  H14S 2262   1.124   1.424   3.664
   18DOPE  C215 2263   0.946   1.467   3.785
   18DOPE  H15R 2264   0.897   1.368   3.775
   18DOPE  H15S 2265   0.877   1.549   3.791
   18DOPE  C216 2266   1.021   1.485   3.910
   18DOPE  H16R 2267   1.054   1.590   3.908
   18DOPE  H16S 2268   1.087   1.407   3.866
   18DOPE  C217 2269   0.973   1.439   4.046
   18DOPE  H17R 2270   0.918   1.354   4.005
   18DOPE  H17S 2271   0.884   1.478   4.084
   18DOPE  C218 2272   1.050   1.445   4.183
   18DOPE  H18R 2273   0.982   1.438   4.270
   18DOPE  H18S 2274   1.113   1.527   4.206
   18DOPE  H18T 2275   1.139   1.391   4.200
   18DOPE   C33 2276   0.782   1.110   2.837
   18DOPE   H3X 2277   0.779   1.051   2.932
   18DOPE   H3Y 2278   0.726   1.204   2.856
   18DOPE   C34 2279   0.918   1.146   2.790
   18DOPE   H4X 2280   0.976   1.049   2.787
   18DOPE   H4Y 2281   0.921   1.191   2.688
   18DOPE   C35 2282   0.980   1.236   2.890
   18DOPE   H5X 2283   1.085   1.240   2.855
   18DOPE   H5Y 2284   0.954   1.173   2.977
   18DOPE   C36 2285   0.931   1.373   2.936
   18DOPE   H6X 2286   0.827   1.386   2.900
   18DOPE   H6Y 2287   0.997   1.447   2.886
   18DOPE   C37 2288   0.935   1.398   3.091
   18DOPE   H7X 2289   1.040   1.392   3.128
   18DOPE   H7Y 2290   0.906   1.503   3.108
   18DOPE   C38 2291   0.851   1.304   3.184
   18DOPE   H8X 2292   0.869   1.336   3.289
   18DOPE   H8Y 2293   0.896   1.203   3.175
   18DOPE   C39 2294   0.702   1.289   3.160
   18DOPE   H9X 2295   0.673   1.297   3.054
   18DOPE  C310 2296   0.606   1.261   3.252
   18DOPE  H10X 2297   0.504   1.245   3.214
   18DOPE  C311 2298   0.620   1.236   3.402
   18DOPE  H11X 2299   0.656   1.132   3.418
   18DOPE  H11Y 2300   0.698   1.302   3.446
   18DOPE  C312 2301   0.489   1.253   3.485
   18DOPE  H12X 2302   0.412   1.182   3.447
   18DOPE  H12Y 2303   0.448   1.355   3.470
   18DOPE  C313 2304   0.500   1.232   3.639
   18DOPE  H13X 2305   0.397   1.218   3.680
   18DOPE  H13Y 2306   0.556   1.139   3.662
   18DOPE  C314 2307   0.564   1.352   3.710
   18DOPE  H14X 2308   0.500   1.442   3.693
   18DOPE  H14Y 2309   0.661   1.370   3.660
   18DOPE  C315 2310   0.593   1.338   3.861
   18DOPE  H15X 2311   0.650   1.429   3.888
   18DOPE  H15Y 2312   0.663   1.253   3.878
   18DOPE  C316 2313   0.469   1.326   3.954
   18DOPE  H16X 2314   0.405   1.246   3.918
   18DOPE  H16Y 2315   0.411   1.422   3.947
   18DOPE  C317 2316   0.494   1.294   4.104
   18DOPE  H17X 2317   0.412   1.249   4.162
   18DOPE  H17Y 2318   0.591   1.239   4.117
   18DOPE  C318 2319   0.509   1.421   4.174
   18DOPE  H18X 2320   0.443   1.509   4.152
   18DOPE  H18Y 2321   0.560   1.426   4.272
   18DOPE  H18Z 2322   0.588   1.432   4.100
   19DOPE     N 2323   1.017   2.813   2.395
   19DOPE   HN1 2324   1.053   2.777   2.485
   19DOPE   HN2 2325   1.080   2.782   2.318
   19DOPE   HN3 2326   1.022   2.917   2.400
   19DOPE   C12 2327   0.873   2.770   2.367
   19DOPE  H12A 2328   0.857   2.671   2.414
   19DOPE  H12B 2329   0.863   2.760   2.256
   19DOPE   C11 2330   0.763   2.868   2.411
   19DOPE  H11A 2331   0.763   2.886   2.521
   19DOPE  H11B 2332   0.666   2.820   2.385
   19DOPE     P 2333   0.661   3.094   2.325
   19DOPE   O13 2334   0.678   3.164   2.196
   19DOPE   O14 2335   0.645   3.176   2.447
   19DOPE   O11 2336   0.536   3.001   2.305
   19DOPE   O12 2337   0.780   2.992   2.344
   19DOPE    C1 2338   0.412   3.064   2.270
   19DOPE    HA 2339   0.362   3.005   2.190
   19DOPE    HB 2340   0.421   3.166   2.229
   19DOPE    C2 2341   0.315   3.070   2.390
   19DOPE    HS 2342   0.228   3.120   2.344
   19DOPE   O21 2343   0.362   3.147   2.503
   19DOPE   C21 2344   0.278   3.202   2.590
   19DOPE   O22 2345   0.158   3.202   2.595
   19DOPE   C22 2346   0.352   3.300   2.678
   19DOPE   H2R 2347   0.376   3.387   2.615
   19DOPE   H2S 2348   0.445   3.251   2.712
   19DOPE    C3 2349   0.286   2.923   2.431
   19DOPE    HX 2350   0.253   2.872   2.338
   19DOPE    HY 2351   0.201   2.928   2.502
   19DOPE   O31 2352   0.395   2.847   2.481
   19DOPE   C31 2353   0.381   2.818   2.608
   19DOPE   O32 2354   0.289   2.847   2.683
   19DOPE   C32 2355   0.493   2.728   2.647
   19DOPE   H2X 2356   0.458   2.623   2.630
   19DOPE   H2Y 2357   0.584   2.748   2.588
   19DOPE   C23 2358   0.256   3.346   2.790
   19DOPE   H3R 2359   0.157   3.380   2.750
   19DOPE   H3S 2360   0.300   3.434   2.841
   19DOPE   C24 2361   0.232   3.239   2.895
   19DOPE   H4R 2362   0.187   3.148   2.850
   19DOPE   H4S 2363   0.156   3.282   2.965
   19DOPE   C25 2364   0.359   3.197   2.967
   19DOPE   H5R 2365   0.403   3.287   3.015
   19DOPE   H5S 2366   0.431   3.156   2.894
   19DOPE   C26 2367   0.336   3.090   3.073
   19DOPE   H6R 2368   0.432   3.063   3.121
   19DOPE   H6S 2369   0.291   2.999   3.027
   19DOPE   C27 2370   0.242   3.148   3.178
   19DOPE   H7R 2371   0.149   3.164   3.120
   19DOPE   H7S 2372   0.274   3.247   3.215
   19DOPE   C28 2373   0.213   3.056   3.296
   19DOPE   H8R 2374   0.141   2.984   3.252
   19DOPE   H8S 2375   0.153   3.108   3.373
   19DOPE   C29 2376   0.330   2.997   3.362
   19DOPE   H9R 2377   0.390   3.058   3.429
   19DOPE  C210 2378   0.354   2.870   3.355
   19DOPE  H10R 2379   0.439   2.823   3.407
   19DOPE  C211 2380   0.264   2.781   3.279
   19DOPE  H11R 2381   0.340   2.741   3.210
   19DOPE  H11S 2382   0.185   2.811   3.208
   19DOPE  C212 2383   0.215   2.693   3.395
   19DOPE  H12R 2384   0.312   2.647   3.420
   19DOPE  H12S 2385   0.154   2.608   3.370
   19DOPE  C213 2386   0.096   2.704   3.488
   19DOPE  H13R 2387   0.010   2.711   3.415
   19DOPE  H13S 2388   0.119   2.794   3.545
   19DOPE  C214 2389   0.049   2.594   3.587
   19DOPE  H14R 2390   0.097   2.565   3.676
   19DOPE  H14S 2391   0.061   2.490   3.587
   19DOPE  C215 2392  -0.078   2.623   3.639
   19DOPE  H15R 2393  -0.119   2.534   3.676
   19DOPE  H15S 2394  -0.129   2.666   3.552
   19DOPE  C216 2395  -0.054   2.691   3.766
   19DOPE  H16R 2396  -0.156   2.717   3.799
   19DOPE  H16S 2397   0.011   2.773   3.733
   19DOPE  C217 2398   0.028   2.622   3.876
   19DOPE  H17R 2399   0.138   2.635   3.852
   19DOPE  H17S 2400   0.006   2.514   3.888
   19DOPE  C218 2401   0.001   2.704   3.995
   19DOPE  H18R 2402  -0.106   2.706   4.021
   19DOPE  H18S 2403   0.027   2.797   3.948
   19DOPE  H18T 2404   0.071   2.700   4.080
   19DOPE   C33 2405   0.513   2.756   2.795
   19DOPE   H3X 2406   0.586   2.684   2.830
   19DOPE   H3Y 2407   0.417   2.743   2.848
   19DOPE   C34 2408   0.582   2.882   2.840
   19DOPE   H4X 2409   0.541   2.969   2.785
   19DOPE   H4Y 2410   0.557   2.893   2.948
   19DOPE   C35 2411   0.734   2.869   2.830
   19DOPE   H5X 2412   0.766   2.895   2.728
   19DOPE   H5Y 2413   0.768   2.765   2.851
   19DOPE   C36 2414   0.806   2.955   2.933
   19DOPE   H6X 2415   0.915   2.948   2.912
   19DOPE   H6Y 2416   0.789   2.915   3.035
   19DOPE   C37 2417   0.764   3.102   2.928
   19DOPE   H7X 2418   0.759   3.135   2.822
   19DOPE   H7Y 2419   0.662   3.115   2.973
   19DOPE   C38 2420   0.864   3.184   3.007
   19DOPE   H8X 2421   0.965   3.159   2.967
   19DOPE   H8Y 2422   0.860   3.148   3.112
   19DOPE   C39 2423   0.840   3.331   2.994
   19DOPE   H9X 2424   0.851   3.372   2.892
   19DOPE  C310 2425   0.804   3.412   3.094
   19DOPE  H10X 2426   0.803   3.518   3.072
   19DOPE  C311 2427   0.779   3.375   3.239
   19DOPE  H11X 2428   0.833   3.282   3.267
   19DOPE  H11Y 2429   0.818   3.455   3.305
   19DOPE  C312 2430   0.629   3.348   3.268
   19DOPE  H12X 2431   0.601   3.251   3.223
   19DOPE  H12Y 2432   0.566   3.419   3.211
   19DOPE  C313 2433   0.591   3.349   3.418
   19DOPE  H13X 2434   0.653   3.274   3.470
   19DOPE  H13Y 2435   0.614   3.446   3.465
   19DOPE  C314 2436   0.442   3.318   3.444
   19DOPE  H14X 2437   0.409   3.249   3.364
   19DOPE  H14Y 2438   0.381   3.411   3.435
   19DOPE  C315 2439   0.417   3.254   3.581
   19DOPE  H15X 2440   0.460   3.320   3.657
   19DOPE  H15Y 2441   0.471   3.157   3.589
   19DOPE  C316 2442   0.270   3.227   3.614
   19DOPE  H16X 2443   0.229   3.139   3.562
   19DOPE  H16Y 2444   0.207   3.316   3.590
   19DOPE  C317 2445   0.250   3.198   3.759
   19DOPE  H17X 2446   0.145   3.194   3.780
   19DOPE  H17Y 2447   0.296   3.105   3.798
   19DOPE  C318 2448   0.285   3.313   3.842
   19DOPE  H18X 2449   0.244   3.411   3.809
   19DOPE  H18Y 2450   0.235   3.294   3.938
   19DOPE  H18Z 2451   0.394   3.319   3.861
   20DOPE     N 2452   3.844   2.178   2.305
   20DOPE   HN1 2453   3.877   2.191   2.403
   20DOPE   HN2 2454   3.870   2.267   2.256
   20DOPE   HN3 2455   3.741   2.168   2.302
   20DOPE   C12 2456   3.916   2.057   2.248
   20DOPE  H12A 2457   3.875   2.034   2.148
   20DOPE  H12B 2458   3.897   1.972   2.317
   20DOPE   C11 2459   4.066   2.080   2.236
   20DOPE  H11A 2460   4.087   2.162   2.162
   20DOPE  H11B 2461   4.115   1.988   2.197
   20DOPE     P 2462   4.184   2.244   2.399
   20DOPE   O13 2463   4.084   2.344   2.355
   20DOPE   O14 2464   4.319   2.243   2.339
   20DOPE   O11 2465   4.190   2.229   2.554
   20DOPE   O12 2466   4.119   2.104   2.365
   20DOPE    C1 2467   4.105   2.148   2.635
   20DOPE    HA 2468   4.169   2.107   2.717
   20DOPE    HB 2469   4.065   2.061   2.581
   20DOPE    C2 2470   3.990   2.231   2.698
   20DOPE    HS 2471   3.974   2.323   2.636
   20DOPE   O21 2472   4.028   2.268   2.830
   20DOPE   C21 2473   4.134   2.345   2.830
   20DOPE   O22 2474   4.182   2.408   2.740
   20DOPE   C22 2475   4.164   2.370   2.973
   20DOPE   H2R 2476   4.134   2.290   3.043
   20DOPE   H2S 2477   4.078   2.436   2.973
   20DOPE    C3 2478   3.853   2.160   2.711
   20DOPE    HX 2479   3.826   2.113   2.614
   20DOPE    HY 2480   3.780   2.242   2.730
   20DOPE   O31 2481   3.846   2.072   2.825
   20DOPE   C31 2482   3.859   1.943   2.802
   20DOPE   O32 2483   3.872   1.893   2.690
   20DOPE   C32 2484   3.848   1.866   2.933
   20DOPE   H2X 2485   3.775   1.918   2.999
   20DOPE   H2Y 2486   3.804   1.766   2.911
   20DOPE   C23 2487   4.299   2.442   3.004
   20DOPE   H3R 2488   4.319   2.538   2.958
   20DOPE   H3S 2489   4.374   2.378   2.954
   20DOPE   C24 2490   4.341   2.462   3.149
   20DOPE   H4R 2491   4.278   2.517   3.222
   20DOPE   H4S 2492   4.427   2.531   3.155
   20DOPE   C25 2493   4.362   2.319   3.196
   20DOPE   H5R 2494   4.414   2.264   3.114
   20DOPE   H5S 2495   4.268   2.270   3.227
   20DOPE   C26 2496   4.453   2.320   3.309
   20DOPE   H6R 2497   4.528   2.391   3.274
   20DOPE   H6S 2498   4.506   2.228   3.337
   20DOPE   C27 2499   4.385   2.381   3.425
   20DOPE   H7R 2500   4.374   2.491   3.408
   20DOPE   H7S 2501   4.461   2.365   3.496
   20DOPE   C28 2502   4.291   2.294   3.511
   20DOPE   H8R 2503   4.328   2.192   3.493
   20DOPE   H8S 2504   4.194   2.299   3.460
   20DOPE   C29 2505   4.279   2.322   3.662
   20DOPE   H9R 2506   4.225   2.409   3.694
   20DOPE  C210 2507   4.344   2.286   3.766
   20DOPE  H10R 2508   4.321   2.319   3.870
   20DOPE  C211 2509   4.452   2.202   3.734
   20DOPE  H11R 2510   4.540   2.268   3.716
   20DOPE  H11S 2511   4.436   2.133   3.648
   20DOPE  C212 2512   4.455   2.126   3.860
   20DOPE  H12R 2513   4.489   2.188   3.947
   20DOPE  H12S 2514   4.523   2.047   3.829
   20DOPE  C213 2515   4.348   2.031   3.898
   20DOPE  H13R 2516   4.311   1.972   3.812
   20DOPE  H13S 2517   4.266   2.090   3.944
   20DOPE  C214 2518   4.405   1.936   4.001
   20DOPE  H14R 2519   4.477   1.984   4.071
   20DOPE  H14S 2520   4.457   1.848   3.957
   20DOPE  C215 2521   4.285   1.898   4.081
   20DOPE  H15R 2522   4.212   1.977   4.098
   20DOPE  H15S 2523   4.329   1.881   4.180
   20DOPE  C216 2524   4.215   1.788   4.007
   20DOPE  H16R 2525   4.290   1.711   4.008
   20DOPE  H16S 2526   4.185   1.808   3.902
   20DOPE  C217 2527   4.111   1.710   4.076
   20DOPE  H17R 2528   4.140   1.667   4.171
   20DOPE  H17S 2529   4.098   1.622   4.011
   20DOPE  C218 2530   3.992   1.782   4.124
   20DOPE  H18R 2531   4.018   1.827   4.223
   20DOPE  H18S 2532   3.923   1.704   4.152
   20DOPE  H18T 2533   3.949   1.852   4.050
   20DOPE   C33 2534   3.984   1.848   3.004
   20DOPE   H3X 2535   4.053   1.793   2.936
   20DOPE   H3Y 2536   3.969   1.784   3.094
   20DOPE   C34 2537   4.048   1.980   3.051
   20DOPE   H4X 2538   4.143   1.957   3.104
   20DOPE   H4Y 2539   4.074   2.042   2.962
   20DOPE   C35 2540   3.956   2.062   3.143
   20DOPE   H5X 2541   3.869   2.098   3.083
   20DOPE   H5Y 2542   4.012   2.153   3.175
   20DOPE   C36 2543   3.904   1.984   3.265
   20DOPE   H6X 2544   3.989   1.931   3.313
   20DOPE   H6Y 2545   3.831   1.907   3.230
   20DOPE   C37 2546   3.832   2.069   3.371
   20DOPE   H7X 2547   3.758   2.136   3.326
   20DOPE   H7Y 2548   3.777   2.003   3.442
   20DOPE   C38 2549   3.923   2.165   3.446
   20DOPE   H8X 2550   3.856   2.245   3.486
   20DOPE   H8Y 2551   3.994   2.215   3.376
   20DOPE   C39 2552   3.993   2.080   3.548
   20DOPE   H9X 2553   4.048   1.996   3.507
   20DOPE  C310 2554   3.996   2.098   3.679
   20DOPE  H10X 2555   4.069   2.046   3.742
   20DOPE  C311 2556   3.931   2.209   3.748
   20DOPE  H11X 2557   4.030   2.257   3.769
   20DOPE  H11Y 2558   3.867   2.276   3.686
   20DOPE  C312 2559   3.878   2.209   3.889
   20DOPE  H12X 2560   3.799   2.134   3.898
   20DOPE  H12Y 2561   3.834   2.308   3.919
   20DOPE  C313 2562   3.996   2.188   3.981
   20DOPE  H13X 2563   4.038   2.087   3.963
   20DOPE  H13Y 2564   4.080   2.261   3.974
   20DOPE  C314 2565   3.938   2.196   4.116
   20DOPE  H14X 2566   3.839   2.143   4.115
   20DOPE  H14Y 2567   3.919   2.300   4.150
   20DOPE  C315 2568   4.026   2.121   4.211
   20DOPE  H15X 2569   4.030   2.014   4.190
   20DOPE  H15Y 2570   3.959   2.140   4.292
   20DOPE  C316 2571   4.164   2.175   4.244
   20DOPE  H16X 2572   4.239   2.157   4.165
   20DOPE  H16Y 2573   4.198   2.125   4.339
   20DOPE  C317 2574   4.156   2.323   4.266
   20DOPE  H17X 2575   4.158   2.379   4.171
   20DOPE  H17Y 2576   4.060   2.337   4.320
   20DOPE  C318 2577   4.266   2.368   4.355
   20DOPE  H18X 2578   4.258   2.311   4.450
   20DOPE  H18Y 2579   4.368   2.356   4.311
   20DOPE  H18Z 2580   4.253   2.475   4.378
   21DOPE     N 2581   3.222   0.654   2.063
   21DOPE   HN1 2582   3.228   0.602   1.973
   21DOPE   HN2 2583   3.142   0.720   2.067
   21DOPE   HN3 2584   3.307   0.714   2.072
   21DOPE   C12 2585   3.221   0.564   2.184
   21DOPE  H12A 2586   3.316   0.506   2.182
   21DOPE  H12B 2587   3.134   0.496   2.179
   21DOPE   C11 2588   3.219   0.646   2.312
   21DOPE  H11A 2589   3.214   0.573   2.397
   21DOPE  H11B 2590   3.129   0.712   2.322
   21DOPE     P 2591   3.413   0.742   2.453
   21DOPE   O13 2592   3.530   0.830   2.437
   21DOPE   O14 2593   3.427   0.605   2.509
   21DOPE   O11 2594   3.299   0.821   2.530
   21DOPE   O12 2595   3.337   0.725   2.313
   21DOPE    C1 2596   3.244   0.941   2.474
   21DOPE    HA 2597   3.166   0.919   2.398
   21DOPE    HB 2598   3.321   1.006   2.426
   21DOPE    C2 2599   3.171   1.022   2.586
   21DOPE    HS 2600   3.161   1.129   2.558
   21DOPE   O21 2601   3.236   1.011   2.713
   21DOPE   C21 2602   3.361   1.053   2.702
   21DOPE   O22 2603   3.402   1.128   2.615
   21DOPE   C22 2604   3.437   1.001   2.822
   21DOPE   H2R 2605   3.401   1.053   2.912
   21DOPE   H2S 2606   3.542   1.017   2.803
   21DOPE    C3 2607   3.028   0.967   2.599
   21DOPE    HX 2608   2.973   0.992   2.507
   21DOPE    HY 2609   2.982   1.018   2.685
   21DOPE   O31 2610   3.026   0.824   2.610
   21DOPE   C31 2611   3.037   0.782   2.733
   21DOPE   O32 2612   3.023   0.850   2.833
   21DOPE   C32 2613   3.061   0.636   2.735
   21DOPE   H2X 2614   2.958   0.593   2.733
   21DOPE   H2Y 2615   3.111   0.603   2.642
   21DOPE   C23 2616   3.426   0.850   2.835
   21DOPE   H3R 2617   3.458   0.800   2.741
   21DOPE   H3S 2618   3.319   0.834   2.848
   21DOPE   C24 2619   3.497   0.792   2.956
   21DOPE   H4R 2620   3.497   0.864   3.040
   21DOPE   H4S 2621   3.603   0.775   2.926
   21DOPE   C25 2622   3.420   0.666   3.000
   21DOPE   H5R 2623   3.397   0.607   2.908
   21DOPE   H5S 2624   3.330   0.692   3.055
   21DOPE   C26 2625   3.500   0.577   3.089
   21DOPE   H6R 2626   3.547   0.630   3.174
   21DOPE   H6S 2627   3.567   0.576   3.005
   21DOPE   C27 2628   3.470   0.430   3.121
   21DOPE   H7R 2629   3.555   0.358   3.132
   21DOPE   H7S 2630   3.413   0.378   3.042
   21DOPE   C28 2631   3.417   0.442   3.260
   21DOPE   H8R 2632   3.337   0.517   3.256
   21DOPE   H8S 2633   3.491   0.483   3.332
   21DOPE   C29 2634   3.365   0.311   3.300
   21DOPE   H9R 2635   3.402   0.221   3.248
   21DOPE  C210 2636   3.273   0.308   3.394
   21DOPE  H10R 2637   3.222   0.216   3.418
   21DOPE  C211 2638   3.208   0.414   3.473
   21DOPE  H11R 2639   3.105   0.412   3.434
   21DOPE  H11S 2640   3.250   0.515   3.458
   21DOPE  C212 2641   3.211   0.367   3.618
   21DOPE  H12R 2642   3.220   0.258   3.635
   21DOPE  H12S 2643   3.124   0.366   3.678
   21DOPE  C213 2644   3.234   0.470   3.726
   21DOPE  H13R 2645   3.243   0.580   3.731
   21DOPE  H13S 2646   3.320   0.501   3.667
   21DOPE  C214 2647   3.230   0.399   3.868
   21DOPE  H14R 2648   3.316   0.372   3.931
   21DOPE  H14S 2649   3.207   0.291   3.871
   21DOPE  C215 2650   3.172   0.496   3.953
   21DOPE  H15R 2651   3.086   0.496   3.893
   21DOPE  H15S 2652   3.197   0.601   3.939
   21DOPE  C216 2653   3.154   0.450   4.089
   21DOPE  H16R 2654   3.226   0.482   4.161
   21DOPE  H16S 2655   3.147   0.338   4.102
   21DOPE  C217 2656   3.060   0.542   4.151
   21DOPE  H17R 2657   2.963   0.570   4.109
   21DOPE  H17S 2658   3.098   0.639   4.176
   21DOPE  C218 2659   3.043   0.468   4.268
   21DOPE  H18R 2660   3.018   0.359   4.258
   21DOPE  H18S 2661   2.958   0.525   4.303
   21DOPE  H18T 2662   3.124   0.480   4.341
   21DOPE   C33 2663   3.156   0.615   2.856
   21DOPE   H3X 2664   3.200   0.708   2.891
   21DOPE   H3Y 2665   3.230   0.536   2.835
   21DOPE   C34 2666   3.085   0.588   2.985
   21DOPE   H4X 2667   2.992   0.649   2.982
   21DOPE   H4Y 2668   3.088   0.483   2.955
   21DOPE   C35 2669   3.118   0.524   3.120
   21DOPE   H5X 2670   3.221   0.490   3.115
   21DOPE   H5Y 2671   3.065   0.429   3.137
   21DOPE   C36 2672   3.063   0.613   3.229
   21DOPE   H6X 2673   3.072   0.568   3.328
   21DOPE   H6Y 2674   2.955   0.640   3.220
   21DOPE   C37 2675   3.140   0.737   3.214
   21DOPE   H7X 2676   3.243   0.694   3.228
   21DOPE   H7Y 2677   3.133   0.783   3.113
   21DOPE   C38 2678   3.091   0.837   3.313
   21DOPE   H8X 2679   3.054   0.788   3.405
   21DOPE   H8Y 2680   3.011   0.902   3.269
   21DOPE   C39 2681   3.225   0.897   3.331
   21DOPE   H9X 2682   3.254   0.963   3.246
   21DOPE  C310 2683   3.295   0.891   3.445
   21DOPE  H10X 2684   3.383   0.957   3.447
   21DOPE  C311 2685   3.256   0.827   3.581
   21DOPE  H11X 2686   3.201   0.732   3.570
   21DOPE  H11Y 2687   3.346   0.829   3.645
   21DOPE  C312 2688   3.154   0.901   3.672
   21DOPE  H12X 2689   3.089   0.928   3.593
   21DOPE  H12Y 2690   3.204   0.987   3.725
   21DOPE  C313 2691   3.077   0.872   3.795
   21DOPE  H13X 2692   3.030   0.965   3.835
   21DOPE  H13Y 2693   2.993   0.803   3.782
   21DOPE  C314 2694   3.182   0.864   3.898
   21DOPE  H14X 2695   3.240   0.959   3.911
   21DOPE  H14Y 2696   3.256   0.789   3.864
   21DOPE  C315 2697   3.105   0.836   4.020
   21DOPE  H15X 2698   3.060   0.737   4.003
   21DOPE  H15Y 2699   3.021   0.907   4.038
   21DOPE  C316 2700   3.203   0.844   4.129
   21DOPE  H16X 2701   3.155   0.817   4.225
   21DOPE  H16Y 2702   3.244   0.943   4.119
   21DOPE  C317 2703   3.335   0.777   4.109
   21DOPE  H17X 2704   3.303   0.679   4.073
   21DOPE  H17Y 2705   3.400   0.824   4.033
   21DOPE  C318 2706   3.399   0.771   4.243
   21DOPE  H18X 2707   3.320   0.723   4.303
   21DOPE  H18Y 2708   3.497   0.720   4.244
   21DOPE  H18Z 2709   3.417   0.862   4.297
   22DOPE     N 2710   2.913   0.225   2.296
   22DOPE   HN1 2711   2.894   0.273   2.386
   22DOPE   HN2 2712   2.891   0.288   2.217
   22DOPE   HN3 2713   2.852   0.140   2.293
   22DOPE   C12 2714   3.056   0.180   2.288
   22DOPE  H12A 2715   3.120   0.266   2.314
   22DOPE  H12B 2716   3.075   0.147   2.183
   22DOPE   C11 2717   3.084   0.065   2.384
   22DOPE  H11A 2718   3.020   0.073   2.474
   22DOPE  H11B 2719   3.187   0.071   2.422
   22DOPE     P 2720   2.979  -0.173   2.363
   22DOPE   O13 2721   3.034  -0.241   2.482
   22DOPE   O14 2722   2.940  -0.248   2.242
   22DOPE   O11 2723   2.858  -0.082   2.402
   22DOPE   O12 2724   3.074  -0.058   2.316
   22DOPE    C1 2725   2.789  -0.135   2.514
   22DOPE    HA 2726   2.827  -0.223   2.571
   22DOPE    HB 2727   2.692  -0.158   2.463
   22DOPE    C2 2728   2.762  -0.030   2.614
   22DOPE    HS 2729   2.674  -0.004   2.553
   22DOPE   O21 2730   2.858   0.070   2.609
   22DOPE   C21 2731   2.812   0.190   2.606
   22DOPE   O22 2732   2.726   0.236   2.533
   22DOPE   C22 2733   2.896   0.262   2.703
   22DOPE   H2R 2734   2.960   0.329   2.643
   22DOPE   H2S 2735   2.959   0.189   2.761
   22DOPE    C3 2736   2.743  -0.046   2.771
   22DOPE    HX 2737   2.680  -0.109   2.828
   22DOPE    HY 2738   2.670   0.006   2.828
   22DOPE   O31 2739   2.836  -0.104   2.839
   22DOPE   C31 2740   2.860  -0.031   2.943
   22DOPE   O32 2741   2.821   0.080   2.972
   22DOPE   C32 2742   2.945  -0.116   3.011
   22DOPE   H2X 2743   2.954  -0.086   3.115
   22DOPE   H2Y 2744   2.896  -0.203   3.035
   22DOPE   C23 2745   2.810   0.336   2.804
   22DOPE   H3R 2746   2.751   0.281   2.877
   22DOPE   H3S 2747   2.756   0.419   2.758
   22DOPE   C24 2748   2.900   0.387   2.906
   22DOPE   H4R 2749   2.964   0.438   2.834
   22DOPE   H4S 2750   2.967   0.311   2.951
   22DOPE   C25 2751   2.829   0.477   3.008
   22DOPE   H5R 2752   2.791   0.568   2.960
   22DOPE   H5S 2753   2.889   0.528   3.081
   22DOPE   C26 2754   2.761   0.409   3.123
   22DOPE   H6R 2755   2.690   0.339   3.076
   22DOPE   H6S 2756   2.709   0.491   3.179
   22DOPE   C27 2757   2.856   0.336   3.221
   22DOPE   H7R 2758   2.908   0.406   3.292
   22DOPE   H7S 2759   2.938   0.281   3.169
   22DOPE   C28 2760   2.780   0.230   3.296
   22DOPE   H8R 2761   2.851   0.155   3.338
   22DOPE   H8S 2762   2.717   0.178   3.221
   22DOPE   C29 2763   2.693   0.297   3.398
   22DOPE   H9R 2764   2.628   0.377   3.359
   22DOPE  C210 2765   2.704   0.285   3.530
   22DOPE  H10R 2766   2.643   0.347   3.597
   22DOPE  C211 2767   2.806   0.203   3.600
   22DOPE  H11R 2768   2.821   0.099   3.564
   22DOPE  H11S 2769   2.776   0.198   3.705
   22DOPE  C212 2770   2.937   0.278   3.583
   22DOPE  H12R 2771   2.977   0.268   3.481
   22DOPE  H12S 2772   3.010   0.219   3.644
   22DOPE  C213 2773   2.922   0.428   3.623
   22DOPE  H13R 2774   2.856   0.488   3.561
   22DOPE  H13S 2775   3.010   0.495   3.610
   22DOPE  C214 2776   2.890   0.431   3.771
   22DOPE  H14R 2777   2.782   0.441   3.781
   22DOPE  H14S 2778   2.930   0.529   3.807
   22DOPE  C215 2779   2.929   0.308   3.860
   22DOPE  H15R 2780   3.033   0.279   3.857
   22DOPE  H15S 2781   2.897   0.207   3.839
   22DOPE  C216 2782   2.901   0.343   4.002
   22DOPE  H16R 2783   2.950   0.435   3.986
   22DOPE  H16S 2784   2.956   0.283   4.077
   22DOPE  C217 2785   2.789   0.438   4.045
   22DOPE  H17R 2786   2.728   0.401   3.965
   22DOPE  H17S 2787   2.780   0.542   4.015
   22DOPE  C218 2788   2.757   0.418   4.192
   22DOPE  H18R 2789   2.795   0.461   4.283
   22DOPE  H18S 2790   2.813   0.323   4.208
   22DOPE  H18T 2791   2.649   0.412   4.212
   22DOPE   C33 2792   3.054  -0.136   2.903
   22DOPE   H3X 2793   3.088  -0.033   2.874
   22DOPE   H3Y 2794   3.023  -0.185   2.806
   22DOPE   C34 2795   3.160  -0.218   2.962
   22DOPE   H4X 2796   3.128  -0.324   2.972
   22DOPE   H4Y 2797   3.245  -0.212   2.891
   22DOPE   C35 2798   3.189  -0.162   3.100
   22DOPE   H5X 2799   3.289  -0.200   3.127
   22DOPE   H5Y 2800   3.116  -0.208   3.172
   22DOPE   C36 2801   3.179  -0.009   3.120
   22DOPE   H6X 2802   3.086   0.043   3.088
   22DOPE   H6Y 2803   3.256   0.047   3.065
   22DOPE   C37 2804   3.169   0.014   3.268
   22DOPE   H7X 2805   3.166   0.123   3.273
   22DOPE   H7Y 2806   3.072  -0.021   3.310
   22DOPE   C38 2807   3.280  -0.060   3.341
   22DOPE   H8X 2808   3.376  -0.035   3.290
   22DOPE   H8Y 2809   3.272  -0.170   3.337
   22DOPE   C39 2810   3.280  -0.014   3.482
   22DOPE   H9X 2811   3.309   0.088   3.491
   22DOPE  C310 2812   3.297  -0.084   3.593
   22DOPE  H10X 2813   3.302  -0.034   3.691
   22DOPE  C311 2814   3.321  -0.230   3.601
   22DOPE  H11X 2815   3.395  -0.265   3.526
   22DOPE  H11Y 2816   3.358  -0.254   3.703
   22DOPE  C312 2817   3.187  -0.288   3.571
   22DOPE  H12X 2818   3.186  -0.396   3.600
   22DOPE  H12Y 2819   3.157  -0.282   3.464
   22DOPE  C313 2820   3.085  -0.213   3.653
   22DOPE  H13X 2821   3.058  -0.107   3.631
   22DOPE  H13Y 2822   3.005  -0.264   3.604
   22DOPE  C314 2823   3.129  -0.228   3.797
   22DOPE  H14X 2824   3.212  -0.162   3.827
   22DOPE  H14Y 2825   3.150  -0.335   3.821
   22DOPE  C315 2826   3.029  -0.183   3.893
   22DOPE  H15X 2827   3.072  -0.206   3.993
   22DOPE  H15Y 2828   2.963  -0.263   3.867
   22DOPE  C316 2829   2.971  -0.045   3.881
   22DOPE  H16X 2830   2.918  -0.018   3.787
   22DOPE  H16Y 2831   3.054   0.026   3.901
   22DOPE  C317 2832   2.864  -0.018   3.984
   22DOPE  H17X 2833   2.897  -0.056   4.083
   22DOPE  H17Y 2834   2.882   0.089   3.994
   22DOPE  C318 2835   2.715  -0.043   3.947
   22DOPE  H18X 2836   2.678  -0.144   3.951
   22DOPE  H18Y 2837   2.649  -0.046   4.030
   22DOPE  H18Z 2838   2.668   0.015   3.866
   23DOPE     N 2839   4.530   1.740   2.203
   23DOPE   HN1 2840   4.629   1.720   2.230
   23DOPE   HN2 2841   4.518   1.763   2.102
   23DOPE   HN3 2842   4.493   1.818   2.262
   23DOPE   C12 2843   4.451   1.617   2.234
   23DOPE  H12A 2844   4.501   1.533   2.183
   23DOPE  H12B 2845   4.349   1.628   2.191
   23DOPE   C11 2846   4.439   1.599   2.386
   23DOPE  H11A 2847   4.380   1.681   2.431
   23DOPE  H11B 2848   4.539   1.601   2.437
   23DOPE     P 2849   4.455   1.349   2.385
   23DOPE   O13 2850   4.588   1.370   2.440
   23DOPE   O14 2851   4.441   1.313   2.242
   23DOPE   O11 2852   4.381   1.243   2.468
   23DOPE   O12 2853   4.370   1.478   2.410
   23DOPE    C1 2854   4.251   1.222   2.418
   23DOPE    HA 2855   4.264   1.135   2.357
   23DOPE    HB 2856   4.204   1.300   2.352
   23DOPE    C2 2857   4.161   1.208   2.533
   23DOPE    HS 2858   4.064   1.164   2.496
   23DOPE   O21 2859   4.151   1.337   2.592
   23DOPE   C21 2860   4.043   1.346   2.659
   23DOPE   O22 2861   3.958   1.259   2.665
   23DOPE   C22 2862   4.040   1.485   2.718
   23DOPE   H2R 2863   4.027   1.555   2.633
   23DOPE   H2S 2864   4.133   1.505   2.769
   23DOPE    C3 2865   4.216   1.111   2.634
   23DOPE    HX 2866   4.229   1.019   2.571
   23DOPE    HY 2867   4.131   1.100   2.705
   23DOPE   O31 2868   4.343   1.135   2.698
   23DOPE   C31 2869   4.346   1.171   2.825
   23DOPE   O32 2870   4.256   1.166   2.906
   23DOPE   C32 2871   4.479   1.233   2.855
   23DOPE   H2X 2872   4.495   1.232   2.965
   23DOPE   H2Y 2873   4.560   1.177   2.806
   23DOPE   C23 2874   3.927   1.507   2.815
   23DOPE   H3R 2875   3.848   1.433   2.789
   23DOPE   H3S 2876   3.893   1.612   2.797
   23DOPE   C24 2877   3.956   1.496   2.963
   23DOPE   H4R 2878   3.864   1.527   3.020
   23DOPE   H4S 2879   4.037   1.565   2.992
   23DOPE   C25 2880   3.987   1.352   2.998
   23DOPE   H5R 2881   4.072   1.313   2.940
   23DOPE   H5S 2882   3.900   1.298   2.960
   23DOPE   C26 2883   4.007   1.336   3.149
   23DOPE   H6R 2884   3.919   1.373   3.205
   23DOPE   H6S 2885   4.089   1.403   3.179
   23DOPE   C27 2886   4.036   1.192   3.194
   23DOPE   H7R 2887   4.122   1.157   3.134
   23DOPE   H7S 2888   3.953   1.124   3.169
   23DOPE   C28 2889   4.058   1.195   3.350
   23DOPE   H8R 2890   3.988   1.267   3.387
   23DOPE   H8S 2891   4.162   1.240   3.357
   23DOPE   C29 2892   4.072   1.086   3.456
   23DOPE   H9R 2893   4.161   1.032   3.449
   23DOPE  C210 2894   3.969   1.009   3.517
   23DOPE  H10R 2895   3.986   0.923   3.573
   23DOPE  C211 2896   3.827   1.004   3.485
   23DOPE  H11R 2897   3.769   0.911   3.463
   23DOPE  H11S 2898   3.838   1.040   3.387
   23DOPE  C212 2899   3.778   1.065   3.616
   23DOPE  H12R 2900   3.773   0.988   3.695
   23DOPE  H12S 2901   3.673   1.090   3.599
   23DOPE  C213 2902   3.861   1.185   3.664
   23DOPE  H13R 2903   3.886   1.249   3.577
   23DOPE  H13S 2904   3.963   1.158   3.701
   23DOPE  C214 2905   3.796   1.252   3.780
   23DOPE  H14R 2906   3.792   1.179   3.863
   23DOPE  H14S 2907   3.692   1.282   3.761
   23DOPE  C215 2908   3.867   1.379   3.818
   23DOPE  H15R 2909   3.884   1.450   3.734
   23DOPE  H15S 2910   3.968   1.351   3.853
   23DOPE  C216 2911   3.781   1.445   3.922
   23DOPE  H16R 2912   3.731   1.370   3.986
   23DOPE  H16S 2913   3.703   1.512   3.877
   23DOPE  C217 2914   3.868   1.525   4.008
   23DOPE  H17R 2915   3.801   1.598   4.056
   23DOPE  H17S 2916   3.931   1.583   3.937
   23DOPE  C218 2917   3.950   1.443   4.111
   23DOPE  H18R 2918   4.023   1.507   4.162
   23DOPE  H18S 2919   4.004   1.357   4.067
   23DOPE  H18T 2920   3.894   1.406   4.197
   23DOPE   C33 2921   4.465   1.376   2.802
   23DOPE   H3X 2922   4.423   1.377   2.698
   23DOPE   H3Y 2923   4.567   1.418   2.795
   23DOPE   C34 2924   4.381   1.469   2.891
   23DOPE   H4X 2925   4.275   1.442   2.880
   23DOPE   H4Y 2926   4.406   1.449   2.997
   23DOPE   C35 2927   4.407   1.617   2.858
   23DOPE   H5X 2928   4.369   1.636   2.755
   23DOPE   H5Y 2929   4.517   1.634   2.855
   23DOPE   C36 2930   4.345   1.721   2.952
   23DOPE   H6X 2931   4.235   1.706   2.950
   23DOPE   H6Y 2932   4.365   1.823   2.911
   23DOPE   C37 2933   4.388   1.718   3.101
   23DOPE   H7X 2934   4.341   1.806   3.150
   23DOPE   H7Y 2935   4.343   1.626   3.145
   23DOPE   C38 2936   4.539   1.720   3.132
   23DOPE   H8X 2937   4.583   1.813   3.089
   23DOPE   H8Y 2938   4.588   1.634   3.081
   23DOPE   C39 2939   4.568   1.718   3.280
   23DOPE   H9X 2940   4.589   1.818   3.323
   23DOPE  C310 2941   4.571   1.612   3.362
   23DOPE  H10X 2942   4.593   1.627   3.469
   23DOPE  C311 2943   4.546   1.468   3.326
   23DOPE  H11X 2944   4.462   1.458   3.253
   23DOPE  H11Y 2945   4.637   1.425   3.278
   23DOPE  C312 2946   4.516   1.382   3.450
   23DOPE  H12X 2947   4.606   1.386   3.517
   23DOPE  H12Y 2948   4.503   1.275   3.420
   23DOPE  C313 2949   4.393   1.423   3.533
   23DOPE  H13X 2950   4.405   1.529   3.564
   23DOPE  H13Y 2951   4.301   1.418   3.472
   23DOPE  C314 2952   4.379   1.333   3.657
   23DOPE  H14X 2953   4.466   1.354   3.724
   23DOPE  H14Y 2954   4.389   1.227   3.628
   23DOPE  C315 2955   4.247   1.346   3.734
   23DOPE  H15X 2956   4.249   1.278   3.822
   23DOPE  H15Y 2957   4.160   1.319   3.671
   23DOPE  C316 2958   4.225   1.486   3.787
   23DOPE  H16X 2959   4.142   1.483   3.862
   23DOPE  H16Y 2960   4.193   1.556   3.707
   23DOPE  C317 2961   4.352   1.537   3.851
   23DOPE  H17X 2962   4.445   1.544   3.793
   23DOPE  H17Y 2963   4.330   1.643   3.853
   23DOPE  C318 2964   4.381   1.460   3.980
   23DOPE  H18X 2965   4.417   1.357   3.961
   23DOPE  H18Y 2966   4.458   1.509   4.043
   23DOPE  H18Z 2967   4.286   1.447   4.035
   24DOPE     N 2968   3.523   0.075   2.473
   24DOPE   HN1 2969   3.528   0.102   2.370
   24DOPE   HN2 2970   3.425   0.055   2.500
   24DOPE   HN3 2971   3.565   0.154   2.527
   24DOPE   C12 2972   3.608  -0.050   2.480
   24DOPE  H12A 2973   3.578  -0.114   2.394
   24DOPE  H12B 2974   3.588  -0.101   2.576
   24DOPE   C11 2975   3.755  -0.011   2.471
   24DOPE  H11A 2976   3.818  -0.102   2.488
   24DOPE  H11B 2977   3.780   0.066   2.547
   24DOPE     P 2978   3.916   0.095   2.303
   24DOPE   O13 2979   3.898   0.161   2.172
   24DOPE   O14 2980   4.023  -0.005   2.322
   24DOPE   O11 2981   3.941   0.213   2.390
   24DOPE   O12 2982   3.776   0.039   2.342
   24DOPE    C1 2983   4.038   0.300   2.326
   24DOPE    HA 2984   3.999   0.362   2.245
   24DOPE    HB 2985   4.133   0.251   2.289
   24DOPE    C2 2986   4.065   0.387   2.435
   24DOPE    HS 2987   4.138   0.466   2.402
   24DOPE   O21 2988   4.126   0.285   2.516
   24DOPE   C21 2989   4.159   0.338   2.620
   24DOPE   O22 2990   4.198   0.452   2.628
   24DOPE   C22 2991   4.148   0.249   2.734
   24DOPE   H2R 2992   4.151   0.319   2.821
   24DOPE   H2S 2993   4.230   0.174   2.728
   24DOPE    C3 2994   3.928   0.454   2.487
   24DOPE    HX 2995   3.895   0.525   2.407
   24DOPE    HY 2996   3.956   0.505   2.580
   24DOPE   O31 2997   3.815   0.375   2.533
   24DOPE   C31 2998   3.735   0.455   2.606
   24DOPE   O32 2999   3.737   0.576   2.605
   24DOPE   C32 3000   3.668   0.367   2.708
   24DOPE   H2X 3001   3.569   0.341   2.666
   24DOPE   H2Y 3002   3.730   0.278   2.729
   24DOPE   C23 3003   4.025   0.169   2.740
   24DOPE   H3R 3004   4.022   0.109   2.646
   24DOPE   H3S 3005   3.940   0.240   2.748
   24DOPE   C24 3006   4.037   0.077   2.859
   24DOPE   H4R 3007   4.051   0.135   2.953
   24DOPE   H4S 3008   4.126   0.011   2.848
   24DOPE   C25 3009   3.909  -0.004   2.858
   24DOPE   H5R 3010   3.899  -0.050   2.757
   24DOPE   H5S 3011   3.825   0.068   2.872
   24DOPE   C26 3012   3.905  -0.110   2.966
   24DOPE   H6R 3013   3.991  -0.180   2.954
   24DOPE   H6S 3014   3.811  -0.168   2.952
   24DOPE   C27 3015   3.906  -0.045   3.104
   24DOPE   H7R 3016   3.823   0.029   3.109
   24DOPE   H7S 3017   4.001   0.011   3.118
   24DOPE   C28 3018   3.896  -0.145   3.220
   24DOPE   H8R 3019   3.925  -0.089   3.312
   24DOPE   H8S 3020   3.972  -0.224   3.208
   24DOPE   C29 3021   3.760  -0.208   3.232
   24DOPE   H9R 3022   3.733  -0.282   3.156
   24DOPE  C210 3023   3.673  -0.177   3.328
   24DOPE  H10R 3024   3.574  -0.225   3.333
   24DOPE  C211 3025   3.703  -0.075   3.434
   24DOPE  H11R 3026   3.768   0.009   3.402
   24DOPE  H11S 3027   3.744  -0.122   3.527
   24DOPE  C212 3028   3.574  -0.013   3.474
   24DOPE  H12R 3029   3.514  -0.098   3.507
   24DOPE  H12S 3030   3.526   0.045   3.392
   24DOPE  C213 3031   3.597   0.075   3.592
   24DOPE  H13R 3032   3.676   0.149   3.564
   24DOPE  H13S 3033   3.621   0.018   3.684
   24DOPE  C214 3034   3.489   0.165   3.629
   24DOPE  H14R 3035   3.391   0.128   3.665
   24DOPE  H14S 3036   3.463   0.222   3.537
   24DOPE  C215 3037   3.555   0.243   3.740
   24DOPE  H15R 3038   3.648   0.295   3.716
   24DOPE  H15S 3039   3.548   0.190   3.838
   24DOPE  C216 3040   3.469   0.354   3.743
   24DOPE  H16R 3041   3.386   0.285   3.775
   24DOPE  H16S 3042   3.455   0.382   3.637
   24DOPE  C217 3043   3.496   0.484   3.819
   24DOPE  H17R 3044   3.408   0.534   3.868
   24DOPE  H17S 3045   3.520   0.576   3.766
   24DOPE  C218 3046   3.564   0.452   3.937
   24DOPE  H18R 3047   3.664   0.411   3.939
   24DOPE  H18S 3048   3.500   0.365   3.975
   24DOPE  H18T 3049   3.551   0.543   4.001
   24DOPE   C33 3050   3.649   0.441   2.841
   24DOPE   H3X 3051   3.572   0.383   2.896
   24DOPE   H3Y 3052   3.603   0.541   2.817
   24DOPE   C34 3053   3.776   0.453   2.931
   24DOPE   H4X 3054   3.825   0.355   2.938
   24DOPE   H4Y 3055   3.843   0.525   2.879
   24DOPE   C35 3056   3.761   0.500   3.078
   24DOPE   H5X 3057   3.709   0.442   3.152
   24DOPE   H5Y 3058   3.726   0.606   3.084
   24DOPE   C36 3059   3.876   0.527   3.159
   24DOPE   H6X 3060   3.839   0.580   3.251
   24DOPE   H6Y 3061   3.921   0.588   3.080
   24DOPE   C37 3062   3.974   0.422   3.188
   24DOPE   H7X 3063   4.020   0.400   3.088
   24DOPE   H7Y 3064   4.050   0.468   3.254
   24DOPE   C38 3065   3.908   0.301   3.249
   24DOPE   H8X 3066   3.991   0.230   3.272
   24DOPE   H8Y 3067   3.844   0.257   3.169
   24DOPE   C39 3068   3.823   0.331   3.370
   24DOPE   H9X 3069   3.716   0.343   3.350
   24DOPE  C310 3070   3.867   0.351   3.495
   24DOPE  H10X 3071   3.794   0.376   3.573
   24DOPE  C311 3072   4.011   0.347   3.541
   24DOPE  H11X 3073   4.043   0.245   3.571
   24DOPE  H11Y 3074   4.079   0.383   3.460
   24DOPE  C312 3075   4.028   0.442   3.660
   24DOPE  H12X 3076   3.987   0.540   3.627
   24DOPE  H12Y 3077   4.138   0.453   3.681
   24DOPE  C313 3078   3.958   0.405   3.791
   24DOPE  H13X 3079   3.968   0.494   3.857
   24DOPE  H13Y 3080   3.850   0.390   3.773
   24DOPE  C314 3081   4.019   0.285   3.866
   24DOPE  H14X 3082   4.129   0.284   3.851
   24DOPE  H14Y 3083   3.977   0.192   3.823
   24DOPE  C315 3084   3.995   0.295   4.018
   24DOPE  H15X 3085   3.888   0.321   4.034
   24DOPE  H15Y 3086   4.047   0.387   4.053
   24DOPE  C316 3087   4.046   0.175   4.106
   24DOPE  H16X 3088   4.050   0.216   4.206
   24DOPE  H16Y 3089   4.138   0.128   4.066
   24DOPE  C317 3090   3.947   0.067   4.144
   24DOPE  H17X 3091   3.869   0.134   4.187
   24DOPE  H17Y 3092   3.944   0.028   4.040
   24DOPE  C318 3093   3.940  -0.062   4.225
   24DOPE  H18X 3094   3.832  -0.092   4.229
   24DOPE  H18Y 3095   3.990  -0.144   4.170
   24DOPE  H18Z 3096   3.974  -0.051   4.330
   25DPPC     N 3097   2.588   2.667   6.347
   25DPPC   C13 3098   2.732   2.704   6.336
   25DPPC  H13A 3099   2.792   2.614   6.321
   25DPPC  H13B 3100   2.769   2.757   6.422
   25DPPC  H13C 3101   2.747   2.763   6.245
   25DPPC   C14 3102   2.574   2.576   6.465
   25DPPC  H14A 3103   2.574   2.633   6.557
   25DPPC  H14B 3104   2.660   2.508   6.468
   25DPPC  H14C 3105   2.485   2.516   6.458
   25DPPC   C15 3106   2.503   2.788   6.367
   25DPPC  H15A 3107   2.397   2.765   6.356
   25DPPC  H15B 3108   2.528   2.867   6.297
   25DPPC  H15C 3109   2.516   2.827   6.468
   25DPPC   C12 3110   2.550   2.587   6.221
   25DPPC  H12A 3111   2.447   2.555   6.227
   25DPPC  H12B 3112   2.610   2.494   6.221
   25DPPC   C11 3113   2.573   2.646   6.078
   25DPPC  H11A 3114   2.522   2.745   6.067
   25DPPC  H11B 3115   2.523   2.578   6.004
   25DPPC     P 3116   2.793   2.550   5.968
   25DPPC   O13 3117   2.737   2.531   5.832
   25DPPC   O14 3118   2.810   2.433   6.056
   25DPPC   O11 3119   2.932   2.623   5.956
   25DPPC   O12 3120   2.711   2.662   6.047
   25DPPC    C1 3121   2.993   2.664   6.079
   25DPPC    HA 3122   2.988   2.586   6.158
   25DPPC    HB 3123   2.944   2.756   6.119
   25DPPC    C2 3124   3.142   2.696   6.054
   25DPPC    HS 3125   3.184   2.746   6.145
   25DPPC   O21 3126   3.161   2.776   5.938
   25DPPC   C21 3127   3.075   2.870   5.905
   25DPPC   O22 3128   3.000   2.930   5.979
   25DPPC   C22 3129   3.110   2.911   5.763
   25DPPC   H2R 3130   3.197   2.850   5.730
   25DPPC   H2S 3131   3.131   3.021   5.772
   25DPPC    C3 3132   3.223   2.565   6.031
   25DPPC    HX 3133   3.190   2.492   6.109
   25DPPC    HY 3134   3.331   2.587   6.046
   25DPPC   O31 3135   3.202   2.521   5.895
   25DPPC   C31 3136   3.171   2.394   5.880
   25DPPC   O32 3137   3.188   2.308   5.964
   25DPPC   C32 3138   3.132   2.373   5.733
   25DPPC   H2X 3139   3.214   2.414   5.669
   25DPPC   H2Y 3140   3.040   2.431   5.714
   25DPPC   C23 3141   3.019   2.895   5.645
   25DPPC   H3R 3142   3.058   2.962   5.564
   25DPPC   H3S 3143   2.918   2.924   5.676
   25DPPC   C24 3144   3.026   2.751   5.600
   25DPPC   H4R 3145   2.990   2.692   5.688
   25DPPC   H4S 3146   3.131   2.718   5.583
   25DPPC   C25 3147   2.934   2.726   5.481
   25DPPC   H5R 3148   2.843   2.790   5.494
   25DPPC   H5S 3149   2.904   2.619   5.487
   25DPPC   C26 3150   2.992   2.750   5.342
   25DPPC   H6R 3151   3.008   2.859   5.322
   25DPPC   H6S 3152   2.920   2.712   5.265
   25DPPC   C27 3153   3.121   2.674   5.322
   25DPPC   H7R 3154   3.114   2.569   5.354
   25DPPC   H7S 3155   3.196   2.722   5.389
   25DPPC   C28 3156   3.165   2.680   5.177
   25DPPC   H8R 3157   3.275   2.669   5.181
   25DPPC   H8S 3158   3.136   2.778   5.134
   25DPPC   C29 3159   3.110   2.569   5.089
   25DPPC   H9R 3160   3.001   2.561   5.109
   25DPPC   H9S 3161   3.159   2.474   5.118
   25DPPC  C210 3162   3.126   2.591   4.937
   25DPPC  H10R 3163   3.091   2.498   4.888
   25DPPC  H10S 3164   3.234   2.603   4.912
   25DPPC  C211 3165   3.042   2.708   4.882
   25DPPC  H11R 3166   3.072   2.804   4.926
   25DPPC  H11S 3167   2.936   2.695   4.912
   25DPPC  C212 3168   3.045   2.719   4.729
   25DPPC  H12R 3169   2.981   2.636   4.691
   25DPPC  H12S 3170   3.148   2.701   4.689
   25DPPC  C213 3171   2.991   2.852   4.672
   25DPPC  H13R 3172   3.059   2.937   4.687
   25DPPC  H13S 3173   2.896   2.877   4.724
   25DPPC  C214 3174   2.964   2.831   4.524
   25DPPC  H14R 3175   2.891   2.750   4.532
   25DPPC  H14S 3176   3.054   2.790   4.474
   25DPPC  C215 3177   2.906   2.945   4.439
   25DPPC  H15R 3178   2.811   2.986   4.481
   25DPPC  H15S 3179   2.881   2.904   4.338
   25DPPC  C216 3180   3.008   3.055   4.418
   25DPPC  H16R 3181   3.044   3.094   4.516
   25DPPC  H16S 3182   2.970   3.139   4.357
   25DPPC  H16T 3183   3.094   3.012   4.364
   25DPPC   C33 3184   3.111   2.222   5.701
   25DPPC   H3X 3185   3.019   2.191   5.756
   25DPPC   H3Y 3186   3.192   2.159   5.742
   25DPPC   C34 3187   3.096   2.186   5.553
   25DPPC   H4X 3188   3.045   2.088   5.544
   25DPPC   H4Y 3189   3.191   2.170   5.500
   25DPPC   C35 3190   3.028   2.295   5.471
   25DPPC   H5X 3191   3.096   2.383   5.462
   25DPPC   H5Y 3192   2.937   2.327   5.526
   25DPPC   C36 3193   2.991   2.248   5.331
   25DPPC   H6X 3194   2.951   2.144   5.337
   25DPPC   H6Y 3195   3.082   2.244   5.268
   25DPPC   C37 3196   2.883   2.342   5.275
   25DPPC   H7X 3197   2.916   2.448   5.288
   25DPPC   H7Y 3198   2.793   2.329   5.339
   25DPPC   C38 3199   2.849   2.313   5.129
   25DPPC   H8X 3200   2.820   2.207   5.122
   25DPPC   H8Y 3201   2.941   2.327   5.067
   25DPPC   C39 3202   2.735   2.399   5.069
   25DPPC   H9X 3203   2.756   2.507   5.087
   25DPPC   H9Y 3204   2.640   2.375   5.121
   25DPPC  C310 3205   2.720   2.374   4.917
   25DPPC  H10X 3206   2.690   2.268   4.903
   25DPPC  H10Y 3207   2.822   2.386   4.873
   25DPPC  C311 3208   2.622   2.469   4.843
   25DPPC  H11X 3209   2.667   2.571   4.853
   25DPPC  H11Y 3210   2.525   2.470   4.895
   25DPPC  C312 3211   2.597   2.440   4.691
   25DPPC  H12X 3212   2.565   2.334   4.678
   25DPPC  H12Y 3213   2.696   2.453   4.644
   25DPPC  C313 3214   2.491   2.531   4.621
   25DPPC  H13X 3215   2.531   2.635   4.627
   25DPPC  H13Y 3216   2.401   2.530   4.685
   25DPPC  C314 3217   2.433   2.499   4.475
   25DPPC  H14X 3218   2.403   2.598   4.432
   25DPPC  H14Y 3219   2.350   2.428   4.479
   25DPPC  C315 3220   2.527   2.432   4.374
   25DPPC  H15X 3221   2.572   2.336   4.409
   25DPPC  H15Y 3222   2.586   2.516   4.409
   25DPPC  C316 3223   2.536   2.443   4.218
   25DPPC  H16X 3224   2.638   2.421   4.178
   25DPPC  H16Y 3225   2.514   2.542   4.175
   25DPPC  H16Z 3226   2.467   2.375   4.170
   26DPPC     N 3227   1.520   1.771   6.166
   26DPPC   C13 3228   1.538   1.846   6.296
   26DPPC  H13A 3229   1.572   1.947   6.283
   26DPPC  H13B 3230   1.610   1.794   6.358
   26DPPC  H13C 3231   1.445   1.850   6.353
   26DPPC   C14 3232   1.466   1.634   6.197
   26DPPC  H14A 3233   1.481   1.564   6.116
   26DPPC  H14B 3234   1.359   1.633   6.218
   26DPPC  H14C 3235   1.522   1.593   6.281
   26DPPC   C15 3236   1.429   1.847   6.076
   26DPPC  H15A 3237   1.332   1.863   6.121
   26DPPC  H15B 3238   1.416   1.798   5.980
   26DPPC  H15C 3239   1.474   1.945   6.059
   26DPPC   C12 3240   1.654   1.760   6.094
   26DPPC  H12A 3241   1.679   1.857   6.053
   26DPPC  H12B 3242   1.645   1.693   6.009
   26DPPC   C11 3243   1.779   1.715   6.173
   26DPPC  H11A 3244   1.792   1.777   6.264
   26DPPC  H11B 3245   1.869   1.736   6.110
   26DPPC     P 3246   1.853   1.469   6.135
   26DPPC   O13 3247   1.813   1.338   6.191
   26DPPC   O14 3248   1.997   1.503   6.141
   26DPPC   O11 3249   1.800   1.488   5.989
   26DPPC   O12 3250   1.768   1.579   6.212
   26DPPC    C1 3251   1.676   1.431   5.948
   26DPPC    HA 3252   1.605   1.512   5.925
   26DPPC    HB 3253   1.632   1.363   6.025
   26DPPC    C2 3254   1.696   1.347   5.822
   26DPPC    HS 3255   1.742   1.254   5.867
   26DPPC   O21 3256   1.772   1.426   5.721
   26DPPC   C21 3257   1.845   1.338   5.658
   26DPPC   O22 3258   1.866   1.230   5.706
   26DPPC   C22 3259   1.889   1.377   5.514
   26DPPC   H2R 3260   1.959   1.305   5.470
   26DPPC   H2S 3261   1.951   1.467   5.530
   26DPPC    C3 3262   1.566   1.304   5.755
   26DPPC    HX 3263   1.498   1.263   5.835
   26DPPC    HY 3264   1.578   1.224   5.680
   26DPPC   O31 3265   1.523   1.426   5.691
   26DPPC   C31 3266   1.396   1.437   5.692
   26DPPC   O32 3267   1.319   1.348   5.725
   26DPPC   C32 3268   1.357   1.577   5.647
   26DPPC   H2X 3269   1.415   1.649   5.707
   26DPPC   H2Y 3270   1.252   1.591   5.678
   26DPPC   C23 3271   1.772   1.408   5.414
   26DPPC   H3R 3272   1.809   1.493   5.353
   26DPPC   H3S 3273   1.685   1.438   5.476
   26DPPC   C24 3274   1.713   1.312   5.308
   26DPPC   H4R 3275   1.611   1.350   5.286
   26DPPC   H4S 3276   1.684   1.212   5.344
   26DPPC   C25 3277   1.787   1.307   5.173
   26DPPC   H5R 3278   1.887   1.258   5.185
   26DPPC   H5S 3279   1.808   1.407   5.133
   26DPPC   C26 3280   1.709   1.219   5.074
   26DPPC   H6R 3281   1.691   1.139   5.147
   26DPPC   H6S 3282   1.772   1.186   4.988
   26DPPC   C27 3283   1.565   1.252   5.034
   26DPPC   H7R 3284   1.567   1.355   4.994
   26DPPC   H7S 3285   1.503   1.248   5.127
   26DPPC   C28 3286   1.496   1.156   4.933
   26DPPC   H8R 3287   1.394   1.197   4.912
   26DPPC   H8S 3288   1.482   1.053   4.971
   26DPPC   C29 3289   1.566   1.147   4.798
   26DPPC   H9R 3290   1.661   1.092   4.810
   26DPPC   H9S 3291   1.592   1.250   4.767
   26DPPC  C210 3292   1.477   1.088   4.689
   26DPPC  H10R 3293   1.369   1.104   4.706
   26DPPC  H10S 3294   1.484   0.979   4.684
   26DPPC  C211 3295   1.509   1.150   4.554
   26DPPC  H11R 3296   1.462   1.249   4.548
   26DPPC  H11S 3297   1.466   1.083   4.475
   26DPPC  C212 3298   1.654   1.184   4.523
   26DPPC  H12R 3299   1.714   1.097   4.537
   26DPPC  H12S 3300   1.713   1.248   4.590
   26DPPC  C213 3301   1.660   1.221   4.378
   26DPPC  H13R 3302   1.610   1.312   4.345
   26DPPC  H13S 3303   1.604   1.138   4.331
   26DPPC  C214 3304   1.802   1.225   4.335
   26DPPC  H14R 3305   1.825   1.121   4.349
   26DPPC  H14S 3306   1.879   1.266   4.404
   26DPPC  C215 3307   1.834   1.255   4.190
   26DPPC  H15R 3308   1.915   1.182   4.191
   26DPPC  H15S 3309   1.874   1.354   4.185
   26DPPC  C216 3310   1.762   1.219   4.060
   26DPPC  H16R 3311   1.659   1.209   4.086
   26DPPC  H16S 3312   1.750   1.119   4.019
   26DPPC  H16T 3313   1.797   1.271   3.969
   26DPPC   C33 3314   1.374   1.610   5.496
   26DPPC   H3X 3315   1.317   1.542   5.430
   26DPPC   H3Y 3316   1.480   1.601   5.462
   26DPPC   C34 3317   1.312   1.747   5.467
   26DPPC   H4X 3318   1.389   1.823   5.492
   26DPPC   H4Y 3319   1.220   1.765   5.526
   26DPPC   C35 3320   1.269   1.760   5.322
   26DPPC   H5X 3321   1.187   1.696   5.285
   26DPPC   H5Y 3322   1.352   1.697   5.292
   26DPPC   C36 3323   1.257   1.907   5.271
   26DPPC   H6X 3324   1.355   1.958   5.259
   26DPPC   H6Y 3325   1.200   1.961   5.348
   26DPPC   C37 3326   1.173   1.936   5.148
   26DPPC   H7X 3327   1.152   2.042   5.120
   26DPPC   H7Y 3328   1.080   1.872   5.145
   26DPPC   C38 3329   1.243   1.908   5.023
   26DPPC   H8X 3330   1.162   1.895   4.952
   26DPPC   H8Y 3331   1.218   1.801   5.023
   26DPPC   C39 3332   1.392   1.978   4.996
   26DPPC   H9X 3333   1.462   1.997   5.078
   26DPPC   H9Y 3334   1.359   2.078   4.966
   26DPPC  C310 3335   1.517   1.935   4.901
   26DPPC  H10X 3336   1.499   1.876   4.813
   26DPPC  H10Y 3337   1.585   1.850   4.903
   26DPPC  C311 3338   1.544   2.030   4.805
   26DPPC  H11X 3339   1.607   2.098   4.855
   26DPPC  H11Y 3340   1.453   2.086   4.791
   26DPPC  C312 3341   1.629   1.962   4.703
   26DPPC  H12X 3342   1.707   1.929   4.779
   26DPPC  H12Y 3343   1.613   2.044   4.628
   26DPPC  C313 3344   1.635   1.845   4.614
   26DPPC  H13X 3345   1.734   1.872   4.616
   26DPPC  H13Y 3346   1.605   1.894   4.521
   26DPPC  C314 3347   1.662   1.692   4.636
   26DPPC  H14X 3348   1.636   1.630   4.549
   26DPPC  H14Y 3349   1.576   1.653   4.685
   26DPPC  C315 3350   1.803   1.625   4.646
   26DPPC  H15X 3351   1.829   1.622   4.752
   26DPPC  H15Y 3352   1.890   1.670   4.599
   26DPPC  C316 3353   1.823   1.498   4.559
   26DPPC  H16X 3354   1.831   1.522   4.450
   26DPPC  H16Y 3355   1.736   1.434   4.570
   26DPPC  H16Z 3356   1.918   1.447   4.582
   27DPPC     N 3357   2.182   2.937   6.295
   27DPPC   C13 3358   2.200   2.827   6.196
   27DPPC  H13A 3359   2.132   2.745   6.215
   27DPPC  H13B 3360   2.301   2.792   6.191
   27DPPC  H13C 3361   2.177   2.867   6.096
   27DPPC   C14 3362   2.037   2.976   6.290
   27DPPC  H14A 3363   1.972   2.893   6.317
   27DPPC  H14B 3364   2.012   3.007   6.188
   27DPPC  H14C 3365   2.019   3.059   6.355
   27DPPC   C15 3366   2.210   2.894   6.435
   27DPPC  H15A 3367   2.315   2.880   6.452
   27DPPC  H15B 3368   2.155   2.804   6.458
   27DPPC  H15C 3369   2.176   2.969   6.507
   27DPPC   C12 3370   2.273   3.054   6.255
   27DPPC  H12A 3371   2.372   3.014   6.239
   27DPPC  H12B 3372   2.279   3.127   6.335
   27DPPC   C11 3373   2.243   3.133   6.124
   27DPPC  H11A 3374   2.239   3.062   6.038
   27DPPC  H11B 3375   2.331   3.199   6.106
   27DPPC     P 3376   2.029   3.226   6.012
   27DPPC   O13 3377   1.939   3.339   6.041
   27DPPC   O14 3378   1.971   3.091   5.994
   27DPPC   O11 3379   2.132   3.262   5.897
   27DPPC   O12 3380   2.127   3.214   6.136
   27DPPC    C1 3381   2.213   3.378   5.904
   27DPPC    HA 3382   2.315   3.356   5.939
   27DPPC    HB 3383   2.169   3.457   5.971
   27DPPC    C2 3384   2.224   3.445   5.766
   27DPPC    HS 3385   2.230   3.550   5.789
   27DPPC   O21 3386   2.124   3.417   5.675
   27DPPC   C21 3387   2.012   3.457   5.710
   27DPPC   O22 3388   1.980   3.517   5.813
   27DPPC   C22 3389   1.940   3.435   5.583
   27DPPC   H2R 3390   1.992   3.465   5.490
   27DPPC   H2S 3391   1.872   3.517   5.573
   27DPPC    C3 3392   2.344   3.420   5.682
   27DPPC    HX 3393   2.356   3.311   5.664
   27DPPC    HY 3394   2.415   3.462   5.751
   27DPPC   O31 3395   2.338   3.501   5.562
   27DPPC   C31 3396   2.338   3.433   5.448
   27DPPC   O32 3397   2.350   3.314   5.433
   27DPPC   C32 3398   2.340   3.533   5.338
   27DPPC   H2X 3399   2.421   3.607   5.341
   27DPPC   H2Y 3400   2.257   3.596   5.363
   27DPPC   C23 3401   1.898   3.286   5.595
   27DPPC   H3R 3402   1.793   3.256   5.599
   27DPPC   H3S 3403   1.914   3.240   5.695
   27DPPC   C24 3404   1.944   3.212   5.478
   27DPPC   H4R 3405   1.975   3.285   5.400
   27DPPC   H4S 3406   1.862   3.148   5.435
   27DPPC   C25 3407   2.048   3.132   5.537
   27DPPC   H5R 3408   1.998   3.055   5.601
   27DPPC   H5S 3409   2.108   3.199   5.604
   27DPPC   C26 3410   2.126   3.087   5.420
   27DPPC   H6R 3411   2.199   3.015   5.462
   27DPPC   H6S 3412   2.178   3.177   5.380
   27DPPC   C27 3413   2.042   3.031   5.304
   27DPPC   H7R 3414   2.010   3.113   5.235
   27DPPC   H7S 3415   1.949   2.983   5.341
   27DPPC   C28 3416   2.123   2.924   5.232
   27DPPC   H8R 3417   2.066   2.883   5.147
   27DPPC   H8S 3418   2.136   2.844   5.309
   27DPPC   C29 3419   2.263   2.969   5.186
   27DPPC   H9R 3420   2.321   2.877   5.163
   27DPPC   H9S 3421   2.317   3.022   5.268
   27DPPC  C210 3422   2.262   3.062   5.063
   27DPPC  H10R 3423   2.196   3.148   5.088
   27DPPC  H10S 3424   2.218   3.009   4.976
   27DPPC  C211 3425   2.402   3.114   5.027
   27DPPC  H11R 3426   2.467   3.028   5.000
   27DPPC  H11S 3427   2.445   3.161   5.120
   27DPPC  C212 3428   2.409   3.219   4.913
   27DPPC  H12R 3429   2.514   3.253   4.906
   27DPPC  H12S 3430   2.346   3.306   4.942
   27DPPC  C213 3431   2.366   3.166   4.774
   27DPPC  H13R 3432   2.268   3.116   4.783
   27DPPC  H13S 3433   2.441   3.091   4.741
   27DPPC  C214 3434   2.355   3.275   4.665
   27DPPC  H14R 3435   2.455   3.319   4.646
   27DPPC  H14S 3436   2.290   3.357   4.704
   27DPPC  C215 3437   2.291   3.227   4.532
   27DPPC  H15R 3438   2.266   3.315   4.468
   27DPPC  H15S 3439   2.195   3.178   4.557
   27DPPC  C216 3440   2.371   3.128   4.445
   27DPPC  H16R 3441   2.411   3.044   4.505
   27DPPC  H16S 3442   2.453   3.179   4.391
   27DPPC  H16T 3443   2.303   3.085   4.367
   27DPPC   C33 3444   2.297   3.482   5.203
   27DPPC   H3X 3445   2.349   3.393   5.167
   27DPPC   H3Y 3446   2.324   3.557   5.124
   27DPPC   C34 3447   2.145   3.465   5.219
   27DPPC   H4X 3448   2.087   3.544   5.271
   27DPPC   H4Y 3449   2.126   3.382   5.288
   27DPPC   C35 3450   2.091   3.449   5.082
   27DPPC   H5X 3451   2.132   3.353   5.046
   27DPPC   H5Y 3452   2.120   3.532   5.013
   27DPPC   C36 3453   1.944   3.435   5.071
   27DPPC   H6X 3454   1.882   3.514   5.123
   27DPPC   H6Y 3455   1.920   3.336   5.113
   27DPPC   C37 3456   1.931   3.440   4.920
   27DPPC   H7X 3457   1.906   3.541   4.883
   27DPPC   H7Y 3458   1.849   3.382   4.891
   27DPPC   C38 3459   1.977   3.324   4.833
   27DPPC   H8X 3460   2.085   3.335   4.823
   27DPPC   H8Y 3461   1.927   3.343   4.735
   27DPPC   C39 3462   1.932   3.181   4.878
   27DPPC   H9X 3463   1.823   3.169   4.897
   27DPPC   H9Y 3464   1.983   3.159   4.974
   27DPPC  C310 3465   1.973   3.078   4.773
   27DPPC  H10X 3466   2.010   2.983   4.816
   27DPPC  H10Y 3467   2.058   3.125   4.717
   27DPPC  C311 3468   1.861   3.043   4.675
   27DPPC  H11X 3469   1.811   3.141   4.664
   27DPPC  H11Y 3470   1.784   2.973   4.712
   27DPPC  C312 3471   1.915   2.997   4.540
   27DPPC  H12X 3472   2.024   2.980   4.534
   27DPPC  H12Y 3473   1.900   3.077   4.469
   27DPPC  C313 3474   1.826   2.908   4.459
   27DPPC  H13X 3475   1.721   2.944   4.458
   27DPPC  H13Y 3476   1.831   2.805   4.501
   27DPPC  C314 3477   1.879   2.910   4.315
   27DPPC  H14X 3478   1.815   2.826   4.281
   27DPPC  H14Y 3479   1.986   2.882   4.312
   27DPPC  C315 3480   1.859   3.035   4.218
   27DPPC  H15X 3481   1.921   3.106   4.251
   27DPPC  H15Y 3482   1.755   3.067   4.237
   27DPPC  C316 3483   1.937   3.071   4.082
   27DPPC  H16X 3484   1.899   3.046   3.985
   27DPPC  H16Y 3485   2.045   3.062   4.084
   27DPPC  H16Z 3486   1.910   3.155   4.024
   28DPPC     N 3487   3.033   1.570   6.289
   28DPPC   C13 3488   3.066   1.432   6.339
   28DPPC  H13A 3489   3.038   1.416   6.442
   28DPPC  H13B 3490   3.171   1.409   6.326
   28DPPC  H13C 3491   3.015   1.356   6.278
   28DPPC   C14 3492   2.885   1.574   6.267
   28DPPC  H14A 3493   2.855   1.474   6.232
   28DPPC  H14B 3494   2.859   1.643   6.188
   28DPPC  H14C 3495   2.833   1.596   6.358
   28DPPC   C15 3496   3.075   1.673   6.390
   28DPPC  H15A 3497   3.179   1.661   6.420
   28DPPC  H15B 3498   3.018   1.667   6.483
   28DPPC  H15C 3499   3.063   1.773   6.350
   28DPPC   C12 3500   3.106   1.595   6.156
   28DPPC  H12A 3501   3.212   1.580   6.171
   28DPPC  H12B 3502   3.095   1.699   6.128
   28DPPC   C11 3503   3.071   1.510   6.031
   28DPPC  H11A 3504   3.116   1.561   5.942
   28DPPC  H11B 3505   2.961   1.508   6.012
   28DPPC     P 3506   3.042   1.247   6.052
   28DPPC   O13 3507   2.906   1.283   6.100
   28DPPC   O14 3508   3.125   1.152   6.130
   28DPPC   O11 3509   3.034   1.197   5.906
   28DPPC   O12 3510   3.129   1.381   6.040
   28DPPC    C1 3511   2.960   1.270   5.808
   28DPPC    HA 3512   3.012   1.367   5.794
   28DPPC    HB 3513   2.855   1.281   5.838
   28DPPC    C2 3514   2.960   1.209   5.665
   28DPPC    HS 3515   2.921   1.104   5.665
   28DPPC   O21 3516   3.092   1.220   5.618
   28DPPC   C21 3517   3.161   1.136   5.684
   28DPPC   O22 3518   3.124   1.036   5.743
   28DPPC   C22 3519   3.296   1.149   5.638
   28DPPC   H2R 3520   3.367   1.108   5.714
   28DPPC   H2S 3521   3.335   1.232   5.578
   28DPPC    C3 3522   2.875   1.285   5.565
   28DPPC    HX 3523   2.771   1.284   5.605
   28DPPC    HY 3524   2.880   1.230   5.469
   28DPPC   O31 3525   2.934   1.416   5.547
   28DPPC   C31 3526   2.871   1.515   5.605
   28DPPC   O32 3527   2.763   1.508   5.661
   28DPPC   C32 3528   2.957   1.642   5.602
   28DPPC   H2X 3529   3.051   1.624   5.659
   28DPPC   H2Y 3530   2.898   1.717   5.658
   28DPPC   C23 3531   3.264   1.044   5.538
   28DPPC   H3R 3532   3.228   0.948   5.581
   28DPPC   H3S 3533   3.371   1.037   5.519
   28DPPC   C24 3534   3.172   1.061   5.414
   28DPPC   H4R 3535   3.064   1.058   5.422
   28DPPC   H4S 3536   3.172   0.957   5.383
   28DPPC   C25 3537   3.227   1.166   5.316
   28DPPC   H5R 3538   3.333   1.134   5.320
   28DPPC   H5S 3539   3.230   1.264   5.365
   28DPPC   C26 3540   3.184   1.172   5.164
   28DPPC   H6R 3541   3.077   1.153   5.156
   28DPPC   H6S 3542   3.227   1.095   5.095
   28DPPC   C27 3543   3.228   1.292   5.081
   28DPPC   H7R 3544   3.336   1.290   5.062
   28DPPC   H7S 3545   3.217   1.388   5.132
   28DPPC   C28 3546   3.172   1.285   4.939
   28DPPC   H8R 3547   3.065   1.264   4.940
   28DPPC   H8S 3548   3.208   1.197   4.880
   28DPPC   C29 3549   3.221   1.414   4.872
   28DPPC   H9R 3550   3.328   1.418   4.887
   28DPPC   H9S 3551   3.206   1.505   4.929
   28DPPC  C210 3552   3.184   1.418   4.722
   28DPPC  H10R 3553   3.078   1.407   4.703
   28DPPC  H10S 3554   3.214   1.315   4.717
   28DPPC  C211 3555   3.261   1.518   4.628
   28DPPC  H11R 3556   3.369   1.502   4.621
   28DPPC  H11S 3557   3.255   1.614   4.682
   28DPPC  C212 3558   3.221   1.550   4.479
   28DPPC  H12R 3559   3.287   1.629   4.437
   28DPPC  H12S 3560   3.114   1.582   4.485
   28DPPC  C213 3561   3.233   1.441   4.373
   28DPPC  H13R 3562   3.161   1.420   4.293
   28DPPC  H13S 3563   3.180   1.378   4.445
   28DPPC  C214 3564   3.372   1.412   4.306
   28DPPC  H14R 3565   3.401   1.309   4.323
   28DPPC  H14S 3566   3.456   1.472   4.341
   28DPPC  C215 3567   3.384   1.373   4.163
   28DPPC  H15R 3568   3.369   1.464   4.107
   28DPPC  H15S 3569   3.298   1.304   4.160
   28DPPC  C216 3570   3.512   1.307   4.109
   28DPPC  H16R 3571   3.528   1.200   4.133
   28DPPC  H16S 3572   3.597   1.368   4.144
   28DPPC  H16T 3573   3.513   1.313   3.998
   28DPPC   C33 3574   2.986   1.698   5.461
   28DPPC   H3X 3575   3.022   1.803   5.472
   28DPPC   H3Y 3576   2.892   1.702   5.402
   28DPPC   C34 3577   3.093   1.621   5.382
   28DPPC   H4X 3578   3.064   1.514   5.370
   28DPPC   H4Y 3579   3.189   1.623   5.438
   28DPPC   C35 3580   3.114   1.682   5.243
   28DPPC   H5X 3581   3.211   1.647   5.202
   28DPPC   H5Y 3582   3.108   1.793   5.251
   28DPPC   C36 3583   3.006   1.653   5.142
   28DPPC   H6X 3584   2.909   1.693   5.180
   28DPPC   H6Y 3585   3.001   1.542   5.134
   28DPPC   C37 3586   3.032   1.718   5.005
   28DPPC   H7X 3587   3.141   1.729   4.986
   28DPPC   H7Y 3588   2.986   1.819   5.001
   28DPPC   C38 3589   2.972   1.631   4.896
   28DPPC   H8X 3590   3.034   1.544   4.885
   28DPPC   H8Y 3591   2.974   1.680   4.797
   28DPPC   C39 3592   2.838   1.565   4.930
   28DPPC   H9X 3593   2.784   1.629   5.003
   28DPPC   H9Y 3594   2.859   1.467   4.980
   28DPPC  C310 3595   2.753   1.543   4.806
   28DPPC  H10X 3596   2.730   1.643   4.763
   28DPPC  H10Y 3597   2.658   1.495   4.836
   28DPPC  C311 3598   2.825   1.457   4.703
   28DPPC  H11X 3599   2.847   1.357   4.747
   28DPPC  H11Y 3600   2.919   1.505   4.671
   28DPPC  C312 3601   2.747   1.435   4.576
   28DPPC  H12X 3602   2.738   1.528   4.515
   28DPPC  H12Y 3603   2.643   1.402   4.600
   28DPPC  C313 3604   2.817   1.330   4.493
   28DPPC  H13X 3605   2.841   1.237   4.551
   28DPPC  H13Y 3606   2.910   1.367   4.443
   28DPPC  C314 3607   2.718   1.289   4.392
   28DPPC  H14X 3608   2.677   1.379   4.340
   28DPPC  H14Y 3609   2.638   1.242   4.452
   28DPPC  C315 3610   2.770   1.176   4.311
   28DPPC  H15X 3611   2.809   1.095   4.373
   28DPPC  H15Y 3612   2.854   1.210   4.246
   28DPPC  C316 3613   2.656   1.107   4.245
   28DPPC  H16X 3614   2.687   1.023   4.179
   28DPPC  H16Y 3615   2.608   1.176   4.175
   28DPPC  H16Z 3616   2.557   1.133   4.268
   29DPPC     N 3617   1.124   2.223   6.307
   29DPPC   C13 3618   1.171   2.149   6.187
   29DPPC  H13A 3619   1.100   2.076   6.149
   29DPPC  H13B 3620   1.267   2.103   6.207
   29DPPC  H13C 3621   1.186   2.219   6.105
   29DPPC   C14 3622   1.118   2.122   6.416
   29DPPC  H14A 3623   1.068   2.165   6.503
   29DPPC  H14B 3624   1.218   2.091   6.444
   29DPPC  H14C 3625   1.063   2.034   6.384
   29DPPC   C15 3626   1.223   2.329   6.347
   29DPPC  H15A 3627   1.319   2.285   6.375
   29DPPC  H15B 3628   1.190   2.387   6.432
   29DPPC  H15C 3629   1.249   2.398   6.266
   29DPPC   C12 3630   0.988   2.281   6.277
   29DPPC  H12A 3631   0.995   2.350   6.193
   29DPPC  H12B 3632   0.953   2.337   6.362
   29DPPC   C11 3633   0.881   2.177   6.241
   29DPPC  H11A 3634   0.780   2.222   6.256
   29DPPC  H11B 3635   0.886   2.088   6.308
   29DPPC     P 3636   0.870   2.227   5.988
   29DPPC   O13 3637   1.001   2.250   5.925
   29DPPC   O14 3638   0.790   2.341   6.040
   29DPPC   O11 3639   0.779   2.135   5.903
   29DPPC   O12 3640   0.899   2.131   6.109
   29DPPC    C1 3641   0.761   1.998   5.941
   29DPPC    HA 3642   0.699   1.993   6.032
   29DPPC    HB 3643   0.857   1.944   5.955
   29DPPC    C2 3644   0.691   1.928   5.828
   29DPPC    HS 3645   0.692   1.818   5.834
   29DPPC   O21 3646   0.750   1.975   5.705
   29DPPC   C21 3647   0.721   1.909   5.596
   29DPPC   O22 3648   0.650   1.809   5.592
   29DPPC   C22 3649   0.794   1.972   5.477
   29DPPC   H2R 3650   0.887   2.017   5.516
   29DPPC   H2S 3651   0.737   2.056   5.435
   29DPPC    C3 3652   0.544   1.963   5.845
   29DPPC    HX 3653   0.491   1.919   5.929
   29DPPC    HY 3654   0.507   1.922   5.759
   29DPPC   O31 3655   0.520   2.097   5.851
   29DPPC   C31 3656   0.548   2.156   5.742
   29DPPC   O32 3657   0.556   2.116   5.627
   29DPPC   C32 3658   0.516   2.287   5.779
   29DPPC   H2X 3659   0.462   2.305   5.873
   29DPPC   H2Y 3660   0.443   2.273   5.694
   29DPPC   C23 3661   0.826   1.864   5.371
   29DPPC   H3R 3662   0.761   1.775   5.383
   29DPPC   H3S 3663   0.931   1.831   5.385
   29DPPC   C24 3664   0.805   1.911   5.228
   29DPPC   H4R 3665   0.887   1.976   5.191
   29DPPC   H4S 3666   0.711   1.969   5.221
   29DPPC   C25 3667   0.783   1.796   5.132
   29DPPC   H5R 3668   0.693   1.736   5.163
   29DPPC   H5S 3669   0.870   1.727   5.128
   29DPPC   C26 3670   0.758   1.855   4.995
   29DPPC   H6R 3671   0.849   1.832   4.934
   29DPPC   H6S 3672   0.745   1.965   4.992
   29DPPC   C27 3673   0.638   1.791   4.933
   29DPPC   H7R 3674   0.540   1.787   4.984
   29DPPC   H7S 3675   0.666   1.688   4.920
   29DPPC   C28 3676   0.637   1.818   4.790
   29DPPC   H8R 3677   0.743   1.792   4.772
   29DPPC   H8S 3678   0.641   1.919   4.751
   29DPPC   C29 3679   0.527   1.725   4.736
   29DPPC   H9R 3680   0.436   1.714   4.801
   29DPPC   H9S 3681   0.543   1.632   4.690
   29DPPC  C210 3682   0.488   1.727   4.594
   29DPPC  H10R 3683   0.504   1.826   4.627
   29DPPC  H10S 3684   0.385   1.682   4.597
   29DPPC  C211 3685   0.560   1.761   4.459
   29DPPC  H11R 3686   0.575   1.652   4.448
   29DPPC  H11S 3687   0.629   1.824   4.513
   29DPPC  C212 3688   0.614   1.879   4.337
   29DPPC  H12R 3689   0.542   1.935   4.280
   29DPPC  H12S 3690   0.533   1.815   4.308
   29DPPC  C213 3691   0.772   1.873   4.230
   29DPPC  H13R 3692   0.813   1.959   4.266
   29DPPC  H13S 3693   0.742   1.889   4.125
   29DPPC  C214 3694   0.903   1.743   4.205
   29DPPC  H14R 3695   0.882   1.638   4.190
   29DPPC  H14S 3696   0.935   1.662   4.276
   29DPPC  C215 3697   1.040   1.733   4.173
   29DPPC  H15R 3698   0.979   1.801   4.132
   29DPPC  H15S 3699   1.064   1.669   4.089
   29DPPC  C216 3700   1.123   1.745   4.297
   29DPPC  H16R 3701   1.085   1.833   4.353
   29DPPC  H16S 3702   1.225   1.756   4.257
   29DPPC  H16T 3703   1.114   1.655   4.363
   29DPPC   C33 3704   0.620   2.394   5.769
   29DPPC   H3X 3705   0.658   2.404   5.871
   29DPPC   H3Y 3706   0.586   2.497   5.747
   29DPPC   C34 3707   0.710   2.357   5.656
   29DPPC   H4X 3708   0.651   2.342   5.562
   29DPPC   H4Y 3709   0.760   2.260   5.682
   29DPPC   C35 3710   0.810   2.464   5.637
   29DPPC   H5X 3711   0.855   2.481   5.738
   29DPPC   H5Y 3712   0.761   2.558   5.603
   29DPPC   C36 3713   0.915   2.414   5.540
   29DPPC   H6X 3714   0.941   2.309   5.569
   29DPPC   H6Y 3715   1.005   2.477   5.559
   29DPPC   C37 3716   0.873   2.422   5.392
   29DPPC   H7X 3717   0.849   2.528   5.367
   29DPPC   H7Y 3718   0.782   2.362   5.373
   29DPPC   C38 3719   0.988   2.374   5.302
   29DPPC   H8X 3720   1.014   2.270   5.332
   29DPPC   H8Y 3721   1.076   2.438   5.326
   29DPPC   C39 3722   0.962   2.379   5.150
   29DPPC   H9X 3723   1.053   2.337   5.100
   29DPPC   H9Y 3724   0.952   2.485   5.118
   29DPPC  C310 3725   0.841   2.300   5.101
   29DPPC  H10X 3726   0.748   2.345   5.145
   29DPPC  H10Y 3727   0.846   2.195   5.138
   29DPPC  C311 3728   0.824   2.301   4.947
   29DPPC  H11X 3729   0.828   2.405   4.909
   29DPPC  H11Y 3730   0.722   2.262   4.927
   29DPPC  C312 3731   0.922   2.213   4.867
   29DPPC  H12X 3732   0.934   2.116   4.921
   29DPPC  H12Y 3733   1.022   2.259   4.856
   29DPPC  C313 3734   0.865   2.176   4.730
   29DPPC  H13X 3735   0.763   2.133   4.743
   29DPPC  H13Y 3736   0.929   2.096   4.688
   29DPPC  C314 3737   0.850   2.288   4.628
   29DPPC  H14X 3738   0.949   2.328   4.594
   29DPPC  H14Y 3739   0.790   2.375   4.664
   29DPPC  C315 3740   0.777   2.226   4.512
   29DPPC  H15X 3741   0.739   2.311   4.450
   29DPPC  H15Y 3742   0.682   2.174   4.536
   29DPPC  C316 3743   0.869   2.128   4.439
   29DPPC  H16X 3744   0.885   2.032   4.492
   29DPPC  H16Y 3745   0.968   2.167   4.408
   29DPPC  H16Z 3746   0.815   2.114   4.345
   30DPPC     N 3747   1.573   0.938   6.385
   30DPPC   C13 3748   1.466   0.835   6.366
   30DPPC  H13A 3749   1.507   0.739   6.339
   30DPPC  H13B 3750   1.404   0.864   6.280
   30DPPC  H13C 3751   1.406   0.827   6.455
   30DPPC   C14 3752   1.508   1.070   6.415
   30DPPC  H14A 3753   1.452   1.106   6.329
   30DPPC  H14B 3754   1.583   1.143   6.441
   30DPPC  H14C 3755   1.439   1.062   6.499
   30DPPC   C15 3756   1.664   0.901   6.498
   30DPPC  H15A 3757   1.715   0.808   6.476
   30DPPC  H15B 3758   1.613   0.891   6.594
   30DPPC  H15C 3759   1.740   0.977   6.511
   30DPPC   C12 3760   1.656   0.951   6.257
   30DPPC  H12A 3761   1.718   0.864   6.246
   30DPPC  H12B 3762   1.723   1.036   6.267
   30DPPC   C11 3763   1.583   0.967   6.120
   30DPPC  H11A 3764   1.664   0.994   6.047
   30DPPC  H11B 3765   1.512   1.052   6.125
   30DPPC     P 3766   1.500   0.818   5.920
   30DPPC   O13 3767   1.471   0.943   5.847
   30DPPC   O14 3768   1.407   0.705   5.902
   30DPPC   O11 3769   1.645   0.775   5.878
   30DPPC   O12 3770   1.516   0.847   6.079
   30DPPC    C1 3771   1.727   0.695   5.962
   30DPPC    HA 3772   1.670   0.610   6.007
   30DPPC    HB 3773   1.768   0.759   6.043
   30DPPC    C2 3774   1.848   0.636   5.883
   30DPPC    HS 3775   1.934   0.623   5.952
   30DPPC   O21 3776   1.890   0.717   5.776
   30DPPC   C21 3777   1.906   0.843   5.794
   30DPPC   O22 3778   1.921   0.903   5.899
   30DPPC   C22 3779   1.916   0.899   5.655
   30DPPC   H2R 3780   1.934   0.821   5.579
   30DPPC   H2S 3781   2.007   0.958   5.659
   30DPPC    C3 3782   1.818   0.500   5.817
   30DPPC    HX 3783   1.810   0.425   5.898
   30DPPC    HY 3784   1.907   0.472   5.755
   30DPPC   O31 3785   1.695   0.503   5.741
   30DPPC   C31 3786   1.709   0.540   5.614
   30DPPC   O32 3787   1.814   0.547   5.553
   30DPPC   C32 3788   1.573   0.565   5.551
   30DPPC   H2X 3789   1.504   0.606   5.628
   30DPPC   H2Y 3790   1.535   0.466   5.517
   30DPPC   C23 3791   1.790   0.976   5.619
   30DPPC   H3R 3792   1.760   1.035   5.710
   30DPPC   H3S 3793   1.701   0.914   5.600
   30DPPC   C24 3794   1.813   1.070   5.502
   30DPPC   H4R 3795   1.906   1.125   5.517
   30DPPC   H4S 3796   1.730   1.142   5.510
   30DPPC   C25 3797   1.845   1.020   5.362
   30DPPC   H5R 3798   1.945   0.974   5.357
   30DPPC   H5S 3799   1.857   1.109   5.299
   30DPPC   C26 3800   1.736   0.935   5.305
   30DPPC   H6R 3801   1.639   0.981   5.336
   30DPPC   H6S 3802   1.752   0.841   5.361
   30DPPC   C27 3803   1.739   0.905   5.153
   30DPPC   H7R 3804   1.695   0.975   5.082
   30DPPC   H7S 3805   1.664   0.829   5.138
   30DPPC   C28 3806   1.876   0.879   5.091
   30DPPC   H8R 3807   1.910   0.778   5.119
   30DPPC   H8S 3808   1.947   0.950   5.131
   30DPPC   C29 3809   1.882   0.899   4.938
   30DPPC   H9R 3810   1.987   0.893   4.903
   30DPPC   H9S 3811   1.848   1.001   4.908
   30DPPC  C210 3812   1.804   0.786   4.874
   30DPPC  H10R 3813   1.698   0.793   4.909
   30DPPC  H10S 3814   1.848   0.690   4.909
   30DPPC  C211 3815   1.808   0.780   4.724
   30DPPC  H11R 3816   1.747   0.692   4.691
   30DPPC  H11S 3817   1.911   0.772   4.683
   30DPPC  C212 3818   1.737   0.896   4.664
   30DPPC  H12R 3819   1.794   0.990   4.683
   30DPPC  H12S 3820   1.643   0.900   4.719
   30DPPC  C213 3821   1.711   0.867   4.519
   30DPPC  H13R 3822   1.632   0.928   4.470
   30DPPC  H13S 3823   1.692   0.761   4.494
   30DPPC  C214 3824   1.835   0.905   4.453
   30DPPC  H14R 3825   1.920   0.843   4.490
   30DPPC  H14S 3826   1.869   1.005   4.486
   30DPPC  C215 3827   1.808   0.878   4.307
   30DPPC  H15R 3828   1.784   0.771   4.305
   30DPPC  H15S 3829   1.903   0.894   4.256
   30DPPC  C216 3830   1.707   0.949   4.215
   30DPPC  H16R 3831   1.703   0.919   4.109
   30DPPC  H16S 3832   1.759   1.039   4.198
   30DPPC  H16T 3833   1.607   0.976   4.245
   30DPPC   C33 3834   1.591   0.665   5.434
   30DPPC   H3X 3835   1.687   0.644   5.380
   30DPPC   H3Y 3836   1.594   0.767   5.476
   30DPPC   C34 3837   1.487   0.660   5.325
   30DPPC   H4X 3838   1.440   0.759   5.306
   30DPPC   H4Y 3839   1.408   0.597   5.368
   30DPPC   C35 3840   1.548   0.603   5.195
   30DPPC   H5X 3841   1.571   0.496   5.215
   30DPPC   H5Y 3842   1.641   0.649   5.162
   30DPPC   C36 3843   1.452   0.607   5.079
   30DPPC   H6X 3844   1.368   0.575   5.143
   30DPPC   H6Y 3845   1.484   0.530   5.005
   30DPPC   C37 3846   1.401   0.735   5.008
   30DPPC   H7X 3847   1.488   0.792   4.972
   30DPPC   H7Y 3848   1.344   0.794   5.084
   30DPPC   C38 3849   1.305   0.720   4.885
   30DPPC   H8X 3850   1.290   0.818   4.837
   30DPPC   H8Y 3851   1.204   0.706   4.928
   30DPPC   C39 3852   1.346   0.615   4.778
   30DPPC   H9X 3853   1.295   0.518   4.779
   30DPPC   H9Y 3854   1.456   0.598   4.782
   30DPPC  C310 3855   1.300   0.639   4.637
   30DPPC  H10X 3856   1.195   0.669   4.641
   30DPPC  H10Y 3857   1.308   0.545   4.576
   30DPPC  C311 3858   1.377   0.756   4.586
   30DPPC  H11X 3859   1.482   0.717   4.582
   30DPPC  H11Y 3860   1.369   0.833   4.662
   30DPPC  C312 3861   1.330   0.814   4.455
   30DPPC  H12X 3862   1.347   0.921   4.442
   30DPPC  H12Y 3863   1.221   0.790   4.436
   30DPPC  C313 3864   1.421   0.737   4.364
   30DPPC  H13X 3865   1.366   0.651   4.398
   30DPPC  H13Y 3866   1.527   0.731   4.392
   30DPPC  C314 3867   1.415   0.760   4.218
   30DPPC  H14X 3868   1.476   0.849   4.225
   30DPPC  H14Y 3869   1.304   0.772   4.209
   30DPPC  C315 3870   1.449   0.680   4.091
   30DPPC  H15X 3871   1.371   0.695   4.013
   30DPPC  H15Y 3872   1.442   0.575   4.107
   30DPPC  C316 3873   1.578   0.670   4.028
   30DPPC  H16X 3874   1.617   0.762   3.983
   30DPPC  H16Y 3875   1.554   0.600   3.944
   30DPPC  H16Z 3876   1.643   0.622   4.105
   31DPPC     N 3877   0.659   1.372   6.230
   31DPPC   C13 3878   0.656   1.267   6.122
   31DPPC  H13A 3879   0.570   1.277   6.056
   31DPPC  H13B 3880   0.656   1.167   6.162
   31DPPC  H13C 3881   0.745   1.279   6.061
   31DPPC   C14 3882   0.637   1.501   6.160
   31DPPC  H14A 3883   0.715   1.511   6.085
   31DPPC  H14B 3884   0.641   1.586   6.226
   31DPPC  H14C 3885   0.540   1.501   6.111
   31DPPC   C15 3886   0.555   1.346   6.335
   31DPPC  H15A 3887   0.576   1.250   6.382
   31DPPC  H15B 3888   0.457   1.339   6.290
   31DPPC  H15C 3889   0.556   1.422   6.412
   31DPPC   C12 3890   0.795   1.381   6.298
   31DPPC  H12A 3891   0.798   1.315   6.383
   31DPPC  H12B 3892   0.804   1.482   6.338
   31DPPC   C11 3893   0.920   1.356   6.211
   31DPPC  H11A 3894   0.914   1.256   6.162
   31DPPC  H11B 3895   1.008   1.353   6.279
   31DPPC     P 3896   1.076   1.510   6.067
   31DPPC   O13 3897   1.145   1.409   5.985
   31DPPC   O14 3898   1.150   1.567   6.183
   31DPPC   O11 3899   1.039   1.632   5.975
   31DPPC   O12 3900   0.932   1.458   6.113
   31DPPC    C1 3901   0.911   1.644   5.915
   31DPPC    HA 3902   0.912   1.737   5.853
   31DPPC    HB 3903   0.834   1.656   5.993
   31DPPC    C2 3904   0.877   1.527   5.818
   31DPPC    HS 3905   0.872   1.432   5.877
   31DPPC   O21 3906   0.975   1.520   5.712
   31DPPC   C21 3907   1.003   1.396   5.670
   31DPPC   O22 3908   0.957   1.293   5.715
   31DPPC   C22 3909   1.085   1.405   5.539
   31DPPC   H2R 3910   1.156   1.486   5.550
   31DPPC   H2S 3911   1.019   1.439   5.458
   31DPPC    C3 3912   0.736   1.548   5.759
   31DPPC    HX 3913   0.736   1.648   5.713
   31DPPC    HY 3914   0.658   1.549   5.838
   31DPPC   O31 3915   0.710   1.455   5.654
   31DPPC   C31 3916   0.641   1.348   5.686
   31DPPC   O32 3917   0.596   1.320   5.796
   31DPPC   C32 3918   0.614   1.270   5.557
   31DPPC   H2X 3919   0.510   1.231   5.563
   31DPPC   H2Y 3920   0.686   1.186   5.549
   31DPPC   C23 3921   1.159   1.273   5.502
   31DPPC   H3R 3922   1.085   1.202   5.461
   31DPPC   H3S 3923   1.195   1.221   5.593
   31DPPC   C24 3924   1.279   1.292   5.406
   31DPPC   H4R 3925   1.332   1.196   5.391
   31DPPC   H4S 3926   1.358   1.354   5.452
   31DPPC   C25 3927   1.237   1.351   5.271
   31DPPC   H5R 3928   1.327   1.381   5.213
   31DPPC   H5S 3929   1.176   1.443   5.287
   31DPPC   C26 3930   1.155   1.249   5.192
   31DPPC   H6R 3931   1.071   1.213   5.255
   31DPPC   H6S 3932   1.221   1.161   5.171
   31DPPC   C27 3933   1.099   1.305   5.061
   31DPPC   H7R 3934   1.183   1.322   4.990
   31DPPC   H7S 3935   1.050   1.403   5.080
   31DPPC   C28 3936   1.000   1.207   4.995
   31DPPC   H8R 3937   0.911   1.194   5.061
   31DPPC   H8S 3938   1.050   1.109   4.986
   31DPPC   C29 3939   0.957   1.249   4.854
   31DPPC   H9R 3940   1.049   1.251   4.791
   31DPPC   H9S 3941   0.918   1.353   4.857
   31DPPC  C210 3942   0.854   1.154   4.790
   31DPPC  H10R 3943   0.764   1.144   4.853
   31DPPC  H10S 3944   0.898   1.052   4.784
   31DPPC  C211 3945   0.807   1.193   4.651
   31DPPC  H11R 3946   0.742   1.281   4.651
   31DPPC  H11S 3947   0.744   1.113   4.607
   31DPPC  C212 3948   0.919   1.218   4.554
   31DPPC  H12R 3949   0.982   1.126   4.552
   31DPPC  H12S 3950   0.987   1.302   4.580
   31DPPC  C213 3951   0.849   1.242   4.422
   31DPPC  H13R 3952   0.824   1.349   4.402
   31DPPC  H13S 3953   0.763   1.174   4.402
   31DPPC  C214 3954   0.939   1.193   4.321
   31DPPC  H14R 3955   0.976   1.092   4.348
   31DPPC  H14S 3956   1.027   1.261   4.341
   31DPPC  C215 3957   0.878   1.201   4.178
   31DPPC  H15R 3958   0.965   1.225   4.117
   31DPPC  H15S 3959   0.812   1.289   4.172
   31DPPC  C216 3960   0.845   1.088   4.080
   31DPPC  H16R 3961   0.916   1.003   4.083
   31DPPC  H16S 3962   0.857   1.129   3.975
   31DPPC  H16T 3963   0.743   1.054   4.097
   31DPPC   C33 3964   0.624   1.357   5.430
   31DPPC   H3X 3965   0.730   1.385   5.410
   31DPPC   H3Y 3966   0.569   1.453   5.445
   31DPPC   C34 3967   0.562   1.288   5.308
   31DPPC   H4X 3968   0.464   1.242   5.332
   31DPPC   H4Y 3969   0.630   1.208   5.270
   31DPPC   C35 3970   0.543   1.391   5.199
   31DPPC   H5X 3971   0.503   1.487   5.239
   31DPPC   H5Y 3972   0.470   1.356   5.123
   31DPPC   C36 3973   0.682   1.415   5.142
   31DPPC   H6X 3974   0.736   1.321   5.117
   31DPPC   H6Y 3975   0.742   1.481   5.208
   31DPPC   C37 3976   0.667   1.483   5.014
   31DPPC   H7X 3977   0.766   1.526   4.986
   31DPPC   H7Y 3978   0.596   1.566   5.039
   31DPPC   C38 3979   0.613   1.389   4.908
   31DPPC   H8X 3980   0.506   1.361   4.926
   31DPPC   H8Y 3981   0.676   1.305   4.884
   31DPPC   C39 3982   0.619   1.460   4.781
   31DPPC   H9X 3983   0.550   1.530   4.834
   31DPPC   H9Y 3984   0.552   1.426   4.698
   31DPPC  C310 3985   0.758   1.522   4.737
   31DPPC  H10X 3986   0.823   1.445   4.696
   31DPPC  H10Y 3987   0.810   1.586   4.810
   31DPPC  C311 3988   0.756   1.602   4.611
   31DPPC  H11X 3989   0.731   1.708   4.619
   31DPPC  H11Y 3990   0.680   1.546   4.556
   31DPPC  C312 3991   0.867   1.631   4.523
   31DPPC  H12X 3992   0.913   1.545   4.477
   31DPPC  H12Y 3993   0.938   1.707   4.572
   31DPPC  C313 3994   0.791   1.700   4.414
   31DPPC  H13X 3995   0.875   1.777   4.408
   31DPPC  H13Y 3996   0.787   1.807   4.452
   31DPPC  C314 3997   0.681   1.639   4.264
   31DPPC  H14X 3998   0.638   1.718   4.196
   31DPPC  H14Y 3999   0.571   1.639   4.266
   31DPPC  C315 4000   0.687   1.622   4.101
   31DPPC  H15X 4001   0.588   1.614   4.047
   31DPPC  H15Y 4002   0.727   1.527   4.141
   31DPPC  C316 4003   0.774   1.661   3.984
   31DPPC  H16X 4004   0.772   1.569   3.927
   31DPPC  H16Y 4005   0.879   1.652   4.004
   31DPPC  H16Z 4006   0.778   1.762   3.944
   32DPPC     N 4007   2.886   0.533   6.349
   32DPPC   C13 4008   2.876   0.654   6.437
   32DPPC  H13A 4009   2.782   0.657   6.489
   32DPPC  H13B 4010   2.885   0.743   6.374
   32DPPC  H13C 4011   2.959   0.657   6.507
   32DPPC   C14 4012   2.867   0.407   6.427
   32DPPC  H14A 4013   2.942   0.398   6.505
   32DPPC  H14B 4014   2.874   0.318   6.364
   32DPPC  H14C 4015   2.770   0.406   6.476
   32DPPC   C15 4016   2.777   0.538   6.249
   32DPPC  H15A 4017   2.798   0.605   6.164
   32DPPC  H15B 4018   2.679   0.563   6.287
   32DPPC  H15C 4019   2.768   0.440   6.205
   32DPPC   C12 4020   3.025   0.533   6.287
   32DPPC  H12A 4021   3.044   0.438   6.238
   32DPPC  H12B 4022   3.098   0.542   6.367
   32DPPC   C11 4023   3.058   0.639   6.180
   32DPPC  H11A 4024   3.164   0.624   6.148
   32DPPC  H11B 4025   3.051   0.742   6.222
   32DPPC     P 4026   2.968   0.723   5.950
   32DPPC   O13 4027   2.951   0.857   6.008
   32DPPC   O14 4028   2.880   0.676   5.842
   32DPPC   O11 4029   3.117   0.704   5.897
   32DPPC   O12 4030   2.969   0.618   6.069
   32DPPC    C1 4031   3.219   0.797   5.916
   32DPPC    HA 4032   3.242   0.801   6.024
   32DPPC    HB 4033   3.181   0.900   5.899
   32DPPC    C2 4034   3.343   0.767   5.823
   32DPPC    HS 4035   3.421   0.837   5.835
   32DPPC   O21 4036   3.313   0.766   5.684
   32DPPC   C21 4037   3.413   0.814   5.604
   32DPPC   O22 4038   3.504   0.883   5.647
   32DPPC   C22 4039   3.364   0.797   5.457
   32DPPC   H2R 4040   3.256   0.812   5.464
   32DPPC   H2S 4041   3.339   0.694   5.437
   32DPPC    C3 4042   3.420   0.634   5.855
   32DPPC    HX 4043   3.424   0.614   5.964
   32DPPC    HY 4044   3.526   0.651   5.822
   32DPPC   O31 4045   3.365   0.522   5.795
   32DPPC   C31 4046   3.389   0.516   5.668
   32DPPC   O32 4047   3.486   0.558   5.606
   32DPPC   C32 4048   3.266   0.453   5.613
   32DPPC   H2X 4049   3.237   0.372   5.683
   32DPPC   H2Y 4050   3.293   0.410   5.518
   32DPPC   C23 4051   3.420   0.893   5.344
   32DPPC   H3R 4052   3.524   0.876   5.322
   32DPPC   H3S 4053   3.454   0.992   5.373
   32DPPC   C24 4054   3.333   0.921   5.218
   32DPPC   H4R 4055   3.377   1.003   5.168
   32DPPC   H4S 4056   3.230   0.948   5.220
   32DPPC   C25 4057   3.307   0.831   5.110
   32DPPC   H5R 4058   3.260   0.879   5.022
   32DPPC   H5S 4059   3.220   0.772   5.149
   32DPPC   C26 4060   3.450   0.786   5.087
   32DPPC   H6R 4061   3.528   0.860   5.104
   32DPPC   H6S 4062   3.447   0.762   4.980
   32DPPC   C27 4063   3.504   0.687   5.186
   32DPPC   H7R 4064   3.543   0.704   5.288
   32DPPC   H7S 4065   3.577   0.620   5.147
   32DPPC   C28 4066   3.391   0.615   5.213
   32DPPC   H8R 4067   3.295   0.649   5.254
   32DPPC   H8S 4068   3.415   0.569   5.307
   32DPPC   C29 4069   3.370   0.559   5.076
   32DPPC   H9R 4070   3.273   0.607   5.054
   32DPPC   H9S 4071   3.367   0.458   5.106
   32DPPC  C210 4072   3.455   0.519   4.951
   32DPPC  H10R 4073   3.527   0.483   5.018
   32DPPC  H10S 4074   3.497   0.602   4.897
   32DPPC  C211 4075   3.431   0.393   4.859
   32DPPC  H11R 4076   3.427   0.293   4.907
   32DPPC  H11S 4077   3.520   0.366   4.804
   32DPPC  C212 4078   3.338   0.409   4.740
   32DPPC  H12R 4079   3.249   0.361   4.737
   32DPPC  H12S 4080   3.367   0.332   4.665
   32DPPC  C213 4081   3.276   0.549   4.701
   32DPPC  H13R 4082   3.360   0.619   4.683
   32DPPC  H13S 4083   3.212   0.596   4.776
   32DPPC  C214 4084   3.187   0.528   4.576
   32DPPC  H14R 4085   3.239   0.444   4.525
   32DPPC  H14S 4086   3.183   0.612   4.507
   32DPPC  C215 4087   3.052   0.465   4.606
   32DPPC  H15R 4088   3.005   0.494   4.700
   32DPPC  H15S 4089   3.095   0.364   4.596
   32DPPC  C216 4090   2.935   0.449   4.519
   32DPPC  H16R 4091   2.842   0.400   4.550
   32DPPC  H16S 4092   2.974   0.368   4.452
   32DPPC  H16T 4093   2.918   0.548   4.476
   32DPPC   C33 4094   3.142   0.538   5.596
   32DPPC   H3X 4095   3.160   0.621   5.526
   32DPPC   H3Y 4096   3.108   0.574   5.696
   32DPPC   C34 4097   3.043   0.443   5.534
   32DPPC   H4X 4098   3.064   0.341   5.567
   32DPPC   H4Y 4099   3.064   0.440   5.428
   32DPPC   C35 4100   2.896   0.474   5.535
   32DPPC   H5X 4101   2.861   0.486   5.640
   32DPPC   H5Y 4102   2.844   0.389   5.487
   32DPPC   C36 4103   2.852   0.585   5.441
   32DPPC   H6X 4104   2.893   0.681   5.478
   32DPPC   H6Y 4105   2.741   0.585   5.444
   32DPPC   C37 4106   2.891   0.565   5.294
   32DPPC   H7X 4107   2.851   0.468   5.256
   32DPPC   H7Y 4108   3.002   0.567   5.287
   32DPPC   C38 4109   2.836   0.671   5.202
   32DPPC   H8X 4110   2.838   0.770   5.252
   32DPPC   H8Y 4111   2.730   0.644   5.181
   32DPPC   C39 4112   2.908   0.682   5.068
   32DPPC   H9X 4113   2.940   0.583   5.028
   32DPPC   H9Y 4114   3.001   0.744   5.078
   32DPPC  C310 4115   2.809   0.739   4.968
   32DPPC  H10X 4116   2.777   0.841   5.000
   32DPPC  H10Y 4117   2.719   0.673   4.968
   32DPPC  C311 4118   2.862   0.741   4.828
   32DPPC  H11X 4119   2.781   0.770   4.757
   32DPPC  H11Y 4120   2.894   0.638   4.799
   32DPPC  C312 4121   2.978   0.838   4.813
   32DPPC  H12X 4122   3.066   0.808   4.874
   32DPPC  H12Y 4123   2.947   0.940   4.844
   32DPPC  C313 4124   3.013   0.836   4.668
   32DPPC  H13X 4125   2.922   0.862   4.609
   32DPPC  H13Y 4126   3.045   0.734   4.638
   32DPPC  C314 4127   3.124   0.926   4.628
   32DPPC  H14X 4128   3.218   0.906   4.685
   32DPPC  H14Y 4129   3.100   1.034   4.643
   32DPPC  C315 4130   3.142   0.895   4.480
   32DPPC  H15X 4131   3.173   0.794   4.453
   32DPPC  H15Y 4132   3.239   0.942   4.468
   32DPPC  C316 4133   3.023   0.940   4.391
   32DPPC  H16X 4134   2.942   0.867   4.381
   32DPPC  H16Y 4135   3.054   0.972   4.290
   32DPPC  H16Z 4136   2.976   1.031   4.433
   33DPPC     N 4137   0.438   2.015   6.224
   33DPPC   C13 4138   0.354   1.988   6.346
   33DPPC  H13A 4139   0.269   1.927   6.316
   33DPPC  H13B 4140   0.314   2.081   6.386
   33DPPC  H13C 4141   0.412   1.939   6.423
   33DPPC   C14 4142   0.548   2.107   6.263
   33DPPC  H14A 4143   0.588   2.077   6.360
   33DPPC  H14B 4144   0.510   2.208   6.277
   33DPPC  H14C 4145   0.630   2.108   6.192
   33DPPC   C15 4146   0.495   1.885   6.178
   33DPPC  H15A 4147   0.557   1.837   6.251
   33DPPC  H15B 4148   0.550   1.899   6.086
   33DPPC  H15C 4149   0.412   1.818   6.155
   33DPPC   C12 4150   0.345   2.069   6.117
   33DPPC  H12A 4151   0.402   2.123   6.043
   33DPPC  H12B 4152   0.278   2.143   6.162
   33DPPC   C11 4153   0.257   1.958   6.050
   33DPPC  H11A 4154   0.316   1.875   6.009
   33DPPC  H11B 4155   0.214   1.988   5.954
   33DPPC     P 4156   0.016   1.856   6.098
   33DPPC   O13 4157  -0.021   1.919   5.970
   33DPPC   O14 4158  -0.077   1.865   6.211
   33DPPC   O11 4159   0.048   1.705   6.074
   33DPPC   O12 4160   0.159   1.910   6.143
   33DPPC    C1 4161   0.131   1.636   6.164
   33DPPC    HA 4162   0.073   1.604   6.254
   33DPPC    HB 4163   0.223   1.689   6.194
   33DPPC    C2 4164   0.168   1.512   6.090
   33DPPC    HS 4165   0.234   1.449   6.157
   33DPPC   O21 4166   0.231   1.525   5.962
   33DPPC   C21 4167   0.340   1.594   5.962
   33DPPC   O22 4168   0.409   1.620   6.060
   33DPPC   C22 4169   0.371   1.649   5.824
   33DPPC   H2R 4170   0.416   1.570   5.761
   33DPPC   H2S 4171   0.446   1.728   5.840
   33DPPC    C3 4172   0.032   1.441   6.073
   33DPPC    HX 4173  -0.020   1.408   6.165
   33DPPC    HY 4174   0.098   1.363   6.056
   33DPPC   O31 4175  -0.061   1.461   5.965
   33DPPC   C31 4176  -0.045   1.472   5.835
   33DPPC   O32 4177   0.052   1.458   5.765
   33DPPC   C32 4178  -0.172   1.510   5.772
   33DPPC   H2X 4179  -0.176   1.611   5.814
   33DPPC   H2Y 4180  -0.257   1.454   5.813
   33DPPC   C23 4181   0.238   1.703   5.767
   33DPPC   H3R 4182   0.181   1.759   5.844
   33DPPC   H3S 4183   0.182   1.615   5.741
   33DPPC   C24 4184   0.239   1.777   5.634
   33DPPC   H4R 4185   0.137   1.793   5.593
   33DPPC   H4S 4186   0.300   1.717   5.562
   33DPPC   C25 4187   0.300   1.912   5.651
   33DPPC   H5R 4188   0.398   1.863   5.645
   33DPPC   H5S 4189   0.279   1.959   5.750
   33DPPC   C26 4190   0.302   2.008   5.533
   33DPPC   H6R 4191   0.329   2.109   5.571
   33DPPC   H6S 4192   0.201   2.017   5.490
   33DPPC   C27 4193   0.405   1.959   5.430
   33DPPC   H7R 4194   0.367   1.870   5.377
   33DPPC   H7S 4195   0.493   1.923   5.485
   33DPPC   C28 4196   0.467   2.062   5.336
   33DPPC   H8R 4197   0.576   2.045   5.334
   33DPPC   H8S 4198   0.458   2.167   5.370
   33DPPC   C29 4199   0.422   2.040   5.193
   33DPPC   H9R 4200   0.315   2.066   5.187
   33DPPC   H9S 4201   0.435   1.932   5.169
   33DPPC  C210 4202   0.506   2.124   5.096
   33DPPC  H10R 4203   0.602   2.070   5.081
   33DPPC  H10S 4204   0.533   2.221   5.142
   33DPPC  C211 4205   0.442   2.149   4.959
   33DPPC  H11R 4206   0.521   2.194   4.895
   33DPPC  H11S 4207   0.354   2.216   4.964
   33DPPC  C212 4208   0.395   2.024   4.887
   33DPPC  H12R 4209   0.294   1.990   4.914
   33DPPC  H12S 4210   0.460   1.948   4.931
   33DPPC  C213 4211   0.403   2.041   4.732
   33DPPC  H13R 4212   0.512   2.043   4.706
   33DPPC  H13S 4213   0.369   2.140   4.702
   33DPPC  C214 4214   0.310   1.938   4.655
   33DPPC  H14R 4215   0.241   1.866   4.698
   33DPPC  H14S 4216   0.372   1.883   4.724
   33DPPC  C215 4217   0.331   1.905   4.499
   33DPPC  H15R 4218   0.439   1.936   4.502
   33DPPC  H15S 4219   0.346   1.976   4.429
   33DPPC  C216 4220   0.291   1.777   4.406
   33DPPC  H16R 4221   0.347   1.681   4.417
   33DPPC  H16S 4222   0.331   1.777   4.301
   33DPPC  H16T 4223   0.200   1.726   4.433
   33DPPC   C33 4224  -0.162   1.497   5.618
   33DPPC   H3X 4225  -0.263   1.516   5.578
   33DPPC   H3Y 4226  -0.134   1.393   5.591
   33DPPC   C34 4227  -0.062   1.590   5.546
   33DPPC   H4X 4228   0.044   1.580   5.577
   33DPPC   H4Y 4229  -0.091   1.696   5.563
   33DPPC   C35 4230  -0.055   1.556   5.399
   33DPPC   H5X 4231  -0.148   1.501   5.371
   33DPPC   H5Y 4232   0.030   1.491   5.370
   33DPPC   C36 4233  -0.039   1.683   5.321
   33DPPC   H6X 4234   0.048   1.744   5.353
   33DPPC   H6Y 4235  -0.121   1.748   5.352
   33DPPC   C37 4236  -0.017   1.649   5.173
   33DPPC   H7X 4237   0.057   1.569   5.161
   33DPPC   H7Y 4238   0.027   1.742   5.132
   33DPPC   C38 4239  -0.129   1.599   5.081
   33DPPC   H8X 4240  -0.227   1.648   5.100
   33DPPC   H8Y 4241  -0.160   1.496   5.105
   33DPPC   C39 4242  -0.090   1.639   4.933
   33DPPC   H9X 4243  -0.053   1.742   4.917
   33DPPC   H9Y 4244  -0.168   1.650   4.859
   33DPPC  C310 4245   0.003   1.542   4.873
   33DPPC  H10X 4246  -0.045   1.444   4.899
   33DPPC  H10Y 4247   0.093   1.559   4.934
   33DPPC  C311 4248   0.024   1.570   4.722
   33DPPC  H11X 4249   0.112   1.511   4.693
   33DPPC  H11Y 4250   0.037   1.679   4.707
   33DPPC  C312 4251  -0.090   1.533   4.628
   33DPPC  H12X 4252  -0.168   1.608   4.654
   33DPPC  H12Y 4253  -0.120   1.426   4.639
   33DPPC  C313 4254  -0.085   1.555   4.482
   33DPPC  H13X 4255  -0.008   1.489   4.437
   33DPPC  H13Y 4256  -0.059   1.664   4.478
   33DPPC  C314 4257  -0.215   1.529   4.405
   33DPPC  H14X 4258  -0.289   1.612   4.417
   33DPPC  H14Y 4259  -0.268   1.432   4.415
   33DPPC  C315 4260  -0.168   1.520   4.266
   33DPPC  H15X 4261  -0.257   1.497   4.204
   33DPPC  H15Y 4262  -0.099   1.436   4.249
   33DPPC  C316 4263  -0.101   1.654   4.243
   33DPPC  H16X 4264  -0.179   1.728   4.273
   33DPPC  H16Y 4265  -0.065   1.668   4.141
   33DPPC  H16Z 4266  -0.011   1.682   4.298
   34DPPC     N 4267   0.189   3.404   6.160
   34DPPC   C13 4268   0.227   3.378   6.303
   34DPPC  H13A 4269   0.157   3.422   6.372
   34DPPC  H13B 4270   0.327   3.416   6.321
   34DPPC  H13C 4271   0.229   3.271   6.322
   34DPPC   C14 4272   0.264   3.313   6.070
   34DPPC  H14A 4273   0.370   3.324   6.086
   34DPPC  H14B 4274   0.244   3.333   5.966
   34DPPC  H14C 4275   0.238   3.209   6.090
   34DPPC   C15 4276   0.055   3.365   6.145
   34DPPC  H15A 4277   0.015   3.384   6.046
   34DPPC  H15B 4278  -0.012   3.417   6.214
   34DPPC  H15C 4279   0.038   3.259   6.165
   34DPPC   C12 4280   0.193   3.549   6.120
   34DPPC  H12A 4281   0.108   3.600   6.163
   34DPPC  H12B 4282   0.179   3.552   6.012
   34DPPC   C11 4283   0.319   3.624   6.155
   34DPPC  H11A 4284   0.309   3.666   6.258
   34DPPC  H11B 4285   0.330   3.710   6.084
   34DPPC     P 4286   0.560   3.561   6.225
   34DPPC   O13 4287   0.562   3.521   6.367
   34DPPC   O14 4288   0.569   3.706   6.213
   34DPPC   O11 4289   0.665   3.476   6.137
   34DPPC   O12 4290   0.427   3.531   6.147
   34DPPC    C1 4291   0.635   3.346   6.078
   34DPPC    HA 4292   0.536   3.308   6.109
   34DPPC    HB 4293   0.714   3.272   6.106
   34DPPC    C2 4294   0.631   3.338   5.923
   34DPPC    HS 4295   0.730   3.369   5.884
   34DPPC   O21 4296   0.519   3.423   5.880
   34DPPC   C21 4297   0.548   3.465   5.758
   34DPPC   O22 4298   0.640   3.421   5.692
   34DPPC   C22 4299   0.456   3.565   5.697
   34DPPC   H2R 4300   0.464   3.554   5.587
   34DPPC   H2S 4301   0.494   3.665   5.717
   34DPPC    C3 4302   0.617   3.189   5.872
   34DPPC    HX 4303   0.546   3.137   5.939
   34DPPC    HY 4304   0.714   3.136   5.886
   34DPPC   O31 4305   0.582   3.180   5.731
   34DPPC   C31 4306   0.451   3.195   5.715
   34DPPC   O32 4307   0.372   3.200   5.808
   34DPPC   C32 4308   0.410   3.220   5.566
   34DPPC   H2X 4309   0.308   3.223   5.567
   34DPPC   H2Y 4310   0.365   3.144   5.502
   34DPPC   C23 4311   0.318   3.539   5.750
   34DPPC   H3R 4312   0.315   3.562   5.859
   34DPPC   H3S 4313   0.295   3.431   5.733
   34DPPC   C24 4314   0.216   3.623   5.678
   34DPPC   H4R 4315   0.233   3.732   5.688
   34DPPC   H4S 4316   0.121   3.599   5.729
   34DPPC   C25 4317   0.207   3.588   5.530
   34DPPC   H5R 4318   0.098   3.579   5.510
   34DPPC   H5S 4319   0.258   3.491   5.508
   34DPPC   C26 4320   0.257   3.694   5.433
   34DPPC   H6R 4321   0.359   3.667   5.398
   34DPPC   H6S 4322   0.264   3.791   5.486
   34DPPC   C27 4323   0.161   3.703   5.313
   34DPPC   H7R 4324   0.184   3.795   5.255
   34DPPC   H7S 4325   0.056   3.711   5.350
   34DPPC   C28 4326   0.177   3.578   5.226
   34DPPC   H8R 4327   0.149   3.488   5.285
   34DPPC   H8S 4328   0.284   3.567   5.200
   34DPPC   C29 4329   0.096   3.575   5.096
   34DPPC   H9R 4330  -0.010   3.606   5.112
   34DPPC   H9S 4331   0.095   3.469   5.062
   34DPPC  C210 4332   0.161   3.659   4.987
   34DPPC  H10R 4333   0.272   3.657   5.001
   34DPPC  H10S 4334   0.129   3.765   4.994
   34DPPC  C211 4335   0.126   3.606   4.848
   34DPPC  H11R 4336   0.022   3.635   4.822
   34DPPC  H11S 4337   0.134   3.495   4.846
   34DPPC  C212 4338   0.218   3.663   4.744
   34DPPC  H12R 4339   0.325   3.656   4.775
   34DPPC  H12S 4340   0.195   3.769   4.721
   34DPPC  C213 4341   0.211   3.585   4.617
   34DPPC  H13R 4342   0.107   3.576   4.577
   34DPPC  H13S 4343   0.252   3.481   4.626
   34DPPC  C214 4344   0.298   3.662   4.522
   34DPPC  H14R 4345   0.405   3.633   4.535
   34DPPC  H14S 4346   0.289   3.773   4.518
   34DPPC  C215 4347   0.256   3.617   4.392
   34DPPC  H15R 4348   0.157   3.652   4.354
   34DPPC  H15S 4349   0.249   3.508   4.411
   34DPPC  C216 4350   0.364   3.660   4.302
   34DPPC  H16R 4351   0.360   3.767   4.277
   34DPPC  H16S 4352   0.343   3.633   4.201
   34DPPC  H16T 4353   0.462   3.613   4.327
   34DPPC   C33 4354   0.516   3.278   5.472
   34DPPC   H3X 4355   0.613   3.225   5.490
   34DPPC   H3Y 4356   0.524   3.381   5.507
   34DPPC   C34 4357   0.491   3.281   5.320
   34DPPC   H4X 4358   0.389   3.318   5.300
   34DPPC   H4Y 4359   0.502   3.181   5.273
   34DPPC   C35 4360   0.596   3.368   5.251
   34DPPC   H5X 4361   0.698   3.331   5.282
   34DPPC   H5Y 4362   0.587   3.473   5.285
   34DPPC   C36 4363   0.594   3.362   5.097
   34DPPC   H6X 4364   0.618   3.257   5.066
   34DPPC   H6Y 4365   0.673   3.433   5.064
   34DPPC   C37 4366   0.465   3.402   5.024
   34DPPC   H7X 4367   0.447   3.509   5.047
   34DPPC   H7Y 4368   0.383   3.342   5.067
   34DPPC   C38 4369   0.461   3.378   4.870
   34DPPC   H8X 4370   0.367   3.428   4.835
   34DPPC   H8Y 4371   0.454   3.271   4.847
   34DPPC   C39 4372   0.571   3.440   4.783
   34DPPC   H9X 4373   0.669   3.451   4.836
   34DPPC   H9Y 4374   0.525   3.537   4.761
   34DPPC  C310 4375   0.585   3.403   4.635
   34DPPC  H10X 4376   0.672   3.462   4.596
   34DPPC  H10Y 4377   0.495   3.438   4.580
   34DPPC  C311 4378   0.603   3.255   4.612
   34DPPC  H11X 4379   0.540   3.188   4.672
   34DPPC  H11Y 4380   0.702   3.239   4.649
   34DPPC  C312 4381   0.633   3.209   4.472
   34DPPC  H12X 4382   0.700   3.282   4.428
   34DPPC  H12Y 4383   0.543   3.215   4.409
   34DPPC  C313 4384   0.696   3.069   4.477
   34DPPC  H13X 4385   0.618   3.005   4.522
   34DPPC  H13Y 4386   0.783   3.059   4.545
   34DPPC  C314 4387   0.729   3.012   4.340
   34DPPC  H14X 4388   0.649   3.041   4.269
   34DPPC  H14Y 4389   0.737   2.902   4.350
   34DPPC  C315 4390   0.861   3.051   4.278
   34DPPC  H15X 4391   0.944   3.016   4.345
   34DPPC  H15Y 4392   0.868   3.161   4.259
   34DPPC  C316 4393   0.886   2.978   4.150
   34DPPC  H16X 4394   0.995   2.973   4.141
   34DPPC  H16Y 4395   0.842   3.033   4.064
   34DPPC  H16Z 4396   0.857   2.872   4.155
   35DPPC     N 4397   4.482   0.637   6.113
   35DPPC   C13 4398   4.360   0.713   6.080
   35DPPC  H13A 4399   4.291   0.661   6.015
   35DPPC  H13B 4400   4.392   0.802   6.028
   35DPPC  H13C 4401   4.303   0.742   6.168
   35DPPC   C14 4402   4.531   0.559   5.998
   35DPPC  H14A 4403   4.548   0.627   5.914
   35DPPC  H14B 4404   4.458   0.486   5.969
   35DPPC  H14C 4405   4.626   0.510   6.016
   35DPPC   C15 4406   4.580   0.743   6.141
   35DPPC  H15A 4407   4.618   0.789   6.051
   35DPPC  H15B 4408   4.667   0.707   6.195
   35DPPC  H15C 4409   4.535   0.822   6.200
   35DPPC   C12 4410   4.454   0.548   6.230
   35DPPC  H12A 4411   4.427   0.612   6.312
   35DPPC  H12B 4412   4.546   0.497   6.256
   35DPPC   C11 4413   4.341   0.441   6.216
   35DPPC  H11A 4414   4.344   0.380   6.308
   35DPPC  H11B 4415   4.365   0.375   6.130
   35DPPC     P 4416   4.083   0.398   6.195
   35DPPC   O13 4417   3.959   0.475   6.223
   35DPPC   O14 4418   4.111   0.278   6.278
   35DPPC   O11 4419   4.090   0.357   6.042
   35DPPC   O12 4420   4.210   0.497   6.203
   35DPPC    C1 4421   4.143   0.446   5.945
   35DPPC    HA 4422   4.253   0.436   5.942
   35DPPC    HB 4423   4.113   0.552   5.963
   35DPPC    C2 4424   4.090   0.406   5.809
   35DPPC    HS 4425   3.982   0.399   5.829
   35DPPC   O21 4426   4.165   0.290   5.762
   35DPPC   C21 4427   4.116   0.172   5.731
   35DPPC   O22 4428   4.039   0.103   5.793
   35DPPC   C22 4429   4.160   0.143   5.585
   35DPPC   H2R 4430   4.230   0.064   5.615
   35DPPC   H2S 4431   4.218   0.222   5.537
   35DPPC    C3 4432   4.097   0.512   5.696
   35DPPC    HX 4433   4.055   0.609   5.732
   35DPPC    HY 4434   4.037   0.503   5.606
   35DPPC   O31 4435   4.231   0.502   5.645
   35DPPC   C31 4436   4.302   0.574   5.722
   35DPPC   O32 4437   4.257   0.657   5.800
   35DPPC   C32 4438   4.452   0.549   5.696
   35DPPC   H2X 4439   4.519   0.586   5.770
   35DPPC   H2Y 4440   4.485   0.631   5.640
   35DPPC   C23 4441   4.046   0.094   5.488
   35DPPC   H3R 4442   3.970   0.024   5.531
   35DPPC   H3S 4443   4.093   0.048   5.411
   35DPPC   C24 4444   4.016   0.125   5.338
   35DPPC   H4R 4445   3.924   0.169   5.364
   35DPPC   H4S 4446   3.947   0.054   5.298
   35DPPC   C25 4447   4.129   0.187   5.240
   35DPPC   H5R 4448   4.215   0.127   5.229
   35DPPC   H5S 4449   4.189   0.267   5.287
   35DPPC   C26 4450   4.100   0.212   5.090
   35DPPC   H6R 4451   3.994   0.206   5.063
   35DPPC   H6S 4452   4.150   0.147   5.017
   35DPPC   C27 4453   4.139   0.349   5.042
   35DPPC   H7R 4454   4.118   0.334   4.936
   35DPPC   H7S 4455   4.235   0.364   5.075
   35DPPC   C28 4456   4.083   0.470   5.111
   35DPPC   H8R 4457   4.112   0.462   5.216
   35DPPC   H8S 4458   3.992   0.429   5.069
   35DPPC   C29 4459   4.056   0.620   5.091
   35DPPC   H9R 4460   4.016   0.645   5.186
   35DPPC   H9S 4461   3.986   0.656   5.018
   35DPPC  C210 4462   4.173   0.702   5.108
   35DPPC  H10R 4463   4.201   0.618   5.051
   35DPPC  H10S 4464   4.242   0.647   5.153
   35DPPC  C211 4465   4.199   0.841   5.039
   35DPPC  H11R 4466   4.194   0.910   5.125
   35DPPC  H11S 4467   4.119   0.848   4.972
   35DPPC  C212 4468   4.323   0.907   4.958
   35DPPC  H12R 4469   4.358   0.932   5.057
   35DPPC  H12S 4470   4.302   1.010   4.936
   35DPPC  C213 4471   4.438   0.859   4.852
   35DPPC  H13R 4472   4.487   0.760   4.854
   35DPPC  H13S 4473   4.545   0.840   4.860
   35DPPC  C214 4474   4.407   0.855   4.717
   35DPPC  H14R 4475   4.338   0.938   4.712
   35DPPC  H14S 4476   4.365   0.757   4.680
   35DPPC  C215 4477   4.536   0.837   4.653
   35DPPC  H15R 4478   4.573   0.733   4.684
   35DPPC  H15S 4479   4.613   0.910   4.689
   35DPPC  C216 4480   4.482   0.851   4.517
   35DPPC  H16R 4481   4.544   0.809   4.439
   35DPPC  H16S 4482   4.469   0.961   4.509
   35DPPC  H16T 4483   4.384   0.799   4.505
   35DPPC   C33 4484   4.508   0.437   5.611
   35DPPC   H3X 4485   4.478   0.344   5.660
   35DPPC   H3Y 4486   4.619   0.456   5.610
   35DPPC   C34 4487   4.478   0.424   5.463
   35DPPC   H4X 4488   4.546   0.496   5.409
   35DPPC   H4Y 4489   4.371   0.439   5.437
   35DPPC   C35 4490   4.533   0.293   5.413
   35DPPC   H5X 4491   4.480   0.213   5.465
   35DPPC   H5Y 4492   4.640   0.318   5.418
   35DPPC   C36 4493   4.519   0.265   5.270
   35DPPC   H6X 4494   4.533   0.376   5.256
   35DPPC   H6Y 4495   4.409   0.285   5.257
   35DPPC   C37 4496   4.610   0.165   5.142
   35DPPC   H7X 4497   4.560   0.081   5.189
   35DPPC   H7Y 4498   4.706   0.175   5.186
   35DPPC   C38 4499   4.596   0.174   4.931
   35DPPC   H8X 4500   4.630   0.079   4.901
   35DPPC   H8Y 4501   4.654   0.238   4.869
   35DPPC   C39 4502   4.452   0.256   4.827
   35DPPC   H9X 4503   4.401   0.351   4.850
   35DPPC   H9Y 4504   4.344   0.245   4.864
   35DPPC  C310 4505   4.410   0.277   4.697
   35DPPC  H10X 4506   4.354   0.185   4.694
   35DPPC  H10Y 4507   4.502   0.310   4.648
   35DPPC  C311 4508   4.283   0.352   4.686
   35DPPC  H11X 4509   4.335   0.445   4.713
   35DPPC  H11Y 4510   4.192   0.322   4.746
   35DPPC  C312 4511   4.261   0.357   4.549
   35DPPC  H12X 4512   4.349   0.421   4.515
   35DPPC  H12Y 4513   4.165   0.409   4.528
   35DPPC  C313 4514   4.272   0.214   4.500
   35DPPC  H13X 4515   4.225   0.141   4.570
   35DPPC  H13Y 4516   4.380   0.183   4.487
   35DPPC  C314 4517   4.192   0.209   4.381
   35DPPC  H14X 4518   4.085   0.208   4.407
   35DPPC  H14Y 4519   4.218   0.110   4.336
   35DPPC  C315 4520   4.230   0.336   4.305
   35DPPC  H15X 4521   4.235   0.440   4.342
   35DPPC  H15Y 4522   4.178   0.347   4.209
   35DPPC  C316 4523   4.368   0.313   4.273
   35DPPC  H16X 4524   4.373   0.361   4.173
   35DPPC  H16Y 4525   4.375   0.201   4.268
   35DPPC  H16Z 4526   4.453   0.343   4.335
   36DPPC     N 4527   0.171  -0.025   6.215
   36DPPC   C13 4528   0.204  -0.004   6.352
   36DPPC  H13A 4529   0.133   0.065   6.395
   36DPPC  H13B 4530   0.305   0.037   6.362
   36DPPC  H13C 4531   0.202  -0.095   6.410
   36DPPC   C14 4532   0.031  -0.071   6.213
   36DPPC  H14A 4533  -0.010  -0.088   6.114
   36DPPC  H14B 4534  -0.032   0.005   6.257
   36DPPC  H14C 4535   0.020  -0.163   6.269
   36DPPC   C15 4536   0.185   0.107   6.147
   36DPPC  H15A 4537   0.150   0.191   6.207
   36DPPC  H15B 4538   0.130   0.106   6.055
   36DPPC  H15C 4539   0.291   0.125   6.128
   36DPPC   C12 4540   0.267  -0.130   6.163
   36DPPC  H12A 4541   0.275  -0.116   6.056
   36DPPC  H12B 4542   0.224  -0.227   6.181
   36DPPC   C11 4543   0.411  -0.133   6.220
   36DPPC  H11A 4544   0.460  -0.226   6.180
   36DPPC  H11B 4545   0.411  -0.148   6.329
   36DPPC     P 4546   0.566  -0.012   6.052
   36DPPC   O13 4547   0.640  -0.140   6.041
   36DPPC   O14 4548   0.642   0.114   6.039
   36DPPC   O11 4549   0.445  -0.011   5.949
   36DPPC   O12 4550   0.484  -0.013   6.189
   36DPPC    C1 4551   0.425   0.109   5.872
   36DPPC    HA 4552   0.501   0.113   5.791
   36DPPC    HB 4553   0.436   0.201   5.935
   36DPPC    C2 4554   0.285   0.113   5.809
   36DPPC    HS 4555   0.208   0.113   5.890
   36DPPC   O21 4556   0.272  -0.001   5.725
   36DPPC   C21 4557   0.228  -0.108   5.786
   36DPPC   O22 4558   0.180  -0.114   5.898
   36DPPC   C22 4559   0.243  -0.220   5.683
   36DPPC   H2R 4560   0.205  -0.311   5.727
   36DPPC   H2S 4561   0.351  -0.239   5.674
   36DPPC    C3 4562   0.252   0.238   5.726
   36DPPC    HX 4563   0.239   0.322   5.797
   36DPPC    HY 4564   0.155   0.219   5.675
   36DPPC   O31 4565   0.356   0.274   5.634
   36DPPC   C31 4566   0.358   0.215   5.515
   36DPPC   O32 4567   0.277   0.138   5.470
   36DPPC   C32 4568   0.483   0.262   5.443
   36DPPC   H2X 4569   0.560   0.192   5.479
   36DPPC   H2Y 4570   0.508   0.366   5.475
   36DPPC   C23 4571   0.172  -0.177   5.548
   36DPPC   H3R 4572   0.222  -0.083   5.515
   36DPPC   H3S 4573   0.075  -0.134   5.575
   36DPPC   C24 4574   0.159  -0.272   5.419
   36DPPC   H4R 4575   0.133  -0.211   5.331
   36DPPC   H4S 4576   0.094  -0.359   5.410
   36DPPC   C25 4577   0.265  -0.363   5.402
   36DPPC   H5R 4578   0.265  -0.432   5.314
   36DPPC   H5S 4579   0.273  -0.428   5.495
   36DPPC   C26 4580   0.346  -0.241   5.387
   36DPPC   H6R 4581   0.410  -0.313   5.424
   36DPPC   H6S 4582   0.383  -0.183   5.474
   36DPPC   C27 4583   0.363  -0.156   5.252
   36DPPC   H7R 4584   0.445  -0.083   5.266
   36DPPC   H7S 4585   0.274  -0.091   5.241
   36DPPC   C28 4586   0.398  -0.223   5.115
   36DPPC   H8R 4587   0.330  -0.309   5.099
   36DPPC   H8S 4588   0.505  -0.258   5.115
   36DPPC   C29 4589   0.415  -0.150   4.983
   36DPPC   H9R 4590   0.322  -0.094   4.964
   36DPPC   H9S 4591   0.426  -0.233   4.908
   36DPPC  C210 4592   0.543  -0.066   4.976
   36DPPC  H10R 4593   0.631  -0.121   5.018
   36DPPC  H10S 4594   0.527   0.022   5.042
   36DPPC  C211 4595   0.576  -0.024   4.832
   36DPPC  H11R 4596   0.605  -0.116   4.775
   36DPPC  H11S 4597   0.663   0.045   4.832
   36DPPC  C212 4598   0.453   0.040   4.765
   36DPPC  H12R 4599   0.393   0.092   4.844
   36DPPC  H12S 4600   0.390  -0.044   4.729
   36DPPC  C213 4601   0.478   0.139   4.649
   36DPPC  H13R 4602   0.537   0.087   4.570
   36DPPC  H13S 4603   0.536   0.226   4.686
   36DPPC  C214 4604   0.348   0.191   4.584
   36DPPC  H14R 4605   0.294   0.255   4.657
   36DPPC  H14S 4606   0.282   0.104   4.561
   36DPPC  C215 4607   0.368   0.269   4.453
   36DPPC  H15R 4608   0.267   0.302   4.418
   36DPPC  H15S 4609   0.412   0.203   4.374
   36DPPC  C216 4610   0.454   0.393   4.467
   36DPPC  H16R 4611   0.561   0.371   4.488
   36DPPC  H16S 4612   0.410   0.445   4.553
   36DPPC  H16T 4613   0.447   0.461   4.379
   36DPPC   C33 4614   0.480   0.247   5.291
   36DPPC   H3X 4615   0.420   0.163   5.253
   36DPPC   H3Y 4616   0.583   0.244   5.248
   36DPPC   C34 4617   0.431   0.373   5.233
   36DPPC   H4X 4618   0.511   0.444   5.258
   36DPPC   H4Y 4619   0.335   0.400   5.283
   36DPPC   C35 4620   0.433   0.378   5.084
   36DPPC   H5X 4621   0.531   0.358   5.037
   36DPPC   H5Y 4622   0.411   0.477   5.057
   36DPPC   C36 4623   0.311   0.340   5.011
   36DPPC   H6X 4624   0.329   0.232   5.032
   36DPPC   H6Y 4625   0.333   0.353   4.903
   36DPPC   C37 4626   0.164   0.400   5.057
   36DPPC   H7X 4627   0.151   0.504   5.055
   36DPPC   H7Y 4628   0.203   0.403   5.156
   36DPPC   C38 4629  -0.006   0.333   5.049
   36DPPC   H8X 4630   0.037   0.393   4.972
   36DPPC   H8Y 4631  -0.070   0.390   5.091
   36DPPC   C39 4632  -0.086   0.143   5.039
   36DPPC   H9X 4633  -0.112   0.106   5.132
   36DPPC   H9Y 4634  -0.015   0.057   5.043
   36DPPC  C310 4635  -0.107   0.025   4.905
   36DPPC  H10X 4636  -0.204   0.058   4.864
   36DPPC  H10Y 4637  -0.122  -0.080   4.934
   36DPPC  C311 4638  -0.027   0.002   4.761
   36DPPC  H11X 4639   0.043   0.079   4.719
   36DPPC  H11Y 4640  -0.100   0.000   4.677
   36DPPC  C312 4641   0.084  -0.090   4.730
   36DPPC  H12X 4642   0.061  -0.182   4.783
   36DPPC  H12Y 4643   0.184  -0.049   4.759
   36DPPC  C313 4644   0.091  -0.100   4.579
   36DPPC  H13X 4645   0.099  -0.007   4.518
   36DPPC  H13Y 4646  -0.010  -0.137   4.548
   36DPPC  C314 4647   0.209  -0.194   4.555
   36DPPC  H14X 4648   0.188  -0.284   4.619
   36DPPC  H14Y 4649   0.306  -0.152   4.584
   36DPPC  C315 4650   0.212  -0.239   4.414
   36DPPC  H15X 4651   0.108  -0.212   4.390
   36DPPC  H15Y 4652   0.227  -0.349   4.403
   36DPPC  C316 4653   0.296  -0.165   4.315
   36DPPC  H16X 4654   0.396  -0.139   4.354
   36DPPC  H16Y 4655   0.244  -0.074   4.282
   36DPPC  H16Z 4656   0.302  -0.236   4.230
   37DPPC     N 4657   2.547   2.186   2.134
   37DPPC   C13 4658   2.420   2.109   2.153
   37DPPC  H13A 4659   2.410   2.085   2.259
   37DPPC  H13B 4660   2.423   2.015   2.099
   37DPPC  H13C 4661   2.335   2.167   2.122
   37DPPC   C14 4662   2.662   2.102   2.180
   37DPPC  H14A 4663   2.677   2.016   2.119
   37DPPC  H14B 4664   2.643   2.069   2.282
   37DPPC  H14C 4665   2.752   2.160   2.191
   37DPPC   C15 4666   2.560   2.219   1.989
   37DPPC  H15A 4667   2.663   2.241   1.964
   37DPPC  H15B 4668   2.501   2.307   1.964
   37DPPC  H15C 4669   2.525   2.137   1.927
   37DPPC   C12 4670   2.545   2.313   2.217
   37DPPC  H12A 4671   2.467   2.375   2.176
   37DPPC  H12B 4672   2.636   2.369   2.201
   37DPPC   C11 4673   2.527   2.298   2.369
   37DPPC  H11A 4674   2.430   2.248   2.392
   37DPPC  H11B 4675   2.524   2.400   2.414
   37DPPC     P 4676   2.702   2.246   2.559
   37DPPC   O13 4677   2.597   2.245   2.662
   37DPPC   O14 4678   2.791   2.363   2.547
   37DPPC   O11 4679   2.787   2.114   2.573
   37DPPC   O12 4680   2.634   2.220   2.419
   37DPPC    C1 4681   2.760   1.982   2.521
   37DPPC    HA 4682   2.856   1.926   2.522
   37DPPC    HB 4683   2.725   1.988   2.417
   37DPPC    C2 4684   2.660   1.890   2.600
   37DPPC    HS 4685   2.646   1.796   2.543
   37DPPC   O21 4686   2.535   1.954   2.622
   37DPPC   C21 4687   2.450   1.950   2.525
   37DPPC   O22 4688   2.465   1.904   2.413
   37DPPC   C22 4689   2.321   2.006   2.572
   37DPPC   H2R 4690   2.241   1.982   2.500
   37DPPC   H2S 4691   2.332   2.117   2.578
   37DPPC    C3 4692   2.707   1.842   2.739
   37DPPC    HX 4693   2.799   1.782   2.733
   37DPPC    HY 4694   2.628   1.783   2.789
   37DPPC   O31 4695   2.717   1.953   2.824
   37DPPC   C31 4696   2.828   2.014   2.815
   37DPPC   O32 4697   2.934   1.966   2.774
   37DPPC   C32 4698   2.791   2.139   2.896
   37DPPC   H2X 4699   2.891   2.155   2.923
   37DPPC   H2Y 4700   2.730   2.110   2.984
   37DPPC   C23 4701   2.289   1.950   2.711
   37DPPC   H3R 4702   2.363   1.883   2.760
   37DPPC   H3S 4703   2.195   1.889   2.700
   37DPPC   C24 4704   2.261   2.066   2.806
   37DPPC   H4R 4705   2.211   2.012   2.889
   37DPPC   H4S 4706   2.187   2.120   2.741
   37DPPC   C25 4707   2.368   2.171   2.855
   37DPPC   H5R 4708   2.388   2.237   2.768
   37DPPC   H5S 4709   2.459   2.112   2.880
   37DPPC   C26 4710   2.363   2.271   2.977
   37DPPC   H6R 4711   2.287   2.343   3.012
   37DPPC   H6S 4712   2.421   2.362   2.949
   37DPPC   C27 4713   2.383   2.205   3.110
   37DPPC   H7R 4714   2.372   2.096   3.123
   37DPPC   H7S 4715   2.317   2.252   3.184
   37DPPC   C28 4716   2.501   2.260   3.167
   37DPPC   H8R 4717   2.477   2.370   3.156
   37DPPC   H8S 4718   2.581   2.236   3.095
   37DPPC   C29 4719   2.517   2.204   3.309
   37DPPC   H9R 4720   2.621   2.220   3.341
   37DPPC   H9S 4721   2.502   2.095   3.301
   37DPPC  C210 4722   2.428   2.257   3.424
   37DPPC  H10R 4723   2.336   2.199   3.417
   37DPPC  H10S 4724   2.393   2.362   3.414
   37DPPC  C211 4725   2.493   2.227   3.562
   37DPPC  H11R 4726   2.573   2.294   3.597
   37DPPC  H11S 4727   2.540   2.127   3.553
   37DPPC  C212 4728   2.398   2.231   3.678
   37DPPC  H12R 4729   2.339   2.143   3.657
   37DPPC  H12S 4730   2.335   2.323   3.683
   37DPPC  C213 4731   2.446   2.185   3.814
   37DPPC  H13R 4732   2.530   2.249   3.850
   37DPPC  H13S 4733   2.480   2.080   3.806
   37DPPC  C214 4734   2.326   2.192   3.909
   37DPPC  H14R 4735   2.245   2.123   3.877
   37DPPC  H14S 4736   2.284   2.296   3.902
   37DPPC  C215 4737   2.367   2.164   4.053
   37DPPC  H15R 4738   2.291   2.206   4.122
   37DPPC  H15S 4739   2.463   2.218   4.067
   37DPPC  C216 4740   2.390   2.017   4.085
   37DPPC  H16R 4741   2.409   2.004   4.193
   37DPPC  H16S 4742   2.477   1.978   4.028
   37DPPC  H16T 4743   2.300   1.959   4.060
   37DPPC   C33 4744   2.831   2.287   2.890
   37DPPC   H3X 4745   2.728   2.325   2.890
   37DPPC   H3Y 4746   2.884   2.304   2.792
   37DPPC   C34 4747   2.916   2.357   3.005
   37DPPC   H4X 4748   2.882   2.448   2.971
   37DPPC   H4Y 4749   3.009   2.405   2.987
   37DPPC   C35 4750   2.898   2.361   3.160
   37DPPC   H5X 4751   2.903   2.279   3.224
   37DPPC   H5Y 4752   2.791   2.352   3.172
   37DPPC   C36 4753   2.983   2.467   3.240
   37DPPC   H6X 4754   2.957   2.568   3.202
   37DPPC   H6Y 4755   3.092   2.456   3.228
   37DPPC   C37 4756   2.952   2.474   3.391
   37DPPC   H7X 4757   2.848   2.467   3.397
   37DPPC   H7Y 4758   2.978   2.568   3.444
   37DPPC   C38 4759   2.983   2.355   3.478
   37DPPC   H8X 4760   3.088   2.382   3.489
   37DPPC   H8Y 4761   2.957   2.261   3.426
   37DPPC   C39 4762   2.919   2.357   3.616
   37DPPC   H9X 4763   2.812   2.327   3.611
   37DPPC   H9Y 4764   2.942   2.456   3.662
   37DPPC  C310 4765   2.966   2.262   3.720
   37DPPC  H10X 4766   3.050   2.308   3.773
   37DPPC  H10Y 4767   3.003   2.172   3.665
   37DPPC  C311 4768   2.876   2.244   3.840
   37DPPC  H11X 4769   2.771   2.225   3.814
   37DPPC  H11Y 4770   2.898   2.323   3.916
   37DPPC  C312 4771   2.923   2.123   3.908
   37DPPC  H12X 4772   3.021   2.151   3.945
   37DPPC  H12Y 4773   2.952   2.071   3.817
   37DPPC  C313 4774   2.828   2.035   3.993
   37DPPC  H13X 4775   2.864   1.935   4.021
   37DPPC  H13Y 4776   2.746   2.000   3.929
   37DPPC  C314 4777   2.816   2.064   4.144
   37DPPC  H14X 4778   2.750   1.987   4.187
   37DPPC  H14Y 4779   2.772   2.166   4.142
   37DPPC  C315 4780   2.943   2.067   4.236
   37DPPC  H15X 4781   2.921   2.093   4.336
   37DPPC  H15Y 4782   2.987   2.160   4.194
   37DPPC  C316 4783   3.029   1.952   4.303
   37DPPC  H16X 4784   3.094   1.994   4.384
   37DPPC  H16Y 4785   3.116   1.908   4.257
   37DPPC  H16Z 4786   2.970   1.863   4.329
   38DPPC     N 4787   2.237   1.542   2.133
   38DPPC   C13 4788   2.249   1.665   2.218
   38DPPC  H13A 4789   2.277   1.752   2.161
   38DPPC  H13B 4790   2.325   1.648   2.296
   38DPPC  H13C 4791   2.158   1.685   2.274
   38DPPC   C14 4792   2.147   1.570   2.016
   38DPPC  H14A 4793   2.200   1.629   1.943
   38DPPC  H14B 4794   2.054   1.618   2.046
   38DPPC  H14C 4795   2.118   1.477   1.968
   38DPPC   C15 4796   2.375   1.505   2.085
   38DPPC  H15A 4797   2.425   1.584   2.030
   38DPPC  H15B 4798   2.374   1.416   2.024
   38DPPC  H15C 4799   2.439   1.486   2.173
   38DPPC   C12 4800   2.180   1.431   2.220
   38DPPC  H12A 4801   2.148   1.349   2.158
   38DPPC  H12B 4802   2.088   1.465   2.267
   38DPPC   C11 4803   2.271   1.374   2.331
   38DPPC  H11A 4804   2.368   1.340   2.289
   38DPPC  H11B 4805   2.222   1.281   2.370
   38DPPC     P 4806   2.236   1.475   2.576
   38DPPC   O13 4807   2.162   1.603   2.592
   38DPPC   O14 4808   2.336   1.442   2.680
   38DPPC   O11 4809   2.138   1.351   2.563
   38DPPC   O12 4810   2.300   1.472   2.431
   38DPPC    C1 4811   2.002   1.383   2.565
   38DPPC    HA 4812   1.942   1.317   2.496
   38DPPC    HB 4813   1.984   1.486   2.533
   38DPPC    C2 4814   1.951   1.376   2.707
   38DPPC    HS 4815   1.841   1.388   2.696
   38DPPC   O21 4816   2.019   1.456   2.807
   38DPPC   C21 4817   1.992   1.571   2.863
   38DPPC   O22 4818   1.924   1.664   2.831
   38DPPC   C22 4819   2.043   1.579   3.000
   38DPPC   H2R 4820   2.150   1.553   2.995
   38DPPC   H2S 4821   1.984   1.507   3.063
   38DPPC    C3 4822   1.966   1.235   2.752
   38DPPC    HX 4823   2.054   1.180   2.712
   38DPPC    HY 4824   1.878   1.190   2.700
   38DPPC   O31 4825   1.953   1.226   2.895
   38DPPC   C31 4826   2.060   1.205   2.970
   38DPPC   O32 4827   2.171   1.176   2.932
   38DPPC   C32 4828   2.011   1.182   3.113
   38DPPC   H2X 4829   2.017   1.074   3.122
   38DPPC   H2Y 4830   1.907   1.208   3.129
   38DPPC   C23 4831   2.015   1.727   3.039
   38DPPC   H3R 4832   2.024   1.805   2.960
   38DPPC   H3S 4833   2.095   1.753   3.111
   38DPPC   C24 4834   1.881   1.746   3.108
   38DPPC   H4R 4835   1.806   1.672   3.071
   38DPPC   H4S 4836   1.834   1.846   3.092
   38DPPC   C25 4837   1.916   1.722   3.251
   38DPPC   H5R 4838   1.977   1.630   3.260
   38DPPC   H5S 4839   1.838   1.695   3.316
   38DPPC   C26 4840   1.966   1.840   3.327
   38DPPC   H6R 4841   1.882   1.909   3.358
   38DPPC   H6S 4842   2.030   1.897   3.257
   38DPPC   C27 4843   2.039   1.777   3.446
   38DPPC   H7R 4844   2.073   1.674   3.425
   38DPPC   H7S 4845   1.970   1.775   3.533
   38DPPC   C28 4846   2.164   1.850   3.482
   38DPPC   H8R 4847   2.122   1.946   3.460
   38DPPC   H8S 4848   2.244   1.868   3.408
   38DPPC   C29 4849   2.220   1.824   3.624
   38DPPC   H9R 4850   2.277   1.913   3.659
   38DPPC   H9S 4851   2.292   1.743   3.605
   38DPPC  C210 4852   2.135   1.776   3.746
   38DPPC  H10R 4853   2.092   1.677   3.729
   38DPPC  H10S 4854   2.045   1.827   3.777
   38DPPC  C211 4855   2.215   1.794   3.876
   38DPPC  H11R 4856   2.234   1.903   3.885
   38DPPC  H11S 4857   2.312   1.742   3.870
   38DPPC  C212 4858   2.140   1.746   4.000
   38DPPC  H12R 4859   2.078   1.828   4.037
   38DPPC  H12S 4860   2.210   1.727   4.082
   38DPPC  C213 4861   2.056   1.621   3.968
   38DPPC  H13R 4862   2.114   1.556   3.903
   38DPPC  H13S 4863   1.962   1.649   3.915
   38DPPC  C214 4864   2.022   1.530   4.084
   38DPPC  H14R 4865   2.104   1.484   4.142
   38DPPC  H14S 4866   1.945   1.460   4.042
   38DPPC  C215 4867   1.955   1.596   4.189
   38DPPC  H15R 4868   1.876   1.532   4.234
   38DPPC  H15S 4869   1.923   1.680   4.126
   38DPPC  C216 4870   2.017   1.669   4.296
   38DPPC  H16R 4871   2.045   1.619   4.388
   38DPPC  H16S 4872   1.934   1.699   4.353
   38DPPC  H16T 4873   2.082   1.753   4.262
   38DPPC   C33 4874   2.093   1.222   3.235
   38DPPC   H3X 4875   2.189   1.261   3.199
   38DPPC   H3Y 4876   2.114   1.130   3.295
   38DPPC   C34 4877   2.012   1.316   3.324
   38DPPC   H4X 4878   1.935   1.260   3.382
   38DPPC   H4Y 4879   1.958   1.388   3.259
   38DPPC   C35 4880   2.103   1.392   3.419
   38DPPC   H5X 4881   2.045   1.462   3.483
   38DPPC   H5Y 4882   2.172   1.451   3.354
   38DPPC   C36 4883   2.189   1.303   3.508
   38DPPC   H6X 4884   2.244   1.237   3.437
   38DPPC   H6Y 4885   2.129   1.237   3.574
   38DPPC   C37 4886   2.293   1.383   3.589
   38DPPC   H7X 4887   2.337   1.463   3.528
   38DPPC   H7Y 4888   2.377   1.318   3.618
   38DPPC   C38 4889   2.243   1.452   3.716
   38DPPC   H8X 4890   2.147   1.408   3.751
   38DPPC   H8Y 4891   2.216   1.551   3.684
   38DPPC   C39 4892   2.353   1.474   3.823
   38DPPC   H9X 4893   2.314   1.531   3.911
   38DPPC   H9Y 4894   2.444   1.521   3.782
   38DPPC  C310 4895   2.396   1.348   3.885
   38DPPC  H10X 4896   2.442   1.352   3.985
   38DPPC  H10Y 4897   2.468   1.300   3.816
   38DPPC  C311 4898   2.269   1.272   3.900
   38DPPC  H11X 4899   2.330   1.191   3.883
   38DPPC  H11Y 4900   2.199   1.239   3.821
   38DPPC  C312 4901   2.205   1.279   4.034
   38DPPC  H12X 4902   2.158   1.373   4.006
   38DPPC  H12Y 4903   2.257   1.291   4.130
   38DPPC  C313 4904   2.096   1.176   4.046
   38DPPC  H13X 4905   2.056   1.166   3.943
   38DPPC  H13Y 4906   2.027   1.250   4.077
   38DPPC  C314 4907   2.115   1.037   4.124
   38DPPC  H14X 4908   2.152   0.963   4.052
   38DPPC  H14Y 4909   2.047   0.959   4.151
   38DPPC  C315 4910   2.173   1.025   4.258
   38DPPC  H15X 4911   2.219   1.120   4.252
   38DPPC  H15Y 4912   2.228   0.927   4.259
   38DPPC  C316 4913   2.075   1.022   4.365
   38DPPC  H16X 4914   2.054   0.914   4.372
   38DPPC  H16Y 4915   2.000   1.085   4.322
   38DPPC  H16Z 4916   2.088   1.063   4.466
   39DPPC     N 4917   1.293   1.532   2.414
   39DPPC   C13 4918   1.185   1.582   2.505
   39DPPC  H13A 4919   1.115   1.502   2.527
   39DPPC  H13B 4920   1.129   1.662   2.458
   39DPPC  H13C 4921   1.226   1.615   2.599
   39DPPC   C14 4922   1.375   1.427   2.484
   39DPPC  H14A 4923   1.424   1.467   2.572
   39DPPC  H14B 4924   1.454   1.393   2.418
   39DPPC  H14C 4925   1.315   1.342   2.515
   39DPPC   C15 4926   1.228   1.465   2.297
   39DPPC  H15A 4927   1.304   1.437   2.224
   39DPPC  H15B 4928   1.155   1.528   2.250
   39DPPC  H15C 4929   1.181   1.374   2.331
   39DPPC   C12 4930   1.384   1.645   2.369
   39DPPC  H12A 4931   1.452   1.670   2.451
   39DPPC  H12B 4932   1.322   1.731   2.350
   39DPPC   C11 4933   1.472   1.624   2.241
   39DPPC  H11A 4934   1.543   1.711   2.235
   39DPPC  H11B 4935   1.406   1.632   2.153
   39DPPC     P 4936   1.690   1.486   2.286
   39DPPC   O13 4937   1.792   1.539   2.193
   39DPPC   O14 4938   1.715   1.350   2.343
   39DPPC   O11 4939   1.668   1.590   2.403
   39DPPC   O12 4940   1.540   1.498   2.233
   39DPPC    C1 4941   1.781   1.599   2.484
   39DPPC    HA 4942   1.869   1.650   2.436
   39DPPC    HB 4943   1.803   1.496   2.517
   39DPPC    C2 4944   1.760   1.656   2.622
   39DPPC    HS 4945   1.867   1.646   2.645
   39DPPC   O21 4946   1.656   1.574   2.687
   39DPPC   C21 4947   1.669   1.499   2.793
   39DPPC   O22 4948   1.748   1.501   2.882
   39DPPC   C22 4949   1.573   1.386   2.808
   39DPPC   H2R 4950   1.520   1.366   2.714
   39DPPC   H2S 4951   1.508   1.420   2.891
   39DPPC    C3 4952   1.725   1.803   2.622
   39DPPC    HX 4953   1.785   1.859   2.546
   39DPPC    HY 4954   1.746   1.847   2.723
   39DPPC   O31 4955   1.589   1.802   2.586
   39DPPC   C31 4956   1.534   1.914   2.608
   39DPPC   O32 4957   1.584   2.022   2.630
   39DPPC   C32 4958   1.393   1.881   2.624
   39DPPC   H2X 4959   1.367   1.772   2.621
   39DPPC   H2Y 4960   1.337   1.933   2.544
   39DPPC   C23 4961   1.651   1.260   2.858
   39DPPC   H3R 4962   1.703   1.207   2.777
   39DPPC   H3S 4963   1.576   1.192   2.881
   39DPPC   C24 4964   1.710   1.241   3.000
   39DPPC   H4R 4965   1.783   1.320   3.024
   39DPPC   H4S 4966   1.763   1.142   2.996
   39DPPC   C25 4967   1.615   1.224   3.119
   39DPPC   H5R 4968   1.582   1.117   3.120
   39DPPC   H5S 4969   1.529   1.292   3.106
   39DPPC   C26 4970   1.677   1.259   3.254
   39DPPC   H6R 4971   1.715   1.363   3.255
   39DPPC   H6S 4972   1.766   1.199   3.273
   39DPPC   C27 4973   1.580   1.235   3.369
   39DPPC   H7R 4974   1.523   1.141   3.351
   39DPPC   H7S 4975   1.510   1.322   3.368
   39DPPC   C28 4976   1.649   1.224   3.504
   39DPPC   H8R 4977   1.718   1.309   3.521
   39DPPC   H8S 4978   1.710   1.131   3.509
   39DPPC   C29 4979   1.548   1.222   3.617
   39DPPC   H9R 4980   1.464   1.153   3.594
   39DPPC   H9S 4981   1.501   1.322   3.632
   39DPPC  C210 4982   1.614   1.183   3.747
   39DPPC  H10R 4983   1.714   1.226   3.764
   39DPPC  H10S 4984   1.628   1.071   3.745
   39DPPC  C211 4985   1.525   1.228   3.862
   39DPPC  H11R 4986   1.550   1.156   3.939
   39DPPC  H11S 4987   1.419   1.215   3.829
   39DPPC  C212 4988   1.547   1.362   3.936
   39DPPC  H12R 4989   1.503   1.437   3.870
   39DPPC  H12S 4990   1.650   1.389   3.947
   39DPPC  C213 4991   1.499   1.373   4.083
   39DPPC  H13R 4992   1.519   1.467   4.136
   39DPPC  H13S 4993   1.516   1.287   4.155
   39DPPC  C214 4994   1.358   1.362   4.077
   39DPPC  H14R 4995   1.315   1.356   4.179
   39DPPC  H14S 4996   1.365   1.267   4.024
   39DPPC  C215 4997   1.283   1.414   3.967
   39DPPC  H15R 4998   1.193   1.357   3.998
   39DPPC  H15S 4999   1.300   1.378   3.863
   39DPPC  C216 5000   1.284   1.562   3.976
   39DPPC  H16R 5001   1.226   1.591   4.063
   39DPPC  H16S 5002   1.247   1.608   3.883
   39DPPC  H16T 5003   1.385   1.593   3.997
   39DPPC   C33 5004   1.379   1.938   2.763
   39DPPC   H3X 5005   1.279   1.928   2.767
   39DPPC   H3Y 5006   1.372   2.048   2.773
   39DPPC   C34 5007   1.418   1.850   2.885
   39DPPC   H4X 5008   1.377   1.901   2.976
   39DPPC   H4Y 5009   1.527   1.854   2.898
   39DPPC   C35 5010   1.369   1.701   2.882
   39DPPC   H5X 5011   1.434   1.641   2.817
   39DPPC   H5Y 5012   1.268   1.685   2.839
   39DPPC   C36 5013   1.360   1.637   3.021
   39DPPC   H6X 5014   1.316   1.535   3.024
   39DPPC   H6Y 5015   1.286   1.698   3.069
   39DPPC   C37 5016   1.489   1.639   3.102
   39DPPC   H7X 5017   1.572   1.612   3.033
   39DPPC   H7Y 5018   1.484   1.560   3.180
   39DPPC   C38 5019   1.519   1.771   3.175
   39DPPC   H8X 5020   1.433   1.823   3.220
   39DPPC   H8Y 5021   1.568   1.840   3.102
   39DPPC   C39 5022   1.622   1.743   3.283
   39DPPC   H9X 5023   1.683   1.836   3.297
   39DPPC   H9Y 5024   1.678   1.663   3.229
   39DPPC  C310 5025   1.594   1.675   3.418
   39DPPC  H10X 5026   1.521   1.593   3.400
   39DPPC  H10Y 5027   1.551   1.752   3.485
   39DPPC  C311 5028   1.716   1.610   3.490
   39DPPC  H11X 5029   1.802   1.680   3.498
   39DPPC  H11Y 5030   1.753   1.519   3.437
   39DPPC  C312 5031   1.693   1.578   3.634
   39DPPC  H12X 5032   1.769   1.507   3.676
   39DPPC  H12Y 5033   1.591   1.536   3.645
   39DPPC  C313 5034   1.702   1.698   3.721
   39DPPC  H13X 5035   1.666   1.793   3.673
   39DPPC  H13Y 5036   1.808   1.720   3.750
   39DPPC  C314 5037   1.609   1.659   3.835
   39DPPC  H14X 5038   1.661   1.586   3.903
   39DPPC  H14Y 5039   1.506   1.630   3.810
   39DPPC  C315 5040   1.573   1.784   3.899
   39DPPC  H15X 5041   1.565   1.874   3.837
   39DPPC  H15Y 5042   1.682   1.781   3.917
   39DPPC  C316 5043   1.489   1.800   4.024
   39DPPC  H16X 5044   1.512   1.899   4.063
   39DPPC  H16Y 5045   1.543   1.716   4.075
   39DPPC  H16Z 5046   1.412   1.754   4.086
   40DPPC     N 5047   1.489   3.139   2.131
   40DPPC   C13 5048   1.401   3.027   2.087
   40DPPC  H13A 5049   1.354   3.048   1.992
   40DPPC  H13B 5050   1.324   3.012   2.163
   40DPPC  H13C 5051   1.460   2.937   2.082
   40DPPC   C14 5052   1.572   3.184   2.017
   40DPPC  H14A 5053   1.653   3.246   2.053
   40DPPC  H14B 5054   1.513   3.233   1.941
   40DPPC  H14C 5055   1.614   3.095   1.971
   40DPPC   C15 5056   1.403   3.248   2.188
   40DPPC  H15A 5057   1.335   3.288   2.113
   40DPPC  H15B 5058   1.461   3.328   2.231
   40DPPC  H15C 5059   1.340   3.205   2.267
   40DPPC   C12 5060   1.584   3.084   2.231
   40DPPC  H12A 5061   1.637   3.164   2.282
   40DPPC  H12B 5062   1.660   3.025   2.182
   40DPPC   C11 5063   1.523   2.999   2.341
   40DPPC  H11A 5064   1.612   3.012   2.404
   40DPPC  H11B 5065   1.510   2.890   2.320
   40DPPC     P 5066   1.373   3.022   2.554
   40DPPC   O13 5067   1.401   2.879   2.579
   40DPPC   O14 5068   1.229   3.050   2.570
   40DPPC   O11 5069   1.460   3.126   2.642
   40DPPC   O12 5070   1.409   3.058   2.403
   40DPPC    C1 5071   1.568   3.218   2.615
   40DPPC    HA 5072   1.535   3.288   2.538
   40DPPC    HB 5073   1.658   3.166   2.576
   40DPPC    C2 5074   1.628   3.306   2.737
   40DPPC    HS 5075   1.697   3.381   2.696
   40DPPC   O21 5076   1.710   3.224   2.825
   40DPPC   C21 5077   1.783   3.261   2.928
   40DPPC   O22 5078   1.786   3.374   2.974
   40DPPC   C22 5079   1.867   3.140   2.987
   40DPPC   H2R 5080   1.968   3.134   2.948
   40DPPC   H2S 5081   1.819   3.045   2.966
   40DPPC    C3 5082   1.511   3.376   2.813
   40DPPC    HX 5083   1.458   3.434   2.732
   40DPPC    HY 5084   1.552   3.449   2.886
   40DPPC   O31 5085   1.421   3.287   2.882
   40DPPC   C31 5086   1.304   3.345   2.908
   40DPPC   O32 5087   1.267   3.452   2.865
   40DPPC   C32 5088   1.227   3.261   3.010
   40DPPC   H2X 5089   1.246   3.154   2.990
   40DPPC   H2Y 5090   1.120   3.286   2.994
   40DPPC   C23 5091   1.865   3.115   3.137
   40DPPC   H3R 5092   1.776   3.178   3.154
   40DPPC   H3S 5093   1.906   3.195   3.198
   40DPPC   C24 5094   1.866   2.955   3.192
   40DPPC   H4R 5095   1.871   2.941   3.300
   40DPPC   H4S 5096   1.971   2.932   3.190
   40DPPC   C25 5097   1.755   2.827   3.194
   40DPPC   H5R 5098   1.807   2.746   3.248
   40DPPC   H5S 5099   1.762   2.806   3.088
   40DPPC   C26 5100   1.593   2.807   3.243
   40DPPC   H6R 5101   1.530   2.724   3.218
   40DPPC   H6S 5102   1.527   2.866   3.183
   40DPPC   C27 5103   1.528   2.839   3.383
   40DPPC   H7R 5104   1.590   2.907   3.441
   40DPPC   H7S 5105   1.524   2.746   3.440
   40DPPC   C28 5106   1.387   2.907   3.382
   40DPPC   H8R 5107   1.308   2.830   3.377
   40DPPC   H8S 5108   1.367   2.968   3.291
   40DPPC   C29 5109   1.368   3.004   3.502
   40DPPC   H9R 5110   1.434   3.093   3.495
   40DPPC   H9S 5111   1.397   2.951   3.595
   40DPPC  C210 5112   1.224   3.054   3.511
   40DPPC  H10R 5113   1.157   2.965   3.511
   40DPPC  H10S 5114   1.200   3.116   3.421
   40DPPC  C211 5115   1.193   3.139   3.633
   40DPPC  H11R 5116   1.092   3.184   3.620
   40DPPC  H11S 5117   1.266   3.223   3.646
   40DPPC  C212 5118   1.189   3.059   3.761
   40DPPC  H12R 5119   1.282   3.003   3.782
   40DPPC  H12S 5120   1.105   2.985   3.755
   40DPPC  C213 5121   1.164   3.160   3.871
   40DPPC  H13R 5122   1.074   3.222   3.848
   40DPPC  H13S 5123   1.251   3.227   3.884
   40DPPC  C214 5124   1.138   3.091   3.999
   40DPPC  H14R 5125   1.129   2.980   3.985
   40DPPC  H14S 5126   1.042   3.132   4.036
   40DPPC  C215 5127   1.244   3.128   4.098
   40DPPC  H15R 5128   1.220   3.225   4.148
   40DPPC  H15S 5129   1.346   3.127   4.057
   40DPPC  C216 5130   1.245   3.026   4.201
   40DPPC  H16R 5131   1.259   2.924   4.158
   40DPPC  H16S 5132   1.147   3.028   4.255
   40DPPC  H16T 5133   1.325   3.046   4.275
   40DPPC   C33 5134   1.259   3.288   3.158
   40DPPC   H3X 5135   1.364   3.263   3.186
   40DPPC   H3Y 5136   1.189   3.227   3.219
   40DPPC   C34 5137   1.233   3.429   3.202
   40DPPC   H4X 5138   1.136   3.465   3.159
   40DPPC   H4Y 5139   1.315   3.498   3.173
   40DPPC   C35 5140   1.214   3.433   3.352
   40DPPC   H5X 5141   1.133   3.368   3.392
   40DPPC   H5Y 5142   1.169   3.528   3.360
   40DPPC   C36 5143   1.339   3.434   3.437
   40DPPC   H6X 5144   1.385   3.334   3.420
   40DPPC   H6Y 5145   1.304   3.434   3.543
   40DPPC   C37 5146   1.442   3.551   3.420
   40DPPC   H7X 5147   1.408   3.655   3.421
   40DPPC   H7Y 5148   1.501   3.540   3.327
   40DPPC   C38 5149   1.530   3.561   3.543
   40DPPC   H8X 5150   1.497   3.612   3.635
   40DPPC   H8Y 5151   1.628   3.606   3.510
   40DPPC   C39 5152   1.547   3.424   3.588
   40DPPC   H9X 5153   1.564   3.386   3.488
   40DPPC   H9Y 5154   1.474   3.355   3.634
   40DPPC  C310 5155   1.668   3.427   3.665
   40DPPC  H10X 5156   1.749   3.488   3.616
   40DPPC  H10Y 5157   1.682   3.320   3.645
   40DPPC  C311 5158   1.665   3.440   3.814
   40DPPC  H11X 5159   1.636   3.539   3.851
   40DPPC  H11Y 5160   1.771   3.466   3.822
   40DPPC  C312 5161   1.621   3.310   3.899
   40DPPC  H12X 5162   1.513   3.306   3.876
   40DPPC  H12Y 5163   1.642   3.342   4.003
   40DPPC  C313 5164   1.658   3.151   3.888
   40DPPC  H13X 5165   1.761   3.120   3.876
   40DPPC  H13Y 5166   1.621   3.097   3.801
   40DPPC  C314 5167   1.635   3.074   4.020
   40DPPC  H14X 5168   1.527   3.075   4.038
   40DPPC  H14Y 5169   1.674   3.145   4.094
   40DPPC  C315 5170   1.677   2.920   4.032
   40DPPC  H15X 5171   1.632   2.892   3.935
   40DPPC  H15Y 5172   1.630   2.879   4.124
   40DPPC  C316 5173   1.814   2.845   4.023
   40DPPC  H16X 5174   1.875   2.837   4.109
   40DPPC  H16Y 5175   1.870   2.885   3.943
   40DPPC  H16Z 5176   1.845   2.747   3.999
   41DPPC     N 5177   3.207   1.546   2.332
   41DPPC   C13 5178   3.239   1.600   2.469
   41DPPC  H13A 5179   3.230   1.707   2.474
   41DPPC  H13B 5180   3.338   1.570   2.500
   41DPPC  H13C 5181   3.168   1.562   2.543
   41DPPC   C14 5182   3.298   1.605   2.232
   41DPPC  H14A 5183   3.290   1.554   2.136
   41DPPC  H14B 5184   3.400   1.596   2.266
   41DPPC  H14C 5185   3.273   1.709   2.215
   41DPPC   C15 5186   3.221   1.397   2.333
   41DPPC  H15A 5187   3.174   1.357   2.243
   41DPPC  H15B 5188   3.165   1.354   2.415
   41DPPC  H15C 5189   3.324   1.363   2.338
   41DPPC   C12 5190   3.063   1.573   2.294
   41DPPC  H12A 5191   3.043   1.529   2.196
   41DPPC  H12B 5192   3.038   1.677   2.282
   41DPPC   C11 5193   2.960   1.507   2.384
   41DPPC  H11A 5194   2.884   1.586   2.409
   41DPPC  H11B 5195   3.003   1.469   2.479
   41DPPC     P 5196   2.757   1.360   2.339
   41DPPC   O13 5197   2.734   1.224   2.288
   41DPPC   O14 5198   2.663   1.467   2.298
   41DPPC   O11 5199   2.760   1.360   2.496
   41DPPC   O12 5200   2.907   1.400   2.306
   41DPPC    C1 5201   2.804   1.251   2.573
   41DPPC    HA 5202   2.912   1.261   2.597
   41DPPC    HB 5203   2.790   1.151   2.523
   41DPPC    C2 5204   2.722   1.251   2.702
   41DPPC    HS 5205   2.623   1.201   2.681
   41DPPC   O21 5206   2.701   1.377   2.765
   41DPPC   C21 5207   2.617   1.374   2.869
   41DPPC   O22 5208   2.550   1.280   2.907
   41DPPC   C22 5209   2.639   1.503   2.945
   41DPPC   H2R 5210   2.558   1.571   2.912
   41DPPC   H2S 5211   2.737   1.544   2.913
   41DPPC    C3 5212   2.798   1.163   2.795
   41DPPC    HX 5213   2.792   1.078   2.728
   41DPPC    HY 5214   2.731   1.161   2.880
   41DPPC   O31 5215   2.934   1.192   2.830
   41DPPC   C31 5216   2.946   1.207   2.961
   41DPPC   O32 5217   2.859   1.204   3.044
   41DPPC   C32 5218   3.082   1.242   2.999
   41DPPC   H2X 5219   3.103   1.342   2.955
   41DPPC   H2Y 5220   3.154   1.165   2.966
   41DPPC   C23 5221   2.642   1.481   3.098
   41DPPC   H3R 5222   2.720   1.545   3.144
   41DPPC   H3S 5223   2.670   1.375   3.120
   41DPPC   C24 5224   2.507   1.510   3.163
   41DPPC   H4R 5225   2.427   1.470   3.096
   41DPPC   H4S 5226   2.491   1.619   3.171
   41DPPC   C25 5227   2.491   1.443   3.300
   41DPPC   H5R 5228   2.480   1.333   3.281
   41DPPC   H5S 5229   2.396   1.481   3.343
   41DPPC   C26 5230   2.606   1.459   3.402
   41DPPC   H6R 5231   2.698   1.410   3.363
   41DPPC   H6S 5232   2.577   1.405   3.495
   41DPPC   C27 5233   2.640   1.602   3.443
   41DPPC   H7R 5234   2.556   1.640   3.506
   41DPPC   H7S 5235   2.646   1.669   3.354
   41DPPC   C28 5236   2.771   1.613   3.524
   41DPPC   H8R 5237   2.767   1.548   3.614
   41DPPC   H8S 5238   2.760   1.717   3.558
   41DPPC   C29 5239   2.905   1.587   3.448
   41DPPC   H9R 5240   2.893   1.630   3.346
   41DPPC   H9S 5241   2.914   1.477   3.437
   41DPPC  C210 5242   3.043   1.641   3.500
   41DPPC  H10R 5243   3.045   1.746   3.480
   41DPPC  H10S 5244   3.127   1.604   3.438
   41DPPC  C211 5245   3.083   1.609   3.645
   41DPPC  H11R 5246   3.104   1.504   3.631
   41DPPC  H11S 5247   2.993   1.603   3.710
   41DPPC  C212 5248   3.202   1.690   3.714
   41DPPC  H12R 5249   3.188   1.798   3.710
   41DPPC  H12S 5250   3.287   1.699   3.645
   41DPPC  C213 5251   3.235   1.663   3.869
   41DPPC  H13R 5252   3.304   1.737   3.914
   41DPPC  H13S 5253   3.306   1.580   3.865
   41DPPC  C214 5254   3.117   1.642   3.975
   41DPPC  H14R 5255   3.034   1.583   3.931
   41DPPC  H14S 5256   3.053   1.725   4.009
   41DPPC  C215 5257   3.147   1.598   4.113
   41DPPC  H15R 5258   3.218   1.668   4.164
   41DPPC  H15S 5259   3.192   1.501   4.096
   41DPPC  C216 5260   3.018   1.573   4.192
   41DPPC  H16R 5261   2.939   1.649   4.180
   41DPPC  H16S 5262   3.042   1.574   4.299
   41DPPC  H16T 5263   2.981   1.471   4.166
   41DPPC   C33 5264   3.075   1.254   3.152
   41DPPC   H3X 5265   3.038   1.162   3.204
   41DPPC   H3Y 5266   3.019   1.343   3.189
   41DPPC   C34 5267   3.213   1.273   3.191
   41DPPC   H4X 5268   3.264   1.329   3.109
   41DPPC   H4Y 5269   3.258   1.170   3.189
   41DPPC   C35 5270   3.229   1.359   3.319
   41DPPC   H5X 5271   3.230   1.466   3.299
   41DPPC   H5Y 5272   3.325   1.342   3.375
   41DPPC   C36 5273   3.154   1.313   3.432
   41DPPC   H6X 5274   3.045   1.323   3.433
   41DPPC   H6Y 5275   3.198   1.362   3.523
   41DPPC   C37 5276   3.190   1.172   3.432
   41DPPC   H7X 5277   3.294   1.146   3.399
   41DPPC   H7Y 5278   3.118   1.104   3.386
   41DPPC   C38 5279   3.188   1.151   3.571
   41DPPC   H8X 5280   3.281   1.183   3.607
   41DPPC   H8Y 5281   3.254   1.069   3.578
   41DPPC   C39 5282   3.045   1.158   3.632
   41DPPC   H9X 5283   3.016   1.263   3.647
   41DPPC   H9Y 5284   3.035   1.120   3.733
   41DPPC  C310 5285   2.932   1.089   3.551
   41DPPC  H10X 5286   2.929   0.979   3.537
   41DPPC  H10Y 5287   2.930   1.130   3.449
   41DPPC  C311 5288   2.803   1.109   3.622
   41DPPC  H11X 5289   2.724   1.109   3.550
   41DPPC  H11Y 5290   2.801   1.214   3.649
   41DPPC  C312 5291   2.760   1.000   3.720
   41DPPC  H12X 5292   2.784   0.894   3.698
   41DPPC  H12Y 5293   2.652   1.001   3.706
   41DPPC  C313 5294   2.777   1.042   3.862
   41DPPC  H13X 5295   2.879   1.045   3.902
   41DPPC  H13Y 5296   2.725   0.967   3.929
   41DPPC  C314 5297   2.726   1.187   3.873
   41DPPC  H14X 5298   2.617   1.189   3.855
   41DPPC  H14Y 5299   2.776   1.267   3.818
   41DPPC  C315 5300   2.758   1.231   4.009
   41DPPC  H15X 5301   2.858   1.200   4.046
   41DPPC  H15Y 5302   2.692   1.146   4.028
   41DPPC  C316 5303   2.710   1.366   4.063
   41DPPC  H16X 5304   2.601   1.369   4.087
   41DPPC  H16Y 5305   2.740   1.451   4.001
   41DPPC  H16Z 5306   2.757   1.384   4.161
   42DPPC     N 5307   3.369   1.980   2.278
   42DPPC   C13 5308   3.236   1.938   2.335
   42DPPC  H13A 5309   3.193   2.026   2.383
   42DPPC  H13B 5310   3.248   1.864   2.412
   42DPPC  H13C 5311   3.165   1.904   2.260
   42DPPC   C14 5312   3.444   1.868   2.217
   42DPPC  H14A 5313   3.547   1.895   2.196
   42DPPC  H14B 5314   3.400   1.840   2.122
   42DPPC  H14C 5315   3.441   1.785   2.285
   42DPPC   C15 5316   3.345   2.086   2.174
   42DPPC  H15A 5317   3.267   2.061   2.104
   42DPPC  H15B 5318   3.435   2.112   2.121
   42DPPC  H15C 5319   3.311   2.177   2.224
   42DPPC   C12 5320   3.452   2.040   2.388
   42DPPC  H12A 5321   3.536   2.089   2.341
   42DPPC  H12B 5322   3.487   1.961   2.454
   42DPPC   C11 5323   3.386   2.145   2.480
   42DPPC  H11A 5324   3.467   2.202   2.532
   42DPPC  H11B 5325   3.330   2.091   2.559
   42DPPC     P 5326   3.322   2.383   2.387
   42DPPC   O13 5327   3.196   2.441   2.337
   42DPPC   O14 5328   3.445   2.386   2.304
   42DPPC   O11 5329   3.352   2.427   2.534
   42DPPC   O12 5330   3.295   2.229   2.411
   42DPPC    C1 5331   3.247   2.397   2.626
   42DPPC    HA 5332   3.232   2.287   2.641
   42DPPC    HB 5333   3.151   2.446   2.599
   42DPPC    C2 5334   3.295   2.454   2.756
   42DPPC    HS 5335   3.293   2.564   2.729
   42DPPC   O21 5336   3.419   2.388   2.791
   42DPPC   C21 5337   3.501   2.482   2.829
   42DPPC   O22 5338   3.478   2.600   2.814
   42DPPC   C22 5339   3.625   2.425   2.899
   42DPPC   H2R 5340   3.670   2.501   2.966
   42DPPC   H2S 5341   3.697   2.413   2.816
   42DPPC    C3 5342   3.201   2.430   2.870
   42DPPC    HX 5343   3.113   2.496   2.847
   42DPPC    HY 5344   3.244   2.470   2.966
   42DPPC   O31 5345   3.167   2.287   2.872
   42DPPC   C31 5346   3.158   2.229   2.994
   42DPPC   O32 5347   3.181   2.289   3.096
   42DPPC   C32 5348   3.093   2.088   2.996
   42DPPC   H2X 5349   3.169   2.011   3.003
   42DPPC   H2Y 5350   3.063   2.090   2.890
   42DPPC   C23 5351   3.604   2.288   2.971
   42DPPC   H3R 5352   3.704   2.241   2.983
   42DPPC   H3S 5353   3.542   2.222   2.907
   42DPPC   C24 5354   3.540   2.296   3.110
   42DPPC   H4R 5355   3.440   2.344   3.106
   42DPPC   H4S 5356   3.608   2.354   3.175
   42DPPC   C25 5357   3.537   2.166   3.190
   42DPPC   H5R 5358   3.639   2.126   3.185
   42DPPC   H5S 5359   3.471   2.088   3.149
   42DPPC   C26 5360   3.495   2.199   3.333
   42DPPC   H6R 5361   3.535   2.296   3.370
   42DPPC   H6S 5362   3.521   2.121   3.408
   42DPPC   C27 5363   3.347   2.211   3.331
   42DPPC   H7R 5364   3.295   2.114   3.316
   42DPPC   H7S 5365   3.315   2.283   3.255
   42DPPC   C28 5366   3.298   2.271   3.456
   42DPPC   H8R 5367   3.192   2.248   3.433
   42DPPC   H8S 5368   3.314   2.381   3.465
   42DPPC   C29 5369   3.338   2.194   3.581
   42DPPC   H9R 5370   3.445   2.197   3.606
   42DPPC   H9S 5371   3.302   2.089   3.566
   42DPPC  C210 5372   3.256   2.249   3.692
   42DPPC  H10R 5373   3.235   2.177   3.773
   42DPPC  H10S 5374   3.168   2.259   3.628
   42DPPC  C211 5375   3.281   2.389   3.747
   42DPPC  H11R 5376   3.201   2.419   3.820
   42DPPC  H11S 5377   3.276   2.466   3.668
   42DPPC  C212 5378   3.410   2.382   3.826
   42DPPC  H12R 5379   3.493   2.347   3.762
   42DPPC  H12S 5380   3.391   2.312   3.910
   42DPPC  C213 5381   3.445   2.516   3.882
   42DPPC  H13R 5382   3.355   2.571   3.850
   42DPPC  H13S 5383   3.530   2.565   3.831
   42DPPC  C214 5384   3.464   2.512   4.034
   42DPPC  H14R 5385   3.374   2.470   4.084
   42DPPC  H14S 5386   3.481   2.612   4.078
   42DPPC  C215 5387   3.590   2.436   4.068
   42DPPC  H15R 5388   3.672   2.482   4.008
   42DPPC  H15S 5389   3.577   2.331   4.036
   42DPPC  C216 5390   3.623   2.443   4.217
   42DPPC  H16R 5391   3.726   2.404   4.234
   42DPPC  H16S 5392   3.551   2.380   4.273
   42DPPC  H16T 5393   3.616   2.546   4.256
   42DPPC   C33 5394   2.971   2.047   3.093
   42DPPC   H3X 5395   2.919   1.953   3.063
   42DPPC   H3Y 5396   2.887   2.119   3.098
   42DPPC   C34 5397   2.975   2.069   3.238
   42DPPC   H4X 5398   2.871   2.082   3.280
   42DPPC   H4Y 5399   3.034   2.161   3.261
   42DPPC   C35 5400   3.049   1.960   3.291
   42DPPC   H5X 5401   3.150   1.981   3.248
   42DPPC   H5Y 5402   3.007   1.866   3.250
   42DPPC   C36 5403   3.030   1.983   3.437
   42DPPC   H6X 5404   3.054   2.085   3.469
   42DPPC   H6Y 5405   3.116   1.923   3.472
   42DPPC   C37 5406   2.884   1.943   3.479
   42DPPC   H7X 5407   2.871   1.839   3.445
   42DPPC   H7Y 5408   2.802   1.998   3.433
   42DPPC   C38 5409   2.850   1.953   3.628
   42DPPC   H8X 5410   2.749   1.918   3.657
   42DPPC   H8Y 5411   2.855   2.057   3.655
   42DPPC   C39 5412   2.949   1.864   3.689
   42DPPC   H9X 5413   3.042   1.871   3.636
   42DPPC   H9Y 5414   2.900   1.767   3.669
   42DPPC  C310 5415   2.988   1.853   3.833
   42DPPC  H10X 5416   3.004   1.750   3.827
   42DPPC  H10Y 5417   2.898   1.827   3.889
   42DPPC  C311 5418   3.121   1.930   3.886
   42DPPC  H11X 5419   3.138   2.018   3.825
   42DPPC  H11Y 5420   3.222   1.894   3.873
   42DPPC  C312 5421   3.135   1.960   4.033
   42DPPC  H12X 5422   3.150   1.866   4.087
   42DPPC  H12Y 5423   3.035   1.970   4.059
   42DPPC  C313 5424   3.196   2.091   4.090
   42DPPC  H13X 5425   3.161   2.128   4.188
   42DPPC  H13Y 5426   3.187   2.184   4.031
   42DPPC  C314 5427   3.326   2.057   4.143
   42DPPC  H14X 5428   3.385   2.038   4.052
   42DPPC  H14Y 5429   3.314   1.963   4.203
   42DPPC  C315 5430   3.374   2.166   4.235
   42DPPC  H15X 5431   3.307   2.185   4.322
   42DPPC  H15Y 5432   3.380   2.262   4.179
   42DPPC  C316 5433   3.505   2.111   4.281
   42DPPC  H16X 5434   3.546   2.164   4.368
   42DPPC  H16Y 5435   3.575   2.118   4.194
   42DPPC  H16Z 5436   3.491   2.003   4.307
   43DPPC     N 5437   1.057   0.750   2.173
   43DPPC   C13 5438   0.935   0.814   2.116
   43DPPC  H13A 5439   0.921   0.915   2.153
   43DPPC  H13B 5440   0.845   0.757   2.142
   43DPPC  H13C 5441   0.939   0.817   2.008
   43DPPC   C14 5442   1.071   0.615   2.114
   43DPPC  H14A 5443   0.979   0.558   2.120
   43DPPC  H14B 5444   1.149   0.563   2.168
   43DPPC  H14C 5445   1.101   0.619   2.009
   43DPPC   C15 5446   1.181   0.826   2.135
   43DPPC  H15A 5447   1.259   0.758   2.101
   43DPPC  H15B 5448   1.226   0.878   2.220
   43DPPC  H15C 5449   1.166   0.895   2.054
   43DPPC   C12 5450   1.041   0.736   2.324
   43DPPC  H12A 5451   0.950   0.685   2.348
   43DPPC  H12B 5452   1.033   0.836   2.369
   43DPPC   C11 5453   1.155   0.668   2.403
   43DPPC  H11A 5454   1.191   0.576   2.353
   43DPPC  H11B 5455   1.122   0.637   2.505
   43DPPC     P 5456   1.233   0.887   2.510
   43DPPC   O13 5457   1.090   0.899   2.546
   43DPPC   O14 5458   1.302   1.002   2.449
   43DPPC   O11 5459   1.310   0.837   2.633
   43DPPC   O12 5460   1.259   0.764   2.411
   43DPPC    C1 5461   1.439   0.794   2.598
   43DPPC    HA 5462   1.500   0.866   2.538
   43DPPC    HB 5463   1.439   0.693   2.547
   43DPPC    C2 5464   1.511   0.777   2.726
   43DPPC    HS 5465   1.578   0.704   2.686
   43DPPC   O21 5466   1.437   0.715   2.830
   43DPPC   C21 5467   1.416   0.586   2.814
   43DPPC   O22 5468   1.472   0.511   2.736
   43DPPC   C22 5469   1.311   0.548   2.912
   43DPPC   H2R 5470   1.358   0.538   3.012
   43DPPC   H2S 5471   1.270   0.450   2.881
   43DPPC    C3 5472   1.568   0.910   2.784
   43DPPC    HX 5473   1.616   0.975   2.708
   43DPPC    HY 5474   1.651   0.897   2.851
   43DPPC   O31 5475   1.478   0.972   2.870
   43DPPC   C31 5476   1.415   1.063   2.805
   43DPPC   O32 5477   1.432   1.100   2.690
   43DPPC   C32 5478   1.356   1.144   2.916
   43DPPC   H2X 5479   1.343   1.248   2.880
   43DPPC   H2Y 5480   1.421   1.147   3.005
   43DPPC   C23 5481   1.205   0.658   2.909
   43DPPC   H3R 5482   1.175   0.677   2.803
   43DPPC   H3S 5483   1.251   0.753   2.947
   43DPPC   C24 5484   1.083   0.630   2.994
   43DPPC   H4R 5485   1.021   0.554   2.941
   43DPPC   H4S 5486   1.025   0.725   3.000
   43DPPC   C25 5487   1.117   0.580   3.135
   43DPPC   H5R 5488   1.175   0.485   3.127
   43DPPC   H5S 5489   1.022   0.556   3.186
   43DPPC   C26 5490   1.199   0.679   3.219
   43DPPC   H6R 5491   1.138   0.769   3.242
   43DPPC   H6S 5492   1.288   0.715   3.162
   43DPPC   C27 5493   1.250   0.618   3.351
   43DPPC   H7R 5494   1.307   0.696   3.406
   43DPPC   H7S 5495   1.323   0.538   3.328
   43DPPC   C28 5496   1.138   0.565   3.441
   43DPPC   H8R 5497   1.086   0.480   3.392
   43DPPC   H8S 5498   1.063   0.646   3.456
   43DPPC   C29 5499   1.192   0.519   3.577
   43DPPC   H9R 5500   1.276   0.586   3.607
   43DPPC   H9S 5501   1.233   0.417   3.565
   43DPPC  C210 5502   1.088   0.520   3.690
   43DPPC  H10R 5503   0.990   0.482   3.654
   43DPPC  H10S 5504   1.073   0.625   3.725
   43DPPC  C211 5505   1.128   0.435   3.811
   43DPPC  H11R 5506   1.129   0.327   3.784
   43DPPC  H11S 5507   1.053   0.450   3.891
   43DPPC  C212 5508   1.265   0.468   3.867
   43DPPC  H12R 5509   1.276   0.579   3.871
   43DPPC  H12S 5510   1.344   0.433   3.795
   43DPPC  C213 5511   1.287   0.399   4.004
   43DPPC  H13R 5512   1.393   0.417   4.024
   43DPPC  H13S 5513   1.281   0.289   3.994
   43DPPC  C214 5514   1.195   0.436   4.124
   43DPPC  H14R 5515   1.170   0.351   4.189
   43DPPC  H14S 5516   1.106   0.494   4.088
   43DPPC  C215 5517   1.262   0.515   4.232
   43DPPC  H15R 5518   1.209   0.583   4.300
   43DPPC  H15S 5519   1.260   0.596   4.158
   43DPPC  C216 5520   1.394   0.453   4.296
   43DPPC  H16R 5521   1.473   0.524   4.325
   43DPPC  H16S 5522   1.470   0.410   4.229
   43DPPC  H16T 5523   1.376   0.415   4.398
   43DPPC   C33 5524   1.241   1.064   2.963
   43DPPC   H3X 5525   1.272   0.966   3.004
   43DPPC   H3Y 5526   1.177   1.044   2.873
   43DPPC   C34 5527   1.172   1.149   3.066
   43DPPC   H4X 5528   1.077   1.094   3.081
   43DPPC   H4Y 5529   1.165   1.254   3.028
   43DPPC   C35 5530   1.220   1.172   3.203
   43DPPC   H5X 5531   1.145   1.242   3.248
   43DPPC   H5Y 5532   1.320   1.221   3.205
   43DPPC   C36 5533   1.212   1.041   3.272
   43DPPC   H6X 5534   1.288   0.972   3.228
   43DPPC   H6Y 5535   1.111   0.995   3.255
   43DPPC   C37 5536   1.233   1.068   3.419
   43DPPC   H7X 5537   1.187   1.167   3.444
   43DPPC   H7Y 5538   1.343   1.078   3.432
   43DPPC   C38 5539   1.171   0.960   3.504
   43DPPC   H8X 5540   1.196   0.861   3.461
   43DPPC   H8Y 5541   1.060   0.971   3.496
   43DPPC   C39 5542   1.213   0.964   3.651
   43DPPC   H9X 5543   1.135   0.911   3.709
   43DPPC   H9Y 5544   1.216   1.069   3.686
   43DPPC  C310 5545   1.346   0.890   3.677
   43DPPC  H10X 5546   1.431   0.951   3.640
   43DPPC  H10Y 5547   1.346   0.794   3.622
   43DPPC  C311 5548   1.368   0.852   3.824
   43DPPC  H11X 5549   1.462   0.792   3.830
   43DPPC  H11Y 5550   1.282   0.797   3.867
   43DPPC  C312 5551   1.393   0.978   3.900
   43DPPC  H12X 5552   1.318   1.053   3.870
   43DPPC  H12Y 5553   1.494   0.994   3.860
   43DPPC  C313 5554   1.423   0.984   4.047
   43DPPC  H13X 5555   1.475   1.075   4.086
   43DPPC  H13Y 5556   1.506   0.917   4.059
   43DPPC  C314 5557   1.298   0.977   4.126
   43DPPC  H14X 5558   1.310   0.968   4.238
   43DPPC  H14Y 5559   1.216   0.910   4.090
   43DPPC  C315 5560   1.263   1.106   4.118
   43DPPC  H15X 5561   1.233   1.140   4.014
   43DPPC  H15Y 5562   1.339   1.162   4.180
   43DPPC  C316 5563   1.158   1.122   4.193
   43DPPC  H16X 5564   1.079   1.061   4.148
   43DPPC  H16Y 5565   1.138   1.225   4.168
   43DPPC  H16Z 5566   1.173   1.113   4.302
   44DPPC     N 5567   0.276   2.323   2.175
   44DPPC   C13 5568   0.191   2.354   2.058
   44DPPC  H13A 5569   0.092   2.309   2.065
   44DPPC  H13B 5570   0.237   2.319   1.967
   44DPPC  H13C 5571   0.177   2.461   2.048
   44DPPC   C14 5572   0.411   2.383   2.147
   44DPPC  H14A 5573   0.400   2.487   2.115
   44DPPC  H14B 5574   0.462   2.331   2.067
   44DPPC  H14C 5575   0.473   2.378   2.236
   44DPPC   C15 5576   0.217   2.388   2.298
   44DPPC  H15A 5577   0.195   2.493   2.281
   44DPPC  H15B 5578   0.286   2.378   2.382
   44DPPC  H15C 5579   0.126   2.340   2.331
   44DPPC   C12 5580   0.280   2.172   2.193
   44DPPC  H12A 5581   0.292   2.125   2.097
   44DPPC  H12B 5582   0.183   2.143   2.234
   44DPPC   C11 5583   0.384   2.116   2.289
   44DPPC  H11A 5584   0.483   2.152   2.256
   44DPPC  H11B 5585   0.385   2.004   2.289
   44DPPC     P 5586   0.447   2.142   2.540
   44DPPC   O13 5587   0.477   1.998   2.547
   44DPPC   O14 5588   0.379   2.203   2.656
   44DPPC   O11 5589   0.580   2.224   2.497
   44DPPC   O12 5590   0.353   2.164   2.417
   44DPPC    C1 5591   0.620   2.351   2.553
   44DPPC    HA 5592   0.532   2.414   2.580
   44DPPC    HB 5593   0.686   2.403   2.481
   44DPPC    C2 5594   0.698   2.336   2.685
   44DPPC    HS 5595   0.794   2.300   2.671
   44DPPC   O21 5596   0.611   2.247   2.755
   44DPPC   C21 5597   0.668   2.198   2.853
   44DPPC   O22 5598   0.778   2.231   2.892
   44DPPC   C22 5599   0.596   2.080   2.903
   44DPPC   H2R 5600   0.594   1.991   2.835
   44DPPC   H2S 5601   0.501   2.107   2.949
   44DPPC    C3 5602   0.739   2.457   2.771
   44DPPC    HX 5603   0.777   2.542   2.713
   44DPPC    HY 5604   0.818   2.437   2.847
   44DPPC   O31 5605   0.621   2.487   2.833
   44DPPC   C31 5606   0.604   2.464   2.956
   44DPPC   O32 5607   0.682   2.440   3.047
   44DPPC   C32 5608   0.462   2.491   2.959
   44DPPC   H2X 5609   0.400   2.446   2.878
   44DPPC   H2Y 5610   0.452   2.601   2.962
   44DPPC   C23 5611   0.686   2.043   3.011
   44DPPC   H3R 5612   0.776   2.083   3.039
   44DPPC   H3S 5613   0.751   1.965   2.964
   44DPPC   C24 5614   0.620   2.038   3.146
   44DPPC   H4R 5615   0.696   2.031   3.223
   44DPPC   H4S 5616   0.544   1.960   3.138
   44DPPC   C25 5617   0.555   2.143   3.227
   44DPPC   H5R 5618   0.463   2.165   3.171
   44DPPC   H5S 5619   0.622   2.231   3.238
   44DPPC   C26 5620   0.523   2.082   3.368
   44DPPC   H6R 5621   0.469   2.166   3.413
   44DPPC   H6S 5622   0.611   2.065   3.432
   44DPPC   C27 5623   0.446   1.949   3.382
   44DPPC   H7R 5624   0.510   1.861   3.392
   44DPPC   H7S 5625   0.373   1.932   3.300
   44DPPC   C28 5626   0.385   1.929   3.519
   44DPPC   H8R 5627   0.467   1.928   3.595
   44DPPC   H8S 5628   0.331   1.832   3.527
   44DPPC   C29 5629   0.293   2.041   3.545
   44DPPC   H9R 5630   0.225   2.060   3.460
   44DPPC   H9S 5631   0.352   2.134   3.563
   44DPPC  C210 5632   0.222   2.014   3.674
   44DPPC  H10R 5633   0.143   1.937   3.666
   44DPPC  H10S 5634   0.177   2.113   3.675
   44DPPC  C211 5635   0.315   2.005   3.797
   44DPPC  H11R 5636   0.386   2.090   3.786
   44DPPC  H11S 5637   0.367   1.908   3.795
   44DPPC  C212 5638   0.253   2.022   3.936
   44DPPC  H12R 5639   0.187   1.936   3.962
   44DPPC  H12S 5640   0.197   2.117   3.934
   44DPPC  C213 5641   0.336   2.073   4.050
   44DPPC  H13R 5642   0.375   2.173   4.018
   44DPPC  H13S 5643   0.420   2.003   4.066
   44DPPC  C214 5644   0.252   2.100   4.176
   44DPPC  H14R 5645   0.197   2.007   4.206
   44DPPC  H14S 5646   0.176   2.180   4.161
   44DPPC  C215 5647   0.344   2.152   4.285
   44DPPC  H15R 5648   0.407   2.235   4.252
   44DPPC  H15S 5649   0.418   2.070   4.292
   44DPPC  C216 5650   0.275   2.184   4.419
   44DPPC  H16R 5651   0.200   2.104   4.444
   44DPPC  H16S 5652   0.225   2.281   4.426
   44DPPC  H16T 5653   0.352   2.176   4.499
   44DPPC   C33 5654   0.421   2.456   3.090
   44DPPC   H3X 5655   0.483   2.523   3.159
   44DPPC   H3Y 5656   0.430   2.352   3.123
   44DPPC   C34 5657   0.280   2.493   3.080
   44DPPC   H4X 5658   0.206   2.429   3.026
   44DPPC   H4Y 5659   0.264   2.599   3.042
   44DPPC   C35 5660   0.254   2.492   3.221
   44DPPC   H5X 5661   0.153   2.539   3.210
   44DPPC   H5Y 5662   0.330   2.564   3.250
   44DPPC   C36 5663   0.302   2.396   3.338
   44DPPC   H6X 5664   0.411   2.386   3.341
   44DPPC   H6Y 5665   0.253   2.301   3.308
   44DPPC   C37 5666   0.260   2.418   3.491
   44DPPC   H7X 5667   0.244   2.322   3.543
   44DPPC   H7Y 5668   0.161   2.434   3.454
   44DPPC   C38 5669   0.307   2.524   3.606
   44DPPC   H8X 5670   0.259   2.510   3.705
   44DPPC   H8Y 5671   0.293   2.634   3.600
   44DPPC   C39 5672   0.439   2.522   3.657
   44DPPC   H9X 5673   0.442   2.593   3.746
   44DPPC   H9Y 5674   0.502   2.561   3.575
   44DPPC  C310 5675   0.444   2.378   3.695
   44DPPC  H10X 5676   0.434   2.314   3.605
   44DPPC  H10Y 5677   0.361   2.350   3.766
   44DPPC  C311 5678   0.580   2.360   3.742
   44DPPC  H11X 5679   0.644   2.414   3.668
   44DPPC  H11Y 5680   0.602   2.251   3.737
   44DPPC  C312 5681   0.596   2.420   3.880
   44DPPC  H12X 5682   0.513   2.385   3.946
   44DPPC  H12Y 5683   0.592   2.531   3.878
   44DPPC  C313 5684   0.727   2.372   3.934
   44DPPC  H13X 5685   0.812   2.423   3.883
   44DPPC  H13Y 5686   0.736   2.263   3.910
   44DPPC  C314 5687   0.734   2.396   4.083
   44DPPC  H14X 5688   0.665   2.323   4.133
   44DPPC  H14Y 5689   0.701   2.498   4.110
   44DPPC  C315 5690   0.879   2.385   4.127
   44DPPC  H15X 5691   0.955   2.432   4.064
   44DPPC  H15Y 5692   0.890   2.280   4.112
   44DPPC  C316 5693   0.903   2.391   4.273
   44DPPC  H16X 5694   1.003   2.358   4.307
   44DPPC  H16Y 5695   0.834   2.309   4.296
   44DPPC  H16Z 5696   0.865   2.480   4.326
   45DPPC     N 5697   1.245   3.776   2.193
   45DPPC   C13 5698   1.251   3.913   2.253
   45DPPC  H13A 5699   1.180   3.923   2.336
   45DPPC  H13B 5700   1.220   3.990   2.183
   45DPPC  H13C 5701   1.349   3.940   2.288
   45DPPC   C14 5702   1.107   3.757   2.135
   45DPPC  H14A 5703   1.098   3.662   2.085
   45DPPC  H14B 5704   1.081   3.835   2.064
   45DPPC  H14C 5705   1.036   3.757   2.218
   45DPPC   C15 5706   1.345   3.756   2.085
   45DPPC  H15A 5707   1.320   3.813   1.996
   45DPPC  H15B 5708   1.351   3.651   2.055
   45DPPC  H15C 5709   1.444   3.785   2.119
   45DPPC   C12 5710   1.274   3.677   2.303
   45DPPC  H12A 5711   1.373   3.697   2.343
   45DPPC  H12B 5712   1.272   3.578   2.260
   45DPPC   C11 5713   1.179   3.673   2.424
   45DPPC  H11A 5714   1.182   3.774   2.473
   45DPPC  H11B 5715   1.219   3.598   2.497
   45DPPC     P 5716   0.938   3.660   2.495
   45DPPC   O13 5717   0.979   3.598   2.622
   45DPPC   O14 5718   0.806   3.624   2.439
   45DPPC   O11 5719   0.950   3.817   2.510
   45DPPC   O12 5720   1.048   3.636   2.382
   45DPPC    C1 5721   0.888   3.912   2.423
   45DPPC    HA 5722   0.786   3.874   2.393
   45DPPC    HB 5723   0.946   3.929   2.332
   45DPPC    C2 5724   0.867   4.050   2.491
   45DPPC    HS 5725   0.863   4.134   2.418
   45DPPC   O21 5726   0.953   4.082   2.605
   45DPPC   C21 5727   1.065   4.129   2.567
   45DPPC   O22 5728   1.091   4.164   2.453
   45DPPC   C22 5729   1.158   4.147   2.688
   45DPPC   H2R 5730   1.122   4.092   2.777
   45DPPC   H2S 5731   1.157   4.255   2.712
   45DPPC    C3 5732   0.731   4.039   2.544
   45DPPC    HX 5733   0.658   4.011   2.462
   45DPPC    HY 5734   0.700   4.140   2.569
   45DPPC   O31 5735   0.763   3.948   2.656
   45DPPC   C31 5736   0.677   3.855   2.670
   45DPPC   O32 5737   0.581   3.858   2.597
   45DPPC   C32 5738   0.702   3.780   2.818
   45DPPC   H2X 5739   0.810   3.784   2.827
   45DPPC   H2Y 5740   0.662   3.678   2.801
   45DPPC   C23 5741   1.303   4.104   2.656
   45DPPC   H3R 5742   1.370   4.144   2.736
   45DPPC   H3S 5743   1.335   4.152   2.560
   45DPPC   C24 5744   1.323   3.952   2.648
   45DPPC   H4R 5745   1.369   3.929   2.550
   45DPPC   H4S 5746   1.225   3.899   2.652
   45DPPC   C25 5747   1.418   3.896   2.756
   45DPPC   H5R 5748   1.503   3.966   2.772
   45DPPC   H5S 5749   1.460   3.800   2.719
   45DPPC   C26 5750   1.353   3.872   2.893
   45DPPC   H6R 5751   1.277   3.950   2.916
   45DPPC   H6S 5752   1.432   3.875   2.971
   45DPPC   C27 5753   1.290   3.735   2.906
   45DPPC   H7R 5754   1.373   3.662   2.888
   45DPPC   H7S 5755   1.212   3.713   2.830
   45DPPC   C28 5756   1.237   3.707   3.047
   45DPPC   H8R 5757   1.323   3.707   3.117
   45DPPC   H8S 5758   1.195   3.605   3.037
   45DPPC   C29 5759   1.122   3.793   3.103
   45DPPC   H9R 5760   1.038   3.786   3.031
   45DPPC   H9S 5761   1.156   3.898   3.109
   45DPPC  C210 5762   1.071   3.752   3.243
   45DPPC  H10R 5763   1.025   3.650   3.237
   45DPPC  H10S 5764   0.991   3.822   3.275
   45DPPC  C211 5765   1.175   3.756   3.357
   45DPPC  H11R 5766   1.222   3.855   3.367
   45DPPC  H11S 5767   1.257   3.693   3.320
   45DPPC  C212 5768   1.116   3.707   3.493
   45DPPC  H12R 5769   1.058   3.612   3.484
   45DPPC  H12S 5770   1.046   3.786   3.522
   45DPPC  C213 5771   1.213   3.692   3.612
   45DPPC  H13R 5772   1.248   3.793   3.642
   45DPPC  H13S 5773   1.301   3.642   3.577
   45DPPC  C214 5774   1.179   3.597   3.729
   45DPPC  H14R 5775   1.276   3.580   3.783
   45DPPC  H14S 5776   1.147   3.498   3.691
   45DPPC  C215 5777   1.077   3.657   3.825
   45DPPC  H15R 5778   0.985   3.674   3.765
   45DPPC  H15S 5779   1.117   3.757   3.855
   45DPPC  C216 5780   1.044   3.575   3.950
   45DPPC  H16R 5781   0.976   3.634   4.015
   45DPPC  H16S 5782   1.135   3.550   4.009
   45DPPC  H16T 5783   0.992   3.481   3.923
   45DPPC   C33 5784   0.662   3.828   2.972
   45DPPC   H3X 5785   0.558   3.856   2.990
   45DPPC   H3Y 5786   0.678   3.927   3.018
   45DPPC   C34 5787   0.645   3.738   3.079
   45DPPC   H4X 5788   0.726   3.788   3.138
   45DPPC   H4Y 5789   0.663   3.632   3.070
   45DPPC   C35 5790   0.537   3.773   3.170
   45DPPC   H5X 5791   0.430   3.802   3.163
   45DPPC   H5Y 5792   0.548   3.880   3.185
   45DPPC   C36 5793   0.590   3.683   3.275
   45DPPC   H6X 5794   0.557   3.583   3.278
   45DPPC   H6Y 5795   0.485   3.694   3.302
   45DPPC   C37 5796   0.730   3.730   3.360
   45DPPC   H7X 5797   0.755   3.835   3.334
   45DPPC   H7Y 5798   0.803   3.674   3.300
   45DPPC   C38 5799   0.767   3.743   3.525
   45DPPC   H8X 5800   0.872   3.749   3.543
   45DPPC   H8Y 5801   0.746   3.641   3.560
   45DPPC   C39 5802   0.711   3.857   3.635
   45DPPC   H9X 5803   0.602   3.862   3.655
   45DPPC   H9Y 5804   0.708   3.962   3.606
   45DPPC  C310 5805   0.718   3.836   3.785
   45DPPC  H10X 5806   0.821   3.857   3.817
   45DPPC  H10Y 5807   0.702   3.735   3.818
   45DPPC  C311 5808   0.603   3.895   3.870
   45DPPC  H11X 5809   0.497   3.868   3.851
   45DPPC  H11Y 5810   0.605   4.005   3.860
   45DPPC  C312 5811   0.634   3.828   4.000
   45DPPC  H12X 5812   0.737   3.862   4.019
   45DPPC  H12Y 5813   0.648   3.719   4.003
   45DPPC  C313 5814   0.534   3.846   4.108
   45DPPC  H13X 5815   0.440   3.791   4.090
   45DPPC  H13Y 5816   0.493   3.950   4.111
   45DPPC  C314 5817   0.617   3.817   4.237
   45DPPC  H14X 5818   0.617   3.711   4.264
   45DPPC  H14Y 5819   0.532   3.853   4.297
   45DPPC  C315 5820   0.776   3.866   4.272
   45DPPC  H15X 5821   0.839   3.823   4.194
   45DPPC  H15Y 5822   0.767   3.807   4.360
   45DPPC  C316 5823   0.864   3.996   4.332
   45DPPC  H16X 5824   0.843   4.104   4.314
   45DPPC  H16Y 5825   0.950   4.008   4.273
   45DPPC  H16Z 5826   0.853   4.050   4.429
   46DPPC     N 5827   2.248  -0.122   2.161
   46DPPC   C13 5828   2.137  -0.203   2.223
   46DPPC  H13A 5829   2.105  -0.159   2.318
   46DPPC  H13B 5830   2.166  -0.306   2.238
   46DPPC  H13C 5831   2.049  -0.196   2.158
   46DPPC   C14 5832   2.372  -0.149   2.232
   46DPPC  H14A 5833   2.447  -0.074   2.211
   46DPPC  H14B 5834   2.411  -0.248   2.207
   46DPPC  H14C 5835   2.355  -0.143   2.340
   46DPPC   C15 5836   2.266  -0.168   2.022
   46DPPC  H15A 5837   2.257  -0.274   2.009
   46DPPC  H15B 5838   2.359  -0.139   1.974
   46DPPC  H15C 5839   2.188  -0.132   1.957
   46DPPC   C12 5840   2.211   0.028   2.168
   46DPPC  H12A 5841   2.123   0.043   2.108
   46DPPC  H12B 5842   2.292   0.088   2.128
   46DPPC   C11 5843   2.160   0.096   2.296
   46DPPC  H11A 5844   2.060   0.052   2.318
   46DPPC  H11B 5845   2.150   0.205   2.278
   46DPPC     P 5846   2.178   0.112   2.547
   46DPPC   O13 5847   2.092  -0.001   2.587
   46DPPC   O14 5848   2.124   0.250   2.551
   46DPPC   O11 5849   2.300   0.117   2.635
   46DPPC   O12 5850   2.246   0.077   2.404
   46DPPC    C1 5851   2.420   0.094   2.571
   46DPPC    HA 5852   2.461   0.181   2.512
   46DPPC    HB 5853   2.429   0.000   2.508
   46DPPC    C2 5854   2.502   0.073   2.685
   46DPPC    HS 5855   2.596   0.101   2.654
   46DPPC   O21 5856   2.461  -0.049   2.756
   46DPPC   C21 5857   2.500  -0.180   2.745
   46DPPC   O22 5858   2.594  -0.227   2.690
   46DPPC   C22 5859   2.454  -0.270   2.843
   46DPPC   H2R 5860   2.528  -0.264   2.922
   46DPPC   H2S 5861   2.468  -0.375   2.804
   46DPPC    C3 5862   2.524   0.188   2.789
   46DPPC    HX 5863   2.548   0.283   2.738
   46DPPC    HY 5864   2.622   0.171   2.833
   46DPPC   O31 5865   2.437   0.202   2.892
   46DPPC   C31 5866   2.455   0.126   2.994
   46DPPC   O32 5867   2.553   0.062   3.031
   46DPPC   C32 5868   2.324   0.135   3.058
   46DPPC   H2X 5869   2.263   0.052   3.017
   46DPPC   H2Y 5870   2.277   0.232   3.030
   46DPPC   C23 5871   2.323  -0.216   2.883
   46DPPC   H3R 5872   2.241  -0.257   2.824
   46DPPC   H3S 5873   2.303  -0.108   2.879
   46DPPC   C24 5874   2.306  -0.254   3.022
   46DPPC   H4R 5875   2.361  -0.177   3.079
   46DPPC   H4S 5876   2.361  -0.349   3.037
   46DPPC   C25 5877   2.157  -0.255   3.034
   46DPPC   H5R 5878   2.102  -0.301   2.949
   46DPPC   H5S 5879   2.128  -0.148   3.039
   46DPPC   C26 5880   2.117  -0.331   3.151
   46DPPC   H6R 5881   2.144  -0.439   3.135
   46DPPC   H6S 5882   2.006  -0.320   3.156
   46DPPC   C27 5883   2.180  -0.270   3.271
   46DPPC   H7R 5884   2.114  -0.185   3.296
   46DPPC   H7S 5885   2.283  -0.233   3.258
   46DPPC   C28 5886   2.192  -0.363   3.385
   46DPPC   H8R 5887   2.264  -0.445   3.363
   46DPPC   H8S 5888   2.094  -0.407   3.406
   46DPPC   C29 5889   2.232  -0.283   3.505
   46DPPC   H9R 5890   2.331  -0.241   3.506
   46DPPC   H9S 5891   2.244  -0.352   3.584
   46DPPC  C210 5892   2.130  -0.184   3.558
   46DPPC  H10R 5893   2.041  -0.241   3.594
   46DPPC  H10S 5894   2.105  -0.116   3.477
   46DPPC  C211 5895   2.187  -0.101   3.671
   46DPPC  H11R 5896   2.137  -0.002   3.679
   46DPPC  H11S 5897   2.295  -0.081   3.653
   46DPPC  C212 5898   2.161  -0.170   3.802
   46DPPC  H12R 5899   2.184  -0.278   3.810
   46DPPC  H12S 5900   2.054  -0.187   3.823
   46DPPC  C213 5901   2.235  -0.099   3.910
   46DPPC  H13R 5902   2.205   0.008   3.912
   46DPPC  H13S 5903   2.348  -0.098   3.914
   46DPPC  C214 5904   2.182  -0.173   4.024
   46DPPC  H14R 5905   2.250  -0.258   4.056
   46DPPC  H14S 5906   2.080  -0.217   4.015
   46DPPC  C215 5907   2.176  -0.072   4.128
   46DPPC  H15R 5908   2.289  -0.057   4.133
   46DPPC  H15S 5909   2.126  -0.137   4.203
   46DPPC  C216 5910   2.124   0.072   4.144
   46DPPC  H16R 5911   2.194   0.144   4.099
   46DPPC  H16S 5912   2.129   0.102   4.251
   46DPPC  H16T 5913   2.019   0.083   4.115
   46DPPC   C33 5914   2.346   0.128   3.206
   46DPPC   H3X 5915   2.410   0.212   3.241
   46DPPC   H3Y 5916   2.396   0.033   3.234
   46DPPC   C34 5917   2.207   0.133   3.265
   46DPPC   H4X 5918   2.154   0.042   3.230
   46DPPC   H4Y 5919   2.151   0.221   3.224
   46DPPC   C35 5920   2.213   0.138   3.415
   46DPPC   H5X 5921   2.301   0.078   3.449
   46DPPC   H5Y 5922   2.120   0.091   3.455
   46DPPC   C36 5923   2.220   0.281   3.468
   46DPPC   H6X 5924   2.129   0.336   3.435
   46DPPC   H6Y 5925   2.309   0.334   3.427
   46DPPC   C37 5926   2.228   0.283   3.620
   46DPPC   H7X 5927   2.323   0.231   3.648
   46DPPC   H7Y 5928   2.144   0.223   3.662
   46DPPC   C38 5929   2.225   0.426   3.675
   46DPPC   H8X 5930   2.137   0.479   3.633
   46DPPC   H8Y 5931   2.317   0.477   3.639
   46DPPC   C39 5932   2.217   0.441   3.828
   46DPPC   H9X 5933   2.111   0.443   3.860
   46DPPC   H9Y 5934   2.261   0.539   3.858
   46DPPC  C310 5935   2.278   0.326   3.905
   46DPPC  H10X 5936   2.266   0.229   3.853
   46DPPC  H10Y 5937   2.230   0.316   4.004
   46DPPC  C311 5938   2.424   0.340   3.927
   46DPPC  H11X 5939   2.443   0.419   4.004
   46DPPC  H11Y 5940   2.482   0.369   3.836
   46DPPC  C312 5941   2.467   0.202   3.972
   46DPPC  H12X 5942   2.464   0.122   3.895
   46DPPC  H12Y 5943   2.411   0.173   4.064
   46DPPC  C313 5944   2.605   0.225   4.011
   46DPPC  H13X 5945   2.593   0.322   4.055
   46DPPC  H13Y 5946   2.681   0.213   3.929
   46DPPC  C314 5947   2.655   0.161   4.129
   46DPPC  H14X 5948   2.766   0.150   4.115
   46DPPC  H14Y 5949   2.576   0.084   4.112
   46DPPC  C315 5950   2.635   0.182   4.271
   46DPPC  H15X 5951   2.531   0.211   4.293
   46DPPC  H15Y 5952   2.705   0.236   4.338
   46DPPC  C316 5953   2.688   0.044   4.265
   46DPPC  H16X 5954   2.605   0.039   4.341
   46DPPC  H16Y 5955   2.797   0.044   4.286
   46DPPC  H16Z 5956   2.673  -0.056   4.298
   47DPPC     N 5957   4.094   3.126   2.297
   47DPPC   C13 5958   4.008   3.121   2.180
   47DPPC  H13A 5959   3.952   3.028   2.185
   47DPPC  H13B 5960   4.069   3.118   2.091
   47DPPC  H13C 5961   3.940   3.205   2.182
   47DPPC   C14 5962   4.185   3.242   2.272
   47DPPC  H14A 5963   4.241   3.268   2.360
   47DPPC  H14B 5964   4.124   3.328   2.246
   47DPPC  H14C 5965   4.254   3.220   2.191
   47DPPC   C15 5966   4.032   3.154   2.424
   47DPPC  H15A 5967   3.957   3.080   2.455
   47DPPC  H15B 5968   3.981   3.250   2.424
   47DPPC  H15C 5969   4.105   3.164   2.506
   47DPPC   C12 5970   4.145   2.987   2.325
   47DPPC  H12A 5971   4.063   2.916   2.333
   47DPPC  H12B 5972   4.185   2.989   2.428
   47DPPC   C11 5973   4.249   2.929   2.233
   47DPPC  H11A 5974   4.225   2.938   2.127
   47DPPC  H11B 5975   4.264   2.819   2.256
   47DPPC     P 5976   4.439   2.959   2.380
   47DPPC   O13 5977   4.508   3.078   2.423
   47DPPC   O14 5978   4.506   2.831   2.350
   47DPPC   O11 5979   4.338   2.928   2.494
   47DPPC   O12 5980   4.364   3.004   2.253
   47DPPC    C1 5981   4.357   2.815   2.578
   47DPPC    HA 5982   4.464   2.794   2.605
   47DPPC    HB 5983   4.313   2.728   2.526
   47DPPC    C2 5984   4.291   2.847   2.711
   47DPPC    HS 5985   4.184   2.871   2.688
   47DPPC   O21 5986   4.363   2.956   2.774
   47DPPC   C21 5987   4.336   3.082   2.738
   47DPPC   O22 5988   4.265   3.117   2.645
   47DPPC   C22 5989   4.376   3.178   2.856
   47DPPC   H2R 5990   4.302   3.260   2.863
   47DPPC   H2S 5991   4.470   3.220   2.825
   47DPPC    C3 5992   4.291   2.724   2.808
   47DPPC    HX 5993   4.394   2.684   2.811
   47DPPC    HY 5994   4.233   2.646   2.753
   47DPPC   O31 5995   4.246   2.749   2.947
   47DPPC   C31 5996   4.130   2.684   2.976
   47DPPC   O32 5997   4.056   2.640   2.892
   47DPPC   C32 5998   4.099   2.663   3.126
   47DPPC   H2X 5999   4.014   2.734   3.140
   47DPPC   H2Y 6000   4.182   2.700   3.188
   47DPPC   C23 6001   4.384   3.120   3.002
   47DPPC   H3R 6002   4.440   3.027   3.023
   47DPPC   H3S 6003   4.298   3.065   2.989
   47DPPC   C24 6004   4.339   3.206   3.124
   47DPPC   H4R 6005   4.232   3.229   3.131
   47DPPC   H4S 6006   4.384   3.307   3.114
   47DPPC   C25 6007   4.377   3.142   3.258
   47DPPC   H5R 6008   4.375   3.214   3.341
   47DPPC   H5S 6009   4.479   3.130   3.234
   47DPPC   C26 6010   4.341   2.997   3.298
   47DPPC   H6R 6011   4.345   2.922   3.217
   47DPPC   H6S 6012   4.245   3.002   3.349
   47DPPC   C27 6013   4.405   2.944   3.424
   47DPPC   H7R 6014   4.511   2.919   3.408
   47DPPC   H7S 6015   4.352   2.850   3.452
   47DPPC   C28 6016   4.385   3.044   3.537
   47DPPC   H8R 6017   4.276   3.064   3.545
   47DPPC   H8S 6018   4.440   3.137   3.517
   47DPPC   C29 6019   4.428   2.988   3.668
   47DPPC   H9R 6020   4.534   2.953   3.662
   47DPPC   H9S 6021   4.356   2.905   3.685
   47DPPC  C210 6022   4.407   3.078   3.786
   47DPPC  H10R 6023   4.299   3.085   3.808
   47DPPC  H10S 6024   4.435   3.180   3.757
   47DPPC  C211 6025   4.484   3.017   3.906
   47DPPC  H11R 6026   4.578   2.964   3.882
   47DPPC  H11S 6027   4.403   2.949   3.944
   47DPPC  C212 6028   4.517   3.106   4.023
   47DPPC  H12R 6029   4.411   3.126   4.009
   47DPPC  H12S 6030   4.564   3.201   4.004
   47DPPC  C213 6031   4.546   3.052   4.166
   47DPPC  H13R 6032   4.637   2.993   4.167
   47DPPC  H13S 6033   4.470   2.973   4.179
   47DPPC  C214 6034   4.551   3.157   4.286
   47DPPC  H14R 6035   4.465   3.228   4.285
   47DPPC  H14S 6036   4.625   3.231   4.277
   47DPPC  C215 6037   4.546   3.100   4.432
   47DPPC  H15R 6038   4.466   3.024   4.451
   47DPPC  H15S 6039   4.530   3.179   4.508
   47DPPC  C216 6040   4.664   3.025   4.472
   47DPPC  H16R 6041   4.654   2.993   4.577
   47DPPC  H16S 6042   4.749   3.093   4.457
   47DPPC  H16T 6043   4.661   2.936   4.406
   47DPPC   C33 6044   4.046   2.520   3.171
   47DPPC   H3X 6045   4.113   2.437   3.201
   47DPPC   H3Y 6046   3.965   2.475   3.108
   47DPPC   C34 6047   3.974   2.522   3.291
   47DPPC   H4X 6048   3.929   2.426   3.325
   47DPPC   H4Y 6049   3.902   2.592   3.244
   47DPPC   C35 6050   4.050   2.597   3.392
   47DPPC   H5X 6051   3.952   2.592   3.435
   47DPPC   H5Y 6052   4.083   2.700   3.369
   47DPPC   C36 6053   4.122   2.537   3.505
   47DPPC   H6X 6054   4.166   2.621   3.561
   47DPPC   H6Y 6055   4.193   2.498   3.437
   47DPPC   C37 6056   4.033   2.447   3.595
   47DPPC   H7X 6057   4.067   2.346   3.599
   47DPPC   H7Y 6058   3.946   2.418   3.537
   47DPPC   C38 6059   4.002   2.484   3.745
   47DPPC   H8X 6060   3.963   2.419   3.821
   47DPPC   H8Y 6061   3.896   2.509   3.740
   47DPPC   C39 6062   4.097   2.556   3.840
   47DPPC   H9X 6063   4.129   2.638   3.779
   47DPPC   H9Y 6064   4.194   2.514   3.871
   47DPPC  C310 6065   4.019   2.585   3.966
   47DPPC  H10X 6066   3.952   2.504   4.000
   47DPPC  H10Y 6067   3.943   2.664   3.958
   47DPPC  C311 6068   4.091   2.644   4.079
   47DPPC  H11X 6069   4.162   2.728   4.057
   47DPPC  H11Y 6070   4.167   2.572   4.116
   47DPPC  C312 6071   3.963   2.669   4.171
   47DPPC  H12X 6072   4.041   2.675   4.247
   47DPPC  H12Y 6073   3.907   2.577   4.175
   47DPPC  C313 6074   3.835   2.787   4.187
   47DPPC  H13X 6075   3.754   2.784   4.115
   47DPPC  H13Y 6076   3.899   2.784   4.108
   47DPPC  C314 6077   3.820   2.949   4.244
   47DPPC  H14X 6078   3.893   2.991   4.315
   47DPPC  H14Y 6079   3.745   2.946   4.317
   47DPPC  C315 6080   3.828   3.097   4.172
   47DPPC  H15X 6081   3.771   3.124   4.245
   47DPPC  H15Y 6082   3.765   3.128   4.090
   47DPPC  C316 6083   3.959   3.184   4.173
   47DPPC  H16X 6084   4.014   3.184   4.079
   47DPPC  H16Y 6085   4.022   3.210   4.261
   47DPPC  H16Z 6086   3.965   3.264   4.110
   48DPPC     N 6087   0.377   3.511   2.282
   48DPPC   C13 6088   0.471   3.415   2.220
   48DPPC  H13A 6089   0.551   3.463   2.164
   48DPPC  H13B 6090   0.418   3.350   2.152
   48DPPC  H13C 6091   0.516   3.351   2.296
   48DPPC   C14 6092   0.315   3.597   2.176
   48DPPC  H14A 6093   0.248   3.540   2.115
   48DPPC  H14B 6094   0.393   3.641   2.117
   48DPPC  H14C 6095   0.263   3.679   2.227
   48DPPC   C15 6096   0.271   3.436   2.357
   48DPPC  H15A 6097   0.202   3.506   2.403
   48DPPC  H15B 6098   0.317   3.377   2.436
   48DPPC  H15C 6099   0.217   3.367   2.293
   48DPPC   C12 6100   0.456   3.598   2.374
   48DPPC  H12A 6101   0.529   3.659   2.319
   48DPPC  H12B 6102   0.520   3.538   2.439
   48DPPC   C11 6103   0.373   3.692   2.462
   48DPPC  H11A 6104   0.455   3.732   2.514
   48DPPC  H11B 6105   0.316   3.642   2.542
   48DPPC     P 6106   0.328   3.947   2.380
   48DPPC   O13 6107   0.204   4.017   2.337
   48DPPC   O14 6108   0.443   3.969   2.289
   48DPPC   O11 6109   0.360   4.008   2.519
   48DPPC   O12 6110   0.295   3.792   2.395
   48DPPC    C1 6111   0.392   4.148   2.520
   48DPPC    HA 6112   0.324   4.212   2.458
   48DPPC    HB 6113   0.497   4.166   2.490
   48DPPC    C2 6114   0.367   4.196   2.660
   48DPPC    HS 6115   0.399   4.302   2.658
   48DPPC   O21 6116   0.440   4.135   2.751
   48DPPC   C21 6117   0.552   4.132   2.766
   48DPPC   O22 6118   0.648   4.205   2.756
   48DPPC   C22 6119   0.544   4.020   2.847
   48DPPC   H2R 6120   0.565   4.063   2.946
   48DPPC   H2S 6121   0.655   4.004   2.835
   48DPPC    C3 6122   0.230   4.170   2.716
   48DPPC    HX 6123   0.206   4.064   2.691
   48DPPC    HY 6124   0.168   4.230   2.653
   48DPPC   O31 6125   0.218   4.191   2.862
   48DPPC   C31 6126   0.097   4.147   2.902
   48DPPC   O32 6127   0.010   4.117   2.823
   48DPPC   C32 6128   0.069   4.152   3.055
   48DPPC   H2X 6129  -0.037   4.127   3.074
   48DPPC   H2Y 6130   0.063   4.250   3.085
   48DPPC   C23 6131   0.431   3.895   2.818
   48DPPC   H3R 6132   0.480   3.798   2.841
   48DPPC   H3S 6133   0.418   3.842   2.724
   48DPPC   C24 6134   0.323   3.837   2.910
   48DPPC   H4R 6135   0.237   3.901   2.930
   48DPPC   H4S 6136   0.364   3.811   3.004
   48DPPC   C25 6137   0.295   3.685   2.893
   48DPPC   H5R 6138   0.383   3.619   2.914
   48DPPC   H5S 6139   0.272   3.670   2.786
   48DPPC   C26 6140   0.183   3.652   2.993
   48DPPC   H6R 6141   0.129   3.562   2.960
   48DPPC   H6S 6142   0.115   3.740   2.985
   48DPPC   C27 6143   0.217   3.635   3.145
   48DPPC   H7R 6144   0.310   3.674   3.180
   48DPPC   H7S 6145   0.234   3.528   3.167
   48DPPC   C28 6146   0.114   3.709   3.232
   48DPPC   H8R 6147   0.020   3.652   3.224
   48DPPC   H8S 6148   0.099   3.811   3.190
   48DPPC   C29 6149   0.148   3.732   3.381
   48DPPC   H9R 6150   0.237   3.790   3.393
   48DPPC   H9S 6151   0.161   3.636   3.434
   48DPPC  C210 6152   0.045   3.824   3.447
   48DPPC  H10R 6153  -0.046   3.774   3.418
   48DPPC  H10S 6154   0.037   3.923   3.397
   48DPPC  C211 6155   0.053   3.847   3.599
   48DPPC  H11R 6156   0.061   3.752   3.655
   48DPPC  H11S 6157  -0.040   3.899   3.632
   48DPPC  C212 6158   0.172   3.936   3.633
   48DPPC  H12R 6159   0.177   4.022   3.563
   48DPPC  H12S 6160   0.262   3.871   3.618
   48DPPC  C213 6161   0.170   3.988   3.776
   48DPPC  H13R 6162   0.159   3.902   3.846
   48DPPC  H13S 6163   0.083   4.056   3.788
   48DPPC  C214 6164   0.294   4.070   3.811
   48DPPC  H14R 6165   0.299   4.161   3.749
   48DPPC  H14S 6166   0.387   4.015   3.786
   48DPPC  C215 6167   0.291   4.112   3.958
   48DPPC  H15R 6168   0.320   4.026   4.022
   48DPPC  H15S 6169   0.188   4.141   3.988
   48DPPC  C216 6170   0.379   4.234   3.975
   48DPPC  H16R 6171   0.342   4.329   3.937
   48DPPC  H16S 6172   0.472   4.212   3.916
   48DPPC  H16T 6173   0.409   4.249   4.081
   48DPPC   C33 6174   0.170   4.119   3.167
   48DPPC   H3X 6175   0.194   4.012   3.152
   48DPPC   H3Y 6176   0.114   4.131   3.264
   48DPPC   C34 6177   0.294   4.211   3.184
   48DPPC   H4X 6178   0.274   4.319   3.199
   48DPPC   H4Y 6179   0.357   4.205   3.093
   48DPPC   C35 6180   0.368   4.176   3.313
   48DPPC   H5X 6181   0.306   4.182   3.405
   48DPPC   H5Y 6182   0.461   4.231   3.332
   48DPPC   C36 6183   0.420   4.040   3.310
   48DPPC   H6X 6184   0.507   4.050   3.240
   48DPPC   H6Y 6185   0.346   3.969   3.267
   48DPPC   C37 6186   0.457   4.003   3.455
   48DPPC   H7X 6187   0.376   3.997   3.526
   48DPPC   H7Y 6188   0.547   4.060   3.486
   48DPPC   C38 6189   0.493   3.863   3.446
   48DPPC   H8X 6190   0.572   3.890   3.372
   48DPPC   H8Y 6191   0.404   3.829   3.398
   48DPPC   C39 6192   0.480   3.715   3.517
   48DPPC   H9X 6193   0.560   3.771   3.512
   48DPPC   H9Y 6194   0.541   3.629   3.482
   48DPPC  C310 6195   0.472   3.660   3.655
   48DPPC  H10X 6196   0.386   3.595   3.626
   48DPPC  H10Y 6197   0.442   3.741   3.720
   48DPPC  C311 6198   0.573   3.561   3.724
   48DPPC  H11X 6199   0.680   3.581   3.737
   48DPPC  H11Y 6200   0.586   3.462   3.681
   48DPPC  C312 6201   0.505   3.559   3.860
   48DPPC  H12X 6202   0.401   3.534   3.837
   48DPPC  H12Y 6203   0.490   3.661   3.898
   48DPPC  C313 6204   0.573   3.476   3.969
   48DPPC  H13X 6205   0.671   3.522   3.993
   48DPPC  H13Y 6206   0.590   3.373   3.935
   48DPPC  C314 6207   0.492   3.483   4.098
   48DPPC  H14X 6208   0.491   3.593   4.103
   48DPPC  H14Y 6209   0.548   3.445   4.186
   48DPPC  C315 6210   0.350   3.422   4.088
   48DPPC  H15X 6211   0.367   3.312   4.078
   48DPPC  H15Y 6212   0.304   3.478   4.004
   48DPPC  C316 6213   0.232   3.431   4.182
   48DPPC  H16X 6214   0.192   3.534   4.180
   48DPPC  H16Y 6215   0.272   3.390   4.277
   48DPPC  H16Z 6216   0.135   3.385   4.162
   49CHL1    C3 6217   3.485   2.145   5.997
   49CHL1    H3 6218   3.376   2.122   5.994
   49CHL1    O3 6219   3.524   2.161   6.131
   49CHL1   H3' 6220   3.446   2.206   6.162
   49CHL1    C4 6221   3.559   2.027   5.934
   49CHL1   H4A 6222   3.670   2.040   5.932
   49CHL1   H4B 6223   3.548   1.933   5.993
   49CHL1    C5 6224   3.487   2.022   5.800
   49CHL1    C6 6225   3.424   1.914   5.760
   49CHL1    H6 6226   3.433   1.822   5.821
   49CHL1    C7 6227   3.361   1.913   5.621
   49CHL1   H7A 6228   3.392   1.809   5.598
   49CHL1   H7B 6229   3.252   1.907   5.624
   49CHL1    C8 6230   3.414   2.024   5.512
   49CHL1    H8 6231   3.516   2.004   5.541
   49CHL1   C14 6232   3.397   2.014   5.347
   49CHL1   H14 6233   3.305   2.079   5.349
   49CHL1   C15 6234   3.322   1.900   5.266
   49CHL1  H15A 6235   3.350   1.799   5.237
   49CHL1  H15B 6236   3.273   1.837   5.339
   49CHL1   C16 6237   3.357   1.910   5.115
   49CHL1  H16A 6238   3.444   1.849   5.078
   49CHL1  H16B 6239   3.277   1.877   5.046
   49CHL1   C17 6240   3.391   2.058   5.117
   49CHL1   H17 6241   3.290   2.098   5.144
   49CHL1   C13 6242   3.485   2.097   5.237
   49CHL1   C18 6243   3.638   2.074   5.181
   49CHL1  H18A 6244   3.680   2.137   5.102
   49CHL1  H18B 6245   3.724   2.087   5.247
   49CHL1  H18C 6246   3.655   1.970   5.157
   49CHL1   C12 6247   3.478   2.239   5.297
   49CHL1  H12A 6248   3.545   2.302   5.236
   49CHL1  H12B 6249   3.374   2.274   5.290
   49CHL1   C11 6250   3.524   2.251   5.447
   49CHL1  H11A 6251   3.631   2.233   5.431
   49CHL1  H11B 6252   3.522   2.356   5.480
   49CHL1    C9 6253   3.448   2.163   5.560
   49CHL1    H9 6254   3.354   2.216   5.571
   49CHL1   C10 6255   3.495   2.153   5.715
   49CHL1   C19 6256   3.633   2.181   5.728
   49CHL1  H19A 6257   3.654   2.257   5.650
   49CHL1  H19B 6258   3.688   2.211   5.818
   49CHL1  H19C 6259   3.689   2.090   5.717
   49CHL1    C1 6260   3.455   2.280   5.784
   49CHL1   H1A 6261   3.489   2.367   5.723
   49CHL1   H1B 6262   3.349   2.270   5.777
   49CHL1    C2 6263   3.503   2.284   5.930
   49CHL1   H2A 6264   3.444   2.362   5.978
   49CHL1   H2B 6265   3.608   2.318   5.943
   49CHL1   C20 6266   3.410   2.115   4.982
   49CHL1   H20 6267   3.327   2.070   4.920
   49CHL1   C21 6268   3.539   2.080   4.913
   49CHL1  H21A 6269   3.619   2.156   4.919
   49CHL1  H21B 6270   3.511   2.061   4.808
   49CHL1  H21C 6271   3.581   1.988   4.955
   49CHL1   C22 6272   3.398   2.264   4.992
   49CHL1  H22A 6273   3.307   2.289   5.051
   49CHL1  H22B 6274   3.489   2.298   5.045
   49CHL1   C23 6275   3.398   2.331   4.857
   49CHL1  H23A 6276   3.371   2.437   4.872
   49CHL1  H23B 6277   3.503   2.328   4.819
   49CHL1   C24 6278   3.303   2.260   4.761
   49CHL1  H24A 6279   3.338   2.157   4.738
   49CHL1  H24B 6280   3.203   2.251   4.810
   49CHL1   C25 6281   3.290   2.327   4.625
   49CHL1   H25 6282   3.258   2.432   4.639
   49CHL1   C26 6283   3.425   2.322   4.554
   49CHL1  H26A 6284   3.447   2.215   4.531
   49CHL1  H26B 6285   3.424   2.381   4.460
   49CHL1  H26C 6286   3.507   2.359   4.618
   49CHL1   C27 6287   3.183   2.252   4.546
   49CHL1  H27A 6288   3.088   2.263   4.601
   49CHL1  H27B 6289   3.172   2.293   4.444
   49CHL1  H27C 6290   3.205   2.143   4.538
   50CHL1    C3 6291   2.314   1.125   5.987
   50CHL1    H3 6292   2.419   1.088   5.985
   50CHL1    O3 6293   2.277   1.149   6.123
   50CHL1   H3' 6294   2.335   1.222   6.151
   50CHL1    C4 6295   2.307   1.253   5.902
   50CHL1   H4A 6296   2.207   1.301   5.915
   50CHL1   H4B 6297   2.381   1.325   5.941
   50CHL1    C5 6298   2.334   1.223   5.756
   50CHL1    C6 6299   2.421   1.294   5.683
   50CHL1    H6 6300   2.475   1.377   5.731
   50CHL1    C7 6301   2.436   1.279   5.535
   50CHL1   H7A 6302   2.434   1.379   5.487
   50CHL1   H7B 6303   2.534   1.232   5.513
   50CHL1    C8 6304   2.324   1.194   5.469
   50CHL1    H8 6305   2.233   1.257   5.463
   50CHL1   C14 6306   2.363   1.159   5.328
   50CHL1   H14 6307   2.459   1.103   5.335
   50CHL1   C15 6308   2.388   1.280   5.238
   50CHL1  H15A 6309   2.306   1.355   5.250
   50CHL1  H15B 6310   2.484   1.329   5.261
   50CHL1   C16 6311   2.380   1.220   5.099
   50CHL1  H16A 6312   2.299   1.274   5.044
   50CHL1  H16B 6313   2.474   1.232   5.042
   50CHL1   C17 6314   2.337   1.071   5.115
   50CHL1   H17 6315   2.429   1.008   5.126
   50CHL1   C13 6316   2.267   1.069   5.252
   50CHL1   C18 6317   2.132   1.140   5.236
   50CHL1  H18A 6318   2.062   1.061   5.212
   50CHL1  H18B 6319   2.094   1.186   5.329
   50CHL1  H18C 6320   2.125   1.213   5.153
   50CHL1   C12 6321   2.255   0.936   5.330
   50CHL1  H12A 6322   2.185   0.867   5.278
   50CHL1  H12B 6323   2.354   0.887   5.335
   50CHL1   C11 6324   2.208   0.962   5.475
   50CHL1  H11A 6325   2.103   0.994   5.473
   50CHL1  H11B 6326   2.210   0.865   5.530
   50CHL1    C9 6327   2.296   1.068   5.550
   50CHL1    H9 6328   2.393   1.015   5.562
   50CHL1   C10 6329   2.254   1.109   5.694
   50CHL1   C19 6330   2.123   1.184   5.687
   50CHL1  H19A 6331   2.124   1.283   5.638
   50CHL1  H19B 6332   2.055   1.129   5.625
   50CHL1  H19C 6333   2.074   1.194   5.787
   50CHL1    C1 6334   2.252   0.984   5.787
   50CHL1   H1A 6335   2.180   0.907   5.753
   50CHL1   H1B 6336   2.353   0.939   5.783
   50CHL1    C2 6337   2.220   1.017   5.934
   50CHL1   H2A 6338   2.232   0.925   5.996
   50CHL1   H2B 6339   2.115   1.052   5.945
   50CHL1   C20 6340   2.267   1.027   4.986
   50CHL1   H20 6341   2.174   1.086   4.972
   50CHL1   C21 6342   2.229   0.878   4.988
   50CHL1  H21A 6343   2.199   0.844   4.886
   50CHL1  H21B 6344   2.140   0.865   5.054
   50CHL1  H21C 6345   2.310   0.813   5.025
   50CHL1   C22 6346   2.360   1.061   4.867
   50CHL1  H22A 6347   2.370   1.172   4.859
   50CHL1  H22B 6348   2.462   1.019   4.885
   50CHL1   C23 6349   2.319   1.017   4.728
   50CHL1  H23A 6350   2.347   0.911   4.709
   50CHL1  H23B 6351   2.208   1.027   4.714
   50CHL1   C24 6352   2.392   1.108   4.629
   50CHL1  H24A 6353   2.351   1.211   4.643
   50CHL1  H24B 6354   2.501   1.109   4.641
   50CHL1   C25 6355   2.364   1.068   4.487
   50CHL1   H25 6356   2.260   1.039   4.497
   50CHL1   C26 6357   2.376   1.190   4.398
   50CHL1  H26A 6358   2.385   1.158   4.293
   50CHL1  H26B 6359   2.289   1.255   4.400
   50CHL1  H26C 6360   2.463   1.250   4.417
   50CHL1   C27 6361   2.430   0.940   4.433
   50CHL1  H27A 6362   2.539   0.949   4.431
   50CHL1  H27B 6363   2.398   0.852   4.493
   50CHL1  H27C 6364   2.400   0.919   4.329
   51CHL1    C3 6365   2.848   3.424   5.987
   51CHL1    H3 6366   2.842   3.534   5.967
   51CHL1    O3 6367   2.846   3.406   6.127
   51CHL1   H3' 6368   2.756   3.429   6.155
   51CHL1    C4 6369   2.726   3.354   5.928
   51CHL1   H4A 6370   2.731   3.245   5.948
   51CHL1   H4B 6371   2.632   3.391   5.973
   51CHL1    C5 6372   2.735   3.384   5.781
   51CHL1    C6 6373   2.652   3.469   5.726
   51CHL1    H6 6374   2.580   3.518   5.791
   51CHL1    C7 6375   2.646   3.491   5.579
   51CHL1   H7A 6376   2.548   3.468   5.542
   51CHL1   H7B 6377   2.664   3.596   5.550
   51CHL1    C8 6378   2.724   3.386   5.500
   51CHL1    H8 6379   2.667   3.290   5.502
   51CHL1   C14 6380   2.742   3.434   5.359
   51CHL1   H14 6381   2.803   3.528   5.366
   51CHL1   C15 6382   2.620   3.474   5.282
   51CHL1  H15A 6383   2.541   3.399   5.303
   51CHL1  H15B 6384   2.600   3.579   5.312
   51CHL1   C16 6385   2.655   3.465   5.135
   51CHL1  H16A 6386   2.579   3.401   5.085
   51CHL1  H16B 6387   2.647   3.566   5.091
   51CHL1   C17 6388   2.799   3.402   5.137
   51CHL1   H17 6389   2.863   3.494   5.144
   51CHL1   C13 6390   2.815   3.337   5.272
   51CHL1   C18 6391   2.740   3.201   5.258
   51CHL1  H18A 6392   2.806   3.126   5.210
   51CHL1  H18B 6393   2.706   3.160   5.354
   51CHL1  H18C 6394   2.650   3.213   5.194
   51CHL1   C12 6395   2.957   3.332   5.328
   51CHL1  H12A 6396   3.023   3.266   5.270
   51CHL1  H12B 6397   3.000   3.435   5.326
   51CHL1   C11 6398   2.951   3.281   5.471
   51CHL1  H11A 6399   2.907   3.179   5.462
   51CHL1  H11B 6400   3.053   3.273   5.514
   51CHL1    C9 6401   2.860   3.367   5.560
   51CHL1    H9 6402   2.903   3.470   5.561
   51CHL1   C10 6403   2.850   3.320   5.706
   51CHL1   C19 6404   2.827   3.168   5.712
   51CHL1  H19A 6405   2.726   3.139   5.677
   51CHL1  H19B 6406   2.901   3.117   5.649
   51CHL1  H19C 6407   2.843   3.128   5.815
   51CHL1    C1 6408   2.981   3.366   5.775
   51CHL1   H1A 6409   3.064   3.302   5.738
   51CHL1   H1B 6410   3.002   3.471   5.744
   51CHL1    C2 6411   2.977   3.364   5.929
   51CHL1   H2A 6412   3.064   3.421   5.969
   51CHL1   H2B 6413   2.983   3.258   5.963
   51CHL1   C20 6414   2.841   3.310   5.016
   51CHL1   H20 6415   2.769   3.225   5.008
   51CHL1   C21 6416   2.986   3.270   5.021
   51CHL1  H21A 6417   2.994   3.180   5.084
   51CHL1  H21B 6418   3.047   3.354   5.060
   51CHL1  H21C 6419   3.020   3.247   4.918
   51CHL1   C22 6420   2.820   3.380   4.882
   51CHL1  H22A 6421   2.713   3.374   4.899
   51CHL1  H22B 6422   2.824   3.476   4.929
   51CHL1   C23 6423   2.877   3.363   4.724
   51CHL1  H23A 6424   2.987   3.377   4.733
   51CHL1  H23B 6425   2.856   3.259   4.700
   51CHL1   C24 6426   2.852   3.452   4.581
   51CHL1  H24A 6427   2.767   3.518   4.574
   51CHL1  H24B 6428   2.920   3.537   4.562
   51CHL1   C25 6429   2.785   3.406   4.449
   51CHL1   H25 6430   2.870   3.355   4.400
   51CHL1   C26 6431   2.667   3.315   4.480
   51CHL1  H26A 6432   2.570   3.366   4.458
   51CHL1  H26B 6433   2.675   3.224   4.419
   51CHL1  H26C 6434   2.664   3.287   4.587
   51CHL1   C27 6435   2.733   3.525   4.360
   51CHL1  H27A 6436   2.708   3.491   4.258
   51CHL1  H27B 6437   2.641   3.576   4.400
   51CHL1  H27C 6438   2.809   3.606   4.355
   52CHL1    C3 6439   3.444   2.928   5.987
   52CHL1    H3 6440   3.365   2.852   5.978
   52CHL1    O3 6441   3.477   2.945   6.123
   52CHL1   H3' 6442   3.480   2.857   6.162
   52CHL1    C4 6443   3.564   2.874   5.906
   52CHL1   H4A 6444   3.648   2.945   5.922
   52CHL1   H4B 6445   3.594   2.777   5.951
   52CHL1    C5 6446   3.537   2.862   5.757
   52CHL1    C6 6447   3.546   2.747   5.687
   52CHL1    H6 6448   3.580   2.654   5.736
   52CHL1    C7 6449   3.520   2.736   5.539
   52CHL1   H7A 6450   3.604   2.682   5.490
   52CHL1   H7B 6451   3.427   2.680   5.518
   52CHL1    C8 6452   3.510   2.876   5.472
   52CHL1    H8 6453   3.612   2.917   5.466
   52CHL1   C14 6454   3.454   2.860   5.332
   52CHL1   H14 6455   3.351   2.822   5.345
   52CHL1   C15 6456   3.522   2.757   5.240
   52CHL1  H15A 6457   3.632   2.772   5.245
   52CHL1  H15B 6458   3.497   2.653   5.267
   52CHL1   C16 6459   3.471   2.797   5.101
   52CHL1  H16A 6460   3.557   2.810   5.033
   52CHL1  H16B 6461   3.406   2.721   5.053
   52CHL1   C17 6462   3.391   2.930   5.120
   52CHL1   H17 6463   3.284   2.907   5.136
   52CHL1   C13 6464   3.436   2.988   5.254
   52CHL1   C18 6465   3.572   3.055   5.234
   52CHL1  H18A 6466   3.618   3.076   5.332
   52CHL1  H18B 6467   3.640   2.988   5.177
   52CHL1  H18C 6468   3.562   3.150   5.178
   52CHL1   C12 6469   3.335   3.077   5.330
   52CHL1  H12A 6470   3.325   3.176   5.281
   52CHL1  H12B 6471   3.235   3.029   5.329
   52CHL1   C11 6472   3.380   3.101   5.475
   52CHL1  H11A 6473   3.466   3.171   5.469
   52CHL1  H11B 6474   3.297   3.152   5.528
   52CHL1    C9 6475   3.421   2.971   5.552
   52CHL1    H9 6476   3.324   2.916   5.564
   52CHL1   C10 6477   3.480   2.994   5.695
   52CHL1   C19 6478   3.583   3.104   5.693
   52CHL1  H19A 6479   3.536   3.201   5.667
   52CHL1  H19B 6480   3.630   3.117   5.793
   52CHL1  H19C 6481   3.655   3.075   5.616
   52CHL1    C1 6482   3.374   3.053   5.786
   52CHL1   H1A 6483   3.313   3.133   5.740
   52CHL1   H1B 6484   3.320   2.963   5.796
   52CHL1    C2 6485   3.394   3.064   5.936
   52CHL1   H2A 6486   3.294   3.084   5.983
   52CHL1   H2B 6487   3.462   3.147   5.960
   52CHL1   C20 6488   3.393   3.013   4.993
   52CHL1   H20 6489   3.498   3.040   4.968
   52CHL1   C21 6490   3.308   3.140   5.008
   52CHL1  H21A 6491   3.203   3.113   5.032
   52CHL1  H21B 6492   3.309   3.199   4.914
   52CHL1  H21C 6493   3.347   3.207   5.086
   52CHL1   C22 6494   3.333   2.923   4.883
   52CHL1  H22A 6495   3.385   2.825   4.872
   52CHL1  H22B 6496   3.229   2.902   4.911
   52CHL1   C23 6497   3.326   2.982   4.745
   52CHL1  H23A 6498   3.247   2.937   4.682
   52CHL1  H23B 6499   3.319   3.093   4.741
   52CHL1   C24 6500   3.446   2.936   4.675
   52CHL1  H24A 6501   3.537   2.967   4.735
   52CHL1  H24B 6502   3.452   2.826   4.662
   52CHL1   C25 6503   3.445   2.999   4.540
   52CHL1   H25 6504   3.451   3.110   4.558
   52CHL1   C26 6505   3.556   2.923   4.485
   52CHL1  H26A 6506   3.579   2.818   4.509
   52CHL1  H26B 6507   3.580   2.943   4.382
   52CHL1  H26C 6508   3.612   2.983   4.555
   52CHL1   C27 6509   3.355   2.978   4.425
   52CHL1  H27A 6510   3.396   3.041   4.341
   52CHL1  H27B 6511   3.363   2.871   4.396
   52CHL1  H27C 6512   3.257   3.011   4.457
   53CHL1    C3 6513   2.249   3.880   5.980
   53CHL1    H3 6514   2.149   3.929   5.966
   53CHL1    O3 6515   2.267   3.845   6.116
   53CHL1   H3' 6516   2.186   3.878   6.158
   53CHL1    C4 6517   2.251   3.755   5.897
   53CHL1   H4A 6518   2.342   3.696   5.921
   53CHL1   H4B 6519   2.165   3.692   5.932
   53CHL1    C5 6520   2.243   3.789   5.748
   53CHL1    C6 6521   2.147   3.739   5.671
   53CHL1    H6 6522   2.078   3.677   5.722
   53CHL1    C7 6523   2.141   3.731   5.523
   53CHL1   H7A 6524   2.146   3.621   5.506
   53CHL1   H7B 6525   2.043   3.754   5.478
   53CHL1    C8 6526   2.257   3.810   5.458
   53CHL1    H8 6527   2.350   3.750   5.461
   53CHL1   C14 6528   2.225   3.859   5.314
   53CHL1   H14 6529   2.136   3.926   5.327
   53CHL1   C15 6530   2.175   3.766   5.204
   53CHL1  H15A 6531   2.264   3.708   5.215
   53CHL1  H15B 6532   2.077   3.719   5.210
   53CHL1   C16 6533   2.214   3.801   5.064
   53CHL1  H16A 6534   2.284   3.729   5.015
   53CHL1  H16B 6535   2.123   3.809   5.001
   53CHL1   C17 6536   2.287   3.930   5.097
   53CHL1   H17 6537   2.203   3.989   5.116
   53CHL1   C13 6538   2.342   3.926   5.243
   53CHL1   C18 6539   2.477   3.849   5.234
   53CHL1  H18A 6540   2.559   3.920   5.208
   53CHL1  H18B 6541   2.505   3.801   5.330
   53CHL1  H18C 6542   2.475   3.771   5.156
   53CHL1   C12 6543   2.357   4.054   5.325
   53CHL1  H12A 6544   2.434   4.118   5.281
   53CHL1  H12B 6545   2.259   4.108   5.324
   53CHL1   C11 6546   2.394   4.021   5.472
   53CHL1  H11A 6547   2.494   3.973   5.471
   53CHL1  H11B 6548   2.400   4.114   5.530
   53CHL1    C9 6549   2.295   3.928   5.546
   53CHL1    H9 6550   2.200   3.984   5.558
   53CHL1   C10 6551   2.343   3.884   5.689
   53CHL1   C19 6552   2.482   3.815   5.688
   53CHL1  H19A 6553   2.558   3.886   5.650
   53CHL1  H19B 6554   2.513   3.785   5.790
   53CHL1  H19C 6555   2.482   3.724   5.625
   53CHL1    C1 6556   2.339   4.005   5.783
   53CHL1   H1A 6557   2.416   4.077   5.749
   53CHL1   H1B 6558   2.238   4.052   5.773
   53CHL1    C2 6559   2.360   3.974   5.933
   53CHL1   H2A 6560   2.355   4.069   5.990
   53CHL1   H2B 6561   2.459   3.927   5.949
   53CHL1   C20 6562   2.367   3.976   4.978
   53CHL1   H20 6563   2.454   3.907   4.969
   53CHL1   C21 6564   2.417   4.119   5.002
   53CHL1  H21A 6565   2.460   4.162   4.910
   53CHL1  H21B 6566   2.497   4.116   5.078
   53CHL1  H21C 6567   2.336   4.186   5.038
   53CHL1   C22 6568   2.291   3.961   4.842
   53CHL1  H22A 6569   2.246   3.861   4.828
   53CHL1  H22B 6570   2.206   4.031   4.838
   53CHL1   C23 6571   2.386   3.983   4.724
   53CHL1  H23A 6572   2.422   4.088   4.729
   53CHL1  H23B 6573   2.472   3.914   4.730
   53CHL1   C24 6574   2.317   3.974   4.588
   53CHL1  H24A 6575   2.266   3.877   4.569
   53CHL1  H24B 6576   2.242   4.051   4.612
   53CHL1   C25 6577   2.402   4.016   4.465
   53CHL1   H25 6578   2.454   4.111   4.494
   53CHL1   C26 6579   2.507   3.910   4.438
   53CHL1  H26A 6580   2.585   3.909   4.517
   53CHL1  H26B 6581   2.455   3.812   4.431
   53CHL1  H26C 6582   2.555   3.932   4.340
   53CHL1   C27 6583   2.332   4.033   4.328
   53CHL1  H27A 6584   2.406   4.065   4.254
   53CHL1  H27B 6585   2.289   3.938   4.292
   53CHL1  H27C 6586   2.256   4.110   4.315
   54CHL1    C3 6587   4.015   2.445   5.981
   54CHL1    H3 6588   3.913   2.401   5.975
   54CHL1    O3 6589   4.060   2.438   6.116
   54CHL1   H3' 6590   3.993   2.481   6.169
   54CHL1    C4 6591   4.117   2.371   5.891
   54CHL1   H4A 6592   4.218   2.388   5.934
   54CHL1   H4B 6593   4.099   2.268   5.922
   54CHL1    C5 6594   4.129   2.393   5.738
   54CHL1    C6 6595   4.153   2.306   5.637
   54CHL1    H6 6596   4.140   2.202   5.647
   54CHL1    C7 6597   4.149   2.315   5.491
   54CHL1   H7A 6598   4.222   2.245   5.446
   54CHL1   H7B 6599   4.050   2.283   5.453
   54CHL1    C8 6600   4.158   2.457   5.452
   54CHL1    H8 6601   4.266   2.480   5.457
   54CHL1   C14 6602   4.107   2.466   5.311
   54CHL1   H14 6603   3.998   2.445   5.314
   54CHL1   C15 6604   4.160   2.366   5.206
   54CHL1  H15A 6605   4.267   2.366   5.213
   54CHL1  H15B 6606   4.128   2.260   5.211
   54CHL1   C16 6607   4.134   2.433   5.075
   54CHL1  H16A 6608   4.230   2.437   5.019
   54CHL1  H16B 6609   4.059   2.383   5.011
   54CHL1   C17 6610   4.090   2.576   5.113
   54CHL1   H17 6611   3.979   2.579   5.111
   54CHL1   C13 6612   4.125   2.606   5.259
   54CHL1   C18 6613   4.269   2.655   5.271
   54CHL1  H18A 6614   4.328   2.574   5.229
   54CHL1  H18B 6615   4.294   2.750   5.222
   54CHL1  H18C 6616   4.302   2.665   5.376
   54CHL1   C12 6617   4.038   2.701   5.341
   54CHL1  H12A 6618   4.057   2.805   5.308
   54CHL1  H12B 6619   3.931   2.674   5.325
   54CHL1   C11 6620   4.071   2.693   5.491
   54CHL1  H11A 6621   4.172   2.737   5.508
   54CHL1  H11B 6622   3.999   2.753   5.549
   54CHL1    C9 6623   4.068   2.547   5.542
   54CHL1    H9 6624   3.964   2.512   5.527
   54CHL1   C10 6625   4.096   2.533   5.693
   54CHL1   C19 6626   4.233   2.588   5.705
   54CHL1  H19A 6627   4.281   2.547   5.795
   54CHL1  H19B 6628   4.305   2.546   5.632
   54CHL1  H19C 6629   4.240   2.698   5.704
   54CHL1    C1 6630   3.989   2.603   5.786
   54CHL1   H1A 6631   3.981   2.710   5.761
   54CHL1   H1B 6632   3.892   2.554   5.762
   54CHL1    C2 6633   4.008   2.591   5.939
   54CHL1   H2A 6634   3.929   2.644   5.996
   54CHL1   H2B 6635   4.100   2.637   5.974
   54CHL1   C20 6636   4.145   2.662   5.005
   54CHL1   H20 6637   4.255   2.663   4.994
   54CHL1   C21 6638   4.104   2.798   5.040
   54CHL1  H21A 6639   4.120   2.855   4.948
   54CHL1  H21B 6640   4.166   2.848   5.117
   54CHL1  H21C 6641   3.997   2.802   5.072
   54CHL1   C22 6642   4.082   2.613   4.875
   54CHL1  H22A 6643   4.118   2.512   4.846
   54CHL1  H22B 6644   3.971   2.610   4.889
   54CHL1   C23 6645   4.106   2.695   4.752
   54CHL1  H23A 6646   4.035   2.769   4.786
   54CHL1  H23B 6647   4.203   2.746   4.736
   54CHL1   C24 6648   4.053   2.614   4.636
   54CHL1  H24A 6649   4.113   2.522   4.626
   54CHL1  H24B 6650   3.947   2.586   4.661
   54CHL1   C25 6651   4.048   2.672   4.498
   54CHL1   H25 6652   3.984   2.759   4.479
   54CHL1   C26 6653   4.190   2.714   4.451
   54CHL1  H26A 6654   4.206   2.731   4.344
   54CHL1  H26B 6655   4.224   2.806   4.504
   54CHL1  H26C 6656   4.262   2.637   4.474
   54CHL1   C27 6657   3.958   2.571   4.429
   54CHL1  H27A 6658   4.019   2.510   4.362
   54CHL1  H27B 6659   3.876   2.523   4.482
   54CHL1  H27C 6660   3.888   2.633   4.371
   55CHL1    C3 6661   3.476   3.739   5.986
   55CHL1    H3 6662   3.458   3.630   5.999
   55CHL1    O3 6663   3.516   3.796   6.110
   55CHL1   H3' 6664   3.606   3.762   6.126
   55CHL1    C4 6665   3.588   3.761   5.882
   55CHL1   H4A 6666   3.607   3.871   5.881
   55CHL1   H4B 6667   3.681   3.713   5.920
   55CHL1    C5 6668   3.551   3.715   5.742
   55CHL1    C6 6669   3.625   3.625   5.674
   55CHL1    H6 6670   3.714   3.582   5.721
   55CHL1    C7 6671   3.601   3.588   5.530
   55CHL1   H7A 6672   3.696   3.593   5.474
   55CHL1   H7B 6673   3.565   3.483   5.523
   55CHL1    C8 6674   3.498   3.679   5.458
   55CHL1    H8 6675   3.546   3.775   5.432
   55CHL1   C14 6676   3.450   3.613   5.327
   55CHL1   H14 6677   3.409   3.514   5.360
   55CHL1   C15 6678   3.550   3.579   5.214
   55CHL1  H15A 6679   3.611   3.668   5.190
   55CHL1  H15B 6680   3.617   3.494   5.239
   55CHL1   C16 6681   3.460   3.547   5.093
   55CHL1  H16A 6682   3.498   3.599   5.004
   55CHL1  H16B 6683   3.456   3.438   5.071
   55CHL1   C17 6684   3.318   3.594   5.134
   55CHL1   H17 6685   3.269   3.503   5.178
   55CHL1   C13 6686   3.335   3.685   5.258
   55CHL1   C18 6687   3.379   3.827   5.210
   55CHL1  H18A 6688   3.290   3.885   5.178
   55CHL1  H18B 6689   3.429   3.885   5.290
   55CHL1  H18C 6690   3.448   3.821   5.124
   55CHL1   C12 6691   3.218   3.687   5.359
   55CHL1  H12A 6692   3.126   3.733   5.320
   55CHL1  H12B 6693   3.194   3.582   5.387
   55CHL1   C11 6694   3.257   3.766   5.484
   55CHL1  H11A 6695   3.277   3.870   5.453
   55CHL1  H11B 6696   3.170   3.768   5.553
   55CHL1    C9 6697   3.379   3.703   5.554
   55CHL1    H9 6698   3.346   3.600   5.584
   55CHL1   C10 6699   3.421   3.775   5.686
   55CHL1   C19 6700   3.443   3.924   5.654
   55CHL1  H19A 6701   3.483   3.980   5.741
   55CHL1  H19B 6702   3.514   3.936   5.569
   55CHL1  H19C 6703   3.347   3.973   5.626
   55CHL1    C1 6704   3.308   3.763   5.794
   55CHL1   H1A 6705   3.221   3.825   5.762
   55CHL1   H1B 6706   3.272   3.657   5.797
   55CHL1    C2 6707   3.348   3.807   5.936
   55CHL1   H2A 6708   3.266   3.787   6.008
   55CHL1   H2B 6709   3.366   3.917   5.935
   55CHL1   C20 6710   3.224   3.636   5.020
   55CHL1   H20 6711   3.201   3.541   4.966
   55CHL1   C21 6712   3.282   3.731   4.912
   55CHL1  H21A 6713   3.373   3.690   4.864
   55CHL1  H21B 6714   3.303   3.831   4.955
   55CHL1  H21C 6715   3.208   3.745   4.831
   55CHL1   C22 6716   3.093   3.694   5.072
   55CHL1  H22A 6717   3.048   3.621   5.143
   55CHL1  H22B 6718   3.111   3.789   5.127
   55CHL1   C23 6719   2.994   3.736   4.964
   55CHL1  H23A 6720   2.899   3.757   5.019
   55CHL1  H23B 6721   3.024   3.824   4.905
   55CHL1   C24 6722   2.962   3.630   4.862
   55CHL1  H24A 6723   3.041   3.600   4.789
   55CHL1  H24B 6724   2.984   3.548   4.933
   55CHL1   C25 6725   2.815   3.676   4.807
   55CHL1   H25 6726   2.766   3.720   4.894
   55CHL1   C26 6727   2.842   3.770   4.692
   55CHL1  H26A 6728   2.944   3.750   4.649
   55CHL1  H26B 6729   2.768   3.752   4.611
   55CHL1  H26C 6730   2.835   3.872   4.733
   55CHL1   C27 6731   2.679   3.594   4.775
   55CHL1  H27A 6732   2.655   3.490   4.788
   55CHL1  H27B 6733   2.634   3.556   4.682
   55CHL1  H27C 6734   2.776   3.562   4.747
   56CHL1    C3 6735   1.691   4.321   5.988
   56CHL1    H3 6736   1.677   4.424   5.950
   56CHL1    O3 6737   1.659   4.308   6.125
   56CHL1   H3' 6738   1.702   4.383   6.167
   56CHL1    C4 6739   1.596   4.230   5.915
   56CHL1   H4A 6740   1.612   4.131   5.965
   56CHL1   H4B 6741   1.491   4.261   5.937
   56CHL1    C5 6742   1.621   4.218   5.767
   56CHL1    C6 6743   1.522   4.233   5.677
   56CHL1    H6 6744   1.418   4.249   5.710
   56CHL1    C7 6745   1.537   4.216   5.529
   56CHL1   H7A 6746   1.456   4.152   5.486
   56CHL1   H7B 6747   1.529   4.316   5.481
   56CHL1    C8 6748   1.673   4.152   5.492
   56CHL1    H8 6749   1.661   4.042   5.501
   56CHL1   C14 6750   1.704   4.189   5.348
   56CHL1   H14 6751   1.724   4.300   5.350
   56CHL1   C15 6752   1.593   4.174   5.242
   56CHL1  H15A 6753   1.544   4.075   5.251
   56CHL1  H15B 6754   1.516   4.254   5.251
   56CHL1   C16 6755   1.668   4.182   5.109
   56CHL1  H16A 6756   1.645   4.091   5.049
   56CHL1  H16B 6757   1.643   4.272   5.049
   56CHL1   C17 6758   1.819   4.182   5.146
   56CHL1   H17 6759   1.850   4.289   5.153
   56CHL1   C13 6760   1.830   4.126   5.290
   56CHL1   C18 6761   1.818   3.971   5.290
   56CHL1  H18A 6762   1.912   3.924   5.254
   56CHL1  H18B 6763   1.800   3.933   5.392
   56CHL1  H18C 6764   1.734   3.937   5.226
   56CHL1   C12 6765   1.946   4.176   5.380
   56CHL1  H12A 6766   2.044   4.134   5.353
   56CHL1  H12B 6767   1.952   4.287   5.370
   56CHL1   C11 6768   1.924   4.142   5.529
   56CHL1  H11A 6769   1.927   4.031   5.541
   56CHL1  H11B 6770   2.008   4.184   5.588
   56CHL1    C9 6771   1.790   4.200   5.580
   56CHL1    H9 6772   1.796   4.310   5.562
   56CHL1   C10 6773   1.769   4.191   5.734
   56CHL1   C19 6774   1.804   4.051   5.781
   56CHL1  H19A 6775   1.773   4.025   5.885
   56CHL1  H19B 6776   1.739   4.002   5.711
   56CHL1  H19C 6777   1.904   4.010   5.763
   56CHL1    C1 6778   1.864   4.282   5.812
   56CHL1   H1A 6779   1.970   4.250   5.796
   56CHL1   H1B 6780   1.851   4.385   5.773
   56CHL1    C2 6781   1.836   4.278   5.963
   56CHL1   H2A 6782   1.906   4.348   6.013
   56CHL1   H2B 6783   1.855   4.177   6.006
   56CHL1   C20 6784   1.903   4.122   5.034
   56CHL1   H20 6785   1.884   4.013   5.024
   56CHL1   C21 6786   2.045   4.149   5.073
   56CHL1  H21A 6787   2.113   4.108   4.997
   56CHL1  H21B 6788   2.061   4.095   5.168
   56CHL1  H21C 6789   2.075   4.252   5.090
   56CHL1   C22 6790   1.879   4.188   4.898
   56CHL1  H22A 6791   1.778   4.163   4.861
   56CHL1  H22B 6792   1.888   4.298   4.909
   56CHL1   C23 6793   1.976   4.144   4.789
   56CHL1  H23A 6794   2.076   4.192   4.804
   56CHL1  H23B 6795   1.992   4.034   4.786
   56CHL1   C24 6796   1.916   4.190   4.659
   56CHL1  H24A 6797   1.841   4.119   4.617
   56CHL1  H24B 6798   1.873   4.292   4.672
   56CHL1   C25 6799   2.018   4.205   4.556
   56CHL1   H25 6800   2.114   4.240   4.606
   56CHL1   C26 6801   2.049   4.078   4.481
   56CHL1  H26A 6802   1.998   4.063   4.384
   56CHL1  H26B 6803   2.150   4.107   4.456
   56CHL1  H26C 6804   2.055   3.987   4.543
   56CHL1   C27 6805   1.972   4.306   4.456
   56CHL1  H27A 6806   1.942   4.266   4.358
   56CHL1  H27B 6807   1.917   4.396   4.491
   56CHL1  H27C 6808   2.069   4.344   4.443
   57CHL1    C3 6809   2.935  -0.108   5.983
   57CHL1    H3 6810   2.881  -0.189   5.929
   57CHL1    O3 6811   2.937  -0.136   6.121
   57CHL1   H3' 6812   2.846  -0.166   6.143
   57CHL1    C4 6813   3.075  -0.083   5.925
   57CHL1   H4A 6814   3.118   0.002   5.982
   57CHL1   H4B 6815   3.134  -0.174   5.946
   57CHL1    C5 6816   3.071  -0.051   5.777
   57CHL1    C6 6817   3.138  -0.124   5.689
   57CHL1    H6 6818   3.209  -0.198   5.726
   57CHL1    C7 6819   3.130  -0.108   5.541
   57CHL1   H7A 6820   3.231  -0.109   5.501
   57CHL1   H7B 6821   3.083  -0.197   5.495
   57CHL1    C8 6822   3.046   0.012   5.492
   57CHL1    H8 6823   3.102   0.108   5.496
   57CHL1   C14 6824   2.996  -0.014   5.351
   57CHL1   H14 6825   2.926  -0.101   5.356
   57CHL1   C15 6826   3.099  -0.052   5.245
   57CHL1  H15A 6827   3.184   0.021   5.250
   57CHL1  H15B 6828   3.140  -0.154   5.254
   57CHL1   C16 6829   3.023  -0.032   5.115
   57CHL1  H16A 6830   3.096   0.015   5.053
   57CHL1  H16B 6831   2.995  -0.123   5.060
   57CHL1   C17 6832   2.897   0.054   5.145
   57CHL1   H17 6833   2.820  -0.025   5.152
   57CHL1   C13 6834   2.915   0.097   5.292
   57CHL1   C18 6835   2.985   0.222   5.294
   57CHL1  H18A 6836   2.993   0.261   5.395
   57CHL1  H18B 6837   3.087   0.194   5.265
   57CHL1  H18C 6838   2.940   0.299   5.229
   57CHL1   C12 6839   2.805   0.123   5.387
   57CHL1  H12A 6840   2.762   0.225   5.373
   57CHL1  H12B 6841   2.735   0.042   5.364
   57CHL1   C11 6842   2.832   0.131   5.533
   57CHL1  H11A 6843   2.854   0.228   5.573
   57CHL1  H11B 6844   2.728   0.126   5.558
   57CHL1    C9 6845   2.928   0.027   5.585
   57CHL1    H9 6846   2.874  -0.070   5.578
   57CHL1   C10 6847   2.970   0.052   5.732
   57CHL1   C19 6848   3.026   0.193   5.758
   57CHL1  H19A 6849   3.113   0.206   5.693
   57CHL1  H19B 6850   2.950   0.272   5.737
   57CHL1  H19C 6851   3.057   0.208   5.863
   57CHL1    C1 6852   2.847   0.046   5.817
   57CHL1   H1A 6853   2.786   0.135   5.789
   57CHL1   H1B 6854   2.799  -0.046   5.788
   57CHL1    C2 6855   2.864   0.021   5.966
   57CHL1   H2A 6856   2.766   0.005   6.015
   57CHL1   H2B 6857   2.917   0.106   6.013
   57CHL1   C20 6858   2.868   0.146   5.021
   57CHL1   H20 6859   2.960   0.195   4.999
   57CHL1   C21 6860   2.781   0.273   5.012
   57CHL1  H21A 6861   2.777   0.337   4.922
   57CHL1  H21B 6862   2.788   0.338   5.100
   57CHL1  H21C 6863   2.682   0.227   4.998
   57CHL1   C22 6864   2.825   0.060   4.907
   57CHL1  H22A 6865   2.900  -0.019   4.886
   57CHL1  H22B 6866   2.729   0.004   4.918
   57CHL1   C23 6867   2.793   0.143   4.788
   57CHL1  H23A 6868   2.694   0.195   4.784
   57CHL1  H23B 6869   2.862   0.221   4.762
   57CHL1   C24 6870   2.793   0.036   4.694
   57CHL1  H24A 6871   2.884  -0.029   4.688
   57CHL1  H24B 6872   2.702  -0.023   4.726
   57CHL1   C25 6873   2.773   0.090   4.566
   57CHL1   H25 6874   2.696   0.175   4.565
   57CHL1   C26 6875   2.895   0.138   4.487
   57CHL1  H26A 6876   2.968   0.056   4.471
   57CHL1  H26B 6877   2.888   0.190   4.390
   57CHL1  H26C 6878   2.932   0.214   4.556
   57CHL1   C27 6879   2.732  -0.051   4.528
   57CHL1  H27A 6880   2.800  -0.111   4.465
   57CHL1  H27B 6881   2.626  -0.074   4.518
   57CHL1  H27C 6882   2.724   0.026   4.466
   58CHL1    C3 6883   0.544   0.711   5.989
   58CHL1    H3 6884   0.614   0.624   5.985
   58CHL1    O3 6885   0.538   0.761   6.120
   58CHL1   H3' 6886   0.629   0.794   6.136
   58CHL1    C4 6887   0.602   0.823   5.903
   58CHL1   H4A 6888   0.541   0.917   5.914
   58CHL1   H4B 6889   0.703   0.852   5.939
   58CHL1    C5 6890   0.611   0.774   5.761
   58CHL1    C6 6891   0.722   0.782   5.690
   58CHL1    H6 6892   0.812   0.820   5.739
   58CHL1    C7 6893   0.728   0.761   5.542
   58CHL1   H7A 6894   0.785   0.845   5.496
   58CHL1   H7B 6895   0.778   0.665   5.518
   58CHL1    C8 6896   0.590   0.764   5.478
   58CHL1    H8 6897   0.554   0.870   5.475
   58CHL1   C14 6898   0.601   0.713   5.334
   58CHL1   H14 6899   0.619   0.603   5.344
   58CHL1   C15 6900   0.712   0.764   5.241
   58CHL1  H15A 6901   0.714   0.874   5.248
   58CHL1  H15B 6902   0.809   0.719   5.270
   58CHL1   C16 6903   0.669   0.724   5.099
   58CHL1  H16A 6904   0.685   0.801   5.022
   58CHL1  H16B 6905   0.718   0.631   5.064
   58CHL1   C17 6906   0.521   0.689   5.112
   58CHL1   H17 6907   0.536   0.584   5.126
   58CHL1   C13 6908   0.476   0.732   5.256
   58CHL1   C18 6909   0.448   0.884   5.237
   58CHL1  H18A 6910   0.526   0.938   5.181
   58CHL1  H18B 6911   0.366   0.896   5.168
   58CHL1  H18C 6912   0.421   0.937   5.329
   58CHL1   C12 6913   0.385   0.639   5.342
   58CHL1  H12A 6914   0.307   0.598   5.278
   58CHL1  H12B 6915   0.430   0.549   5.382
   58CHL1   C11 6916   0.356   0.671   5.491
   58CHL1  H11A 6917   0.302   0.762   5.509
   58CHL1  H11B 6918   0.289   0.594   5.534
   58CHL1    C9 6919   0.491   0.678   5.561
   58CHL1    H9 6920   0.529   0.574   5.563
   58CHL1   C10 6921   0.483   0.717   5.707
   58CHL1   C19 6922   0.402   0.834   5.711
   58CHL1  H19A 6923   0.423   0.914   5.637
   58CHL1  H19B 6924   0.299   0.794   5.692
   58CHL1  H19C 6925   0.382   0.877   5.811
   58CHL1    C1 6926   0.405   0.617   5.797
   58CHL1   H1A 6927   0.298   0.608   5.764
   58CHL1   H1B 6928   0.453   0.519   5.782
   58CHL1    C2 6929   0.405   0.662   5.944
   58CHL1   H2A 6930   0.374   0.576   6.007
   58CHL1   H2B 6931   0.332   0.744   5.960
   58CHL1   C20 6932   0.444   0.709   4.977
   58CHL1   H20 6933   0.440   0.817   4.949
   58CHL1   C21 6934   0.303   0.670   4.994
   58CHL1  H21A 6935   0.239   0.635   4.910
   58CHL1  H21B 6936   0.264   0.756   5.034
   58CHL1  H21C 6937   0.292   0.610   5.084
   58CHL1   C22 6938   0.494   0.621   4.863
   58CHL1  H22A 6939   0.601   0.644   4.848
   58CHL1  H22B 6940   0.486   0.513   4.883
   58CHL1   C23 6941   0.420   0.635   4.730
   58CHL1  H23A 6942   0.480   0.570   4.666
   58CHL1  H23B 6943   0.314   0.599   4.730
   58CHL1   C24 6944   0.433   0.776   4.676
   58CHL1  H24A 6945   0.363   0.841   4.735
   58CHL1  H24B 6946   0.537   0.810   4.696
   58CHL1   C25 6947   0.412   0.788   4.525
   58CHL1   H25 6948   0.500   0.750   4.470
   58CHL1   C26 6949   0.295   0.706   4.474
   58CHL1  H26A 6950   0.227   0.724   4.553
   58CHL1  H26B 6951   0.249   0.745   4.382
   58CHL1  H26C 6952   0.293   0.596   4.479
   58CHL1   C27 6953   0.392   0.938   4.497
   58CHL1  H27A 6954   0.303   0.979   4.550
   58CHL1  H27B 6955   0.481   0.993   4.534
   58CHL1  H27C 6956   0.380   0.957   4.389
   59CHL1    C3 6957   1.090   0.299   5.984
   59CHL1    H3 6958   1.005   0.372   5.975
   59CHL1    O3 6959   1.106   0.262   6.120
   59CHL1   H3' 6960   1.074   0.339   6.169
   59CHL1    C4 6961   1.061   0.175   5.897
   59CHL1   H4A 6962   1.143   0.102   5.911
   59CHL1   H4B 6963   0.969   0.126   5.937
   59CHL1    C5 6964   1.047   0.218   5.752
   59CHL1    C6 6965   0.929   0.206   5.689
   59CHL1    H6 6966   0.847   0.153   5.741
   59CHL1    C7 6967   0.899   0.262   5.553
   59CHL1   H7A 6968   0.826   0.201   5.497
   59CHL1   H7B 6969   0.856   0.364   5.567
   59CHL1    C8 6970   1.027   0.280   5.470
   59CHL1    H8 6971   1.061   0.178   5.442
   59CHL1   C14 6972   0.999   0.362   5.345
   59CHL1   H14 6973   0.979   0.467   5.380
   59CHL1   C15 6974   0.877   0.328   5.258
   59CHL1  H15A 6975   0.875   0.219   5.236
   59CHL1  H15B 6976   0.782   0.361   5.304
   59CHL1   C16 6977   0.902   0.401   5.127
   59CHL1  H16A 6978   0.878   0.336   5.040
   59CHL1  H16B 6979   0.844   0.494   5.118
   59CHL1   C17 6980   1.051   0.439   5.126
   59CHL1   H17 6981   1.057   0.549   5.145
   59CHL1   C13 6982   1.117   0.371   5.251
   59CHL1   C18 6983   1.171   0.230   5.215
   59CHL1  H18A 6984   1.262   0.231   5.152
   59CHL1  H18B 6985   1.207   0.176   5.304
   59CHL1  H18C 6986   1.095   0.172   5.160
   59CHL1   C12 6987   1.223   0.450   5.330
   59CHL1  H12A 6988   1.319   0.441   5.276
   59CHL1  H12B 6989   1.194   0.557   5.341
   59CHL1   C11 6990   1.257   0.395   5.471
   59CHL1  H11A 6991   1.328   0.311   5.456
   59CHL1  H11B 6992   1.310   0.474   5.529
   59CHL1    C9 6993   1.134   0.353   5.554
   59CHL1    H9 6994   1.084   0.450   5.579
   59CHL1   C10 6995   1.169   0.291   5.693
   59CHL1   C19 6996   1.288   0.191   5.678
   59CHL1  H19A 6997   1.302   0.128   5.769
   59CHL1  H19B 6998   1.272   0.123   5.592
   59CHL1  H19C 6999   1.383   0.245   5.663
   59CHL1    C1 7000   1.212   0.407   5.790
   59CHL1   H1A 7001   1.310   0.448   5.760
   59CHL1   H1B 7002   1.139   0.491   5.784
   59CHL1    C2 7003   1.219   0.365   5.938
   59CHL1   H2A 7004   1.243   0.453   6.001
   59CHL1   H2B 7005   1.299   0.289   5.950
   59CHL1   C20 7006   1.101   0.407   4.985
   59CHL1   H20 7007   1.095   0.299   4.960
   59CHL1   C21 7008   1.244   0.438   5.001
   59CHL1  H21A 7009   1.303   0.392   5.080
   59CHL1  H21B 7010   1.232   0.544   5.028
   59CHL1  H21C 7011   1.313   0.418   4.920
   59CHL1   C22 7012   1.033   0.493   4.872
   59CHL1  H22A 7013   0.927   0.515   4.897
   59CHL1  H22B 7014   1.076   0.593   4.861
   59CHL1   C23 7015   1.037   0.430   4.733
   59CHL1  H23A 7016   1.141   0.399   4.708
   59CHL1  H23B 7017   0.976   0.338   4.737
   59CHL1   C24 7018   0.981   0.522   4.622
   59CHL1  H24A 7019   0.874   0.541   4.638
   59CHL1  H24B 7020   1.021   0.624   4.625
   59CHL1   C25 7021   1.008   0.465   4.481
   59CHL1   H25 7022   1.117   0.440   4.474
   59CHL1   C26 7023   0.927   0.337   4.456
   59CHL1  H26A 7024   0.953   0.256   4.527
   59CHL1  H26B 7025   0.819   0.362   4.467
   59CHL1  H26C 7026   0.946   0.301   4.353
   59CHL1   C27 7027   0.974   0.566   4.372
   59CHL1  H27A 7028   0.871   0.606   4.382
   59CHL1  H27B 7029   1.044   0.652   4.374
   59CHL1  H27C 7030   0.982   0.516   4.273
   60CHL1    C3 7031   4.502   1.157   6.000
   60CHL1    H3 7032   4.396   1.192   5.984
   60CHL1    O3 7033   4.543   1.168   6.137
   60CHL1   H3' 7034   4.466   1.144   6.188
   60CHL1    C4 7035   4.517   1.013   5.990
   60CHL1   H4A 7036   4.622   0.985   6.015
   60CHL1   H4B 7037   4.445   0.967   6.062
   60CHL1    C5 7038   4.490   0.986   5.847
   60CHL1    C6 7039   4.395   0.907   5.822
   60CHL1    H6 7040   4.335   0.857   5.896
   60CHL1    C7 7041   4.394   0.855   5.690
   60CHL1   H7A 7042   4.432   0.770   5.741
   60CHL1   H7B 7043   4.291   0.853   5.652
   60CHL1    C8 7044   4.494   0.871   5.582
   60CHL1    H8 7045   4.585   0.809   5.600
   60CHL1   C14 7046   4.426   0.837   5.454
   60CHL1   H14 7047   4.330   0.892   5.447
   60CHL1   C15 7048   4.393   0.695   5.445
   60CHL1  H15A 7049   4.493   0.660   5.470
   60CHL1  H15B 7050   4.311   0.656   5.504
   60CHL1   C16 7051   4.382   0.653   5.309
   60CHL1  H16A 7052   4.431   0.564   5.266
   60CHL1  H16B 7053   4.276   0.620   5.320
   60CHL1   C17 7054   4.426   0.779   5.233
   60CHL1   H17 7055   4.336   0.838   5.233
   60CHL1   C13 7056   4.506   0.861   5.331
   60CHL1   C18 7057   4.629   0.788   5.322
   60CHL1  H18A 7058   4.621   0.680   5.339
   60CHL1  H18B 7059   4.687   0.782   5.231
   60CHL1  H18C 7060   4.707   0.846   5.368
   60CHL1   C12 7061   4.541   1.009   5.330
   60CHL1  H12A 7062   4.624   1.031   5.261
   60CHL1  H12B 7063   4.447   1.059   5.302
   60CHL1   C11 7064   4.604   1.052   5.464
   60CHL1  H11A 7065   4.703   1.003   5.475
   60CHL1  H11B 7066   4.618   1.160   5.461
   60CHL1    C9 7067   4.516   1.015   5.584
   60CHL1    H9 7068   4.415   1.058   5.565
   60CHL1   C10 7069   4.558   1.057   5.727
   60CHL1   C19 7070   4.704   1.052   5.732
   60CHL1  H19A 7071   4.689   0.951   5.703
   60CHL1  H19B 7072   4.763   1.102   5.654
   60CHL1  H19C 7073   4.757   1.048   5.829
   60CHL1    C1 7074   4.537   1.195   5.749
   60CHL1   H1A 7075   4.594   1.248   5.670
   60CHL1   H1B 7076   4.429   1.216   5.732
   60CHL1    C2 7077   4.594   1.219   5.890
   60CHL1   H2A 7078   4.614   1.322   5.888
   60CHL1   H2B 7079   4.698   1.201   5.917
   60CHL1   C20 7080   4.497   0.748   5.099
   60CHL1   H20 7081   4.574   0.674   5.128
   60CHL1   C21 7082   4.577   0.900   5.069
   60CHL1  H21A 7083   4.628   0.926   4.977
   60CHL1  H21B 7084   4.671   0.920   5.111
   60CHL1  H21C 7085   4.521   0.993   5.072
   60CHL1   C22 7086   4.421   0.626   5.001
   60CHL1  H22A 7087   4.499   0.579   4.940
   60CHL1  H22B 7088   4.382   0.558   5.071
   60CHL1   C23 7089   4.322   0.621   4.866
   60CHL1  H23A 7090   4.262   0.686   4.910
   60CHL1  H23B 7091   4.284   0.708   4.822
   60CHL1   C24 7092   4.187   0.572   4.820
   60CHL1  H24A 7093   4.205   0.561   4.712
   60CHL1  H24B 7094   4.170   0.483   4.867
   60CHL1   C25 7095   4.071   0.660   4.782
   60CHL1   H25 7096   4.035   0.730   4.858
   60CHL1   C26 7097   4.092   0.733   4.652
   60CHL1  H26A 7098   4.154   0.681   4.578
   60CHL1  H26B 7099   3.993   0.735   4.604
   60CHL1  H26C 7100   4.133   0.833   4.681
   60CHL1   C27 7101   3.965   0.563   4.765
   60CHL1  H27A 7102   3.872   0.618   4.770
   60CHL1  H27B 7103   3.974   0.494   4.678
   60CHL1  H27C 7104   3.972   0.505   4.859
   61CHL1    C3 7105   1.073   2.151   2.504
   61CHL1    H3 7106   1.177   2.189   2.510
   61CHL1    O3 7107   1.018   2.163   2.373
   61CHL1   H3' 7108   1.078   2.220   2.324
   61CHL1    C4 7109   1.060   2.005   2.554
   61CHL1   H4A 7110   0.973   1.960   2.501
   61CHL1   H4B 7111   1.145   1.952   2.508
   61CHL1    C5 7112   1.046   1.974   2.704
   61CHL1    C6 7113   1.077   1.856   2.757
   61CHL1    H6 7114   1.130   1.785   2.692
   61CHL1    C7 7115   1.101   1.845   2.905
   61CHL1   H7A 7116   1.105   1.740   2.943
   61CHL1   H7B 7117   1.193   1.898   2.932
   61CHL1    C8 7118   1.029   1.932   2.999
   61CHL1    H8 7119   0.936   1.874   2.979
   61CHL1   C14 7120   1.102   1.927   3.142
   61CHL1   H14 7121   1.197   1.981   3.139
   61CHL1   C15 7122   1.132   1.793   3.220
   61CHL1  H15A 7123   1.073   1.704   3.185
   61CHL1  H15B 7124   1.238   1.770   3.225
   61CHL1   C16 7125   1.116   1.815   3.370
   61CHL1  H16A 7126   1.070   1.723   3.402
   61CHL1  H16B 7127   1.210   1.810   3.428
   61CHL1   C17 7128   1.047   1.953   3.386
   61CHL1   H17 7129   1.129   2.023   3.412
   61CHL1   C13 7130   1.018   2.002   3.240
   61CHL1   C18 7131   0.902   1.935   3.207
   61CHL1  H18A 7132   0.836   1.932   3.125
   61CHL1  H18B 7133   0.920   1.836   3.164
   61CHL1  H18C 7134   0.837   1.947   3.293
   61CHL1   C12 7135   0.993   2.149   3.213
   61CHL1  H12A 7136   0.900   2.175   3.271
   61CHL1  H12B 7137   1.079   2.204   3.252
   61CHL1   C11 7138   0.971   2.187   3.065
   61CHL1  H11A 7139   0.868   2.221   3.085
   61CHL1  H11B 7140   0.987   2.290   3.033
   61CHL1    C9 7141   1.013   2.076   2.952
   61CHL1    H9 7142   1.120   2.109   2.952
   61CHL1   C10 7143   0.980   2.080   2.792
   61CHL1   C19 7144   0.852   2.005   2.729
   61CHL1  H19A 7145   0.833   2.008   2.620
   61CHL1  H19B 7146   0.828   1.907   2.776
   61CHL1  H19C 7147   0.755   2.045   2.728
   61CHL1    C1 7148   1.021   2.221   2.741
   61CHL1   H1A 7149   0.969   2.300   2.797
   61CHL1   H1B 7150   1.127   2.245   2.766
   61CHL1    C2 7151   0.992   2.240   2.592
   61CHL1   H2A 7152   0.994   2.348   2.567
   61CHL1   H2B 7153   0.891   2.199   2.566
   61CHL1   C20 7154   0.951   1.966   3.511
   61CHL1   H20 7155   0.869   1.892   3.520
   61CHL1   C21 7156   0.868   2.096   3.514
   61CHL1  H21A 7157   0.803   2.102   3.604
   61CHL1  H21B 7158   0.799   2.089   3.428
   61CHL1  H21C 7159   0.930   2.186   3.504
   61CHL1   C22 7160   1.033   1.940   3.637
   61CHL1  H22A 7161   1.069   1.834   3.638
   61CHL1  H22B 7162   1.121   2.007   3.639
   61CHL1   C23 7163   0.958   1.962   3.765
   61CHL1  H23A 7164   0.915   2.064   3.774
   61CHL1  H23B 7165   0.876   1.888   3.782
   61CHL1   C24 7166   1.067   1.956   3.868
   61CHL1  H24A 7167   1.118   1.855   3.867
   61CHL1  H24B 7168   1.141   2.038   3.862
   61CHL1   C25 7169   1.008   1.968   3.998
   61CHL1   H25 7170   0.935   1.883   3.991
   61CHL1   C26 7171   1.124   1.973   4.099
   61CHL1  H26A 7172   1.079   1.965   4.201
   61CHL1  H26B 7173   1.193   1.886   4.081
   61CHL1  H26C 7174   1.178   2.065   4.099
   61CHL1   C27 7175   0.921   2.073   4.045
   61CHL1  H27A 7176   0.820   2.077   4.002
   61CHL1  H27B 7177   0.911   2.067   4.156
   61CHL1  H27C 7178   0.988   2.158   4.027
   62CHL1    C3 7179   1.884   0.747   2.508
   62CHL1    H3 7180   1.881   0.636   2.511
   62CHL1    O3 7181   1.854   0.790   2.376
   62CHL1   H3' 7182   1.766   0.755   2.356
   62CHL1    C4 7183   1.776   0.792   2.599
   62CHL1   H4A 7184   1.762   0.903   2.586
   62CHL1   H4B 7185   1.685   0.755   2.547
   62CHL1    C5 7186   1.807   0.744   2.745
   62CHL1    C6 7187   1.743   0.658   2.831
   62CHL1    H6 7188   1.667   0.589   2.799
   62CHL1    C7 7189   1.710   0.696   2.974
   62CHL1   H7A 7190   1.606   0.739   2.989
   62CHL1   H7B 7191   1.712   0.604   3.034
   62CHL1    C8 7192   1.799   0.804   3.031
   62CHL1    H8 7193   1.755   0.906   3.021
   62CHL1   C14 7194   1.811   0.763   3.174
   62CHL1   H14 7195   1.855   0.660   3.172
   62CHL1   C15 7196   1.682   0.755   3.258
   62CHL1  H15A 7197   1.614   0.841   3.238
   62CHL1  H15B 7198   1.628   0.661   3.240
   62CHL1   C16 7199   1.736   0.763   3.401
   62CHL1  H16A 7200   1.686   0.848   3.453
   62CHL1  H16B 7201   1.722   0.671   3.460
   62CHL1   C17 7202   1.889   0.791   3.387
   62CHL1   H17 7203   1.943   0.694   3.393
   62CHL1   C13 7204   1.909   0.845   3.248
   62CHL1   C18 7205   1.848   0.982   3.260
   62CHL1  H18A 7206   1.751   0.991   3.312
   62CHL1  H18B 7207   1.917   1.050   3.313
   62CHL1  H18C 7208   1.828   1.023   3.160
   62CHL1   C12 7209   2.047   0.828   3.178
   62CHL1  H12A 7210   2.125   0.893   3.222
   62CHL1  H12B 7211   2.076   0.722   3.192
   62CHL1   C11 7212   2.051   0.851   3.025
   62CHL1  H11A 7213   2.066   0.954   2.995
   62CHL1  H11B 7214   2.139   0.805   2.979
   62CHL1    C9 7215   1.931   0.791   2.956
   62CHL1    H9 7216   1.955   0.682   2.962
   62CHL1   C10 7217   1.913   0.823   2.806
   62CHL1   C19 7218   1.896   0.968   2.790
   62CHL1  H19A 7219   1.810   1.018   2.837
   62CHL1  H19B 7220   1.988   1.010   2.832
   62CHL1  H19C 7221   1.901   0.998   2.684
   62CHL1    C1 7222   2.032   0.783   2.717
   62CHL1   H1A 7223   2.118   0.844   2.752
   62CHL1   H1B 7224   2.052   0.676   2.739
   62CHL1    C2 7225   2.014   0.804   2.563
   62CHL1   H2A 7226   2.096   0.752   2.510
   62CHL1   H2B 7227   2.019   0.913   2.539
   62CHL1   C20 7228   1.932   0.878   3.502
   62CHL1   H20 7229   1.885   0.979   3.507
   62CHL1   C21 7230   2.078   0.899   3.496
   62CHL1  H21A 7231   2.105   0.954   3.405
   62CHL1  H21B 7232   2.125   0.798   3.498
   62CHL1  H21C 7233   2.117   0.960   3.578
   62CHL1   C22 7234   1.905   0.799   3.625
   62CHL1  H22A 7235   1.794   0.794   3.638
   62CHL1  H22B 7236   1.950   0.698   3.626
   62CHL1   C23 7237   1.959   0.863   3.744
   62CHL1  H23A 7238   2.064   0.832   3.768
   62CHL1  H23B 7239   1.961   0.975   3.731
   62CHL1   C24 7240   1.862   0.807   3.846
   62CHL1  H24A 7241   1.769   0.872   3.843
   62CHL1  H24B 7242   1.827   0.705   3.831
   62CHL1   C25 7243   1.937   0.811   3.972
   62CHL1   H25 7244   2.047   0.792   3.967
   62CHL1   C26 7245   1.905   0.958   3.967
   62CHL1  H26A 7246   1.999   0.994   3.921
   62CHL1  H26B 7247   1.911   1.046   4.025
   62CHL1  H26C 7248   1.891   0.953   4.074
   62CHL1   C27 7249   1.884   0.718   4.080
   62CHL1  H27A 7250   1.944   0.722   4.173
   62CHL1  H27B 7251   1.784   0.752   4.103
   62CHL1  H27C 7252   1.870   0.612   4.055
   63CHL1    C3 7253   2.567   0.752   2.516
   63CHL1    H3 7254   2.539   0.859   2.504
   63CHL1    O3 7255   2.594   0.698   2.389
   63CHL1   H3' 7256   2.600   0.777   2.331
   63CHL1    C4 7257   2.692   0.738   2.602
   63CHL1   H4A 7258   2.728   0.634   2.602
   63CHL1   H4B 7259   2.773   0.799   2.553
   63CHL1    C5 7260   2.663   0.782   2.744
   63CHL1    C6 7261   2.743   0.866   2.800
   63CHL1    H6 7262   2.826   0.899   2.740
   63CHL1    C7 7263   2.729   0.925   2.935
   63CHL1   H7A 7264   2.825   0.957   2.981
   63CHL1   H7B 7265   2.658   1.009   2.927
   63CHL1    C8 7266   2.639   0.852   3.025
   63CHL1    H8 7267   2.696   0.764   3.058
   63CHL1   C14 7268   2.599   0.945   3.137
   63CHL1   H14 7269   2.532   1.024   3.092
   63CHL1   C15 7270   2.703   1.034   3.205
   63CHL1  H15A 7271   2.808   0.996   3.206
   63CHL1  H15B 7272   2.694   1.136   3.162
   63CHL1   C16 7273   2.650   1.052   3.342
   63CHL1  H16A 7274   2.717   0.988   3.404
   63CHL1  H16B 7275   2.648   1.158   3.374
   63CHL1   C17 7276   2.511   0.988   3.344
   63CHL1   H17 7277   2.439   1.066   3.306
   63CHL1   C13 7278   2.515   0.878   3.239
   63CHL1   C18 7279   2.588   0.755   3.300
   63CHL1  H18A 7280   2.514   0.686   3.342
   63CHL1  H18B 7281   2.643   0.695   3.227
   63CHL1  H18C 7282   2.659   0.785   3.379
   63CHL1   C12 7283   2.383   0.842   3.166
   63CHL1  H12A 7284   2.318   0.780   3.229
   63CHL1  H12B 7285   2.329   0.936   3.139
   63CHL1   C11 7286   2.411   0.759   3.040
   63CHL1  H11A 7287   2.453   0.664   3.077
   63CHL1  H11B 7288   2.319   0.739   2.984
   63CHL1    C9 7289   2.512   0.822   2.945
   63CHL1    H9 7290   2.471   0.921   2.912
   63CHL1   C10 7291   2.537   0.741   2.815
   63CHL1   C19 7292   2.560   0.596   2.856
   63CHL1  H19A 7293   2.467   0.539   2.864
   63CHL1  H19B 7294   2.624   0.545   2.783
   63CHL1  H19C 7295   2.609   0.595   2.955
   63CHL1    C1 7296   2.419   0.752   2.716
   63CHL1   H1A 7297   2.328   0.710   2.763
   63CHL1   H1B 7298   2.401   0.860   2.694
   63CHL1    C2 7299   2.449   0.681   2.583
   63CHL1   H2A 7300   2.360   0.683   2.517
   63CHL1   H2B 7301   2.475   0.575   2.600
   63CHL1   C20 7302   2.479   0.948   3.485
   63CHL1   H20 7303   2.557   0.888   3.535
   63CHL1   C21 7304   2.357   0.864   3.473
   63CHL1  H21A 7305   2.311   0.847   3.571
   63CHL1  H21B 7306   2.366   0.764   3.429
   63CHL1  H21C 7307   2.294   0.923   3.403
   63CHL1   C22 7308   2.448   1.071   3.569
   63CHL1  H22A 7309   2.539   1.126   3.598
   63CHL1  H22B 7310   2.397   1.145   3.505
   63CHL1   C23 7311   2.367   1.045   3.696
   63CHL1  H23A 7312   2.357   1.151   3.715
   63CHL1  H23B 7313   2.264   1.012   3.683
   63CHL1   C24 7314   2.440   0.960   3.804
   63CHL1  H24A 7315   2.470   0.866   3.755
   63CHL1  H24B 7316   2.524   1.019   3.842
   63CHL1   C25 7317   2.378   0.920   3.937
   63CHL1   H25 7318   2.276   0.877   3.917
   63CHL1   C26 7319   2.455   0.836   4.034
   63CHL1  H26A 7320   2.483   0.741   3.989
   63CHL1  H26B 7321   2.543   0.897   4.068
   63CHL1  H26C 7322   2.390   0.821   4.124
   63CHL1   C27 7323   2.379   1.036   4.030
   63CHL1  H27A 7324   2.362   1.019   4.135
   63CHL1  H27B 7325   2.444   1.124   4.022
   63CHL1  H27C 7326   2.285   1.060   3.983
   64CHL1    C3 7327   1.886   3.767   2.514
   64CHL1    H3 7328   1.987   3.810   2.496
   64CHL1    O3 7329   1.822   3.741   2.390
   64CHL1   H3' 7330   1.838   3.822   2.339
   64CHL1    C4 7331   1.899   3.638   2.596
   64CHL1   H4A 7332   1.800   3.589   2.600
   64CHL1   H4B 7333   1.967   3.569   2.540
   64CHL1    C5 7334   1.947   3.660   2.739
   64CHL1    C6 7335   2.051   3.593   2.789
   64CHL1    H6 7336   2.112   3.527   2.725
   64CHL1    C7 7337   2.091   3.601   2.933
   64CHL1   H7A 7338   2.121   3.504   2.977
   64CHL1   H7B 7339   2.186   3.648   2.923
   64CHL1    C8 7340   1.987   3.675   3.025
   64CHL1    H8 7341   1.910   3.599   3.045
   64CHL1   C14 7342   2.037   3.721   3.161
   64CHL1   H14 7343   2.103   3.809   3.146
   64CHL1   C15 7344   2.117   3.617   3.237
   64CHL1  H15A 7345   2.071   3.518   3.232
   64CHL1  H15B 7346   2.211   3.611   3.183
   64CHL1   C16 7347   2.116   3.668   3.382
   64CHL1  H16A 7348   2.082   3.589   3.450
   64CHL1  H16B 7349   2.209   3.713   3.422
   64CHL1   C17 7350   2.028   3.793   3.386
   64CHL1   H17 7351   2.097   3.876   3.360
   64CHL1   C13 7352   1.938   3.779   3.261
   64CHL1   C18 7353   1.828   3.681   3.292
   64CHL1  H18A 7354   1.771   3.662   3.198
   64CHL1  H18B 7355   1.868   3.587   3.332
   64CHL1  H18C 7356   1.762   3.731   3.366
   64CHL1   C12 7357   1.884   3.906   3.198
   64CHL1  H12A 7358   1.810   3.957   3.261
   64CHL1  H12B 7359   1.972   3.968   3.201
   64CHL1   C11 7360   1.837   3.885   3.052
   64CHL1  H11A 7361   1.739   3.835   3.065
   64CHL1  H11B 7362   1.821   3.984   3.005
   64CHL1    C9 7363   1.927   3.798   2.957
   64CHL1    H9 7364   2.014   3.860   2.934
   64CHL1   C10 7365   1.866   3.765   2.817
   64CHL1   C19 7366   1.728   3.701   2.846
   64CHL1  H19A 7367   1.659   3.777   2.888
   64CHL1  H19B 7368   1.680   3.661   2.755
   64CHL1  H19C 7369   1.740   3.619   2.919
   64CHL1    C1 7370   1.855   3.894   2.728
   64CHL1   H1A 7371   1.792   3.970   2.778
   64CHL1   H1B 7372   1.956   3.938   2.713
   64CHL1    C2 7373   1.798   3.868   2.588
   64CHL1   H2A 7374   1.790   3.961   2.528
   64CHL1   H2B 7375   1.696   3.825   2.598
   64CHL1   C20 7376   1.976   3.810   3.530
   64CHL1   H20 7377   1.912   3.722   3.550
   64CHL1   C21 7378   1.889   3.937   3.541
   64CHL1  H21A 7379   1.936   4.029   3.502
   64CHL1  H21B 7380   1.865   3.957   3.647
   64CHL1  H21C 7381   1.797   3.921   3.483
   64CHL1   C22 7382   2.085   3.800   3.642
   64CHL1  H22A 7383   2.038   3.800   3.743
   64CHL1  H22B 7384   2.149   3.710   3.632
   64CHL1   C23 7385   2.179   3.916   3.645
   64CHL1  H23A 7386   2.217   3.923   3.541
   64CHL1  H23B 7387   2.122   4.006   3.676
   64CHL1   C24 7388   2.302   3.900   3.734
   64CHL1  H24A 7389   2.278   3.884   3.840
   64CHL1  H24B 7390   2.357   3.812   3.689
   64CHL1   C25 7391   2.412   4.005   3.725
   64CHL1   H25 7392   2.429   4.010   3.616
   64CHL1   C26 7393   2.405   4.147   3.781
   64CHL1  H26A 7394   2.347   4.201   3.711
   64CHL1  H26B 7395   2.375   4.154   3.886
   64CHL1  H26C 7396   2.479   4.224   3.768
   64CHL1   C27 7397   2.524   3.955   3.806
   64CHL1  H27A 7398   2.578   3.867   3.771
   64CHL1  H27B 7399   2.591   4.037   3.789
   64CHL1  H27C 7400   2.503   3.960   3.915
   65CHL1    C3 7401   3.722   1.414   2.514
   65CHL1    H3 7402   3.830   1.420   2.538
   65CHL1    O3 7403   3.710   1.427   2.373
   65CHL1   H3' 7404   3.747   1.514   2.353
   65CHL1    C4 7405   3.664   1.280   2.558
   65CHL1   H4A 7406   3.562   1.273   2.517
   65CHL1   H4B 7407   3.723   1.198   2.510
   65CHL1    C5 7408   3.660   1.263   2.708
   65CHL1    C6 7409   3.725   1.160   2.767
   65CHL1    H6 7410   3.777   1.086   2.705
   65CHL1    C7 7411   3.729   1.130   2.914
   65CHL1   H7A 7412   3.694   1.027   2.935
   65CHL1   H7B 7413   3.833   1.125   2.951
   65CHL1    C8 7414   3.634   1.227   2.988
   65CHL1    H8 7415   3.535   1.181   2.977
   65CHL1   C14 7416   3.678   1.241   3.132
   65CHL1   H14 7417   3.778   1.278   3.126
   65CHL1   C15 7418   3.682   1.119   3.220
   65CHL1  H15A 7419   3.599   1.045   3.209
   65CHL1  H15B 7420   3.772   1.062   3.198
   65CHL1   C16 7421   3.676   1.188   3.359
   65CHL1  H16A 7422   3.607   1.127   3.420
   65CHL1  H16B 7423   3.774   1.207   3.405
   65CHL1   C17 7424   3.654   1.336   3.356
   65CHL1   H17 7425   3.753   1.390   3.350
   65CHL1   C13 7426   3.606   1.342   3.216
   65CHL1   C18 7427   3.483   1.269   3.220
   65CHL1  H18A 7428   3.443   1.225   3.129
   65CHL1  H18B 7429   3.455   1.200   3.302
   65CHL1  H18C 7430   3.430   1.363   3.231
   65CHL1   C12 7431   3.592   1.481   3.158
   65CHL1  H12A 7432   3.521   1.541   3.219
   65CHL1  H12B 7433   3.692   1.529   3.163
   65CHL1   C11 7434   3.537   1.465   3.017
   65CHL1  H11A 7435   3.434   1.424   3.021
   65CHL1  H11B 7436   3.532   1.565   2.971
   65CHL1    C9 7437   3.623   1.369   2.931
   65CHL1    H9 7438   3.724   1.407   2.944
   65CHL1   C10 7439   3.589   1.380   2.782
   65CHL1   C19 7440   3.436   1.375   2.767
   65CHL1  H19A 7441   3.409   1.359   2.661
   65CHL1  H19B 7442   3.391   1.297   2.831
   65CHL1  H19C 7443   3.394   1.474   2.797
   65CHL1    C1 7444   3.625   1.522   2.727
   65CHL1   H1A 7445   3.555   1.600   2.762
   65CHL1   H1B 7446   3.709   1.564   2.778
   65CHL1    C2 7447   3.647   1.532   2.576
   65CHL1   H2A 7448   3.704   1.624   2.552
   65CHL1   H2B 7449   3.545   1.537   2.532
   65CHL1   C20 7450   3.581   1.393   3.483
   65CHL1   H20 7451   3.510   1.471   3.453
   65CHL1   C21 7452   3.694   1.461   3.561
   65CHL1  H21A 7453   3.668   1.494   3.664
   65CHL1  H21B 7454   3.758   1.534   3.508
   65CHL1  H21C 7455   3.764   1.381   3.576
   65CHL1   C22 7456   3.504   1.293   3.577
   65CHL1  H22A 7457   3.448   1.221   3.517
   65CHL1  H22B 7458   3.564   1.228   3.639
   65CHL1   C23 7459   3.422   1.359   3.690
   65CHL1  H23A 7460   3.486   1.433   3.742
   65CHL1  H23B 7461   3.344   1.419   3.640
   65CHL1   C24 7462   3.369   1.258   3.798
   65CHL1  H24A 7463   3.285   1.193   3.777
   65CHL1  H24B 7464   3.446   1.189   3.836
   65CHL1   C25 7465   3.272   1.311   3.896
   65CHL1   H25 7466   3.330   1.391   3.944
   65CHL1   C26 7467   3.156   1.380   3.841
   65CHL1  H26A 7468   3.064   1.333   3.810
   65CHL1  H26B 7469   3.120   1.423   3.932
   65CHL1  H26C 7470   3.200   1.450   3.770
   65CHL1   C27 7471   3.201   1.206   3.981
   65CHL1  H27A 7472   3.143   1.259   4.060
   65CHL1  H27B 7473   3.126   1.147   3.925
   65CHL1  H27C 7474   3.279   1.141   4.025
   66CHL1    C3 7475   3.351   3.666   2.522
   66CHL1    H3 7476   3.389   3.768   2.549
   66CHL1    O3 7477   3.328   3.658   2.383
   66CHL1   H3' 7478   3.242   3.703   2.369
   66CHL1    C4 7479   3.453   3.560   2.554
   66CHL1   H4A 7480   3.408   3.461   2.529
   66CHL1   H4B 7481   3.544   3.570   2.491
   66CHL1    C5 7482   3.479   3.581   2.702
   66CHL1    C6 7483   3.595   3.628   2.745
   66CHL1    H6 7484   3.678   3.642   2.674
   66CHL1    C7 7485   3.618   3.654   2.891
   66CHL1   H7A 7486   3.721   3.647   2.915
   66CHL1   H7B 7487   3.607   3.761   2.912
   66CHL1    C8 7488   3.531   3.571   2.989
   66CHL1    H8 7489   3.558   3.463   2.991
   66CHL1   C14 7490   3.537   3.630   3.130
   66CHL1   H14 7491   3.517   3.739   3.120
   66CHL1   C15 7492   3.666   3.630   3.195
   66CHL1  H15A 7493   3.689   3.525   3.169
   66CHL1  H15B 7494   3.742   3.698   3.157
   66CHL1   C16 7495   3.648   3.647   3.346
   66CHL1  H16A 7496   3.696   3.565   3.405
   66CHL1  H16B 7497   3.690   3.743   3.383
   66CHL1   C17 7498   3.499   3.637   3.364
   66CHL1   H17 7499   3.466   3.743   3.361
   66CHL1   C13 7500   3.448   3.568   3.237
   66CHL1   C18 7501   3.466   3.413   3.255
   66CHL1  H18A 7502   3.395   3.374   3.330
   66CHL1  H18B 7503   3.448   3.358   3.160
   66CHL1  H18C 7504   3.568   3.386   3.289
   66CHL1   C12 7505   3.313   3.614   3.189
   66CHL1  H12A 7506   3.232   3.589   3.259
   66CHL1  H12B 7507   3.320   3.725   3.183
   66CHL1   C11 7508   3.284   3.557   3.050
   66CHL1  H11A 7509   3.274   3.447   3.061
   66CHL1  H11B 7510   3.188   3.602   3.018
   66CHL1    C9 7511   3.390   3.595   2.944
   66CHL1    H9 7512   3.387   3.707   2.944
   66CHL1   C10 7513   3.361   3.554   2.797
   66CHL1   C19 7514   3.328   3.404   2.793
   66CHL1  H19A 7515   3.252   3.371   2.865
   66CHL1  H19B 7516   3.306   3.365   2.692
   66CHL1  H19C 7517   3.422   3.360   2.826
   66CHL1    C1 7518   3.241   3.636   2.748
   66CHL1   H1A 7519   3.151   3.598   2.800
   66CHL1   H1B 7520   3.260   3.741   2.780
   66CHL1    C2 7521   3.220   3.637   2.596
   66CHL1   H2A 7522   3.144   3.713   2.572
   66CHL1   H2B 7523   3.184   3.536   2.565
   66CHL1   C20 7524   3.464   3.582   3.499
   66CHL1   H20 7525   3.495   3.475   3.515
   66CHL1   C21 7526   3.313   3.598   3.510
   66CHL1  H21A 7527   3.264   3.526   3.442
   66CHL1  H21B 7528   3.288   3.702   3.481
   66CHL1  H21C 7529   3.271   3.578   3.609
   66CHL1   C22 7530   3.531   3.670   3.602
   66CHL1  H22A 7531   3.643   3.664   3.602
   66CHL1  H22B 7532   3.503   3.776   3.589
   66CHL1   C23 7533   3.478   3.641   3.737
   66CHL1  H23A 7534   3.492   3.738   3.790
   66CHL1  H23B 7535   3.378   3.600   3.759
   66CHL1   C24 7536   3.555   3.539   3.801
   66CHL1  H24A 7537   3.534   3.431   3.786
   66CHL1  H24B 7538   3.662   3.546   3.761
   66CHL1   C25 7539   3.519   3.597   3.942
   66CHL1   H25 7540   3.552   3.703   3.965
   66CHL1   C26 7541   3.448   3.521   4.059
   66CHL1  H26A 7542   3.476   3.565   4.159
   66CHL1  H26B 7543   3.342   3.530   4.040
   66CHL1  H26C 7544   3.478   3.414   4.072
   66CHL1   C27 7545   3.630   3.553   3.971
   66CHL1  H27A 7546   3.722   3.598   3.924
   66CHL1  H27B 7547   3.644   3.575   4.079
   66CHL1  H27C 7548   3.627   3.438   3.959
   67CHL1    C3 7549   4.098   3.664   2.524
   67CHL1    H3 7550   4.152   3.568   2.536
   67CHL1    O3 7551   4.095   3.692   2.385
   67CHL1   H3' 7552   4.050   3.619   2.343
   67CHL1    C4 7553   3.955   3.651   2.583
   67CHL1   H4A 7554   3.894   3.739   2.556
   67CHL1   H4B 7555   3.909   3.564   2.531
   67CHL1    C5 7556   3.958   3.631   2.734
   67CHL1    C6 7557   3.893   3.532   2.795
   67CHL1    H6 7558   3.824   3.477   2.730
   67CHL1    C7 7559   3.888   3.492   2.941
   67CHL1   H7A 7560   3.784   3.470   2.974
   67CHL1   H7B 7561   3.932   3.395   2.965
   67CHL1    C8 7562   3.955   3.603   3.025
   67CHL1    H8 7563   3.886   3.688   3.032
   67CHL1   C14 7564   4.002   3.546   3.159
   67CHL1   H14 7565   4.072   3.463   3.130
   67CHL1   C15 7566   3.906   3.478   3.251
   67CHL1  H15A 7567   3.854   3.566   3.280
   67CHL1  H15B 7568   3.833   3.410   3.207
   67CHL1   C16 7569   3.954   3.475   3.394
   67CHL1  H16A 7570   3.883   3.519   3.467
   67CHL1  H16B 7571   3.982   3.381   3.440
   67CHL1   C17 7572   4.083   3.550   3.378
   67CHL1   H17 7573   4.157   3.470   3.349
   67CHL1   C13 7574   4.071   3.642   3.254
   67CHL1   C18 7575   3.985   3.768   3.288
   67CHL1  H18A 7576   4.045   3.846   3.338
   67CHL1  H18B 7577   3.939   3.812   3.197
   67CHL1  H18C 7578   3.902   3.744   3.357
   67CHL1   C12 7579   4.200   3.675   3.182
   67CHL1  H12A 7580   4.263   3.741   3.244
   67CHL1  H12B 7581   4.254   3.578   3.167
   67CHL1   C11 7582   4.172   3.737   3.044
   67CHL1  H11A 7583   4.130   3.839   3.059
   67CHL1  H11B 7584   4.270   3.744   2.992
   67CHL1    C9 7585   4.078   3.655   2.953
   67CHL1    H9 7586   4.134   3.562   2.930
   67CHL1   C10 7587   4.047   3.722   2.815
   67CHL1   C19 7588   3.965   3.854   2.826
   67CHL1  H19A 7589   4.017   3.929   2.889
   67CHL1  H19B 7590   3.951   3.899   2.726
   67CHL1  H19C 7591   3.864   3.837   2.869
   67CHL1    C1 7592   4.183   3.746   2.745
   67CHL1   H1A 7593   4.235   3.830   2.796
   67CHL1   H1B 7594   4.244   3.653   2.759
   67CHL1    C2 7595   4.176   3.774   2.594
   67CHL1   H2A 7596   4.280   3.777   2.555
   67CHL1   H2B 7597   4.129   3.873   2.576
   67CHL1   C20 7598   4.113   3.602   3.514
   67CHL1   H20 7599   4.040   3.683   3.540
   67CHL1   C21 7600   4.252   3.653   3.513
   67CHL1  H21A 7601   4.244   3.751   3.461
   67CHL1  H21B 7602   4.320   3.584   3.459
   67CHL1  H21C 7603   4.293   3.670   3.614
   67CHL1   C22 7604   4.108   3.498   3.623
   67CHL1  H22A 7605   4.018   3.433   3.622
   67CHL1  H22B 7606   4.197   3.431   3.621
   67CHL1   C23 7607   4.102   3.573   3.753
   67CHL1  H23A 7608   4.176   3.654   3.768
   67CHL1  H23B 7609   4.000   3.619   3.762
   67CHL1   C24 7610   4.129   3.475   3.860
   67CHL1  H24A 7611   4.059   3.400   3.820
   67CHL1  H24B 7612   4.216   3.409   3.855
   67CHL1   C25 7613   4.108   3.554   3.991
   67CHL1   H25 7614   4.013   3.610   3.972
   67CHL1   C26 7615   4.108   3.473   4.117
   67CHL1  H26A 7616   4.106   3.506   4.222
   67CHL1  H26B 7617   4.021   3.431   4.139
   67CHL1  H26C 7618   4.118   3.377   4.082
   67CHL1   C27 7619   4.216   3.643   4.040
   67CHL1  H27A 7620   4.309   3.585   4.042
   67CHL1  H27B 7621   4.221   3.735   3.980
   67CHL1  H27C 7622   4.195   3.666   4.147
   68CHL1    C3 7623   1.474   0.002   2.521
   68CHL1    H3 7624   1.377  -0.043   2.551
   68CHL1    O3 7625   1.482   0.011   2.381
   68CHL1   H3' 7626   1.513  -0.077   2.360
   68CHL1    C4 7627   1.485   0.144   2.577
   68CHL1   H4A 7628   1.573   0.193   2.530
   68CHL1   H4B 7629   1.394   0.198   2.542
   68CHL1    C5 7630   1.499   0.147   2.727
   68CHL1    C6 7631   1.419   0.227   2.800
   68CHL1    H6 7632   1.351   0.296   2.747
   68CHL1    C7 7633   1.427   0.238   2.949
   68CHL1   H7A 7634   1.431   0.343   2.984
   68CHL1   H7B 7635   1.338   0.190   2.994
   68CHL1    C8 7636   1.556   0.174   3.006
   68CHL1    H8 7637   1.641   0.241   2.980
   68CHL1   C14 7638   1.546   0.161   3.157
   68CHL1   H14 7639   1.456   0.097   3.174
   68CHL1   C15 7640   1.518   0.287   3.241
   68CHL1  H15A 7641   1.589   0.369   3.215
   68CHL1  H15B 7642   1.414   0.325   3.230
   68CHL1   C16 7643   1.545   0.237   3.383
   68CHL1  H16A 7644   1.605   0.312   3.438
   68CHL1  H16B 7645   1.450   0.218   3.438
   68CHL1   C17 7646   1.619   0.099   3.372
   68CHL1   H17 7647   1.539   0.022   3.383
   68CHL1   C13 7648   1.662   0.088   3.225
   68CHL1   C18 7649   1.796   0.163   3.204
   68CHL1  H18A 7650   1.880   0.093   3.223
   68CHL1  H18B 7651   1.807   0.199   3.100
   68CHL1  H18C 7652   1.806   0.250   3.272
   68CHL1   C12 7653   1.668  -0.054   3.168
   68CHL1  H12A 7654   1.756  -0.107   3.210
   68CHL1  H12B 7655   1.576  -0.110   3.197
   68CHL1   C11 7656   1.681  -0.050   3.015
   68CHL1  H11A 7657   1.781  -0.007   2.994
   68CHL1  H11B 7658   1.680  -0.153   2.975
   68CHL1    C9 7659   1.574   0.036   2.942
   68CHL1    H9 7660   1.476  -0.015   2.958
   68CHL1   C10 7661   1.598   0.046   2.789
   68CHL1   C19 7662   1.744   0.094   2.764
   68CHL1  H19A 7663   1.811   0.006   2.763
   68CHL1  H19B 7664   1.756   0.145   2.667
   68CHL1  H19C 7665   1.780   0.162   2.844
   68CHL1    C1 7666   1.586  -0.094   2.723
   68CHL1   H1A 7667   1.672  -0.156   2.755
   68CHL1   H1B 7668   1.493  -0.144   2.757
   68CHL1    C2 7669   1.588  -0.087   2.570
   68CHL1   H2A 7670   1.581  -0.190   2.528
   68CHL1   H2B 7671   1.685  -0.044   2.535
   68CHL1   C20 7672   1.720   0.073   3.484
   68CHL1   H20 7673   1.808   0.140   3.472
   68CHL1   C21 7674   1.768  -0.074   3.481
   68CHL1  H21A 7675   1.682  -0.141   3.457
   68CHL1  H21B 7676   1.811  -0.106   3.578
   68CHL1  H21C 7677   1.847  -0.088   3.404
   68CHL1   C22 7678   1.658   0.106   3.623
   68CHL1  H22A 7679   1.622   0.211   3.620
   68CHL1  H22B 7680   1.569   0.042   3.640
   68CHL1   C23 7681   1.755   0.094   3.742
   68CHL1  H23A 7682   1.764  -0.013   3.773
   68CHL1  H23B 7683   1.856   0.130   3.712
   68CHL1   C24 7684   1.713   0.173   3.866
   68CHL1  H24A 7685   1.612   0.141   3.901
   68CHL1  H24B 7686   1.786   0.155   3.948
   68CHL1   C25 7687   1.712   0.323   3.843
   68CHL1   H25 7688   1.635   0.351   3.767
   68CHL1   C26 7689   1.675   0.385   3.974
   68CHL1  H26A 7690   1.570   0.363   3.998
   68CHL1  H26B 7691   1.738   0.364   4.062
   68CHL1  H26C 7692   1.697   0.489   3.949
   68CHL1   C27 7693   1.846   0.387   3.807
   68CHL1  H27A 7694   1.833   0.495   3.785
   68CHL1  H27B 7695   1.911   0.379   3.897
   68CHL1  H27C 7696   1.893   0.338   3.720
   69CHL1    C3 7697   4.094   0.722   2.515
   69CHL1    H3 7698   4.078   0.621   2.533
   69CHL1    O3 7699   4.085   0.724   2.373
   69CHL1   H3' 7700   4.115   0.813   2.347
   69CHL1    C4 7701   3.989   0.806   2.587
   69CHL1   H4A 7702   4.012   0.912   2.565
   69CHL1   H4B 7703   3.887   0.787   2.545
   69CHL1    C5 7704   3.990   0.788   2.737
   69CHL1    C6 7705   3.876   0.788   2.805
   69CHL1    H6 7706   3.778   0.785   2.754
   69CHL1    C7 7707   3.879   0.800   2.953
   69CHL1   H7A 7708   3.810   0.877   2.992
   69CHL1   H7B 7709   3.829   0.710   2.976
   69CHL1    C8 7710   4.020   0.818   3.020
   69CHL1    H8 7711   4.034   0.929   3.019
   69CHL1   C14 7712   4.031   0.780   3.163
   69CHL1   H14 7713   4.043   0.675   3.169
   69CHL1   C15 7714   3.911   0.815   3.246
   69CHL1  H15A 7715   3.912   0.926   3.244
   69CHL1  H15B 7716   3.809   0.786   3.216
   69CHL1   C16 7717   3.963   0.745   3.372
   69CHL1  H16A 7718   3.999   0.835   3.393
   69CHL1  H16B 7719   3.894   0.713   3.451
   69CHL1   C17 7720   4.120   0.727   3.377
   69CHL1   H17 7721   4.125   0.617   3.378
   69CHL1   C13 7722   4.165   0.783   3.237
   69CHL1   C18 7723   4.210   0.927   3.221
   69CHL1  H18A 7724   4.299   0.957   3.279
   69CHL1  H18B 7725   4.223   0.958   3.115
   69CHL1  H18C 7726   4.121   0.981   3.249
   69CHL1   C12 7727   4.263   0.688   3.168
   69CHL1  H12A 7728   4.362   0.693   3.216
   69CHL1  H12B 7729   4.224   0.585   3.176
   69CHL1   C11 7730   4.268   0.725   3.020
   69CHL1  H11A 7731   4.327   0.818   3.014
   69CHL1  H11B 7732   4.328   0.647   2.970
   69CHL1    C9 7733   4.125   0.732   2.953
   69CHL1    H9 7734   4.088   0.627   2.958
   69CHL1   C10 7735   4.129   0.772   2.809
   69CHL1   C19 7736   4.193   0.901   2.820
   69CHL1  H19A 7737   4.195   0.913   2.715
   69CHL1  H19B 7738   4.134   0.981   2.867
   69CHL1  H19C 7739   4.300   0.907   2.845
   69CHL1    C1 7740   4.235   0.696   2.728
   69CHL1   H1A 7741   4.339   0.716   2.760
   69CHL1   H1B 7742   4.214   0.598   2.773
   69CHL1    C2 7743   4.235   0.721   2.573
   69CHL1   H2A 7744   4.290   0.638   2.522
   69CHL1   H2B 7745   4.284   0.815   2.546
   69CHL1   C20 7746   4.202   0.773   3.502
   69CHL1   H20 7747   4.237   0.877   3.497
   69CHL1   C21 7748   4.331   0.690   3.497
   69CHL1  H21A 7749   4.377   0.683   3.597
   69CHL1  H21B 7750   4.400   0.741   3.428
   69CHL1  H21C 7751   4.311   0.589   3.458
   69CHL1   C22 7752   4.136   0.756   3.642
   69CHL1  H22A 7753   4.028   0.774   3.650
   69CHL1  H22B 7754   4.144   0.650   3.663
   69CHL1   C23 7755   4.200   0.825   3.765
   69CHL1  H23A 7756   4.306   0.850   3.745
   69CHL1  H23B 7757   4.145   0.919   3.784
   69CHL1   C24 7758   4.187   0.732   3.887
   69CHL1  H24A 7759   4.086   0.685   3.886
   69CHL1  H24B 7760   4.260   0.648   3.877
   69CHL1   C25 7761   4.204   0.799   4.024
   69CHL1   H25 7762   4.297   0.860   4.023
   69CHL1   C26 7763   4.085   0.891   4.056
   69CHL1  H26A 7764   4.086   0.981   3.992
   69CHL1  H26B 7765   3.990   0.836   4.039
   69CHL1  H26C 7766   4.088   0.923   4.162
   69CHL1   C27 7767   4.216   0.693   4.135
   69CHL1  H27A 7768   4.302   0.626   4.117
   69CHL1  H27B 7769   4.230   0.742   4.234
   69CHL1  H27C 7770   4.123   0.632   4.138
   70CHL1    C3 7771   0.337   0.712   2.518
   70CHL1    H3 7772   0.248   0.650   2.542
   70CHL1    O3 7773   0.348   0.731   2.378
   70CHL1   H3' 7774   0.375   0.642   2.348
   70CHL1    C4 7775   0.323   0.846   2.584
   70CHL1   H4A 7776   0.424   0.887   2.561
   70CHL1   H4B 7777   0.247   0.910   2.534
   70CHL1    C5 7778   0.304   0.832   2.734
   70CHL1    C6 7779   0.193   0.877   2.795
   70CHL1    H6 7780   0.117   0.936   2.741
   70CHL1    C7 7781   0.167   0.845   2.938
   70CHL1   H7A 7782   0.094   0.915   2.983
   70CHL1   H7B 7783   0.124   0.743   2.943
   70CHL1    C8 7784   0.299   0.840   3.018
   70CHL1    H8 7785   0.353   0.937   3.009
   70CHL1   C14 7786   0.272   0.814   3.165
   70CHL1   H14 7787   0.223   0.714   3.169
   70CHL1   C15 7788   0.173   0.908   3.239
   70CHL1  H15A 7789   0.195   1.015   3.217
   70CHL1  H15B 7790   0.068   0.886   3.210
   70CHL1   C16 7791   0.199   0.875   3.387
   70CHL1  H16A 7792   0.216   0.967   3.446
   70CHL1  H16B 7793   0.113   0.822   3.430
   70CHL1   C17 7794   0.322   0.778   3.390
   70CHL1   H17 7795   0.280   0.675   3.381
   70CHL1   C13 7796   0.395   0.802   3.255
   70CHL1   C18 7797   0.469   0.938   3.267
   70CHL1  H18A 7798   0.490   0.982   3.168
   70CHL1  H18B 7799   0.410   1.011   3.325
   70CHL1  H18C 7800   0.566   0.925   3.320
   70CHL1   C12 7801   0.483   0.689   3.196
   70CHL1  H12A 7802   0.581   0.682   3.247
   70CHL1  H12B 7803   0.430   0.592   3.202
   70CHL1   C11 7804   0.516   0.712   3.048
   70CHL1  H11A 7805   0.580   0.803   3.050
   70CHL1  H11B 7806   0.576   0.628   3.007
   70CHL1    C9 7807   0.388   0.728   2.960
   70CHL1    H9 7808   0.332   0.632   2.967
   70CHL1   C10 7809   0.413   0.748   2.808
   70CHL1   C19 7810   0.545   0.817   2.809
   70CHL1  H19A 7811   0.633   0.756   2.838
   70CHL1  H19B 7812   0.567   0.847   2.705
   70CHL1  H19C 7813   0.542   0.904   2.878
   70CHL1    C1 7814   0.445   0.621   2.725
   70CHL1   H1A 7815   0.537   0.575   2.766
   70CHL1   H1B 7816   0.361   0.550   2.735
   70CHL1    C2 7817   0.465   0.647   2.574
   70CHL1   H2A 7818   0.485   0.553   2.521
   70CHL1   H2B 7819   0.552   0.714   2.554
   70CHL1   C20 7820   0.399   0.779   3.523
   70CHL1   H20 7821   0.447   0.878   3.538
   70CHL1   C21 7822   0.506   0.668   3.523
   70CHL1  H21A 7823   0.456   0.570   3.509
   70CHL1  H21B 7824   0.562   0.667   3.618
   70CHL1  H21C 7825   0.580   0.684   3.442
   70CHL1   C22 7826   0.305   0.752   3.644
   70CHL1  H22A 7827   0.211   0.810   3.635
   70CHL1  H22B 7828   0.276   0.644   3.642
   70CHL1   C23 7829   0.369   0.789   3.779
   70CHL1  H23A 7830   0.445   0.712   3.806
   70CHL1  H23B 7831   0.420   0.886   3.767
   70CHL1   C24 7832   0.265   0.798   3.893
   70CHL1  H24A 7833   0.175   0.853   3.856
   70CHL1  H24B 7834   0.234   0.694   3.918
   70CHL1   C25 7835   0.313   0.869   4.022
   70CHL1   H25 7836   0.416   0.833   4.046
   70CHL1   C26 7837   0.315   1.021   4.009
   70CHL1  H26A 7838   0.350   1.065   4.105
   70CHL1  H26B 7839   0.385   1.051   3.928
   70CHL1  H26C 7840   0.214   1.062   3.989
   70CHL1   C27 7841   0.221   0.838   4.141
   70CHL1  H27A 7842   0.116   0.862   4.117
   70CHL1  H27B 7843   0.230   0.732   4.171
   70CHL1  H27C 7844   0.251   0.902   4.227
   71CHL1    C3 7845   0.748   0.008   2.523
   71CHL1    H3 7846   0.785  -0.097   2.536
   71CHL1    O3 7847   0.723   0.026   2.385
   71CHL1   H3' 7848   0.804   0.004   2.340
   71CHL1    C4 7849   0.617   0.029   2.602
   71CHL1   H4A 7850   0.567   0.121   2.566
   71CHL1   H4B 7851   0.552  -0.055   2.570
   71CHL1    C5 7852   0.633   0.037   2.754
   71CHL1    C6 7853   0.559  -0.035   2.838
   71CHL1    H6 7854   0.481  -0.098   2.800
   71CHL1    C7 7855   0.587  -0.066   2.980
   71CHL1   H7A 7856   0.492  -0.091   3.032
   71CHL1   H7B 7857   0.652  -0.157   2.988
   71CHL1    C8 7858   0.660   0.054   3.038
   71CHL1    H8 7859   0.588   0.138   3.035
   71CHL1   C14 7860   0.695   0.026   3.181
   71CHL1   H14 7861   0.766  -0.061   3.179
   71CHL1   C15 7862   0.580  -0.021   3.269
   71CHL1  H15A 7863   0.485   0.033   3.251
   71CHL1  H15B 7864   0.570  -0.126   3.238
   71CHL1   C16 7865   0.631  -0.001   3.410
   71CHL1  H16A 7866   0.562   0.068   3.464
   71CHL1  H16B 7867   0.637  -0.095   3.468
   71CHL1   C17 7868   0.771   0.065   3.393
   71CHL1   H17 7869   0.843  -0.019   3.381
   71CHL1   C13 7870   0.767   0.136   3.255
   71CHL1   C18 7871   0.681   0.265   3.265
   71CHL1  H18A 7872   0.748   0.352   3.287
   71CHL1  H18B 7873   0.627   0.288   3.172
   71CHL1  H18C 7874   0.607   0.259   3.347
   71CHL1   C12 7875   0.899   0.157   3.177
   71CHL1  H12A 7876   0.957   0.240   3.220
   71CHL1  H12B 7877   0.957   0.063   3.187
   71CHL1   C11 7878   0.878   0.185   3.027
   71CHL1  H11A 7879   0.837   0.288   3.017
   71CHL1  H11B 7880   0.977   0.182   2.976
   71CHL1    C9 7881   0.785   0.084   2.955
   71CHL1    H9 7882   0.843  -0.012   2.950
   71CHL1   C10 7883   0.751   0.119   2.807
   71CHL1   C19 7884   0.694   0.263   2.802
   71CHL1  H19A 7885   0.775   0.336   2.815
   71CHL1  H19B 7886   0.644   0.284   2.705
   71CHL1  H19C 7887   0.619   0.278   2.882
   71CHL1    C1 7888   0.878   0.106   2.719
   71CHL1   H1A 7889   0.945   0.190   2.747
   71CHL1   H1B 7890   0.931   0.012   2.746
   71CHL1    C2 7891   0.855   0.108   2.567
   71CHL1   H2A 7892   0.951   0.088   2.515
   71CHL1   H2B 7893   0.820   0.210   2.538
   71CHL1   C20 7894   0.813   0.142   3.517
   71CHL1   H20 7895   0.745   0.229   3.531
   71CHL1   C21 7896   0.956   0.196   3.499
   71CHL1  H21A 7897   1.025   0.120   3.457
   71CHL1  H21B 7898   0.998   0.234   3.594
   71CHL1  H21C 7899   0.952   0.282   3.429
   71CHL1   C22 7900   0.793   0.053   3.643
   71CHL1  H22A 7901   0.683   0.039   3.658
   71CHL1  H22B 7902   0.836  -0.049   3.628
   71CHL1   C23 7903   0.843   0.114   3.775
   71CHL1  H23A 7904   0.954   0.114   3.778
   71CHL1  H23B 7905   0.808   0.219   3.778
   71CHL1   C24 7906   0.782   0.038   3.894
   71CHL1  H24A 7907   0.672   0.055   3.889
   71CHL1  H24B 7908   0.800  -0.071   3.883
   71CHL1   C25 7909   0.830   0.083   4.034
   71CHL1   H25 7910   0.841   0.194   4.033
   71CHL1   C26 7911   0.726   0.048   4.142
   71CHL1  H26A 7912   0.754   0.086   4.242
   71CHL1  H26B 7913   0.623   0.078   4.115
   71CHL1  H26C 7914   0.725  -0.058   4.159
   71CHL1   C27 7915   0.965   0.018   4.068
   71CHL1  H27A 7916   0.950  -0.089   4.095
   71CHL1  H27B 7917   1.032   0.022   3.980
   71CHL1  H27C 7918   1.013   0.070   4.153
   72CHL1    C3 7919  -0.026   0.056   2.516
   72CHL1    H3 7920  -0.124   0.016   2.552
   72CHL1    O3 7921  -0.020   0.047   2.375
   72CHL1   H3' 7922  -0.012  -0.050   2.359
   72CHL1    C4 7923   0.005   0.198   2.569
   72CHL1   H4A 7924   0.102   0.227   2.523
   72CHL1   H4B 7925  -0.074   0.263   2.523
   72CHL1    C5 7926   0.012   0.212   2.721
   72CHL1    C6 7927  -0.050   0.310   2.788
   72CHL1    H6 7928  -0.091   0.389   2.727
   72CHL1    C7 7929  -0.097   0.305   2.932
   72CHL1   H7A 7930  -0.101   0.406   2.978
   72CHL1   H7B 7931  -0.197   0.258   2.948
   72CHL1    C8 7932  -0.018   0.209   3.014
   72CHL1    H8 7933   0.079   0.260   3.026
   72CHL1   C14 7934  -0.082   0.179   3.150
   72CHL1   H14 7935  -0.168   0.107   3.135
   72CHL1   C15 7936  -0.139   0.296   3.228
   72CHL1  H15A 7937  -0.067   0.380   3.214
   72CHL1  H15B 7938  -0.238   0.324   3.189
   72CHL1   C16 7939  -0.141   0.246   3.373
   72CHL1  H16A 7940  -0.092   0.322   3.437
   72CHL1  H16B 7941  -0.245   0.230   3.408
   72CHL1   C17 7942  -0.064   0.110   3.379
   72CHL1   H17 7943  -0.139   0.028   3.372
   72CHL1   C13 7944   0.013   0.112   3.246
   72CHL1   C18 7945   0.145   0.193   3.261
   72CHL1  H18A 7946   0.125   0.294   3.301
   72CHL1  H18B 7947   0.216   0.139   3.327
   72CHL1  H18C 7948   0.199   0.204   3.166
   72CHL1   C12 7949   0.037  -0.019   3.179
   72CHL1  H12A 7950   0.106  -0.076   3.242
   72CHL1  H12B 7951  -0.058  -0.077   3.178
   72CHL1   C11 7952   0.095   0.001   3.035
   72CHL1  H11A 7953   0.196   0.042   3.047
   72CHL1  H11B 7954   0.112  -0.086   2.974
   72CHL1    C9 7955   0.005   0.080   2.941
   72CHL1    H9 7956  -0.092   0.026   2.927
   72CHL1   C10 7957   0.067   0.096   2.799
   72CHL1   C19 7958   0.217   0.133   2.814
   72CHL1  H19A 7959   0.277   0.044   2.840
   72CHL1  H19B 7960   0.261   0.177   2.722
   72CHL1  H19C 7961   0.229   0.206   2.896
   72CHL1    C1 7962   0.055  -0.036   2.722
   72CHL1   H1A 7963   0.136  -0.090   2.771
   72CHL1   H1B 7964  -0.039  -0.093   2.740
   72CHL1    C2 7965   0.084  -0.029   2.572
   72CHL1   H2A 7966   0.084  -0.128   2.522
   72CHL1   H2B 7967   0.184   0.018   2.556
   72CHL1   C20 7968   0.016   0.091   3.509
   72CHL1   H20 7969   0.096   0.168   3.511
   72CHL1   C21 7970   0.086  -0.047   3.519
   72CHL1  H21A 7971   0.152  -0.052   3.607
   72CHL1  H21B 7972   0.154  -0.063   3.434
   72CHL1  H21C 7973   0.014  -0.132   3.527
   72CHL1   C22 7974  -0.064   0.118   3.638
   72CHL1  H22A 7975  -0.119   0.215   3.636
   72CHL1  H22B 7976  -0.138   0.038   3.659
   72CHL1   C23 7977   0.033   0.126   3.754
   72CHL1  H23A 7978   0.089   0.031   3.768
   72CHL1  H23B 7979   0.106   0.210   3.743
   72CHL1   C24 7980  -0.034   0.144   3.884
   72CHL1  H24A 7981  -0.078   0.247   3.891
   72CHL1  H24B 7982  -0.118   0.074   3.903
   72CHL1   C25 7983   0.078   0.115   3.983
   72CHL1   H25 7984   0.181   0.147   3.955
   72CHL1   C26 7985   0.053   0.203   4.089
   72CHL1  H26A 7986   0.090   0.168   4.188
   72CHL1  H26B 7987   0.073   0.311   4.075
   72CHL1  H26C 7988  -0.059   0.187   4.088
   72CHL1   C27 7989   0.061  -0.019   4.054
   72CHL1  H27A 7990  -0.041  -0.028   4.099
   72CHL1  H27B 7991   0.079  -0.103   3.986
   72CHL1  H27C 7992   0.130  -0.022   4.139
   73POT    POT 7993   0.777   0.871   0.453
   74POT    POT 7994   0.136   4.082   8.140
   75POT    POT 7995   1.598   0.753   8.384
   76POT    POT 7996   0.364   2.034   7.661
   77POT    POT 7997   0.820   3.546   8.184
   78POT    POT 7998   2.974   4.279   8.468
   79CLA    CLA 7999   0.464   2.720   0.018
   80CLA    CLA 8000   2.698   3.218   7.609
   81CLA    CLA 8001   1.682   2.667   1.505
   82CLA    CLA 8002   2.098   1.605   7.020
   83CLA    CLA 8003   0.140   4.216   0.760
   84CLA    CLA 8004   2.363   3.725   0.143
   85TIP3   OH2 8005   3.344   2.155   6.367
   85TIP3    H1 8006   3.438   2.138   6.384
   85TIP3    H2 8007   3.342   2.229   6.307
   86TIP3   OH2 8008   3.740   2.314   6.167
   86TIP3    H1 8009   3.672   2.250   6.137
   86TIP3    H2 8010   3.693   2.370   6.227
   87TIP3   OH2 8011   3.642   2.155   6.402
   87TIP3    H1 8012   3.646   2.149   6.305
   87TIP3    H2 8013   3.735   2.137   6.421
   88TIP3   OH2 8014   2.429   1.328   6.261
   88TIP3    H1 8015   2.518   1.349   6.284
   88TIP3    H2 8016   2.389   1.297   6.345
   89TIP3   OH2 8017   2.172   1.001   6.357
   89TIP3    H1 8018   2.204   1.051   6.279
   89TIP3    H2 8019   2.085   0.975   6.329
   90TIP3   OH2 8020   2.617   3.512   6.214
   90TIP3    H1 8021   2.569   3.562   6.283
   90TIP3    H2 8022   2.592   3.559   6.134
   91TIP3   OH2 8023   3.569   2.707   6.264
   91TIP3    H1 8024   3.532   2.622   6.238
   91TIP3    H2 8025   3.643   2.686   6.321
   92TIP3   OH2 8026   2.161   3.898   6.433
   92TIP3    H1 8027   2.229   3.958   6.467
   92TIP3    H2 8028   2.104   3.958   6.385
   93TIP3   OH2 8029   2.329   3.667   6.360
   93TIP3    H1 8030   2.262   3.618   6.312
   93TIP3    H2 8031   2.300   3.759   6.351
   94TIP3   OH2 8032   2.530   3.746   6.115
   94TIP3    H1 8033   2.498   3.660   6.092
   94TIP3    H2 8034   2.448   3.792   6.139
   95TIP3   OH2 8035   4.115   2.446   6.443
   95TIP3    H1 8036   4.089   2.496   6.365
   95TIP3    H2 8037   4.210   2.446   6.439
   96TIP3   OH2 8038   3.753   3.703   6.215
   96TIP3    H1 8039   3.836   3.721   6.259
   96TIP3    H2 8040   3.745   3.608   6.225
   97TIP3   OH2 8041   3.274   3.862   6.258
   97TIP3    H1 8042   3.363   3.848   6.223
   97TIP3    H2 8043   3.280   3.833   6.349
   98TIP3   OH2 8044   1.616   4.079   6.267
   98TIP3    H1 8045   1.580   4.137   6.333
   98TIP3    H2 8046   1.638   4.142   6.196
   99TIP3   OH2 8047   1.681   0.100   6.215
   99TIP3    H1 8048   1.686   0.190   6.181
   99TIP3    H2 8049   1.585   0.088   6.222
  100TIP3   OH2 8050   2.678   4.254   6.186
  100TIP3    H1 8051   2.603   4.236   6.128
  100TIP3    H2 8052   2.651   4.209   6.267
  101TIP3   OH2 8053   0.330   0.842   6.268
  101TIP3    H1 8054   0.324   0.936   6.253
  101TIP3    H2 8055   0.393   0.813   6.198
  102TIP3   OH2 8056   0.770   0.872   6.204
  102TIP3    H1 8057   0.728   0.865   6.291
  102TIP3    H2 8058   0.849   0.923   6.223
  103TIP3   OH2 8059   0.571   0.868   6.408
  103TIP3    H1 8060   0.530   0.782   6.389
  103TIP3    H2 8061   0.508   0.928   6.367
  104TIP3   OH2 8062   0.978   0.467   6.297
  104TIP3    H1 8063   0.921   0.544   6.308
  104TIP3    H2 8064   0.910   0.399   6.314
  105TIP3   OH2 8065   0.328   1.157   6.234
  105TIP3    H1 8066   0.266   1.202   6.173
  105TIP3    H2 8067   0.269   1.099   6.284
  106TIP3   OH2 8068   0.705   2.071   2.266
  106TIP3    H1 8069   0.748   2.134   2.210
  106TIP3    H2 8070   0.718   2.107   2.356
  107TIP3   OH2 8071   1.800   1.006   2.216
  107TIP3    H1 8072   1.794   0.940   2.287
  107TIP3    H2 8073   1.734   1.072   2.241
  108TIP3   OH2 8074   1.998   0.807   2.128
  108TIP3    H1 8075   2.035   0.895   2.115
  108TIP3    H2 8076   1.934   0.825   2.199
  109TIP3   OH2 8077   2.439   0.570   2.198
  109TIP3    H1 8078   2.479   0.602   2.281
  109TIP3    H2 8079   2.497   0.598   2.129
  110TIP3   OH2 8080   2.595   0.883   2.195
  110TIP3    H1 8081   2.537   0.954   2.167
  110TIP3    H2 8082   2.601   0.826   2.118
  111TIP3   OH2 8083   1.897   4.000   2.265
  111TIP3    H1 8084   1.974   4.053   2.288
  111TIP3    H2 8085   1.879   4.031   2.176
  112TIP3   OH2 8086   2.035   3.764   2.152
  112TIP3    H1 8087   1.964   3.702   2.174
  112TIP3    H2 8088   1.990   3.849   2.154
  113TIP3   OH2 8089   3.643   1.205   2.234
  113TIP3    H1 8090   3.563   1.251   2.214
  113TIP3    H2 8091   3.690   1.274   2.284
  114TIP3   OH2 8092   3.721   1.674   2.261
  114TIP3    H1 8093   3.634   1.635   2.258
  114TIP3    H2 8094   3.711   1.760   2.301
  115TIP3   OH2 8095   3.316   3.482   2.128
  115TIP3    H1 8096   3.358   3.546   2.187
  115TIP3    H2 8097   3.386   3.419   2.109
  116TIP3   OH2 8098   3.566   3.770   2.300
  116TIP3    H1 8099   3.509   3.791   2.227
  116TIP3    H2 8100   3.505   3.725   2.361
  117TIP3   OH2 8101   3.097   3.733   2.255
  117TIP3    H1 8102   3.141   3.805   2.210
  117TIP3    H2 8103   3.007   3.750   2.225
  118TIP3   OH2 8104   4.323   3.848   2.299
  118TIP3    H1 8105   4.395   3.796   2.336
  118TIP3    H2 8106   4.241   3.812   2.337
  119TIP3   OH2 8107   1.553   4.250   2.152
  119TIP3    H1 8108   1.524   4.192   2.221
  119TIP3    H2 8109   1.470   4.285   2.115
  120TIP3   OH2 8110   4.189   0.945   2.301
  120TIP3    H1 8111   4.228   0.998   2.230
  120TIP3    H2 8112   4.221   0.995   2.377
  121TIP3   OH2 8113   0.168   0.734   2.085
  121TIP3    H1 8114   0.168   0.701   2.175
  121TIP3    H2 8115   0.264   0.740   2.070
  122TIP3   OH2 8116   0.427   0.936   2.216
  122TIP3    H1 8117   0.362   1.007   2.228
  122TIP3    H2 8118   0.393   0.867   2.276
  123TIP3   OH2 8119   0.381   0.482   2.293
  123TIP3    H1 8120   0.318   0.410   2.271
  123TIP3    H2 8121   0.444   0.471   2.222
  124TIP3   OH2 8122   0.500   4.402   2.255
  124TIP3    H1 8123   0.595   4.408   2.267
  124TIP3    H2 8124   0.490   4.454   2.173
  125TIP3   OH2 8125   4.442   4.251   2.314
  125TIP3    H1 8126   4.373   4.204   2.363
  125TIP3    H2 8127   4.521   4.199   2.334
  126TIP3   OH2 8128   0.244   0.181   2.310
  126TIP3    H1 8129   0.262   0.096   2.268
  126TIP3    H2 8130   0.148   0.190   2.302
  127TIP3   OH2 8131   4.250   0.090   2.108
  127TIP3    H1 8132   4.296   0.101   2.192
  127TIP3    H2 8133   4.298   0.152   2.051
  128TIP3   OH2 8134   1.190   0.982   6.925
  128TIP3    H1 8135   1.183   1.080   6.930
  128TIP3    H2 8136   1.114   0.960   6.869
  129TIP3   OH2 8137   1.071   0.902   7.277
  129TIP3    H1 8138   1.071   0.842   7.353
  129TIP3    H2 8139   1.030   0.849   7.207
  130TIP3   OH2 8140   0.315   0.869   7.428
  130TIP3    H1 8141   0.315   0.802   7.498
  130TIP3    H2 8142   0.382   0.931   7.461
  131TIP3   OH2 8143   1.436   1.205   7.109
  131TIP3    H1 8144   1.401   1.130   7.158
  131TIP3    H2 8145   1.445   1.272   7.179
  132TIP3   OH2 8146   0.397   1.322   7.283
  132TIP3    H1 8147   0.370   1.233   7.251
  132TIP3    H2 8148   0.493   1.306   7.284
  133TIP3   OH2 8149   0.095   0.706   6.807
  133TIP3    H1 8150   0.041   0.779   6.841
  133TIP3    H2 8151   0.026   0.638   6.808
  134TIP3   OH2 8152   0.130   0.891   7.049
  134TIP3    H1 8153   0.168   0.811   7.092
  134TIP3    H2 8154   0.199   0.918   6.986
  135TIP3   OH2 8155   1.152   1.719   7.135
  135TIP3    H1 8156   1.216   1.651   7.103
  135TIP3    H2 8157   1.125   1.678   7.217
  136TIP3   OH2 8158   0.908   1.145   7.333
  136TIP3    H1 8159   0.939   1.084   7.264
  136TIP3    H2 8160   0.993   1.161   7.380
  137TIP3   OH2 8161   1.766   0.309   7.401
  137TIP3    H1 8162   1.783   0.373   7.474
  137TIP3    H2 8163   1.823   0.348   7.333
  138TIP3   OH2 8164   1.227   0.594   7.364
  138TIP3    H1 8165   1.245   0.498   7.365
  138TIP3    H2 8166   1.215   0.608   7.269
  139TIP3   OH2 8167   0.534   0.397   7.076
  139TIP3    H1 8168   0.549   0.480   7.026
  139TIP3    H2 8169   0.499   0.340   7.004
  140TIP3   OH2 8170   1.310   0.408   6.916
  140TIP3    H1 8171   1.373   0.378   6.986
  140TIP3    H2 8172   1.366   0.471   6.868
  141TIP3   OH2 8173   0.230   0.654   7.138
  141TIP3    H1 8174   0.276   0.590   7.196
  141TIP3    H2 8175   0.224   0.605   7.055
  142TIP3   OH2 8176   0.711   0.797   7.094
  142TIP3    H1 8177   0.783   0.739   7.124
  142TIP3    H2 8178   0.664   0.735   7.035
  143TIP3   OH2 8179   1.808   0.451   7.627
  143TIP3    H1 8180   1.752   0.531   7.616
  143TIP3    H2 8181   1.816   0.447   7.723
  144TIP3   OH2 8182   0.435   0.301   7.488
  144TIP3    H1 8183   0.400   0.348   7.409
  144TIP3    H2 8184   0.363   0.319   7.553
  145TIP3   OH2 8185   1.152   1.239   6.839
  145TIP3    H1 8186   1.130   1.219   6.747
  145TIP3    H2 8187   1.125   1.332   6.847
  146TIP3   OH2 8188   0.677   1.055   7.503
  146TIP3    H1 8189   0.609   1.119   7.532
  146TIP3    H2 8190   0.748   1.114   7.473
  147TIP3   OH2 8191   1.494   0.352   7.118
  147TIP3    H1 8192   1.464   0.273   7.165
  147TIP3    H2 8193   1.561   0.387   7.178
  148TIP3   OH2 8194   0.383   0.477   7.286
  148TIP3    H1 8195   0.444   0.546   7.321
  148TIP3    H2 8196   0.437   0.437   7.212
  149TIP3   OH2 8197   0.528   1.259   7.584
  149TIP3    H1 8198   0.520   1.352   7.555
  149TIP3    H2 8199   0.441   1.248   7.630
  150TIP3   OH2 8200   0.152   1.227   6.660
  150TIP3    H1 8201   0.092   1.244   6.586
  150TIP3    H2 8202   0.131   1.294   6.726
  151TIP3   OH2 8203   1.490   1.386   7.346
  151TIP3    H1 8204   1.394   1.399   7.356
  151TIP3    H2 8205   1.518   1.476   7.321
  152TIP3   OH2 8206   1.531   0.204   7.491
  152TIP3    H1 8207   1.456   0.262   7.472
  152TIP3    H2 8208   1.600   0.244   7.434
  153TIP3   OH2 8209   0.770   4.510   7.191
  153TIP3    H1 8210   0.807   4.432   7.234
  153TIP3    H2 8211   0.704   4.539   7.258
  154TIP3   OH2 8212   1.319   1.563   7.003
  154TIP3    H1 8213   1.361   1.491   6.952
  154TIP3    H2 8214   1.371   1.639   6.969
  155TIP3   OH2 8215   1.446   1.351   6.847
  155TIP3    H1 8216   1.404   1.281   6.796
  155TIP3    H2 8217   1.447   1.310   6.935
  156TIP3   OH2 8218   1.597   1.217   7.704
  156TIP3    H1 8219   1.615   1.149   7.636
  156TIP3    H2 8220   1.622   1.299   7.656
  157TIP3   OH2 8221   1.055   0.902   6.679
  157TIP3    H1 8222   0.981   0.961   6.653
  157TIP3    H2 8223   1.120   0.923   6.611
  158TIP3   OH2 8224   1.059   0.761   6.388
  158TIP3    H1 8225   1.128   0.750   6.452
  158TIP3    H2 8226   1.076   0.689   6.326
  159TIP3   OH2 8227   1.791   0.850   7.504
  159TIP3    H1 8228   1.727   0.924   7.507
  159TIP3    H2 8229   1.844   0.875   7.426
  160TIP3   OH2 8230   1.395   0.910   6.767
  160TIP3    H1 8231   1.328   0.948   6.829
  160TIP3    H2 8232   1.451   0.860   6.829
  161TIP3   OH2 8233   1.389   0.741   7.687
  161TIP3    H1 8234   1.389   0.824   7.737
  161TIP3    H2 8235   1.328   0.768   7.616
  162TIP3   OH2 8236   0.560   0.994   6.971
  162TIP3    H1 8237   0.521   0.955   6.889
  162TIP3    H2 8238   0.620   0.921   6.998
  163TIP3   OH2 8239   0.686   1.327   7.231
  163TIP3    H1 8240   0.690   1.279   7.147
  163TIP3    H2 8241   0.766   1.294   7.276
  164TIP3   OH2 8242   0.590   0.863   7.335
  164TIP3    H1 8243   0.639   0.871   7.251
  164TIP3    H2 8244   0.630   0.933   7.392
  165TIP3   OH2 8245   1.234   1.427   7.403
  165TIP3    H1 8246   1.205   1.490   7.470
  165TIP3    H2 8247   1.211   1.340   7.445
  166TIP3   OH2 8248   0.686   1.310   7.803
  166TIP3    H1 8249   0.638   1.380   7.852
  166TIP3    H2 8250   0.623   1.288   7.731
  167TIP3   OH2 8251   0.380   0.925   7.709
  167TIP3    H1 8252   0.390   0.991   7.780
  167TIP3    H2 8253   0.283   0.933   7.696
  168TIP3   OH2 8254   1.057   1.520   6.886
  168TIP3    H1 8255   1.097   1.550   6.968
  168TIP3    H2 8256   1.001   1.595   6.862
  169TIP3   OH2 8257   0.512   1.515   7.876
  169TIP3    H1 8258   0.503   1.502   7.779
  169TIP3    H2 8259   0.422   1.495   7.907
  170TIP3   OH2 8260   1.628   0.031   6.500
  170TIP3    H1 8261   1.551   0.050   6.556
  170TIP3    H2 8262   1.664   0.119   6.482
  171TIP3   OH2 8263   0.453   0.893   6.736
  171TIP3    H1 8264   0.429   0.967   6.678
  171TIP3    H2 8265   0.393   0.824   6.706
  172TIP3   OH2 8266   0.102   1.157   7.639
  172TIP3    H1 8267   0.032   1.182   7.577
  172TIP3    H2 8268   0.077   1.063   7.652
  173TIP3   OH2 8269   0.040   1.426   7.286
  173TIP3    H1 8270   0.127   1.384   7.292
  173TIP3    H2 8271   0.044   1.495   7.353
  174TIP3   OH2 8272   1.861   1.480   7.862
  174TIP3    H1 8273   1.848   1.384   7.861
  174TIP3    H2 8274   1.776   1.507   7.905
  175TIP3   OH2 8275   0.958   1.433   7.751
  175TIP3    H1 8276   0.962   1.516   7.804
  175TIP3    H2 8277   0.870   1.395   7.774
  176TIP3   OH2 8278   1.006   1.807   6.725
  176TIP3    H1 8279   1.000   1.806   6.629
  176TIP3    H2 8280   1.007   1.902   6.749
  177TIP3   OH2 8281   0.368   1.700   6.916
  177TIP3    H1 8282   0.384   1.653   7.000
  177TIP3    H2 8283   0.288   1.653   6.887
  178TIP3   OH2 8284   1.295   1.736   6.431
  178TIP3    H1 8285   1.335   1.659   6.388
  178TIP3    H2 8286   1.310   1.713   6.525
  179TIP3   OH2 8287   1.275   1.729   6.712
  179TIP3    H1 8288   1.178   1.731   6.727
  179TIP3    H2 8289   1.300   1.652   6.766
  180TIP3   OH2 8290   1.572   0.628   7.913
  180TIP3    H1 8291   1.528   0.673   7.838
  180TIP3    H2 8292   1.570   0.536   7.882
  181TIP3   OH2 8293   0.308   1.282   7.725
  181TIP3    H1 8294   0.313   1.232   7.809
  181TIP3    H2 8295   0.225   1.243   7.689
  182TIP3   OH2 8296   0.564   0.130   7.316
  182TIP3    H1 8297   0.479   0.119   7.266
  182TIP3    H2 8298   0.546   0.215   7.356
  183TIP3   OH2 8299   1.022   0.115   7.662
  183TIP3    H1 8300   1.070   0.046   7.706
  183TIP3    H2 8301   0.934   0.074   7.644
  184TIP3   OH2 8302   1.352   0.458   7.727
  184TIP3    H1 8303   1.295   0.442   7.807
  184TIP3    H2 8304   1.340   0.554   7.711
  185TIP3   OH2 8305   0.570   0.611   7.433
  185TIP3    H1 8306   0.497   0.615   7.498
  185TIP3    H2 8307   0.567   0.702   7.393
  186TIP3   OH2 8308   0.568   0.619   6.921
  186TIP3    H1 8309   0.472   0.602   6.903
  186TIP3    H2 8310   0.607   0.596   6.834
  187TIP3   OH2 8311   1.115   0.669   6.787
  187TIP3    H1 8312   1.081   0.757   6.761
  187TIP3    H2 8313   1.191   0.656   6.728
  188TIP3   OH2 8314   1.022   0.698   7.935
  188TIP3    H1 8315   0.975   0.616   7.963
  188TIP3    H2 8316   1.106   0.690   7.984
  189TIP3   OH2 8317   1.225   0.631   7.081
  189TIP3    H1 8318   1.194   0.687   7.008
  189TIP3    H2 8319   1.231   0.545   7.037
  190TIP3   OH2 8320   0.338   0.628   7.594
  190TIP3    H1 8321   0.344   0.674   7.679
  190TIP3    H2 8322   0.292   0.546   7.616
  191TIP3   OH2 8323   0.672   0.388   6.295
  191TIP3    H1 8324   0.622   0.329   6.354
  191TIP3    H2 8325   0.607   0.408   6.228
  192TIP3   OH2 8326   0.042   0.375   6.973
  192TIP3    H1 8327   0.072   0.344   7.061
  192TIP3    H2 8328   0.051   0.295   6.919
  193TIP3   OH2 8329   0.146   0.420   6.539
  193TIP3    H1 8330   0.189   0.480   6.475
  193TIP3    H2 8331   0.062   0.466   6.556
  194TIP3   OH2 8332   1.137   0.781   7.529
  194TIP3    H1 8333   1.181   0.712   7.475
  194TIP3    H2 8334   1.090   0.729   7.596
  195TIP3   OH2 8335   0.823   0.395   7.023
  195TIP3    H1 8336   0.729   0.377   7.047
  195TIP3    H2 8337   0.870   0.354   7.098
  196TIP3   OH2 8338   0.307   0.536   6.895
  196TIP3    H1 8339   0.214   0.543   6.869
  196TIP3    H2 8340   0.332   0.445   6.866
  197TIP3   OH2 8341   0.663   0.544   6.666
  197TIP3    H1 8342   0.759   0.547   6.682
  197TIP3    H2 8343   0.646   0.616   6.603
  198TIP3   OH2 8344   1.264   0.306   7.337
  198TIP3    H1 8345   1.197   0.309   7.408
  198TIP3    H2 8346   1.214   0.273   7.262
  199TIP3   OH2 8347   1.581   1.868   7.982
  199TIP3    H1 8348   1.610   1.899   7.894
  199TIP3    H2 8349   1.655   1.897   8.037
  200TIP3   OH2 8350   0.350   1.113   7.935
  200TIP3    H1 8351   0.422   1.137   7.998
  200TIP3    H2 8352   0.275   1.114   7.996
  201TIP3   OH2 8353   0.950   0.655   7.206
  201TIP3    H1 8354   1.014   0.603   7.155
  201TIP3    H2 8355   0.932   0.597   7.281
  202TIP3   OH2 8356   0.452   0.277   6.841
  202TIP3    H1 8357   0.418   0.188   6.857
  202TIP3    H2 8358   0.534   0.257   6.794
  203TIP3   OH2 8359   0.814   0.484   7.448
  203TIP3    H1 8360   0.733   0.540   7.454
  203TIP3    H2 8361   0.872   0.523   7.517
  204TIP3   OH2 8362   0.870   1.105   6.617
  204TIP3    H1 8363   0.786   1.064   6.594
  204TIP3    H2 8364   0.853   1.133   6.709
  205TIP3   OH2 8365   1.598   1.034   7.499
  205TIP3    H1 8366   1.649   1.085   7.433
  205TIP3    H2 8367   1.510   1.033   7.456
  206TIP3   OH2 8368   1.257   0.399   6.426
  206TIP3    H1 8369   1.161   0.411   6.419
  206TIP3    H2 8370   1.290   0.481   6.468
  207TIP3   OH2 8371   1.022   1.143   7.743
  207TIP3    H1 8372   0.986   1.095   7.819
  207TIP3    H2 8373   0.991   1.233   7.758
  208TIP3   OH2 8374   1.332   0.587   6.598
  208TIP3    H1 8375   1.416   0.565   6.645
  208TIP3    H2 8376   1.355   0.668   6.553
  209TIP3   OH2 8377   0.395   1.057   7.198
  209TIP3    H1 8378   0.452   1.041   7.120
  209TIP3    H2 8379   0.392   0.970   7.241
  210TIP3   OH2 8380   1.084   1.257   6.541
  210TIP3    H1 8381   1.044   1.345   6.557
  210TIP3    H2 8382   1.006   1.198   6.547
  211TIP3   OH2 8383   0.107   0.902   7.724
  211TIP3    H1 8384   0.117   0.859   7.811
  211TIP3    H2 8385   0.036   0.845   7.691
  212TIP3   OH2 8386   0.784   0.847   7.937
  212TIP3    H1 8387   0.748   0.809   7.856
  212TIP3    H2 8388   0.875   0.811   7.937
  213TIP3   OH2 8389   1.257   1.382   7.742
  213TIP3    H1 8390   1.164   1.398   7.716
  213TIP3    H2 8391   1.250   1.412   7.834
  214TIP3   OH2 8392   1.829   0.588   6.563
  214TIP3    H1 8393   1.752   0.571   6.506
  214TIP3    H2 8394   1.831   0.685   6.566
  215TIP3   OH2 8395   1.817   1.179   7.854
  215TIP3    H1 8396   1.728   1.206   7.820
  215TIP3    H2 8397   1.871   1.178   7.771
  216TIP3   OH2 8398   1.641   1.484   6.610
  216TIP3    H1 8399   1.616   1.402   6.656
  216TIP3    H2 8400   1.683   1.456   6.527
  217TIP3   OH2 8401   1.371   0.964   7.327
  217TIP3    H1 8402   1.277   0.944   7.314
  217TIP3    H2 8403   1.413   0.889   7.280
  218TIP3   OH2 8404   0.622   1.395   6.933
  218TIP3    H1 8405   0.670   1.479   6.923
  218TIP3    H2 8406   0.535   1.420   6.902
  219TIP3   OH2 8407   0.763   1.164   6.889
  219TIP3    H1 8408   0.727   1.255   6.898
  219TIP3    H2 8409   0.693   1.111   6.932
  220TIP3   OH2 8410   0.808   1.583   7.533
  220TIP3    H1 8411   0.857   1.660   7.502
  220TIP3    H2 8412   0.873   1.544   7.596
  221TIP3   OH2 8413   0.633   1.654   6.843
  221TIP3    H1 8414   0.538   1.670   6.861
  221TIP3    H2 8415   0.671   1.740   6.870
  222TIP3   OH2 8416   1.153   1.177   7.491
  222TIP3    H1 8417   1.127   1.159   7.584
  222TIP3    H2 8418   1.219   1.109   7.473
  223TIP3   OH2 8419   1.445   1.638   7.739
  223TIP3    H1 8420   1.372   1.592   7.694
  223TIP3    H2 8421   1.461   1.709   7.672
  224TIP3   OH2 8422   0.254   0.364   7.676
  224TIP3    H1 8423   0.165   0.402   7.682
  224TIP3    H2 8424   0.234   0.277   7.712
  225TIP3   OH2 8425   0.211   1.540   7.518
  225TIP3    H1 8426   0.245   1.450   7.521
  225TIP3    H2 8427   0.241   1.573   7.604
  226TIP3   OH2 8428   0.336   1.074   6.543
  226TIP3    H1 8429   0.263   1.112   6.600
  226TIP3    H2 8430   0.388   1.153   6.527
  227TIP3   OH2 8431   1.128   0.343   7.572
  227TIP3    H1 8432   1.196   0.347   7.640
  227TIP3    H2 8433   1.082   0.260   7.598
  228TIP3   OH2 8434   1.209   0.295   6.687
  228TIP3    H1 8435   1.216   0.349   6.606
  228TIP3    H2 8436   1.250   0.352   6.753
  229TIP3   OH2 8437   0.966   1.511   6.557
  229TIP3    H1 8438   0.884   1.560   6.579
  229TIP3    H2 8439   1.017   1.571   6.503
  230TIP3   OH2 8440   0.915   0.475   6.767
  230TIP3    H1 8441   0.995   0.531   6.773
  230TIP3    H2 8442   0.887   0.461   6.860
  231TIP3   OH2 8443   0.980   0.582   7.687
  231TIP3    H1 8444   0.985   0.631   7.771
  231TIP3    H2 8445   1.040   0.506   7.696
  232TIP3   OH2 8446   1.003   0.196   6.856
  232TIP3    H1 8447   0.965   0.257   6.921
  232TIP3    H2 8448   1.071   0.250   6.812
  233TIP3   OH2 8449   0.702   1.620   6.574
  233TIP3    H1 8450   0.721   1.699   6.520
  233TIP3    H2 8451   0.675   1.653   6.662
  234TIP3   OH2 8452   0.565   0.292   6.527
  234TIP3    H1 8453   0.567   0.380   6.566
  234TIP3    H2 8454   0.655   0.263   6.556
  235TIP3   OH2 8455   1.588   0.361   7.776
  235TIP3    H1 8456   1.497   0.395   7.759
  235TIP3    H2 8457   1.622   0.362   7.685
  236TIP3   OH2 8458   1.454   0.741   7.172
  236TIP3    H1 8459   1.372   0.696   7.142
  236TIP3    H2 8460   1.502   0.672   7.224
  237TIP3   OH2 8461   1.560   1.671   7.336
  237TIP3    H1 8462   1.554   1.738   7.264
  237TIP3    H2 8463   1.657   1.674   7.351
  238TIP3   OH2 8464   0.325   0.100   7.223
  238TIP3    H1 8465   0.301   0.102   7.127
  238TIP3    H2 8466   0.268   0.025   7.251
  239TIP3   OH2 8467   0.208   1.475   6.834
  239TIP3    H1 8468   0.120   1.514   6.825
  239TIP3    H2 8469   0.253   1.515   6.759
  240TIP3   OH2 8470   0.134   1.736   7.951
  240TIP3    H1 8471   0.179   1.722   8.037
  240TIP3    H2 8472   0.082   1.655   7.943
  241TIP3   OH2 8473   0.595   1.623   8.124
  241TIP3    H1 8474   0.675   1.576   8.153
  241TIP3    H2 8475   0.591   1.598   8.029
  242TIP3   OH2 8476   1.233   1.469   8.000
  242TIP3    H1 8477   1.206   1.378   8.028
  242TIP3    H2 8478   1.317   1.481   8.050
  243TIP3   OH2 8479   0.106   1.113   8.059
  243TIP3    H1 8480   0.131   1.023   8.028
  243TIP3    H2 8481   0.051   1.145   7.986
  244TIP3   OH2 8482   0.787   1.112   7.993
  244TIP3    H1 8483   0.752   1.148   7.909
  244TIP3    H2 8484   0.789   1.014   7.979
  245TIP3   OH2 8485   1.352   1.097   7.742
  245TIP3    H1 8486   1.434   1.151   7.739
  245TIP3    H2 8487   1.287   1.169   7.743
  246TIP3   OH2 8488   0.200   0.838   7.999
  246TIP3    H1 8489   0.251   0.756   7.992
  246TIP3    H2 8490   0.192   0.843   8.096
  247TIP3   OH2 8491   0.593   0.729   7.732
  247TIP3    H1 8492   0.531   0.800   7.757
  247TIP3    H2 8493   0.638   0.769   7.656
  248TIP3   OH2 8494   1.107   0.993   8.090
  248TIP3    H1 8495   1.194   0.980   8.048
  248TIP3    H2 8496   1.088   0.908   8.132
  249TIP3   OH2 8497   0.645   0.471   7.832
  249TIP3    H1 8498   0.654   0.404   7.763
  249TIP3    H2 8499   0.629   0.553   7.781
  250TIP3   OH2 8500   0.683   0.305   7.594
  250TIP3    H1 8501   0.732   0.350   7.521
  250TIP3    H2 8502   0.591   0.302   7.557
  251TIP3   OH2 8503   0.829   0.861   7.620
  251TIP3    H1 8504   0.905   0.843   7.565
  251TIP3    H2 8505   0.792   0.943   7.582
  252TIP3   OH2 8506   1.271   0.630   8.113
  252TIP3    H1 8507   1.291   0.535   8.103
  252TIP3    H2 8508   1.358   0.671   8.108
  253TIP3   OH2 8509   1.409   0.914   7.944
  253TIP3    H1 8510   1.379   0.979   7.877
  253TIP3    H2 8511   1.504   0.908   7.917
  254TIP3   OH2 8512   0.491   0.590   8.036
  254TIP3    H1 8513   0.412   0.535   8.017
  254TIP3    H2 8514   0.549   0.560   7.964
  255TIP3   OH2 8515   0.747   0.050   7.644
  255TIP3    H1 8516   0.738   0.147   7.629
  255TIP3    H2 8517   0.682   0.017   7.580
  256TIP3   OH2 8518   0.886   0.487   8.003
  256TIP3    H1 8519   0.850   0.459   8.090
  256TIP3    H2 8520   0.811   0.464   7.944
  257TIP3   OH2 8521   1.156   0.398   7.907
  257TIP3    H1 8522   1.061   0.399   7.922
  257TIP3    H2 8523   1.189   0.343   7.982
  258TIP3   OH2 8524   1.299   0.282   8.093
  258TIP3    H1 8525   1.324   0.188   8.087
  258TIP3    H2 8526   1.287   0.299   8.190
  259TIP3   OH2 8527   0.301   0.379   8.007
  259TIP3    H1 8528   0.324   0.301   7.955
  259TIP3    H2 8529   0.278   0.343   8.096
  260TIP3   OH2 8530   0.762   4.470   7.901
  260TIP3    H1 8531   0.831   4.403   7.913
  260TIP3    H2 8532   0.763   4.486   7.804
  261TIP3   OH2 8533   0.815   0.149   8.122
  261TIP3    H1 8534   0.803   0.100   8.038
  261TIP3    H2 8535   0.760   0.228   8.106
  262TIP3   OH2 8536   0.757   1.849   6.432
  262TIP3    H1 8537   0.853   1.845   6.448
  262TIP3    H2 8538   0.751   1.910   6.360
  263TIP3   OH2 8539   0.128   1.294   6.389
  263TIP3    H1 8540   0.222   1.312   6.400
  263TIP3    H2 8541   0.125   1.241   6.309
  264TIP3   OH2 8542   4.462   1.880   6.896
  264TIP3    H1 8543   4.403   1.831   6.837
  264TIP3    H2 8544   4.499   1.814   6.957
  265TIP3   OH2 8545   0.078   1.657   7.060
  265TIP3    H1 8546   0.049   1.566   7.084
  265TIP3    H2 8547   0.102   1.690   7.149
  266TIP3   OH2 8548   1.813   1.749   7.379
  266TIP3    H1 8549   1.844   1.751   7.470
  266TIP3    H2 8550   1.890   1.782   7.331
  267TIP3   OH2 8551   1.785   1.690   7.661
  267TIP3    H1 8552   1.742   1.616   7.613
  267TIP3    H2 8553   1.833   1.640   7.730
  268TIP3   OH2 8554   1.635   1.255   8.128
  268TIP3    H1 8555   1.542   1.264   8.157
  268TIP3    H2 8556   1.671   1.341   8.159
  269TIP3   OH2 8557   1.804   0.901   6.845
  269TIP3    H1 8558   1.724   0.861   6.885
  269TIP3    H2 8559   1.859   0.921   6.923
  270TIP3   OH2 8560   1.776   1.174   7.350
  270TIP3    H1 8561   1.853   1.131   7.309
  270TIP3    H2 8562   1.796   1.269   7.335
  271TIP3   OH2 8563   1.631   1.462   7.579
  271TIP3    H1 8564   1.560   1.499   7.634
  271TIP3    H2 8565   1.581   1.428   7.502
  272TIP3   OH2 8566   1.679   0.608   6.334
  272TIP3    H1 8567   1.663   0.671   6.262
  272TIP3    H2 8568   1.641   0.526   6.294
  273TIP3   OH2 8569   1.583   0.750   6.914
  273TIP3    H1 8570   1.568   0.655   6.904
  273TIP3    H2 8571   1.554   0.766   7.006
  274TIP3   OH2 8572   0.114   0.981   7.304
  274TIP3    H1 8573   0.122   0.966   7.208
  274TIP3    H2 8574   0.192   0.936   7.342
  275TIP3   OH2 8575   1.671   0.945   7.888
  275TIP3    H1 8576   1.734   0.870   7.888
  275TIP3    H2 8577   1.730   1.022   7.876
  276TIP3   OH2 8578   1.816   0.732   7.950
  276TIP3    H1 8579   1.730   0.695   7.923
  276TIP3    H2 8580   1.875   0.656   7.936
  277TIP3   OH2 8581   1.595   0.355   6.261
  277TIP3    H1 8582   1.637   0.305   6.332
  277TIP3    H2 8583   1.502   0.325   6.265
  278TIP3   OH2 8584   1.547   0.511   6.749
  278TIP3    H1 8585   1.574   0.419   6.770
  278TIP3    H2 8586   1.631   0.548   6.722
  279TIP3   OH2 8587   1.614   0.567   7.299
  279TIP3    H1 8588   1.711   0.586   7.299
  279TIP3    H2 8589   1.597   0.579   7.394
  280TIP3   OH2 8590   1.619   0.638   7.580
  280TIP3    H1 8591   1.528   0.668   7.603
  280TIP3    H2 8592   1.662   0.722   7.552
  281TIP3   OH2 8593   0.079   0.516   7.961
  281TIP3    H1 8594   0.164   0.467   7.963
  281TIP3    H2 8595   0.017   0.441   7.961
  282TIP3   OH2 8596   1.872   0.047   8.108
  282TIP3    H1 8597   1.883  -0.023   8.041
  282TIP3    H2 8598   1.851   0.124   8.050
  283TIP3   OH2 8599   1.620   0.243   6.758
  283TIP3    H1 8600   1.635   0.202   6.846
  283TIP3    H2 8601   1.552   0.183   6.720
  284TIP3   OH2 8602   0.171   0.323   7.204
  284TIP3    H1 8603   0.211   0.243   7.243
  284TIP3    H2 8604   0.213   0.394   7.254
  285TIP3   OH2 8605   0.047   0.612   7.319
  285TIP3    H1 8606   0.067   0.611   7.225
  285TIP3    H2 8607   0.041   0.706   7.337
  286TIP3   OH2 8608   1.795   0.243   7.951
  286TIP3    H1 8609   1.707   0.286   7.949
  286TIP3    H2 8610   1.790   0.196   7.865
  287TIP3   OH2 8611   1.801   0.241   6.423
  287TIP3    H1 8612   1.827   0.173   6.358
  287TIP3    H2 8613   1.869   0.305   6.415
  288TIP3   OH2 8614   0.032   0.248   6.733
  288TIP3    H1 8615  -0.058   0.263   6.701
  288TIP3    H2 8616   0.086   0.297   6.669
  289TIP3   OH2 8617   1.505   1.738   6.921
  289TIP3    H1 8618   1.576   1.710   6.861
  289TIP3    H2 8619   1.555   1.787   6.988
  290TIP3   OH2 8620   4.506   0.081   7.555
  290TIP3    H1 8621   4.435   0.077   7.620
  290TIP3    H2 8622   4.476   0.158   7.506
  291TIP3   OH2 8623   0.255   1.435   7.977
  291TIP3    H1 8624   0.172   1.446   7.930
  291TIP3    H2 8625   0.230   1.425   8.070
  292TIP3   OH2 8626   0.539   1.536   7.599
  292TIP3    H1 8627   0.510   1.625   7.574
  292TIP3    H2 8628   0.633   1.538   7.569
  293TIP3   OH2 8629   0.970   1.674   7.888
  293TIP3    H1 8630   0.979   1.638   7.979
  293TIP3    H2 8631   1.062   1.704   7.871
  294TIP3   OH2 8632   1.198   1.802   7.822
  294TIP3    H1 8633   1.274   1.746   7.797
  294TIP3    H2 8634   1.234   1.848   7.900
  295TIP3   OH2 8635   1.718   0.082   7.739
  295TIP3    H1 8636   1.634   0.119   7.705
  295TIP3    H2 8637   1.715  -0.005   7.696
  296TIP3   OH2 8638   0.263   1.819   7.599
  296TIP3    H1 8639   0.190   1.871   7.555
  296TIP3    H2 8640   0.230   1.810   7.690
  297TIP3   OH2 8641   0.528   1.825   7.513
  297TIP3    H1 8642   0.433   1.812   7.532
  297TIP3    H2 8643   0.527   1.867   7.425
  298TIP3   OH2 8644   0.999   1.802   7.420
  298TIP3    H1 8645   0.952   1.859   7.357
  298TIP3    H2 8646   1.012   1.864   7.495
  299TIP3   OH2 8647   1.222   1.677   7.533
  299TIP3    H1 8648   1.143   1.711   7.487
  299TIP3    H2 8649   1.279   1.754   7.523
  300TIP3   OH2 8650   1.481   1.837   7.546
  300TIP3    H1 8651   1.485   1.933   7.522
  300TIP3    H2 8652   1.509   1.798   7.460
  301TIP3   OH2 8653   0.238   1.726   7.297
  301TIP3    H1 8654   0.226   1.673   7.378
  301TIP3    H2 8655   0.303   1.675   7.246
  302TIP3   OH2 8656   0.434   1.589   7.156
  302TIP3    H1 8657   0.419   1.497   7.186
  302TIP3    H2 8658   0.519   1.609   7.201
  303TIP3   OH2 8659   0.696   1.639   7.247
  303TIP3    H1 8660   0.708   1.546   7.223
  303TIP3    H2 8661   0.702   1.635   7.344
  304TIP3   OH2 8662   1.032   0.211   7.157
  304TIP3    H1 8663   0.977   0.140   7.197
  304TIP3    H2 8664   1.095   0.157   7.109
  305TIP3   OH2 8665   1.552   0.029   7.165
  305TIP3    H1 8666   1.609   0.080   7.104
  305TIP3    H2 8667   1.463   0.056   7.138
  306TIP3   OH2 8668   1.719   0.137   6.984
  306TIP3    H1 8669   1.782   0.071   6.952
  306TIP3    H2 8670   1.777   0.216   6.999
  307TIP3   OH2 8671   0.279   0.089   6.935
  307TIP3    H1 8672   0.199   0.061   6.888
  307TIP3    H2 8673   0.325   0.004   6.941
  308TIP3   OH2 8674   0.166   0.064   6.600
  308TIP3    H1 8675   0.212   0.113   6.530
  308TIP3    H2 8676   0.080   0.108   6.601
  309TIP3   OH2 8677   0.739   0.079   6.915
  309TIP3    H1 8678   0.830   0.109   6.920
  309TIP3    H2 8679   0.724   0.043   7.005
  310TIP3   OH2 8680   1.312   0.094   7.079
  310TIP3    H1 8681   1.301   0.087   6.984
  310TIP3    H2 8682   1.280   0.008   7.113
  311TIP3   OH2 8683   1.424   0.100   6.654
  311TIP3    H1 8684   1.340   0.147   6.641
  311TIP3    H2 8685   1.397   0.015   6.693
  312TIP3   OH2 8686   0.158   1.646   6.604
  312TIP3    H1 8687   0.077   1.639   6.551
  312TIP3    H2 8688   0.150   1.737   6.634
  313TIP3   OH2 8689   0.345   0.248   6.362
  313TIP3    H1 8690   0.396   0.183   6.312
  313TIP3    H2 8691   0.409   0.266   6.434
  314TIP3   OH2 8692   0.827   0.260   6.616
  314TIP3    H1 8693   0.866   0.204   6.685
  314TIP3    H2 8694   0.853   0.348   6.651
  315TIP3   OH2 8695   1.028   1.779   6.443
  315TIP3    H1 8696   1.125   1.786   6.437
  315TIP3    H2 8697   1.016   1.720   6.367
  316TIP3   OH2 8698   1.699   1.725   6.725
  316TIP3    H1 8699   1.685   1.641   6.677
  316TIP3    H2 8700   1.695   1.790   6.655
  317TIP3   OH2 8701   0.264   0.110   7.887
  317TIP3    H1 8702   0.220   0.042   7.940
  317TIP3    H2 8703   0.353   0.119   7.926
  318TIP3   OH2 8704   0.476   0.095   8.056
  318TIP3    H1 8705   0.556   0.052   8.020
  318TIP3    H2 8706   0.431   0.014   8.088
  319TIP3   OH2 8707   1.363   4.518   8.018
  319TIP3    H1 8708   1.308   4.484   8.092
  319TIP3    H2 8709   1.431   4.449   8.001
  320TIP3   OH2 8710   1.626   1.595   7.935
  320TIP3    H1 8711   1.550   1.582   7.874
  320TIP3    H2 8712   1.616   1.690   7.951
  321TIP3   OH2 8713   3.074   0.982   6.926
  321TIP3    H1 8714   3.070   1.080   6.927
  321TIP3    H2 8715   2.998   0.962   6.869
  322TIP3   OH2 8716   2.958   0.902   7.276
  322TIP3    H1 8717   2.956   0.842   7.352
  322TIP3    H2 8718   2.914   0.850   7.207
  323TIP3   OH2 8719   2.189   0.875   7.434
  323TIP3    H1 8720   2.199   0.804   7.500
  323TIP3    H2 8721   2.266   0.931   7.458
  324TIP3   OH2 8722   3.318   1.200   7.110
  324TIP3    H1 8723   3.283   1.127   7.162
  324TIP3    H2 8724   3.327   1.270   7.177
  325TIP3   OH2 8725   2.285   1.316   7.288
  325TIP3    H1 8726   2.255   1.230   7.253
  325TIP3    H2 8727   2.381   1.302   7.285
  326TIP3   OH2 8728   1.952   0.675   6.814
  326TIP3    H1 8729   1.902   0.759   6.824
  326TIP3    H2 8730   1.885   0.616   6.781
  327TIP3   OH2 8731   2.019   0.896   7.047
  327TIP3    H1 8732   2.052   0.815   7.090
  327TIP3    H2 8733   2.087   0.914   6.980
  328TIP3   OH2 8734   3.038   1.720   7.133
  328TIP3    H1 8735   3.102   1.653   7.100
  328TIP3    H2 8736   3.013   1.679   7.217
  329TIP3   OH2 8737   2.793   1.145   7.332
  329TIP3    H1 8738   2.825   1.084   7.264
  329TIP3    H2 8739   2.878   1.161   7.379
  330TIP3   OH2 8740   3.651   0.309   7.401
  330TIP3    H1 8741   3.668   0.373   7.474
  330TIP3    H2 8742   3.709   0.347   7.333
  331TIP3   OH2 8743   3.113   0.594   7.365
  331TIP3    H1 8744   3.131   0.498   7.365
  331TIP3    H2 8745   3.101   0.608   7.269
  332TIP3   OH2 8746   2.415   0.399   7.077
  332TIP3    H1 8747   2.437   0.480   7.026
  332TIP3    H2 8748   2.382   0.342   7.005
  333TIP3   OH2 8749   3.196   0.402   6.912
  333TIP3    H1 8750   3.259   0.378   6.984
  333TIP3    H2 8751   3.248   0.468   6.864
  334TIP3   OH2 8752   2.081   0.644   7.153
  334TIP3    H1 8753   2.147   0.591   7.202
  334TIP3    H2 8754   2.097   0.613   7.062
  335TIP3   OH2 8755   2.596   0.797   7.093
  335TIP3    H1 8756   2.668   0.740   7.123
  335TIP3    H2 8757   2.550   0.735   7.033
  336TIP3   OH2 8758   3.695   0.451   7.625
  336TIP3    H1 8759   3.638   0.529   7.611
  336TIP3    H2 8760   3.700   0.447   7.722
  337TIP3   OH2 8761   2.322   0.300   7.486
  337TIP3    H1 8762   2.285   0.349   7.409
  337TIP3    H2 8763   2.250   0.316   7.552
  338TIP3   OH2 8764   3.039   1.238   6.838
  338TIP3    H1 8765   3.009   1.215   6.748
  338TIP3    H2 8766   3.010   1.331   6.846
  339TIP3   OH2 8767   2.562   1.056   7.502
  339TIP3    H1 8768   2.494   1.120   7.532
  339TIP3    H2 8769   2.635   1.115   7.474
  340TIP3   OH2 8770   3.378   0.352   7.115
  340TIP3    H1 8771   3.350   0.273   7.165
  340TIP3    H2 8772   3.450   0.386   7.170
  341TIP3   OH2 8773   2.269   0.481   7.286
  341TIP3    H1 8774   2.335   0.546   7.320
  341TIP3    H2 8775   2.321   0.438   7.213
  342TIP3   OH2 8776   2.412   1.259   7.589
  342TIP3    H1 8777   2.404   1.350   7.555
  342TIP3    H2 8778   2.323   1.248   7.631
  343TIP3   OH2 8779   2.006   1.213   6.667
  343TIP3    H1 8780   1.996   1.254   6.581
  343TIP3    H2 8781   2.026   1.293   6.722
  344TIP3   OH2 8782   3.377   1.386   7.344
  344TIP3    H1 8783   3.280   1.398   7.356
  344TIP3    H2 8784   3.403   1.477   7.320
  345TIP3   OH2 8785   3.417   0.205   7.492
  345TIP3    H1 8786   3.342   0.262   7.472
  345TIP3    H2 8787   3.487   0.244   7.435
  346TIP3   OH2 8788   2.654   4.510   7.194
  346TIP3    H1 8789   2.691   4.430   7.234
  346TIP3    H2 8790   2.587   4.537   7.261
  347TIP3   OH2 8791   3.207   1.565   7.007
  347TIP3    H1 8792   3.244   1.490   6.956
  347TIP3    H2 8793   3.257   1.639   6.965
  348TIP3   OH2 8794   3.327   1.356   6.851
  348TIP3    H1 8795   3.300   1.283   6.792
  348TIP3    H2 8796   3.330   1.308   6.936
  349TIP3   OH2 8797   3.484   1.219   7.704
  349TIP3    H1 8798   3.500   1.149   7.637
  349TIP3    H2 8799   3.510   1.299   7.655
  350TIP3   OH2 8800   2.937   0.905   6.676
  350TIP3    H1 8801   2.872   0.971   6.644
  350TIP3    H2 8802   3.011   0.915   6.613
  351TIP3   OH2 8803   3.676   0.850   7.505
  351TIP3    H1 8804   3.612   0.924   7.509
  351TIP3    H2 8805   3.728   0.876   7.426
  352TIP3   OH2 8806   3.288   0.925   6.775
  352TIP3    H1 8807   3.213   0.950   6.834
  352TIP3    H2 8808   3.338   0.862   6.830
  353TIP3   OH2 8809   3.276   0.741   7.688
  353TIP3    H1 8810   3.274   0.826   7.736
  353TIP3    H2 8811   3.215   0.766   7.616
  354TIP3   OH2 8812   2.442   0.988   6.964
  354TIP3    H1 8813   2.415   0.951   6.877
  354TIP3    H2 8814   2.506   0.922   6.998
  355TIP3   OH2 8815   2.570   1.328   7.232
  355TIP3    H1 8816   2.573   1.284   7.146
  355TIP3    H2 8817   2.652   1.294   7.275
  356TIP3   OH2 8818   2.473   0.864   7.335
  356TIP3    H1 8819   2.524   0.870   7.251
  356TIP3    H2 8820   2.516   0.932   7.391
  357TIP3   OH2 8821   3.121   1.425   7.403
  357TIP3    H1 8822   3.092   1.490   7.467
  357TIP3    H2 8823   3.094   1.340   7.445
  358TIP3   OH2 8824   2.572   1.310   7.802
  358TIP3    H1 8825   2.524   1.379   7.852
  358TIP3    H2 8826   2.508   1.288   7.730
  359TIP3   OH2 8827   3.173   0.846   6.546
  359TIP3    H1 8828   3.229   0.871   6.622
  359TIP3    H2 8829   3.217   0.892   6.470
  360TIP3   OH2 8830   2.269   0.924   7.710
  360TIP3    H1 8831   2.277   0.991   7.781
  360TIP3    H2 8832   2.173   0.928   7.698
  361TIP3   OH2 8833   2.947   1.519   6.889
  361TIP3    H1 8834   2.983   1.551   6.972
  361TIP3    H2 8835   2.886   1.590   6.861
  362TIP3   OH2 8836   2.397   1.509   7.874
  362TIP3    H1 8837   2.387   1.505   7.777
  362TIP3    H2 8838   2.306   1.494   7.904
  363TIP3   OH2 8839   3.537   0.058   6.542
  363TIP3    H1 8840   3.441   0.042   6.553
  363TIP3    H2 8841   3.536   0.126   6.474
  364TIP3   OH2 8842   2.348   0.890   6.711
  364TIP3    H1 8843   2.311   0.974   6.681
  364TIP3    H2 8844   2.273   0.830   6.707
  365TIP3   OH2 8845   1.949   1.137   7.623
  365TIP3    H1 8846   1.906   1.129   7.536
  365TIP3    H2 8847   1.962   1.042   7.642
  366TIP3   OH2 8848   1.928   1.404   7.303
  366TIP3    H1 8849   2.022   1.406   7.281
  366TIP3    H2 8850   1.914   1.493   7.336
  367TIP3   OH2 8851   3.747   1.480   7.860
  367TIP3    H1 8852   3.734   1.384   7.862
  367TIP3    H2 8853   3.662   1.507   7.905
  368TIP3   OH2 8854   2.845   1.431   7.755
  368TIP3    H1 8855   2.848   1.516   7.805
  368TIP3    H2 8856   2.756   1.395   7.775
  369TIP3   OH2 8857   2.887   1.808   6.727
  369TIP3    H1 8858   2.877   1.813   6.632
  369TIP3    H2 8859   2.890   1.901   6.754
  370TIP3   OH2 8860   2.300   1.716   6.863
  370TIP3    H1 8861   2.302   1.686   6.957
  370TIP3    H2 8862   2.211   1.679   6.848
  371TIP3   OH2 8863   3.158   1.726   6.706
  371TIP3    H1 8864   3.065   1.732   6.733
  371TIP3    H2 8865   3.187   1.649   6.758
  372TIP3   OH2 8866   3.461   0.629   7.909
  372TIP3    H1 8867   3.411   0.673   7.837
  372TIP3    H2 8868   3.455   0.536   7.882
  373TIP3   OH2 8869   2.179   1.267   7.710
  373TIP3    H1 8870   2.198   1.234   7.800
  373TIP3    H2 8871   2.091   1.231   7.690
  374TIP3   OH2 8872   2.445   0.128   7.314
  374TIP3    H1 8873   2.359   0.119   7.267
  374TIP3    H2 8874   2.431   0.214   7.356
  375TIP3   OH2 8875   2.908   0.115   7.662
  375TIP3    H1 8876   2.955   0.046   7.707
  375TIP3    H2 8877   2.821   0.074   7.644
  376TIP3   OH2 8878   3.239   0.460   7.734
  376TIP3    H1 8879   3.179   0.444   7.810
  376TIP3    H2 8880   3.223   0.552   7.709
  377TIP3   OH2 8881   3.319   0.934   6.328
  377TIP3    H1 8882   3.296   0.941   6.235
  377TIP3    H2 8883   3.398   0.990   6.332
  378TIP3   OH2 8884   2.456   0.613   7.435
  378TIP3    H1 8885   2.383   0.616   7.499
  378TIP3    H2 8886   2.452   0.703   7.394
  379TIP3   OH2 8887   2.454   0.619   6.918
[truncated: 326,072 more chars]
