# Supplementary material for: gmx_ffconv: A Fast, User-Friendly Semi-Automated All-Atom Force Field Converter for GROMACS
Source: J Chem Inf Model. 2025 Sep 20;65(19):9850–5. doi: 10.1021/acs.jcim.5c02200 (PMC12529758; doi:10.1021/acs.jcim.5c02200)
Supplement: Supplementary file 2 [file ci5c02200_si_002.zip › gmx_ffconv_JCIM/gmx_ffconv-1.0.2/gmx_ffconv/BZAA_CHARMM.gro]

Generated by CHARMM-GUI FF-Converter
18
    1BZAA    C1    1   0.201   0.119   0.023
    1BZAA    H1    2   0.274   0.144   0.099
    1BZAA    C2    3   0.192   0.195  -0.094
    1BZAA    H2    4   0.258   0.279  -0.109
    1BZAA    C3    5   0.096   0.163  -0.192
    1BZAA    H3    6   0.087   0.223  -0.281
    1BZAA    C4    7   0.010   0.054  -0.172
    1BZAA    H4    8  -0.066   0.031  -0.246
    1BZAA    C5    9   0.020  -0.023  -0.056
    1BZAA    C6   10   0.115   0.010   0.042
    1BZAA    H6   11   0.121  -0.048   0.133
    1BZAA    C7   12  -0.078  -0.135  -0.030
    1BZAA   H71   13  -0.029  -0.213   0.031
    1BZAA   H72   14  -0.107  -0.180  -0.128
    1BZAA    C8   15  -0.207  -0.091   0.042
    1BZAA    O8   16  -0.297  -0.167   0.071
    1BZAA    O9   17  -0.219   0.043   0.076
    1BZAA    H9   18  -0.303   0.055   0.119
   0.00000   0.00000   0.00000   0.00000   0.00000   0.00000   0.00000   0.00000   0.00000
