# Supplementary material for: gmx_ffconv: A Fast, User-Friendly Semi-Automated All-Atom Force Field Converter for GROMACS
Source: J Chem Inf Model. 2025 Sep 20;65(19):9850–5. doi: 10.1021/acs.jcim.5c02200 (PMC12529758; doi:10.1021/acs.jcim.5c02200)
Supplement: Supplementary file 2 [file ci5c02200_si_002.zip › gmx_ffconv_JCIM/Data_manuscript/TABLE2/mapping_DOPC.csv]

toppar_AMBER/OOPC.itp	toppar_CHARMM/DOPC.itp
71	1
68	2
69	3
70	4
72	5
73	6
74	7
75	8
80	9
81	10
82	11
83	12
76	13
77	14
78	15
79	16
65	17
66	18
67	19
63	20
84	21
85	22
64	23
62	24
59	25
60	26
61	27
57	28
58	29
86	30
87	31
88	32
89	33
90	34
91	35
54	36
56	37
55	38
53	39
51	40
52	41
1	42
2	43
3	44
92	45
93	46
94	47
95	48
96	49
97	50
98	51
100	52
99	53
101	54
102	55
103	56
104	57
105	58
106	59
107	60
108	61
109	62
110	63
111	64
112	65
113	66
114	67
116	68
115	69
117	70
118	71
119	72
120	73
121	74
122	75
123	76
124	77
125	78
126	79
128	80
127	81
129	82
130	83
131	84
132	85
133	86
134	87
135	88
136	89
137	90
138	91
4	92
5	93
6	94
7	95
8	96
9	97
10	98
11	99
12	100
13	101
14	102
15	103
16	104
17	105
18	106
19	107
20	108
21	109
22	110
23	111
24	112
25	113
26	114
27	115
28	116
29	117
30	118
31	119
32	120
33	121
34	122
35	123
36	124
37	125
38	126
40	127
39	128
41	129
42	130
43	131
44	132
45	133
46	134
47	135
48	136
49	137
50	138
