# Supplementary material for: gmx_ffconv: A Fast, User-Friendly Semi-Automated All-Atom Force Field Converter for GROMACS
Source: J Chem Inf Model. 2025 Sep 20;65(19):9850–5. doi: 10.1021/acs.jcim.5c02200 (PMC12529758; doi:10.1021/acs.jcim.5c02200)
Supplement: Supplementary file 2 [file ci5c02200_si_002.zip › gmx_ffconv_JCIM/Data_manuscript/TABLE2/TIMINGS_TABLE2_AMBER.txt]

Timings of BZAA AMBER-> CHARMM
real	0m0.490s
user	0m0.074s
sys	0m0.040s
real	0m0.101s
user	0m0.058s
sys	0m0.019s
real	0m0.097s
user	0m0.056s
sys	0m0.018s
real	0m0.102s
user	0m0.056s
sys	0m0.018s
real	0m0.097s
user	0m0.056s
sys	0m0.018s
Timings CHL AMBER -> CHARMM
real	0m0.103s
user	0m0.061s
sys	0m0.017s
real	0m0.102s
user	0m0.061s
sys	0m0.018s
real	0m0.101s
user	0m0.061s
sys	0m0.017s
real	0m0.101s
user	0m0.061s
sys	0m0.017s
real	0m0.102s
user	0m0.061s
sys	0m0.018s
Timings of DPPC AMBER-> CHARMM
real	0m0.112s
user	0m0.069s
sys	0m0.018s
real	0m0.111s
user	0m0.071s
sys	0m0.018s
real	0m0.116s
user	0m0.070s
sys	0m0.019s
real	0m0.110s
user	0m0.069s
sys	0m0.018s
real	0m0.111s
user	0m0.070s
sys	0m0.018s
Timings of DOPC AMBER-> CHARMM
real	0m0.333s
user	0m0.291s
sys	0m0.017s
real	0m0.338s
user	0m0.296s
sys	0m0.018s
real	0m0.338s
user	0m0.296s
sys	0m0.018s
real	0m0.335s
user	0m0.292s
sys	0m0.019s
real	0m0.336s
user	0m0.294s
sys	0m0.018s
Timings 1AO6 PROA AMBER -> CHARMM
real	0m51.808s
user	0m51.397s
sys	0m0.175s
real	0m58.077s
user	0m57.298s
sys	0m0.302s
real	0m51.622s
user	0m51.263s
sys	0m0.144s
real	0m49.072s
user	0m48.738s
sys	0m0.133s
real	0m49.549s
user	0m48.815s
sys	0m0.220s
Timings of 1AO6 PROB AMBER-> CHARMM
real	0m50.191s
user	0m49.500s
sys	0m0.175s
real	0m51.096s
user	0m49.975s
sys	0m0.274s
