# Supplementary material for: gmx_ffconv: A Fast, User-Friendly Semi-Automated All-Atom Force Field Converter for GROMACS
Source: J Chem Inf Model. 2025 Sep 20;65(19):9850–5. doi: 10.1021/acs.jcim.5c02200 (PMC12529758; doi:10.1021/acs.jcim.5c02200)
Supplement: Supplementary file 2 [file ci5c02200_si_002.zip › gmx_ffconv_JCIM/Data_manuscript/TABLE2/script_DPPC_DOPE_CHL_timing.sh]

echo "Timings of BZAA AMBER-> CHARMM"

for i in $(seq 1 5)
do

time gmx_ffconv ffmap -itp1 toppar_AMBER/BZAA_AMBER.itp -itp2 toppar_CHARMM/BZAA_CHARMM.itp -name BZAA

done
echo "Timings CHL AMBER -> CHARMM"
for i in $(seq 1 5)
do

time gmx_ffconv ffmap -itp1 toppar_AMBER/CHL.itp -itp2 toppar_CHARMM/CHL1.itp -name CHL

done

echo "Timings of DPPC AMBER-> CHARMM"

for i in $(seq 1 5)
do

time gmx_ffconv ffmap -itp1 toppar_AMBER/PPPC.itp -itp2 toppar_CHARMM/DPPC.itp -name DPPC

done

echo "Timings of DOPC AMBER-> CHARMM"

for i in $(seq 1 5)
do

time gmx_ffconv ffmap -itp1 toppar_AMBER/OOPC.itp -itp2 toppar_CHARMM/DOPC.itp -name DOPC

done


echo "Timings 1AO6 PROA AMBER -> CHARMM"
for i in $(seq 1 5)
do

time gmx_ffconv ffmap -itp2 toppar_CHARMM/PROA.itp -itp1 toppar_AMBER/PROA.itp -name PROA

done

echo "Timings of 1AO6 PROB AMBER-> CHARMM"

for i in $(seq 1 5)
do

time gmx_ffconv ffmap -itp2 toppar_CHARMM/PROB.itp -itp1 toppar_AMBER/PROB.itp -name PROB

done
