# Supplementary material for: gmx_ffconv: A Fast, User-Friendly Semi-Automated All-Atom Force Field Converter for GROMACS
Source: J Chem Inf Model. 2025 Sep 20;65(19):9850–5. doi: 10.1021/acs.jcim.5c02200 (PMC12529758; doi:10.1021/acs.jcim.5c02200)
Supplement: Supplementary file 2 [file ci5c02200_si_002.zip › gmx_ffconv_JCIM/Tutorial/Example2/MAPPINGS_CHARMM_TO_AMBER/back_mapping_DOPE.csv]

toppar_AMBER/OOPE.itp	toppar_CHARMM/DOPE.itp
71	1
72	2
73	3
74	4
68	5
69	6
70	7
65	8
66	9
67	10
63	11
76	12
75	13
62	14
64	15
59	16
60	17
61	18
57	19
58	20
77	21
78	22
79	23
80	24
81	25
82	26
54	27
55	28
56	29
53	30
51	31
52	32
1	33
2	34
3	35
83	36
84	37
85	38
86	39
87	40
88	41
89	42
90	43
91	44
92	45
93	46
94	47
95	48
96	49
97	50
98	51
99	52
100	53
101	54
102	55
103	56
104	57
105	58
106	59
107	60
108	61
109	62
110	63
111	64
112	65
113	66
114	67
115	68
116	69
117	70
119	71
118	72
120	73
121	74
122	75
123	76
124	77
125	78
126	79
127	80
128	81
129	82
4	83
5	84
6	85
7	86
9	87
8	88
10	89
11	90
12	91
13	92
14	93
15	94
16	95
17	96
18	97
19	98
20	99
21	100
22	101
23	102
24	103
25	104
26	105
27	106
28	107
29	108
30	109
31	110
32	111
33	112
34	113
35	114
36	115
37	116
38	117
40	118
39	119
41	120
42	121
43	122
44	123
45	124
46	125
47	126
50	127
48	128
49	129
