# Supplementary material for: gmx_ffconv: A Fast, User-Friendly Semi-Automated All-Atom Force Field Converter for GROMACS
Source: J Chem Inf Model. 2025 Sep 20;65(19):9850–5. doi: 10.1021/acs.jcim.5c02200 (PMC12529758; doi:10.1021/acs.jcim.5c02200)
Supplement: Supplementary file 2 [file ci5c02200_si_002.zip › gmx_ffconv_JCIM/Tutorial/Example2/MAPPINGS_CHARMM_TO_AMBER/mapping_DPPC.csv]

toppar_CHARMM/DPPC.itp	toppar_AMBER/PPPC.itp
127	1
128	2
129	3
130	4
124	5
125	6
126	7
121	8
122	9
123	10
118	11
120	12
119	13
115	14
116	15
117	16
112	17
113	18
114	19
109	20
110	21
111	22
106	23
107	24
108	25
103	26
104	27
105	28
100	29
101	30
102	31
97	32
98	33
99	34
94	35
96	36
95	37
91	38
92	39
93	40
88	41
89	42
90	43
42	44
43	45
44	46
40	47
41	48
39	49
36	50
37	51
38	52
28	53
29	54
25	55
26	56
27	57
23	58
20	59
24	60
17	61
18	62
19	63
14	64
15	65
16	66
1	67
2	68
3	69
4	70
5	71
6	72
7	73
8	74
9	75
10	76
11	77
12	78
13	79
21	80
22	81
30	82
31	83
32	84
84	85
85	86
86	87
87	88
81	89
82	90
83	91
78	92
79	93
80	94
75	95
76	96
77	97
72	98
73	99
74	100
69	101
70	102
71	103
66	104
67	105
68	106
63	107
64	108
65	109
60	110
61	111
62	112
57	113
58	114
59	115
54	116
55	117
56	118
51	119
52	120
53	121
48	122
49	123
50	124
45	125
46	126
47	127
33	128
34	129
35	130
