# Supplementary material for: gmx_ffconv: A Fast, User-Friendly Semi-Automated All-Atom Force Field Converter for GROMACS
Source: J Chem Inf Model. 2025 Sep 20;65(19):9850–5. doi: 10.1021/acs.jcim.5c02200 (PMC12529758; doi:10.1021/acs.jcim.5c02200)
Supplement: Supplementary file 2 [file ci5c02200_si_002.zip › gmx_ffconv_JCIM/Tutorial/Example2/MAPPINGS_CHARMM_TO_AMBER/mapping_DOPE.csv]

toppar_CHARMM/DOPE.itp	toppar_AMBER/OOPE.itp
33	1
34	2
35	3
83	4
84	5
85	6
86	7
88	8
87	9
89	10
90	11
91	12
92	13
93	14
94	15
95	16
96	17
97	18
98	19
99	20
100	21
101	22
102	23
103	24
104	25
105	26
106	27
107	28
108	29
109	30
110	31
111	32
112	33
113	34
114	35
115	36
116	37
117	38
119	39
118	40
120	41
121	42
122	43
123	44
124	45
125	46
126	47
128	48
129	49
127	50
31	51
32	52
30	53
27	54
28	55
29	56
19	57
20	58
16	59
17	60
18	61
14	62
11	63
15	64
8	65
9	66
10	67
5	68
6	69
7	70
1	71
2	72
3	73
4	74
13	75
12	76
21	77
22	78
23	79
24	80
25	81
26	82
36	83
37	84
38	85
39	86
40	87
41	88
42	89
43	90
44	91
45	92
46	93
47	94
48	95
49	96
50	97
51	98
52	99
53	100
54	101
55	102
56	103
57	104
58	105
59	106
60	107
61	108
62	109
63	110
64	111
65	112
66	113
67	114
68	115
69	116
70	117
72	118
71	119
73	120
74	121
75	122
76	123
77	124
78	125
79	126
80	127
81	128
82	129
