# Supplementary material for: gmx_ffconv: A Fast, User-Friendly Semi-Automated All-Atom Force Field Converter for GROMACS
Source: J Chem Inf Model. 2025 Sep 20;65(19):9850–5. doi: 10.1021/acs.jcim.5c02200 (PMC12529758; doi:10.1021/acs.jcim.5c02200)
Supplement: Supplementary file 2 [file ci5c02200_si_002.zip › gmx_ffconv_JCIM/Tutorial/Example2/MAPPINGS_CHARMM_TO_AMBER/back_mapping_BZAA.csv]

toppar_AMBER/BZAA.itp	toppar_CHARMM/BZAA.itp
7	1
8	2
5	3
6	4
3	5
4	6
1	7
2	8
11	9
9	10
10	11
12	12
13	13
14	14
15	15
18	16
16	17
17	18
