# Supplementary material for: gmx_ffconv: A Fast, User-Friendly Semi-Automated All-Atom Force Field Converter for GROMACS
Source: J Chem Inf Model. 2025 Sep 20;65(19):9850–5. doi: 10.1021/acs.jcim.5c02200 (PMC12529758; doi:10.1021/acs.jcim.5c02200)
Supplement: Supplementary file 2 [file ci5c02200_si_002.zip › gmx_ffconv_JCIM/Tutorial/Example2/MAPPINGS_CHARMM_TO_AMBER/back_mapping_DPPC.csv]

toppar_AMBER/PPPC.itp	toppar_CHARMM/DPPC.itp
67	1
68	2
69	3
70	4
71	5
72	6
73	7
74	8
75	9
76	10
77	11
78	12
79	13
64	14
65	15
66	16
61	17
62	18
63	19
59	20
80	21
81	22
58	23
60	24
55	25
56	26
57	27
53	28
54	29
82	30
83	31
84	32
128	33
129	34
130	35
50	36
51	37
52	38
49	39
47	40
48	41
44	42
45	43
46	44
125	45
126	46
127	47
122	48
123	49
124	50
119	51
120	52
121	53
116	54
117	55
118	56
113	57
114	58
115	59
110	60
111	61
112	62
107	63
108	64
109	65
104	66
105	67
106	68
101	69
102	70
103	71
98	72
99	73
100	74
95	75
96	76
97	77
92	78
93	79
94	80
89	81
90	82
91	83
85	84
86	85
87	86
88	87
41	88
42	89
43	90
38	91
39	92
40	93
35	94
37	95
36	96
32	97
33	98
34	99
29	100
30	101
31	102
26	103
27	104
28	105
23	106
24	107
25	108
20	109
21	110
22	111
17	112
18	113
19	114
14	115
15	116
16	117
11	118
13	119
12	120
8	121
9	122
10	123
5	124
6	125
7	126
1	127
2	128
3	129
4	130
