# Supplementary material for: gmx_ffconv: A Fast, User-Friendly Semi-Automated All-Atom Force Field Converter for GROMACS
Source: J Chem Inf Model. 2025 Sep 20;65(19):9850–5. doi: 10.1021/acs.jcim.5c02200 (PMC12529758; doi:10.1021/acs.jcim.5c02200)
Supplement: Supplementary file 2 [file ci5c02200_si_002.zip › gmx_ffconv_JCIM/Tutorial/Example2/MAPPINGS_CHARMM_TO_AMBER/mapping_CHL.csv]

toppar_CHARMM/CHL1.itp	toppar_AMBER/CHL.itp
44	1
45	2
46	3
47	4
48	5
49	6
1	7
2	8
5	9
6	10
7	11
8	12
9	13
10	14
11	15
12	16
13	17
14	18
15	19
37	20
38	21
39	22
34	23
35	24
36	25
31	26
32	27
33	28
26	29
16	30
17	31
18	32
19	33
20	34
21	35
22	36
23	37
24	38
25	39
27	40
28	41
29	42
30	43
40	44
41	45
42	46
43	47
50	48
51	49
52	50
53	51
54	52
55	53
56	54
57	55
58	56
59	57
60	58
61	59
62	60
64	61
63	62
65	63
66	64
67	65
68	66
69	67
70	68
71	69
72	70
73	71
74	72
3	73
4	74
