# Supplementary material for: gmx_ffconv: A Fast, User-Friendly Semi-Automated All-Atom Force Field Converter for GROMACS
Source: J Chem Inf Model. 2025 Sep 20;65(19):9850–5. doi: 10.1021/acs.jcim.5c02200 (PMC12529758; doi:10.1021/acs.jcim.5c02200)
Supplement: Supplementary file 2 [file ci5c02200_si_002.zip › gmx_ffconv_JCIM/Tutorial/Example2/MAPPINGS_CHARMM_TO_AMBER/back_mapping_CHL.csv]

toppar_AMBER/CHL.itp	toppar_CHARMM/CHL1.itp
7	1
8	2
73	3
74	4
9	5
10	6
11	7
12	8
13	9
14	10
15	11
16	12
17	13
18	14
19	15
30	16
31	17
32	18
33	19
34	20
35	21
36	22
37	23
38	24
39	25
29	26
40	27
41	28
42	29
43	30
26	31
27	32
28	33
23	34
24	35
25	36
20	37
21	38
22	39
44	40
45	41
46	42
47	43
1	44
2	45
3	46
4	47
5	48
6	49
48	50
49	51
50	52
51	53
52	54
53	55
54	56
55	57
56	58
57	59
58	60
59	61
60	62
62	63
61	64
63	65
64	66
65	67
66	68
67	69
68	70
69	71
70	72
71	73
72	74
