# Supplementary material for: gmx_ffconv: A Fast, User-Friendly Semi-Automated All-Atom Force Field Converter for GROMACS
Source: J Chem Inf Model. 2025 Sep 20;65(19):9850–5. doi: 10.1021/acs.jcim.5c02200 (PMC12529758; doi:10.1021/acs.jcim.5c02200)
Supplement: Supplementary file 2 [file ci5c02200_si_002.zip › gmx_ffconv_JCIM/Tutorial/Example2/toppar_CHARMM/DOPE.itp]

;;
;; Generated by CHARMM-GUI FF-Converter
;;
;; Correspondance:
;; jul316@lehigh.edu or wonpil@lehigh.edu
;;
;; GROMACS topology file for DOPE
;;


[ moleculetype ]
; name	nrexcl
DOPE	     3

[ atoms ]
; nr	type	resnr	residu	atom	cgnr	charge	mass
     1       NH3L      1     DOPE      N      1    -0.300000    14.0070   ; qtot -0.300
     2        HCL      1     DOPE    HN1      2     0.330000     1.0080   ; qtot  0.030
     3        HCL      1     DOPE    HN2      3     0.330000     1.0080   ; qtot  0.360
     4        HCL      1     DOPE    HN3      4     0.330000     1.0080   ; qtot  0.690
     5       CTL2      1     DOPE    C12      5     0.130000    12.0110   ; qtot  0.820
     6       HAL2      1     DOPE   H12A      6     0.090000     1.0080   ; qtot  0.910
     7       HAL2      1     DOPE   H12B      7     0.090000     1.0080   ; qtot  1.000
     8       CTL2      1     DOPE    C11      8    -0.080000    12.0110   ; qtot  0.920
     9       HAL2      1     DOPE   H11A      9     0.090000     1.0080   ; qtot  1.010
    10       HAL2      1     DOPE   H11B     10     0.090000     1.0080   ; qtot  1.100
    11         PL      1     DOPE      P     11     1.500000    30.9740   ; qtot  2.600
    12        O2L      1     DOPE    O13     12    -0.780000    15.9994   ; qtot  1.820
    13        O2L      1     DOPE    O14     13    -0.780000    15.9994   ; qtot  1.040
    14       OSLP      1     DOPE    O11     14    -0.570000    15.9994   ; qtot  0.470
    15       OSLP      1     DOPE    O12     15    -0.570000    15.9994   ; qtot -0.100
    16       CTL2      1     DOPE     C1     16    -0.080000    12.0110   ; qtot -0.180
    17       HAL2      1     DOPE     HA     17     0.090000     1.0080   ; qtot -0.090
    18       HAL2      1     DOPE     HB     18     0.090000     1.0080   ; qtot  0.000
    19       CTL1      1     DOPE     C2     19     0.170000    12.0110   ; qtot  0.170
    20       HAL1      1     DOPE     HS     20     0.090000     1.0080   ; qtot  0.260
    21        OSL      1     DOPE    O21     21    -0.490000    15.9994   ; qtot -0.230
    22         CL      1     DOPE    C21     22     0.900000    12.0110   ; qtot  0.670
    23        OBL      1     DOPE    O22     23    -0.630000    15.9994   ; qtot  0.040
    24       CTL2      1     DOPE    C22     24    -0.220000    12.0110   ; qtot -0.180
    25       HAL2      1     DOPE    H2R     25     0.090000     1.0080   ; qtot -0.090
    26       HAL2      1     DOPE    H2S     26     0.090000     1.0080   ; qtot  0.000
    27       CTL2      1     DOPE     C3     27     0.080000    12.0110   ; qtot  0.080
    28       HAL2      1     DOPE     HX     28     0.090000     1.0080   ; qtot  0.170
    29       HAL2      1     DOPE     HY     29     0.090000     1.0080   ; qtot  0.260
    30        OSL      1     DOPE    O31     30    -0.490000    15.9994   ; qtot -0.230
    31         CL      1     DOPE    C31     31     0.900000    12.0110   ; qtot  0.670
    32        OBL      1     DOPE    O32     32    -0.630000    15.9994   ; qtot  0.040
    33       CTL2      1     DOPE    C32     33    -0.220000    12.0110   ; qtot -0.180
    34       HAL2      1     DOPE    H2X     34     0.090000     1.0080   ; qtot -0.090
    35       HAL2      1     DOPE    H2Y     35     0.090000     1.0080   ; qtot  0.000
    36       CTL2      1     DOPE    C23     36    -0.180000    12.0110   ; qtot -0.180
    37       HAL2      1     DOPE    H3R     37     0.090000     1.0080   ; qtot -0.090
    38       HAL2      1     DOPE    H3S     38     0.090000     1.0080   ; qtot  0.000
    39       CTL2      1     DOPE    C24     39    -0.180000    12.0110   ; qtot -0.180
    40       HAL2      1     DOPE    H4R     40     0.090000     1.0080   ; qtot -0.090
    41       HAL2      1     DOPE    H4S     41     0.090000     1.0080   ; qtot  0.000
    42       CTL2      1     DOPE    C25     42    -0.180000    12.0110   ; qtot -0.180
    43       HAL2      1     DOPE    H5R     43     0.090000     1.0080   ; qtot -0.090
    44       HAL2      1     DOPE    H5S     44     0.090000     1.0080   ; qtot  0.000
    45       CTL2      1     DOPE    C26     45    -0.180000    12.0110   ; qtot -0.180
    46       HAL2      1     DOPE    H6R     46     0.090000     1.0080   ; qtot -0.090
    47       HAL2      1     DOPE    H6S     47     0.090000     1.0080   ; qtot  0.000
    48       CTL2      1     DOPE    C27     48    -0.180000    12.0110   ; qtot -0.180
    49       HAL2      1     DOPE    H7R     49     0.090000     1.0080   ; qtot -0.090
    50       HAL2      1     DOPE    H7S     50     0.090000     1.0080   ; qtot  0.000
    51       CTL2      1     DOPE    C28     51    -0.180000    12.0110   ; qtot -0.180
    52       HAL2      1     DOPE    H8R     52     0.090000     1.0080   ; qtot -0.090
    53       HAL2      1     DOPE    H8S     53     0.090000     1.0080   ; qtot  0.000
    54       CEL1      1     DOPE    C29     54    -0.150000    12.0110   ; qtot -0.150
    55       HEL1      1     DOPE    H9R     55     0.150000     1.0080   ; qtot  0.000
    56       CEL1      1     DOPE   C210     56    -0.150000    12.0110   ; qtot -0.150
    57       HEL1      1     DOPE   H10R     57     0.150000     1.0080   ; qtot  0.000
    58       CTL2      1     DOPE   C211     58    -0.180000    12.0110   ; qtot -0.180
    59       HAL2      1     DOPE   H11R     59     0.090000     1.0080   ; qtot -0.090
    60       HAL2      1     DOPE   H11S     60     0.090000     1.0080   ; qtot  0.000
    61       CTL2      1     DOPE   C212     61    -0.180000    12.0110   ; qtot -0.180
    62       HAL2      1     DOPE   H12R     62     0.090000     1.0080   ; qtot -0.090
    63       HAL2      1     DOPE   H12S     63     0.090000     1.0080   ; qtot  0.000
    64       CTL2      1     DOPE   C213     64    -0.180000    12.0110   ; qtot -0.180
    65       HAL2      1     DOPE   H13R     65     0.090000     1.0080   ; qtot -0.090
    66       HAL2      1     DOPE   H13S     66     0.090000     1.0080   ; qtot  0.000
    67       CTL2      1     DOPE   C214     67    -0.180000    12.0110   ; qtot -0.180
    68       HAL2      1     DOPE   H14R     68     0.090000     1.0080   ; qtot -0.090
    69       HAL2      1     DOPE   H14S     69     0.090000     1.0080   ; qtot  0.000
    70       CTL2      1     DOPE   C215     70    -0.180000    12.0110   ; qtot -0.180
    71       HAL2      1     DOPE   H15R     71     0.090000     1.0080   ; qtot -0.090
    72       HAL2      1     DOPE   H15S     72     0.090000     1.0080   ; qtot  0.000
    73       CTL2      1     DOPE   C216     73    -0.180000    12.0110   ; qtot -0.180
    74       HAL2      1     DOPE   H16R     74     0.090000     1.0080   ; qtot -0.090
    75       HAL2      1     DOPE   H16S     75     0.090000     1.0080   ; qtot  0.000
    76       CTL2      1     DOPE   C217     76    -0.180000    12.0110   ; qtot -0.180
    77       HAL2      1     DOPE   H17R     77     0.090000     1.0080   ; qtot -0.090
    78       HAL2      1     DOPE   H17S     78     0.090000     1.0080   ; qtot  0.000
    79       CTL3      1     DOPE   C218     79    -0.270000    12.0110   ; qtot -0.270
    80       HAL3      1     DOPE   H18R     80     0.090000     1.0080   ; qtot -0.180
    81       HAL3      1     DOPE   H18S     81     0.090000     1.0080   ; qtot -0.090
    82       HAL3      1     DOPE   H18T     82     0.090000     1.0080   ; qtot  0.000
    83       CTL2      1     DOPE    C33     83    -0.180000    12.0110   ; qtot -0.180
    84       HAL2      1     DOPE    H3X     84     0.090000     1.0080   ; qtot -0.090
    85       HAL2      1     DOPE    H3Y     85     0.090000     1.0080   ; qtot  0.000
    86       CTL2      1     DOPE    C34     86    -0.180000    12.0110   ; qtot -0.180
    87       HAL2      1     DOPE    H4X     87     0.090000     1.0080   ; qtot -0.090
    88       HAL2      1     DOPE    H4Y     88     0.090000     1.0080   ; qtot  0.000
    89       CTL2      1     DOPE    C35     89    -0.180000    12.0110   ; qtot -0.180
    90       HAL2      1     DOPE    H5X     90     0.090000     1.0080   ; qtot -0.090
    91       HAL2      1     DOPE    H5Y     91     0.090000     1.0080   ; qtot  0.000
    92       CTL2      1     DOPE    C36     92    -0.180000    12.0110   ; qtot -0.180
    93       HAL2      1     DOPE    H6X     93     0.090000     1.0080   ; qtot -0.090
    94       HAL2      1     DOPE    H6Y     94     0.090000     1.0080   ; qtot  0.000
    95       CTL2      1     DOPE    C37     95    -0.180000    12.0110   ; qtot -0.180
    96       HAL2      1     DOPE    H7X     96     0.090000     1.0080   ; qtot -0.090
    97       HAL2      1     DOPE    H7Y     97     0.090000     1.0080   ; qtot  0.000
    98       CTL2      1     DOPE    C38     98    -0.180000    12.0110   ; qtot -0.180
    99       HAL2      1     DOPE    H8X     99     0.090000     1.0080   ; qtot -0.090
   100       HAL2      1     DOPE    H8Y    100     0.090000     1.0080   ; qtot  0.000
   101       CEL1      1     DOPE    C39    101    -0.150000    12.0110   ; qtot -0.150
   102       HEL1      1     DOPE    H9X    102     0.150000     1.0080   ; qtot  0.000
   103       CEL1      1     DOPE   C310    103    -0.150000    12.0110   ; qtot -0.150
   104       HEL1      1     DOPE   H10X    104     0.150000     1.0080   ; qtot  0.000
   105       CTL2      1     DOPE   C311    105    -0.180000    12.0110   ; qtot -0.180
   106       HAL2      1     DOPE   H11X    106     0.090000     1.0080   ; qtot -0.090
   107       HAL2      1     DOPE   H11Y    107     0.090000     1.0080   ; qtot  0.000
   108       CTL2      1     DOPE   C312    108    -0.180000    12.0110   ; qtot -0.180
   109       HAL2      1     DOPE   H12X    109     0.090000     1.0080   ; qtot -0.090
   110       HAL2      1     DOPE   H12Y    110     0.090000     1.0080   ; qtot  0.000
   111       CTL2      1     DOPE   C313    111    -0.180000    12.0110   ; qtot -0.180
   112       HAL2      1     DOPE   H13X    112     0.090000     1.0080   ; qtot -0.090
   113       HAL2      1     DOPE   H13Y    113     0.090000     1.0080   ; qtot  0.000
   114       CTL2      1     DOPE   C314    114    -0.180000    12.0110   ; qtot -0.180
   115       HAL2      1     DOPE   H14X    115     0.090000     1.0080   ; qtot -0.090
   116       HAL2      1     DOPE   H14Y    116     0.090000     1.0080   ; qtot  0.000
   117       CTL2      1     DOPE   C315    117    -0.180000    12.0110   ; qtot -0.180
   118       HAL2      1     DOPE   H15X    118     0.090000     1.0080   ; qtot -0.090
   119       HAL2      1     DOPE   H15Y    119     0.090000     1.0080   ; qtot  0.000
   120       CTL2      1     DOPE   C316    120    -0.180000    12.0110   ; qtot -0.180
   121       HAL2      1     DOPE   H16X    121     0.090000     1.0080   ; qtot -0.090
   122       HAL2      1     DOPE   H16Y    122     0.090000     1.0080   ; qtot  0.000
   123       CTL2      1     DOPE   C317    123    -0.180000    12.0110   ; qtot -0.180
   124       HAL2      1     DOPE   H17X    124     0.090000     1.0080   ; qtot -0.090
   125       HAL2      1     DOPE   H17Y    125     0.090000     1.0080   ; qtot  0.000
   126       CTL3      1     DOPE   C318    126    -0.270000    12.0110   ; qtot -0.270
   127       HAL3      1     DOPE   H18X    127     0.090000     1.0080   ; qtot -0.180
   128       HAL3      1     DOPE   H18Y    128     0.090000     1.0080   ; qtot -0.090
   129       HAL3      1     DOPE   H18Z    129     0.090000     1.0080   ; qtot  0.000

[ bonds ]
; ai	aj	funct	b0	Kb
    1     2     1
    1     3     1
    1     4     1
    1     5     1
    5     6     1
    5     7     1
    5     8     1
    8     9     1
    8    10     1
    8    15     1
   11    12     1
   11    13     1
   11    14     1
   15    11     1
   16    14     1
   16    17     1
   16    18     1
   16    19     1
   19    20     1
   19    21     1
   19    27     1
   21    22     1
   22    23     1
   22    24     1
   24    25     1
   24    26     1
   24    36     1
   27    28     1
   27    29     1
   27    30     1
   30    31     1
   31    32     1
   31    33     1
   33    34     1
   33    35     1
   33    83     1
   36    37     1
   36    38     1
   36    39     1
   39    40     1
   39    41     1
   39    42     1
   42    43     1
   42    44     1
   42    45     1
   45    46     1
   45    47     1
   45    48     1
   48    49     1
   48    50     1
   48    51     1
   51    52     1
   51    53     1
   51    54     1
   54    55     1
   54    56     1
   56    57     1
   56    58     1
   58    59     1
   58    60     1
   58    61     1
   61    62     1
   61    63     1
   61    64     1
   64    65     1
   64    66     1
   64    67     1
   67    68     1
   67    69     1
   67    70     1
   70    71     1
   70    72     1
   70    73     1
   73    74     1
   73    75     1
   73    76     1
   76    77     1
   76    78     1
   76    79     1
   79    80     1
   79    81     1
   79    82     1
   83    84     1
   83    85     1
   83    86     1
   86    87     1
   86    88     1
   86    89     1
   89    90     1
   89    91     1
   89    92     1
   92    93     1
   92    94     1
   92    95     1
   95    96     1
   95    97     1
   95    98     1
   98    99     1
   98   100     1
   98   101     1
  101   102     1
  101   103     1
  103   104     1
  103   105     1
  105   106     1
  105   107     1
  105   108     1
  108   109     1
  108   110     1
  108   111     1
  111   112     1
  111   113     1
  111   114     1
  114   115     1
  114   116     1
  114   117     1
  117   118     1
  117   119     1
  117   120     1
  120   121     1
  120   122     1
  120   123     1
  123   124     1
  123   125     1
  123   126     1
  126   127     1
  126   128     1
  126   129     1

[ pairs ]
; ai	aj	funct	c6	c12 or
; ai	aj	funct	fudgeQQ	q1	q2	c6	c12
    1     9     1
    1    10     1
    1    15     1
    2     6     1
    2     7     1
    2     8     1
    3     6     1
    3     7     1
    3     8     1
    4     6     1
    4     7     1
    4     8     1
    5    11     1
    6     9     1
    6    10     1
    6    15     1
    7     9     1
    7    10     1
    7    15     1
    8    12     1
    8    13     1
    8    14     1
    9    11     1
   10    11     1
   11    17     1
   11    18     1
   11    19     1
   12    16     1
   13    16     1
   14    20     1
   14    21     1
   14    27     1
   15    16     1
   16    22     1
   16    28     1
   16    29     1
   16    30     1
   17    20     1
   17    21     1
   17    27     1
   18    20     1
   18    21     1
   18    27     1
   19    23     1
   19    24     1
   19    31     1
   20    22     1
   20    28     1
   20    29     1
   20    30     1
   21    25     1
   21    26     1
   21    28     1
   21    29     1
   21    30     1
   21    36     1
   22    27     1
   22    37     1
   22    38     1
   22    39     1
   23    25     1
   23    26     1
   23    36     1
   24    40     1
   24    41     1
   24    42     1
   25    37     1
   25    38     1
   25    39     1
   26    37     1
   26    38     1
   26    39     1
   27    32     1
   27    33     1
   28    31     1
   29    31     1
   30    34     1
   30    35     1
   30    83     1
   31    84     1
   31    85     1
   31    86     1
   32    34     1
   32    35     1
   32    83     1
   33    87     1
   33    88     1
   33    89     1
   34    84     1
   34    85     1
   34    86     1
   35    84     1
   35    85     1
   35    86     1
   36    43     1
   36    44     1
   36    45     1
   37    40     1
   37    41     1
   37    42     1
   38    40     1
   38    41     1
   38    42     1
   39    46     1
   39    47     1
   39    48     1
   40    43     1
   40    44     1
   40    45     1
   41    43     1
   41    44     1
   41    45     1
   42    49     1
   42    50     1
   42    51     1
   43    46     1
   43    47     1
   43    48     1
   44    46     1
   44    47     1
   44    48     1
   45    52     1
   45    53     1
   45    54     1
   46    49     1
   46    50     1
   46    51     1
   47    49     1
   47    50     1
   47    51     1
   48    55     1
   48    56     1
   49    52     1
   49    53     1
   49    54     1
   50    52     1
   50    53     1
   50    54     1
   51    57     1
   51    58     1
   52    55     1
   52    56     1
   53    55     1
   53    56     1
   54    59     1
   54    60     1
   54    61     1
   55    57     1
   55    58     1
   56    62     1
   56    63     1
   56    64     1
   57    59     1
   57    60     1
   57    61     1
   58    65     1
   58    66     1
   58    67     1
   59    62     1
   59    63     1
   59    64     1
   60    62     1
   60    63     1
   60    64     1
   61    68     1
   61    69     1
   61    70     1
   62    65     1
   62    66     1
   62    67     1
   63    65     1
   63    66     1
   63    67     1
   64    71     1
   64    72     1
   64    73     1
   65    68     1
   65    69     1
   65    70     1
   66    68     1
   66    69     1
   66    70     1
   67    74     1
   67    75     1
   67    76     1
   68    71     1
   68    72     1
   68    73     1
   69    71     1
   69    72     1
   69    73     1
   70    77     1
   70    78     1
   70    79     1
   71    74     1
   71    75     1
   71    76     1
   72    74     1
   72    75     1
   72    76     1
   73    80     1
   73    81     1
   73    82     1
   74    77     1
   74    78     1
   74    79     1
   75    77     1
   75    78     1
   75    79     1
   77    80     1
   77    81     1
   77    82     1
   78    80     1
   78    81     1
   78    82     1
   83    90     1
   83    91     1
   83    92     1
   84    87     1
   84    88     1
   84    89     1
   85    87     1
   85    88     1
   85    89     1
   86    93     1
   86    94     1
   86    95     1
   87    90     1
   87    91     1
   87    92     1
   88    90     1
   88    91     1
   88    92     1
   89    96     1
   89    97     1
   89    98     1
   90    93     1
   90    94     1
   90    95     1
   91    93     1
   91    94     1
   91    95     1
   92    99     1
   92   100     1
   92   101     1
   93    96     1
   93    97     1
   93    98     1
   94    96     1
   94    97     1
   94    98     1
   95   102     1
   95   103     1
   96    99     1
   96   100     1
   96   101     1
   97    99     1
   97   100     1
   97   101     1
   98   104     1
   98   105     1
   99   102     1
   99   103     1
  100   102     1
  100   103     1
  101   106     1
  101   107     1
  101   108     1
  102   104     1
  102   105     1
  103   109     1
  103   110     1
  103   111     1
  104   106     1
  104   107     1
  104   108     1
  105   112     1
  105   113     1
  105   114     1
  106   109     1
  106   110     1
  106   111     1
  107   109     1
  107   110     1
  107   111     1
  108   115     1
  108   116     1
  108   117     1
  109   112     1
  109   113     1
  109   114     1
  110   112     1
  110   113     1
  110   114     1
  111   118     1
  111   119     1
  111   120     1
  112   115     1
  112   116     1
  112   117     1
  113   115     1
  113   116     1
  113   117     1
  114   121     1
  114   122     1
  114   123     1
  115   118     1
  115   119     1
  115   120     1
  116   118     1
  116   119     1
  116   120     1
  117   124     1
  117   125     1
  117   126     1
  118   121     1
  118   122     1
  118   123     1
  119   121     1
  119   122     1
  119   123     1
  120   127     1
  120   128     1
  120   129     1
  121   124     1
  121   125     1
  121   126     1
  122   124     1
  122   125     1
  122   126     1
  124   127     1
  124   128     1
  124   129     1
  125   127     1
  125   128     1
  125   129     1

[ angles ] 
; ai	aj	ak	funct	th0	cth	S0	Kub
    2     1     3     5
    2     1     4     5
    2     1     5     5
    3     1     4     5
    3     1     5     5
    4     1     5     5
    1     5     6     5
    1     5     7     5
    1     5     8     5
    6     5     7     5
    6     5     8     5
    7     5     8     5
    5     8     9     5
    5     8    10     5
    5     8    15     5
    9     8    10     5
    9     8    15     5
   10     8    15     5
   12    11    13     5
   12    11    14     5
   12    11    15     5
   13    11    14     5
   13    11    15     5
   14    11    15     5
   11    14    16     5
    8    15    11     5
   14    16    17     5
   14    16    18     5
   14    16    19     5
   17    16    18     5
   17    16    19     5
   18    16    19     5
   16    19    20     5
   16    19    21     5
   16    19    27     5
   20    19    21     5
   20    19    27     5
   21    19    27     5
   19    21    22     5
   21    22    23     5
   21    22    24     5
   23    22    24     5
   22    24    25     5
   22    24    26     5
   22    24    36     5
   25    24    26     5
   25    24    36     5
   26    24    36     5
   19    27    28     5
   19    27    29     5
   19    27    30     5
   28    27    29     5
   28    27    30     5
   29    27    30     5
   27    30    31     5
   30    31    32     5
   30    31    33     5
   32    31    33     5
   31    33    34     5
   31    33    35     5
   31    33    83     5
   34    33    35     5
   34    33    83     5
   35    33    83     5
   24    36    37     5
   24    36    38     5
   24    36    39     5
   37    36    38     5
   37    36    39     5
   38    36    39     5
   36    39    40     5
   36    39    41     5
   36    39    42     5
   40    39    41     5
   40    39    42     5
   41    39    42     5
   39    42    43     5
   39    42    44     5
   39    42    45     5
   43    42    44     5
   43    42    45     5
   44    42    45     5
   42    45    46     5
   42    45    47     5
   42    45    48     5
   46    45    47     5
   46    45    48     5
   47    45    48     5
   45    48    49     5
   45    48    50     5
   45    48    51     5
   49    48    50     5
   49    48    51     5
   50    48    51     5
   48    51    52     5
   48    51    53     5
   48    51    54     5
   52    51    53     5
   52    51    54     5
   53    51    54     5
   51    54    55     5
   51    54    56     5
   55    54    56     5
   54    56    57     5
   54    56    58     5
   57    56    58     5
   56    58    59     5
   56    58    60     5
   56    58    61     5
   59    58    60     5
   59    58    61     5
   60    58    61     5
   58    61    62     5
   58    61    63     5
   58    61    64     5
   62    61    63     5
   62    61    64     5
   63    61    64     5
   61    64    65     5
   61    64    66     5
   61    64    67     5
   65    64    66     5
   65    64    67     5
   66    64    67     5
   64    67    68     5
   64    67    69     5
   64    67    70     5
   68    67    69     5
   68    67    70     5
   69    67    70     5
   67    70    71     5
   67    70    72     5
   67    70    73     5
   71    70    72     5
   71    70    73     5
   72    70    73     5
   70    73    74     5
   70    73    75     5
   70    73    76     5
   74    73    75     5
   74    73    76     5
   75    73    76     5
   73    76    77     5
   73    76    78     5
   73    76    79     5
   77    76    78     5
   77    76    79     5
   78    76    79     5
   76    79    80     5
   76    79    81     5
   76    79    82     5
   80    79    81     5
   80    79    82     5
   81    79    82     5
   33    83    84     5
   33    83    85     5
   33    83    86     5
   84    83    85     5
   84    83    86     5
   85    83    86     5
   83    86    87     5
   83    86    88     5
   83    86    89     5
   87    86    88     5
   87    86    89     5
   88    86    89     5
   86    89    90     5
   86    89    91     5
   86    89    92     5
   90    89    91     5
   90    89    92     5
   91    89    92     5
   89    92    93     5
   89    92    94     5
   89    92    95     5
   93    92    94     5
   93    92    95     5
   94    92    95     5
   92    95    96     5
   92    95    97     5
   92    95    98     5
   96    95    97     5
   96    95    98     5
   97    95    98     5
   95    98    99     5
   95    98   100     5
   95    98   101     5
   99    98   100     5
   99    98   101     5
  100    98   101     5
   98   101   102     5
   98   101   103     5
  102   101   103     5
  101   103   104     5
  101   103   105     5
  104   103   105     5
  103   105   106     5
  103   105   107     5
  103   105   108     5
  106   105   107     5
  106   105   108     5
  107   105   108     5
  105   108   109     5
  105   108   110     5
  105   108   111     5
  109   108   110     5
  109   108   111     5
  110   108   111     5
  108   111   112     5
  108   111   113     5
  108   111   114     5
  112   111   113     5
  112   111   114     5
  113   111   114     5
  111   114   115     5
  111   114   116     5
  111   114   117     5
  115   114   116     5
  115   114   117     5
  116   114   117     5
  114   117   118     5
  114   117   119     5
  114   117   120     5
  118   117   119     5
  118   117   120     5
  119   117   120     5
  117   120   121     5
  117   120   122     5
  117   120   123     5
  121   120   122     5
  121   120   123     5
  122   120   123     5
  120   123   124     5
  120   123   125     5
  120   123   126     5
  124   123   125     5
  124   123   126     5
  125   123   126     5
  123   126   127     5
  123   126   128     5
  123   126   129     5
  127   126   128     5
  127   126   129     5
  128   126   129     5

[ dihedrals ]
; ai	aj	ak	al	funct	phi0	cp	mult
    2     1     5     6     9
    2     1     5     7     9
    2     1     5     8     9
    3     1     5     6     9
    3     1     5     7     9
    3     1     5     8     9
    4     1     5     6     9
    4     1     5     7     9
    4     1     5     8     9
    1     5     8     9     9
    1     5     8    10     9
    1     5     8    15     9
    6     5     8     9     9
    6     5     8    10     9
    6     5     8    15     9
    7     5     8     9     9
    7     5     8    10     9
    7     5     8    15     9
    5     8    15    11     9
    9     8    15    11     9
   10     8    15    11     9
   12    11    14    16     9
   13    11    14    16     9
   15    11    14    16     9
   11    14    16    17     9
   11    14    16    18     9
   11    14    16    19     9
    8    15    11    12     9
    8    15    11    13     9
    8    15    11    14     9
   14    16    19    20     9
   14    16    19    21     9
   14    16    19    27     9
   17    16    19    20     9
   17    16    19    21     9
   17    16    19    27     9
   18    16    19    20     9
   18    16    19    21     9
   18    16    19    27     9
   16    19    21    22     9
   20    19    21    22     9
   16    19    27    28     9
   16    19    27    29     9
   16    19    27    30     9
   20    19    27    28     9
   20    19    27    29     9
   20    19    27    30     9
   21    19    27    28     9
   21    19    27    29     9
   21    19    27    30     9
   22    21    19    27     9
   19    21    22    23     9
   19    21    22    24     9
   21    22    24    25     9
   21    22    24    26     9
   21    22    24    36     9
   23    22    24    25     9
   23    22    24    26     9
   23    22    24    36     9
   22    24    36    37     9
   22    24    36    38     9
   22    24    36    39     9
   25    24    36    37     9
   25    24    36    38     9
   25    24    36    39     9
   26    24    36    37     9
   26    24    36    38     9
   26    24    36    39     9
   19    27    30    31     9
   28    27    30    31     9
   29    27    30    31     9
   27    30    31    32     9
   27    30    31    33     9
   30    31    33    34     9
   30    31    33    35     9
   30    31    33    83     9
   32    31    33    34     9
   32    31    33    35     9
   32    31    33    83     9
   31    33    83    84     9
   31    33    83    85     9
   31    33    83    86     9
   34    33    83    84     9
   34    33    83    85     9
   34    33    83    86     9
   35    33    83    84     9
   35    33    83    85     9
   35    33    83    86     9
   24    36    39    40     9
   24    36    39    41     9
   24    36    39    42     9
   37    36    39    40     9
   37    36    39    41     9
   37    36    39    42     9
   38    36    39    40     9
   38    36    39    41     9
   38    36    39    42     9
   36    39    42    43     9
   36    39    42    44     9
   36    39    42    45     9
   40    39    42    43     9
   40    39    42    44     9
   40    39    42    45     9
   41    39    42    43     9
   41    39    42    44     9
   41    39    42    45     9
   39    42    45    46     9
   39    42    45    47     9
   39    42    45    48     9
   43    42    45    46     9
   43    42    45    47     9
   43    42    45    48     9
   44    42    45    46     9
   44    42    45    47     9
   44    42    45    48     9
   42    45    48    49     9
   42    45    48    50     9
   42    45    48    51     9
   46    45    48    49     9
   46    45    48    50     9
   46    45    48    51     9
   47    45    48    49     9
   47    45    48    50     9
   47    45    48    51     9
   45    48    51    52     9
   45    48    51    53     9
   45    48    51    54     9
   49    48    51    52     9
   49    48    51    53     9
   49    48    51    54     9
   50    48    51    52     9
   50    48    51    53     9
   50    48    51    54     9
   48    51    54    55     9
   48    51    54    56     9
   52    51    54    55     9
   52    51    54    56     9
   53    51    54    55     9
   53    51    54    56     9
   51    54    56    57     9
   51    54    56    58     9
   55    54    56    57     9
   55    54    56    58     9
   54    56    58    59     9
   54    56    58    60     9
   54    56    58    61     9
   57    56    58    59     9
   57    56    58    60     9
   57    56    58    61     9
   56    58    61    62     9
   56    58    61    63     9
   56    58    61    64     9
   59    58    61    62     9
   59    58    61    63     9
   59    58    61    64     9
   60    58    61    62     9
   60    58    61    63     9
   60    58    61    64     9
   58    61    64    65     9
   58    61    64    66     9
   58    61    64    67     9
   62    61    64    65     9
   62    61    64    66     9
   62    61    64    67     9
   63    61    64    65     9
   63    61    64    66     9
   63    61    64    67     9
   61    64    67    68     9
   61    64    67    69     9
   61    64    67    70     9
   65    64    67    68     9
   65    64    67    69     9
   65    64    67    70     9
   66    64    67    68     9
   66    64    67    69     9
   66    64    67    70     9
   64    67    70    71     9
   64    67    70    72     9
   64    67    70    73     9
   68    67    70    71     9
   68    67    70    72     9
   68    67    70    73     9
   69    67    70    71     9
   69    67    70    72     9
   69    67    70    73     9
   67    70    73    74     9
   67    70    73    75     9
   67    70    73    76     9
   71    70    73    74     9
   71    70    73    75     9
   71    70    73    76     9
   72    70    73    74     9
   72    70    73    75     9
   72    70    73    76     9
   70    73    76    77     9
   70    73    76    78     9
   70    73    76    79     9
   74    73    76    77     9
   74    73    76    78     9
   74    73    76    79     9
   75    73    76    77     9
   75    73    76    78     9
   75    73    76    79     9
   73    76    79    80     9
   73    76    79    81     9
   73    76    79    82     9
   77    76    79    80     9
   77    76    79    81     9
   77    76    79    82     9
   78    76    79    80     9
   78    76    79    81     9
   78    76    79    82     9
   33    83    86    87     9
   33    83    86    88     9
   33    83    86    89     9
   84    83    86    87     9
   84    83    86    88     9
   84    83    86    89     9
   85    83    86    87     9
   85    83    86    88     9
   85    83    86    89     9
   83    86    89    90     9
   83    86    89    91     9
   83    86    89    92     9
   87    86    89    90     9
   87    86    89    91     9
   87    86    89    92     9
   88    86    89    90     9
   88    86    89    91     9
   88    86    89    92     9
   86    89    92    93     9
   86    89    92    94     9
   86    89    92    95     9
   90    89    92    93     9
   90    89    92    94     9
   90    89    92    95     9
   91    89    92    93     9
   91    89    92    94     9
   91    89    92    95     9
   89    92    95    96     9
   89    92    95    97     9
   89    92    95    98     9
   93    92    95    96     9
   93    92    95    97     9
   93    92    95    98     9
   94    92    95    96     9
   94    92    95    97     9
   94    92    95    98     9
   92    95    98    99     9
   92    95    98   100     9
   92    95    98   101     9
   96    95    98    99     9
   96    95    98   100     9
   96    95    98   101     9
   97    95    98    99     9
   97    95    98   100     9
   97    95    98   101     9
   95    98   101   102     9
   95    98   101   103     9
   99    98   101   102     9
   99    98   101   103     9
  100    98   101   102     9
  100    98   101   103     9
   98   101   103   104     9
   98   101   103   105     9
  102   101   103   104     9
  102   101   103   105     9
  101   103   105   106     9
  101   103   105   107     9
  101   103   105   108     9
  104   103   105   106     9
  104   103   105   107     9
  104   103   105   108     9
  103   105   108   109     9
  103   105   108   110     9
  103   105   108   111     9
  106   105   108   109     9
  106   105   108   110     9
  106   105   108   111     9
  107   105   108   109     9
  107   105   108   110     9
  107   105   108   111     9
  105   108   111   112     9
  105   108   111   113     9
  105   108   111   114     9
  109   108   111   112     9
  109   108   111   113     9
  109   108   111   114     9
  110   108   111   112     9
  110   108   111   113     9
  110   108   111   114     9
  108   111   114   115     9
  108   111   114   116     9
  108   111   114   117     9
  112   111   114   115     9
  112   111   114   116     9
  112   111   114   117     9
  113   111   114   115     9
  113   111   114   116     9
  113   111   114   117     9
  111   114   117   118     9
  111   114   117   119     9
  111   114   117   120     9
  115   114   117   118     9
  115   114   117   119     9
  115   114   117   120     9
  116   114   117   118     9
  116   114   117   119     9
  116   114   117   120     9
  114   117   120   121     9
  114   117   120   122     9
  114   117   120   123     9
  118   117   120   121     9
  118   117   120   122     9
  118   117   120   123     9
  119   117   120   121     9
  119   117   120   122     9
  119   117   120   123     9
  117   120   123   124     9
  117   120   123   125     9
  117   120   123   126     9
  121   120   123   124     9
  121   120   123   125     9
  121   120   123   126     9
  122   120   123   124     9
  122   120   123   125     9
  122   120   123   126     9
  120   123   126   127     9
  120   123   126   128     9
  120   123   126   129     9
  124   123   126   127     9
  124   123   126   128     9
  124   123   126   129     9
  125   123   126   127     9
  125   123   126   128     9
  125   123   126   129     9

[ dihedrals ]
; ai	aj	ak	al	funct	q0	cq
   22    21    24    23     2
   31    30    33    32     2

#ifdef POSRES
[ position_restraints ]
   11     1     0.0             0.0            POSRES_FC_LIPID
#endif

#ifdef DIHRES
[ dihedral_restraints ]
   16    27    19    21     1   -120.0      2.5       DIHRES_FC
   51    54    56    58     1      0.0      0.0       DIHRES_FC
   98   101   103   105     1      0.0      0.0       DIHRES_FC
#endif
