# Supplementary material for: gmx_ffconv: A Fast, User-Friendly Semi-Automated All-Atom Force Field Converter for GROMACS
Source: J Chem Inf Model. 2025 Sep 20;65(19):9850–5. doi: 10.1021/acs.jcim.5c02200 (PMC12529758; doi:10.1021/acs.jcim.5c02200)
Supplement: Supplementary file 2 [file ci5c02200_si_002.zip › gmx_ffconv_JCIM/Tutorial/Example2/toppar_CHARMM/BZAA.itp]

;;
;; Generated by CHARMM-GUI FF-Converter
;;
;; Correspondance:
;; jul316@lehigh.edu or wonpil@lehigh.edu
;;
;; GROMACS topology file for BZAA
;;


[ moleculetype ]
; name	nrexcl
BZAA	     3

[ atoms ]
; nr	type	resnr	residu	atom	cgnr	charge	mass
     1     CG2R61      1     BZAA     C1      1    -0.115000    12.0110   ; qtot -0.115
     2      HGR61      1     BZAA     H1      2     0.115000     1.0080   ; qtot  0.000
     3     CG2R61      1     BZAA     C2      3    -0.115000    12.0110   ; qtot -0.115
     4      HGR61      1     BZAA     H2      4     0.115000     1.0080   ; qtot  0.000
     5     CG2R61      1     BZAA     C3      5    -0.115000    12.0110   ; qtot -0.115
     6      HGR61      1     BZAA     H3      6     0.115000     1.0080   ; qtot  0.000
     7     CG2R61      1     BZAA     C4      7    -0.105000    12.0110   ; qtot -0.105
     8      HGR61      1     BZAA     H4      8     0.115000     1.0080   ; qtot  0.010
     9     CG2R61      1     BZAA     C5      9    -0.000000    12.0110   ; qtot  0.010
    10     CG2R61      1     BZAA     C6     10    -0.105000    12.0110   ; qtot -0.095
    11      HGR61      1     BZAA     H6     11     0.115000     1.0080   ; qtot  0.020
    12      CG321      1     BZAA     C7     12    -0.200000    12.0110   ; qtot -0.180
    13       HGA2      1     BZAA    H71     13     0.090000     1.0080   ; qtot -0.090
    14       HGA2      1     BZAA    H72     14     0.090000     1.0080   ; qtot  0.000
    15      CG2O2      1     BZAA     C8     15     0.720000    12.0110   ; qtot  0.720
    16      OG2D1      1     BZAA     O8     16    -0.550000    15.9994   ; qtot  0.170
    17      OG311      1     BZAA     O9     17    -0.600000    15.9994   ; qtot -0.430
    18       HGP1      1     BZAA     H9     18     0.430000     1.0080   ; qtot -0.000

[ bonds ]
; ai	aj	funct	b0	Kb
    1     2     1
    3     1     1
   10     1     1
    3     4     1
    5     3     1
    6     5     1
    7     5     1
    8     7     1
    7     9     1
    9    10     1
   12     9     1
   10    11     1
   12    13     1
   14    12     1
   15    12     1
   16    15     1
   15    17     1
   17    18     1

[ pairs ]
; ai	aj	funct	c6	c12 or
; ai	aj	funct	fudgeQQ	q1	q2	c6	c12
    1     6     1
    1     7     1
    1    12     1
    2     4     1
    2     5     1
    2     9     1
    2    11     1
    3     8     1
    3     9     1
    3    11     1
    4     6     1
    4     7     1
    4    10     1
    5    10     1
    5    12     1
    6     8     1
    6     9     1
    7    11     1
    7    13     1
    7    14     1
    7    15     1
    8    10     1
    8    12     1
    9    16     1
    9    17     1
   10    13     1
   10    14     1
   10    15     1
   11    12     1
   12    18     1
   13    16     1
   13    17     1
   14    16     1
   14    17     1
   16    18     1

[ angles ] 
; ai	aj	ak	funct	th0	cth	S0	Kub
    2     1     3     5
    2     1    10     5
    3     1    10     5
    1     3     4     5
    1     3     5     5
    4     3     5     5
    3     5     6     5
    3     5     7     5
    6     5     7     5
    5     7     8     5
    5     7     9     5
    8     7     9     5
    7     9    10     5
    7     9    12     5
   10     9    12     5
    1    10     9     5
    1    10    11     5
    9    10    11     5
    9    12    13     5
    9    12    14     5
    9    12    15     5
   13    12    14     5
   13    12    15     5
   14    12    15     5
   12    15    16     5
   12    15    17     5
   16    15    17     5
   15    17    18     5

[ dihedrals ]
; ai	aj	ak	al	funct	phi0	cp	mult
    2     1     3     4     9
    2     1     3     5     9
    2     1    10     9     9
    2     1    10    11     9
    3     1    10     9     9
    3     1    10    11     9
    4     3     1    10     9
    5     3     1    10     9
    1     3     5     6     9
    1     3     5     7     9
    4     3     5     6     9
    4     3     5     7     9
    3     5     7     8     9
    3     5     7     9     9
    6     5     7     8     9
    6     5     7     9     9
    5     7     9    10     9
    5     7     9    12     9
    8     7     9    10     9
    8     7     9    12     9
    7     9    10    11     9
    7     9    12    13     9
    7     9    12    14     9
    7     9    12    15     9
   10     9    12    13     9
   10     9    12    14     9
   10     9    12    15     9
    1    10     9     7     9
    1    10     9    12     9
   11    10     9    12     9
    9    12    15    16     9
    9    12    15    17     9
   13    12    15    16     9
   13    12    15    17     9
   14    12    15    16     9
   14    12    15    17     9
   12    15    17    18     9
   16    15    17    18     9

[ dihedrals ]
; ai	aj	ak	al	funct	q0	cq
   15    12    16    17     2

#ifdef POSRES
[ position_restraints ]
    1     1    POSRES_FC_BB    POSRES_FC_BB    POSRES_FC_BB   
    3     1    POSRES_FC_BB    POSRES_FC_BB    POSRES_FC_BB   
    5     1    POSRES_FC_BB    POSRES_FC_BB    POSRES_FC_BB   
    7     1    POSRES_FC_BB    POSRES_FC_BB    POSRES_FC_BB   
    9     1    POSRES_FC_BB    POSRES_FC_BB    POSRES_FC_BB   
   10     1    POSRES_FC_BB    POSRES_FC_BB    POSRES_FC_BB   
   12     1    POSRES_FC_BB    POSRES_FC_BB    POSRES_FC_BB   
   15     1    POSRES_FC_BB    POSRES_FC_BB    POSRES_FC_BB   
   16     1    POSRES_FC_BB    POSRES_FC_BB    POSRES_FC_BB   
   17     1    POSRES_FC_BB    POSRES_FC_BB    POSRES_FC_BB   
#endif
