# Supplementary material for: gmx_ffconv: A Fast, User-Friendly Semi-Automated All-Atom Force Field Converter for GROMACS
Source: J Chem Inf Model. 2025 Sep 20;65(19):9850–5. doi: 10.1021/acs.jcim.5c02200 (PMC12529758; doi:10.1021/acs.jcim.5c02200)
Supplement: Supplementary file 2 [file ci5c02200_si_002.zip › gmx_ffconv_JCIM/Tutorial/Example2/toppar_CHARMM/forcefield.itp]

;;
;; Generated by CHARMM-GUI FF-Converter
;;
;; Correspondance:
;; jul316@lehigh.edu or wonpil@lehigh.edu
;;
;; CHARMM FF in GROMACS format
;;


[ defaults ]
; nbfunc	comb-rule	gen-pairs	fudgeLJ	fudgeQQ
1	2	yes	1.000000	1.000000

[ atomtypes ]
; name	at.num	mass	charge	ptype	sigma	epsilon	;	sigma_14	epsilon_14
    HAL1     1     1.0080      0.090     A    2.35197261589e-01    9.204800e-02 
    HAL2     1     1.0080      0.090     A    2.38760856462e-01    1.171520e-01 
    HAL3     1     1.0080      0.090     A    2.38760856462e-01    1.004160e-01 
     HCL     1     1.0080      0.330     A    4.00013524445e-02    1.924640e-01 
    HEL1     1     1.0080      0.150     A    2.22724679535e-01    1.297040e-01 
    HGA1     1     1.0080      0.090     A    2.38760856462e-01    1.882800e-01 
    HGA2     1     1.0080      0.090     A    2.38760856462e-01    1.464400e-01 
    HGP1     1     1.0080      0.430     A    4.00013524445e-02    1.924640e-01 
   HGR61     1     1.0080      0.115     A    2.42003727796e-01    1.255200e-01 
      HL     1     1.0080      0.250     A    1.24725820540e-01    1.924640e-01 
     HOL     1     1.0080      0.430     A    4.00013524445e-02    1.924640e-01 
      HT     1     1.0080      0.417     A    4.00013524445e-02    1.924640e-01 
    CEL1     6    12.0110     -0.150     A    3.72395664183e-01    2.845120e-01 
   CG2O2     6    12.0110      0.720     A    3.02905564168e-01    4.100320e-01 
  CG2R61     6    12.0110     -0.115     A    3.55005321205e-01    2.928800e-01 
   CG321     6    12.0110     -0.200     A    3.58141284692e-01    2.343040e-01 ;   3.38541512893e-01    4.184000e-02 
      CL     6    12.0110      0.900     A    3.56359487256e-01    2.928800e-01 
    CRL1     6    12.0110      0.140     A    3.58141284692e-01    1.506240e-01 ;   3.38541512893e-01    4.184000e-02 
    CRL2     6    12.0110     -0.180     A    3.59923082129e-01    2.510400e-01 ;   3.38541512893e-01    4.184000e-02 
    CTL1     6    12.0110      0.170     A    4.05358916754e-01    8.368000e-02 ;   3.38541512893e-01    4.184000e-02 
    CTL2     6    12.0110      0.130     A    3.58141284692e-01    2.343040e-01 ;   3.38541512893e-01    4.184000e-02 
    CTL3     6    12.0110     -0.270     A    3.63486677001e-01    3.263520e-01 ;   3.38541512893e-01    4.184000e-02 
    CTL5     6    12.0110     -0.350     A    3.67050271874e-01    3.347200e-01 ;   3.38541512893e-01    4.184000e-02 
    NH3L     7    14.0070     -0.300     A    3.29632525712e-01    8.368000e-01 
     NTL     7    14.0070     -0.600     A    3.29632525712e-01    8.368000e-01 
     O2L     8    15.9994     -0.780     A    3.02905564168e-01    5.020800e-01 
     OBL     8    15.9994     -0.630     A    3.02905564168e-01    5.020800e-01 ;   2.49451641079e-01    5.020800e-01 
   OG2D1     8    15.9994     -0.550     A    3.02905564168e-01    5.020800e-01 ;   2.49451641079e-01    5.020800e-01 
   OG311     8    15.9994     -0.600     A    3.14487247504e-01    8.037464e-01 
     OHL     8    15.9994     -0.660     A    3.15378146222e-01    6.363864e-01 
     OSL     8    15.9994     -0.490     A    2.93996576986e-01    4.184000e-01 
    OSLP     8    15.9994     -0.570     A    2.93996576986e-01    4.184000e-01 
      OT     8    15.9994     -0.834     A    3.15057422683e-01    6.363864e-01 
      PL    15    30.9740      1.500     A    3.83086448800e-01    2.447640e+00 
     CLA    17    35.4500     -1.000     A    4.04468018036e-01    6.276000e-01 
     POT    19    39.0983      1.000     A    3.14264522824e-01    3.640080e-01 

[ nonbond_params ]
; i	j	func	sigma	epsilon
    CLA     POT     1  3.63575766873e-01  4.77812800000e-01 
   CRL1    CTL1     1  3.57250385974e-01  1.15060000000e-01 
   CRL1    HAL1     1  2.98451070577e-01  1.22591200000e-01 
   CRL1    HAL2     1  2.98451070577e-01  1.34306400000e-01 
   CRL2    CTL1     1  3.58141284692e-01  1.48532000000e-01 
   CRL2    HAL1     1  2.99341969295e-01  1.58573600000e-01 
   CRL2    HAL2     1  2.99341969295e-01  1.73636000000e-01 
   HGA1    CTL1     1  2.97560171859e-01  1.28867200000e-01 
   HGA1    HAL1     1  2.38760856462e-01  1.37653600000e-01 
   HGA1    HAL2     1  2.38760856462e-01  1.50205600000e-01 
   HGA2    CTL1     1  2.97560171859e-01  1.13386400000e-01 
   HGA2    HAL1     1  2.38760856462e-01  1.20917600000e-01 
   HGA2    HAL2     1  2.38760856462e-01  1.32632800000e-01 

[ bondtypes ]
; i	j	func	b0	Kb
   CEL1    CEL1     1  1.340000e-01  3.681920e+05
   CEL1    CRL1     1  1.502000e-01  2.008320e+05
   CEL1    CRL2     1  1.502000e-01  3.054320e+05
   CEL1    CTL2     1  1.502000e-01  3.054320e+05
  CG2O2   CG321     1  1.522000e-01  1.673600e+05
  CG2O2   OG2D1     1  1.220000e-01  6.276000e+05
  CG2O2   OG311     1  1.400000e-01  1.924640e+05
 CG2R61  CG2R61     1  1.375000e-01  2.552240e+05
 CG2R61   CG321     1  1.490000e-01  1.924640e+05
 CG2R61   HGR61     1  1.080000e-01  2.845120e+05
  CG321    HGA2     1  1.111000e-01  2.585712e+05
   CRL1    CRL1     1  1.500000e-01  1.861880e+05
   CRL1    CRL2     1  1.538000e-01  1.861880e+05
   CRL1    CTL3     1  1.538000e-01  1.861880e+05
   CRL1    HGA1     1  1.111000e-01  2.585712e+05
   CRL2    CRL2     1  1.530000e-01  1.861880e+05
   CRL2    HGA2     1  1.111000e-01  2.585712e+05
   CTL1    CRL1     1  1.500000e-01  1.861880e+05
   CTL1    CTL2     1  1.538000e-01  1.861880e+05
   CTL1    CTL3     1  1.538000e-01  1.861880e+05
   CTL1    HAL1     1  1.111000e-01  2.585712e+05
   CTL1     OSL     1  1.430000e-01  2.845120e+05
   CTL2      CL     1  1.522000e-01  1.673600e+05
   CTL2    CTL2     1  1.530000e-01  1.861880e+05
   CTL2    CTL3     1  1.528000e-01  1.861880e+05
   CTL2    HAL2     1  1.111000e-01  2.585712e+05
   CTL2      HL     1  1.080000e-01  2.510400e+05
   CTL2     OSL     1  1.430000e-01  2.845120e+05
   CTL2    OSLP     1  1.430000e-01  2.845120e+05
   CTL3    HAL3     1  1.111000e-01  2.694496e+05
   CTL5      HL     1  1.080000e-01  2.510400e+05
   HEL1    CEL1     1  1.100000e-01  3.016664e+05
    HOL     OHL     1  9.600000e-02  4.560560e+05
     HT      HT     1  1.513900e-01  0.000000e+00
     HT      OT     1  9.572000e-02  3.765600e+05
   NH3L    CTL2     1  1.510000e-01  2.184048e+05
   NH3L     HCL     1  1.040000e-01  3.430880e+05
    NTL    CTL2     1  1.510000e-01  1.799120e+05
    NTL    CTL5     1  1.510000e-01  1.799120e+05
    O2L      PL     1  1.480000e-01  4.853440e+05
    OBL      CL     1  1.220000e-01  6.276000e+05
  OG311    HGP1     1  9.600000e-02  4.560560e+05
    OHL    CRL1     1  1.420000e-01  3.581504e+05
    OSL      CL     1  1.334000e-01  1.255200e+05
   OSLP      PL     1  1.600000e-01  2.259360e+05

[ pairtypes ]
; i	j	func	sigma1-4	epsilon1-4
   HAL1   CG321     1  2.86869387241e-01  6.20587489400e-02 
   HAL1    CTL1     1  2.86869387241e-01  6.20587489400e-02 
   HAL1    CTL2     1  2.86869387241e-01  6.20587489400e-02 
   HAL1    CTL3     1  2.86869387241e-01  6.20587489400e-02 
   HAL1    CTL5     1  2.86869387241e-01  6.20587489400e-02 
   HAL1     OBL     1  2.42324451334e-01  2.14977812437e-01 
   HAL1   OG2D1     1  2.42324451334e-01  2.14977812437e-01 
   HAL2   CG321     1  2.88651184677e-01  7.00117110204e-02 
   HAL2    CTL1     1  2.88651184677e-01  7.00117110204e-02 
   HAL2    CTL2     1  2.88651184677e-01  7.00117110204e-02 
   HAL2    CTL3     1  2.88651184677e-01  7.00117110204e-02 
   HAL2    CTL5     1  2.88651184677e-01  7.00117110204e-02 
   HAL2     OBL     1  2.44106248770e-01  2.42527681224e-01 
   HAL2   OG2D1     1  2.44106248770e-01  2.42527681224e-01 
   HAL3   CG321     1  2.88651184677e-01  6.48182492821e-02 
   HAL3    CRL1     1  2.88651184677e-01  6.48182492821e-02 
   HAL3    CRL2     1  2.88651184677e-01  6.48182492821e-02 
   HAL3    CTL1     1  2.88651184677e-01  6.48182492821e-02 
   HAL3    CTL2     1  2.88651184677e-01  6.48182492821e-02 
   HAL3    CTL3     1  2.88651184677e-01  6.48182492821e-02 
   HAL3    CTL5     1  2.88651184677e-01  6.48182492821e-02 
   HAL3     OBL     1  2.44106248770e-01  2.24537002029e-01 
   HAL3   OG2D1     1  2.44106248770e-01  2.24537002029e-01 
    HCL   CG321     1  1.89271432669e-01  8.97368027066e-02 
    HCL    CRL1     1  1.89271432669e-01  8.97368027066e-02 
    HCL    CRL2     1  1.89271432669e-01  8.97368027066e-02 
    HCL    CTL1     1  1.89271432669e-01  8.97368027066e-02 
    HCL    CTL2     1  1.89271432669e-01  8.97368027066e-02 
    HCL    CTL3     1  1.89271432669e-01  8.97368027066e-02 
    HCL    CTL5     1  1.89271432669e-01  8.97368027066e-02 
    HCL     OBL     1  1.44726496762e-01  3.10857403193e-01 
    HCL   OG2D1     1  1.44726496762e-01  3.10857403193e-01 
   HEL1   CG321     1  2.80633096214e-01  7.36669217492e-02 
   HEL1    CRL1     1  2.80633096214e-01  7.36669217492e-02 
   HEL1    CRL2     1  2.80633096214e-01  7.36669217492e-02 
   HEL1    CTL1     1  2.80633096214e-01  7.36669217492e-02 
   HEL1    CTL2     1  2.80633096214e-01  7.36669217492e-02 
   HEL1    CTL3     1  2.80633096214e-01  7.36669217492e-02 
   HEL1    CTL5     1  2.80633096214e-01  7.36669217492e-02 
   HEL1     OBL     1  2.36088160307e-01  2.55189702614e-01 
   HEL1   OG2D1     1  2.36088160307e-01  2.55189702614e-01 
   HGA1   CG321     1  2.88651184677e-01  8.87560431745e-02 
   HGA1    CRL1     1  2.88651184677e-01  8.87560431745e-02 
   HGA1    CRL2     1  2.88651184677e-01  8.87560431745e-02 
   HGA1    CTL2     1  2.88651184677e-01  8.87560431745e-02 
   HGA1    CTL3     1  2.88651184677e-01  8.87560431745e-02 
   HGA1    CTL5     1  2.88651184677e-01  8.87560431745e-02 
   HGA1     OBL     1  2.44106248770e-01  3.07459952514e-01 
   HGA1   OG2D1     1  2.44106248770e-01  3.07459952514e-01 
   HGA2   CG321     1  2.88651184677e-01  7.82754725313e-02 
   HGA2    CRL1     1  2.88651184677e-01  7.82754725313e-02 
   HGA2    CRL2     1  2.88651184677e-01  7.82754725313e-02 
   HGA2    CTL2     1  2.88651184677e-01  7.82754725313e-02 
   HGA2    CTL3     1  2.88651184677e-01  7.82754725313e-02 
   HGA2    CTL5     1  2.88651184677e-01  7.82754725313e-02 
   HGA2     OBL     1  2.44106248770e-01  2.71154190821e-01 
   HGA2   OG2D1     1  2.44106248770e-01  2.71154190821e-01 
   HGP1   CG321     1  1.89271432669e-01  8.97368027066e-02 
   HGP1    CRL1     1  1.89271432669e-01  8.97368027066e-02 
   HGP1    CRL2     1  1.89271432669e-01  8.97368027066e-02 
   HGP1    CTL1     1  1.89271432669e-01  8.97368027066e-02 
   HGP1    CTL2     1  1.89271432669e-01  8.97368027066e-02 
   HGP1    CTL3     1  1.89271432669e-01  8.97368027066e-02 
   HGP1    CTL5     1  1.89271432669e-01  8.97368027066e-02 
   HGP1     OBL     1  1.44726496762e-01  3.10857403193e-01 
   HGP1   OG2D1     1  1.44726496762e-01  3.10857403193e-01 
  HGR61   CG321     1  2.90272620344e-01  7.24690057887e-02 
  HGR61    CRL1     1  2.90272620344e-01  7.24690057887e-02 
  HGR61    CRL2     1  2.90272620344e-01  7.24690057887e-02 
  HGR61    CTL1     1  2.90272620344e-01  7.24690057887e-02 
  HGR61    CTL2     1  2.90272620344e-01  7.24690057887e-02 
  HGR61    CTL3     1  2.90272620344e-01  7.24690057887e-02 
  HGR61    CTL5     1  2.90272620344e-01  7.24690057887e-02 
  HGR61     OBL     1  2.45727684437e-01  2.51040000000e-01 
  HGR61   OG2D1     1  2.45727684437e-01  2.51040000000e-01 
     HL   CG321     1  2.31633666716e-01  8.97368027066e-02 
     HL    CRL1     1  2.31633666716e-01  8.97368027066e-02 
     HL    CRL2     1  2.31633666716e-01  8.97368027066e-02 
     HL    CTL1     1  2.31633666716e-01  8.97368027066e-02 
     HL    CTL2     1  2.31633666716e-01  8.97368027066e-02 
     HL    CTL3     1  2.31633666716e-01  8.97368027066e-02 
     HL    CTL5     1  2.31633666716e-01  8.97368027066e-02 
     HL     OBL     1  1.87088730809e-01  3.10857403193e-01 
     HL   OG2D1     1  1.87088730809e-01  3.10857403193e-01 
    HOL   CG321     1  1.89271432669e-01  8.97368027066e-02 
    HOL    CRL1     1  1.89271432669e-01  8.97368027066e-02 
    HOL    CRL2     1  1.89271432669e-01  8.97368027066e-02 
    HOL    CTL1     1  1.89271432669e-01  8.97368027066e-02 
    HOL    CTL2     1  1.89271432669e-01  8.97368027066e-02 
    HOL    CTL3     1  1.89271432669e-01  8.97368027066e-02 
    HOL    CTL5     1  1.89271432669e-01  8.97368027066e-02 
    HOL     OBL     1  1.44726496762e-01  3.10857403193e-01 
    HOL   OG2D1     1  1.44726496762e-01  3.10857403193e-01 
     HT   CG321     1  1.89271432669e-01  8.97368027066e-02 
     HT    CRL1     1  1.89271432669e-01  8.97368027066e-02 
     HT    CRL2     1  1.89271432669e-01  8.97368027066e-02 
     HT    CTL1     1  1.89271432669e-01  8.97368027066e-02 
     HT    CTL2     1  1.89271432669e-01  8.97368027066e-02 
     HT    CTL3     1  1.89271432669e-01  8.97368027066e-02 
     HT    CTL5     1  1.89271432669e-01  8.97368027066e-02 
     HT     OBL     1  1.44726496762e-01  3.10857403193e-01 
     HT   OG2D1     1  1.44726496762e-01  3.10857403193e-01 
   CEL1   CG321     1  3.55468588538e-01  1.09105371453e-01 
   CEL1    CRL1     1  3.55468588538e-01  1.09105371453e-01 
   CEL1    CRL2     1  3.55468588538e-01  1.09105371453e-01 
   CEL1    CTL1     1  3.55468588538e-01  1.09105371453e-01 
   CEL1    CTL2     1  3.55468588538e-01  1.09105371453e-01 
   CEL1    CTL3     1  3.55468588538e-01  1.09105371453e-01 
   CEL1    CTL5     1  3.55468588538e-01  1.09105371453e-01 
   CEL1     OBL     1  3.10923652631e-01  3.77952093472e-01 
   CEL1   OG2D1     1  3.10923652631e-01  3.77952093472e-01 
  CG2O2   CG321     1  3.20723538531e-01  1.30979917850e-01 
  CG2O2    CRL1     1  3.20723538531e-01  1.30979917850e-01 
  CG2O2    CRL2     1  3.20723538531e-01  1.30979917850e-01 
  CG2O2    CTL1     1  3.20723538531e-01  1.30979917850e-01 
  CG2O2    CTL2     1  3.20723538531e-01  1.30979917850e-01 
  CG2O2    CTL3     1  3.20723538531e-01  1.30979917850e-01 
  CG2O2    CTL5     1  3.20723538531e-01  1.30979917850e-01 
  CG2O2     OBL     1  2.76178602624e-01  4.53727744975e-01 
  CG2O2   OG2D1     1  2.76178602624e-01  4.53727744975e-01 
 CG2R61   CG321     1  3.46773417049e-01  1.10698234855e-01 
 CG2R61    CRL1     1  3.46773417049e-01  1.10698234855e-01 
 CG2R61    CRL2     1  3.46773417049e-01  1.10698234855e-01 
 CG2R61    CTL1     1  3.46773417049e-01  1.10698234855e-01 
 CG2R61    CTL2     1  3.46773417049e-01  1.10698234855e-01 
 CG2R61    CTL3     1  3.46773417049e-01  1.10698234855e-01 
 CG2R61    CTL5     1  3.46773417049e-01  1.10698234855e-01 
 CG2R61     OBL     1  3.02228481142e-01  3.83469934154e-01 
 CG2R61   OG2D1     1  3.02228481142e-01  3.83469934154e-01 
  CG321   CG321     1  3.38541512893e-01  4.18400000000e-02 
  CG321      CL     1  3.47450500075e-01  1.10698234855e-01 
  CG321    CRL1     1  3.38541512893e-01  4.18400000000e-02 
  CG321    CRL2     1  3.38541512893e-01  4.18400000000e-02 
  CG321    CTL1     1  3.38541512893e-01  4.18400000000e-02 
  CG321    CTL2     1  3.38541512893e-01  4.18400000000e-02 
  CG321    CTL3     1  3.38541512893e-01  4.18400000000e-02 
  CG321    CTL5     1  3.38541512893e-01  4.18400000000e-02 
  CG321    NH3L     1  3.34087019303e-01  1.87114168357e-01 
  CG321     NTL     1  3.34087019303e-01  1.87114168357e-01 
  CG321     O2L     1  3.20723538531e-01  1.44938011577e-01 
  CG321     OBL     1  2.93996576986e-01  1.44938011577e-01 
  CG321   OG2D1     1  2.93996576986e-01  1.44938011577e-01 
  CG321   OG311     1  3.26514380198e-01  1.83381431383e-01 
  CG321     OHL     1  3.26959829558e-01  1.63176000000e-01 
  CG321     OSL     1  3.16269044940e-01  1.32309697301e-01 
  CG321    OSLP     1  3.16269044940e-01  1.32309697301e-01 
  CG321      OT     1  3.26799467788e-01  1.63176000000e-01 
  CG321      PL     1  3.60813980847e-01  3.20014464673e-01 
  CG321     CLA     1  3.71504765465e-01  1.62045623205e-01 
  CG321     POT     1  3.26403017859e-01  1.23410269913e-01 
     CL    CRL1     1  3.47450500075e-01  1.10698234855e-01 
     CL    CRL2     1  3.47450500075e-01  1.10698234855e-01 
     CL    CTL1     1  3.47450500075e-01  1.10698234855e-01 
     CL    CTL2     1  3.47450500075e-01  1.10698234855e-01 
     CL    CTL3     1  3.47450500075e-01  1.10698234855e-01 
     CL    CTL5     1  3.47450500075e-01  1.10698234855e-01 
     CL     OBL     1  3.02905564168e-01  3.83469934154e-01 
     CL   OG2D1     1  3.02905564168e-01  3.83469934154e-01 
   CRL1    CRL1     1  3.38541512893e-01  4.18400000000e-02 
   CRL1    CRL2     1  3.38541512893e-01  4.18400000000e-02 
   CRL1    CTL2     1  3.38541512893e-01  4.18400000000e-02 
   CRL1    CTL3     1  3.38541512893e-01  4.18400000000e-02 
   CRL1    CTL5     1  3.38541512893e-01  4.18400000000e-02 
   CRL1    NH3L     1  3.34087019303e-01  1.87114168357e-01 
   CRL1     NTL     1  3.34087019303e-01  1.87114168357e-01 
   CRL1     O2L     1  3.20723538531e-01  1.44938011577e-01 
   CRL1     OBL     1  2.93996576986e-01  1.44938011577e-01 
   CRL1   OG2D1     1  2.93996576986e-01  1.44938011577e-01 
   CRL1   OG311     1  3.26514380198e-01  1.83381431383e-01 
   CRL1     OHL     1  3.26959829558e-01  1.63176000000e-01 
   CRL1     OSL     1  3.16269044940e-01  1.32309697301e-01 
   CRL1    OSLP     1  3.16269044940e-01  1.32309697301e-01 
   CRL1      OT     1  3.26799467788e-01  1.63176000000e-01 
   CRL1      PL     1  3.60813980847e-01  3.20014464673e-01 
   CRL1     CLA     1  3.71504765465e-01  1.62045623205e-01 
   CRL1     POT     1  3.26403017859e-01  1.23410269913e-01 
   CRL2    CRL2     1  3.38541512893e-01  4.18400000000e-02 
   CRL2    CTL2     1  3.38541512893e-01  4.18400000000e-02 
   CRL2    CTL3     1  3.38541512893e-01  4.18400000000e-02 
   CRL2    CTL5     1  3.38541512893e-01  4.18400000000e-02 
   CRL2    NH3L     1  3.34087019303e-01  1.87114168357e-01 
   CRL2     NTL     1  3.34087019303e-01  1.87114168357e-01 
   CRL2     O2L     1  3.20723538531e-01  1.44938011577e-01 
   CRL2     OBL     1  2.93996576986e-01  1.44938011577e-01 
   CRL2   OG2D1     1  2.93996576986e-01  1.44938011577e-01 
   CRL2   OG311     1  3.26514380198e-01  1.83381431383e-01 
   CRL2     OHL     1  3.26959829558e-01  1.63176000000e-01 
   CRL2     OSL     1  3.16269044940e-01  1.32309697301e-01 
   CRL2    OSLP     1  3.16269044940e-01  1.32309697301e-01 
   CRL2      OT     1  3.26799467788e-01  1.63176000000e-01 
   CRL2      PL     1  3.60813980847e-01  3.20014464673e-01 
   CRL2     CLA     1  3.71504765465e-01  1.62045623205e-01 
   CRL2     POT     1  3.26403017859e-01  1.23410269913e-01 
   CTL1    CTL1     1  3.38541512893e-01  4.18400000000e-02 
   CTL1    CTL2     1  3.38541512893e-01  4.18400000000e-02 
   CTL1    CTL3     1  3.38541512893e-01  4.18400000000e-02 
   CTL1    CTL5     1  3.38541512893e-01  4.18400000000e-02 
   CTL1    NH3L     1  3.34087019303e-01  1.87114168357e-01 
   CTL1     NTL     1  3.34087019303e-01  1.87114168357e-01 
   CTL1     O2L     1  3.20723538531e-01  1.44938011577e-01 
   CTL1     OBL     1  2.93996576986e-01  1.44938011577e-01 
   CTL1   OG2D1     1  2.93996576986e-01  1.44938011577e-01 
   CTL1   OG311     1  3.26514380198e-01  1.83381431383e-01 
   CTL1     OHL     1  3.26959829558e-01  1.63176000000e-01 
   CTL1     OSL     1  3.16269044940e-01  1.32309697301e-01 
   CTL1    OSLP     1  3.16269044940e-01  1.32309697301e-01 
   CTL1      OT     1  3.26799467788e-01  1.63176000000e-01 
   CTL1      PL     1  3.60813980847e-01  3.20014464673e-01 
   CTL1     CLA     1  3.71504765465e-01  1.62045623205e-01 
   CTL1     POT     1  3.26403017859e-01  1.23410269913e-01 
   CTL2    CTL2     1  3.38541512893e-01  4.18400000000e-02 
   CTL2    CTL3     1  3.38541512893e-01  4.18400000000e-02 
   CTL2    CTL5     1  3.38541512893e-01  4.18400000000e-02 
   CTL2    NH3L     1  3.34087019303e-01  1.87114168357e-01 
   CTL2     NTL     1  3.34087019303e-01  1.87114168357e-01 
   CTL2     O2L     1  3.20723538531e-01  1.44938011577e-01 
   CTL2     OBL     1  2.93996576986e-01  1.44938011577e-01 
   CTL2   OG2D1     1  2.93996576986e-01  1.44938011577e-01 
   CTL2   OG311     1  3.26514380198e-01  1.83381431383e-01 
   CTL2     OHL     1  3.26959829558e-01  1.63176000000e-01 
   CTL2     OSL     1  3.16269044940e-01  1.32309697301e-01 
   CTL2    OSLP     1  3.16269044940e-01  1.32309697301e-01 
   CTL2      OT     1  3.26799467788e-01  1.63176000000e-01 
   CTL2      PL     1  3.60813980847e-01  3.20014464673e-01 
   CTL2     CLA     1  3.71504765465e-01  1.62045623205e-01 
   CTL2     POT     1  3.26403017859e-01  1.23410269913e-01 
   CTL3    CTL3     1  3.38541512893e-01  4.18400000000e-02 
   CTL3    CTL5     1  3.38541512893e-01  4.18400000000e-02 
   CTL3    NH3L     1  3.34087019303e-01  1.87114168357e-01 
   CTL3     NTL     1  3.34087019303e-01  1.87114168357e-01 
   CTL3     O2L     1  3.20723538531e-01  1.44938011577e-01 
   CTL3     OBL     1  2.93996576986e-01  1.44938011577e-01 
   CTL3   OG2D1     1  2.93996576986e-01  1.44938011577e-01 
   CTL3   OG311     1  3.26514380198e-01  1.83381431383e-01 
   CTL3     OHL     1  3.26959829558e-01  1.63176000000e-01 
   CTL3     OSL     1  3.16269044940e-01  1.32309697301e-01 
   CTL3    OSLP     1  3.16269044940e-01  1.32309697301e-01 
   CTL3      OT     1  3.26799467788e-01  1.63176000000e-01 
   CTL3      PL     1  3.60813980847e-01  3.20014464673e-01 
   CTL3     CLA     1  3.71504765465e-01  1.62045623205e-01 
   CTL3     POT     1  3.26403017859e-01  1.23410269913e-01 
   CTL5    CTL5     1  3.38541512893e-01  4.18400000000e-02 
   CTL5    NH3L     1  3.34087019303e-01  1.87114168357e-01 
   CTL5     NTL     1  3.34087019303e-01  1.87114168357e-01 
   CTL5     O2L     1  3.20723538531e-01  1.44938011577e-01 
   CTL5     OBL     1  2.93996576986e-01  1.44938011577e-01 
   CTL5   OG2D1     1  2.93996576986e-01  1.44938011577e-01 
   CTL5   OG311     1  3.26514380198e-01  1.83381431383e-01 
   CTL5     OHL     1  3.26959829558e-01  1.63176000000e-01 
   CTL5     OSL     1  3.16269044940e-01  1.32309697301e-01 
   CTL5    OSLP     1  3.16269044940e-01  1.32309697301e-01 
   CTL5      OT     1  3.26799467788e-01  1.63176000000e-01 
   CTL5      PL     1  3.60813980847e-01  3.20014464673e-01 
   CTL5     CLA     1  3.71504765465e-01  1.62045623205e-01 
   CTL5     POT     1  3.26403017859e-01  1.23410269913e-01 
   NH3L     OBL     1  2.89542083396e-01  6.48182492821e-01 
   NH3L   OG2D1     1  2.89542083396e-01  6.48182492821e-01 
    NTL     OBL     1  2.89542083396e-01  6.48182492821e-01 
    NTL   OG2D1     1  2.89542083396e-01  6.48182492821e-01 
    O2L     OBL     1  2.76178602624e-01  5.02080000000e-01 
    O2L   OG2D1     1  2.76178602624e-01  5.02080000000e-01 
    OBL     OBL     1  2.49451641079e-01  5.02080000000e-01 
    OBL   OG2D1     1  2.49451641079e-01  5.02080000000e-01 
    OBL   OG311     1  2.81969444291e-01  6.35251912639e-01 
    OBL     OHL     1  2.82414893650e-01  5.65258245152e-01 
    OBL     OSL     1  2.71724109033e-01  4.58334236120e-01 
    OBL    OSLP     1  2.71724109033e-01  4.58334236120e-01 
    OBL      OT     1  2.82254531881e-01  5.65258245152e-01 
    OBL      PL     1  3.16269044940e-01  1.10856262394e+00 
    OBL     CLA     1  3.26959829558e-01  5.61342505072e-01 
    OBL     POT     1  2.81858081952e-01  4.27505715330e-01 
  OG2D1   OG2D1     1  2.49451641079e-01  5.02080000000e-01 
  OG2D1   OG311     1  2.81969444291e-01  6.35251912639e-01 
  OG2D1     OHL     1  2.82414893650e-01  5.65258245152e-01 
  OG2D1     OSL     1  2.71724109033e-01  4.58334236120e-01 
  OG2D1    OSLP     1  2.71724109033e-01  4.58334236120e-01 
  OG2D1      OT     1  2.82254531881e-01  5.65258245152e-01 
  OG2D1      PL     1  3.16269044940e-01  1.10856262394e+00 
  OG2D1     CLA     1  3.26959829558e-01  5.61342505072e-01 
  OG2D1     POT     1  2.81858081952e-01  4.27505715330e-01 

[ angletypes ]
; i	j	k	func	th0	Kth	s0	Kub
   CEL1    CEL1    CRL1     5  1.2350000e+02  4.0166400e+02  0.0000000e+00  0.0000000e+00
   CEL1    CEL1    CRL2     5  1.2350000e+02  4.0166400e+02  0.0000000e+00  0.0000000e+00
   CEL1    CEL1    CTL2     5  1.2350000e+02  4.0166400e+02  0.0000000e+00  0.0000000e+00
   CEL1    CTL2    CTL2     5  1.1220000e+02  2.6777600e+02  0.0000000e+00  0.0000000e+00
  CG2O2   CG321  CG2R61     5  1.0750000e+02  4.3346240e+02  0.0000000e+00  0.0000000e+00
  CG2O2   CG321    HGA2     5  1.0950000e+02  2.7614400e+02  2.1630000e-01  2.5104000e+04
  CG2O2   OG311    HGP1     5  1.1500000e+02  4.6024000e+02  0.0000000e+00  0.0000000e+00
 CG2R61  CG2R61  CG2R61     5  1.2000000e+02  3.3472000e+02  2.4162000e-01  2.9288000e+04
 CG2R61  CG2R61   CG321     5  1.2000000e+02  3.8325440e+02  0.0000000e+00  0.0000000e+00
 CG2R61  CG2R61   HGR61     5  1.2000000e+02  2.5104000e+02  2.1525000e-01  1.8409600e+04
 CG2R61   CG321    HGA2     5  1.0750000e+02  4.1254240e+02  0.0000000e+00  0.0000000e+00
  CG321   CG2O2   OG2D1     5  1.2500000e+02  5.8576000e+02  2.4420000e-01  1.6736000e+04
  CG321   CG2O2   OG311     5  1.1050000e+02  4.6024000e+02  0.0000000e+00  0.0000000e+00
     CL     OSL    CTL1     5  1.0960000e+02  3.3472000e+02  2.2651000e-01  2.5104000e+04
     CL     OSL    CTL2     5  1.0960000e+02  3.3472000e+02  2.2651000e-01  2.5104000e+04
   CRL1    CEL1    CRL2     5  1.1300000e+02  4.1840000e+02  0.0000000e+00  0.0000000e+00
   CRL1    CRL1    CEL1     5  1.1220000e+02  2.6777600e+02  0.0000000e+00  0.0000000e+00
   CRL1    CRL1    CRL1     5  1.1100000e+02  4.4643280e+02  2.5610000e-01  6.6944000e+03
   CRL1    CRL1    CRL2     5  1.1350000e+02  4.8827280e+02  2.5610000e-01  9.3386880e+03
   CRL1    CRL1    CTL3     5  1.0850000e+02  4.4643280e+02  2.5610000e-01  6.6944000e+03
   CRL1    CRL2    CEL1     5  1.1220000e+02  2.6777600e+02  0.0000000e+00  0.0000000e+00
   CRL1    CRL2    CRL2     5  1.1350000e+02  4.8827280e+02  2.5610000e-01  9.3386880e+03
   CRL1    CTL1    CTL2     5  1.1350000e+02  4.8827280e+02  2.5610000e-01  9.3386880e+03
   CRL1    CTL1    CTL3     5  1.0850000e+02  4.4643280e+02  2.5610000e-01  6.6944000e+03
   CRL2    CRL1    CEL1     5  1.1220000e+02  2.6777600e+02  0.0000000e+00  0.0000000e+00
   CRL2    CRL1    CRL2     5  1.1350000e+02  4.8827280e+02  2.5610000e-01  9.3386880e+03
   CRL2    CRL1    CTL3     5  1.1350000e+02  4.8827280e+02  2.5610000e-01  9.3386880e+03
   CTL1    CRL1    CRL1     5  1.1100000e+02  4.4643280e+02  2.5610000e-01  6.6944000e+03
   CTL1    CRL1    CRL2     5  1.1350000e+02  4.8827280e+02  2.5610000e-01  9.3386880e+03
   CTL1    CTL2    CTL2     5  1.1350000e+02  4.8827280e+02  2.5610000e-01  9.3386880e+03
   CTL2    CTL1    CTL2     5  1.1350000e+02  4.8827280e+02  2.5610000e-01  9.3386880e+03
   CTL2    CTL1    CTL3     5  1.1350000e+02  4.8827280e+02  2.5610000e-01  9.3386880e+03
   CTL2    CTL2      CL     5  1.0800000e+02  4.3513600e+02  0.0000000e+00  0.0000000e+00
   CTL2    CTL2    CTL2     5  1.1360000e+02  4.8827280e+02  2.5610000e-01  9.3386880e+03
   CTL2    CTL2    CTL3     5  1.1500000e+02  4.8534400e+02  2.5610000e-01  6.6944000e+03
   CTL2    OSLP      PL     5  1.2000000e+02  1.6736000e+02  2.3300000e-01  2.9288000e+04
   CTL3    CRL1    CEL1     5  1.1220000e+02  2.6777600e+02  0.0000000e+00  0.0000000e+00
   CTL3    CTL1    CTL3     5  1.1350000e+02  4.8827280e+02  2.5610000e-01  9.3386880e+03
   CTL5     NTL    CTL2     5  1.0950000e+02  5.0208000e+02  2.4660000e-01  2.1756800e+04
   CTL5     NTL    CTL5     5  1.0950000e+02  5.0208000e+02  2.4660000e-01  2.1756800e+04
   HAL1    CTL1    CRL1     5  1.1010000e+02  2.8869600e+02  2.1790000e-01  1.8853104e+04
   HAL1    CTL1    CTL2     5  1.1010000e+02  2.8869600e+02  2.1790000e-01  1.8853104e+04
   HAL1    CTL1    CTL3     5  1.1010000e+02  2.8869600e+02  2.1790000e-01  1.8853104e+04
   HAL1    CTL1     OSL     5  1.0950000e+02  5.0208000e+02  0.0000000e+00  0.0000000e+00
   HAL2    CTL2    CEL1     5  1.1150000e+02  3.7656000e+02  0.0000000e+00  0.0000000e+00
   HAL2    CTL2      CL     5  1.0950000e+02  2.7614400e+02  2.1630000e-01  2.5104000e+04
   HAL2    CTL2    CTL1     5  1.1010000e+02  2.2175200e+02  2.1790000e-01  1.8853104e+04
   HAL2    CTL2    CTL2     5  1.1010000e+02  2.2175200e+02  2.1790000e-01  1.8853104e+04
   HAL2    CTL2    CTL3     5  1.1010000e+02  2.8953280e+02  2.1790000e-01  1.8853104e+04
   HAL2    CTL2    HAL2     5  1.0900000e+02  2.9706400e+02  1.8020000e-01  4.5187200e+03
   HAL2    CTL2     OSL     5  1.0950000e+02  5.0208000e+02  0.0000000e+00  0.0000000e+00
   HAL2    CTL2    OSLP     5  1.0950000e+02  5.0208000e+02  0.0000000e+00  0.0000000e+00
   HAL3    CTL3    CRL1     5  1.1010000e+02  2.7974224e+02  2.1790000e-01  1.8853104e+04
   HAL3    CTL3    CTL1     5  1.1010000e+02  2.7974224e+02  2.1790000e-01  1.8853104e+04
   HAL3    CTL3    CTL2     5  1.1010000e+02  2.8953280e+02  2.1790000e-01  1.8853104e+04
   HAL3    CTL3    HAL3     5  1.0840000e+02  2.9706400e+02  1.8020000e-01  4.5187200e+03
    HCL    NH3L    CTL2     5  1.0950000e+02  2.7614400e+02  2.0560000e-01  3.3472000e+03
    HCL    NH3L     HCL     5  1.0950000e+02  3.4308800e+02  0.0000000e+00  0.0000000e+00
   HEL1    CEL1    CEL1     5  1.1950000e+02  4.3513600e+02  0.0000000e+00  0.0000000e+00
   HEL1    CEL1    CRL2     5  1.1600000e+02  3.3472000e+02  0.0000000e+00  0.0000000e+00
   HEL1    CEL1    CTL2     5  1.1600000e+02  3.3472000e+02  0.0000000e+00  0.0000000e+00
   HGA1    CRL1    CRL1     5  1.1010000e+02  2.8869600e+02  2.1790000e-01  1.8853104e+04
   HGA1    CRL1    CRL2     5  1.1010000e+02  2.8869600e+02  2.1790000e-01  1.8853104e+04
   HGA1    CRL1    CTL1     5  1.1010000e+02  2.8869600e+02  2.1790000e-01  1.8853104e+04
   HGA2   CG321    HGA2     5  1.0900000e+02  2.9706400e+02  1.8020000e-01  4.5187200e+03
   HGA2    CRL2    CEL1     5  1.1150000e+02  3.7656000e+02  0.0000000e+00  0.0000000e+00
   HGA2    CRL2    CRL1     5  1.1010000e+02  2.2175200e+02  2.1790000e-01  1.8853104e+04
   HGA2    CRL2    CRL2     5  1.1010000e+02  2.2175200e+02  2.1790000e-01  1.8853104e+04
   HGA2    CRL2    HGA2     5  1.0900000e+02  2.9706400e+02  1.8020000e-01  4.5187200e+03
     HL    CTL2    CTL2     5  1.1010000e+02  2.7974224e+02  2.1790000e-01  1.8853104e+04
     HL    CTL2      HL     5  1.0950000e+02  2.0083200e+02  1.7670000e-01  2.3430400e+04
     HL    CTL5      HL     5  1.0950000e+02  2.0083200e+02  1.7670000e-01  2.3430400e+04
    HOL     OHL    CRL1     5  1.0600000e+02  4.8116000e+02  0.0000000e+00  0.0000000e+00
     HT      OT      HT     5  1.0452000e+02  4.6024000e+02  0.0000000e+00  0.0000000e+00
   NH3L    CTL2    CTL2     5  1.1000000e+02  5.6651360e+02  0.0000000e+00  0.0000000e+00
   NH3L    CTL2    HAL2     5  1.0750000e+02  3.7656000e+02  2.0836000e-01  2.9288000e+04
    NTL    CTL2    CTL2     5  1.1500000e+02  5.6651360e+02  0.0000000e+00  0.0000000e+00
    NTL    CTL2      HL     5  1.0950000e+02  3.3472000e+02  2.1300000e-01  2.2593600e+04
    NTL    CTL5      HL     5  1.0950000e+02  3.3472000e+02  2.1300000e-01  2.2593600e+04
    O2L      PL     O2L     5  1.2000000e+02  1.0041600e+03  0.0000000e+00  0.0000000e+00
    OBL      CL    CTL2     5  1.2500000e+02  5.8576000e+02  2.4420000e-01  1.6736000e+04
  OG2D1   CG2O2   OG311     5  1.2300000e+02  4.1840000e+02  2.2620000e-01  1.7572800e+05
    OHL    CRL1    CRL2     5  1.1010000e+02  6.3345760e+02  0.0000000e+00  0.0000000e+00
    OHL    CRL1    HGA1     5  1.0889000e+02  3.8409120e+02  0.0000000e+00  0.0000000e+00
    OSL      CL    CTL2     5  1.0900000e+02  4.6024000e+02  2.3260000e-01  1.6736000e+04
    OSL      CL     OBL     5  1.2590000e+02  7.5312000e+02  2.2576000e-01  1.3388800e+05
    OSL    CTL1    CTL2     5  1.1010000e+02  6.3345760e+02  0.0000000e+00  0.0000000e+00
    OSL    CTL2    CTL1     5  1.1010000e+02  6.3345760e+02  0.0000000e+00  0.0000000e+00
   OSLP    CTL2    CTL1     5  1.1010000e+02  6.3345760e+02  0.0000000e+00  0.0000000e+00
   OSLP    CTL2    CTL2     5  1.1010000e+02  6.3345760e+02  0.0000000e+00  0.0000000e+00
   OSLP      PL     O2L     5  1.1160000e+02  8.2759520e+02  0.0000000e+00  0.0000000e+00
   OSLP      PL    OSLP     5  1.0430000e+02  6.6944000e+02  0.0000000e+00  0.0000000e+00

[ dihedraltypes ]
; i	j	k	l	func	phi0	Kphi	mult
   CEL1    CEL1    CRL1    CRL1     9  1.800000e+02  2.092000e+00      1
   CEL1    CEL1    CRL1    CRL1     9  1.800000e+02  5.439200e+00      3
   CEL1    CEL1    CRL1    CRL2     9  1.800000e+02  2.092000e+00      1
   CEL1    CEL1    CRL1    CRL2     9  1.800000e+02  5.439200e+00      3
   CEL1    CEL1    CRL1    CTL3     9  1.800000e+02  2.092000e+00      1
   CEL1    CEL1    CRL1    CTL3     9  1.800000e+02  5.439200e+00      3
   CEL1    CEL1    CRL2    CRL1     9  1.800000e+02  2.092000e+00      1
   CEL1    CEL1    CRL2    CRL1     9  1.800000e+02  5.439200e+00      3
   CEL1    CEL1    CRL2    HGA2     9  1.800000e+02  1.255200e+00      3
   CEL1    CEL1    CTL2    CTL2     9  1.800000e+02  3.807440e+00      1
   CEL1    CEL1    CTL2    CTL2     9  1.800000e+02  7.531200e-01      2
   CEL1    CEL1    CTL2    CTL2     9  1.800000e+02  7.112800e-01      3
   CEL1    CEL1    CTL2    HAL2     9  1.800000e+02  1.255200e+00      3
   CEL1    CTL2    CTL2    CTL2     9  1.800000e+02  5.857600e-01      1
   CEL1    CTL2    CTL2    CTL2     9  0.000000e+00  7.112800e-01      2
   CEL1    CTL2    CTL2    CTL2     9  1.800000e+02  2.092000e-01      3
 CG2R61  CG2R61  CG2R61  CG2R61     9  1.800000e+02  1.297040e+01      2
 CG2R61  CG2R61  CG2R61   CG321     9  1.800000e+02  1.297040e+01      2
 CG2R61  CG2R61  CG2R61   HGR61     9  1.800000e+02  1.757280e+01      2
 CG2R61  CG2R61   CG321   CG2O2     9  0.000000e+00  4.184000e-01      2
 CG2R61  CG2R61   CG321    HGA2     9  0.000000e+00  8.368000e-03      6
  CG321   CG2O2   OG311    HGP1     9  1.800000e+02  8.577200e+00      2
  CG321  CG2R61  CG2R61   HGR61     9  1.800000e+02  1.004160e+01      2
     CL     OSL    CTL1    CTL2     9  0.000000e+00  0.000000e+00      4
     CL     OSL    CTL1    CTL2     9  1.800000e+02  6.276000e-01      3
     CL     OSL    CTL1    CTL2     9  1.800000e+02  6.079352e+00      2
     CL     OSL    CTL1    CTL2     9  1.800000e+02  3.502008e+00      1
     CL     OSL    CTL2    CTL1     9  1.800000e+02  1.117128e+00      3
     CL     OSL    CTL2    CTL1     9  0.000000e+00  7.238320e-01      2
     CL     OSL    CTL2    CTL1     9  1.800000e+02  3.267704e+00      1
   CRL1    CRL1    CTL1    CTL2     9  0.000000e+00  0.000000e+00      3
   CRL1    CRL2    CEL1    CRL1     9  1.800000e+02  1.255200e+00      3
   CRL1    CTL1    CTL2    CTL2     9  1.800000e+02  5.096112e-01      3
   CRL1    CTL1    CTL2    CTL2     9  1.800000e+02  9.100200e-01      2
   CRL1    CTL1    CTL2    CTL2     9  1.800000e+02  1.003323e+00      1
   CRL2    CEL1    CRL1    CRL1     9  1.800000e+02  0.000000e+00      3
   CRL2    CEL1    CRL1    CRL2     9  1.800000e+02  1.255200e+00      3
   CRL2    CEL1    CRL1    CTL3     9  1.800000e+02  0.000000e+00      3
   CTL2    CEL1    CEL1    HEL1     9  1.800000e+02  2.510400e+01      2
   CTL2    CTL1    CTL2     OSL     9  0.000000e+00  0.000000e+00      3
   CTL2    CTL2      CL     OSL     9  0.000000e+00  0.000000e+00      6
   CTL2    CTL2      CL     OSL     9  1.800000e+02  1.255200e-01      3
   CTL2    CTL2      CL     OSL     9  1.800000e+02  1.807488e+00      2
   CTL2    CTL2      CL     OSL     9  0.000000e+00  1.389088e+00      1
   CTL2    CTL2    CTL2      CL     9  1.800000e+02  0.000000e+00      5
   CTL2    CTL2    CTL2      CL     9  1.800000e+02  1.326328e+00      3
   CTL2    CTL2    CTL2      CL     9  0.000000e+00  2.330488e+00      2
   CTL2    CTL2    CTL2      CL     9  0.000000e+00  3.150552e+00      1
   CTL2    CTL2    CTL2    CTL2     9  0.000000e+00  4.225840e-01      2
   CTL2    CTL2    CTL2    CTL2     9  1.800000e+02  5.941280e-01      3
   CTL2    CTL2    CTL2    CTL2     9  0.000000e+00  3.096160e-01      4
   CTL2    CTL2    CTL2    CTL2     9  0.000000e+00  4.058480e-01      5
   CTL2    CTL2    CTL2    CTL3     9  0.000000e+00  6.778080e-01      2
   CTL2    CTL2    CTL2    CTL3     9  1.800000e+02  1.966480e-01      3
   CTL2    CTL2    CTL2    CTL3     9  0.000000e+00  4.393200e-01      4
   CTL2    CTL2    CTL2    CTL3     9  0.000000e+00  7.405680e-01      5
   HEL1    CEL1    CEL1    HEL1     9  1.800000e+02  4.184000e+00      2
   HEL1    CEL1    CRL2    CRL1     9  0.000000e+00  0.000000e+00      3
   HEL1    CEL1    CRL2    HGA2     9  0.000000e+00  0.000000e+00      3
   HEL1    CEL1    CTL2    CTL2     9  0.000000e+00  5.020800e-01      3
   HEL1    CEL1    CTL2    HAL2     9  0.000000e+00  0.000000e+00      3
   HGA2    CRL2    CEL1    CRL1     9  0.000000e+00  1.255200e-01      3
  HGR61  CG2R61  CG2R61   HGR61     9  1.800000e+02  1.004160e+01      2
   NH3L    CTL2    CTL2    OSLP     9  1.800000e+02  2.928800e+00      1
    NTL    CTL2    CTL2    OSLP     9  1.800000e+02  1.380720e+01      1
    NTL    CTL2    CTL2    OSLP     9  1.800000e+02 -1.673600e+00      3
    O2L      PL    OSLP    CTL2     9  0.000000e+00  4.184000e-01      3
    OBL      CL    CTL2    HAL2     9  1.800000e+02  0.000000e+00      6
    OBL      CL     OSL    CTL1     9  1.800000e+02  4.037560e+00      1
    OBL      CL     OSL    CTL1     9  1.800000e+02  1.610840e+01      2
    OBL      CL     OSL    CTL2     9  1.800000e+02  4.037560e+00      1
    OBL      CL     OSL    CTL2     9  1.800000e+02  1.610840e+01      2
  OG2D1   CG2O2   CG321  CG2R61     9  0.000000e+00  3.556400e+00      1
  OG2D1   CG2O2   CG321    HGA2     9  1.800000e+02  0.000000e+00      6
  OG2D1   CG2O2   OG311    HGP1     9  1.800000e+02  8.577200e+00      2
  OG311   CG2O2   CG321  CG2R61     9  1.800000e+02  3.891120e+00      2
  OG311   CG2O2   CG321  CG2R61     9  1.800000e+02  5.020800e-01      3
  OG311   CG2O2   CG321    HGA2     9  1.800000e+02  0.000000e+00      6
    OSL      CL    CTL2    HAL2     9  1.800000e+02  0.000000e+00      6
    OSL    CTL2    CTL1     OSL     9  6.000000e+01 -1.794936e+00      4
    OSL    CTL2    CTL1     OSL     9  0.000000e+00  2.568976e+00      3
    OSL    CTL2    CTL1     OSL     9  6.000000e+01 -4.811600e-01      2
    OSL    CTL2    CTL1     OSL     9  1.800000e+02  2.941352e+00      1
   OSLP    CTL2    CTL1     OSL     9  0.000000e+00  0.000000e+00      4
   OSLP    CTL2    CTL1     OSL     9  1.800000e+02  2.539688e+00      3
   OSLP    CTL2    CTL1     OSL     9  6.000000e+01  1.062736e+00      2
   OSLP    CTL2    CTL1     OSL     9  1.800000e+02  8.434944e+00      1
   OSLP      PL    OSLP    CTL2     9  1.800000e+02  5.020800e+00      1
   OSLP      PL    OSLP    CTL2     9  1.800000e+02  4.184000e-01      2
   OSLP      PL    OSLP    CTL2     9  1.800000e+02  4.184000e-01      3
     PL    OSLP    CTL2    CTL1     9  0.000000e+00  1.702888e+00      2
     PL    OSLP    CTL2    CTL1     9  1.800000e+02  1.008344e+00      1
     PL    OSLP    CTL2    CTL2     9  0.000000e+00  1.702888e+00      2
     PL    OSLP    CTL2    CTL2     9  1.800000e+02  1.008344e+00      1
      X    CEL1    CEL1       X     9  1.800000e+02  1.882800e+00      1
      X    CEL1    CEL1       X     9  1.800000e+02  3.556400e+01      2
      X      CL     OSL       X     9  1.800000e+02  8.577200e+00      2
      X    CRL1    CRL1       X     9  0.000000e+00  8.368000e-01      3
      X    CRL1    CRL2       X     9  0.000000e+00  8.368000e-01      3
      X    CRL1    CTL1       X     9  0.000000e+00  8.368000e-01      3
      X    CRL1    CTL3       X     9  0.000000e+00  8.368000e-01      3
      X    CRL1     OHL       X     9  0.000000e+00  5.857600e-01      3
      X    CRL2    CRL2       X     9  0.000000e+00  7.949600e-01      3
      X    CTL1    CTL2       X     9  0.000000e+00  8.368000e-01      3
      X    CTL1    CTL3       X     9  0.000000e+00  8.368000e-01      3
      X    CTL1     OSL       X     9  0.000000e+00  0.000000e+00      3
      X    CTL2      CL       X     9  1.800000e+02  2.092000e-01      6
      X    CTL2    CTL2       X     9  0.000000e+00  7.949600e-01      3
      X    CTL2    CTL3       X     9  0.000000e+00  6.694400e-01      3
      X    CTL2    NH3L       X     9  0.000000e+00  4.184000e-01      3
      X    CTL2     NTL       X     9  0.000000e+00  1.087840e+00      3
      X    CTL2     OSL       X     9  0.000000e+00  0.000000e+00      3
      X    CTL2    OSLP       X     9  0.000000e+00  0.000000e+00      3
      X    CTL5     NTL       X     9  0.000000e+00  9.623200e-01      3

[ dihedraltypes ]
; i	j	k	l	func	q0	Kq
  CG2O2   CG321   OG2D1   OG311     2  0.000000e+00  5.439200e+02
    OBL       X       X      CL     2  0.000000e+00  8.368000e+02
