# Supplementary material for: gmx_ffconv: A Fast, User-Friendly Semi-Automated All-Atom Force Field Converter for GROMACS
Source: J Chem Inf Model. 2025 Sep 20;65(19):9850–5. doi: 10.1021/acs.jcim.5c02200 (PMC12529758; doi:10.1021/acs.jcim.5c02200)
Supplement: Supplementary file 2 [file ci5c02200_si_002.zip › gmx_ffconv_JCIM/Tutorial/Example2/toppar_AMBER/PPPC.itp]

;;
;; Generated by CHARMM-GUI FF-Converter
;;
;; Correspondance:
;; jul316@lehigh.edu or wonpil@lehigh.edu
;;
;; GROMACS topology file for PPPC
;;


[ moleculetype ]
; name	nrexcl
PPPC	     3

[ atoms ]
; nr	type	resnr	residu	atom	cgnr	charge	mass
     1         cD      3       PA   C116      1    -0.125447    12.0100   ; qtot -0.125
     2         hL      3       PA   H16R      2     0.029047     1.0080   ; qtot -0.096
     3         hL      3       PA   H16S      3     0.029047     1.0080   ; qtot -0.067
     4         hL      3       PA   H16T      4     0.029047     1.0080   ; qtot -0.038
     5         cD      3       PA   C115      5     0.013975    12.0100   ; qtot -0.024
     6         hL      3       PA   H15R      6     0.009292     1.0080   ; qtot -0.015
     7         hL      3       PA   H15S      7     0.009292     1.0080   ; qtot -0.006
     8         cD      3       PA   C114      8    -0.020086    12.0100   ; qtot -0.026
     9         hL      3       PA   H14R      9     0.015929     1.0080   ; qtot -0.010
    10         hL      3       PA   H14S     10     0.015929     1.0080   ; qtot  0.006
    11         cD      3       PA   C113     11    -0.033096    12.0100   ; qtot -0.027
    12         hL      3       PA   H13R     12     0.014621     1.0080   ; qtot -0.012
    13         hL      3       PA   H13S     13     0.014621     1.0080   ; qtot  0.002
    14         cD      3       PA   C112     14    -0.027633    12.0100   ; qtot -0.025
    15         hL      3       PA   H12R     15     0.011368     1.0080   ; qtot -0.014
    16         hL      3       PA   H12S     16     0.011368     1.0080   ; qtot -0.003
    17         cD      3       PA   C111     17    -0.025206    12.0100   ; qtot -0.028
    18         hL      3       PA   H11R     18     0.014334     1.0080   ; qtot -0.014
    19         hL      3       PA   H11S     19     0.014334     1.0080   ; qtot  0.001
    20         cD      3       PA   C110     20    -0.028831    12.0100   ; qtot -0.028
    21         hL      3       PA   H10R     21     0.014691     1.0080   ; qtot -0.013
    22         hL      3       PA   H10S     22     0.014691     1.0080   ; qtot  0.001
    23         cD      3       PA    C19     23    -0.030472    12.0100   ; qtot -0.029
    24         hL      3       PA    H9R     24     0.013897     1.0080   ; qtot -0.015
    25         hL      3       PA    H9S     25     0.013897     1.0080   ; qtot -0.001
    26         cD      3       PA    C18     26    -0.015793    12.0100   ; qtot -0.017
    27         hL      3       PA    H8R     27     0.009067     1.0080   ; qtot -0.008
    28         hL      3       PA    H8S     28     0.009067     1.0080   ; qtot  0.001
    29         cD      3       PA    C17     29    -0.019630    12.0100   ; qtot -0.019
    30         hL      3       PA    H7R     30     0.011041     1.0080   ; qtot -0.008
    31         hL      3       PA    H7S     31     0.011041     1.0080   ; qtot  0.003
    32         cD      3       PA    C16     32    -0.024427    12.0100   ; qtot -0.021
    33         hL      3       PA    H6R     33     0.013334     1.0080   ; qtot -0.008
    34         hL      3       PA    H6S     34     0.013334     1.0080   ; qtot  0.006
    35         cD      3       PA    C15     35    -0.029387    12.0100   ; qtot -0.024
    36         hL      3       PA    H5R     36     0.016763     1.0080   ; qtot -0.007
    37         hL      3       PA    H5S     37     0.016763     1.0080   ; qtot  0.010
    38         cD      3       PA    C14     38    -0.030099    12.0100   ; qtot -0.020
    39         hL      3       PA    H4R     39     0.020877     1.0080   ; qtot  0.001
    40         hL      3       PA    H4S     40     0.020877     1.0080   ; qtot  0.021
    41         cD      3       PA    C13     41    -0.004882    12.0100   ; qtot  0.017
    42         hL      3       PA    H3R     42     0.019007     1.0080   ; qtot  0.036
    43         hL      3       PA    H3S     43     0.019007     1.0080   ; qtot  0.055
    44         cD      3       PA    C12     44    -0.149259    12.0100   ; qtot -0.095
    45         hL      3       PA    H2R     45     0.047345     1.0080   ; qtot -0.047
    46         hL      3       PA    H2S     46     0.047345     1.0080   ; qtot -0.000
    47         cC      3       PC    C11     47     0.910403    12.0100   ; qtot  0.910
    48         oC      3       PC    O12     48    -0.671566    16.0000   ; qtot  0.239
    49         oS      3       PC    O11     49    -0.575489    16.0000   ; qtot -0.337
    50         cA      3       PC     C1     50     0.196939    12.0100   ; qtot -0.140
    51         hE      3       PC     HR     51     0.070469     1.0080   ; qtot -0.069
    52         hE      3       PC     HS     52     0.070469     1.0080   ; qtot  0.001
    53         cA      3       PC     C2     53     0.281242    12.0100   ; qtot  0.282
    54         hE      3       PC     HX     54     0.063253     1.0080   ; qtot  0.346
    55         cA      3       PC     C3     55     0.017459    12.0100   ; qtot  0.363
    56         hE      3       PC     HA     56     0.095591     1.0080   ; qtot  0.459
    57         hE      3       PC     HB     57     0.095591     1.0080   ; qtot  0.554
    58         oT      3       PC    O31     58    -0.509480    16.0000   ; qtot  0.045
    59         pA      3       PC    P31     59     1.339721    30.9700   ; qtot  1.385
    60         oT      3       PC    O32     60    -0.508176    16.0000   ; qtot  0.876
    61         cA      3       PC    C31     61     0.166801    12.0100   ; qtot  1.043
    62         hE      3       PC    H1A     62     0.078534     1.0080   ; qtot  1.122
    63         hE      3       PC    H1B     63     0.078534     1.0080   ; qtot  1.200
    64         cA      3       PC    C32     64    -0.170824    12.0100   ; qtot  1.029
    65         hX      3       PC    H2A     65     0.136415     1.0080   ; qtot  1.166
    66         hX      3       PC    H2B     66     0.136415     1.0080   ; qtot  1.302
    67         nA      3       PC    N31     67     0.245262    14.0100   ; qtot  1.548
    68         cA      3       PC    C33     68    -0.338973    12.0100   ; qtot  1.209
    69         hX      3       PC    H3A     69     0.172230     1.0080   ; qtot  1.381
    70         hX      3       PC    H3B     70     0.172230     1.0080   ; qtot  1.553
    71         hX      3       PC    H3C     71     0.172230     1.0080   ; qtot  1.725
    72         cA      3       PC    C34     72    -0.338973    12.0100   ; qtot  1.386
    73         hX      3       PC    H4A     73     0.172230     1.0080   ; qtot  1.559
    74         hX      3       PC    H4B     74     0.172230     1.0080   ; qtot  1.731
    75         hX      3       PC    H4C     75     0.172230     1.0080   ; qtot  1.903
    76         cA      3       PC    C35     76    -0.338973    12.0100   ; qtot  1.564
    77         hX      3       PC    H5A     77     0.172230     1.0080   ; qtot  1.736
    78         hX      3       PC    H5B     78     0.172230     1.0080   ; qtot  1.908
    79         hX      3       PC    H5C     79     0.172230     1.0080   ; qtot  2.081
    80         oP      3       PC    O33     80    -0.875812    16.0000   ; qtot  1.205
    81         oP      3       PC    O34     81    -0.875812    16.0000   ; qtot  0.329
    82         oS      3       PC    O21     82    -0.552948    16.0000   ; qtot -0.224
    83         cC      3       PC    C21     83     0.897613    12.0100   ; qtot  0.674
    84         oC      3       PC    O22     84    -0.673755    16.0000   ; qtot -0.000
    85         cD      3       PA   C116     85    -0.125447    12.0100   ; qtot -0.125
    86         hL      3       PA   H16R     86     0.029047     1.0080   ; qtot -0.096
    87         hL      3       PA   H16S     87     0.029047     1.0080   ; qtot -0.067
    88         hL      3       PA   H16T     88     0.029047     1.0080   ; qtot -0.038
    89         cD      3       PA   C115     89     0.013975    12.0100   ; qtot -0.024
    90         hL      3       PA   H15R     90     0.009292     1.0080   ; qtot -0.015
    91         hL      3       PA   H15S     91     0.009292     1.0080   ; qtot -0.006
    92         cD      3       PA   C114     92    -0.020086    12.0100   ; qtot -0.026
    93         hL      3       PA   H14R     93     0.015929     1.0080   ; qtot -0.010
    94         hL      3       PA   H14S     94     0.015929     1.0080   ; qtot  0.006
    95         cD      3       PA   C113     95    -0.033096    12.0100   ; qtot -0.027
    96         hL      3       PA   H13R     96     0.014621     1.0080   ; qtot -0.012
    97         hL      3       PA   H13S     97     0.014621     1.0080   ; qtot  0.002
    98         cD      3       PA   C112     98    -0.027633    12.0100   ; qtot -0.025
    99         hL      3       PA   H12R     99     0.011368     1.0080   ; qtot -0.014
   100         hL      3       PA   H12S    100     0.011368     1.0080   ; qtot -0.003
   101         cD      3       PA   C111    101    -0.025206    12.0100   ; qtot -0.028
   102         hL      3       PA   H11R    102     0.014334     1.0080   ; qtot -0.014
   103         hL      3       PA   H11S    103     0.014334     1.0080   ; qtot  0.001
   104         cD      3       PA   C110    104    -0.028831    12.0100   ; qtot -0.028
   105         hL      3       PA   H10R    105     0.014691     1.0080   ; qtot -0.013
   106         hL      3       PA   H10S    106     0.014691     1.0080   ; qtot  0.001
   107         cD      3       PA    C19    107    -0.030472    12.0100   ; qtot -0.029
   108         hL      3       PA    H9R    108     0.013897     1.0080   ; qtot -0.015
   109         hL      3       PA    H9S    109     0.013897     1.0080   ; qtot -0.001
   110         cD      3       PA    C18    110    -0.015793    12.0100   ; qtot -0.017
   111         hL      3       PA    H8R    111     0.009067     1.0080   ; qtot -0.008
   112         hL      3       PA    H8S    112     0.009067     1.0080   ; qtot  0.001
   113         cD      3       PA    C17    113    -0.019630    12.0100   ; qtot -0.019
   114         hL      3       PA    H7R    114     0.011041     1.0080   ; qtot -0.008
   115         hL      3       PA    H7S    115     0.011041     1.0080   ; qtot  0.003
   116         cD      3       PA    C16    116    -0.024427    12.0100   ; qtot -0.021
   117         hL      3       PA    H6R    117     0.013334     1.0080   ; qtot -0.008
   118         hL      3       PA    H6S    118     0.013334     1.0080   ; qtot  0.006
   119         cD      3       PA    C15    119    -0.029387    12.0100   ; qtot -0.024
   120         hL      3       PA    H5R    120     0.016763     1.0080   ; qtot -0.007
   121         hL      3       PA    H5S    121     0.016763     1.0080   ; qtot  0.010
   122         cD      3       PA    C14    122    -0.030099    12.0100   ; qtot -0.020
   123         hL      3       PA    H4R    123     0.020877     1.0080   ; qtot  0.001
   124         hL      3       PA    H4S    124     0.020877     1.0080   ; qtot  0.021
   125         cD      3       PA    C13    125    -0.004882    12.0100   ; qtot  0.017
   126         hL      3       PA    H3R    126     0.019007     1.0080   ; qtot  0.036
   127         hL      3       PA    H3S    127     0.019007     1.0080   ; qtot  0.055
   128         cD      3       PA    C12    128    -0.149259    12.0100   ; qtot -0.095
   129         hL      3       PA    H2R    129     0.047345     1.0080   ; qtot -0.047
   130         hL      3       PA    H2S    130     0.047345     1.0080   ; qtot -0.000

[ bonds ]
; ai	aj	funct	b0	Kb
    1     2     1
    1     3     1
    1     4     1
    1     5     1
    5     6     1
    5     7     1
    5     8     1
    8     9     1
    8    10     1
    8    11     1
   11    12     1
   11    13     1
   11    14     1
   14    15     1
   14    16     1
   14    17     1
   17    18     1
   17    19     1
   17    20     1
   20    21     1
   20    22     1
   20    23     1
   23    24     1
   23    25     1
   23    26     1
   26    27     1
   26    28     1
   26    29     1
   29    30     1
   29    31     1
   29    32     1
   32    33     1
   32    34     1
   32    35     1
   35    36     1
   35    37     1
   35    38     1
   38    39     1
   38    40     1
   38    41     1
   41    42     1
   41    43     1
   41    44     1
   44    45     1
   44    46     1
   47    44     1
   47    48     1
   47    49     1
   49    50     1
   50    51     1
   50    52     1
   50    53     1
   53    54     1
   53    55     1
   53    82     1
   55    56     1
   55    57     1
   55    58     1
   58    59     1
   59    60     1
   59    80     1
   59    81     1
   60    61     1
   61    62     1
   61    63     1
   61    64     1
   64    65     1
   64    66     1
   64    67     1
   67    68     1
   67    72     1
   67    76     1
   68    69     1
   68    70     1
   68    71     1
   72    73     1
   72    74     1
   72    75     1
   76    77     1
   76    78     1
   76    79     1
   82    83     1
   83    84     1
   83   128     1
   85    86     1
   85    87     1
   85    88     1
   85    89     1
   89    90     1
   89    91     1
   89    92     1
   92    93     1
   92    94     1
   92    95     1
   95    96     1
   95    97     1
   95    98     1
   98    99     1
   98   100     1
   98   101     1
  101   102     1
  101   103     1
  101   104     1
  104   105     1
  104   106     1
  104   107     1
  107   108     1
  107   109     1
  107   110     1
  110   111     1
  110   112     1
  110   113     1
  113   114     1
  113   115     1
  113   116     1
  116   117     1
  116   118     1
  116   119     1
  119   120     1
  119   121     1
  119   122     1
  122   123     1
  122   124     1
  122   125     1
  125   126     1
  125   127     1
  125   128     1
  128   129     1
  128   130     1

[ pairs ]
; ai	aj	funct	c6	c12 or
; ai	aj	funct	fudgeQQ	q1	q2	c6	c12
    1     9     1
    1    10     1
    1    11     2 0.833333    -0.125447    -0.033096  3.39966950842e-01  7.62882666667e-02
    2     6     1
    2     7     1
    2     8     1
    3     6     1
    3     7     1
    3     8     1
    4     6     1
    4     7     1
    4     8     1
    5    12     1
    5    13     1
    5    14     2 0.833333     0.013975    -0.027633  3.39966950842e-01  7.62882666667e-02
    6     9     1
    6    10     1
    6    11     1
    7     9     1
    7    10     1
    7    11     1
    8    15     1
    8    16     1
    8    17     2 0.833333    -0.020086    -0.025206  3.39966950842e-01  7.62882666667e-02
    9    12     1
    9    13     1
    9    14     1
   10    12     1
   10    13     1
   10    14     1
   11    18     1
   11    19     1
   11    20     2 0.833333    -0.033096    -0.028831  3.39966950842e-01  7.62882666667e-02
   12    15     1
   12    16     1
   12    17     1
   13    15     1
   13    16     1
   13    17     1
   14    21     1
   14    22     1
   14    23     2 0.833333    -0.027633    -0.030472  3.39966950842e-01  7.62882666667e-02
   15    18     1
   15    19     1
   15    20     1
   16    18     1
   16    19     1
   16    20     1
   17    24     1
   17    25     1
   17    26     2 0.833333    -0.025206    -0.015793  3.39966950842e-01  7.62882666667e-02
   18    21     1
   18    22     1
   18    23     1
   19    21     1
   19    22     1
   19    23     1
   20    27     1
   20    28     1
   20    29     2 0.833333    -0.028831    -0.019630  3.39966950842e-01  7.62882666667e-02
   21    24     1
   21    25     1
   21    26     1
   22    24     1
   22    25     1
   22    26     1
   23    30     1
   23    31     1
   23    32     2 0.833333    -0.030472    -0.024427  3.39966950842e-01  7.62882666667e-02
   24    27     1
   24    28     1
   24    29     1
   25    27     1
   25    28     1
   25    29     1
   26    33     1
   26    34     1
   26    35     2 0.833333    -0.015793    -0.029387  3.39966950842e-01  7.62882666667e-02
   27    30     1
   27    31     1
   27    32     1
   28    30     1
   28    31     1
   28    32     1
   29    36     1
   29    37     1
   29    38     2 0.833333    -0.019630    -0.030099  3.39966950842e-01  7.62882666667e-02
   30    33     1
   30    34     1
   30    35     1
   31    33     1
   31    34     1
   31    35     1
   32    39     1
   32    40     1
   32    41     2 0.833333    -0.024427    -0.004882  3.39966950842e-01  7.62882666667e-02
   33    36     1
   33    37     1
   33    38     1
   34    36     1
   34    37     1
   34    38     1
   35    42     1
   35    43     1
   35    44     2 0.833333    -0.029387    -0.149259  3.39966950842e-01  7.62882666667e-02
   36    39     1
   36    40     1
   36    41     1
   37    39     1
   37    40     1
   37    41     1
   38    45     1
   38    46     1
   38    47     1
   39    42     1
   39    43     1
   39    44     1
   40    42     1
   40    43     1
   40    44     1
   41    48     1
   41    49     1
   42    45     1
   42    46     1
   42    47     1
   43    45     1
   43    46     1
   43    47     1
   44    50     1
   45    48     1
   45    49     1
   46    48     1
   46    49     1
   47    51     1
   47    52     1
   47    53     1
   48    50     1
   49    54     1
   49    55     1
   49    82     1
   50    56     1
   50    57     1
   50    58     1
   50    83     1
   51    54     1
   51    55     1
   51    82     1
   52    54     1
   52    55     1
   52    82     1
   53    59     1
   53    84     1
   53   128     1
   54    56     1
   54    57     1
   54    58     1
   54    83     1
   55    60     1
   55    80     1
   55    81     1
   55    83     1
   56    59     1
   56    82     1
   57    59     1
   57    82     1
   58    61     1
   58    82     1
   59    62     1
   59    63     1
   59    64     1
   60    65     1
   60    66     1
   60    67     1
   61    68     1
   61    72     1
   61    76     1
   61    80     1
   61    81     1
   62    65     1
   62    66     1
   62    67     1
   63    65     1
   63    66     1
   63    67     1
   64    69     1
   64    70     1
   64    71     1
   64    73     1
   64    74     1
   64    75     1
   64    77     1
   64    78     1
   64    79     1
   65    68     1
   65    72     1
   65    76     1
   66    68     1
   66    72     1
   66    76     1
   68    73     1
   68    74     1
   68    75     1
   68    77     1
   68    78     1
   68    79     1
   69    72     1
   69    76     1
   70    72     1
   70    76     1
   71    72     1
   71    76     1
   72    77     1
   72    78     1
   72    79     1
   73    76     1
   74    76     1
   75    76     1
   82   125     1
   82   129     1
   82   130     1
   83   122     1
   83   126     1
   83   127     1
   84   125     1
   84   129     1
   84   130     1
   85    93     1
   85    94     1
   85    95     2 0.833333    -0.125447    -0.033096  3.39966950842e-01  7.62882666667e-02
   86    90     1
   86    91     1
   86    92     1
   87    90     1
   87    91     1
   87    92     1
   88    90     1
   88    91     1
   88    92     1
   89    96     1
   89    97     1
   89    98     2 0.833333     0.013975    -0.027633  3.39966950842e-01  7.62882666667e-02
   90    93     1
   90    94     1
   90    95     1
   91    93     1
   91    94     1
   91    95     1
   92    99     1
   92   100     1
   92   101     2 0.833333    -0.020086    -0.025206  3.39966950842e-01  7.62882666667e-02
   93    96     1
   93    97     1
   93    98     1
   94    96     1
   94    97     1
   94    98     1
   95   102     1
   95   103     1
   95   104     2 0.833333    -0.033096    -0.028831  3.39966950842e-01  7.62882666667e-02
   96    99     1
   96   100     1
   96   101     1
   97    99     1
   97   100     1
   97   101     1
   98   105     1
   98   106     1
   98   107     2 0.833333    -0.027633    -0.030472  3.39966950842e-01  7.62882666667e-02
   99   102     1
   99   103     1
   99   104     1
  100   102     1
  100   103     1
  100   104     1
  101   108     1
  101   109     1
  101   110     2 0.833333    -0.025206    -0.015793  3.39966950842e-01  7.62882666667e-02
  102   105     1
  102   106     1
  102   107     1
  103   105     1
  103   106     1
  103   107     1
  104   111     1
  104   112     1
  104   113     2 0.833333    -0.028831    -0.019630  3.39966950842e-01  7.62882666667e-02
  105   108     1
  105   109     1
  105   110     1
  106   108     1
  106   109     1
  106   110     1
  107   114     1
  107   115     1
  107   116     2 0.833333    -0.030472    -0.024427  3.39966950842e-01  7.62882666667e-02
  108   111     1
  108   112     1
  108   113     1
  109   111     1
  109   112     1
  109   113     1
  110   117     1
  110   118     1
  110   119     2 0.833333    -0.015793    -0.029387  3.39966950842e-01  7.62882666667e-02
  111   114     1
  111   115     1
  111   116     1
  112   114     1
  112   115     1
  112   116     1
  113   120     1
  113   121     1
  113   122     2 0.833333    -0.019630    -0.030099  3.39966950842e-01  7.62882666667e-02
  114   117     1
  114   118     1
  114   119     1
  115   117     1
  115   118     1
  115   119     1
  116   123     1
  116   124     1
  116   125     2 0.833333    -0.024427    -0.004882  3.39966950842e-01  7.62882666667e-02
  117   120     1
  117   121     1
  117   122     1
  118   120     1
  118   121     1
  118   122     1
  119   126     1
  119   127     1
  119   128     2 0.833333    -0.029387    -0.149259  3.39966950842e-01  7.62882666667e-02
  120   123     1
  120   124     1
  120   125     1
  121   123     1
  121   124     1
  121   125     1
  122   129     1
  122   130     1
  123   126     1
  123   127     1
  123   128     1
  124   126     1
  124   127     1
  124   128     1
  126   129     1
  126   130     1
  127   129     1
  127   130     1

[ angles ] 
; ai	aj	ak	funct	th0	cth	S0	Kub
    2     1     3     5
    2     1     4     5
    2     1     5     5
    3     1     4     5
    3     1     5     5
    4     1     5     5
    1     5     6     5
    1     5     7     5
    1     5     8     5
    6     5     7     5
    6     5     8     5
    7     5     8     5
    5     8     9     5
    5     8    10     5
    5     8    11     5
    9     8    10     5
    9     8    11     5
   10     8    11     5
    8    11    12     5
    8    11    13     5
    8    11    14     5
   12    11    13     5
   12    11    14     5
   13    11    14     5
   11    14    15     5
   11    14    16     5
   11    14    17     5
   15    14    16     5
   15    14    17     5
   16    14    17     5
   14    17    18     5
   14    17    19     5
   14    17    20     5
   18    17    19     5
   18    17    20     5
   19    17    20     5
   17    20    21     5
   17    20    22     5
   17    20    23     5
   21    20    22     5
   21    20    23     5
   22    20    23     5
   20    23    24     5
   20    23    25     5
   20    23    26     5
   24    23    25     5
   24    23    26     5
   25    23    26     5
   23    26    27     5
   23    26    28     5
   23    26    29     5
   27    26    28     5
   27    26    29     5
   28    26    29     5
   26    29    30     5
   26    29    31     5
   26    29    32     5
   30    29    31     5
   30    29    32     5
   31    29    32     5
   29    32    33     5
   29    32    34     5
   29    32    35     5
   33    32    34     5
   33    32    35     5
   34    32    35     5
   32    35    36     5
   32    35    37     5
   32    35    38     5
   36    35    37     5
   36    35    38     5
   37    35    38     5
   35    38    39     5
   35    38    40     5
   35    38    41     5
   39    38    40     5
   39    38    41     5
   40    38    41     5
   38    41    42     5
   38    41    43     5
   38    41    44     5
   42    41    43     5
   42    41    44     5
   43    41    44     5
   47    44    41     5
   47    44    45     5
   47    44    46     5
   41    44    45     5
   41    44    46     5
   45    44    46     5
   44    47    48     5
   44    47    49     5
   48    47    49     5
   47    49    50     5
   49    50    51     5
   49    50    52     5
   49    50    53     5
   51    50    52     5
   51    50    53     5
   52    50    53     5
   50    53    54     5
   50    53    55     5
   50    53    82     5
   54    53    55     5
   54    53    82     5
   55    53    82     5
   53    55    56     5
   53    55    57     5
   53    55    58     5
   56    55    57     5
   56    55    58     5
   57    55    58     5
   55    58    59     5
   58    59    60     5
   58    59    80     5
   58    59    81     5
   60    59    80     5
   60    59    81     5
   80    59    81     5
   59    60    61     5
   60    61    62     5
   60    61    63     5
   60    61    64     5
   62    61    63     5
   62    61    64     5
   63    61    64     5
   61    64    65     5
   61    64    66     5
   61    64    67     5
   65    64    66     5
   65    64    67     5
   66    64    67     5
   64    67    68     5
   64    67    72     5
   64    67    76     5
   68    67    72     5
   68    67    76     5
   72    67    76     5
   67    68    69     5
   67    68    70     5
   67    68    71     5
   69    68    70     5
   69    68    71     5
   70    68    71     5
   67    72    73     5
   67    72    74     5
   67    72    75     5
   73    72    74     5
   73    72    75     5
   74    72    75     5
   67    76    77     5
   67    76    78     5
   67    76    79     5
   77    76    78     5
   77    76    79     5
   78    76    79     5
   53    82    83     5
  128    83    82     5
  128    83    84     5
   82    83    84     5
   86    85    87     5
   86    85    88     5
   86    85    89     5
   87    85    88     5
   87    85    89     5
   88    85    89     5
   85    89    90     5
   85    89    91     5
   85    89    92     5
   90    89    91     5
   90    89    92     5
   91    89    92     5
   89    92    93     5
   89    92    94     5
   89    92    95     5
   93    92    94     5
   93    92    95     5
   94    92    95     5
   92    95    96     5
   92    95    97     5
   92    95    98     5
   96    95    97     5
   96    95    98     5
   97    95    98     5
   95    98    99     5
   95    98   100     5
   95    98   101     5
   99    98   100     5
   99    98   101     5
  100    98   101     5
   98   101   102     5
   98   101   103     5
   98   101   104     5
  102   101   103     5
  102   101   104     5
  103   101   104     5
  101   104   105     5
  101   104   106     5
  101   104   107     5
  105   104   106     5
  105   104   107     5
  106   104   107     5
  104   107   108     5
  104   107   109     5
  104   107   110     5
  108   107   109     5
  108   107   110     5
  109   107   110     5
  107   110   111     5
  107   110   112     5
  107   110   113     5
  111   110   112     5
  111   110   113     5
  112   110   113     5
  110   113   114     5
  110   113   115     5
  110   113   116     5
  114   113   115     5
  114   113   116     5
  115   113   116     5
  113   116   117     5
  113   116   118     5
  113   116   119     5
  117   116   118     5
  117   116   119     5
  118   116   119     5
  116   119   120     5
  116   119   121     5
  116   119   122     5
  120   119   121     5
  120   119   122     5
  121   119   122     5
  119   122   123     5
  119   122   124     5
  119   122   125     5
  123   122   124     5
  123   122   125     5
  124   122   125     5
  122   125   126     5
  122   125   127     5
  122   125   128     5
  126   125   127     5
  126   125   128     5
  127   125   128     5
   83   128   125     5
   83   128   129     5
   83   128   130     5
  125   128   129     5
  125   128   130     5
  129   128   130     5

[ dihedrals ]
; ai	aj	ak	al	funct	phi0	cp	mult
    2     1     5     6     9
    2     1     5     7     9
    2     1     5     8     9
    3     1     5     6     9
    3     1     5     7     9
    3     1     5     8     9
    4     1     5     6     9
    4     1     5     7     9
    4     1     5     8     9
    1     5     8     9     9
    1     5     8    10     9
    1     5     8    11     9
    6     5     8     9     9
    6     5     8    10     9
    6     5     8    11     9
    7     5     8     9     9
    7     5     8    10     9
    7     5     8    11     9
    5     8    11    12     9
    5     8    11    13     9
    5     8    11    14     9
    9     8    11    12     9
    9     8    11    13     9
    9     8    11    14     9
   10     8    11    12     9
   10     8    11    13     9
   10     8    11    14     9
    8    11    14    15     9
    8    11    14    16     9
    8    11    14    17     9
   12    11    14    15     9
   12    11    14    16     9
   12    11    14    17     9
   13    11    14    15     9
   13    11    14    16     9
   13    11    14    17     9
   11    14    17    18     9
   11    14    17    19     9
   11    14    17    20     9
   15    14    17    18     9
   15    14    17    19     9
   15    14    17    20     9
   16    14    17    18     9
   16    14    17    19     9
   16    14    17    20     9
   14    17    20    21     9
   14    17    20    22     9
   14    17    20    23     9
   18    17    20    21     9
   18    17    20    22     9
   18    17    20    23     9
   19    17    20    21     9
   19    17    20    22     9
   19    17    20    23     9
   17    20    23    24     9
   17    20    23    25     9
   17    20    23    26     9
   21    20    23    24     9
   21    20    23    25     9
   21    20    23    26     9
   22    20    23    24     9
   22    20    23    25     9
   22    20    23    26     9
   20    23    26    27     9
   20    23    26    28     9
   20    23    26    29     9
   24    23    26    27     9
   24    23    26    28     9
   24    23    26    29     9
   25    23    26    27     9
   25    23    26    28     9
   25    23    26    29     9
   23    26    29    30     9
   23    26    29    31     9
   23    26    29    32     9
   27    26    29    30     9
   27    26    29    31     9
   27    26    29    32     9
   28    26    29    30     9
   28    26    29    31     9
   28    26    29    32     9
   26    29    32    33     9
   26    29    32    34     9
   26    29    32    35     9
   30    29    32    33     9
   30    29    32    34     9
   30    29    32    35     9
   31    29    32    33     9
   31    29    32    34     9
   31    29    32    35     9
   29    32    35    36     9
   29    32    35    37     9
   29    32    35    38     9
   33    32    35    36     9
   33    32    35    37     9
   33    32    35    38     9
   34    32    35    36     9
   34    32    35    37     9
   34    32    35    38     9
   32    35    38    39     9
   32    35    38    40     9
   32    35    38    41     9
   36    35    38    39     9
   36    35    38    40     9
   36    35    38    41     9
   37    35    38    39     9
   37    35    38    40     9
   37    35    38    41     9
   35    38    41    42     9
   35    38    41    43     9
   35    38    41    44     9
   39    38    41    42     9
   39    38    41    43     9
   39    38    41    44     9
   40    38    41    42     9
   40    38    41    43     9
   40    38    41    44     9
   38    41    44    45     9
   38    41    44    46     9
   38    41    44    47     9
   42    41    44    45     9
   42    41    44    46     9
   42    41    44    47     9
   43    41    44    45     9
   43    41    44    46     9
   43    41    44    47     9
   48    47    44    41     9
   48    47    44    45     9
   48    47    44    46     9
   49    47    44    41     9
   49    47    44    45     9
   49    47    44    46     9
   44    47    49    50     9
   48    47    49    50     9
   47    49    50    51     9
   47    49    50    52     9
   47    49    50    53     9
   49    50    53    54     9
   49    50    53    55     9
   49    50    53    82     9
   51    50    53    54     9
   51    50    53    55     9
   51    50    53    82     9
   52    50    53    54     9
   52    50    53    55     9
   52    50    53    82     9
   50    53    55    56     9
   50    53    55    57     9
   50    53    55    58     9
   54    53    55    56     9
   54    53    55    57     9
   54    53    55    58     9
   50    53    82    83     9
   54    53    82    83     9
   55    53    82    83     9
   56    55    53    82     9
   57    55    53    82     9
   58    55    53    82     9
   53    55    58    59     9
   56    55    58    59     9
   57    55    58    59     9
   55    58    59    60     9
   55    58    59    80     9
   55    58    59    81     9
   58    59    60    61     9
   61    60    59    80     9
   61    60    59    81     9
   59    60    61    62     9
   59    60    61    63     9
   59    60    61    64     9
   60    61    64    65     9
   60    61    64    66     9
   60    61    64    67     9
   62    61    64    65     9
   62    61    64    66     9
   62    61    64    67     9
   63    61    64    65     9
   63    61    64    66     9
   63    61    64    67     9
   61    64    67    68     9
   61    64    67    72     9
   61    64    67    76     9
   65    64    67    68     9
   65    64    67    72     9
   65    64    67    76     9
   66    64    67    68     9
   66    64    67    72     9
   66    64    67    76     9
   64    67    68    69     9
   64    67    68    70     9
   64    67    68    71     9
   64    67    72    73     9
   64    67    72    74     9
   64    67    72    75     9
   68    67    72    73     9
   68    67    72    74     9
   68    67    72    75     9
   64    67    76    77     9
   64    67    76    78     9
   64    67    76    79     9
   68    67    76    77     9
   68    67    76    78     9
   68    67    76    79     9
   72    67    76    77     9
   72    67    76    78     9
   72    67    76    79     9
   69    68    67    72     9
   69    68    67    76     9
   70    68    67    72     9
   70    68    67    76     9
   71    68    67    72     9
   71    68    67    76     9
   73    72    67    76     9
   74    72    67    76     9
   75    72    67    76     9
   53    82    83    84     9
   53    82    83   128     9
   86    85    89    90     9
   86    85    89    91     9
   86    85    89    92     9
   87    85    89    90     9
   87    85    89    91     9
   87    85    89    92     9
   88    85    89    90     9
   88    85    89    91     9
   88    85    89    92     9
   85    89    92    93     9
   85    89    92    94     9
   85    89    92    95     9
   90    89    92    93     9
   90    89    92    94     9
   90    89    92    95     9
   91    89    92    93     9
   91    89    92    94     9
   91    89    92    95     9
   89    92    95    96     9
   89    92    95    97     9
   89    92    95    98     9
   93    92    95    96     9
   93    92    95    97     9
   93    92    95    98     9
   94    92    95    96     9
   94    92    95    97     9
   94    92    95    98     9
   92    95    98    99     9
   92    95    98   100     9
   92    95    98   101     9
   96    95    98    99     9
   96    95    98   100     9
   96    95    98   101     9
   97    95    98    99     9
   97    95    98   100     9
   97    95    98   101     9
   95    98   101   102     9
   95    98   101   103     9
   95    98   101   104     9
   99    98   101   102     9
   99    98   101   103     9
   99    98   101   104     9
  100    98   101   102     9
  100    98   101   103     9
  100    98   101   104     9
   98   101   104   105     9
   98   101   104   106     9
   98   101   104   107     9
  102   101   104   105     9
  102   101   104   106     9
  102   101   104   107     9
  103   101   104   105     9
  103   101   104   106     9
  103   101   104   107     9
  101   104   107   108     9
  101   104   107   109     9
  101   104   107   110     9
  105   104   107   108     9
  105   104   107   109     9
  105   104   107   110     9
  106   104   107   108     9
  106   104   107   109     9
  106   104   107   110     9
  104   107   110   111     9
  104   107   110   112     9
  104   107   110   113     9
  108   107   110   111     9
  108   107   110   112     9
  108   107   110   113     9
  109   107   110   111     9
  109   107   110   112     9
  109   107   110   113     9
  107   110   113   114     9
  107   110   113   115     9
  107   110   113   116     9
  111   110   113   114     9
  111   110   113   115     9
  111   110   113   116     9
  112   110   113   114     9
  112   110   113   115     9
  112   110   113   116     9
  110   113   116   117     9
  110   113   116   118     9
  110   113   116   119     9
  114   113   116   117     9
  114   113   116   118     9
  114   113   116   119     9
  115   113   116   117     9
  115   113   116   118     9
  115   113   116   119     9
  113   116   119   120     9
  113   116   119   121     9
  113   116   119   122     9
  117   116   119   120     9
  117   116   119   121     9
  117   116   119   122     9
  118   116   119   120     9
  118   116   119   121     9
  118   116   119   122     9
  116   119   122   123     9
  116   119   122   124     9
  116   119   122   125     9
  120   119   122   123     9
  120   119   122   124     9
  120   119   122   125     9
  121   119   122   123     9
  121   119   122   124     9
  121   119   122   125     9
  119   122   125   126     9
  119   122   125   127     9
  119   122   125   128     9
  123   122   125   126     9
  123   122   125   127     9
  123   122   125   128     9
  124   122   125   126     9
  124   122   125   127     9
  124   122   125   128     9
  122   125   128    83     9
  122   125   128   129     9
  122   125   128   130     9
  126   125   128    83     9
  126   125   128   129     9
  126   125   128   130     9
  127   125   128    83     9
  127   125   128   129     9
  127   125   128   130     9
  125   128    83    82     9
  125   128    83    84     9
  129   128    83    82     9
  129   128    83    84     9
  130   128    83    82     9
  130   128    83    84     9

[ dihedrals ]
; ai	aj	ak	al	funct	q0	cq
   44    48    47    49     4
  128    84    83    82     4

#ifdef POSRES
[ position_restraints ]
   59     1     0.0             0.0            POSRES_FC_LIPID
#endif

#ifdef DIHRES
[ dihedral_restraints ]
   50    55    53    82     1    120.0      2.5       DIHRES_FC
#endif
