# Supplementary material for: gmx_ffconv: A Fast, User-Friendly Semi-Automated All-Atom Force Field Converter for GROMACS
Source: J Chem Inf Model. 2025 Sep 20;65(19):9850–5. doi: 10.1021/acs.jcim.5c02200 (PMC12529758; doi:10.1021/acs.jcim.5c02200)
Supplement: Supplementary file 2 [file ci5c02200_si_002.zip › gmx_ffconv_JCIM/Tutorial/Example2/toppar_AMBER/BZAA.itp]

;;
;; Generated by CHARMM-GUI FF-Converter
;;
;; Correspondance:
;; jul316@lehigh.edu or wonpil@lehigh.edu
;;
;; GROMACS topology file for BZAA
;;


[ moleculetype ]
; name	nrexcl
BZAA	     3

[ atoms ]
; nr	type	resnr	residu	atom	cgnr	charge	mass
     1         ca      1     BZAA     C4      1    -0.116500    12.0100   ; qtot -0.117
     2         ha      1     BZAA     H4      2     0.144000     1.0080   ; qtot  0.027
     3         ca      1     BZAA     C3      3    -0.130000    12.0100   ; qtot -0.103
     4         ha      1     BZAA     H3      4     0.135000     1.0080   ; qtot  0.032
     5         ca      1     BZAA     C2      5    -0.122000    12.0100   ; qtot -0.090
     6         ha      1     BZAA     H2      6     0.133000     1.0080   ; qtot  0.043
     7         ca      1     BZAA     C1      7    -0.130000    12.0100   ; qtot -0.087
     8         ha      1     BZAA     H1      8     0.135000     1.0080   ; qtot  0.049
     9         ca      1     BZAA     C6      9    -0.116500    12.0100   ; qtot -0.068
    10         ha      1     BZAA     H6     10     0.144000     1.0080   ; qtot  0.076
    11         ca      1     BZAA     C5     11    -0.095300    12.0100   ; qtot -0.019
    12         c3      1     BZAA     C7     12    -0.078100    12.0100   ; qtot -0.097
    13         hc      1     BZAA    H71     13     0.085700     1.0080   ; qtot -0.012
    14         hc      1     BZAA    H72     14     0.085700     1.0080   ; qtot  0.074
    15          c      1     BZAA     C8     15     0.641100    12.0100   ; qtot  0.715
    16         oh      1     BZAA     O9     16    -0.607100    16.0000   ; qtot  0.108
    17         ho      1     BZAA     H9     17     0.444000     1.0080   ; qtot  0.552
    18          o      1     BZAA     O8     18    -0.553000    16.0000   ; qtot -0.001

[ bonds ]
; ai	aj	funct	b0	Kb
    2     1     1
    3     1     1
   11     1     1
    4     3     1
    5     3     1
    6     5     1
    7     5     1
    8     7     1
    9     7     1
   10     9     1
   11     9     1
   12    11     1
   13    12     1
   14    12     1
   15    12     1
   16    15     1
   18    15     1
   17    16     1

[ pairs ]
; ai	aj	funct	c6	c12 or
; ai	aj	funct	fudgeQQ	q1	q2	c6	c12
    1     6     1
    1     7     1
    1    10     1
    1    13     1
    1    14     1
    1    15     1
    2     4     1
    2     5     1
    2     9     1
    2    12     1
    3     8     1
    3     9     1
    3    12     1
    4     6     1
    4     7     1
    4    11     1
    5    10     1
    5    11     1
    6     8     1
    6     9     1
    7    12     1
    8    10     1
    8    11     1
    9    13     1
    9    14     1
    9    15     1
   10    12     1
   11    16     1
   11    18     1
   12    17     1
   13    16     1
   13    18     1
   14    16     1
   14    18     1
   17    18     1

[ angles ] 
; ai	aj	ak	funct	th0	cth	S0	Kub
    2     1     3     5
    2     1    11     5
    3     1    11     5
    1     3     4     5
    1     3     5     5
    4     3     5     5
    3     5     6     5
    3     5     7     5
    6     5     7     5
    5     7     8     5
    5     7     9     5
    8     7     9     5
    7     9    10     5
    7     9    11     5
   10     9    11     5
    9    11    12     5
    9    11     1     5
   12    11     1     5
   11    12    13     5
   11    12    14     5
   11    12    15     5
   13    12    14     5
   13    12    15     5
   14    12    15     5
   12    15    16     5
   12    15    18     5
   16    15    18     5
   15    16    17     5

[ dihedrals ]
; ai	aj	ak	al	funct	phi0	cp	mult
    2     1     3     4     9
    2     1     3     5     9
    2     1    11     9     9
    2     1    11    12     9
    3     1    11     9     9
    3     1    11    12     9
    4     3     1    11     9
    5     3     1    11     9
    1     3     5     6     9
    1     3     5     7     9
    4     3     5     6     9
    4     3     5     7     9
    3     5     7     8     9
    3     5     7     9     9
    6     5     7     8     9
    6     5     7     9     9
    5     7     9    10     9
    5     7     9    11     9
    8     7     9    10     9
    8     7     9    11     9
    7     9    11     1     9
    7     9    11    12     9
   10     9    11     1     9
   10     9    11    12     9
    9    11    12    13     9
    9    11    12    14     9
    9    11    12    15     9
   13    12    11     1     9
   14    12    11     1     9
   15    12    11     1     9
   11    12    15    16     9
   11    12    15    18     9
   13    12    15    16     9
   13    12    15    18     9
   14    12    15    16     9
   14    12    15    18     9
   12    15    16    17     9
   17    16    15    18     9

[ dihedrals ]
; ai	aj	ak	al	funct	q0	cq
    1     5     3     4     4
    1     9    11    12     4
    3     7     5     6     4
    5     9     7     8     4
   11     3     1     2     4
   11     7     9    10     4
   12    16    15    18     4

#ifdef POSRES
[ position_restraints ]
    1     1    POSRES_FC_BB    POSRES_FC_BB    POSRES_FC_BB   
    3     1    POSRES_FC_BB    POSRES_FC_BB    POSRES_FC_BB   
    5     1    POSRES_FC_BB    POSRES_FC_BB    POSRES_FC_BB   
    7     1    POSRES_FC_BB    POSRES_FC_BB    POSRES_FC_BB   
    9     1    POSRES_FC_BB    POSRES_FC_BB    POSRES_FC_BB   
   11     1    POSRES_FC_BB    POSRES_FC_BB    POSRES_FC_BB   
   12     1    POSRES_FC_BB    POSRES_FC_BB    POSRES_FC_BB   
   15     1    POSRES_FC_BB    POSRES_FC_BB    POSRES_FC_BB   
   16     1    POSRES_FC_BB    POSRES_FC_BB    POSRES_FC_BB   
   18     1    POSRES_FC_BB    POSRES_FC_BB    POSRES_FC_BB   
#endif
