# Supplementary material for: gmx_ffconv: A Fast, User-Friendly Semi-Automated All-Atom Force Field Converter for GROMACS
Source: J Chem Inf Model. 2025 Sep 20;65(19):9850–5. doi: 10.1021/acs.jcim.5c02200 (PMC12529758; doi:10.1021/acs.jcim.5c02200)
Supplement: Supplementary file 2 [file ci5c02200_si_002.zip › gmx_ffconv_JCIM/Tutorial/Example2/toppar_AMBER/OOPE.itp]

;;
;; Generated by CHARMM-GUI FF-Converter
;;
;; Correspondance:
;; jul316@lehigh.edu or wonpil@lehigh.edu
;;
;; GROMACS topology file for OOPE
;;


[ moleculetype ]
; name	nrexcl
OOPE	     3

[ atoms ]
; nr	type	resnr	residu	atom	cgnr	charge	mass
     1         cD      1       OL    C12      1    -0.143418    12.0100   ; qtot -0.143
     2         hL      1       OL    H2R      2     0.042861     1.0080   ; qtot -0.101
     3         hL      1       OL    H2S      3     0.042861     1.0080   ; qtot -0.058
     4         cD      1       OL    C13      4     0.001619    12.0100   ; qtot -0.056
     5         hL      1       OL    H3R      5     0.019529     1.0080   ; qtot -0.037
     6         hL      1       OL    H3S      6     0.019529     1.0080   ; qtot -0.017
     7         cD      1       OL    C14      7    -0.022960    12.0100   ; qtot -0.040
     8         hL      1       OL    H4R      8     0.018134     1.0080   ; qtot -0.022
     9         hL      1       OL    H4S      9     0.018134     1.0080   ; qtot -0.004
    10         cD      1       OL    C15     10    -0.016692    12.0100   ; qtot -0.020
    11         hL      1       OL    H5R     11     0.008690     1.0080   ; qtot -0.012
    12         hL      1       OL    H5S     12     0.008690     1.0080   ; qtot -0.003
    13         cD      1       OL    C16     13    -0.023789    12.0100   ; qtot -0.027
    14         hL      1       OL    H6R     14     0.009266     1.0080   ; qtot -0.018
    15         hL      1       OL    H6S     15     0.009266     1.0080   ; qtot -0.008
    16         cD      1       OL    C17     16    -0.017495    12.0100   ; qtot -0.026
    17         hL      1       OL    H7R     17     0.019598     1.0080   ; qtot -0.006
    18         hL      1       OL    H7S     18     0.019598     1.0080   ; qtot  0.013
    19         cD      1       OL    C18     19     0.031775    12.0100   ; qtot  0.045
    20         hL      1       OL    H8R     20     0.032685     1.0080   ; qtot  0.078
    21         hL      1       OL    H8S     21     0.032685     1.0080   ; qtot  0.111
    22         cB      1       OL    C19     22    -0.244228    12.0100   ; qtot -0.134
    23         hB      1       OL    H9R     23     0.131512     1.0080   ; qtot -0.002
    24         cB      1       OL   C110     24    -0.239284    12.0100   ; qtot -0.241
    25         hB      1       OL   H10R     25     0.126878     1.0080   ; qtot -0.115
    26         cD      1       OL   C111     26     0.029059    12.0100   ; qtot -0.085
    27         hL      1       OL   H11R     27     0.033531     1.0080   ; qtot -0.052
    28         hL      1       OL   H11S     28     0.033531     1.0080   ; qtot -0.018
    29         cD      1       OL   C112     29    -0.026353    12.0100   ; qtot -0.045
    30         hL      1       OL   H12R     30     0.019717     1.0080   ; qtot -0.025
    31         hL      1       OL   H12S     31     0.019717     1.0080   ; qtot -0.005
    32         cD      1       OL   C113     32    -0.018257    12.0100   ; qtot -0.024
    33         hL      1       OL   H13R     33     0.013800     1.0080   ; qtot -0.010
    34         hL      1       OL   H13S     34     0.013800     1.0080   ; qtot  0.004
    35         cD      1       OL   C114     35    -0.024849    12.0100   ; qtot -0.021
    36         hL      1       OL   H14R     36     0.008572     1.0080   ; qtot -0.012
    37         hL      1       OL   H14S     37     0.008572     1.0080   ; qtot -0.004
    38         cD      1       OL   C115     38    -0.023247    12.0100   ; qtot -0.027
    39         hL      1       OL   H15R     39     0.010403     1.0080   ; qtot -0.017
    40         hL      1       OL   H15S     40     0.010403     1.0080   ; qtot -0.006
    41         cD      1       OL   C116     41    -0.012488    12.0100   ; qtot -0.019
    42         hL      1       OL   H16R     42     0.013659     1.0080   ; qtot -0.005
    43         hL      1       OL   H16S     43     0.013659     1.0080   ; qtot  0.009
    44         cD      1       OL   C117     44     0.008684    12.0100   ; qtot  0.017
    45         hL      1       OL   H17R     45     0.010026     1.0080   ; qtot  0.027
    46         hL      1       OL   H17S     46     0.010026     1.0080   ; qtot  0.037
    47         cD      1       OL   C118     47    -0.117290    12.0100   ; qtot -0.080
    48         hL      1       OL   H18R     48     0.026627     1.0080   ; qtot -0.053
    49         hL      1       OL   H18S     49     0.026627     1.0080   ; qtot -0.027
    50         hL      1       OL   H18T     50     0.026627     1.0080   ; qtot -0.000
    51         cC      1       PE    C11     51     0.888359    12.0100   ; qtot  0.888
    52         oC      1       PE    O12     52    -0.650802    16.0000   ; qtot  0.238
    53         oS      1       PE    O11     53    -0.593826    16.0000   ; qtot -0.356
    54         cA      1       PE     C1     54     0.273776    12.0100   ; qtot -0.082
    55         hE      1       PE     HR     55     0.044574     1.0080   ; qtot -0.038
    56         hE      1       PE     HS     56     0.044574     1.0080   ; qtot  0.007
    57         cA      1       PE     C2     57     0.339004    12.0100   ; qtot  0.346
    58         hE      1       PE     HX     58     0.032843     1.0080   ; qtot  0.379
    59         cA      1       PE     C3     59     0.040967    12.0100   ; qtot  0.419
    60         hE      1       PE     HA     60     0.090994     1.0080   ; qtot  0.510
    61         hE      1       PE     HB     61     0.090994     1.0080   ; qtot  0.601
    62         oT      1       PE    O31     62    -0.546623    16.0000   ; qtot  0.055
    63         pA      1       PE    P31     63     1.373656    30.9700   ; qtot  1.428
    64         oT      1       PE    O32     64    -0.514542    16.0000   ; qtot  0.914
    65         cA      1       PE    C31     65     0.075159    12.0100   ; qtot  0.989
    66         hE      1       PE    H1A     66     0.091516     1.0080   ; qtot  1.081
    67         hE      1       PE    H1B     67     0.091516     1.0080   ; qtot  1.172
    68         cA      1       PE    C32     68     0.077319    12.0100   ; qtot  1.249
    69         hX      1       PE    H2A     69     0.091630     1.0080   ; qtot  1.341
    70         hX      1       PE    H2B     70     0.091630     1.0080   ; qtot  1.433
    71         nA      1       PE    N31     71    -0.368132    14.0100   ; qtot  1.065
    72         hN      1       PE   HN1A     72     0.348549     1.0080   ; qtot  1.413
    73         hN      1       PE   HN1B     73     0.348549     1.0080   ; qtot  1.762
    74         hN      1       PE   HN1C     74     0.348549     1.0080   ; qtot  2.110
    75         oP      1       PE    O33     75    -0.877447    16.0000   ; qtot  1.233
    76         oP      1       PE    O34     76    -0.877447    16.0000   ; qtot  0.355
    77         oS      1       PE    O21     77    -0.575480    16.0000   ; qtot -0.220
    78         cC      1       PE    C21     78     0.869340    12.0100   ; qtot  0.649
    79         oC      1       PE    O22     79    -0.649199    16.0000   ; qtot  0.000
    80         cD      1       OL    C12     80    -0.143418    12.0100   ; qtot -0.143
    81         hL      1       OL    H2R     81     0.042861     1.0080   ; qtot -0.101
    82         hL      1       OL    H2S     82     0.042861     1.0080   ; qtot -0.058
    83         cD      1       OL    C13     83     0.001619    12.0100   ; qtot -0.056
    84         hL      1       OL    H3R     84     0.019529     1.0080   ; qtot -0.037
    85         hL      1       OL    H3S     85     0.019529     1.0080   ; qtot -0.017
    86         cD      1       OL    C14     86    -0.022960    12.0100   ; qtot -0.040
    87         hL      1       OL    H4R     87     0.018134     1.0080   ; qtot -0.022
    88         hL      1       OL    H4S     88     0.018134     1.0080   ; qtot -0.004
    89         cD      1       OL    C15     89    -0.016692    12.0100   ; qtot -0.020
    90         hL      1       OL    H5R     90     0.008690     1.0080   ; qtot -0.012
    91         hL      1       OL    H5S     91     0.008690     1.0080   ; qtot -0.003
    92         cD      1       OL    C16     92    -0.023789    12.0100   ; qtot -0.027
    93         hL      1       OL    H6R     93     0.009266     1.0080   ; qtot -0.018
    94         hL      1       OL    H6S     94     0.009266     1.0080   ; qtot -0.008
    95         cD      1       OL    C17     95    -0.017495    12.0100   ; qtot -0.026
    96         hL      1       OL    H7R     96     0.019598     1.0080   ; qtot -0.006
    97         hL      1       OL    H7S     97     0.019598     1.0080   ; qtot  0.013
    98         cD      1       OL    C18     98     0.031775    12.0100   ; qtot  0.045
    99         hL      1       OL    H8R     99     0.032685     1.0080   ; qtot  0.078
   100         hL      1       OL    H8S    100     0.032685     1.0080   ; qtot  0.111
   101         cB      1       OL    C19    101    -0.244228    12.0100   ; qtot -0.134
   102         hB      1       OL    H9R    102     0.131512     1.0080   ; qtot -0.002
   103         cB      1       OL   C110    103    -0.239284    12.0100   ; qtot -0.241
   104         hB      1       OL   H10R    104     0.126878     1.0080   ; qtot -0.115
   105         cD      1       OL   C111    105     0.029059    12.0100   ; qtot -0.085
   106         hL      1       OL   H11R    106     0.033531     1.0080   ; qtot -0.052
   107         hL      1       OL   H11S    107     0.033531     1.0080   ; qtot -0.018
   108         cD      1       OL   C112    108    -0.026353    12.0100   ; qtot -0.045
   109         hL      1       OL   H12R    109     0.019717     1.0080   ; qtot -0.025
   110         hL      1       OL   H12S    110     0.019717     1.0080   ; qtot -0.005
   111         cD      1       OL   C113    111    -0.018257    12.0100   ; qtot -0.024
   112         hL      1       OL   H13R    112     0.013800     1.0080   ; qtot -0.010
   113         hL      1       OL   H13S    113     0.013800     1.0080   ; qtot  0.004
   114         cD      1       OL   C114    114    -0.024849    12.0100   ; qtot -0.021
   115         hL      1       OL   H14R    115     0.008572     1.0080   ; qtot -0.012
   116         hL      1       OL   H14S    116     0.008572     1.0080   ; qtot -0.004
   117         cD      1       OL   C115    117    -0.023247    12.0100   ; qtot -0.027
   118         hL      1       OL   H15R    118     0.010403     1.0080   ; qtot -0.017
   119         hL      1       OL   H15S    119     0.010403     1.0080   ; qtot -0.006
   120         cD      1       OL   C116    120    -0.012488    12.0100   ; qtot -0.019
   121         hL      1       OL   H16R    121     0.013659     1.0080   ; qtot -0.005
   122         hL      1       OL   H16S    122     0.013659     1.0080   ; qtot  0.009
   123         cD      1       OL   C117    123     0.008684    12.0100   ; qtot  0.017
   124         hL      1       OL   H17R    124     0.010026     1.0080   ; qtot  0.027
   125         hL      1       OL   H17S    125     0.010026     1.0080   ; qtot  0.037
   126         cD      1       OL   C118    126    -0.117290    12.0100   ; qtot -0.080
   127         hL      1       OL   H18R    127     0.026627     1.0080   ; qtot -0.053
   128         hL      1       OL   H18S    128     0.026627     1.0080   ; qtot -0.027
   129         hL      1       OL   H18T    129     0.026627     1.0080   ; qtot -0.000

[ bonds ]
; ai	aj	funct	b0	Kb
    1     2     1
    1     3     1
    1     4     1
   51     1     1
    4     5     1
    4     6     1
    4     7     1
    7     8     1
    7     9     1
    7    10     1
   10    11     1
   10    12     1
   10    13     1
   13    14     1
   13    15     1
   13    16     1
   16    17     1
   16    18     1
   16    19     1
   19    20     1
   19    21     1
   19    22     1
   22    23     1
   22    24     1
   24    25     1
   24    26     1
   26    27     1
   26    28     1
   26    29     1
   29    30     1
   29    31     1
   29    32     1
   32    33     1
   32    34     1
   32    35     1
   35    36     1
   35    37     1
   35    38     1
   38    39     1
   38    40     1
   38    41     1
   41    42     1
   41    43     1
   41    44     1
   44    45     1
   44    46     1
   44    47     1
   47    48     1
   47    49     1
   47    50     1
   51    52     1
   51    53     1
   53    54     1
   54    55     1
   54    56     1
   54    57     1
   57    58     1
   57    59     1
   57    77     1
   59    60     1
   59    61     1
   59    62     1
   62    63     1
   63    64     1
   63    75     1
   63    76     1
   64    65     1
   65    66     1
   65    67     1
   65    68     1
   68    69     1
   68    70     1
   68    71     1
   71    72     1
   71    73     1
   71    74     1
   77    78     1
   78    79     1
   78    80     1
   80    81     1
   80    82     1
   80    83     1
   83    84     1
   83    85     1
   83    86     1
   86    87     1
   86    88     1
   86    89     1
   89    90     1
   89    91     1
   89    92     1
   92    93     1
   92    94     1
   92    95     1
   95    96     1
   95    97     1
   95    98     1
   98    99     1
   98   100     1
   98   101     1
  101   102     1
  101   103     1
  103   104     1
  103   105     1
  105   106     1
  105   107     1
  105   108     1
  108   109     1
  108   110     1
  108   111     1
  111   112     1
  111   113     1
  111   114     1
  114   115     1
  114   116     1
  114   117     1
  117   118     1
  117   119     1
  117   120     1
  120   121     1
  120   122     1
  120   123     1
  123   124     1
  123   125     1
  123   126     1
  126   127     1
  126   128     1
  126   129     1

[ pairs ]
; ai	aj	funct	c6	c12 or
; ai	aj	funct	fudgeQQ	q1	q2	c6	c12
    1     8     1
    1     9     1
    1    10     2 0.833333    -0.143418    -0.016692  3.39966950842e-01  7.62882666667e-02
    1    54     1
    2     5     1
    2     6     1
    2     7     1
    2    52     1
    2    53     1
    3     5     1
    3     6     1
    3     7     1
    3    52     1
    3    53     1
    4    11     1
    4    12     1
    4    13     2 0.833333     0.001619    -0.023789  3.39966950842e-01  7.62882666667e-02
    4    52     1
    4    53     1
    5     8     1
    5     9     1
    5    10     1
    5    51     1
    6     8     1
    6     9     1
    6    10     1
    6    51     1
    7    14     1
    7    15     1
    7    16     2 0.833333    -0.022960    -0.017495  3.39966950842e-01  7.62882666667e-02
    7    51     1
    8    11     1
    8    12     1
    8    13     1
    9    11     1
    9    12     1
    9    13     1
   10    17     1
   10    18     1
   10    19     2 0.833333    -0.016692     0.031775  3.39966950842e-01  7.62882666667e-02
   11    14     1
   11    15     1
   11    16     1
   12    14     1
   12    15     1
   12    16     1
   13    20     1
   13    21     1
   13    22     1
   14    17     1
   14    18     1
   14    19     1
   15    17     1
   15    18     1
   15    19     1
   16    23     1
   16    24     1
   17    20     1
   17    21     1
   17    22     1
   18    20     1
   18    21     1
   18    22     1
   19    25     1
   19    26     1
   20    23     1
   20    24     1
   21    23     1
   21    24     1
   22    27     1
   22    28     1
   22    29     1
   23    25     1
   23    26     1
   24    30     1
   24    31     1
   24    32     1
   25    27     1
   25    28     1
   25    29     1
   26    33     1
   26    34     1
   26    35     2 0.833333     0.029059    -0.024849  3.39966950842e-01  7.62882666667e-02
   27    30     1
   27    31     1
   27    32     1
   28    30     1
   28    31     1
   28    32     1
   29    36     1
   29    37     1
   29    38     2 0.833333    -0.026353    -0.023247  3.39966950842e-01  7.62882666667e-02
   30    33     1
   30    34     1
   30    35     1
   31    33     1
   31    34     1
   31    35     1
   32    39     1
   32    40     1
   32    41     2 0.833333    -0.018257    -0.012488  3.39966950842e-01  7.62882666667e-02
   33    36     1
   33    37     1
   33    38     1
   34    36     1
   34    37     1
   34    38     1
   35    42     1
   35    43     1
   35    44     2 0.833333    -0.024849     0.008684  3.39966950842e-01  7.62882666667e-02
   36    39     1
   36    40     1
   36    41     1
   37    39     1
   37    40     1
   37    41     1
   38    45     1
   38    46     1
   38    47     2 0.833333    -0.023247    -0.117290  3.39966950842e-01  7.62882666667e-02
   39    42     1
   39    43     1
   39    44     1
   40    42     1
   40    43     1
   40    44     1
   41    48     1
   41    49     1
   41    50     1
   42    45     1
   42    46     1
   42    47     1
   43    45     1
   43    46     1
   43    47     1
   45    48     1
   45    49     1
   45    50     1
   46    48     1
   46    49     1
   46    50     1
   51    55     1
   51    56     1
   51    57     1
   52    54     1
   53    58     1
   53    59     1
   53    77     1
   54    60     1
   54    61     1
   54    62     1
   54    78     1
   55    58     1
   55    59     1
   55    77     1
   56    58     1
   56    59     1
   56    77     1
   57    63     1
   57    79     1
   57    80     1
   58    60     1
   58    61     1
   58    62     1
   58    78     1
   59    64     1
   59    75     1
   59    76     1
   59    78     1
   60    63     1
   60    77     1
   61    63     1
   61    77     1
   62    65     1
   62    77     1
   63    66     1
   63    67     1
   63    68     1
   64    69     1
   64    70     1
   64    71     1
   65    72     1
   65    73     1
   65    74     1
   65    75     1
   65    76     1
   66    69     1
   66    70     1
   66    71     1
   67    69     1
   67    70     1
   67    71     1
   69    72     1
   69    73     1
   69    74     1
   70    72     1
   70    73     1
   70    74     1
   77    81     1
   77    82     1
   77    83     1
   78    84     1
   78    85     1
   78    86     1
   79    81     1
   79    82     1
   79    83     1
   80    87     1
   80    88     1
   80    89     2 0.833333    -0.143418    -0.016692  3.39966950842e-01  7.62882666667e-02
   81    84     1
   81    85     1
   81    86     1
   82    84     1
   82    85     1
   82    86     1
   83    90     1
   83    91     1
   83    92     2 0.833333     0.001619    -0.023789  3.39966950842e-01  7.62882666667e-02
   84    87     1
   84    88     1
   84    89     1
   85    87     1
   85    88     1
   85    89     1
   86    93     1
   86    94     1
   86    95     2 0.833333    -0.022960    -0.017495  3.39966950842e-01  7.62882666667e-02
   87    90     1
   87    91     1
   87    92     1
   88    90     1
   88    91     1
   88    92     1
   89    96     1
   89    97     1
   89    98     2 0.833333    -0.016692     0.031775  3.39966950842e-01  7.62882666667e-02
   90    93     1
   90    94     1
   90    95     1
   91    93     1
   91    94     1
   91    95     1
   92    99     1
   92   100     1
   92   101     1
   93    96     1
   93    97     1
   93    98     1
   94    96     1
   94    97     1
   94    98     1
   95   102     1
   95   103     1
   96    99     1
   96   100     1
   96   101     1
   97    99     1
   97   100     1
   97   101     1
   98   104     1
   98   105     1
   99   102     1
   99   103     1
  100   102     1
  100   103     1
  101   106     1
  101   107     1
  101   108     1
  102   104     1
  102   105     1
  103   109     1
  103   110     1
  103   111     1
  104   106     1
  104   107     1
  104   108     1
  105   112     1
  105   113     1
  105   114     2 0.833333     0.029059    -0.024849  3.39966950842e-01  7.62882666667e-02
  106   109     1
  106   110     1
  106   111     1
  107   109     1
  107   110     1
  107   111     1
  108   115     1
  108   116     1
  108   117     2 0.833333    -0.026353    -0.023247  3.39966950842e-01  7.62882666667e-02
  109   112     1
  109   113     1
  109   114     1
  110   112     1
  110   113     1
  110   114     1
  111   118     1
  111   119     1
  111   120     2 0.833333    -0.018257    -0.012488  3.39966950842e-01  7.62882666667e-02
  112   115     1
  112   116     1
  112   117     1
  113   115     1
  113   116     1
  113   117     1
  114   121     1
  114   122     1
  114   123     2 0.833333    -0.024849     0.008684  3.39966950842e-01  7.62882666667e-02
  115   118     1
  115   119     1
  115   120     1
  116   118     1
  116   119     1
  116   120     1
  117   124     1
  117   125     1
  117   126     2 0.833333    -0.023247    -0.117290  3.39966950842e-01  7.62882666667e-02
  118   121     1
  118   122     1
  118   123     1
  119   121     1
  119   122     1
  119   123     1
  120   127     1
  120   128     1
  120   129     1
  121   124     1
  121   125     1
  121   126     1
  122   124     1
  122   125     1
  122   126     1
  124   127     1
  124   128     1
  124   129     1
  125   127     1
  125   128     1
  125   129     1

[ angles ] 
; ai	aj	ak	funct	th0	cth	S0	Kub
   51     1     2     5
   51     1     3     5
   51     1     4     5
    2     1     3     5
    2     1     4     5
    3     1     4     5
    1     4     5     5
    1     4     6     5
    1     4     7     5
    5     4     6     5
    5     4     7     5
    6     4     7     5
    4     7     8     5
    4     7     9     5
    4     7    10     5
    8     7     9     5
    8     7    10     5
    9     7    10     5
    7    10    11     5
    7    10    12     5
    7    10    13     5
   11    10    12     5
   11    10    13     5
   12    10    13     5
   10    13    14     5
   10    13    15     5
   10    13    16     5
   14    13    15     5
   14    13    16     5
   15    13    16     5
   13    16    17     5
   13    16    18     5
   13    16    19     5
   17    16    18     5
   17    16    19     5
   18    16    19     5
   16    19    20     5
   16    19    21     5
   16    19    22     5
   20    19    21     5
   20    19    22     5
   21    19    22     5
   19    22    23     5
   19    22    24     5
   23    22    24     5
   22    24    25     5
   22    24    26     5
   25    24    26     5
   24    26    27     5
   24    26    28     5
   24    26    29     5
   27    26    28     5
   27    26    29     5
   28    26    29     5
   26    29    30     5
   26    29    31     5
   26    29    32     5
   30    29    31     5
   30    29    32     5
   31    29    32     5
   29    32    33     5
   29    32    34     5
   29    32    35     5
   33    32    34     5
   33    32    35     5
   34    32    35     5
   32    35    36     5
   32    35    37     5
   32    35    38     5
   36    35    37     5
   36    35    38     5
   37    35    38     5
   35    38    39     5
   35    38    40     5
   35    38    41     5
   39    38    40     5
   39    38    41     5
   40    38    41     5
   38    41    42     5
   38    41    43     5
   38    41    44     5
   42    41    43     5
   42    41    44     5
   43    41    44     5
   41    44    45     5
   41    44    46     5
   41    44    47     5
   45    44    46     5
   45    44    47     5
   46    44    47     5
   44    47    48     5
   44    47    49     5
   44    47    50     5
   48    47    49     5
   48    47    50     5
   49    47    50     5
    1    51    52     5
    1    51    53     5
   52    51    53     5
   51    53    54     5
   53    54    55     5
   53    54    56     5
   53    54    57     5
   55    54    56     5
   55    54    57     5
   56    54    57     5
   54    57    58     5
   54    57    59     5
   54    57    77     5
   58    57    59     5
   58    57    77     5
   59    57    77     5
   57    59    60     5
   57    59    61     5
   57    59    62     5
   60    59    61     5
   60    59    62     5
   61    59    62     5
   59    62    63     5
   62    63    64     5
   62    63    75     5
   62    63    76     5
   64    63    75     5
   64    63    76     5
   75    63    76     5
   63    64    65     5
   64    65    66     5
   64    65    67     5
   64    65    68     5
   66    65    67     5
   66    65    68     5
   67    65    68     5
   65    68    69     5
   65    68    70     5
   65    68    71     5
   69    68    70     5
   69    68    71     5
   70    68    71     5
   68    71    72     5
   68    71    73     5
   68    71    74     5
   72    71    73     5
   72    71    74     5
   73    71    74     5
   57    77    78     5
   80    78    77     5
   80    78    79     5
   77    78    79     5
   78    80    81     5
   78    80    82     5
   78    80    83     5
   81    80    82     5
   81    80    83     5
   82    80    83     5
   80    83    84     5
   80    83    85     5
   80    83    86     5
   84    83    85     5
   84    83    86     5
   85    83    86     5
   83    86    87     5
   83    86    88     5
   83    86    89     5
   87    86    88     5
   87    86    89     5
   88    86    89     5
   86    89    90     5
   86    89    91     5
   86    89    92     5
   90    89    91     5
   90    89    92     5
   91    89    92     5
   89    92    93     5
   89    92    94     5
   89    92    95     5
   93    92    94     5
   93    92    95     5
   94    92    95     5
   92    95    96     5
   92    95    97     5
   92    95    98     5
   96    95    97     5
   96    95    98     5
   97    95    98     5
   95    98    99     5
   95    98   100     5
   95    98   101     5
   99    98   100     5
   99    98   101     5
  100    98   101     5
   98   101   102     5
   98   101   103     5
  102   101   103     5
  101   103   104     5
  101   103   105     5
  104   103   105     5
  103   105   106     5
  103   105   107     5
  103   105   108     5
  106   105   107     5
  106   105   108     5
  107   105   108     5
  105   108   109     5
  105   108   110     5
  105   108   111     5
  109   108   110     5
  109   108   111     5
  110   108   111     5
  108   111   112     5
  108   111   113     5
  108   111   114     5
  112   111   113     5
  112   111   114     5
  113   111   114     5
  111   114   115     5
  111   114   116     5
  111   114   117     5
  115   114   116     5
  115   114   117     5
  116   114   117     5
  114   117   118     5
  114   117   119     5
  114   117   120     5
  118   117   119     5
  118   117   120     5
  119   117   120     5
  117   120   121     5
  117   120   122     5
  117   120   123     5
  121   120   122     5
  121   120   123     5
  122   120   123     5
  120   123   124     5
  120   123   125     5
  120   123   126     5
  124   123   125     5
  124   123   126     5
  125   123   126     5
  123   126   127     5
  123   126   128     5
  123   126   129     5
  127   126   128     5
  127   126   129     5
  128   126   129     5

[ dihedrals ]
; ai	aj	ak	al	funct	phi0	cp	mult
    2     1     4     5     9
    2     1     4     6     9
    2     1     4     7     9
    3     1     4     5     9
    3     1     4     6     9
    3     1     4     7     9
   51     1     4     5     9
   51     1     4     6     9
   51     1     4     7     9
    1     4     7     8     9
    1     4     7     9     9
    1     4     7    10     9
    5     4     7     8     9
    5     4     7     9     9
    5     4     7    10     9
    6     4     7     8     9
    6     4     7     9     9
    6     4     7    10     9
    4     7    10    11     9
    4     7    10    12     9
    4     7    10    13     9
    8     7    10    11     9
    8     7    10    12     9
    8     7    10    13     9
    9     7    10    11     9
    9     7    10    12     9
    9     7    10    13     9
    7    10    13    14     9
    7    10    13    15     9
    7    10    13    16     9
   11    10    13    14     9
   11    10    13    15     9
   11    10    13    16     9
   12    10    13    14     9
   12    10    13    15     9
   12    10    13    16     9
   10    13    16    17     9
   10    13    16    18     9
   10    13    16    19     9
   14    13    16    17     9
   14    13    16    18     9
   14    13    16    19     9
   15    13    16    17     9
   15    13    16    18     9
   15    13    16    19     9
   13    16    19    20     9
   13    16    19    21     9
   13    16    19    22     9
   17    16    19    20     9
   17    16    19    21     9
   17    16    19    22     9
   18    16    19    20     9
   18    16    19    21     9
   18    16    19    22     9
   16    19    22    23     9
   16    19    22    24     9
   20    19    22    23     9
   20    19    22    24     9
   21    19    22    23     9
   21    19    22    24     9
   19    22    24    25     9
   19    22    24    26     9
   23    22    24    25     9
   23    22    24    26     9
   22    24    26    27     9
   22    24    26    28     9
   22    24    26    29     9
   25    24    26    27     9
   25    24    26    28     9
   25    24    26    29     9
   24    26    29    30     9
   24    26    29    31     9
   24    26    29    32     9
   27    26    29    30     9
   27    26    29    31     9
   27    26    29    32     9
   28    26    29    30     9
   28    26    29    31     9
   28    26    29    32     9
   26    29    32    33     9
   26    29    32    34     9
   26    29    32    35     9
   30    29    32    33     9
   30    29    32    34     9
   30    29    32    35     9
   31    29    32    33     9
   31    29    32    34     9
   31    29    32    35     9
   29    32    35    36     9
   29    32    35    37     9
   29    32    35    38     9
   33    32    35    36     9
   33    32    35    37     9
   33    32    35    38     9
   34    32    35    36     9
   34    32    35    37     9
   34    32    35    38     9
   32    35    38    39     9
   32    35    38    40     9
   32    35    38    41     9
   36    35    38    39     9
   36    35    38    40     9
   36    35    38    41     9
   37    35    38    39     9
   37    35    38    40     9
   37    35    38    41     9
   35    38    41    42     9
   35    38    41    43     9
   35    38    41    44     9
   39    38    41    42     9
   39    38    41    43     9
   39    38    41    44     9
   40    38    41    42     9
   40    38    41    43     9
   40    38    41    44     9
   38    41    44    45     9
   38    41    44    46     9
   38    41    44    47     9
   42    41    44    45     9
   42    41    44    46     9
   42    41    44    47     9
   43    41    44    45     9
   43    41    44    46     9
   43    41    44    47     9
   41    44    47    48     9
   41    44    47    49     9
   41    44    47    50     9
   45    44    47    48     9
   45    44    47    49     9
   45    44    47    50     9
   46    44    47    48     9
   46    44    47    49     9
   46    44    47    50     9
   52    51     1     2     9
   52    51     1     3     9
   52    51     1     4     9
   53    51     1     2     9
   53    51     1     3     9
   53    51     1     4     9
    1    51    53    54     9
   52    51    53    54     9
   51    53    54    55     9
   51    53    54    56     9
   51    53    54    57     9
   53    54    57    58     9
   53    54    57    59     9
   53    54    57    77     9
   55    54    57    58     9
   55    54    57    59     9
   55    54    57    77     9
   56    54    57    58     9
   56    54    57    59     9
   56    54    57    77     9
   54    57    59    60     9
   54    57    59    61     9
   54    57    59    62     9
   58    57    59    60     9
   58    57    59    61     9
   58    57    59    62     9
   54    57    77    78     9
   58    57    77    78     9
   59    57    77    78     9
   60    59    57    77     9
   61    59    57    77     9
   62    59    57    77     9
   57    59    62    63     9
   60    59    62    63     9
   61    59    62    63     9
   59    62    63    64     9
   59    62    63    75     9
   59    62    63    76     9
   62    63    64    65     9
   65    64    63    75     9
   65    64    63    76     9
   63    64    65    66     9
   63    64    65    67     9
   63    64    65    68     9
   64    65    68    69     9
   64    65    68    70     9
   64    65    68    71     9
   66    65    68    69     9
   66    65    68    70     9
   66    65    68    71     9
   67    65    68    69     9
   67    65    68    70     9
   67    65    68    71     9
   65    68    71    72     9
   65    68    71    73     9
   65    68    71    74     9
   69    68    71    72     9
   69    68    71    73     9
   69    68    71    74     9
   70    68    71    72     9
   70    68    71    73     9
   70    68    71    74     9
   57    77    78    79     9
   57    77    78    80     9
   81    80    78    77     9
   81    80    78    79     9
   82    80    78    77     9
   82    80    78    79     9
   83    80    78    77     9
   83    80    78    79     9
   78    80    83    84     9
   78    80    83    85     9
   78    80    83    86     9
   81    80    83    84     9
   81    80    83    85     9
   81    80    83    86     9
   82    80    83    84     9
   82    80    83    85     9
   82    80    83    86     9
   80    83    86    87     9
   80    83    86    88     9
   80    83    86    89     9
   84    83    86    87     9
   84    83    86    88     9
   84    83    86    89     9
   85    83    86    87     9
   85    83    86    88     9
   85    83    86    89     9
   83    86    89    90     9
   83    86    89    91     9
   83    86    89    92     9
   87    86    89    90     9
   87    86    89    91     9
   87    86    89    92     9
   88    86    89    90     9
   88    86    89    91     9
   88    86    89    92     9
   86    89    92    93     9
   86    89    92    94     9
   86    89    92    95     9
   90    89    92    93     9
   90    89    92    94     9
   90    89    92    95     9
   91    89    92    93     9
   91    89    92    94     9
   91    89    92    95     9
   89    92    95    96     9
   89    92    95    97     9
   89    92    95    98     9
   93    92    95    96     9
   93    92    95    97     9
   93    92    95    98     9
   94    92    95    96     9
   94    92    95    97     9
   94    92    95    98     9
   92    95    98    99     9
   92    95    98   100     9
   92    95    98   101     9
   96    95    98    99     9
   96    95    98   100     9
   96    95    98   101     9
   97    95    98    99     9
   97    95    98   100     9
   97    95    98   101     9
   95    98   101   102     9
   95    98   101   103     9
   99    98   101   102     9
   99    98   101   103     9
  100    98   101   102     9
  100    98   101   103     9
   98   101   103   104     9
   98   101   103   105     9
  102   101   103   104     9
  102   101   103   105     9
  101   103   105   106     9
  101   103   105   107     9
  101   103   105   108     9
  104   103   105   106     9
  104   103   105   107     9
  104   103   105   108     9
  103   105   108   109     9
  103   105   108   110     9
  103   105   108   111     9
  106   105   108   109     9
  106   105   108   110     9
  106   105   108   111     9
  107   105   108   109     9
  107   105   108   110     9
  107   105   108   111     9
  105   108   111   112     9
  105   108   111   113     9
  105   108   111   114     9
  109   108   111   112     9
  109   108   111   113     9
  109   108   111   114     9
  110   108   111   112     9
  110   108   111   113     9
  110   108   111   114     9
  108   111   114   115     9
  108   111   114   116     9
  108   111   114   117     9
  112   111   114   115     9
  112   111   114   116     9
  112   111   114   117     9
  113   111   114   115     9
  113   111   114   116     9
  113   111   114   117     9
  111   114   117   118     9
  111   114   117   119     9
  111   114   117   120     9
  115   114   117   118     9
  115   114   117   119     9
  115   114   117   120     9
  116   114   117   118     9
  116   114   117   119     9
  116   114   117   120     9
  114   117   120   121     9
  114   117   120   122     9
  114   117   120   123     9
  118   117   120   121     9
  118   117   120   122     9
  118   117   120   123     9
  119   117   120   121     9
  119   117   120   122     9
  119   117   120   123     9
  117   120   123   124     9
  117   120   123   125     9
  117   120   123   126     9
  121   120   123   124     9
  121   120   123   125     9
  121   120   123   126     9
  122   120   123   124     9
  122   120   123   125     9
  122   120   123   126     9
  120   123   126   127     9
  120   123   126   128     9
  120   123   126   129     9
  124   123   126   127     9
  124   123   126   128     9
  124   123   126   129     9
  125   123   126   127     9
  125   123   126   128     9
  125   123   126   129     9

[ dihedrals ]
; ai	aj	ak	al	funct	q0	cq
    1    52    51    53     4
   22    26    24    25     4
   24    19    22    23     4
   80    79    78    77     4
  101   105   103   104     4
  103    98   101   102     4

#ifdef POSRES
[ position_restraints ]
   63     1     0.0             0.0            POSRES_FC_LIPID
#endif

#ifdef DIHRES
[ dihedral_restraints ]
   19    22    24    26     1      0.0      0.0       DIHRES_FC
   54    59    57    77     1    120.0      2.5       DIHRES_FC
   98   101   103   105     1      0.0      0.0       DIHRES_FC
#endif
