# Supplementary material for: gmx_ffconv: A Fast, User-Friendly Semi-Automated All-Atom Force Field Converter for GROMACS
Source: J Chem Inf Model. 2025 Sep 20;65(19):9850–5. doi: 10.1021/acs.jcim.5c02200 (PMC12529758; doi:10.1021/acs.jcim.5c02200)
Supplement: Supplementary file 2 [file ci5c02200_si_002.zip › gmx_ffconv_JCIM/Tutorial/Example2/toppar_AMBER/Cl-.itp]

;;
;; Generated by CHARMM-GUI FF-Converter
;;
;; Correspondance:
;; jul316@lehigh.edu or wonpil@lehigh.edu
;;
;; GROMACS topology file for Cl-
;;


[ moleculetype ]
; name	nrexcl
Cl-	     1

[ atoms ]
; nr	type	resnr	residu	atom	cgnr	charge	mass
     1        Cl-      7      Cl-    Cl-      1    -1.000000    35.4500   ; qtot -1.000
