# Supplementary material for: gmx_ffconv: A Fast, User-Friendly Semi-Automated All-Atom Force Field Converter for GROMACS
Source: J Chem Inf Model. 2025 Sep 20;65(19):9850–5. doi: 10.1021/acs.jcim.5c02200 (PMC12529758; doi:10.1021/acs.jcim.5c02200)
Supplement: Supplementary file 2 [file ci5c02200_si_002.zip › gmx_ffconv_JCIM/Tutorial/Example2/AMBER_REF/step6.0_minimization.mdp]

define                  = -DPOSRES -DPOSRES_FC_BB=4000.0 -DPOSRES_FC_SC=2000.0 -DPOSRES_FC_LIPID=1000.0 -DDIHRES -DDIHRES_FC=1000.0
integrator              = steep
emtol                   = 1000.0
nsteps                  = 5000
nstlist                 = 10
cutoff-scheme           = Verlet
rlist                   = 0.9
vdwtype                 = Cut-off
vdw-modifier            = None
DispCorr                = EnerPres
rvdw                    = 0.9
coulombtype             = PME
rcoulomb                = 0.9
;
constraints             = h-bonds
constraint_algorithm    = LINCS
