# Supplementary material for: gmx_ffconv: A Fast, User-Friendly Semi-Automated All-Atom Force Field Converter for GROMACS
Source: J Chem Inf Model. 2025 Sep 20;65(19):9850–5. doi: 10.1021/acs.jcim.5c02200 (PMC12529758; doi:10.1021/acs.jcim.5c02200)
Supplement: Supplementary file 2 [file ci5c02200_si_002.zip › gmx_ffconv_JCIM/Tutorial/Example2/AMBER_REF/step5_input.gro]

Generated by CHARMM-GUI FF-Converter
34845
    1BZAA    C4    1   3.586   0.257  -4.504
    1BZAA    H4    2   3.509   0.186  -4.527
    1BZAA    C3    3   3.565   0.352  -4.403
    1BZAA    H3    4   3.471   0.355  -4.349
    1BZAA    C2    5   3.667   0.443  -4.370
    1BZAA    H2    6   3.651   0.516  -4.292
    1BZAA    C1    7   3.790   0.438  -4.438
    1BZAA    H1    8   3.869   0.507  -4.412
    1BZAA    C6    9   3.810   0.343  -4.539
    1BZAA    H6   10   3.905   0.338  -4.589
    1BZAA    C5   11   3.708   0.253  -4.573
    1BZAA    C7   12   3.733   0.145  -4.674
    1BZAA   H71   13   3.804   0.184  -4.751
    1BZAA   H72   14   3.638   0.120  -4.725
    1BZAA    C8   15   3.792   0.016  -4.617
    1BZAA    O9   16   3.816   0.011  -4.479
    1BZAA    H9   17   3.852  -0.074  -4.458
    1BZAA    O8   18   3.819  -0.083  -4.683
    2OL     C12   19   2.263   2.397   5.777
    2OL     H2R   20   2.252   2.507   5.787
    2OL     H2S   21   2.334   2.360   5.854
    2OL     C13   22   2.310   2.363   5.635
    2OL     H3R   23   2.373   2.445   5.594
    2OL     H3S   24   2.225   2.351   5.565
    2OL     C14   25   2.390   2.234   5.637
    2OL     H4R   26   2.476   2.251   5.707
    2OL     H4S   27   2.331   2.149   5.679
    2OL     C15   28   2.447   2.202   5.498
    2OL     H5R   29   2.507   2.110   5.506
    2OL     H5S   30   2.515   2.287   5.473
    2OL     C16   31   2.344   2.192   5.383
    2OL     H6R   32   2.283   2.285   5.378
    2OL     H6S   33   2.274   2.108   5.401
    2OL     C17   34   2.408   2.178   5.243
    2OL     H7R   35   2.326   2.167   5.168
    2OL     H7S   36   2.460   2.273   5.220
    2OL     C18   37   2.505   2.058   5.231
    2OL     H8R   38   2.450   1.968   5.265
    2OL     H8S   39   2.587   2.076   5.304
    2OL     C19   40   2.567   2.038   5.094
    2OL     H9R   41   2.636   2.119   5.066
    2OL    C110   42   2.554   1.934   5.009
    2OL    H10R   43   2.607   1.938   4.913
    2OL    C111   44   2.472   1.807   5.027
    2OL    H11R   45   2.539   1.720   5.046
    2OL    H11S   46   2.404   1.816   5.114
    2OL    C112   47   2.387   1.771   4.904
    2OL    H12R   48   2.454   1.737   4.822
    2OL    H12S   49   2.335   1.861   4.866
    2OL    C113   50   2.284   1.660   4.933
    2OL    H13R   51   2.340   1.564   4.940
    2OL    H13S   52   2.235   1.678   5.031
    2OL    C114   53   2.177   1.643   4.824
    2OL    H14R   54   2.106   1.728   4.830
    2OL    H14S   55   2.117   1.552   4.842
    2OL    C115   56   2.243   1.639   4.686
    2OL    H15R   57   2.345   1.597   4.699
    2OL    H15S   58   2.252   1.741   4.643
    2OL    C116   59   2.179   1.545   4.586
    2OL    H16R   60   2.078   1.582   4.563
    2OL    H16S   61   2.165   1.446   4.635
    2OL    C117   62   2.271   1.524   4.464
    2OL    H17R   63   2.375   1.509   4.497
    2OL    H17S   64   2.230   1.430   4.419
    2OL    C118   65   2.281   1.636   4.360
    2OL    H18R   66   2.212   1.571   4.302
    2OL    H18S   67   2.232   1.729   4.398
    2OL    H18T   68   2.301   1.646   4.252
    3PE     C11   69   2.130   2.329   5.792
    3PE     O12   70   2.035   2.348   5.717
    3PE     O11   71   2.122   2.263   5.907
    3PE      C1   72   1.998   2.195   5.942
    3PE      HR   73   1.962   2.238   6.037
    3PE      HS   74   1.920   2.198   5.861
    3PE      C2   75   2.008   2.048   5.971
    3PE      HX   76   1.908   2.014   6.007
    3PE      C3   77   2.110   2.025   6.084
    3PE      HA   78   2.093   2.105   6.160
    3PE      HB   79   2.091   1.926   6.130
    3PE     O31   80   2.242   2.031   6.032
    3PE     P31   81   2.363   2.023   6.133
    3PE     O32   82   2.446   1.899   6.075
    3PE     C31   83   2.384   1.771   6.061
    3PE     H1A   84   2.274   1.777   6.037
    3PE     H1B   85   2.431   1.719   5.974
    3PE     C32   86   2.402   1.686   6.187
    3PE     H2A   87   2.336   1.721   6.270
    3PE     H2B   88   2.382   1.578   6.167
    3PE     N31   89   2.544   1.700   6.233
    3PE    HN1A   90   2.546   1.794   6.280
    3PE    HN1B   91   2.571   1.622   6.297
    3PE    HN1C   92   2.602   1.704   6.147
    3PE     O33   93   2.443   2.146   6.120
    3PE     O34   94   2.319   1.982   6.268
    3PE     O21   95   2.036   1.994   5.844
    3PE     C21   96   2.060   1.867   5.841
    3PE     O22   97   2.018   1.786   5.922
    4OL     C12   98   2.133   1.838   5.711
    4OL     H2R   99   2.208   1.759   5.726
    4OL     H2S  100   2.179   1.933   5.674
    4OL     C13  101   2.035   1.798   5.604
    4OL     H3R  102   1.964   1.724   5.649
    4OL     H3S  103   2.076   1.745   5.516
    4OL     C14  104   1.969   1.930   5.565
    4OL     H4R  105   1.920   1.986   5.647
    4OL     H4S  106   1.899   1.896   5.488
    4OL     C15  107   2.005   2.022   5.457
    4OL     H5R  108   2.056   1.960   5.380
    4OL     H5S  109   2.072   2.098   5.501
    4OL     C16  110   1.880   2.093   5.398
    4OL     H6R  111   1.844   2.173   5.466
    4OL     H6S  112   1.783   2.058   5.361
    4OL     C17  113   1.934   2.144   5.270
    4OL     H7R  114   2.010   2.197   5.330
    4OL     H7S  115   1.859   2.201   5.216
    4OL     C18  116   2.025   2.078   5.173
    4OL     H8R  117   1.973   1.983   5.146
    4OL     H8S  118   2.122   2.059   5.223
    4OL     C19  119   2.059   2.169   5.059
    4OL     H9R  120   2.060   2.279   5.066
    4OL    C110  121   2.081   2.115   4.943
    4OL    H10R  122   2.095   2.183   4.856
    4OL    C111  123   2.072   1.965   4.924
    4OL    H11R  124   2.088   1.901   5.012
    4OL    H11S  125   2.150   1.941   4.849
    4OL    C112  126   1.936   1.918   4.873
    4OL    H12R  127   1.853   1.979   4.918
    4OL    H12S  128   1.901   1.814   4.872
    4OL    C113  129   1.957   1.957   4.732
    4OL    H13R  130   1.998   2.058   4.736
    4OL    H13S  131   1.861   1.971   4.700
    4OL    C114  132   1.989   1.876   4.608
    4OL    H14R  133   2.019   1.779   4.647
    4OL    H14S  134   2.092   1.909   4.581
    4OL    C115  135   1.886   1.892   4.468
    4OL    H15R  136   1.831   1.806   4.474
    4OL    H15S  137   1.972   1.837   4.440
    4OL    C116  138   1.817   2.025   4.353
    4OL    H16R  139   1.717   2.064   4.383
    4OL    H16S  140   1.757   1.991   4.275
    4OL    C117  141   1.877   2.182   4.310
    4OL    H17R  142   1.974   2.185   4.267
    4OL    H17S  143   1.973   2.232   4.348
    4OL    C118  144   1.824   2.318   4.344
    4OL    H18R  145   1.903   2.398   4.368
    4OL    H18S  146   1.728   2.337   4.384
    4OL    H18T  147   1.798   2.289   4.243
    5OL     C12  148   1.492   2.563   5.731
    5OL     H2R  149   1.454   2.660   5.694
    5OL     H2S  150   1.551   2.580   5.823
    5OL     C13  151   1.576   2.489   5.625
    5OL     H3R  152   1.518   2.478   5.531
    5OL     H3S  153   1.600   2.386   5.662
    5OL     C14  154   1.708   2.560   5.597
    5OL     H4R  155   1.689   2.666   5.567
    5OL     H4S  156   1.768   2.561   5.690
    5OL     C15  157   1.789   2.492   5.487
    5OL     H5R  158   1.744   2.514   5.388
    5OL     H5S  159   1.781   2.381   5.500
    5OL     C16  160   1.938   2.537   5.491
    5OL     H6R  161   1.972   2.541   5.596
    5OL     H6S  162   1.946   2.638   5.445
    5OL     C17  163   2.037   2.449   5.417
    5OL     H7R  164   2.139   2.490   5.404
    5OL     H7S  165   2.047   2.351   5.472
    5OL     C18  166   1.983   2.414   5.282
    5OL     H8R  167   1.890   2.363   5.314
    5OL     H8S  168   2.065   2.348   5.246
    5OL     C19  169   1.945   2.486   5.162
    5OL     H9R  170   2.026   2.548   5.123
    5OL    C110  171   1.837   2.459   5.089
    5OL    H10R  172   1.837   2.520   5.000
    5OL    C111  173   1.722   2.356   5.096
    5OL    H11R  174   1.706   2.297   5.189
    5OL    H11S  175   1.625   2.409   5.085
    5OL    C112  176   1.727   2.257   4.981
    5OL    H12R  177   1.635   2.195   4.993
    5OL    H12S  178   1.808   2.182   4.985
    5OL    C113  179   1.728   2.342   4.853
    5OL    H13R  180   1.624   2.352   4.816
    5OL    H13S  181   1.766   2.442   4.859
    5OL    C114  182   1.831   2.308   4.749
    5OL    H14R  183   1.932   2.274   4.779
    5OL    H14S  184   1.834   2.378   4.663
    5OL    C115  185   1.772   2.194   4.698
    5OL    H15R  186   1.659   2.214   4.688
    5OL    H15S  187   1.783   2.118   4.777
    5OL    C116  188   1.833   2.158   4.568
    5OL    H16R  189   1.742   2.202   4.514
    5OL    H16S  190   1.784   2.066   4.562
    5OL    C117  191   2.002   2.114   4.513
    5OL    H17R  192   2.003   2.220   4.529
    5OL    H17S  193   2.075   2.100   4.583
    5OL    C118  194   2.079   2.023   4.361
    5OL    H18R  195   2.170   1.971   4.346
    5OL    H18S  196   2.019   1.939   4.308
    5OL    H18T  197   2.037   2.031   4.256
    6PE     C11  198   1.374   2.474   5.764
    6PE     O12  199   1.266   2.473   5.709
    6PE     O11  200   1.418   2.390   5.855
    6PE      C1  201   1.330   2.281   5.879
    6PE      HR  202   1.240   2.320   5.931
    6PE      HS  203   1.293   2.236   5.784
    6PE      C2  204   1.397   2.174   5.971
    6PE      HX  205   1.318   2.097   5.987
    6PE      C3  206   1.438   2.242   6.108
    6PE      HA  207   1.352   2.311   6.125
    6PE      HB  208   1.440   2.161   6.184
    6PE     O31  209   1.560   2.316   6.118
    6PE     P31  210   1.574   2.411   6.249
    6PE     O32  211   1.699   2.497   6.205
    6PE     C31  212   1.797   2.436   6.123
    6PE     H1A  213   1.895   2.483   6.148
    6PE     H1B  214   1.810   2.327   6.145
    6PE     C32  215   1.761   2.464   5.977
    6PE     H2A  216   1.681   2.396   5.938
    6PE     H2B  217   1.738   2.570   5.956
    6PE     N31  218   1.881   2.433   5.902
    6PE    HN1A  219   1.969   2.452   5.953
    6PE    HN1B  220   1.878   2.329   5.904
    6PE    HN1C  221   1.893   2.450   5.799
    6PE     O33  222   1.453   2.495   6.261
    6PE     O34  223   1.611   2.327   6.365
    6PE     O21  224   1.514   2.113   5.915
    6PE     C21  225   1.494   2.041   5.807
    6PE     O22  226   1.393   2.030   5.741
    7OL     C12  227   1.617   1.957   5.789
    7OL     H2R  228   1.625   1.882   5.869
    7OL     H2S  229   1.707   2.021   5.797
    7OL     C13  230   1.595   1.882   5.657
    7OL     H3R  231   1.565   1.957   5.578
    7OL     H3S  232   1.521   1.803   5.663
    7OL     C14  233   1.722   1.815   5.617
    7OL     H4R  234   1.781   1.780   5.704
    7OL     H4S  235   1.751   1.918   5.590
    7OL     C15  236   1.743   1.732   5.486
    7OL     H5R  237   1.714   1.629   5.504
    7OL     H5S  238   1.850   1.719   5.455
    7OL     C16  239   1.686   1.803   5.364
    7OL     H6R  240   1.743   1.891   5.343
    7OL     H6S  241   1.585   1.838   5.394
    7OL     C17  242   1.711   1.735   5.226
    7OL     H7R  243   1.679   1.632   5.254
    7OL     H7S  244   1.819   1.724   5.212
    7OL     C18  245   1.658   1.807   5.093
    7OL     H8R  246   1.710   1.771   5.005
    7OL     H8S  247   1.673   1.921   5.112
    7OL     C19  248   1.521   1.750   5.134
    7OL     H9R  249   1.500   1.787   5.230
    7OL    C110  250   1.413   1.689   5.041
    7OL    H10R  251   1.327   1.677   5.101
    7OL    C111  252   1.389   1.717   4.872
    7OL    H11R  253   1.312   1.640   4.850
    7OL    H11S  254   1.480   1.680   4.829
    7OL    C112  255   1.295   1.834   4.760
    7OL    H12R  256   1.326   1.936   4.781
    7OL    H12S  257   1.205   1.891   4.778
    7OL    C113  258   1.323   1.903   4.620
    7OL    H13R  259   1.262   1.846   4.549
    7OL    H13S  260   1.423   1.889   4.592
    7OL    C114  261   1.309   2.060   4.591
    7OL    H14R  262   1.369   2.142   4.637
    7OL    H14S  263   1.207   2.098   4.608
    7OL    C115  264   1.361   2.067   4.449
    7OL    H15R  265   1.289   2.002   4.395
    7OL    H15S  266   1.462   2.019   4.439
    7OL    C116  267   1.376   2.205   4.390
    7OL    H16R  268   1.478   2.246   4.405
    7OL    H16S  269   1.302   2.271   4.441
    7OL    C117  270   1.343   2.193   4.242
    7OL    H17R  271   1.340   2.292   4.193
    7OL    H17S  272   1.239   2.153   4.246
    7OL    C118  273   1.433   2.098   4.163
    7OL    H18R  274   1.439   1.999   4.212
    7OL    H18S  275   1.536   2.137   4.152
    7OL    H18T  276   1.391   2.080   4.061
    8OL     C12  277   1.148   2.890   5.497
    8OL     H2R  278   1.133   2.781   5.513
    8OL     H2S  279   1.072   2.944   5.557
    8OL     C13  280   1.124   2.928   5.351
    8OL     H3R  281   1.184   2.867   5.280
    8OL     H3S  282   1.160   3.030   5.337
    8OL     C14  283   0.974   2.922   5.326
    8OL     H4R  284   0.938   2.821   5.357
    8OL     H4S  285   0.924   2.998   5.391
    8OL     C15  286   0.928   2.944   5.183
    8OL     H5R  287   0.819   2.929   5.186
    8OL     H5S  288   0.974   2.875   5.110
    8OL     C16  289   0.939   3.086   5.134
    8OL     H6R  290   1.045   3.114   5.125
    8OL     H6S  291   0.887   3.157   5.203
    8OL     C17  292   0.883   3.099   4.997
    8OL     H7R  293   0.950   3.042   4.928
    8OL     H7S  294   0.782   3.052   4.991
    8OL     C18  295   0.883   3.248   4.969
    8OL     H8R  296   0.978   3.301   4.980
    8OL     H8S  297   0.811   3.301   5.029
    8OL     C19  298   0.840   3.250   4.833
    8OL     H9R  299   0.731   3.255   4.820
    8OL    C110  300   0.926   3.234   4.734
    8OL    H10R  301   0.880   3.216   4.638
    8OL    C111  302   1.075   3.213   4.742
    8OL    H11R  303   1.100   3.171   4.841
    8OL    H11S  304   1.101   3.130   4.673
    8OL    C112  305   1.167   3.338   4.722
    8OL    H12R  306   1.272   3.315   4.740
    8OL    H12S  307   1.127   3.408   4.801
    8OL    C113  308   1.164   3.430   4.597
    8OL    H13R  309   1.056   3.440   4.614
    8OL    H13S  310   1.204   3.531   4.618
    8OL    C114  311   1.214   3.405   4.446
    8OL    H14R  312   1.232   3.499   4.391
    8OL    H14S  313   1.149   3.373   4.363
    8OL    C115  314   1.316   3.301   4.428
    8OL    H15R  315   1.313   3.260   4.325
    8OL    H15S  316   1.299   3.219   4.501
    8OL    C116  317   1.428   3.393   4.455
    8OL    H16R  318   1.408   3.426   4.559
    8OL    H16S  319   1.425   3.481   4.385
    8OL    C117  320   1.560   3.329   4.457
    8OL    H17R  321   1.586   3.301   4.353
    8OL    H17S  322   1.629   3.408   4.495
    8OL    C118  323   1.556   3.210   4.550
    8OL    H18R  324   1.511   3.234   4.649
    8OL    H18S  325   1.501   3.124   4.506
    8OL    H18T  326   1.659   3.179   4.563
    9PE     C11  327   1.285   2.934   5.548
    9PE     O12  328   1.360   3.013   5.494
    9PE     O11  329   1.306   2.875   5.666
    9PE      C1  330   1.414   2.929   5.745
    9PE      HR  331   1.453   2.848   5.811
    9PE      HS  332   1.497   2.970   5.683
    9PE      C2  333   1.366   3.039   5.842
    9PE      HX  334   1.452   3.071   5.905
    9PE      C3  335   1.254   2.983   5.937
    9PE      HA  336   1.249   2.874   5.915
    9PE      HB  337   1.297   2.997   6.039
    9PE     O31  338   1.122   3.042   5.928
    9PE     P31  339   1.014   2.966   6.017
    9PE     O32  340   1.091   2.945   6.155
    9PE     C31  341   1.120   3.061   6.234
    9PE     H1A  342   1.220   3.046   6.279
    9PE     H1B  343   1.127   3.155   6.174
    9PE     C32  344   1.015   3.080   6.345
    9PE     H2A  345   1.035   3.174   6.400
    9PE     H2B  346   0.912   3.084   6.303
    9PE     N31  347   1.020   2.966   6.442
    9PE    HN1A  348   0.946   2.980   6.514
    9PE    HN1B  349   1.004   2.877   6.390
    9PE    HN1C  350   1.114   2.959   6.487
    9PE     O33  351   0.896   3.049   6.051
    9PE     O34  352   0.986   2.833   5.959
    9PE     O21  353   1.330   3.148   5.759
    9PE     C21  354   1.282   3.252   5.819
    9PE     O22  355   1.289   3.282   5.936
   10OL     C12  356   1.203   3.324   5.712
   10OL     H2R  357   1.275   3.367   5.638
   10OL     H2S  358   1.151   3.405   5.767
   10OL     C13  359   1.097   3.225   5.652
   10OL     H3R  360   1.036   3.190   5.738
   10OL     H3S  361   1.147   3.143   5.599
   10OL     C14  362   0.994   3.278   5.555
   10OL     H4R  363   0.948   3.358   5.615
   10OL     H4S  364   0.907   3.220   5.520
   10OL     C15  365   1.056   3.331   5.430
   10OL     H5R  366   1.152   3.385   5.458
   10OL     H5S  367   0.975   3.386   5.377
   10OL     C16  368   1.136   3.267   5.332
   10OL     H6R  369   1.077   3.187   5.294
   10OL     H6S  370   1.225   3.234   5.393
   10OL     C17  371   1.158   3.355   5.205
   10OL     H7R  372   1.202   3.458   5.225
   10OL     H7S  373   1.057   3.367   5.164
   10OL     C18  374   1.233   3.293   5.089
   10OL     H8R  375   1.257   3.369   5.012
   10OL     H8S  376   1.190   3.202   5.043
   10OL     C19  377   1.339   3.271   5.189
   10OL     H9R  378   1.362   3.363   5.243
   10OL    C110  379   1.410   3.169   5.220
   10OL    H10R  380   1.510   3.190   5.214
   10OL    C111  381   1.397   3.039   5.163
   10OL    H11R  382   1.290   3.016   5.159
   10OL    H11S  383   1.449   2.990   5.245
   10OL    C112  384   1.475   2.998   5.036
   10OL    H12R  385   1.479   2.888   5.052
   10OL    H12S  386   1.581   3.029   5.029
   10OL    C113  387   1.395   3.030   4.910
   10OL    H13R  388   1.420   3.128   4.865
   10OL    H13S  389   1.288   3.033   4.939
   10OL    C114  390   1.415   2.923   4.804
   10OL    H14R  391   1.406   2.824   4.854
   10OL    H14S  392   1.516   2.931   4.760
   10OL    C115  393   1.311   2.927   4.692
   10OL    H15R  394   1.314   3.024   4.637
   10OL    H15S  395   1.209   2.918   4.736
   10OL    C116  396   1.337   2.808   4.600
   10OL    H16R  397   1.360   2.717   4.658
   10OL    H16S  398   1.426   2.832   4.536
   10OL    C117  399   1.216   2.772   4.516
   10OL    H17R  400   1.120   2.810   4.559
   10OL    H17S  401   1.209   2.665   4.487
   10OL    C118  402   1.234   2.844   4.392
   10OL    H18R  403   1.224   2.952   4.421
   10OL    H18S  404   1.155   2.819   4.317
   10OL    H18T  405   1.334   2.832   4.344
   11OL     C12  406   1.668   3.792   5.734
   11OL     H2R  407   1.742   3.822   5.656
   11OL     H2S  408   1.718   3.792   5.834
   11OL     C13  409   1.619   3.661   5.693
   11OL     H3R  410   1.616   3.664   5.581
   11OL     H3S  411   1.526   3.622   5.741
   11OL     C14  412   1.719   3.567   5.736
   11OL     H4R  413   1.812   3.620   5.703
   11OL     H4S  414   1.740   3.556   5.846
   11OL     C15  415   1.673   3.437   5.670
   11OL     H5R  416   1.595   3.379   5.718
   11OL     H5S  417   1.755   3.385   5.722
   11OL     C16  418   1.648   3.441   5.510
   11OL     H6R  419   1.718   3.513   5.458
   11OL     H6S  420   1.548   3.484   5.496
   11OL     C17  421   1.659   3.316   5.415
   11OL     H7R  422   1.765   3.325   5.409
   11OL     H7S  423   1.635   3.217   5.460
   11OL     C18  424   1.684   3.318   5.263
   11OL     H8R  425   1.682   3.211   5.224
   11OL     H8S  426   1.781   3.344   5.226
   11OL     C19  427   1.603   3.436   5.222
   11OL     H9R  428   1.531   3.457   5.300
   11OL    C110  429   1.545   3.440   5.105
   11OL    H10R  430   1.456   3.502   5.087
   11OL    C111  431   1.553   3.329   5.001
   11OL    H11R  432   1.602   3.230   5.023
   11OL    H11S  433   1.459   3.305   4.946
   11OL    C112  434   1.630   3.400   4.902
   11OL    H12R  435   1.664   3.332   4.820
   11OL    H12S  436   1.713   3.429   4.966
   11OL    C113  437   1.559   3.524   4.854
   11OL    H13R  438   1.459   3.489   4.820
   11OL    H13S  439   1.544   3.605   4.929
   11OL    C114  440   1.643   3.593   4.753
   11OL    H14R  441   1.670   3.521   4.674
   11OL    H14S  442   1.736   3.629   4.803
   11OL    C115  443   1.564   3.712   4.704
   11OL    H15R  444   1.635   3.791   4.672
   11OL    H15S  445   1.500   3.753   4.787
   11OL    C116  446   1.476   3.673   4.587
   11OL    H16R  447   1.398   3.604   4.625
   11OL    H16S  448   1.540   3.622   4.511
   11OL    C117  449   1.409   3.793   4.524
   11OL    H17R  450   1.342   3.839   4.600
   11OL    H17S  451   1.490   3.865   4.499
   11OL    C118  452   1.330   3.764   4.396
   11OL    H18R  453   1.243   3.699   4.416
   11OL    H18S  454   1.292   3.860   4.355
   11OL    H18T  455   1.394   3.716   4.319
   12PE     C11  456   1.546   3.878   5.733
   12PE     O12  457   1.479   3.897   5.634
   12PE     O11  458   1.538   3.934   5.851
   12PE      C1  459   1.417   4.001   5.882
   12PE      HR  460   1.428   4.064   5.972
   12PE      HS  461   1.376   4.059   5.796
   12PE      C2  462   1.319   3.902   5.929
   12PE      HX  463   1.233   3.966   5.953
   12PE      C3  464   1.366   3.819   6.050
   12PE      HA  465   1.421   3.884   6.121
   12PE      HB  466   1.280   3.778   6.106
   12PE     O31  467   1.447   3.712   6.002
   12PE     P31  468   1.468   3.577   6.077
   12PE     O32  469   1.570   3.623   6.190
   12PE     C31  470   1.707   3.589   6.174
   12PE     H1A  471   1.743   3.609   6.070
   12PE     H1B  472   1.767   3.654   6.242
   12PE     C32  473   1.729   3.442   6.210
   12PE     H2A  474   1.668   3.373   6.148
   12PE     H2B  475   1.835   3.417   6.201
   12PE     N31  476   1.696   3.418   6.354
   12PE    HN1A  477   1.703   3.317   6.376
   12PE    HN1B  478   1.760   3.477   6.412
   12PE    HN1C  479   1.598   3.452   6.367
   12PE     O33  480   1.347   3.535   6.150
   12PE     O34  481   1.534   3.479   5.988
   12PE     O21  482   1.301   3.820   5.820
   12PE     C21  483   1.194   3.773   5.796
   12PE     O22  484   1.080   3.816   5.813
   13OL     C12  485   1.232   3.658   5.706
   13OL     H2R  486   1.268   3.576   5.770
   13OL     H2S  487   1.295   3.689   5.620
   13OL     C13  488   1.100   3.634   5.657
   13OL     H3R  489   1.079   3.725   5.602
   13OL     H3S  490   1.040   3.595   5.743
   13OL     C14  491   1.059   3.572   5.534
   13OL     H4R  492   0.956   3.539   5.512
   13OL     H4S  493   1.102   3.489   5.588
   13OL     C15  494   1.111   3.610   5.400
   13OL     H5R  495   1.069   3.537   5.332
   13OL     H5S  496   1.221   3.608   5.393
   13OL     C16  497   1.035   3.712   5.321
   13OL     H6R  498   1.058   3.792   5.385
   13OL     H6S  499   0.925   3.694   5.310
   13OL     C17  500   1.105   3.728   5.190
   13OL     H7R  501   1.213   3.713   5.211
   13OL     H7S  502   1.088   3.826   5.149
   13OL     C18  503   1.056   3.630   5.088
   13OL     H8R  504   0.948   3.621   5.066
   13OL     H8S  505   1.053   3.543   5.142
   13OL     C19  506   1.160   3.624   4.980
   13OL     H9R  507   1.258   3.579   5.003
   13OL    C110  508   1.137   3.678   4.863
   13OL    H10R  509   1.217   3.691   4.789
   13OL    C111  510   1.006   3.744   4.840
   13OL    H11R  511   1.004   3.852   4.859
   13OL    H11S  512   0.931   3.704   4.905
   13OL    C112  513   0.947   3.709   4.707
   13OL    H12R  514   0.850   3.759   4.708
   13OL    H12S  515   0.925   3.601   4.695
   13OL    C113  516   1.034   3.764   4.597
   13OL    H13R  517   1.134   3.719   4.598
   13OL    H13S  518   1.050   3.872   4.616
   13OL    C114  519   0.962   3.756   4.464
   13OL    H14R  520   1.028   3.795   4.383
   13OL    H14S  521   0.886   3.832   4.492
   13OL    C115  522   0.882   3.630   4.414
   13OL    H15R  523   0.858   3.642   4.306
   13OL    H15S  524   0.789   3.613   4.472
   13OL    C116  525   0.968   3.511   4.403
   13OL    H16R  526   1.021   3.555   4.486
   13OL    H16S  527   1.033   3.524   4.316
   13OL    C117  528   0.917   3.364   4.432
   13OL    H17R  529   0.855   3.351   4.342
   13OL    H17S  530   0.858   3.376   4.525
   13OL    C118  531   1.000   3.228   4.442
   13OL    H18R  532   0.950   3.141   4.484
   13OL    H18S  533   1.084   3.227   4.509
   13OL    H18T  534   1.051   3.199   4.349
   14OL     C12  535   3.904   1.630   5.543
   14OL     H2R  536   3.951   1.534   5.572
   14OL     H2S  537   3.804   1.636   5.590
   14OL     C13  538   3.886   1.634   5.390
   14OL     H3R  539   3.858   1.734   5.352
   14OL     H3S  540   3.804   1.564   5.364
   14OL     C14  541   4.004   1.586   5.309
   14OL     H4R  542   4.031   1.484   5.346
   14OL     H4S  543   3.976   1.574   5.201
   14OL     C15  544   4.125   1.678   5.318
   14OL     H5R  545   4.195   1.614   5.266
   14OL     H5S  546   4.161   1.680   5.423
   14OL     C16  547   4.115   1.823   5.259
   14OL     H6R  548   4.082   1.886   5.344
   14OL     H6S  549   4.036   1.818   5.182
   14OL     C17  550   4.229   1.906   5.190
   14OL     H7R  551   4.205   2.014   5.194
   14OL     H7S  552   4.327   1.906   5.244
   14OL     C18  553   4.250   1.870   5.040
   14OL     H8R  554   4.330   1.813   5.063
   14OL     H8S  555   4.332   1.934   4.995
   14OL     C19  556   4.135   1.850   4.928
   14OL     H9R  557   4.122   1.939   4.873
   14OL    C110  558   4.077   1.718   4.866
   14OL    H10R  559   4.000   1.733   4.795
   14OL    C111  560   4.095   1.560   4.911
   14OL    H11R  561   4.155   1.509   4.985
   14OL    H11S  562   3.996   1.509   4.923
   14OL    C112  563   4.146   1.465   4.794
   14OL    H12R  564   4.159   1.356   4.809
   14OL    H12S  565   4.251   1.481   4.793
   14OL    C113  566   4.095   1.492   4.655
   14OL    H13R  567   4.103   1.598   4.621
   14OL    H13S  568   4.151   1.425   4.587
   14OL    C114  569   3.958   1.440   4.648
   14OL    H14R  570   3.900   1.508   4.714
   14OL    H14S  571   3.967   1.337   4.691
   14OL    C115  572   3.909   1.435   4.505
   14OL    H15R  573   3.812   1.384   4.515
   14OL    H15S  574   3.977   1.372   4.442
   14OL    C116  575   3.890   1.572   4.440
   14OL    H16R  576   3.978   1.600   4.379
   14OL    H16S  577   3.880   1.651   4.518
   14OL    C117  578   3.762   1.574   4.357
   14OL    H17R  579   3.760   1.496   4.280
   14OL    H17S  580   3.677   1.547   4.422
   14OL    C118  581   3.738   1.710   4.295
   14OL    H18R  582   3.831   1.770   4.303
   14OL    H18S  583   3.709   1.702   4.188
   14OL    H18T  584   3.661   1.767   4.349
   15PE     C11  585   3.987   1.746   5.598
   15PE     O12  586   3.978   1.861   5.562
   15PE     O11  587   4.081   1.703   5.684
   15PE      C1  588   4.169   1.810   5.728
   15PE      HR  589   4.273   1.777   5.743
   15PE      HS  590   4.186   1.888   5.650
   15PE      C2  591   4.125   1.869   5.863
   15PE      HX  592   4.211   1.926   5.909
   15PE      C3  593   4.092   1.775   5.979
   15PE      HA  594   4.046   1.684   5.937
   15PE      HB  595   4.191   1.751   6.025
   15PE     O31  596   4.012   1.843   6.078
   15PE     P31  597   3.856   1.817   6.089
   15PE     O32  598   3.857   1.662   6.126
   15PE     C31  599   3.860   1.628   6.264
   15PE     H1A  600   3.941   1.684   6.318
   15PE     H1B  601   3.762   1.652   6.310
   15PE     C32  602   3.887   1.480   6.280
   15PE     H2A  603   3.983   1.455   6.229
   15PE     H2B  604   3.892   1.449   6.386
   15PE     N31  605   3.775   1.406   6.215
   15PE    HN1A  606   3.786   1.438   6.115
   15PE    HN1B  607   3.788   1.301   6.219
   15PE    HN1C  608   3.681   1.433   6.248
   15PE     O33  609   3.797   1.893   6.203
   15PE     O34  610   3.789   1.821   5.958
   15PE     O21  611   4.007   1.943   5.834
   15PE     C21  612   4.046   2.060   5.801
   15PE     O22  613   4.165   2.091   5.797
   16OL     C12  614   3.922   2.148   5.778
   16OL     H2R  615   3.910   2.215   5.864
   16OL     H2S  616   3.843   2.075   5.802
   16OL     C13  617   3.888   2.228   5.644
   16OL     H3R  618   3.929   2.322   5.611
   16OL     H3S  619   3.821   2.305   5.686
   16OL     C14  620   3.862   2.148   5.511
   16OL     H4R  621   3.958   2.106   5.478
   16OL     H4S  622   3.830   2.226   5.436
   16OL     C15  623   3.770   2.022   5.517
   16OL     H5R  624   3.687   2.088   5.526
   16OL     H5S  625   3.778   1.958   5.606
   16OL     C16  626   3.706   1.933   5.411
   16OL     H6R  627   3.773   1.906   5.330
   16OL     H6S  628   3.631   2.006   5.380
   16OL     C17  629   3.613   1.814   5.439
   16OL     H7R  630   3.510   1.842   5.450
   16OL     H7S  631   3.617   1.758   5.532
   16OL     C18  632   3.561   1.760   5.312
   16OL     H8R  633   3.552   1.844   5.242
   16OL     H8S  634   3.461   1.717   5.339
   16OL     C19  635   3.602   1.647   5.242
   16OL     H9R  636   3.520   1.576   5.250
   16OL    C110  637   3.670   1.640   5.132
   16OL    H10R  638   3.689   1.539   5.098
   16OL    C111  639   3.719   1.759   5.058
   16OL    H11R  640   3.796   1.815   5.117
   16OL    H11S  641   3.635   1.826   5.036
   16OL    C112  642   3.768   1.723   4.921
   16OL    H12R  643   3.825   1.629   4.933
   16OL    H12S  644   3.836   1.806   4.894
   16OL    C113  645   3.661   1.703   4.813
   16OL    H13R  646   3.573   1.652   4.859
   16OL    H13S  647   3.704   1.639   4.734
   16OL    C114  648   3.611   1.829   4.740
   16OL    H14R  649   3.539   1.866   4.813
   16OL    H14S  650   3.542   1.810   4.656
   16OL    C115  651   3.722   1.925   4.689
   16OL    H15R  652   3.784   1.862   4.620
   16OL    H15S  653   3.790   1.960   4.770
   16OL    C116  654   3.672   2.047   4.608
   16OL    H16R  655   3.621   2.124   4.668
   16OL    H16S  656   3.601   2.010   4.531
   16OL    C117  657   3.779   2.133   4.544
   16OL    H17R  658   3.821   2.206   4.617
   16OL    H17S  659   3.729   2.194   4.465
   16OL    C118  660   3.892   2.054   4.483
   16OL    H18R  661   3.971   2.130   4.464
   16OL    H18S  662   3.855   2.006   4.389
   16OL    H18T  663   3.941   1.978   4.546
   17OL     C12  664   2.486  -0.041   5.772
   17OL     H2R  665   2.466  -0.147   5.798
   17OL     H2S  666   2.397   0.011   5.732
   17OL     C13  667   2.594  -0.050   5.664
   17OL     H3R  668   2.667  -0.130   5.689
   17OL     H3S  669   2.634   0.051   5.675
   17OL     C14  670   2.567  -0.086   5.519
   17OL     H4R  671   2.665  -0.106   5.470
   17OL     H4S  672   2.513  -0.182   5.517
   17OL     C15  673   2.491   0.020   5.443
   17OL     H5R  674   2.552   0.112   5.433
   17OL     H5S  675   2.404   0.052   5.504
   17OL     C16  676   2.443  -0.037   5.310
   17OL     H6R  677   2.376   0.039   5.264
   17OL     H6S  678   2.387  -0.130   5.327
   17OL     C17  679   2.549  -0.067   5.206
   17OL     H7R  680   2.646  -0.102   5.250
   17OL     H7S  681   2.521  -0.149   5.137
   17OL     C18  682   2.558   0.058   5.118
   17OL     H8R  683   2.490   0.071   5.039
   17OL     H8S  684   2.650   0.026   5.069
   17OL     C19  685   2.595   0.180   5.199
   17OL     H9R  686   2.698   0.182   5.201
   17OL    C110  687   2.550   0.312   5.198
   17OL    H10R  688   2.621   0.383   5.237
   17OL    C111  689   2.446   0.354   5.102
   17OL    H11R  690   2.365   0.283   5.104
   17OL    H11S  691   2.412   0.454   5.142
   17OL    C112  692   2.492   0.379   4.958
   17OL    H12R  693   2.511   0.282   4.907
   17OL    H12S  694   2.584   0.442   4.951
   17OL    C113  695   2.381   0.451   4.884
   17OL    H13R  696   2.292   0.385   4.896
   17OL    H13S  697   2.361   0.548   4.934
   17OL    C114  698   2.417   0.473   4.737
   17OL    H14R  699   2.462   0.379   4.697
   17OL    H14S  700   2.494   0.553   4.732
   17OL    C115  701   2.297   0.511   4.648
   17OL    H15R  702   2.333   0.509   4.543
   17OL    H15S  703   2.265   0.615   4.671
   17OL    C116  704   2.176   0.418   4.661
   17OL    H16R  705   2.138   0.419   4.766
   17OL    H16S  706   2.206   0.314   4.636
   17OL    C117  707   2.059   0.459   4.571
   17OL    H17R  708   1.973   0.391   4.591
   17OL    H17S  709   2.026   0.562   4.600
   17OL    C118  710   2.091   0.456   4.421
   17OL    H18R  711   2.174   0.525   4.397
   17OL    H18S  712   2.121   0.353   4.390
   17OL    H18T  713   2.002   0.487   4.362
   18PE     C11  714   2.530   0.033   5.903
   18PE     O12  715   2.532  -0.023   6.011
   18PE     O11  716   2.582   0.155   5.877
   18PE      C1  717   2.662   0.224   5.977
   18PE      HR  718   2.671   0.170   6.075
   18PE      HS  719   2.766   0.244   5.941
   18PE      C2  720   2.622   0.366   6.004
   18PE      HX  721   2.709   0.406   6.059
   18PE      C3  722   2.494   0.365   6.088
   18PE      HA  723   2.505   0.281   6.162
   18PE      HB  724   2.482   0.460   6.143
   18PE     O31  725   2.383   0.344   6.001
   18PE     P31  726   2.252   0.281   6.059
   18PE     O32  727   2.224   0.372   6.187
   18PE     C31  728   2.166   0.501   6.175
   18PE     H1A  729   2.240   0.575   6.136
   18PE     H1B  730   2.079   0.499   6.104
   18PE     C32  731   2.118   0.544   6.313
   18PE     H2A  732   2.203   0.540   6.385
   18PE     H2B  733   2.074   0.645   6.310
   18PE     N31  734   2.015   0.448   6.364
   18PE    HN1A  735   2.068   0.358   6.372
   18PE    HN1B  736   1.975   0.481   6.455
   18PE    HN1C  737   1.941   0.437   6.292
   18PE     O33  738   2.139   0.306   5.969
   18PE     O34  739   2.273   0.145   6.110
   18PE     O21  740   2.616   0.436   5.880
   18PE     C21  741   2.592   0.564   5.893
   18PE     O22  742   2.605   0.630   5.994
   19OL     C12  743   2.528   0.609   5.762
   19OL     H2R  744   2.573   0.707   5.738
   19OL     H2S  745   2.420   0.621   5.781
   19OL     C13  746   2.547   0.513   5.642
   19OL     H3R  747   2.650   0.472   5.639
   19OL     H3S  748   2.534   0.574   5.550
   19OL     C14  749   2.446   0.396   5.632
   19OL     H4R  750   2.413   0.364   5.734
   19OL     H4S  751   2.498   0.309   5.586
   19OL     C15  752   2.326   0.433   5.543
   19OL     H5R  753   2.365   0.488   5.454
   19OL     H5S  754   2.256   0.500   5.597
   19OL     C16  755   2.249   0.313   5.487
   19OL     H6R  756   2.196   0.259   5.569
   19OL     H6S  757   2.323   0.244   5.442
   19OL     C17  758   2.149   0.353   5.377
   19OL     H7R  759   2.202   0.414   5.300
   19OL     H7S  760   2.068   0.415   5.421
   19OL     C18  761   2.089   0.228   5.310
   19OL     H8R  762   2.026   0.175   5.385
   19OL     H8S  763   2.176   0.163   5.287
   19OL     C19  764   2.010   0.252   5.184
   19OL     H9R  765   1.954   0.347   5.176
   19OL    C110  766   2.005   0.163   5.083
   19OL    H10R  767   1.944   0.183   4.994
   19OL    C111  768   2.075   0.030   5.082
   19OL    H11R  769   2.003  -0.044   5.042
   19OL    H11S  770   2.099  -0.006   5.186
   19OL    C112  771   2.206   0.023   5.001
   19OL    H12R  772   2.246  -0.081   5.007
   19OL    H12S  773   2.282   0.089   5.047
   19OL    C113  774   2.195   0.060   4.853
   19OL    H13R  775   2.145   0.159   4.840
   19OL    H13S  776   2.131  -0.015   4.802
   19OL    C114  777   2.333   0.069   4.789
   19OL    H14R  778   2.414   0.055   4.862
   19OL    H14S  779   2.348   0.167   4.737
   19OL    C115  780   2.355  -0.038   4.689
   19OL    H15R  781   2.330  -0.141   4.724
   19OL    H15S  782   2.463  -0.039   4.657
   19OL    C116  783   2.275  -0.010   4.568
   19OL    H16R  784   2.282   0.093   4.526
   19OL    H16S  785   2.166  -0.029   4.583
   19OL    C117  786   2.342  -0.102   4.478
   19OL    H17R  787   2.326  -0.210   4.499
   19OL    H17S  788   2.448  -0.078   4.460
   19OL    C118  789   2.289  -0.071   4.355
   19OL    H18R  790   2.341   0.011   4.301
   19OL    H18S  791   2.188  -0.033   4.356
   19OL    H18T  792   2.284  -0.167   4.301
   20OL     C12  793   4.111   1.061   5.693
   20OL     H2R  794   4.072   1.078   5.591
   20OL     H2S  795   4.221   1.059   5.689
   20OL     C13  796   4.058   0.929   5.755
   20OL     H3R  797   4.109   0.907   5.852
   20OL     H3S  798   4.085   0.849   5.683
   20OL     C14  799   3.907   0.920   5.781
   20OL     H4R  800   3.884   0.814   5.809
   20OL     H4S  801   3.878   0.984   5.868
   20OL     C15  802   3.819   0.956   5.663
   20OL     H5R  803   3.843   1.056   5.620
   20OL     H5S  804   3.713   0.959   5.696
   20OL     C16  805   3.832   0.849   5.556
   20OL     H6R  806   3.795   0.751   5.594
   20OL     H6S  807   3.939   0.837   5.531
   20OL     C17  808   3.750   0.887   5.433
   20OL     H7R  809   3.646   0.887   5.464
   20OL     H7S  810   3.772   0.989   5.395
   20OL     C18  811   3.768   0.783   5.324
   20OL     H8R  812   3.707   0.797   5.234
   20OL     H8S  813   3.756   0.682   5.367
   20OL     C19  814   3.905   0.812   5.288
   20OL     H9R  815   3.982   0.751   5.340
   20OL    C110  816   3.944   0.892   5.191
   20OL    H10R  817   4.047   0.902   5.195
   20OL    C111  818   3.877   0.982   5.093
   20OL    H11R  819   3.775   1.000   5.127
   20OL    H11S  820   3.936   1.076   5.097
   20OL    C112  821   3.877   0.940   4.944
   20OL    H12R  822   3.829   0.840   4.929
   20OL    H12S  823   3.978   0.934   4.904
   20OL    C113  824   3.822   1.049   4.850
   20OL    H13R  825   3.714   1.035   4.839
   20OL    H13S  826   3.841   1.148   4.896
   20OL    C114  827   3.881   1.048   4.709
   20OL    H14R  828   3.992   1.057   4.715
   20OL    H14S  829   3.843   1.132   4.648
   20OL    C115  830   3.849   0.917   4.639
   20OL    H15R  831   3.887   0.843   4.712
   20OL    H15S  832   3.901   0.907   4.541
   20OL    C116  833   3.704   0.874   4.627
   20OL    H16R  834   3.650   0.887   4.723
   20OL    H16S  835   3.708   0.766   4.607
   20OL    C117  836   3.631   0.941   4.513
   20OL    H17R  837   3.522   0.918   4.526
   20OL    H17S  838   3.647   1.050   4.522
   20OL    C118  839   3.677   0.897   4.374
   20OL    H18R  840   3.599   0.924   4.301
   20OL    H18S  841   3.769   0.952   4.343
   20OL    H18T  842   3.697   0.788   4.369
   21PE     C11  843   4.079   1.181   5.779
   21PE     O12  844   4.028   1.285   5.739
   21PE     O11  845   4.119   1.155   5.902
   21PE      C1  846   4.083   1.247   6.004
   21PE      HR  847   4.168   1.256   6.075
   21PE      HS  848   4.068   1.350   5.966
   21PE      C2  849   3.963   1.192   6.087
   21PE      HX  850   3.954   1.255   6.177
   21PE      C3  851   3.991   1.050   6.144
   21PE      HA  852   4.070   1.001   6.084
   21PE      HB  853   4.029   1.057   6.249
   21PE     O31  854   3.877   0.964   6.140
   21PE     P31  855   3.767   0.982   6.252
   21PE     O32  856   3.647   0.989   6.156
   21PE     C31  857   3.635   0.884   6.065
   21PE     H1A  858   3.689   0.902   5.968
   21PE     H1B  859   3.669   0.782   6.101
   21PE     C32  860   3.488   0.881   6.046
   21PE     H2A  861   3.506   0.796   5.983
   21PE     H2B  862   3.420   0.839   6.121
   21PE     N31  863   3.426   0.999   5.969
   21PE    HN1A  864   3.494   1.066   5.929
   21PE    HN1B  865   3.388   0.955   5.883
   21PE    HN1C  866   3.339   1.042   6.009
   21PE     O33  867   3.747   0.859   6.332
   21PE     O34  868   3.772   1.118   6.312
   21PE     O21  869   3.840   1.190   6.008
   21PE     C21  870   3.803   1.299   5.946
   21PE     O22  871   3.851   1.410   5.962
   22OL     C12  872   3.676   1.281   5.866
   22OL     H2R  873   3.587   1.309   5.926
   22OL     H2S  874   3.670   1.177   5.831
   22OL     C13  875   3.690   1.381   5.750
   22OL     H3R  876   3.794   1.376   5.709
   22OL     H3S  877   3.673   1.486   5.782
   22OL     C14  878   3.602   1.344   5.633
   22OL     H4R  879   3.494   1.353   5.658
   22OL     H4S  880   3.624   1.239   5.604
   22OL     C15  881   3.632   1.430   5.513
   22OL     H5R  882   3.736   1.411   5.479
   22OL     H5S  883   3.622   1.539   5.534
   22OL     C16  884   3.541   1.387   5.402
   22OL     H6R  885   3.581   1.432   5.313
   22OL     H6S  886   3.433   1.410   5.417
   22OL     C17  887   3.576   1.255   5.341
   22OL     H7R  888   3.536   1.177   5.408
   22OL     H7S  889   3.686   1.245   5.330
   22OL     C18  890   3.520   1.259   5.199
   22OL     H8R  891   3.513   1.354   5.144
   22OL     H8S  892   3.416   1.270   5.229
   22OL     C19  893   3.558   1.132   5.126
   22OL     H9R  894   3.583   1.053   5.196
   22OL    C110  895   3.539   1.089   4.999
   22OL    H10R  896   3.541   0.983   4.973
   22OL    C111  897   3.467   1.152   4.892
   22OL    H11R  898   3.371   1.148   4.935
   22OL    H11S  899   3.442   1.090   4.802
   22OL    C112  900   3.538   1.285   4.874
   22OL    H12R  901   3.648   1.279   4.875
   22OL    H12S  902   3.506   1.357   4.952
   22OL    C113  903   3.497   1.341   4.744
   22OL    H13R  904   3.498   1.452   4.742
   22OL    H13S  905   3.394   1.305   4.737
   22OL    C114  906   3.542   1.260   4.629
   22OL    H14R  907   3.558   1.155   4.658
   22OL    H14S  908   3.633   1.309   4.589
   22OL    C115  909   3.440   1.253   4.520
   22OL    H15R  910   3.499   1.207   4.437
   22OL    H15S  911   3.426   1.360   4.506
   22OL    C116  912   3.303   1.181   4.519
   22OL    H16R  913   3.218   1.228   4.564
   22OL    H16S  914   3.319   1.087   4.572
   22OL    C117  915   3.223   1.165   4.387
   22OL    H17R  916   3.155   1.230   4.330
   22OL    H17S  917   3.131   1.131   4.432
   22OL    C118  918   3.291   1.093   4.281
   22OL    H18R  919   3.206   1.077   4.212
   22OL    H18S  920   3.343   1.013   4.328
   22OL    H18T  921   3.370   1.137   4.222
   23OL     C12  922   0.117   2.780   5.706
   23OL     H2R  923   0.216   2.737   5.733
   23OL     H2S  924   0.096   2.761   5.599
   23OL     C13  925   0.112   2.926   5.739
   23OL     H3R  926   0.105   2.942   5.851
   23OL     H3S  927   0.022   2.977   5.697
   23OL     C14  928   0.245   2.986   5.698
   23OL     H4R  929   0.211   3.089   5.674
   23OL     H4S  930   0.298   2.983   5.796
   23OL     C15  931   0.336   2.914   5.589
   23OL     H5R  932   0.265   2.908   5.504
   23OL     H5S  933   0.357   2.813   5.627
   23OL     C16  934   0.485   2.957   5.547
   23OL     H6R  935   0.552   2.991   5.625
   23OL     H6S  936   0.484   3.026   5.460
   23OL     C17  937   0.580   2.885   5.456
   23OL     H7R  938   0.661   2.956   5.421
   23OL     H7S  939   0.631   2.811   5.522
   23OL     C18  940   0.500   2.836   5.337
   23OL     H8R  941   0.412   2.782   5.378
   23OL     H8S  942   0.573   2.762   5.301
   23OL     C19  943   0.453   2.932   5.227
   23OL     H9R  944   0.372   3.005   5.247
   23OL    C110  945   0.494   2.929   5.100
   23OL    H10R  946   0.467   3.012   5.032
   23OL    C111  947   0.592   2.828   5.050
   23OL    H11R  948   0.622   2.853   4.946
   23OL    H11S  949   0.683   2.833   5.111
   23OL    C112  950   0.551   2.680   5.057
   23OL    H12R  951   0.546   2.642   5.162
   23OL    H12S  952   0.633   2.622   5.010
   23OL    C113  953   0.416   2.647   4.994
   23OL    H13R  954   0.406   2.537   4.987
   23OL    H13S  955   0.336   2.684   5.063
   23OL    C114  956   0.394   2.710   4.856
   23OL    H14R  957   0.423   2.818   4.857
   23OL    H14S  958   0.285   2.707   4.836
   23OL    C115  959   0.469   2.638   4.743
   23OL    H15R  960   0.445   2.529   4.747
   23OL    H15S  961   0.578   2.648   4.761
   23OL    C116  962   0.437   2.693   4.603
   23OL    H16R  963   0.513   2.653   4.533
   23OL    H16S  964   0.449   2.804   4.606
   23OL    C117  965   0.299   2.659   4.545
   23OL    H17R  966   0.283   2.549   4.547
   23OL    H17S  967   0.220   2.705   4.609
   23OL    C118  968   0.283   2.708   4.401
   23OL    H18R  969   0.338   2.804   4.387
   23OL    H18S  970   0.325   2.636   4.328
   23OL    H18T  971   0.176   2.724   4.377
   24PE     C11  972   0.025   2.704   5.792
   24PE     O12  973   0.020   2.586   5.777
   24PE     O11  974  -0.041   2.780   5.876
   24PE      C1  975  -0.140   2.731   5.965
   24PE      HR  976  -0.218   2.807   5.982
   24PE      HS  977  -0.189   2.644   5.928
   24PE      C2  978  -0.095   2.663   6.094
   24PE      HX  979  -0.189   2.631   6.147
   24PE      C3  980  -0.019   2.761   6.179
   24PE      HA  981  -0.068   2.861   6.167
   24PE      HB  982  -0.035   2.726   6.283
   24PE     O31  983   0.117   2.766   6.138
   24PE     P31  984   0.232   2.736   6.241
   24PE     O32  985   0.362   2.769   6.153
   24PE     C31  986   0.356   2.768   6.010
   24PE     H1A  987   0.281   2.694   5.970
   24PE     H1B  988   0.324   2.867   5.970
   24PE     C32  989   0.495   2.734   5.955
   24PE     H2A  990   0.492   2.709   5.847
   24PE     H2B  991   0.563   2.820   5.970
   24PE     N31  992   0.556   2.617   6.029
   24PE    HN1A  993   0.562   2.650   6.128
   24PE    HN1B  994   0.491   2.537   6.027
   24PE    HN1C  995   0.650   2.587   5.993
   24PE     O33  996   0.218   2.831   6.352
   24PE     O34  997   0.233   2.590   6.271
   24PE     O21  998  -0.016   2.551   6.052
   24PE     C21  999  -0.026   2.449   6.130
   24PE     O22 1000  -0.087   2.447   6.236
   25OL     C12 1001   0.058   2.338   6.066
   25OL     H2R 1002   0.064   2.244   6.122
   25OL     H2S 1003   0.162   2.375   6.064
   25OL     C13 1004   0.003   2.292   5.930
   25OL     H3R 1005  -0.017   2.373   5.859
   25OL     H3S 1006  -0.089   2.230   5.946
   25OL     C14 1007   0.103   2.198   5.868
   25OL     H4R 1008   0.066   2.126   5.793
   25OL     H4S 1009   0.122   2.141   5.960
   25OL     C15 1010   0.235   2.262   5.827
   25OL     H5R 1011   0.293   2.172   5.795
   25OL     H5S 1012   0.280   2.298   5.922
   25OL     C16 1013   0.231   2.372   5.713
   25OL     H6R 1014   0.150   2.431   5.747
   25OL     H6S 1015   0.202   2.320   5.620
   25OL     C17 1016   0.339   2.487   5.689
   25OL     H7R 1017   0.421   2.437   5.652
   25OL     H7S 1018   0.381   2.528   5.782
   25OL     C18 1019   0.395   2.547   5.554
   25OL     H8R 1020   0.497   2.591   5.566
   25OL     H8S 1021   0.330   2.633   5.554
   25OL     C19 1022   0.403   2.459   5.428
   25OL     H9R 1023   0.477   2.377   5.424
   25OL    C110 1024   0.316   2.471   5.331
   25OL    H10R 1025   0.317   2.401   5.245
   25OL    C111 1026   0.205   2.570   5.342
   25OL    H11R 1027   0.218   2.651   5.268
   25OL    H11S 1028   0.193   2.622   5.439
   25OL    C112 1029   0.076   2.494   5.335
   25OL    H12R 1030   0.001   2.568   5.365
   25OL    H12S 1031   0.068   2.417   5.416
   25OL    C113 1032   0.057   2.429   5.198
   25OL    H13R 1033  -0.025   2.360   5.213
   25OL    H13S 1034   0.137   2.357   5.176
   25OL    C114 1035   0.046   2.523   5.075
   25OL    H14R 1036   0.126   2.600   5.079
   25OL    H14S 1037  -0.047   2.580   5.063
   25OL    C115 1038   0.054   2.443   4.946
   25OL    H15R 1039   0.015   2.340   4.964
   25OL    H15S 1040   0.162   2.435   4.917
   25OL    C116 1041  -0.023   2.503   4.830
   25OL    H16R 1042   0.009   2.607   4.807
   25OL    H16S 1043  -0.133   2.507   4.848
   25OL    C117 1044   0.002   2.413   4.712
   25OL    H17R 1045  -0.052   2.316   4.730
   25OL    H17S 1046   0.111   2.389   4.702
   25OL    C118 1047  -0.042   2.468   4.581
   25OL    H18R 1048   0.030   2.534   4.528
   25OL    H18S 1049  -0.141   2.517   4.591
   25OL    H18T 1050  -0.048   2.377   4.520
   26OL     C12 1051   4.489   3.348   5.652
   26OL     H2R 1052   4.569   3.397   5.711
   26OL     H2S 1053   4.456   3.260   5.711
   26OL     C13 1054   4.530   3.315   5.511
   26OL     H3R 1055   4.628   3.292   5.533
   26OL     H3S 1056   4.541   3.396   5.437
   26OL     C14 1057   4.454   3.201   5.447
   26OL     H4R 1058   4.453   3.114   5.516
   26OL     H4S 1059   4.351   3.241   5.436
   26OL     C15 1060   4.510   3.160   5.310
   26OL     H5R 1061   4.612   3.117   5.321
   26OL     H5S 1062   4.521   3.252   5.247
   26OL     C16 1063   4.417   3.058   5.244
   26OL     H6R 1064   4.314   3.101   5.238
   26OL     H6S 1065   4.411   2.968   5.309
   26OL     C17 1066   4.460   3.014   5.103
   26OL     H7R 1067   4.552   2.952   5.111
   26OL     H7S 1068   4.380   2.948   5.063
   26OL     C18 1069   4.479   3.134   5.006
   26OL     H8R 1070   4.547   3.209   5.048
   26OL     H8S 1071   4.379   3.182   4.998
   26OL     C19 1072   4.532   3.098   4.870
   26OL     H9R 1073   4.641   3.087   4.865
   26OL    C110 1074   4.459   3.085   4.758
   26OL    H10R 1075   4.508   3.043   4.671
   26OL    C111 1076   4.311   3.101   4.736
   26OL    H11R 1077   4.275   3.003   4.697
   26OL    H11S 1078   4.260   3.108   4.835
   26OL    C112 1079   4.255   3.221   4.652
   26OL    H12R 1080   4.290   3.316   4.696
   26OL    H12S 1081   4.144   3.216   4.663
   26OL    C113 1082   4.270   3.226   4.498
   26OL    H13R 1083   4.211   3.307   4.450
   26OL    H13S 1084   4.369   3.263   4.473
   26OL    C114 1085   4.219   3.092   4.439
   26OL    H14R 1086   4.110   3.095   4.436
   26OL    H14S 1087   4.251   3.012   4.509
   26OL    C115 1088   4.278   3.035   4.310
   26OL    H15R 1089   4.317   2.931   4.315
   26OL    H15S 1090   4.353   3.095   4.311
   26OL    C116 1091   4.265   3.090   4.168
   26OL    H16R 1092   4.163   3.094   4.163
   26OL    H16S 1093   4.283   3.017   4.087
   26OL    C117 1094   4.264   3.236   4.141
   26OL    H17R 1095   4.200   3.224   4.047
   26OL    H17S 1096   4.214   3.283   4.229
   26OL    C118 1097   4.359   3.333   4.073
   26OL    H18R 1098   4.299   3.398   4.014
   26OL    H18S 1099   4.414   3.395   4.143
   26OL    H18T 1100   4.399   3.306   3.975
   27PE     C11 1101   4.376   3.440   5.642
   27PE     O12 1102   4.330   3.491   5.541
   27PE     O11 1103   4.338   3.448   5.765
   27PE      C1 1104   4.224   3.526   5.790
   27PE      HR 1105   4.249   3.586   5.879
   27PE      HS 1106   4.194   3.577   5.701
   27PE      C2 1107   4.091   3.460   5.810
   27PE      HX 1108   4.009   3.533   5.795
   27PE      C3 1109   4.083   3.421   5.955
   27PE      HA 1110   4.098   3.517   6.011
   27PE      HB 1111   3.984   3.379   5.981
   27PE     O31 1112   4.186   3.327   5.978
   27PE     P31 1113   4.227   3.310   6.126
   27PE     O32 1114   4.091   3.270   6.189
   27PE     C31 1115   4.063   3.131   6.178
   27PE     H1A 1116   4.065   3.097   6.072
   27PE     H1B 1117   4.138   3.071   6.236
   27PE     C32 1118   3.929   3.119   6.244
   27PE     H2A 1119   3.923   3.024   6.300
   27PE     H2B 1120   3.914   3.205   6.313
   27PE     N31 1121   3.823   3.123   6.139
   27PE    HN1A 1122   3.736   3.164   6.178
   27PE    HN1B 1123   3.858   3.180   6.058
   27PE    HN1C 1124   3.808   3.025   6.107
   27PE     O33 1125   4.319   3.195   6.133
   27PE     O34 1126   4.267   3.439   6.186
   27PE     O21 1127   4.088   3.362   5.709
   27PE     C21 1128   3.992   3.281   5.716
   27PE     O22 1129   3.890   3.290   5.784
   28OL     C12 1130   4.031   3.163   5.629
   28OL     H2R 1131   4.057   3.082   5.700
   28OL     H2S 1132   4.121   3.185   5.567
   28OL     C13 1133   3.911   3.121   5.544
   28OL     H3R 1134   3.826   3.133   5.613
   28OL     H3S 1135   3.919   3.014   5.517
   28OL     C14 1136   3.881   3.204   5.419
   28OL     H4R 1137   3.869   3.313   5.440
   28OL     H4S 1138   3.782   3.168   5.382
   28OL     C15 1139   3.985   3.183   5.311
   28OL     H5R 1140   4.008   3.074   5.307
   28OL     H5S 1141   4.079   3.235   5.340
   28OL     C16 1142   3.942   3.239   5.174
   28OL     H6R 1143   3.940   3.350   5.178
   28OL     H6S 1144   3.840   3.202   5.146
   28OL     C17 1145   4.041   3.203   5.065
   28OL     H7R 1146   4.146   3.205   5.106
   28OL     H7S 1147   4.036   3.265   4.973
   28OL     C18 1148   4.016   3.062   5.025
   28OL     H8R 1149   4.032   3.007   5.120
   28OL     H8S 1150   4.102   3.042   4.958
   28OL     C19 1151   3.883   3.017   4.972
   28OL     H9R 1152   3.802   3.002   5.044
   28OL    C110 1153   3.861   2.986   4.846
   28OL    H10R 1154   3.763   2.946   4.815
   28OL    C111 1155   3.971   2.995   4.745
   28OL    H11R 1156   4.069   2.958   4.779
   28OL    H11S 1157   3.989   3.097   4.709
   28OL    C112 1158   3.938   2.910   4.629
   28OL    H12R 1159   3.902   2.806   4.656
   28OL    H12S 1160   4.029   2.911   4.566
   28OL    C113 1161   3.825   2.951   4.551
   28OL    H13R 1162   3.750   2.917   4.625
   28OL    H13S 1163   3.814   2.877   4.469
   28OL    C114 1164   3.818   3.103   4.518
   28OL    H14R 1165   3.914   3.113   4.464
   28OL    H14S 1166   3.830   3.164   4.608
   28OL    C115 1167   3.687   3.163   4.450
   28OL    H15R 1168   3.615   3.172   4.527
   28OL    H15S 1169   3.648   3.111   4.360
   28OL    C116 1170   3.649   3.298   4.409
   28OL    H16R 1171   3.636   3.375   4.487
   28OL    H16S 1172   3.559   3.297   4.339
   28OL    C117 1173   3.765   3.311   4.337
   28OL    H17R 1174   3.719   3.290   4.236
   28OL    H17S 1175   3.857   3.254   4.358
   28OL    C118 1176   3.819   3.429   4.352
   28OL    H18R 1177   3.919   3.438   4.301
   28OL    H18S 1178   3.774   3.501   4.419
   28OL    H18T 1179   3.748   3.465   4.277
   29OL     C12 1180   0.590   4.068   5.723
   29OL     H2R 1181   0.537   4.151   5.776
   29OL     H2S 1182   0.698   4.073   5.744
   29OL     C13 1183   0.557   4.064   5.576
   29OL     H3R 1184   0.446   4.074   5.581
   29OL     H3S 1185   0.575   3.966   5.528
   29OL     C14 1186   0.635   4.177   5.507
   29OL     H4R 1187   0.615   4.268   5.570
   29OL     H4S 1188   0.739   4.150   5.508
   29OL     C15 1189   0.617   4.201   5.356
   29OL     H5R 1190   0.671   4.270   5.291
   29OL     H5S 1191   0.557   4.290   5.382
   29OL     C16 1192   0.558   4.071   5.286
   29OL     H6R 1193   0.467   4.075   5.226
   29OL     H6S 1194   0.505   3.999   5.351
   29OL     C17 1195   0.649   3.993   5.206
   29OL     H7R 1196   0.711   4.064   5.147
   29OL     H7S 1197   0.705   3.943   5.289
   29OL     C18 1198   0.570   3.894   5.122
   29OL     H8R 1199   0.510   3.938   5.039
   29OL     H8S 1200   0.501   3.831   5.183
   29OL     C19 1201   0.685   3.814   5.076
   29OL     H9R 1202   0.777   3.818   5.136
   29OL    C110 1203   0.685   3.746   4.965
   29OL    H10R 1204   0.765   3.676   4.948
   29OL    C111 1205   0.579   3.731   4.866
   29OL    H11R 1206   0.639   3.666   4.801
   29OL    H11S 1207   0.489   3.681   4.909
   29OL    C112 1208   0.534   3.832   4.764
   29OL    H12R 1209   0.490   3.922   4.810
   29OL    H12S 1210   0.462   3.783   4.695
   29OL    C113 1211   0.641   3.876   4.670
   29OL    H13R 1212   0.732   3.916   4.719
   29OL    H13S 1213   0.674   3.784   4.612
   29OL    C114 1214   0.571   3.989   4.587
   29OL    H14R 1215   0.601   4.087   4.627
   29OL    H14S 1216   0.463   3.967   4.571
   29OL    C115 1217   0.624   3.983   4.451
   29OL    H15R 1218   0.606   3.874   4.445
   29OL    H15S 1219   0.722   3.968   4.495
   29OL    C116 1220   0.600   4.086   4.318
   29OL    H16R 1221   0.620   4.185   4.358
   29OL    H16S 1222   0.494   4.072   4.292
   29OL    C117 1223   0.679   4.093   4.166
   29OL    H17R 1224   0.786   4.084   4.141
   29OL    H17S 1225   0.681   4.003   4.119
   29OL    C118 1226   0.663   4.169   4.045
   29OL    H18R 1227   0.559   4.147   4.057
   29OL    H18S 1228   0.716   4.259   4.068
   29OL    H18T 1229   0.712   4.120   3.957
   30PE     C11 1230   0.531   3.944   5.774
   30PE     O12 1231   0.445   3.875   5.721
   30PE     O11 1232   0.577   3.935   5.892
   30PE      C1 1233   0.558   3.810   5.952
   30PE      HR 1234   0.514   3.839   6.047
   30PE      HS 1235   0.484   3.741   5.905
   30PE      C2 1236   0.691   3.733   5.964
   30PE      HX 1237   0.662   3.631   5.988
   30PE      C3 1238   0.796   3.787   6.062
   30PE      HA 1239   0.750   3.817   6.157
   30PE      HB 1240   0.869   3.704   6.084
   30PE     O31 1241   0.854   3.902   6.004
   30PE     P31 1242   0.992   3.944   6.055
   30PE     O32 1243   0.964   3.994   6.197
   30PE     C31 1244   0.867   4.093   6.211
   30PE     H1A 1245   0.907   4.190   6.174
   30PE     H1B 1246   0.774   4.069   6.153
   30PE     C32 1247   0.835   4.088   6.359
   30PE     H2A 1248   0.789   4.183   6.388
   30PE     H2B 1249   0.769   4.001   6.375
   30PE     N31 1250   0.960   4.061   6.442
   30PE    HN1A 1251   1.040   4.095   6.385
   30PE    HN1B 1252   0.958   4.101   6.538
   30PE    HN1C 1253   0.977   3.958   6.444
   30PE     O33 1254   1.074   3.825   6.079
   30PE     O34 1255   1.041   4.060   5.978
   30PE     O21 1256   0.746   3.728   5.838
   30PE     C21 1257   0.820   3.629   5.824
   30PE     O22 1258   0.863   3.544   5.900
   31OL     C12 1259   0.808   3.619   5.678
   31OL     H2R 1260   0.709   3.613   5.636
   31OL     H2S 1261   0.854   3.520   5.663
   31OL     C13 1262   0.840   3.742   5.590
   31OL     H3R 1263   0.864   3.708   5.491
   31OL     H3S 1264   0.919   3.757   5.665
   31OL     C14 1265   0.867   3.891   5.600
   31OL     H4R 1266   0.841   3.928   5.701
   31OL     H4S 1267   0.800   3.924   5.519
   31OL     C15 1268   1.008   3.944   5.559
   31OL     H5R 1269   1.026   3.949   5.451
   31OL     H5S 1270   1.102   3.906   5.604
   31OL     C16 1271   1.007   4.087   5.595
   31OL     H6R 1272   1.000   4.088   5.706
   31OL     H6S 1273   0.913   4.121   5.549
   31OL     C17 1274   1.128   4.163   5.542
   31OL     H7R 1275   1.217   4.118   5.590
   31OL     H7S 1276   1.114   4.267   5.578
   31OL     C18 1277   1.151   4.163   5.389
   31OL     H8R 1278   1.178   4.060   5.356
   31OL     H8S 1279   1.242   4.224   5.369
   31OL     C19 1280   1.036   4.224   5.312
   31OL     H9R 1281   0.995   4.314   5.361
   31OL    C110 1282   0.977   4.179   5.200
   31OL    H10R 1283   0.895   4.236   5.153
   31OL    C111 1284   1.015   4.055   5.126
   31OL    H11R 1285   0.927   3.988   5.113
   31OL    H11S 1286   1.088   4.003   5.190
   31OL    C112 1287   1.085   4.071   4.990
   31OL    H12R 1288   1.120   3.971   4.958
   31OL    H12S 1289   1.178   4.131   5.002
   31OL    C113 1290   0.996   4.133   4.881
   31OL    H13R 1291   0.974   4.238   4.909
   31OL    H13S 1292   0.900   4.078   4.873
   31OL    C114 1293   1.068   4.128   4.745
   31OL    H14R 1294   1.085   4.022   4.723
   31OL    H14S 1295   1.168   4.175   4.755
   31OL    C115 1296   0.992   4.195   4.630
   31OL    H15R 1297   0.962   4.296   4.667
   31OL    H15S 1298   0.898   4.140   4.609
   31OL    C116 1299   1.077   4.214   4.501
   31OL    H16R 1300   1.171   4.266   4.526
   31OL    H16S 1301   1.017   4.279   4.433
   31OL    C117 1302   1.124   4.088   4.426
   31OL    H17R 1303   1.052   4.009   4.448
   31OL    H17S 1304   1.209   4.038   4.475
   31OL    C118 1305   1.155   4.110   4.275
   31OL    H18R 1306   1.231   4.188   4.260
   31OL    H18S 1307   1.068   4.146   4.214
   31OL    H18T 1308   1.185   4.014   4.227
   32OL     C12 1309   3.438   0.214   5.297
   32OL     H2R 1310   3.548   0.208   5.285
   32OL     H2S 1311   3.384   0.165   5.213
   32OL     C13 1312   3.395   0.353   5.294
   32OL     H3R 1313   3.472   0.393   5.226
   32OL     H3S 1314   3.432   0.408   5.384
   32OL     C14 1315   3.240   0.386   5.269
   32OL     H4R 1316   3.196   0.320   5.344
   32OL     H4S 1317   3.216   0.486   5.312
   32OL     C15 1318   3.149   0.393   5.136
   32OL     H5R 1319   3.068   0.466   5.134
   32OL     H5S 1320   3.114   0.293   5.112
   32OL     C16 1321   3.189   0.390   4.994
   32OL     H6R 1322   3.276   0.321   5.003
   32OL     H6S 1323   3.215   0.482   4.940
   32OL     C17 1324   3.094   0.353   4.897
   32OL     H7R 1325   2.993   0.387   4.921
   32OL     H7S 1326   3.106   0.425   4.818
   32OL     C18 1327   3.150   0.213   4.865
   32OL     H8R 1328   3.125   0.151   4.943
   32OL     H8S 1329   3.259   0.198   4.856
   32OL     C19 1330   3.097   0.193   4.736
   32OL     H9R 1331   3.024   0.271   4.719
   32OL    C110 1332   3.130   0.116   4.637
   32OL    H10R 1333   3.120   0.166   4.540
   32OL    C111 1334   3.228   0.012   4.631
   32OL    H11R 1335   3.251  -0.014   4.735
   32OL    H11S 1336   3.171  -0.068   4.582
   32OL    C112 1337   3.353   0.044   4.551
   32OL    H12R 1338   3.419  -0.041   4.579
   32OL    H12S 1339   3.403   0.138   4.582
   32OL    C113 1340   3.329   0.044   4.400
   32OL    H13R 1341   3.280  -0.051   4.369
   32OL    H13S 1342   3.262   0.128   4.370
   32OL    C114 1343   3.460   0.056   4.324
   32OL    H14R 1344   3.526  -0.028   4.356
   32OL    H14S 1345   3.511   0.150   4.352
   32OL    C115 1346   3.432   0.046   4.175
   32OL    H15R 1347   3.400   0.146   4.135
   32OL    H15S 1348   3.355  -0.030   4.152
   32OL    C116 1349   3.551   0.005   4.096
   32OL    H16R 1350   3.526  -0.019   3.990
   32OL    H16S 1351   3.605  -0.083   4.139
   32OL    C117 1352   3.643   0.120   4.093
   32OL    H17R 1353   3.604   0.223   4.084
   32OL    H17S 1354   3.689   0.118   4.195
   32OL    C118 1355   3.727   0.084   3.974
   32OL    H18R 1356   3.805   0.159   3.967
   32OL    H18S 1357   3.766  -0.019   3.996
   32OL    H18T 1358   3.689   0.076   3.873
   33PE     C11 1359   3.396   0.167   5.430
   33PE     O12 1360   3.326   0.071   5.439
   33PE     O11 1361   3.437   0.244   5.530
   33PE      C1 1362   3.401   0.196   5.662
   33PE      HR 1363   3.404   0.281   5.736
   33PE      HS 1364   3.303   0.147   5.669
   33PE      C2 1365   3.516   0.117   5.711
   33PE      HX 1366   3.524   0.027   5.646
   33PE      C3 1367   3.511   0.075   5.859
   33PE      HA 1368   3.412   0.032   5.885
   33PE      HB 1369   3.590  -0.001   5.875
   33PE     O31 1370   3.541   0.191   5.936
   33PE     P31 1371   3.507   0.206   6.087
   33PE     O32 1372   3.567   0.069   6.149
   33PE     C31 1373   3.690   0.088   6.220
   33PE     H1A 1374   3.773   0.127   6.155
   33PE     H1B 1375   3.676   0.163   6.303
   33PE     C32 1376   3.733  -0.042   6.286
   33PE     H2A 1377   3.825  -0.026   6.340
   33PE     H2B 1378   3.667  -0.065   6.368
   33PE     N31 1379   3.742  -0.164   6.195
   33PE    HN1A 1380   3.657  -0.166   6.133
   33PE    HN1B 1381   3.825  -0.155   6.133
   33PE    HN1C 1382   3.743  -0.255   6.248
   33PE     O33 1383   3.580   0.320   6.146
   33PE     O34 1384   3.361   0.206   6.106
   33PE     O21 1385   3.622   0.204   5.687
   33PE     C21 1386   3.732   0.157   5.710
   33PE     O22 1387   3.767   0.039   5.703
   34OL     C12 1388   3.815   0.283   5.718
   34OL     H2R 1389   3.870   0.262   5.811
   34OL     H2S 1390   3.760   0.379   5.724
   34OL     C13 1391   3.895   0.297   5.592
   34OL     H3R 1392   3.877   0.200   5.548
   34OL     H3S 1393   4.001   0.318   5.594
   34OL     C14 1394   3.856   0.384   5.481
   34OL     H4R 1395   3.832   0.487   5.505
   34OL     H4S 1396   3.772   0.323   5.436
   34OL     C15 1397   3.968   0.390   5.384
   34OL     H5R 1398   4.050   0.322   5.411
   34OL     H5S 1399   4.052   0.461   5.384
   34OL     C16 1400   3.883   0.363   5.260
   34OL     H6R 1401   3.825   0.271   5.239
   34OL     H6S 1402   3.954   0.325   5.199
   34OL     C17 1403   3.817   0.488   5.219
   34OL     H7R 1404   3.889   0.558   5.264
   34OL     H7S 1405   3.732   0.497   5.288
   34OL     C18 1406   3.785   0.504   5.067
   34OL     H8R 1407   3.853   0.530   4.989
   34OL     H8S 1408   3.739   0.605   5.076
   34OL     C19 1409   3.712   0.371   5.047
   34OL     H9R 1410   3.645   0.350   5.129
   34OL    C110 1411   3.708   0.292   4.928
   34OL    H10R 1412   3.632   0.216   4.920
   34OL    C111 1413   3.784   0.323   4.799
   34OL    H11R 1414   3.818   0.222   4.765
   34OL    H11S 1415   3.883   0.357   4.815
   34OL    C112 1416   3.717   0.373   4.665
   34OL    H12R 1417   3.637   0.299   4.638
   34OL    H12S 1418   3.788   0.368   4.580
   34OL    C113 1419   3.655   0.514   4.660
   34OL    H13R 1420   3.713   0.595   4.699
   34OL    H13S 1421   3.568   0.531   4.722
   34OL    C114 1422   3.608   0.551   4.522
   34OL    H14R 1423   3.690   0.550   4.449
   34OL    H14S 1424   3.562   0.654   4.525
   34OL    C115 1425   3.497   0.456   4.489
   34OL    H15R 1426   3.440   0.489   4.564
   34OL    H15S 1427   3.504   0.346   4.497
   34OL    C116 1428   3.413   0.504   4.382
   34OL    H16R 1429   3.392   0.608   4.410
   34OL    H16S 1430   3.317   0.456   4.353
   34OL    C117 1431   3.513   0.465   4.291
   34OL    H17R 1432   3.554   0.360   4.311
   34OL    H17S 1433   3.592   0.541   4.275
   34OL    C118 1434   3.440   0.444   4.177
   34OL    H18R 1435   3.533   0.413   4.136
   34OL    H18S 1436   3.401   0.540   4.137
   34OL    H18T 1437   3.370   0.359   4.167
   35OL     C12 1438   4.204   3.813   5.783
   35OL     H2R 1439   4.150   3.748   5.854
   35OL     H2S 1440   4.178   3.913   5.820
   35OL     C13 1441   4.157   3.793   5.636
   35OL     H3R 1442   4.201   3.708   5.579
   35OL     H3S 1443   4.201   3.875   5.578
   35OL     C14 1444   4.006   3.772   5.628
   35OL     H4R 1445   3.973   3.683   5.684
   35OL     H4S 1446   3.957   3.859   5.677
   35OL     C15 1447   3.964   3.757   5.483
   35OL     H5R 1448   3.859   3.721   5.476
   35OL     H5S 1449   4.028   3.680   5.433
   35OL     C16 1450   3.978   3.893   5.417
   35OL     H6R 1451   4.078   3.936   5.439
   35OL     H6S 1452   3.904   3.961   5.465
   35OL     C17 1453   3.959   3.895   5.265
   35OL     H7R 1454   3.859   3.853   5.242
   35OL     H7S 1455   3.960   4.002   5.233
   35OL     C18 1456   4.067   3.821   5.183
   35OL     H8R 1457   4.041   3.840   5.076
   35OL     H8S 1458   4.056   3.711   5.200
   35OL     C19 1459   4.209   3.863   5.213
   35OL     H9R 1460   4.236   3.864   5.320
   35OL    C110 1461   4.308   3.891   5.126
   35OL    H10R 1462   4.407   3.919   5.166
   35OL    C111 1463   4.299   3.884   4.976
   35OL    H11R 1464   4.382   3.823   4.935
   35OL    H11S 1465   4.205   3.832   4.944
   35OL    C112 1466   4.300   4.020   4.905
   35OL    H12R 1467   4.394   4.075   4.929
   35OL    H12S 1468   4.214   4.082   4.939
   35OL    C113 1469   4.289   3.997   4.754
   35OL    H13R 1470   4.378   3.940   4.719
   35OL    H13S 1471   4.200   3.935   4.733
   35OL    C114 1472   4.276   4.128   4.675
   35OL    H14R 1473   4.352   4.199   4.711
   35OL    H14S 1474   4.177   4.172   4.701
   35OL    C115 1475   4.286   4.107   4.522
   35OL    H15R 1476   4.261   4.203   4.473
   35OL    H15S 1477   4.215   4.029   4.491
   35OL    C116 1478   4.425   4.065   4.473
   35OL    H16R 1479   4.468   3.980   4.532
   35OL    H16S 1480   4.482   4.146   4.513
   35OL    C117 1481   4.450   4.039   4.320
   35OL    H17R 1482   4.545   3.982   4.315
   35OL    H17S 1483   4.369   3.970   4.290
   35OL    C118 1484   4.455   4.149   4.208
   35OL    H18R 1485   4.470   4.101   4.109
   35OL    H18S 1486   4.367   4.216   4.209
   35OL    H18T 1487   4.542   4.217   4.207
   36PE     C11 1488   4.354   3.790   5.789
   36PE     O12 1489   4.421   3.752   5.695
   36PE     O11 1490   4.403   3.813   5.911
   36PE      C1 1491   4.538   3.865   5.907
   36PE      HR 1492   4.588   3.844   6.003
   36PE      HS 1493   4.601   3.821   5.826
   36PE      C2 1494   4.535   4.017   5.879
   36PE      HX 1495   4.637   4.058   5.889
   36PE      C3 1496   4.443   4.091   5.978
   36PE      HA 1497   4.470   4.053   6.077
   36PE      HB 1498   4.467   4.200   5.978
   36PE     O31 1499   4.306   4.067   5.944
   36PE     P31 1500   4.193   4.113   6.042
   36PE     O32 1501   4.250   4.068   6.183
   36PE     C31 1502   4.289   3.933   6.205
   36PE     H1A 1503   4.247   3.863   6.127
   36PE     H1B 1504   4.399   3.922   6.202
   36PE     C32 1505   4.246   3.891   6.344
   36PE     H2A 1506   4.262   3.782   6.355
   36PE     H2B 1507   4.305   3.943   6.422
   36PE     N31 1508   4.101   3.924   6.365
   36PE    HN1A 1509   4.081   3.926   6.467
   36PE    HN1B 1510   4.087   4.018   6.323
   36PE    HN1C 1511   4.047   3.851   6.312
   36PE     O33 1512   4.181   4.258   6.047
   36PE     O34 1513   4.070   4.032   6.027
   36PE     O21 1514   4.493   4.026   5.744
   36PE     C21 1515   4.430   4.130   5.704
   36PE     O22 1516   4.426   4.241   5.754
   37OL     C12 1517   4.396   4.097   5.564
   37OL     H2R 1518   4.433   4.005   5.518
   37OL     H2S 1519   4.447   4.174   5.515
   37OL     C13 1520   4.284   4.167   5.506
   37OL     H3R 1521   4.199   4.143   5.573
   37OL     H3S 1522   4.273   4.136   5.399
   37OL     C14 1523   4.309   4.314   5.499
   37OL     H4R 1524   4.381   4.358   5.423
   37OL     H4S 1525   4.336   4.367   5.595
   37OL     C15 1526   4.167   4.326   5.471
   37OL     H5R 1527   4.217   4.421   5.456
   37OL     H5S 1528   4.104   4.330   5.563
   37OL     C16 1529   4.096   4.287   5.337
   37OL     H6R 1530   3.994   4.333   5.347
   37OL     H6S 1531   4.076   4.181   5.324
   37OL     C17 1532   4.157   4.353   5.213
   37OL     H7R 1533   4.262   4.342   5.182
   37OL     H7S 1534   4.191   4.435   5.270
   37OL     C18 1535   4.060   4.378   5.090
   37OL     H8R 1536   4.056   4.275   5.052
   37OL     H8S 1537   4.118   4.431   5.013
   37OL     C19 1538   3.915   4.433   5.091
   37OL     H9R 1539   3.895   4.538   5.112
   37OL    C110 1540   3.800   4.375   5.066
   37OL    H10R 1541   3.706   4.426   5.094
   37OL    C111 1542   3.796   4.234   5.027
   37OL    H11R 1543   3.695   4.193   5.044
   37OL    H11S 1544   3.871   4.174   5.083
   37OL    C112 1545   3.834   4.241   4.879
   37OL    H12R 1546   3.934   4.289   4.863
   37OL    H12S 1547   3.761   4.301   4.821
   37OL    C113 1548   3.845   4.100   4.825
   37OL    H13R 1549   3.753   4.043   4.853
   37OL    H13S 1550   3.932   4.053   4.876
   37OL    C114 1551   3.862   4.103   4.675
   37OL    H14R 1552   3.939   4.181   4.650
   37OL    H14S 1553   3.766   4.134   4.627
   37OL    C115 1554   3.910   3.971   4.618
   37OL    H15R 1555   3.833   3.892   4.631
   37OL    H15S 1556   4.000   3.938   4.674
   37OL    C116 1557   3.948   3.987   4.472
   37OL    H16R 1558   4.015   4.074   4.458
   37OL    H16S 1559   3.857   4.006   4.411
   37OL    C117 1560   4.023   3.866   4.421
   37OL    H17R 1561   3.954   3.783   4.435
   37OL    H17S 1562   4.107   3.836   4.487
   37OL    C118 1563   4.074   3.887   4.278
   37OL    H18R 1564   4.110   3.792   4.238
   37OL    H18S 1565   4.159   3.958   4.279
   37OL    H18T 1566   3.997   3.926   4.209
   38OL     C12 1567   1.592   2.614   2.974
   38OL     H2R 1568   1.543   2.711   2.984
   38OL     H2S 1569   1.527   2.562   2.901
   38OL     C13 1570   1.600   2.544   3.106
   38OL     H3R 1571   1.496   2.544   3.145
   38OL     H3S 1572   1.668   2.595   3.179
   38OL     C14 1573   1.660   2.410   3.109
   38OL     H4R 1574   1.634   2.363   3.012
   38OL     H4S 1575   1.771   2.424   3.116
   38OL     C15 1576   1.605   2.340   3.232
   38OL     H5R 1577   1.652   2.241   3.232
   38OL     H5S 1578   1.494   2.330   3.220
   38OL     C16 1579   1.624   2.409   3.370
   38OL     H6R 1580   1.567   2.348   3.444
   38OL     H6S 1581   1.582   2.511   3.375
   38OL     C17 1582   1.769   2.411   3.420
   38OL     H7R 1583   1.796   2.304   3.439
   38OL     H7S 1584   1.838   2.449   3.342
   38OL     C18 1585   1.784   2.486   3.553
   38OL     H8R 1586   1.884   2.460   3.597
   38OL     H8S 1587   1.708   2.440   3.618
   38OL     C19 1588   1.769   2.637   3.553
   38OL     H9R 1589   1.840   2.690   3.488
   38OL    C110 1590   1.675   2.710   3.617
   38OL    H10R 1591   1.671   2.818   3.595
   38OL    C111 1592   1.559   2.664   3.703
   38OL    H11R 1593   1.512   2.756   3.747
   38OL    H11S 1594   1.482   2.615   3.641
   38OL    C112 1595   1.583   2.567   3.819
   38OL    H12R 1596   1.639   2.475   3.794
   38OL    H12S 1597   1.493   2.543   3.879
   38OL    C113 1598   1.662   2.642   3.914
   38OL    H13R 1599   1.748   2.682   3.852
   38OL    H13S 1600   1.593   2.717   3.955
   38OL    C114 1601   1.710   2.574   4.037
   38OL    H14R 1602   1.631   2.531   4.099
   38OL    H14S 1603   1.754   2.641   4.115
   38OL    C115 1604   1.825   2.498   3.980
   38OL    H15R 1605   1.899   2.548   3.913
   38OL    H15S 1606   1.792   2.402   3.937
   38OL    C116 1607   1.917   2.486   4.088
   38OL    H16R 1608   1.833   2.436   4.143
   38OL    H16S 1609   1.918   2.544   4.184
   38OL    C117 1610   2.041   2.409   4.031
   38OL    H17R 1611   2.047   2.304   3.986
   38OL    H17S 1612   2.145   2.447   4.036
   38OL    C118 1613   2.037   2.352   4.151
   38OL    H18R 1614   1.940   2.290   4.127
   38OL    H18S 1615   2.117   2.289   4.182
   38OL    H18T 1616   2.042   2.418   4.240
   39PE     C11 1617   1.729   2.624   2.918
   39PE     O12 1618   1.837   2.628   2.977
   39PE     O11 1619   1.707   2.606   2.794
   39PE      C1 1620   1.821   2.588   2.718
   39PE      HR 1621   1.805   2.663   2.643
   39PE      HS 1622   1.913   2.602   2.777
   39PE      C2 1623   1.836   2.457   2.644
   39PE      HX 1624   1.921   2.467   2.571
   39PE      C3 1625   1.708   2.429   2.573
   39PE      HA 1626   1.629   2.448   2.650
   39PE      HB 1627   1.693   2.500   2.489
   39PE     O31 1628   1.704   2.292   2.535
   39PE     P31 1629   1.780   2.242   2.408
   39PE     O32 1630   1.866   2.367   2.358
   39PE     C31 1631   2.000   2.351   2.315
   39PE     H1A 1632   2.048   2.451   2.324
   39PE     H1B 1633   2.059   2.282   2.380
   39PE     C32 1634   2.005   2.311   2.167
   39PE     H2A 1635   1.929   2.369   2.110
   39PE     H2B 1636   2.107   2.334   2.130
   39PE     N31 1637   1.982   2.165   2.138
   39PE    HN1A 1638   1.886   2.139   2.170
   39PE    HN1B 1639   1.994   2.145   2.036
   39PE    HN1C 1640   2.048   2.109   2.194
   39PE     O33 1641   1.880   2.137   2.436
   39PE     O34 1642   1.685   2.213   2.299
   39PE     O21 1643   1.857   2.356   2.739
   39PE     C21 1644   1.975   2.332   2.771
   39PE     O22 1645   2.078   2.338   2.703
   40OL     C12 1646   1.963   2.310   2.923
   40OL     H2R 1647   1.875   2.248   2.944
   40OL     H2S 1648   1.974   2.403   2.982
   40OL     C13 1649   2.077   2.225   2.954
   40OL     H3R 1650   2.150   2.294   2.915
   40OL     H3S 1651   2.071   2.146   2.880
   40OL     C14 1652   2.093   2.148   3.084
   40OL     H4R 1653   2.183   2.083   3.074
   40OL     H4S 1654   2.017   2.068   3.085
   40OL     C15 1655   2.088   2.233   3.212
   40OL     H5R 1656   1.993   2.287   3.214
   40OL     H5S 1657   2.160   2.315   3.231
   40OL     C16 1658   2.109   2.146   3.332
   40OL     H6R 1659   2.204   2.087   3.322
   40OL     H6S 1660   2.026   2.075   3.325
   40OL     C17 1661   2.094   2.224   3.463
   40OL     H7R 1662   1.993   2.265   3.467
   40OL     H7S 1663   2.168   2.308   3.467
   40OL     C18 1664   2.113   2.142   3.587
   40OL     H8R 1665   2.144   2.201   3.676
   40OL     H8S 1666   2.200   2.079   3.559
   40OL     C19 1667   2.000   2.050   3.614
   40OL     H9R 1668   1.965   1.985   3.535
   40OL    C110 1669   1.937   2.026   3.722
   40OL    H10R 1670   1.890   1.926   3.721
   40OL    C111 1671   1.967   2.092   3.849
   40OL    H11R 1672   2.014   2.190   3.831
   40OL    H11S 1673   2.030   2.030   3.916
   40OL    C112 1674   1.825   2.120   3.890
   40OL    H12R 1675   1.759   2.160   3.808
   40OL    H12S 1676   1.823   2.188   3.975
   40OL    C113 1677   1.758   1.996   3.936
   40OL    H13R 1678   1.764   1.928   3.851
   40OL    H13S 1679   1.652   2.023   3.956
   40OL    C114 1680   1.820   1.935   4.061
   40OL    H14R 1681   1.809   2.032   4.111
   40OL    H14S 1682   1.925   1.916   4.052
   40OL    C115 1683   1.738   1.819   4.114
   40OL    H15R 1684   1.749   1.723   4.057
   40OL    H15S 1685   1.651   1.866   4.159
   40OL    C116 1686   1.728   1.727   4.226
   40OL    H16R 1687   1.821   1.781   4.247
   40OL    H16S 1688   1.715   1.616   4.212
   40OL    C117 1689   1.657   1.748   4.341
   40OL    H17R 1690   1.680   1.850   4.359
   40OL    H17S 1691   1.726   1.681   4.396
   40OL    C118 1692   1.511   1.735   4.358
   40OL    H18R 1693   1.476   1.634   4.380
   40OL    H18S 1694   1.461   1.822   4.312
   40OL    H18T 1695   1.481   1.767   4.457
   41OL     C12 1696   2.135   2.639   2.681
   41OL     H2R 1697   2.079   2.550   2.699
   41OL     H2S 1698   2.219   2.606   2.619
   41OL     C13 1699   2.161   2.686   2.826
   41OL     H3R 1700   2.245   2.631   2.872
   41OL     H3S 1701   2.073   2.665   2.892
   41OL     C14 1702   2.180   2.837   2.824
   41OL     H4R 1703   2.217   2.867   2.723
   41OL     H4S 1704   2.082   2.889   2.843
   41OL     C15 1705   2.268   2.893   2.927
   41OL     H5R 1706   2.276   2.999   2.895
   41OL     H5S 1707   2.366   2.841   2.922
   41OL     C16 1708   2.202   2.882   3.063
   41OL     H6R 1709   2.191   2.776   3.093
   41OL     H6S 1710   2.101   2.926   3.054
   41OL     C17 1711   2.286   2.958   3.164
   41OL     H7R 1712   2.243   2.936   3.263
   41OL     H7S 1713   2.387   2.912   3.162
   41OL     C18 1714   2.300   3.109   3.137
   41OL     H8R 1715   2.346   3.125   3.037
   41OL     H8S 1716   2.376   3.147   3.209
   41OL     C19 1717   2.175   3.192   3.146
   41OL     H9R 1718   2.118   3.202   3.052
   41OL    C110 1719   2.130   3.253   3.256
   41OL    H10R 1720   2.037   3.313   3.249
   41OL    C111 1721   2.195   3.251   3.391
   41OL    H11R 1722   2.305   3.259   3.380
   41OL    H11S 1723   2.162   3.341   3.448
   41OL    C112 1724   2.166   3.123   3.471
   41OL    H12R 1725   2.187   3.033   3.413
   41OL    H12S 1726   2.058   3.107   3.480
   41OL    C113 1727   2.244   3.112   3.604
   41OL    H13R 1728   2.340   3.167   3.593
   41OL    H13S 1729   2.194   3.159   3.691
   41OL    C114 1730   2.279   2.967   3.641
   41OL    H14R 1731   2.354   2.967   3.723
   41OL    H14S 1732   2.323   2.916   3.553
   41OL    C115 1733   2.161   2.886   3.689
   41OL    H15R 1734   2.182   2.778   3.677
   41OL    H15S 1735   2.067   2.909   3.633
   41OL    C116 1736   2.143   2.908   3.837
   41OL    H16R 1737   2.082   3.001   3.850
   41OL    H16S 1738   2.236   2.925   3.894
   41OL    C117 1739   2.085   2.780   3.894
   41OL    H17R 1740   1.986   2.786   3.846
   41OL    H17S 1741   2.107   2.681   3.853
   41OL    C118 1742   2.103   2.773   4.048
   41OL    H18R 1743   2.068   2.877   4.043
   41OL    H18S 1744   2.028   2.707   4.092
   41OL    H18T 1745   2.135   2.834   4.134
   42PE     C11 1746   2.035   2.733   2.614
   42PE     O12 1747   1.968   2.808   2.681
   42PE     O11 1748   2.005   2.692   2.490
   42PE      C1 1749   1.883   2.748   2.434
   42PE      HR 1750   1.884   2.713   2.330
   42PE      HS 1751   1.787   2.701   2.466
   42PE      C2 1752   1.865   2.906   2.428
   42PE      HX 1753   1.776   2.922   2.366
   42PE      C3 1754   1.986   2.965   2.359
   42PE      HA 1755   1.994   2.923   2.257
   42PE      HB 1756   1.966   3.075   2.355
   42PE     O31 1757   2.105   2.932   2.431
   42PE     P31 1758   2.231   3.021   2.405
   42PE     O32 1759   2.247   2.990   2.252
   42PE     C31 1760   2.338   2.893   2.204
   42PE     H1A 1761   2.375   2.931   2.108
   42PE     H1B 1762   2.427   2.878   2.270
   42PE     C32 1763   2.267   2.761   2.179
   42PE     H2A 1764   2.172   2.774   2.122
   42PE     H2B 1765   2.336   2.699   2.119
   42PE     N31 1766   2.236   2.691   2.308
   42PE    HN1A 1767   2.177   2.754   2.368
   42PE    HN1B 1768   2.187   2.602   2.292
   42PE    HN1C 1769   2.325   2.672   2.361
   42PE     O33 1770   2.203   3.164   2.426
   42PE     O34 1771   2.340   2.956   2.478
   42PE     O21 1772   1.852   2.974   2.557
   42PE     C21 1773   1.736   2.939   2.618
   42PE     O22 1774   1.651   2.881   2.558
   43OL     C12 1775   1.729   2.960   2.767
   43OL     H2R 1776   1.812   3.031   2.778
   43OL     H2S 1777   1.762   2.864   2.810
   43OL     C13 1778   1.585   2.990   2.830
   43OL     H3R 1779   1.514   2.928   2.773
   43OL     H3S 1780   1.544   3.091   2.826
   43OL     C14 1781   1.551   2.964   2.977
   43OL     H4R 1782   1.615   2.875   2.982
   43OL     H4S 1783   1.444   2.939   2.987
   43OL     C15 1784   1.584   3.077   3.086
   43OL     H5R 1785   1.581   3.175   3.040
   43OL     H5S 1786   1.675   3.025   3.070
   43OL     C16 1787   1.603   3.087   3.248
   43OL     H6R 1788   1.655   3.002   3.270
   43OL     H6S 1789   1.508   3.092   3.295
   43OL     C17 1790   1.722   3.102   3.360
   43OL     H7R 1791   1.832   3.107   3.347
   43OL     H7S 1792   1.738   3.022   3.438
   43OL     C18 1793   1.691   3.222   3.419
   43OL     H8R 1794   1.641   3.184   3.513
   43OL     H8S 1795   1.612   3.265   3.352
   43OL     C19 1796   1.808   3.315   3.428
   43OL     H9R 1797   1.795   3.403   3.364
   43OL    C110 1798   1.906   3.306   3.522
   43OL    H10R 1799   1.950   3.402   3.549
   43OL    C111 1800   1.917   3.204   3.636
   43OL    H11R 1801   2.008   3.149   3.658
   43OL    H11S 1802   1.838   3.124   3.626
   43OL    C112 1803   1.904   3.282   3.766
   43OL    H12R 1804   1.883   3.244   3.861
   43OL    H12S 1805   1.803   3.275   3.752
   43OL    C113 1806   1.991   3.384   3.842
   43OL    H13R 1807   2.000   3.475   3.782
   43OL    H13S 1808   2.084   3.325   3.853
   43OL    C114 1809   1.941   3.439   3.986
   43OL    H14R 1810   1.842   3.488   3.987
   43OL    H14S 1811   2.017   3.512   4.016
   43OL    C115 1812   1.933   3.348   4.107
   43OL    H15R 1813   2.026   3.287   4.101
   43OL    H15S 1814   1.834   3.295   4.093
   43OL    C116 1815   1.916   3.393   4.251
   43OL    H16R 1816   1.810   3.425   4.263
   43OL    H16S 1817   1.995   3.465   4.275
   43OL    C117 1818   1.935   3.285   4.356
   43OL    H17R 1819   2.023   3.218   4.335
   43OL    H17S 1820   1.837   3.228   4.353
   43OL    C118 1821   1.945   3.319   4.498
   43OL    H18R 1822   1.847   3.355   4.536
   43OL    H18S 1823   2.039   3.366   4.530
   43OL    H18T 1824   1.961   3.226   4.552
   44OL     C12 1825   2.787   2.648   2.976
   44OL     H2R 1826   2.890   2.637   3.017
   44OL     H2S 1827   2.757   2.751   2.987
   44OL     C13 1828   2.683   2.560   3.053
   44OL     H3R 1829   2.702   2.453   3.038
   44OL     H3S 1830   2.584   2.553   3.005
   44OL     C14 1831   2.683   2.589   3.206
   44OL     H4R 1832   2.772   2.540   3.235
   44OL     H4S 1833   2.717   2.686   3.241
   44OL     C15 1834   2.602   2.498   3.296
   44OL     H5R 1835   2.640   2.402   3.258
   44OL     H5S 1836   2.494   2.509   3.283
   44OL     C16 1837   2.632   2.478   3.444
   44OL     H6R 1838   2.694   2.386   3.459
   44OL     H6S 1839   2.537   2.461   3.495
   44OL     C17 1840   2.683   2.602   3.510
   44OL     H7R 1841   2.776   2.638   3.462
   44OL     H7S 1842   2.603   2.675   3.486
   44OL     C18 1843   2.701   2.583   3.659
   44OL     H8R 1844   2.763   2.500   3.687
   44OL     H8S 1845   2.606   2.551   3.707
   44OL     C19 1846   2.769   2.706   3.712
   44OL     H9R 1847   2.859   2.738   3.658
   44OL    C110 1848   2.722   2.775   3.816
   44OL    H10R 1849   2.772   2.868   3.847
   44OL    C111 1850   2.598   2.734   3.889
   44OL    H11R 1851   2.509   2.770   3.831
   44OL    H11S 1852   2.588   2.623   3.894
   44OL    C112 1853   2.592   2.786   4.034
   44OL    H12R 1854   2.490   2.763   4.071
   44OL    H12S 1855   2.606   2.896   4.037
   44OL    C113 1856   2.698   2.719   4.123
   44OL    H13R 1857   2.717   2.617   4.084
   44OL    H13S 1858   2.794   2.775   4.115
   44OL    C114 1859   2.665   2.711   4.273
   44OL    H14R 1860   2.562   2.677   4.291
   44OL    H14S 1861   2.650   2.815   4.309
   44OL    C115 1862   2.776   2.637   4.357
   44OL    H15R 1863   2.740   2.659   4.461
   44OL    H15S 1864   2.872   2.685   4.331
   44OL    C116 1865   2.809   2.484   4.366
   44OL    H16R 1866   2.800   2.424   4.273
   44OL    H16S 1867   2.738   2.442   4.439
   44OL    C117 1868   2.902   2.417   4.466
   44OL    H17R 1869   3.005   2.436   4.429
   44OL    H17S 1870   2.891   2.447   4.572
   44OL    C118 1871   2.867   2.270   4.455
   44OL    H18R 1872   2.764   2.233   4.429
   44OL    H18S 1873   2.917   2.265   4.357
   44OL    H18T 1874   2.912   2.198   4.526
   45PE     C11 1875   2.799   2.612   2.828
   45PE     O12 1876   2.733   2.523   2.781
   45PE     O11 1877   2.900   2.675   2.766
   45PE      C1 1878   2.906   2.638   2.625
   45PE      HR 1879   2.988   2.696   2.577
   45PE      HS 1880   2.933   2.531   2.609
   45PE      C2 1881   2.774   2.678   2.554
   45PE      HX 1882   2.694   2.607   2.586
   45PE      C3 1883   2.781   2.666   2.402
   45PE      HA 1884   2.781   2.558   2.376
   45PE      HB 1885   2.688   2.711   2.359
   45PE     O31 1886   2.902   2.727   2.359
   45PE     P31 1887   2.907   2.853   2.265
   45PE     O32 1888   2.939   2.981   2.358
   45PE     C31 1889   3.064   2.981   2.426
   45PE     H1A 1890   3.068   2.892   2.494
   45PE     H1B 1891   3.149   2.973   2.355
   45PE     C32 1892   3.076   3.106   2.516
   45PE     H2A 1893   2.979   3.119   2.570
   45PE     H2B 1894   3.156   3.090   2.591
   45PE     N31 1895   3.106   3.234   2.441
   45PE    HN1A 1896   3.108   3.314   2.508
   45PE    HN1B 1897   3.197   3.228   2.391
   45PE    HN1C 1898   3.033   3.250   2.369
   45PE     O33 1899   3.020   2.838   2.173
   45PE     O34 1900   2.773   2.878   2.208
   45PE     O21 1901   2.746   2.812   2.595
   45PE     C21 1902   2.620   2.845   2.591
   45PE     O22 1903   2.528   2.769   2.563
   46OL     C12 1904   2.611   2.996   2.623
   46OL     H2R 1905   2.532   3.037   2.558
   46OL     H2S 1906   2.705   3.044   2.591
   46OL     C13 1907   2.574   3.038   2.767
   46OL     H3R 1908   2.476   2.993   2.796
   46OL     H3S 1909   2.561   3.148   2.765
   46OL     C14 1910   2.676   3.010   2.878
   46OL     H4R 1911   2.687   2.902   2.891
   46OL     H4S 1912   2.635   3.053   2.972
   46OL     C15 1913   2.812   3.076   2.853
   46OL     H5R 1914   2.793   3.182   2.822
   46OL     H5S 1915   2.863   3.025   2.769
   46OL     C16 1916   2.903   3.078   2.976
   46OL     H6R 1917   2.864   3.150   3.051
   46OL     H6S 1918   3.003   3.113   2.944
   46OL     C17 1919   2.921   2.943   3.046
   46OL     H7R 1920   2.933   2.865   2.968
   46OL     H7S 1921   2.832   2.919   3.109
   46OL     C18 1922   3.049   2.944   3.131
   46OL     H8R 1923   3.043   3.027   3.205
   46OL     H8S 1924   3.134   2.967   3.063
   46OL     C19 1925   3.076   2.812   3.198
   46OL     H9R 1926   3.089   2.728   3.128
   46OL    C110 1927   3.083   2.788   3.330
   46OL    H10R 1928   3.108   2.686   3.361
   46OL    C111 1929   3.065   2.885   3.443
   46OL    H11R 1930   2.957   2.897   3.464
   46OL    H11S 1931   3.106   2.985   3.418
   46OL    C112 1932   3.134   2.836   3.573
   46OL    H12R 1933   3.099   2.734   3.601
   46OL    H12S 1934   3.101   2.906   3.654
   46OL    C113 1935   3.287   2.838   3.564
   46OL    H13R 1936   3.321   2.941   3.540
   46OL    H13S 1937   3.319   2.771   3.482
   46OL    C114 1938   3.359   2.793   3.692
   46OL    H14R 1939   3.463   2.834   3.693
   46OL    H14S 1940   3.370   2.683   3.682
   46OL    C115 1941   3.289   2.837   3.823
   46OL    H15R 1942   3.184   2.799   3.824
   46OL    H15S 1943   3.288   2.947   3.827
   46OL    C116 1944   3.355   2.783   3.949
   46OL    H16R 1945   3.464   2.769   3.932
   46OL    H16S 1946   3.301   2.687   3.970
   46OL    C117 1947   3.330   2.843   4.085
   46OL    H17R 1948   3.381   2.941   4.086
   46OL    H17S 1949   3.377   2.776   4.162
   46OL    C118 1950   3.181   2.848   4.114
   46OL    H18R 1951   3.126   2.895   4.029
   46OL    H18S 1952   3.164   2.905   4.206
   46OL    H18T 1953   3.139   2.746   4.128
   47OL     C12 1954   2.206   4.023   2.667
   47OL     H2R 1955   2.111   4.081   2.679
   47OL     H2S 1956   2.197   3.937   2.599
   47OL     C13 1957   2.238   3.969   2.811
   47OL     H3R 1958   2.147   3.976   2.873
   47OL     H3S 1959   2.303   4.025   2.873
   47OL     C14 1960   2.326   3.848   2.829
   47OL     H4R 1961   2.272   3.771   2.768
   47OL     H4S 1962   2.426   3.866   2.785
   47OL     C15 1963   2.338   3.805   2.979
   47OL     H5R 1964   2.375   3.700   2.981
   47OL     H5S 1965   2.231   3.808   3.004
   47OL     C16 1966   2.396   3.883   3.098
   47OL     H6R 1967   2.329   3.968   3.119
   47OL     H6S 1968   2.500   3.916   3.082
   47OL     C17 1969   2.381   3.816   3.237
   47OL     H7R 1970   2.424   3.884   3.315
   47OL     H7S 1971   2.273   3.821   3.255
   47OL     C18 1972   2.440   3.674   3.252
   47OL     H8R 1973   2.546   3.686   3.225
   47OL     H8S 1974   2.400   3.608   3.173
   47OL     C19 1975   2.419   3.603   3.385
   47OL     H9R 1976   2.320   3.560   3.403
   47OL    C110 1977   2.508   3.563   3.474
   47OL    H10R 1978   2.472   3.524   3.571
   47OL    C111 1979   2.655   3.580   3.458
   47OL    H11R 1980   2.698   3.480   3.437
   47OL    H11S 1981   2.678   3.645   3.371
   47OL    C112 1982   2.721   3.639   3.582
   47OL    H12R 1983   2.716   3.564   3.664
   47OL    H12S 1984   2.667   3.730   3.616
   47OL    C113 1985   2.867   3.673   3.552
   47OL    H13R 1986   2.922   3.576   3.544
   47OL    H13S 1987   2.875   3.723   3.453
   47OL    C114 1988   2.934   3.759   3.660
   47OL    H14R 1989   2.897   3.863   3.654
   47OL    H14S 1990   3.043   3.764   3.640
   47OL    C115 1991   2.909   3.702   3.800
   47OL    H15R 1992   2.895   3.592   3.789
   47OL    H15S 1993   2.814   3.743   3.842
   47OL    C116 1994   3.025   3.720   3.898
   47OL    H16R 1995   3.052   3.827   3.910
   47OL    H16S 1996   3.112   3.666   3.855
   47OL    C117 1997   2.993   3.661   4.036
   47OL    H17R 1998   2.931   3.570   4.023
   47OL    H17S 1999   3.088   3.629   4.085
   47OL    C118 2000   2.923   3.761   4.128
   47OL    H18R 2001   2.984   3.853   4.139
   47OL    H18S 2002   2.823   3.788   4.089
   47OL    H18T 2003   2.912   3.719   4.230
   48PE     C11 2004   2.292   4.126   2.589
   48PE     O12 2005   2.271   4.246   2.588
   48PE     O11 2006   2.388   4.068   2.522
   48PE      C1 2007   2.497   4.151   2.473
   48PE      HR 2008   2.485   4.201   2.380
   48PE      HS 2009   2.489   4.254   2.508
   48PE      C2 2010   2.638   4.075   2.478
   48PE      HX 2011   2.725   4.130   2.439
   48PE      C3 2012   2.627   3.976   2.373
   48PE      HA 2013   2.574   4.031   2.290
   48PE      HB 2014   2.730   3.946   2.342
   48PE     O31 2015   2.550   3.875   2.435
   48PE     P31 2016   2.500   3.768   2.341
   48PE     O32 2017   2.576   3.643   2.402
   48PE     C31 2018   2.718   3.640   2.420
   48PE     H1A 2019   2.765   3.739   2.445
   48PE     H1B 2020   2.739   3.574   2.507
   48PE     C32 2021   2.784   3.583   2.294
   48PE     H2A 2022   2.787   3.658   2.211
   48PE     H2B 2023   2.887   3.546   2.315
   48PE     N31 2024   2.700   3.469   2.247
   48PE    HN1A 2025   2.616   3.514   2.203
   48PE    HN1B 2026   2.751   3.409   2.179
   48PE    HN1C 2027   2.667   3.418   2.331
   48PE     O33 2028   2.355   3.753   2.354
   48PE     O34 2029   2.554   3.794   2.206
   48PE     O21 2030   2.669   4.018   2.608
   48PE     C21 2031   2.788   3.966   2.631
   48PE     O22 2032   2.882   3.958   2.555
   49OL     C12 2033   2.789   3.902   2.772
   49OL     H2R 2034   2.810   3.795   2.758
   49OL     H2S 2035   2.689   3.917   2.817
   49OL     C13 2036   2.895   3.952   2.869
   49OL     H3R 2037   2.988   3.986   2.816
   49OL     H3S 2038   2.926   3.880   2.948
   49OL     C14 2039   2.844   4.075   2.939
   49OL     H4R 2040   2.834   4.144   2.853
   49OL     H4S 2041   2.934   4.093   3.002
   49OL     C15 2042   2.719   4.088   3.032
   49OL     H5R 2043   2.737   4.013   3.110
   49OL     H5S 2044   2.632   4.053   2.974
   49OL     C16 2045   2.682   4.230   3.096
   49OL     H6R 2046   2.647   4.308   3.027
   49OL     H6S 2047   2.765   4.274   3.156
   49OL     C17 2048   2.584   4.231   3.210
   49OL     H7R 2049   2.482   4.206   3.183
   49OL     H7S 2050   2.582   4.334   3.255
   49OL     C18 2051   2.632   4.117   3.294
   49OL     H8R 2052   2.742   4.115   3.306
   49OL     H8S 2053   2.591   4.021   3.256
   49OL     C19 2054   2.567   4.154   3.415
   49OL     H9R 2055   2.473   4.204   3.399
   49OL    C110 2056   2.614   4.123   3.531
   49OL    H10R 2057   2.571   4.180   3.610
   49OL    C111 2058   2.734   4.046   3.571
   49OL    H11R 2059   2.795   4.007   3.488
   49OL    H11S 2060   2.717   3.963   3.642
   49OL    C112 2061   2.799   4.150   3.652
   49OL    H12R 2062   2.816   4.245   3.591
   49OL    H12S 2063   2.892   4.099   3.684
   49OL    C113 2064   2.749   4.189   3.788
   49OL    H13R 2065   2.651   4.233   3.783
   49OL    H13S 2066   2.805   4.282   3.786
   49OL    C114 2067   2.777   4.096   3.916
   49OL    H14R 2068   2.854   4.028   3.876
   49OL    H14S 2069   2.693   4.033   3.944
   49OL    C115 2070   2.833   4.137   4.059
   49OL    H15R 2071   2.917   4.203   4.062
   49OL    H15S 2072   2.870   4.046   4.109
   49OL    C116 2073   2.750   4.212   4.161
   49OL    H16R 2074   2.752   4.316   4.140
   49OL    H16S 2075   2.802   4.221   4.259
   49OL    C117 2076   2.606   4.179   4.150
   49OL    H17R 2077   2.597   4.085   4.207
   49OL    H17S 2078   2.573   4.167   4.044
   49OL    C118 2079   2.511   4.281   4.202
   49OL    H18R 2080   2.410   4.250   4.179
   49OL    H18S 2081   2.513   4.381   4.155
   49OL    H18T 2082   2.530   4.292   4.311
   50OL     C12 2083   3.424   3.048   2.852
   50OL     H2R 2084   3.343   3.086   2.917
   50OL     H2S 2085   3.381   3.010   2.756
   50OL     C13 2086   3.507   2.943   2.923
   50OL     H3R 2087   3.571   2.986   3.003
   50OL     H3S 2088   3.574   2.897   2.846
   50OL     C14 2089   3.423   2.837   2.988
   50OL     H4R 2090   3.362   2.873   3.073
   50OL     H4S 2091   3.353   2.798   2.909
   50OL     C15 2092   3.515   2.725   3.031
   50OL     H5R 2093   3.589   2.709   2.949
   50OL     H5S 2094   3.450   2.635   3.045
   50OL     C16 2095   3.607   2.741   3.149
   50OL     H6R 2096   3.582   2.832   3.207
   50OL     H6S 2097   3.711   2.749   3.108
   50OL     C17 2098   3.587   2.613   3.228
   50OL     H7R 2099   3.480   2.596   3.250
   50OL     H7S 2100   3.621   2.537   3.155
   50OL     C18 2101   3.665   2.602   3.357
   50OL     H8R 2102   3.765   2.619   3.333
   50OL     H8S 2103   3.660   2.498   3.398
   50OL     C19 2104   3.638   2.715   3.451
   50OL     H9R 2105   3.534   2.746   3.455
   50OL    C110 2106   3.726   2.799   3.505
   50OL    H10R 2107   3.695   2.867   3.584
   50OL    C111 2108   3.874   2.803   3.488
   50OL    H11R 2109   3.904   2.778   3.387
   50OL    H11S 2110   3.935   2.890   3.515
   50OL    C112 2111   3.898   2.710   3.597
   50OL    H12R 2112   4.006   2.693   3.601
   50OL    H12S 2113   3.848   2.610   3.585
   50OL    C113 2114   3.900   2.771   3.725
   50OL    H13R 2115   3.801   2.810   3.749
   50OL    H13S 2116   3.888   2.685   3.787
   50OL    C114 2117   4.032   2.855   3.729
   50OL    H14R 2118   4.031   2.948   3.673
   50OL    H14S 2119   4.133   2.810   3.714
   50OL    C115 2120   4.056   2.892   3.860
   50OL    H15R 2121   4.151   2.947   3.878
   50OL    H15S 2122   4.078   2.802   3.909
   50OL    C116 2123   3.932   2.919   3.925
   50OL    H16R 2124   3.851   2.840   3.934
   50OL    H16S 2125   3.874   2.994   3.866
   50OL    C117 2126   4.026   2.952   4.048
   50OL    H17R 2127   4.074   3.039   4.010
   50OL    H17S 2128   3.923   2.964   4.045
   50OL    C118 2129   4.077   2.901   4.198
   50OL    H18R 2130   4.023   2.850   4.279
   50OL    H18S 2131   4.174   2.854   4.195
   50OL    H18T 2132   4.070   2.969   4.285
   51PE     C11 2133   3.525   3.155   2.827
   51PE     O12 2134   3.574   3.223   2.916
   51PE     O11 2135   3.538   3.175   2.697
   51PE      C1 2136   3.605   3.294   2.656
   51PE      HR 2137   3.549   3.332   2.569
   51PE      HS 2138   3.615   3.371   2.736
   51PE      C2 2139   3.743   3.276   2.596
   51PE      HX 2140   3.767   3.373   2.546
   51PE      C3 2141   3.734   3.168   2.488
   51PE      HA 2142   3.646   3.176   2.422
   51PE      HB 2143   3.812   3.198   2.420
   51PE     O31 2144   3.758   3.037   2.537
   51PE     P31 2145   3.686   2.907   2.483
   51PE     O32 2146   3.659   2.945   2.330
   51PE     C31 2147   3.772   2.954   2.245
   51PE     H1A 2148   3.804   3.057   2.261
   51PE     H1B 2149   3.855   2.883   2.273
   51PE     C32 2150   3.744   2.929   2.096
   51PE     H2A 2151   3.839   2.904   2.044
   51PE     H2B 2152   3.673   2.845   2.082
   51PE     N31 2153   3.688   3.052   2.029
   51PE    HN1A 2154   3.663   3.035   1.929
   51PE    HN1B 2155   3.604   3.089   2.080
   51PE    HN1C 2156   3.756   3.130   2.026
   51PE     O33 2157   3.789   2.801   2.481
   51PE     O34 2158   3.555   2.886   2.545
   51PE     O21 2159   3.837   3.249   2.700
   51PE     C21 2160   3.960   3.285   2.674
   51PE     O22 2161   3.997   3.355   2.581
   52OL     C12 2162   4.050   3.229   2.778
   52OL     H2R 2163   4.046   3.277   2.876
   52OL     H2S 2164   4.147   3.264   2.740
   52OL     C13 2165   4.010   3.081   2.779
   52OL     H3R 2166   4.028   3.039   2.677
   52OL     H3S 2167   3.903   3.067   2.804
   52OL     C14 2168   4.073   2.987   2.878
   52OL     H4R 2169   4.178   2.984   2.861
   52OL     H4S 2170   4.045   2.883   2.859
   52OL     C15 2171   4.085   3.032   3.018
   52OL     H5R 2172   4.116   3.138   3.011
   52OL     H5S 2173   4.167   2.967   3.061
   52OL     C16 2174   3.968   3.026   3.103
   52OL     H6R 2175   3.920   2.931   3.071
   52OL     H6S 2176   3.910   3.116   3.074
   52OL     C17 2177   4.021   3.016   3.246
   52OL     H7R 2178   4.110   2.953   3.237
   52OL     H7S 2179   3.957   2.952   3.306
   52OL     C18 2180   4.048   3.145   3.320
   52OL     H8R 2181   4.111   3.223   3.273
   52OL     H8S 2182   4.090   3.133   3.422
   52OL     C19 2183   3.910   3.196   3.317
   52OL     H9R 2184   3.895   3.244   3.222
   52OL    C110 2185   3.811   3.186   3.403
   52OL    H10R 2186   3.734   3.265   3.404
   52OL    C111 2187   3.827   3.112   3.529
   52OL    H11R 2188   3.932   3.086   3.553
   52OL    H11S 2189   3.774   3.024   3.499
   52OL    C112 2190   3.753   3.158   3.651
   52OL    H12R 2191   3.754   3.072   3.722
   52OL    H12S 2192   3.647   3.185   3.634
   52OL    C113 2193   3.824   3.271   3.716
   52OL    H13R 2194   3.791   3.367   3.670
   52OL    H13S 2195   3.935   3.263   3.703
   52OL    C114 2196   3.792   3.267   3.864
   52OL    H14R 2197   3.844   3.180   3.908
   52OL    H14S 2198   3.683   3.251   3.877
   52OL    C115 2199   3.855   3.394   3.922
   52OL    H15R 2200   3.857   3.471   3.842
   52OL    H15S 2201   3.951   3.347   3.937
   52OL    C116 2202   3.827   3.449   4.067
   52OL    H16R 2203   3.838   3.369   4.123
   52OL    H16S 2204   3.730   3.408   4.094
   52OL    C117 2205   3.854   3.608   4.126
   52OL    H17R 2206   3.820   3.680   4.053
   52OL    H17S 2207   3.956   3.636   4.142
   52OL    C118 2208   3.815   3.680   4.260
   52OL    H18R 2209   3.887   3.643   4.337
   52OL    H18S 2210   3.713   3.658   4.296
   52OL    H18T 2211   3.833   3.787   4.262
   53OL     C12 2212   0.734   1.029   2.712
   53OL     H2R 2213   0.747   0.923   2.740
   53OL     H2S 2214   0.792   1.039   2.618
   53OL     C13 2215   0.782   1.110   2.828
   53OL     H3R 2216   0.779   1.051   2.923
   53OL     H3S 2217   0.726   1.204   2.847
   53OL     C14 2218   0.918   1.146   2.781
   53OL     H4R 2219   0.976   1.049   2.778
   53OL     H4S 2220   0.921   1.191   2.679
   53OL     C15 2221   0.980   1.236   2.881
   53OL     H5R 2222   1.085   1.240   2.846
   53OL     H5S 2223   0.954   1.173   2.968
   53OL     C16 2224   0.931   1.373   2.927
   53OL     H6R 2225   0.827   1.386   2.891
   53OL     H6S 2226   0.997   1.447   2.877
   53OL     C17 2227   0.935   1.398   3.082
   53OL     H7R 2228   1.040   1.392   3.119
   53OL     H7S 2229   0.906   1.503   3.099
   53OL     C18 2230   0.851   1.304   3.175
   53OL     H8R 2231   0.869   1.336   3.280
   53OL     H8S 2232   0.896   1.203   3.166
   53OL     C19 2233   0.702   1.289   3.151
   53OL     H9R 2234   0.673   1.297   3.045
   53OL    C110 2235   0.606   1.261   3.243
   53OL    H10R 2236   0.504   1.245   3.205
   53OL    C111 2237   0.620   1.236   3.393
   53OL    H11R 2238   0.656   1.132   3.409
   53OL    H11S 2239   0.698   1.302   3.437
   53OL    C112 2240   0.489   1.253   3.476
   53OL    H12R 2241   0.412   1.182   3.438
   53OL    H12S 2242   0.448   1.355   3.460
   53OL    C113 2243   0.500   1.232   3.630
   53OL    H13R 2244   0.397   1.218   3.671
   53OL    H13S 2245   0.556   1.139   3.653
   53OL    C114 2246   0.564   1.352   3.701
   53OL    H14R 2247   0.500   1.442   3.683
   53OL    H14S 2248   0.661   1.370   3.651
   53OL    C115 2249   0.593   1.338   3.852
   53OL    H15R 2250   0.650   1.429   3.879
   53OL    H15S 2251   0.663   1.253   3.869
   53OL    C116 2252   0.469   1.326   3.945
   53OL    H16R 2253   0.405   1.246   3.909
   53OL    H16S 2254   0.411   1.422   3.938
   53OL    C117 2255   0.494   1.294   4.095
   53OL    H17R 2256   0.412   1.249   4.153
   53OL    H17S 2257   0.591   1.239   4.108
   53OL    C118 2258   0.509   1.421   4.165
   53OL    H18R 2259   0.443   1.509   4.143
   53OL    H18S 2260   0.560   1.426   4.263
   53OL    H18T 2261   0.588   1.432   4.091
   54PE     C11 2262   0.596   1.080   2.689
   54PE     O12 2263   0.518   1.105   2.780
   54PE     O11 2264   0.570   1.078   2.562
   54PE      C1 2265   0.435   1.118   2.533
   54PE      HR 2266   0.412   1.078   2.432
   54PE      HS 2267   0.360   1.078   2.606
   54PE      C2 2268   0.408   1.267   2.541
   54PE      HX 2269   0.307   1.277   2.497
   54PE      C3 2270   0.514   1.339   2.457
   54PE      HA 2271   0.553   1.261   2.386
   54PE      HB 2272   0.458   1.416   2.400
   54PE     O31 2273   0.620   1.397   2.536
   54PE     P31 2274   0.750   1.439   2.458
   54PE     O32 2275   0.690   1.522   2.336
   54PE     C31 2276   0.719   1.490   2.200
   54PE     H1A 2277   0.783   1.399   2.188
   54PE     H1B 2278   0.625   1.468   2.146
   54PE     C32 2279   0.793   1.607   2.134
   54PE     H2A 2280   0.887   1.624   2.189
   54PE     H2B 2281   0.815   1.582   2.029
   54PE     N31 2282   0.715   1.736   2.131
   54PE    HN1A 2283   0.769   1.813   2.086
   54PE    HN1B 2284   0.629   1.720   2.075
   54PE    HN1C 2285   0.692   1.766   2.228
   54PE     O33 2286   0.837   1.529   2.536
   54PE     O34 2287   0.812   1.320   2.397
   54PE     O21 2288   0.407   1.306   2.679
   54PE     C21 2289   0.345   1.416   2.707
   54PE     O22 2290   0.273   1.481   2.634
   55OL     C12 2291   0.369   1.451   2.854
   55OL     H2R 2292   0.339   1.367   2.919
   55OL     H2S 2293   0.305   1.540   2.878
   55OL     C13 2294   0.516   1.485   2.876
   55OL     H3R 2295   0.582   1.405   2.834
   55OL     H3S 2296   0.534   1.489   2.985
   55OL     C14 2297   0.556   1.618   2.812
   55OL     H4R 2298   0.488   1.699   2.847
   55OL     H4S 2299   0.546   1.613   2.701
   55OL     C15 2300   0.700   1.649   2.848
   55OL     H5R 2301   0.729   1.743   2.796
   55OL     H5S 2302   0.769   1.571   2.810
   55OL     C16 2303   0.720   1.657   2.999
   55OL     H6R 2304   0.824   1.695   3.014
   55OL     H6S 2305   0.707   1.563   3.056
   55OL     C17 2306   0.621   1.743   3.071
   55OL     H7R 2307   0.518   1.766   3.040
   55OL     H7S 2308   0.661   1.824   3.014
   55OL     C18 2309   0.634   1.727   3.228
   55OL     H8R 2310   0.545   1.695   3.278
   55OL     H8S 2311   0.634   1.835   3.249
   55OL     C19 2312   0.775   1.727   3.286
   55OL     H9R 2313   0.863   1.710   3.241
   55OL    C110 2314   0.815   1.677   3.401
   55OL    H10R 2315   0.901   1.724   3.442
   55OL    C111 2316   0.724   1.586   3.457
   55OL    H11R 2317   0.739   1.499   3.390
   55OL    H11S 2318   0.623   1.624   3.472
   55OL    C112 2319   0.830   1.591   3.570
   55OL    H12R 2320   0.763   1.544   3.641
   55OL    H12S 2321   0.859   1.686   3.625
   55OL    C113 2322   0.963   1.513   3.541
   55OL    H13R 2323   1.035   1.550   3.465
   55OL    H13S 2324   0.933   1.413   3.504
   55OL    C114 2325   1.044   1.501   3.665
   55OL    H14R 2326   1.095   1.599   3.690
   55OL    H14S 2327   1.124   1.424   3.655
   55OL    C115 2328   0.946   1.467   3.776
   55OL    H15R 2329   0.897   1.368   3.766
   55OL    H15S 2330   0.877   1.549   3.782
   55OL    C116 2331   1.021   1.485   3.901
   55OL    H16R 2332   1.054   1.590   3.899
   55OL    H16S 2333   1.087   1.407   3.857
   55OL    C117 2334   0.973   1.439   4.037
   55OL    H17R 2335   0.918   1.354   3.996
   55OL    H17S 2336   0.884   1.478   4.075
   55OL    C118 2337   1.050   1.445   4.174
   55OL    H18R 2338   0.982   1.438   4.261
   55OL    H18S 2339   1.113   1.527   4.197
   55OL    H18T 2340   1.139   1.391   4.191
   56OL     C12 2341   0.493   2.728   2.638
   56OL     H2R 2342   0.458   2.623   2.621
   56OL     H2S 2343   0.584   2.748   2.579
   56OL     C13 2344   0.513   2.756   2.785
   56OL     H3R 2345   0.586   2.684   2.821
   56OL     H3S 2346   0.417   2.743   2.839
   56OL     C14 2347   0.582   2.882   2.831
   56OL     H4R 2348   0.541   2.969   2.776
   56OL     H4S 2349   0.557   2.893   2.939
   56OL     C15 2350   0.734   2.869   2.821
   56OL     H5R 2351   0.766   2.895   2.719
   56OL     H5S 2352   0.768   2.765   2.842
   56OL     C16 2353   0.806   2.955   2.924
   56OL     H6R 2354   0.915   2.948   2.903
   56OL     H6S 2355   0.789   2.915   3.026
   56OL     C17 2356   0.764   3.102   2.919
   56OL     H7R 2357   0.759   3.135   2.812
   56OL     H7S 2358   0.662   3.115   2.964
   56OL     C18 2359   0.864   3.184   2.998
   56OL     H8R 2360   0.965   3.159   2.958
   56OL     H8S 2361   0.860   3.148   3.103
   56OL     C19 2362   0.840   3.331   2.985
   56OL     H9R 2363   0.851   3.372   2.883
   56OL    C110 2364   0.804   3.412   3.085
   56OL    H10R 2365   0.803   3.518   3.063
   56OL    C111 2366   0.779   3.375   3.230
   56OL    H11R 2367   0.833   3.282   3.258
   56OL    H11S 2368   0.818   3.455   3.296
   56OL    C112 2369   0.629   3.348   3.259
   56OL    H12R 2370   0.601   3.251   3.214
   56OL    H12S 2371   0.566   3.419   3.202
   56OL    C113 2372   0.591   3.349   3.408
   56OL    H13R 2373   0.653   3.274   3.461
   56OL    H13S 2374   0.614   3.446   3.456
   56OL    C114 2375   0.442   3.318   3.435
   56OL    H14R 2376   0.409   3.249   3.355
   56OL    H14S 2377   0.381   3.411   3.426
   56OL    C115 2378   0.417   3.254   3.571
   56OL    H15R 2379   0.460   3.320   3.648
   56OL    H15S 2380   0.471   3.157   3.580
   56OL    C116 2381   0.270   3.227   3.605
   56OL    H16R 2382   0.229   3.139   3.553
   56OL    H16S 2383   0.207   3.316   3.581
   56OL    C117 2384   0.250   3.198   3.750
   56OL    H17R 2385   0.145   3.194   3.771
   56OL    H17S 2386   0.296   3.105   3.789
   56OL    C118 2387   0.285   3.313   3.833
   56OL    H18R 2388   0.244   3.411   3.800
   56OL    H18S 2389   0.235   3.294   3.928
   56OL    H18T 2390   0.394   3.319   3.852
   57PE     C11 2391   0.381   2.818   2.599
   57PE     O12 2392   0.289   2.847   2.674
   57PE     O11 2393   0.395   2.847   2.472
   57PE      C1 2394   0.286   2.923   2.422
   57PE      HR 2395   0.253   2.872   2.329
   57PE      HS 2396   0.201   2.928   2.493
   57PE      C2 2397   0.315   3.070   2.381
   57PE      HX 2398   0.228   3.120   2.335
   57PE      C3 2399   0.412   3.064   2.261
   57PE      HA 2400   0.362   3.005   2.181
   57PE      HB 2401   0.421   3.166   2.220
   57PE     O31 2402   0.536   3.001   2.295
   57PE     P31 2403   0.661   3.094   2.316
   57PE     O32 2404   0.780   2.992   2.335
   57PE     C31 2405   0.763   2.868   2.402
   57PE     H1A 2406   0.763   2.886   2.512
   57PE     H1B 2407   0.666   2.820   2.375
   57PE     C32 2408   0.873   2.770   2.357
   57PE     H2A 2409   0.857   2.671   2.405
   57PE     H2B 2410   0.863   2.760   2.247
   57PE     N31 2411   1.017   2.813   2.386
   57PE    HN1A 2412   1.053   2.777   2.476
   57PE    HN1B 2413   1.080   2.782   2.309
   57PE    HN1C 2414   1.022   2.917   2.391
   57PE     O33 2415   0.678   3.164   2.187
   57PE     O34 2416   0.645   3.176   2.438
   57PE     O21 2417   0.362   3.147   2.494
   57PE     C21 2418   0.278   3.202   2.581
   57PE     O22 2419   0.158   3.202   2.586
   58OL     C12 2420   0.352   3.300   2.669
   58OL     H2R 2421   0.376   3.387   2.605
   58OL     H2S 2422   0.445   3.251   2.703
   58OL     C13 2423   0.256   3.346   2.781
   58OL     H3R 2424   0.157   3.380   2.741
   58OL     H3S 2425   0.300   3.434   2.832
   58OL     C14 2426   0.232   3.239   2.886
   58OL     H4R 2427   0.187   3.148   2.841
   58OL     H4S 2428   0.156   3.282   2.956
   58OL     C15 2429   0.359   3.197   2.958
   58OL     H5R 2430   0.403   3.287   3.006
   58OL     H5S 2431   0.431   3.156   2.885
   58OL     C16 2432   0.336   3.090   3.064
   58OL     H6R 2433   0.432   3.063   3.112
   58OL     H6S 2434   0.291   2.999   3.018
   58OL     C17 2435   0.242   3.148   3.169
   58OL     H7R 2436   0.149   3.164   3.111
   58OL     H7S 2437   0.274   3.247   3.206
   58OL     C18 2438   0.213   3.056   3.287
   58OL     H8R 2439   0.141   2.984   3.243
   58OL     H8S 2440   0.153   3.108   3.364
   58OL     C19 2441   0.330   2.997   3.353
   58OL     H9R 2442   0.390   3.058   3.420
   58OL    C110 2443   0.354   2.870   3.346
   58OL    H10R 2444   0.439   2.823   3.398
   58OL    C111 2445   0.264   2.781   3.270
   58OL    H11R 2446   0.340   2.741   3.201
   58OL    H11S 2447   0.185   2.811   3.199
   58OL    C112 2448   0.215   2.693   3.386
   58OL    H12R 2449   0.312   2.647   3.411
   58OL    H12S 2450   0.154   2.608   3.361
   58OL    C113 2451   0.096   2.704   3.479
   58OL    H13R 2452   0.010   2.711   3.406
   58OL    H13S 2453   0.119   2.794   3.536
   58OL    C114 2454   0.049   2.594   3.578
   58OL    H14R 2455   0.097   2.565   3.667
   58OL    H14S 2456   0.061   2.490   3.578
   58OL    C115 2457  -0.078   2.623   3.630
   58OL    H15R 2458  -0.119   2.534   3.667
   58OL    H15S 2459  -0.129   2.666   3.542
   58OL    C116 2460  -0.054   2.691   3.757
   58OL    H16R 2461  -0.156   2.717   3.790
   58OL    H16S 2462   0.011   2.773   3.724
   58OL    C117 2463   0.028   2.622   3.867
   58OL    H17R 2464   0.138   2.635   3.843
   58OL    H17S 2465   0.006   2.514   3.879
   58OL    C118 2466   0.001   2.704   3.986
   58OL    H18R 2467  -0.106   2.706   4.012
   58OL    H18S 2468   0.027   2.797   3.938
   58OL    H18T 2469   0.071   2.700   4.071
   59OL     C12 2470   3.848   1.866   2.924
   59OL     H2R 2471   3.775   1.918   2.990
   59OL     H2S 2472   3.804   1.766   2.902
   59OL     C13 2473   3.984   1.848   2.995
   59OL     H3R 2474   4.053   1.793   2.927
   59OL     H3S 2475   3.969   1.784   3.085
   59OL     C14 2476   4.048   1.980   3.042
   59OL     H4R 2477   4.143   1.957   3.095
   59OL     H4S 2478   4.074   2.042   2.953
   59OL     C15 2479   3.956   2.062   3.134
   59OL     H5R 2480   3.869   2.098   3.074
   59OL     H5S 2481   4.012   2.153   3.166
   59OL     C16 2482   3.904   1.984   3.256
   59OL     H6R 2483   3.989   1.931   3.304
   59OL     H6S 2484   3.831   1.907   3.221
   59OL     C17 2485   3.832   2.069   3.362
   59OL     H7R 2486   3.758   2.136   3.317
   59OL     H7S 2487   3.777   2.003   3.433
   59OL     C18 2488   3.923   2.165   3.436
   59OL     H8R 2489   3.856   2.245   3.477
   59OL     H8S 2490   3.994   2.215   3.367
   59OL     C19 2491   3.993   2.080   3.539
   59OL     H9R 2492   4.048   1.996   3.498
   59OL    C110 2493   3.996   2.098   3.670
   59OL    H10R 2494   4.069   2.046   3.733
   59OL    C111 2495   3.931   2.209   3.739
   59OL    H11R 2496   4.030   2.257   3.760
   59OL    H11S 2497   3.867   2.276   3.677
   59OL    C112 2498   3.878   2.209   3.880
   59OL    H12R 2499   3.799   2.134   3.889
   59OL    H12S 2500   3.834   2.308   3.910
   59OL    C113 2501   3.996   2.188   3.972
   59OL    H13R 2502   4.038   2.087   3.954
   59OL    H13S 2503   4.080   2.261   3.965
   59OL    C114 2504   3.938   2.196   4.107
   59OL    H14R 2505   3.839   2.143   4.106
   59OL    H14S 2506   3.919   2.300   4.141
   59OL    C115 2507   4.026   2.121   4.202
   59OL    H15R 2508   4.030   2.014   4.181
   59OL    H15S 2509   3.959   2.140   4.283
   59OL    C116 2510   4.164   2.175   4.235
   59OL    H16R 2511   4.239   2.157   4.156
   59OL    H16S 2512   4.198   2.125   4.329
   59OL    C117 2513   4.156   2.323   4.257
   59OL    H17R 2514   4.158   2.379   4.162
   59OL    H17S 2515   4.060   2.337   4.311
   59OL    C118 2516   4.266   2.368   4.345
   59OL    H18R 2517   4.258   2.311   4.441
   59OL    H18S 2518   4.368   2.356   4.302
   59OL    H18T 2519   4.253   2.475   4.369
   60PE     C11 2520   3.859   1.943   2.793
   60PE     O12 2521   3.872   1.893   2.681
   60PE     O11 2522   3.846   2.072   2.816
   60PE      C1 2523   3.853   2.160   2.702
   60PE      HR 2524   3.826   2.113   2.605
   60PE      HS 2525   3.780   2.242   2.721
   60PE      C2 2526   3.990   2.231   2.689
   60PE      HX 2527   3.974   2.323   2.627
   60PE      C3 2528   4.105   2.148   2.626
   60PE      HA 2529   4.169   2.107   2.708
   60PE      HB 2530   4.065   2.061   2.572
   60PE     O31 2531   4.190   2.229   2.545
   60PE     P31 2532   4.184   2.244   2.390
   60PE     O32 2533   4.119   2.104   2.356
   60PE     C31 2534   4.066   2.080   2.226
   60PE     H1A 2535   4.087   2.162   2.153
   60PE     H1B 2536   4.115   1.988   2.188
   60PE     C32 2537   3.916   2.057   2.239
   60PE     H2A 2538   3.875   2.034   2.139
   60PE     H2B 2539   3.897   1.972   2.308
   60PE     N31 2540   3.844   2.178   2.296
   60PE    HN1A 2541   3.877   2.191   2.394
   60PE    HN1B 2542   3.870   2.267   2.247
   60PE    HN1C 2543   3.741   2.168   2.293
   60PE     O33 2544   4.084   2.344   2.346
   60PE     O34 2545   4.319   2.243   2.330
   60PE     O21 2546   4.028   2.268   2.820
   60PE     C21 2547   4.134   2.345   2.821
   60PE     O22 2548   4.182   2.408   2.731
   61OL     C12 2549   4.164   2.370   2.964
   61OL     H2R 2550   4.134   2.290   3.034
   61OL     H2S 2551   4.078   2.436   2.964
   61OL     C13 2552   4.299   2.442   2.995
   61OL     H3R 2553   4.319   2.538   2.949
   61OL     H3S 2554   4.374   2.378   2.945
   61OL     C14 2555   4.341   2.462   3.140
   61OL     H4R 2556   4.278   2.517   3.213
   61OL     H4S 2557   4.427   2.531   3.146
   61OL     C15 2558   4.362   2.319   3.187
   61OL     H5R 2559   4.414   2.264   3.105
   61OL     H5S 2560   4.268   2.270   3.218
   61OL     C16 2561   4.453   2.320   3.300
   61OL     H6R 2562   4.528   2.391   3.265
   61OL     H6S 2563   4.506   2.228   3.328
   61OL     C17 2564   4.385   2.381   3.416
   61OL     H7R 2565   4.374   2.491   3.399
   61OL     H7S 2566   4.461   2.365   3.487
   61OL     C18 2567   4.291   2.294   3.502
   61OL     H8R 2568   4.328   2.192   3.484
   61OL     H8S 2569   4.194   2.299   3.450
   61OL     C19 2570   4.279   2.322   3.653
   61OL     H9R 2571   4.225   2.409   3.685
   61OL    C110 2572   4.344   2.286   3.757
   61OL    H10R 2573   4.321   2.319   3.861
   61OL    C111 2574   4.452   2.202   3.725
   61OL    H11R 2575   4.540   2.268   3.707
   61OL    H11S 2576   4.436   2.133   3.639
   61OL    C112 2577   4.455   2.126   3.851
   61OL    H12R 2578   4.489   2.188   3.938
   61OL    H12S 2579   4.523   2.047   3.820
   61OL    C113 2580   4.348   2.031   3.889
   61OL    H13R 2581   4.311   1.972   3.802
   61OL    H13S 2582   4.266   2.090   3.935
   61OL    C114 2583   4.405   1.936   3.992
   61OL    H14R 2584   4.477   1.984   4.062
   61OL    H14S 2585   4.457   1.848   3.948
   61OL    C115 2586   4.285   1.898   4.072
   61OL    H15R 2587   4.212   1.977   4.089
   61OL    H15S 2588   4.329   1.881   4.171
   61OL    C116 2589   4.215   1.788   3.998
   61OL    H16R 2590   4.290   1.711   3.999
   61OL    H16S 2591   4.185   1.808   3.893
   61OL    C117 2592   4.111   1.710   4.067
   61OL    H17R 2593   4.140   1.667   4.162
   61OL    H17S 2594   4.098   1.622   4.001
   61OL    C118 2595   3.992   1.782   4.115
   61OL    H18R 2596   4.018   1.827   4.214
   61OL    H18S 2597   3.923   1.704   4.143
   61OL    H18T 2598   3.949   1.852   4.041
   62OL     C12 2599   3.061   0.636   2.726
   62OL     H2R 2600   2.958   0.593   2.724
   62OL     H2S 2601   3.111   0.603   2.633
   62OL     C13 2602   3.156   0.615   2.847
   62OL     H3R 2603   3.200   0.708   2.882
   62OL     H3S 2604   3.230   0.536   2.826
   62OL     C14 2605   3.085   0.588   2.976
   62OL     H4R 2606   2.992   0.649   2.973
   62OL     H4S 2607   3.088   0.483   2.946
   62OL     C15 2608   3.118   0.524   3.111
   62OL     H5R 2609   3.221   0.490   3.106
   62OL     H5S 2610   3.065   0.429   3.128
   62OL     C16 2611   3.063   0.613   3.220
   62OL     H6R 2612   3.072   0.568   3.319
   62OL     H6S 2613   2.955   0.640   3.211
   62OL     C17 2614   3.140   0.737   3.205
   62OL     H7R 2615   3.243   0.694   3.219
   62OL     H7S 2616   3.133   0.783   3.103
   62OL     C18 2617   3.091   0.837   3.304
   62OL     H8R 2618   3.054   0.788   3.396
   62OL     H8S 2619   3.011   0.902   3.260
   62OL     C19 2620   3.225   0.897   3.322
   62OL     H9R 2621   3.254   0.963   3.237
   62OL    C110 2622   3.295   0.891   3.436
   62OL    H10R 2623   3.383   0.957   3.438
   62OL    C111 2624   3.256   0.827   3.572
   62OL    H11R 2625   3.201   0.732   3.561
   62OL    H11S 2626   3.346   0.829   3.636
   62OL    C112 2627   3.154   0.901   3.663
   62OL    H12R 2628   3.089   0.928   3.584
   62OL    H12S 2629   3.204   0.987   3.716
   62OL    C113 2630   3.077   0.872   3.785
   62OL    H13R 2631   3.030   0.965   3.826
   62OL    H13S 2632   2.993   0.803   3.773
   62OL    C114 2633   3.182   0.864   3.889
   62OL    H14R 2634   3.240   0.959   3.902
   62OL    H14S 2635   3.256   0.789   3.855
   62OL    C115 2636   3.105   0.836   4.011
   62OL    H15R 2637   3.060   0.737   3.994
   62OL    H15S 2638   3.021   0.907   4.029
   62OL    C116 2639   3.203   0.844   4.120
   62OL    H16R 2640   3.155   0.817   4.216
   62OL    H16S 2641   3.244   0.943   4.110
   62OL    C117 2642   3.335   0.777   4.100
   62OL    H17R 2643   3.303   0.679   4.064
   62OL    H17S 2644   3.400   0.824   4.024
   62OL    C118 2645   3.399   0.771   4.234
   62OL    H18R 2646   3.320   0.723   4.294
   62OL    H18S 2647   3.497   0.720   4.235
   62OL    H18T 2648   3.417   0.862   4.288
   63PE     C11 2649   3.037   0.782   2.724
   63PE     O12 2650   3.023   0.850   2.824
   63PE     O11 2651   3.026   0.824   2.601
   63PE      C1 2652   3.028   0.967   2.590
   63PE      HR 2653   2.973   0.992   2.498
   63PE      HS 2654   2.982   1.018   2.676
   63PE      C2 2655   3.171   1.022   2.577
   63PE      HX 2656   3.161   1.129   2.549
   63PE      C3 2657   3.244   0.941   2.465
   63PE      HA 2658   3.166   0.919   2.389
   63PE      HB 2659   3.321   1.006   2.417
   63PE     O31 2660   3.299   0.821   2.521
   63PE     P31 2661   3.413   0.742   2.444
   63PE     O32 2662   3.337   0.725   2.304
   63PE     C31 2663   3.219   0.646   2.303
   63PE     H1A 2664   3.214   0.573   2.388
   63PE     H1B 2665   3.129   0.712   2.313
   63PE     C32 2666   3.221   0.564   2.175
   63PE     H2A 2667   3.316   0.506   2.173
   63PE     H2B 2668   3.134   0.496   2.170
   63PE     N31 2669   3.222   0.654   2.054
   63PE    HN1A 2670   3.228   0.602   1.964
   63PE    HN1B 2671   3.142   0.720   2.058
   63PE    HN1C 2672   3.307   0.714   2.062
   63PE     O33 2673   3.530   0.830   2.427
   63PE     O34 2674   3.427   0.605   2.500
   63PE     O21 2675   3.236   1.011   2.704
   63PE     C21 2676   3.361   1.053   2.693
   63PE     O22 2677   3.402   1.128   2.606
   64OL     C12 2678   3.437   1.001   2.813
   64OL     H2R 2679   3.401   1.053   2.903
   64OL     H2S 2680   3.542   1.017   2.794
   64OL     C13 2681   3.426   0.850   2.826
   64OL     H3R 2682   3.458   0.800   2.732
   64OL     H3S 2683   3.319   0.834   2.839
   64OL     C14 2684   3.497   0.792   2.946
   64OL     H4R 2685   3.497   0.864   3.031
   64OL     H4S 2686   3.603   0.775   2.917
   64OL     C15 2687   3.420   0.666   2.991
   64OL     H5R 2688   3.397   0.607   2.899
   64OL     H5S 2689   3.330   0.692   3.046
   64OL     C16 2690   3.500   0.577   3.080
   64OL     H6R 2691   3.547   0.630   3.165
   64OL     H6S 2692   3.567   0.576   2.996
   64OL     C17 2693   3.470   0.430   3.112
   64OL     H7R 2694   3.555   0.358   3.123
   64OL     H7S 2695   3.413   0.378   3.033
   64OL     C18 2696   3.417   0.442   3.251
   64OL     H8R 2697   3.337   0.517   3.247
   64OL     H8S 2698   3.491   0.483   3.323
   64OL     C19 2699   3.365   0.311   3.291
   64OL     H9R 2700   3.402   0.221   3.239
   64OL    C110 2701   3.273   0.308   3.385
   64OL    H10R 2702   3.222   0.216   3.409
   64OL    C111 2703   3.208   0.414   3.464
   64OL    H11R 2704   3.105   0.412   3.425
   64OL    H11S 2705   3.250   0.515   3.449
   64OL    C112 2706   3.211   0.367   3.609
   64OL    H12R 2707   3.220   0.258   3.626
   64OL    H12S 2708   3.124   0.366   3.669
   64OL    C113 2709   3.234   0.470   3.717
   64OL    H13R 2710   3.243   0.580   3.722
   64OL    H13S 2711   3.320   0.501   3.658
   64OL    C114 2712   3.230   0.399   3.859
   64OL    H14R 2713   3.316   0.372   3.922
   64OL    H14S 2714   3.207   0.291   3.862
   64OL    C115 2715   3.172   0.496   3.944
   64OL    H15R 2716   3.086   0.496   3.884
   64OL    H15S 2717   3.197   0.601   3.930
   64OL    C116 2718   3.154   0.450   4.080
   64OL    H16R 2719   3.226   0.482   4.152
   64OL    H16S 2720   3.147   0.338   4.093
   64OL    C117 2721   3.060   0.542   4.142
   64OL    H17R 2722   2.963   0.570   4.100
   64OL    H17S 2723   3.098   0.639   4.166
   64OL    C118 2724   3.043   0.468   4.259
   64OL    H18R 2725   3.018   0.359   4.249
   64OL    H18S 2726   2.958   0.525   4.294
   64OL    H18T 2727   3.124   0.480   4.332
   65OL     C12 2728   2.945  -0.116   3.001
   65OL     H2R 2729   2.954  -0.086   3.106
   65OL     H2S 2730   2.896  -0.203   3.026
   65OL     C13 2731   3.054  -0.136   2.894
   65OL     H3R 2732   3.088  -0.033   2.865
   65OL     H3S 2733   3.023  -0.185   2.797
   65OL     C14 2734   3.160  -0.218   2.953
   65OL     H4R 2735   3.128  -0.324   2.963
   65OL     H4S 2736   3.245  -0.212   2.882
   65OL     C15 2737   3.189  -0.162   3.091
   65OL     H5R 2738   3.289  -0.200   3.118
   65OL     H5S 2739   3.116  -0.208   3.163
   65OL     C16 2740   3.179  -0.009   3.111
   65OL     H6R 2741   3.086   0.043   3.079
   65OL     H6S 2742   3.256   0.047   3.056
   65OL     C17 2743   3.169   0.014   3.259
   65OL     H7R 2744   3.166   0.123   3.264
   65OL     H7S 2745   3.072  -0.021   3.301
   65OL     C18 2746   3.280  -0.060   3.332
   65OL     H8R 2747   3.376  -0.035   3.281
   65OL     H8S 2748   3.272  -0.170   3.327
   65OL     C19 2749   3.280  -0.014   3.473
   65OL     H9R 2750   3.309   0.088   3.481
   65OL    C110 2751   3.297  -0.084   3.584
   65OL    H10R 2752   3.302  -0.034   3.682
   65OL    C111 2753   3.321  -0.230   3.592
   65OL    H11R 2754   3.395  -0.265   3.517
   65OL    H11S 2755   3.358  -0.254   3.694
   65OL    C112 2756   3.187  -0.288   3.562
   65OL    H12R 2757   3.186  -0.396   3.591
   65OL    H12S 2758   3.157  -0.282   3.455
   65OL    C113 2759   3.085  -0.213   3.644
   65OL    H13R 2760   3.058  -0.107   3.622
   65OL    H13S 2761   3.005  -0.264   3.595
   65OL    C114 2762   3.129  -0.228   3.788
   65OL    H14R 2763   3.212  -0.162   3.818
   65OL    H14S 2764   3.150  -0.335   3.812
   65OL    C115 2765   3.029  -0.183   3.884
   65OL    H15R 2766   3.072  -0.206   3.984
   65OL    H15S 2767   2.963  -0.263   3.858
   65OL    C116 2768   2.971  -0.045   3.872
   65OL    H16R 2769   2.918  -0.018   3.778
   65OL    H16S 2770   3.054   0.026   3.892
   65OL    C117 2771   2.864  -0.018   3.975
   65OL    H17R 2772   2.897  -0.056   4.074
   65OL    H17S 2773   2.882   0.089   3.985
   65OL    C118 2774   2.715  -0.043   3.938
   65OL    H18R 2775   2.678  -0.144   3.942
   65OL    H18S 2776   2.649  -0.046   4.021
   65OL    H18T 2777   2.668   0.015   3.857
   66PE     C11 2778   2.860  -0.031   2.934
   66PE     O12 2779   2.821   0.080   2.963
   66PE     O11 2780   2.836  -0.104   2.830
   66PE      C1 2781   2.743  -0.046   2.762
   66PE      HR 2782   2.680  -0.109   2.819
   66PE      HS 2783   2.670   0.006   2.819
   66PE      C2 2784   2.762  -0.030   2.605
   66PE      HX 2785   2.674  -0.004   2.544
   66PE      C3 2786   2.789  -0.135   2.505
   66PE      HA 2787   2.827  -0.223   2.562
   66PE      HB 2788   2.692  -0.158   2.454
   66PE     O31 2789   2.858  -0.082   2.393
   66PE     P31 2790   2.979  -0.173   2.354
   66PE     O32 2791   3.074  -0.058   2.307
   66PE     C31 2792   3.084   0.065   2.375
   66PE     H1A 2793   3.020   0.073   2.465
   66PE     H1B 2794   3.187   0.071   2.413
   66PE     C32 2795   3.056   0.180   2.279
   66PE     H2A 2796   3.120   0.266   2.305
   66PE     H2B 2797   3.075   0.147   2.174
   66PE     N31 2798   2.913   0.225   2.287
   66PE    HN1A 2799   2.894   0.273   2.377
   66PE    HN1B 2800   2.891   0.288   2.208
   66PE    HN1C 2801   2.852   0.140   2.283
   66PE     O33 2802   3.034  -0.241   2.473
   66PE     O34 2803   2.940  -0.248   2.233
   66PE     O21 2804   2.858   0.070   2.600
   66PE     C21 2805   2.812   0.190   2.597
   66PE     O22 2806   2.726   0.236   2.524
   67OL     C12 2807   2.896   0.262   2.694
   67OL     H2R 2808   2.960   0.329   2.634
   67OL     H2S 2809   2.959   0.189   2.752
   67OL     C13 2810   2.810   0.336   2.795
   67OL     H3R 2811   2.751   0.281   2.868
   67OL     H3S 2812   2.756   0.419   2.748
   67OL     C14 2813   2.900   0.387   2.897
   67OL     H4R 2814   2.964   0.438   2.825
   67OL     H4S 2815   2.967   0.311   2.942
   67OL     C15 2816   2.829   0.477   2.999
   67OL     H5R 2817   2.791   0.568   2.951
   67OL     H5S 2818   2.889   0.528   3.072
   67OL     C16 2819   2.761   0.409   3.114
   67OL     H6R 2820   2.690   0.339   3.067
   67OL     H6S 2821   2.709   0.491   3.170
   67OL     C17 2822   2.856   0.336   3.212
   67OL     H7R 2823   2.908   0.406   3.283
   67OL     H7S 2824   2.938   0.281   3.160
   67OL     C18 2825   2.780   0.230   3.287
   67OL     H8R 2826   2.851   0.155   3.329
   67OL     H8S 2827   2.717   0.178   3.212
   67OL     C19 2828   2.693   0.297   3.389
   67OL     H9R 2829   2.628   0.377   3.350
   67OL    C110 2830   2.704   0.285   3.521
   67OL    H10R 2831   2.643   0.347   3.588
   67OL    C111 2832   2.806   0.203   3.590
   67OL    H11R 2833   2.821   0.099   3.555
   67OL    H11S 2834   2.776   0.198   3.696
   67OL    C112 2835   2.937   0.278   3.574
   67OL    H12R 2836   2.977   0.268   3.471
   67OL    H12S 2837   3.010   0.219   3.635
   67OL    C113 2838   2.922   0.428   3.614
   67OL    H13R 2839   2.856   0.488   3.552
   67OL    H13S 2840   3.010   0.495   3.601
   67OL    C114 2841   2.890   0.431   3.762
   67OL    H14R 2842   2.782   0.441   3.772
   67OL    H14S 2843   2.930   0.529   3.798
   67OL    C115 2844   2.929   0.308   3.851
   67OL    H15R 2845   3.033   0.279   3.848
   67OL    H15S 2846   2.897   0.207   3.830
   67OL    C116 2847   2.901   0.343   3.993
   67OL    H16R 2848   2.950   0.435   3.977
   67OL    H16S 2849   2.956   0.283   4.068
   67OL    C117 2850   2.789   0.438   4.036
   67OL    H17R 2851   2.728   0.401   3.955
   67OL    H17S 2852   2.780   0.542   4.006
   67OL    C118 2853   2.757   0.418   4.183
   67OL    H18R 2854   2.795   0.461   4.274
   67OL    H18S 2855   2.813   0.323   4.199
   67OL    H18T 2856   2.649   0.412   4.203
   68OL     C12 2857   4.479   1.233   2.846
   68OL     H2R 2858   4.495   1.232   2.956
   68OL     H2S 2859   4.560   1.177   2.797
   68OL     C13 2860   4.465   1.376   2.793
   68OL     H3R 2861   4.423   1.377   2.689
   68OL     H3S 2862   4.567   1.418   2.786
   68OL     C14 2863   4.381   1.469   2.882
   68OL     H4R 2864   4.275   1.442   2.871
   68OL     H4S 2865   4.406   1.449   2.988
   68OL     C15 2866   4.407   1.617   2.849
   68OL     H5R 2867   4.369   1.636   2.746
   68OL     H5S 2868   4.517   1.634   2.846
   68OL     C16 2869   4.345   1.721   2.943
   68OL     H6R 2870   4.235   1.706   2.941
   68OL     H6S 2871   4.365   1.823   2.902
   68OL     C17 2872   4.388   1.718   3.092
   68OL     H7R 2873   4.341   1.806   3.141
   68OL     H7S 2874   4.343   1.626   3.136
   68OL     C18 2875   4.539   1.720   3.123
   68OL     H8R 2876   4.583   1.813   3.080
   68OL     H8S 2877   4.588   1.634   3.072
   68OL     C19 2878   4.568   1.718   3.271
   68OL     H9R 2879   4.589   1.818   3.314
   68OL    C110 2880   4.571   1.612   3.353
   68OL    H10R 2881   4.593   1.627   3.460
   68OL    C111 2882   4.546   1.468   3.317
   68OL    H11R 2883   4.462   1.458   3.244
   68OL    H11S 2884   4.637   1.425   3.269
   68OL    C112 2885   4.516   1.382   3.441
   68OL    H12R 2886   4.606   1.386   3.508
   68OL    H12S 2887   4.503   1.275   3.411
   68OL    C113 2888   4.393   1.423   3.524
   68OL    H13R 2889   4.405   1.529   3.555
   68OL    H13S 2890   4.301   1.418   3.463
   68OL    C114 2891   4.379   1.333   3.648
   68OL    H14R 2892   4.466   1.354   3.715
   68OL    H14S 2893   4.389   1.227   3.619
   68OL    C115 2894   4.247   1.346   3.725
   68OL    H15R 2895   4.249   1.278   3.813
   68OL    H15S 2896   4.160   1.319   3.662
   68OL    C116 2897   4.225   1.486   3.778
   68OL    H16R 2898   4.142   1.483   3.853
   68OL    H16S 2899   4.193   1.556   3.698
   68OL    C117 2900   4.352   1.537   3.842
   68OL    H17R 2901   4.445   1.544   3.784
   68OL    H17S 2902   4.330   1.643   3.844
   68OL    C118 2903   4.381   1.460   3.971
   68OL    H18R 2904   4.417   1.357   3.952
   68OL    H18S 2905   4.458   1.509   4.034
   68OL    H18T 2906   4.286   1.447   4.026
   69PE     C11 2907   4.346   1.171   2.816
   69PE     O12 2908   4.256   1.166   2.897
   69PE     O11 2909   4.343   1.135   2.689
   69PE      C1 2910   4.216   1.111   2.625
   69PE      HR 2911   4.229   1.019   2.562
   69PE      HS 2912   4.131   1.100   2.696
   69PE      C2 2913   4.161   1.208   2.524
   69PE      HX 2914   4.064   1.164   2.487
   69PE      C3 2915   4.251   1.222   2.408
   69PE      HA 2916   4.264   1.135   2.348
   69PE      HB 2917   4.204   1.300   2.343
   69PE     O31 2918   4.381   1.243   2.459
   69PE     P31 2919   4.455   1.349   2.376
   69PE     O32 2920   4.370   1.478   2.401
   69PE     C31 2921   4.439   1.599   2.377
   69PE     H1A 2922   4.380   1.681   2.422
   69PE     H1B 2923   4.539   1.601   2.428
   69PE     C32 2924   4.451   1.617   2.225
   69PE     H2A 2925   4.501   1.533   2.174
   69PE     H2B 2926   4.349   1.628   2.182
   69PE     N31 2927   4.530   1.740   2.194
   69PE    HN1A 2928   4.629   1.720   2.221
   69PE    HN1B 2929   4.518   1.763   2.093
   69PE    HN1C 2930   4.493   1.818   2.253
   69PE     O33 2931   4.588   1.370   2.430
   69PE     O34 2932   4.441   1.313   2.233
   69PE     O21 2933   4.151   1.337   2.583
   69PE     C21 2934   4.043   1.346   2.650
   69PE     O22 2935   3.958   1.259   2.656
   70OL     C12 2936   4.040   1.485   2.708
   70OL     H2R 2937   4.027   1.555   2.624
   70OL     H2S 2938   4.133   1.505   2.760
   70OL     C13 2939   3.927   1.507   2.806
   70OL     H3R 2940   3.848   1.433   2.780
   70OL     H3S 2941   3.893   1.612   2.788
   70OL     C14 2942   3.956   1.496   2.954
   70OL     H4R 2943   3.864   1.527   3.011
   70OL     H4S 2944   4.037   1.565   2.983
   70OL     C15 2945   3.987   1.352   2.989
   70OL     H5R 2946   4.072   1.313   2.931
   70OL     H5S 2947   3.900   1.298   2.951
   70OL     C16 2948   4.007   1.336   3.140
   70OL     H6R 2949   3.919   1.373   3.196
   70OL     H6S 2950   4.089   1.403   3.170
   70OL     C17 2951   4.036   1.192   3.185
   70OL     H7R 2952   4.122   1.157   3.125
   70OL     H7S 2953   3.953   1.124   3.160
   70OL     C18 2954   4.058   1.195   3.341
   70OL     H8R 2955   3.988   1.267   3.377
   70OL     H8S 2956   4.162   1.240   3.348
   70OL     C19 2957   4.072   1.086   3.447
   70OL     H9R 2958   4.161   1.032   3.440
   70OL    C110 2959   3.969   1.009   3.508
   70OL    H10R 2960   3.986   0.923   3.564
   70OL    C111 2961   3.827   1.004   3.476
   70OL    H11R 2962   3.769   0.911   3.454
   70OL    H11S 2963   3.838   1.040   3.378
   70OL    C112 2964   3.778   1.065   3.607
   70OL    H12R 2965   3.773   0.988   3.686
   70OL    H12S 2966   3.673   1.090   3.590
   70OL    C113 2967   3.861   1.185   3.655
   70OL    H13R 2968   3.886   1.249   3.568
   70OL    H13S 2969   3.963   1.158   3.692
   70OL    C114 2970   3.796   1.252   3.771
   70OL    H14R 2971   3.792   1.179   3.854
   70OL    H14S 2972   3.692   1.282   3.752
   70OL    C115 2973   3.867   1.379   3.809
   70OL    H15R 2974   3.884   1.450   3.725
   70OL    H15S 2975   3.968   1.351   3.844
   70OL    C116 2976   3.781   1.445   3.913
   70OL    H16R 2977   3.731   1.370   3.977
   70OL    H16S 2978   3.703   1.512   3.868
   70OL    C117 2979   3.868   1.525   3.999
   70OL    H17R 2980   3.801   1.598   4.046
   70OL    H17S 2981   3.931   1.583   3.928
   70OL    C118 2982   3.950   1.443   4.102
   70OL    H18R 2983   4.023   1.507   4.153
   70OL    H18S 2984   4.004   1.357   4.058
   70OL    H18T 2985   3.894   1.406   4.188
   71OL     C12 2986   3.668   0.367   2.699
   71OL     H2R 2987   3.569   0.341   2.657
   71OL     H2S 2988   3.730   0.278   2.720
   71OL     C13 2989   3.649   0.441   2.832
   71OL     H3R 2990   3.572   0.383   2.887
   71OL     H3S 2991   3.603   0.541   2.808
   71OL     C14 2992   3.776   0.453   2.922
   71OL     H4R 2993   3.825   0.355   2.929
   71OL     H4S 2994   3.843   0.525   2.870
   71OL     C15 2995   3.761   0.500   3.069
   71OL     H5R 2996   3.709   0.442   3.143
   71OL     H5S 2997   3.726   0.606   3.075
   71OL     C16 2998   3.876   0.527   3.150
   71OL     H6R 2999   3.839   0.580   3.242
   71OL     H6S 3000   3.921   0.588   3.071
   71OL     C17 3001   3.974   0.422   3.179
   71OL     H7R 3002   4.020   0.400   3.079
   71OL     H7S 3003   4.050   0.468   3.245
   71OL     C18 3004   3.908   0.301   3.240
   71OL     H8R 3005   3.991   0.230   3.263
   71OL     H8S 3006   3.844   0.257   3.160
   71OL     C19 3007   3.823   0.331   3.361
   71OL     H9R 3008   3.716   0.343   3.341
   71OL    C110 3009   3.867   0.351   3.486
   71OL    H10R 3010   3.794   0.376   3.563
   71OL    C111 3011   4.011   0.347   3.532
   71OL    H11R 3012   4.043   0.245   3.562
   71OL    H11S 3013   4.079   0.383   3.451
   71OL    C112 3014   4.028   0.442   3.651
   71OL    H12R 3015   3.987   0.540   3.618
   71OL    H12S 3016   4.138   0.453   3.672
   71OL    C113 3017   3.958   0.405   3.782
   71OL    H13R 3018   3.968   0.494   3.848
   71OL    H13S 3019   3.850   0.390   3.764
   71OL    C114 3020   4.019   0.285   3.857
   71OL    H14R 3021   4.129   0.284   3.842
   71OL    H14S 3022   3.977   0.192   3.814
   71OL    C115 3023   3.995   0.295   4.009
   71OL    H15R 3024   3.888   0.321   4.025
   71OL    H15S 3025   4.047   0.387   4.044
   71OL    C116 3026   4.046   0.175   4.097
   71OL    H16R 3027   4.050   0.216   4.197
   71OL    H16S 3028   4.138   0.128   4.057
   71OL    C117 3029   3.947   0.067   4.135
   71OL    H17R 3030   3.869   0.134   4.177
   71OL    H17S 3031   3.944   0.028   4.031
   71OL    C118 3032   3.940  -0.062   4.216
   71OL    H18R 3033   3.832  -0.092   4.220
   71OL    H18S 3034   3.990  -0.144   4.160
   71OL    H18T 3035   3.974  -0.051   4.321
   72PE     C11 3036   3.735   0.455   2.597
   72PE     O12 3037   3.737   0.576   2.596
   72PE     O11 3038   3.815   0.375   2.524
   72PE      C1 3039   3.928   0.454   2.478
   72PE      HR 3040   3.895   0.525   2.398
   72PE      HS 3041   3.956   0.505   2.571
   72PE      C2 3042   4.065   0.387   2.426
   72PE      HX 3043   4.138   0.466   2.392
   72PE      C3 3044   4.038   0.300   2.317
   72PE      HA 3045   3.999   0.362   2.236
   72PE      HB 3046   4.133   0.251   2.280
   72PE     O31 3047   3.941   0.213   2.381
   72PE     P31 3048   3.916   0.095   2.294
   72PE     O32 3049   3.776   0.039   2.333
   72PE     C31 3050   3.755  -0.011   2.462
   72PE     H1A 3051   3.818  -0.102   2.479
   72PE     H1B 3052   3.780   0.066   2.538
   72PE     C32 3053   3.608  -0.050   2.471
   72PE     H2A 3054   3.578  -0.114   2.385
   72PE     H2B 3055   3.588  -0.101   2.567
   72PE     N31 3056   3.523   0.075   2.464
   72PE    HN1A 3057   3.528   0.102   2.361
   72PE    HN1B 3058   3.425   0.055   2.491
   72PE    HN1C 3059   3.565   0.154   2.518
   72PE     O33 3060   3.898   0.161   2.163
   72PE     O34 3061   4.023  -0.005   2.313
   72PE     O21 3062   4.126   0.285   2.507
   72PE     C21 3063   4.159   0.338   2.611
   72PE     O22 3064   4.198   0.452   2.619
   73OL     C12 3065   4.148   0.249   2.725
   73OL     H2R 3066   4.151   0.319   2.812
   73OL     H2S 3067   4.230   0.174   2.719
   73OL     C13 3068   4.025   0.169   2.731
   73OL     H3R 3069   4.022   0.109   2.637
   73OL     H3S 3070   3.940   0.240   2.739
   73OL     C14 3071   4.037   0.077   2.850
   73OL     H4R 3072   4.051   0.135   2.944
   73OL     H4S 3073   4.126   0.011   2.839
   73OL     C15 3074   3.909  -0.004   2.849
   73OL     H5R 3075   3.899  -0.050   2.748
   73OL     H5S 3076   3.825   0.068   2.863
   73OL     C16 3077   3.905  -0.110   2.957
   73OL     H6R 3078   3.991  -0.180   2.945
   73OL     H6S 3079   3.811  -0.168   2.942
   73OL     C17 3080   3.906  -0.045   3.095
   73OL     H7R 3081   3.823   0.029   3.100
   73OL     H7S 3082   4.001   0.011   3.109
   73OL     C18 3083   3.896  -0.145   3.211
   73OL     H8R 3084   3.925  -0.089   3.303
   73OL     H8S 3085   3.972  -0.224   3.199
   73OL     C19 3086   3.760  -0.208   3.223
   73OL     H9R 3087   3.733  -0.282   3.147
   73OL    C110 3088   3.673  -0.177   3.319
   73OL    H10R 3089   3.574  -0.225   3.324
   73OL    C111 3090   3.703  -0.075   3.425
   73OL    H11R 3091   3.768   0.009   3.393
   73OL    H11S 3092   3.744  -0.122   3.518
   73OL    C112 3093   3.574  -0.013   3.465
   73OL    H12R 3094   3.514  -0.098   3.498
   73OL    H12S 3095   3.526   0.045   3.383
   73OL    C113 3096   3.597   0.075   3.583
   73OL    H13R 3097   3.676   0.149   3.555
   73OL    H13S 3098   3.621   0.018   3.675
   73OL    C114 3099   3.489   0.165   3.620
   73OL    H14R 3100   3.391   0.128   3.656
   73OL    H14S 3101   3.463   0.222   3.528
   73OL    C115 3102   3.555   0.243   3.731
   73OL    H15R 3103   3.648   0.295   3.707
   73OL    H15S 3104   3.548   0.190   3.829
   73OL    C116 3105   3.469   0.354   3.734
   73OL    H16R 3106   3.386   0.285   3.766
   73OL    H16S 3107   3.455   0.382   3.628
   73OL    C117 3108   3.496   0.484   3.810
   73OL    H17R 3109   3.408   0.534   3.859
   73OL    H17S 3110   3.520   0.576   3.756
   73OL    C118 3111   3.564   0.452   3.927
   73OL    H18R 3112   3.664   0.411   3.930
   73OL    H18S 3113   3.500   0.365   3.966
   73OL    H18T 3114   3.551   0.543   3.992
   74PA    C116 3115   2.536   2.443   4.209
   74PA    H16R 3116   2.638   2.421   4.169
   74PA    H16S 3117   2.514   2.542   4.166
   74PA    H16T 3118   2.467   2.375   4.161
   74PA    C115 3119   2.527   2.432   4.364
   74PA    H15R 3120   2.572   2.336   4.399
   74PA    H15S 3121   2.586   2.516   4.400
   74PA    C114 3122   2.433   2.499   4.466
   74PA    H14R 3123   2.403   2.598   4.423
   74PA    H14S 3124   2.350   2.428   4.470
   74PA    C113 3125   2.491   2.531   4.612
   74PA    H13R 3126   2.531   2.635   4.618
   74PA    H13S 3127   2.401   2.530   4.676
   74PA    C112 3128   2.597   2.440   4.682
   74PA    H12R 3129   2.565   2.334   4.669
   74PA    H12S 3130   2.696   2.453   4.635
   74PA    C111 3131   2.622   2.469   4.834
   74PA    H11R 3132   2.667   2.571   4.843
   74PA    H11S 3133   2.525   2.470   4.886
   74PA    C110 3134   2.720   2.374   4.908
   74PA    H10R 3135   2.690   2.268   4.894
   74PA    H10S 3136   2.822   2.386   4.864
   74PA     C19 3137   2.735   2.399   5.060
   74PA     H9R 3138   2.756   2.507   5.078
   74PA     H9S 3139   2.640   2.375   5.112
   74PA     C18 3140   2.849   2.313   5.120
   74PA     H8R 3141   2.820   2.207   5.113
   74PA     H8S 3142   2.941   2.327   5.058
   74PA     C17 3143   2.883   2.342   5.266
   74PA     H7R 3144   2.916   2.448   5.279
   74PA     H7S 3145   2.793   2.329   5.330
   74PA     C16 3146   2.991   2.248   5.322
   74PA     H6R 3147   2.951   2.144   5.328
   74PA     H6S 3148   3.082   2.244   5.259
   74PA     C15 3149   3.028   2.295   5.462
   74PA     H5R 3150   3.096   2.383   5.453
   74PA     H5S 3151   2.937   2.327   5.517
   74PA     C14 3152   3.096   2.186   5.543
   74PA     H4R 3153   3.045   2.088   5.535
   74PA     H4S 3154   3.191   2.170   5.491
   74PA     C13 3155   3.111   2.222   5.692
   74PA     H3R 3156   3.019   2.191   5.747
   74PA     H3S 3157   3.192   2.159   5.733
   74PA     C12 3158   3.132   2.373   5.724
   74PA     H2R 3159   3.214   2.414   5.660
   74PA     H2S 3160   3.040   2.431   5.705
   75PC     C11 3161   3.171   2.394   5.871
   75PC     O12 3162   3.188   2.308   5.955
   75PC     O11 3163   3.202   2.521   5.886
   75PC      C1 3164   3.223   2.565   6.022
   75PC      HR 3165   3.190   2.492   6.099
   75PC      HS 3166   3.331   2.587   6.037
   75PC      C2 3167   3.142   2.696   6.045
   75PC      HX 3168   3.184   2.746   6.136
   75PC      C3 3169   2.993   2.664   6.070
   75PC      HA 3170   2.988   2.586   6.149
   75PC      HB 3171   2.944   2.756   6.110
   75PC     O31 3172   2.932   2.623   5.947
   75PC     P31 3173   2.793   2.550   5.959
   75PC     O32 3174   2.711   2.662   6.038
   75PC     C31 3175   2.573   2.646   6.069
   75PC     H1A 3176   2.522   2.745   6.058
   75PC     H1B 3177   2.523   2.578   5.995
   75PC     C32 3178   2.550   2.587   6.211
   75PC     H2A 3179   2.447   2.555   6.218
   75PC     H2B 3180   2.610   2.494   6.212
   75PC     N31 3181   2.588   2.667   6.338
   75PC     C33 3182   2.732   2.704   6.327
   75PC     H3A 3183   2.792   2.614   6.312
   75PC     H3B 3184   2.769   2.757   6.413
   75PC     H3C 3185   2.747   2.763   6.236
   75PC     C34 3186   2.574   2.576   6.456
   75PC     H4A 3187   2.574   2.633   6.548
   75PC     H4B 3188   2.660   2.508   6.459
   75PC     H4C 3189   2.485   2.516   6.449
   75PC     C35 3190   2.503   2.788   6.358
   75PC     H5A 3191   2.397   2.765   6.347
   75PC     H5B 3192   2.528   2.867   6.288
   75PC     H5C 3193   2.516   2.827   6.459
   75PC     O33 3194   2.737   2.531   5.823
   75PC     O34 3195   2.810   2.433   6.047
   75PC     O21 3196   3.161   2.776   5.929
   75PC     C21 3197   3.075   2.870   5.896
   75PC     O22 3198   3.000   2.930   5.970
   76PA    C116 3199   3.008   3.055   4.409
   76PA    H16R 3200   3.044   3.094   4.507
   76PA    H16S 3201   2.970   3.139   4.348
   76PA    H16T 3202   3.094   3.012   4.355
   76PA    C115 3203   2.906   2.945   4.430
   76PA    H15R 3204   2.811   2.986   4.472
   76PA    H15S 3205   2.881   2.904   4.329
   76PA    C114 3206   2.964   2.831   4.515
   76PA    H14R 3207   2.891   2.750   4.523
   76PA    H14S 3208   3.054   2.790   4.465
   76PA    C113 3209   2.991   2.852   4.663
   76PA    H13R 3210   3.059   2.937   4.678
   76PA    H13S 3211   2.896   2.877   4.715
   76PA    C112 3212   3.045   2.719   4.720
   76PA    H12R 3213   2.981   2.636   4.682
   76PA    H12S 3214   3.148   2.701   4.680
   76PA    C111 3215   3.042   2.708   4.873
   76PA    H11R 3216   3.072   2.804   4.917
   76PA    H11S 3217   2.936   2.695   4.903
   76PA    C110 3218   3.126   2.591   4.928
   76PA    H10R 3219   3.091   2.498   4.879
   76PA    H10S 3220   3.234   2.603   4.903
   76PA     C19 3221   3.110   2.569   5.079
   76PA     H9R 3222   3.001   2.561   5.100
   76PA     H9S 3223   3.159   2.474   5.109
   76PA     C18 3224   3.165   2.680   5.168
   76PA     H8R 3225   3.275   2.669   5.172
   76PA     H8S 3226   3.136   2.778   5.125
   76PA     C17 3227   3.121   2.674   5.313
   76PA     H7R 3228   3.114   2.569   5.345
   76PA     H7S 3229   3.196   2.722   5.380
   76PA     C16 3230   2.992   2.750   5.333
   76PA     H6R 3231   3.008   2.859   5.313
   76PA     H6S 3232   2.920   2.712   5.256
   76PA     C15 3233   2.934   2.726   5.472
   76PA     H5R 3234   2.843   2.790   5.485
   76PA     H5S 3235   2.904   2.619   5.478
   76PA     C14 3236   3.026   2.751   5.591
   76PA     H4R 3237   2.990   2.692   5.679
   76PA     H4S 3238   3.131   2.718   5.574
   76PA     C13 3239   3.019   2.895   5.636
   76PA     H3R 3240   3.058   2.962   5.555
   76PA     H3S 3241   2.918   2.924   5.667
   76PA     C12 3242   3.110   2.911   5.754
   76PA     H2R 3243   3.197   2.850   5.721
   76PA     H2S 3244   3.131   3.021   5.763
   77PA    C116 3245   1.823   1.498   4.550
   77PA    H16R 3246   1.831   1.522   4.441
   77PA    H16S 3247   1.736   1.434   4.561
   77PA    H16T 3248   1.918   1.447   4.573
   77PA    C115 3249   1.803   1.625   4.637
   77PA    H15R 3250   1.829   1.622   4.743
   77PA    H15S 3251   1.890   1.670   4.590
   77PA    C114 3252   1.662   1.692   4.627
   77PA    H14R 3253   1.636   1.630   4.540
   77PA    H14S 3254   1.576   1.653   4.676
   77PA    C113 3255   1.635   1.845   4.605
   77PA    H13R 3256   1.734   1.872   4.606
   77PA    H13S 3257   1.605   1.894   4.512
   77PA    C112 3258   1.629   1.962   4.694
   77PA    H12R 3259   1.707   1.929   4.770
   77PA    H12S 3260   1.613   2.044   4.619
   77PA    C111 3261   1.544   2.030   4.796
   77PA    H11R 3262   1.607   2.098   4.846
   77PA    H11S 3263   1.453   2.086   4.782
   77PA    C110 3264   1.517   1.935   4.892
   77PA    H10R 3265   1.499   1.876   4.803
   77PA    H10S 3266   1.585   1.850   4.894
   77PA     C19 3267   1.392   1.978   4.987
   77PA     H9R 3268   1.462   1.997   5.069
   77PA     H9S 3269   1.359   2.078   4.957
   77PA     C18 3270   1.243   1.908   5.014
   77PA     H8R 3271   1.162   1.895   4.943
   77PA     H8S 3272   1.218   1.801   5.014
   77PA     C17 3273   1.173   1.936   5.138
   77PA     H7R 3274   1.152   2.042   5.111
   77PA     H7S 3275   1.080   1.872   5.136
   77PA     C16 3276   1.257   1.907   5.262
   77PA     H6R 3277   1.355   1.958   5.250
   77PA     H6S 3278   1.200   1.961   5.339
   77PA     C15 3279   1.269   1.760   5.313
   77PA     H5R 3280   1.187   1.696   5.276
   77PA     H5S 3281   1.352   1.697   5.283
   77PA     C14 3282   1.312   1.747   5.458
   77PA     H4R 3283   1.389   1.823   5.482
   77PA     H4S 3284   1.220   1.765   5.517
   77PA     C13 3285   1.374   1.610   5.487
   77PA     H3R 3286   1.317   1.542   5.421
   77PA     H3S 3287   1.480   1.601   5.453
   77PA     C12 3288   1.357   1.577   5.638
   77PA     H2R 3289   1.415   1.649   5.698
   77PA     H2S 3290   1.252   1.591   5.669
   78PC     C11 3291   1.396   1.437   5.683
   78PC     O12 3292   1.319   1.348   5.716
   78PC     O11 3293   1.523   1.426   5.682
   78PC      C1 3294   1.566   1.304   5.746
   78PC      HR 3295   1.498   1.263   5.826
   78PC      HS 3296   1.578   1.224   5.671
   78PC      C2 3297   1.696   1.347   5.813
   78PC      HX 3298   1.742   1.254   5.858
   78PC      C3 3299   1.676   1.431   5.939
   78PC      HA 3300   1.605   1.512   5.916
   78PC      HB 3301   1.632   1.363   6.016
   78PC     O31 3302   1.800   1.488   5.980
   78PC     P31 3303   1.853   1.469   6.126
   78PC     O32 3304   1.768   1.579   6.203
   78PC     C31 3305   1.779   1.715   6.164
   78PC     H1A 3306   1.792   1.777   6.255
   78PC     H1B 3307   1.869   1.736   6.101
   78PC     C32 3308   1.654   1.760   6.085
   78PC     H2A 3309   1.679   1.857   6.044
   78PC     H2B 3310   1.645   1.693   6.000
   78PC     N31 3311   1.520   1.771   6.157
   78PC     C33 3312   1.538   1.846   6.287
   78PC     H3A 3313   1.572   1.947   6.274
   78PC     H3B 3314   1.610   1.794   6.349
   78PC     H3C 3315   1.445   1.850   6.344
   78PC     C34 3316   1.466   1.634   6.188
   78PC     H4A 3317   1.481   1.564   6.107
   78PC     H4B 3318   1.359   1.633   6.209
   78PC     H4C 3319   1.522   1.593   6.271
   78PC     C35 3320   1.429   1.847   6.067
   78PC     H5A 3321   1.332   1.863   6.112
   78PC     H5B 3322   1.416   1.798   5.971
   78PC     H5C 3323   1.474   1.945   6.050
   78PC     O33 3324   1.813   1.338   6.182
   78PC     O34 3325   1.997   1.503   6.132
   78PC     O21 3326   1.772   1.426   5.712
   78PC     C21 3327   1.845   1.338   5.649
   78PC     O22 3328   1.866   1.230   5.697
   79PA    C116 3329   1.762   1.219   4.051
   79PA    H16R 3330   1.659   1.209   4.077
   79PA    H16S 3331   1.750   1.119   4.010
   79PA    H16T 3332   1.797   1.271   3.960
   79PA    C115 3333   1.834   1.255   4.181
   79PA    H15R 3334   1.915   1.182   4.182
   79PA    H15S 3335   1.874   1.354   4.176
   79PA    C114 3336   1.802   1.225   4.326
   79PA    H14R 3337   1.825   1.121   4.340
   79PA    H14S 3338   1.879   1.266   4.395
   79PA    C113 3339   1.660   1.221   4.369
   79PA    H13R 3340   1.610   1.312   4.336
   79PA    H13S 3341   1.604   1.138   4.322
   79PA    C112 3342   1.654   1.184   4.514
   79PA    H12R 3343   1.714   1.097   4.528
   79PA    H12S 3344   1.713   1.248   4.581
   79PA    C111 3345   1.509   1.150   4.545
   79PA    H11R 3346   1.462   1.249   4.539
   79PA    H11S 3347   1.466   1.083   4.466
   79PA    C110 3348   1.477   1.088   4.679
   79PA    H10R 3349   1.369   1.104   4.697
   79PA    H10S 3350   1.484   0.979   4.675
   79PA     C19 3351   1.566   1.147   4.789
   79PA     H9R 3352   1.661   1.092   4.801
   79PA     H9S 3353   1.592   1.250   4.757
   79PA     C18 3354   1.496   1.156   4.924
   79PA     H8R 3355   1.394   1.197   4.903
   79PA     H8S 3356   1.482   1.053   4.962
   79PA     C17 3357   1.565   1.252   5.025
   79PA     H7R 3358   1.567   1.355   4.985
   79PA     H7S 3359   1.503   1.248   5.117
   79PA     C16 3360   1.709   1.219   5.065
   79PA     H6R 3361   1.691   1.139   5.138
   79PA     H6S 3362   1.772   1.186   4.979
   79PA     C15 3363   1.787   1.307   5.164
   79PA     H5R 3364   1.887   1.258   5.176
   79PA     H5S 3365   1.808   1.407   5.124
   79PA     C14 3366   1.713   1.312   5.299
   79PA     H4R 3367   1.611   1.350   5.277
   79PA     H4S 3368   1.684   1.212   5.335
   79PA     C13 3369   1.772   1.408   5.405
   79PA     H3R 3370   1.809   1.493   5.344
   79PA     H3S 3371   1.685   1.438   5.467
   79PA     C12 3372   1.889   1.377   5.505
   79PA     H2R 3373   1.959   1.305   5.461
   79PA     H2S 3374   1.951   1.467   5.521
   80PA    C116 3375   1.937   3.071   4.073
   80PA    H16R 3376   1.899   3.046   3.976
   80PA    H16S 3377   2.045   3.062   4.075
   80PA    H16T 3378   1.910   3.155   4.015
   80PA    C115 3379   1.859   3.035   4.208
   80PA    H15R 3380   1.921   3.106   4.242
   80PA    H15S 3381   1.755   3.067   4.227
   80PA    C114 3382   1.879   2.910   4.306
   80PA    H14R 3383   1.815   2.826   4.272
   80PA    H14S 3384   1.986   2.882   4.303
   80PA    C113 3385   1.826   2.908   4.450
   80PA    H13R 3386   1.721   2.944   4.449
   80PA    H13S 3387   1.831   2.805   4.492
   80PA    C112 3388   1.915   2.997   4.531
   80PA    H12R 3389   2.024   2.980   4.525
   80PA    H12S 3390   1.900   3.077   4.460
   80PA    C111 3391   1.861   3.043   4.666
   80PA    H11R 3392   1.811   3.141   4.655
   80PA    H11S 3393   1.784   2.973   4.703
   80PA    C110 3394   1.973   3.078   4.764
   80PA    H10R 3395   2.010   2.983   4.807
   80PA    H10S 3396   2.058   3.125   4.708
   80PA     C19 3397   1.932   3.181   4.869
   80PA     H9R 3398   1.823   3.169   4.887
   80PA     H9S 3399   1.983   3.159   4.965
   80PA     C18 3400   1.977   3.324   4.824
   80PA     H8R 3401   2.085   3.335   4.814
   80PA     H8S 3402   1.927   3.343   4.726
   80PA     C17 3403   1.931   3.440   4.911
   80PA     H7R 3404   1.906   3.541   4.874
   80PA     H7S 3405   1.849   3.382   4.882
   80PA     C16 3406   1.944   3.435   5.062
   80PA     H6R 3407   1.882   3.514   5.114
   80PA     H6S 3408   1.920   3.336   5.104
   80PA     C15 3409   2.091   3.449   5.073
   80PA     H5R 3410   2.132   3.353   5.037
   80PA     H5S 3411   2.120   3.532   5.004
   80PA     C14 3412   2.145   3.465   5.210
   80PA     H4R 3413   2.087   3.544   5.262
   80PA     H4S 3414   2.126   3.382   5.279
   80PA     C13 3415   2.297   3.482   5.194
   80PA     H3R 3416   2.349   3.393   5.158
   80PA     H3S 3417   2.324   3.557   5.115
   80PA     C12 3418   2.340   3.533   5.329
   80PA     H2R 3419   2.421   3.607   5.332
   80PA     H2S 3420   2.257   3.596   5.354
   81PC     C11 3421   2.338   3.433   5.439
   81PC     O12 3422   2.350   3.314   5.423
   81PC     O11 3423   2.338   3.501   5.553
   81PC      C1 3424   2.344   3.420   5.672
   81PC      HR 3425   2.356   3.311   5.655
   81PC      HS 3426   2.415   3.462   5.742
   81PC      C2 3427   2.224   3.445   5.757
   81PC      HX 3428   2.230   3.550   5.780
   81PC      C3 3429   2.213   3.378   5.895
   81PC      HA 3430   2.315   3.356   5.930
   81PC      HB 3431   2.169   3.457   5.962
   81PC     O31 3432   2.132   3.262   5.888
   81PC     P31 3433   2.029   3.226   6.003
   81PC     O32 3434   2.127   3.214   6.127
   81PC     C31 3435   2.243   3.133   6.115
   81PC     H1A 3436   2.239   3.062   6.029
   81PC     H1B 3437   2.331   3.199   6.097
   81PC     C32 3438   2.273   3.054   6.245
   81PC     H2A 3439   2.372   3.014   6.230
   81PC     H2B 3440   2.279   3.127   6.326
   81PC     N31 3441   2.182   2.937   6.286
   81PC     C33 3442   2.200   2.827   6.186
   81PC     H3A 3443   2.132   2.745   6.206
   81PC     H3B 3444   2.301   2.792   6.182
   81PC     H3C 3445   2.177   2.867   6.087
   81PC     C34 3446   2.037   2.976   6.281
   81PC     H4A 3447   1.972   2.893   6.308
   81PC     H4B 3448   2.012   3.007   6.179
   81PC     H4C 3449   2.019   3.059   6.346
   81PC     C35 3450   2.210   2.894   6.426
   81PC     H5A 3451   2.315   2.880   6.443
   81PC     H5B 3452   2.155   2.804   6.449
   81PC     H5C 3453   2.176   2.969   6.498
   81PC     O33 3454   1.939   3.339   6.032
   81PC     O34 3455   1.971   3.091   5.985
   81PC     O21 3456   2.124   3.417   5.666
   81PC     C21 3457   2.012   3.457   5.701
   81PC     O22 3458   1.980   3.517   5.803
   82PA    C116 3459   2.371   3.128   4.436
   82PA    H16R 3460   2.411   3.044   4.496
   82PA    H16S 3461   2.453   3.179   4.382
   82PA    H16T 3462   2.303   3.085   4.358
   82PA    C115 3463   2.291   3.227   4.523
   82PA    H15R 3464   2.266   3.315   4.459
   82PA    H15S 3465   2.195   3.178   4.548
   82PA    C114 3466   2.355   3.275   4.656
   82PA    H14R 3467   2.455   3.319   4.637
   82PA    H14S 3468   2.290   3.357   4.695
   82PA    C113 3469   2.366   3.166   4.765
   82PA    H13R 3470   2.268   3.116   4.774
   82PA    H13S 3471   2.441   3.091   4.732
   82PA    C112 3472   2.409   3.219   4.904
   82PA    H12R 3473   2.514   3.253   4.897
   82PA    H12S 3474   2.346   3.306   4.933
   82PA    C111 3475   2.402   3.114   5.018
   82PA    H11R 3476   2.467   3.028   4.991
   82PA    H11S 3477   2.445   3.161   5.110
   82PA    C110 3478   2.262   3.062   5.054
   82PA    H10R 3479   2.196   3.148   5.079
   82PA    H10S 3480   2.218   3.009   4.967
   82PA     C19 3481   2.263   2.969   5.177
   82PA     H9R 3482   2.321   2.877   5.154
   82PA     H9S 3483   2.317   3.022   5.259
   82PA     C18 3484   2.123   2.924   5.223
   82PA     H8R 3485   2.066   2.883   5.138
   82PA     H8S 3486   2.136   2.844   5.299
   82PA     C17 3487   2.042   3.031   5.295
   82PA     H7R 3488   2.010   3.113   5.226
   82PA     H7S 3489   1.949   2.983   5.332
   82PA     C16 3490   2.126   3.087   5.411
   82PA     H6R 3491   2.199   3.015   5.453
   82PA     H6S 3492   2.178   3.177   5.371
   82PA     C15 3493   2.048   3.132   5.528
   82PA     H5R 3494   1.998   3.055   5.592
   82PA     H5S 3495   2.108   3.199   5.595
   82PA     C14 3496   1.944   3.212   5.469
   82PA     H4R 3497   1.975   3.285   5.391
   82PA     H4S 3498   1.862   3.148   5.425
   82PA     C13 3499   1.898   3.286   5.586
   82PA     H3R 3500   1.793   3.256   5.590
   82PA     H3S 3501   1.914   3.240   5.686
   82PA     C12 3502   1.940   3.435   5.574
   82PA     H2R 3503   1.992   3.465   5.481
   82PA     H2S 3504   1.872   3.517   5.564
   83PA    C116 3505   2.656   1.107   4.236
   83PA    H16R 3506   2.687   1.023   4.170
   83PA    H16S 3507   2.608   1.176   4.166
   83PA    H16T 3508   2.557   1.133   4.259
   83PA    C115 3509   2.770   1.176   4.302
   83PA    H15R 3510   2.809   1.095   4.364
   83PA    H15S 3511   2.854   1.210   4.237
   83PA    C114 3512   2.718   1.289   4.383
   83PA    H14R 3513   2.677   1.379   4.331
   83PA    H14S 3514   2.638   1.242   4.443
   83PA    C113 3515   2.817   1.330   4.484
   83PA    H13R 3516   2.841   1.237   4.542
   83PA    H13S 3517   2.910   1.367   4.434
   83PA    C112 3518   2.747   1.435   4.567
   83PA    H12R 3519   2.738   1.528   4.506
   83PA    H12S 3520   2.643   1.402   4.591
   83PA    C111 3521   2.825   1.457   4.694
   83PA    H11R 3522   2.847   1.357   4.738
   83PA    H11S 3523   2.919   1.505   4.662
   83PA    C110 3524   2.753   1.543   4.797
   83PA    H10R 3525   2.730   1.643   4.754
   83PA    H10S 3526   2.658   1.495   4.827
   83PA     C19 3527   2.838   1.565   4.921
   83PA     H9R 3528   2.784   1.629   4.994
   83PA     H9S 3529   2.859   1.467   4.971
   83PA     C18 3530   2.972   1.631   4.886
   83PA     H8R 3531   3.034   1.544   4.876
   83PA     H8S 3532   2.974   1.680   4.787
   83PA     C17 3533   3.032   1.718   4.996
   83PA     H7R 3534   3.141   1.729   4.977
   83PA     H7S 3535   2.986   1.819   4.992
   83PA     C16 3536   3.006   1.653   5.133
   83PA     H6R 3537   2.909   1.693   5.171
   83PA     H6S 3538   3.001   1.542   5.125
   83PA     C15 3539   3.114   1.682   5.234
   83PA     H5R 3540   3.211   1.647   5.193
   83PA     H5S 3541   3.108   1.793   5.242
   83PA     C14 3542   3.093   1.621   5.373
   83PA     H4R 3543   3.064   1.514   5.360
   83PA     H4S 3544   3.189   1.623   5.429
   83PA     C13 3545   2.986   1.698   5.452
   83PA     H3R 3546   3.022   1.803   5.463
   83PA     H3S 3547   2.892   1.702   5.393
   83PA     C12 3548   2.957   1.642   5.593
   83PA     H2R 3549   3.051   1.624   5.650
   83PA     H2S 3550   2.898   1.717   5.649
   84PC     C11 3551   2.871   1.515   5.596
   84PC     O12 3552   2.763   1.508   5.652
   84PC     O11 3553   2.934   1.416   5.538
   84PC      C1 3554   2.875   1.285   5.556
   84PC      HR 3555   2.771   1.284   5.596
   84PC      HS 3556   2.880   1.230   5.460
   84PC      C2 3557   2.960   1.209   5.656
   84PC      HX 3558   2.921   1.104   5.656
   84PC      C3 3559   2.960   1.270   5.799
   84PC      HA 3560   3.012   1.367   5.785
   84PC      HB 3561   2.855   1.281   5.829
   84PC     O31 3562   3.034   1.197   5.897
   84PC     P31 3563   3.042   1.247   6.043
   84PC     O32 3564   3.129   1.381   6.031
   84PC     C31 3565   3.071   1.510   6.022
   84PC     H1A 3566   3.116   1.561   5.933
   84PC     H1B 3567   2.961   1.508   6.003
   84PC     C32 3568   3.106   1.595   6.147
   84PC     H2A 3569   3.212   1.580   6.162
   84PC     H2B 3570   3.095   1.699   6.119
   84PC     N31 3571   3.033   1.570   6.280
   84PC     C33 3572   3.066   1.432   6.330
   84PC     H3A 3573   3.038   1.416   6.433
   84PC     H3B 3574   3.171   1.409   6.317
   84PC     H3C 3575   3.015   1.356   6.269
   84PC     C34 3576   2.885   1.574   6.258
   84PC     H4A 3577   2.855   1.474   6.223
   84PC     H4B 3578   2.859   1.643   6.179
   84PC     H4C 3579   2.833   1.596   6.349
   84PC     C35 3580   3.075   1.673   6.381
   84PC     H5A 3581   3.179   1.661   6.411
   84PC     H5B 3582   3.018   1.667   6.474
   84PC     H5C 3583   3.063   1.773   6.341
   84PC     O33 3584   2.906   1.283   6.090
   84PC     O34 3585   3.125   1.152   6.121
   84PC     O21 3586   3.092   1.220   5.609
   84PC     C21 3587   3.161   1.136   5.675
   84PC     O22 3588   3.124   1.036   5.734
   85PA    C116 3589   3.512   1.307   4.100
   85PA    H16R 3590   3.528   1.200   4.124
   85PA    H16S 3591   3.597   1.368   4.135
   85PA    H16T 3592   3.513   1.313   3.989
   85PA    C115 3593   3.384   1.373   4.154
   85PA    H15R 3594   3.369   1.464   4.098
   85PA    H15S 3595   3.298   1.304   4.151
   85PA    C114 3596   3.372   1.412   4.297
   85PA    H14R 3597   3.401   1.309   4.314
   85PA    H14S 3598   3.456   1.472   4.332
   85PA    C113 3599   3.233   1.441   4.364
   85PA    H13R 3600   3.161   1.420   4.284
   85PA    H13S 3601   3.180   1.378   4.436
   85PA    C112 3602   3.221   1.550   4.470
   85PA    H12R 3603   3.287   1.629   4.428
   85PA    H12S 3604   3.114   1.582   4.476
   85PA    C111 3605   3.261   1.518   4.619
   85PA    H11R 3606   3.369   1.502   4.612
   85PA    H11S 3607   3.255   1.614   4.673
   85PA    C110 3608   3.184   1.418   4.713
   85PA    H10R 3609   3.078   1.407   4.693
   85PA    H10S 3610   3.214   1.315   4.708
   85PA     C19 3611   3.221   1.414   4.863
   85PA     H9R 3612   3.328   1.418   4.878
   85PA     H9S 3613   3.206   1.505   4.920
   85PA     C18 3614   3.172   1.285   4.930
   85PA     H8R 3615   3.065   1.264   4.931
   85PA     H8S 3616   3.208   1.197   4.871
   85PA     C17 3617   3.228   1.292   5.072
   85PA     H7R 3618   3.336   1.290   5.053
   85PA     H7S 3619   3.217   1.388   5.123
   85PA     C16 3620   3.184   1.172   5.155
   85PA     H6R 3621   3.077   1.153   5.147
   85PA     H6S 3622   3.227   1.095   5.086
   85PA     C15 3623   3.227   1.166   5.307
   85PA     H5R 3624   3.333   1.134   5.311
   85PA     H5S 3625   3.230   1.264   5.356
   85PA     C14 3626   3.172   1.061   5.405
   85PA     H4R 3627   3.064   1.058   5.413
   85PA     H4S 3628   3.172   0.957   5.374
   85PA     C13 3629   3.264   1.044   5.529
   85PA     H3R 3630   3.228   0.948   5.572
   85PA     H3S 3631   3.371   1.037   5.510
   85PA     C12 3632   3.296   1.149   5.629
   85PA     H2R 3633   3.367   1.108   5.705
   85PA     H2S 3634   3.335   1.232   5.569
   86PA    C116 3635   0.869   2.128   4.430
   86PA    H16R 3636   0.885   2.032   4.483
   86PA    H16S 3637   0.968   2.167   4.399
   86PA    H16T 3638   0.815   2.114   4.336
   86PA    C115 3639   0.777   2.226   4.502
   86PA    H15R 3640   0.739   2.311   4.441
   86PA    H15S 3641   0.682   2.174   4.527
   86PA    C114 3642   0.850   2.288   4.619
   86PA    H14R 3643   0.949   2.328   4.585
   86PA    H14S 3644   0.790   2.375   4.655
   86PA    C113 3645   0.865   2.176   4.721
   86PA    H13R 3646   0.763   2.133   4.734
   86PA    H13S 3647   0.929   2.096   4.679
   86PA    C112 3648   0.922   2.213   4.858
   86PA    H12R 3649   0.934   2.116   4.912
   86PA    H12S 3650   1.022   2.259   4.847
   86PA    C111 3651   0.824   2.301   4.938
   86PA    H11R 3652   0.828   2.405   4.899
   86PA    H11S 3653   0.722   2.262   4.918
   86PA    C110 3654   0.841   2.300   5.092
   86PA    H10R 3655   0.748   2.345   5.136
   86PA    H10S 3656   0.846   2.195   5.129
   86PA     C19 3657   0.962   2.379   5.141
   86PA     H9R 3658   1.053   2.337   5.091
   86PA     H9S 3659   0.952   2.485   5.109
   86PA     C18 3660   0.988   2.374   5.293
   86PA     H8R 3661   1.014   2.270   5.323
   86PA     H8S 3662   1.076   2.438   5.317
   86PA     C17 3663   0.873   2.422   5.383
   86PA     H7R 3664   0.849   2.528   5.358
   86PA     H7S 3665   0.782   2.362   5.364
   86PA     C16 3666   0.915   2.414   5.531
   86PA     H6R 3667   0.941   2.309   5.560
   86PA     H6S 3668   1.005   2.477   5.550
   86PA     C15 3669   0.810   2.464   5.628
   86PA     H5R 3670   0.855   2.481   5.729
   86PA     H5S 3671   0.761   2.558   5.594
   86PA     C14 3672   0.710   2.357   5.647
   86PA     H4R 3673   0.651   2.342   5.553
   86PA     H4S 3674   0.760   2.260   5.673
   86PA     C13 3675   0.620   2.394   5.760
   86PA     H3R 3676   0.658   2.404   5.862
   86PA     H3S 3677   0.586   2.497   5.737
   86PA     C12 3678   0.516   2.287   5.770
   86PA     H2R 3679   0.462   2.305   5.864
   86PA     H2S 3680   0.443   2.273   5.685
   87PC     C11 3681   0.548   2.156   5.733
   87PC     O12 3682   0.556   2.116   5.618
   87PC     O11 3683   0.520   2.097   5.842
   87PC      C1 3684   0.544   1.963   5.836
   87PC      HR 3685   0.491   1.919   5.920
   87PC      HS 3686   0.507   1.922   5.749
   87PC      C2 3687   0.691   1.928   5.819
   87PC      HX 3688   0.692   1.818   5.825
   87PC      C3 3689   0.761   1.998   5.932
   87PC      HA 3690   0.699   1.993   6.023
   87PC      HB 3691   0.857   1.944   5.945
   87PC     O31 3692   0.779   2.135   5.894
   87PC     P31 3693   0.870   2.227   5.979
   87PC     O32 3694   0.899   2.131   6.100
   87PC     C31 3695   0.881   2.177   6.232
   87PC     H1A 3696   0.780   2.222   6.247
   87PC     H1B 3697   0.886   2.088   6.299
   87PC     C32 3698   0.988   2.281   6.268
   87PC     H2A 3699   0.995   2.350   6.184
   87PC     H2B 3700   0.953   2.337   6.353
   87PC     N31 3701   1.124   2.223   6.298
   87PC     C33 3702   1.171   2.149   6.178
   87PC     H3A 3703   1.100   2.076   6.140
   87PC     H3B 3704   1.267   2.103   6.198
   87PC     H3C 3705   1.186   2.219   6.096
   87PC     C34 3706   1.118   2.122   6.406
   87PC     H4A 3707   1.068   2.165   6.494
   87PC     H4B 3708   1.218   2.091   6.435
   87PC     H4C 3709   1.063   2.034   6.374
   87PC     C35 3710   1.223   2.329   6.338
   87PC     H5A 3711   1.319   2.285   6.366
   87PC     H5B 3712   1.190   2.387   6.423
   87PC     H5C 3713   1.249   2.398   6.257
   87PC     O33 3714   1.001   2.250   5.916
   87PC     O34 3715   0.790   2.341   6.031
   87PC     O21 3716   0.750   1.975   5.696
   87PC     C21 3717   0.721   1.909   5.586
   87PC     O22 3718   0.650   1.809   5.583
   88PA    C116 3719   1.123   1.745   4.288
   88PA    H16R 3720   1.085   1.833   4.344
   88PA    H16S 3721   1.225   1.756   4.248
   88PA    H16T 3722   1.114   1.655   4.354
   88PA    C115 3723   1.040   1.733   4.164
   88PA    H15R 3724   0.979   1.801   4.123
   88PA    H15S 3725   1.064   1.669   4.080
   88PA    C114 3726   0.903   1.743   4.196
   88PA    H14R 3727   0.882   1.638   4.181
   88PA    H14S 3728   0.935   1.662   4.267
   88PA    C113 3729   0.772   1.873   4.221
   88PA    H13R 3730   0.813   1.959   4.257
   88PA    H13S 3731   0.742   1.889   4.116
   88PA    C112 3732   0.614   1.879   4.328
   88PA    H12R 3733   0.542   1.935   4.271
   88PA    H12S 3734   0.533   1.815   4.299
   88PA    C111 3735   0.560   1.761   4.450
   88PA    H11R 3736   0.575   1.652   4.439
   88PA    H11S 3737   0.629   1.824   4.504
   88PA    C110 3738   0.488   1.727   4.585
   88PA    H10R 3739   0.504   1.826   4.618
   88PA    H10S 3740   0.385   1.682   4.588
   88PA     C19 3741   0.527   1.725   4.727
   88PA     H9R 3742   0.436   1.714   4.792
   88PA     H9S 3743   0.543   1.632   4.681
   88PA     C18 3744   0.637   1.818   4.781
   88PA     H8R 3745   0.743   1.792   4.763
   88PA     H8S 3746   0.641   1.919   4.742
   88PA     C17 3747   0.638   1.791   4.924
   88PA     H7R 3748   0.540   1.787   4.975
   88PA     H7S 3749   0.666   1.688   4.911
   88PA     C16 3750   0.758   1.855   4.986
   88PA     H6R 3751   0.849   1.832   4.925
   88PA     H6S 3752   0.745   1.965   4.983
   88PA     C15 3753   0.783   1.796   5.123
   88PA     H5R 3754   0.693   1.736   5.154
   88PA     H5S 3755   0.870   1.727   5.119
   88PA     C14 3756   0.805   1.911   5.219
   88PA     H4R 3757   0.887   1.976   5.182
   88PA     H4S 3758   0.711   1.969   5.212
   88PA     C13 3759   0.826   1.864   5.362
   88PA     H3R 3760   0.761   1.775   5.374
   88PA     H3S 3761   0.931   1.831   5.376
   88PA     C12 3762   0.794   1.972   5.468
   88PA     H2R 3763   0.887   2.017   5.507
   88PA     H2S 3764   0.737   2.056   5.426
   89PA    C116 3765   1.578   0.670   4.019
   89PA    H16R 3766   1.617   0.762   3.974
   89PA    H16S 3767   1.554   0.600   3.935
   89PA    H16T 3768   1.643   0.622   4.096
   89PA    C115 3769   1.449   0.680   4.082
   89PA    H15R 3770   1.371   0.695   4.004
   89PA    H15S 3771   1.442   0.575   4.098
   89PA    C114 3772   1.415   0.760   4.209
   89PA    H14R 3773   1.476   0.849   4.216
   89PA    H14S 3774   1.304   0.772   4.200
   89PA    C113 3775   1.421   0.737   4.355
   89PA    H13R 3776   1.366   0.651   4.389
   89PA    H13S 3777   1.527   0.731   4.383
   89PA    C112 3778   1.330   0.814   4.446
   89PA    H12R 3779   1.347   0.921   4.433
   89PA    H12S 3780   1.221   0.790   4.427
   89PA    C111 3781   1.377   0.756   4.577
   89PA    H11R 3782   1.482   0.717   4.573
   89PA    H11S 3783   1.369   0.833   4.653
   89PA    C110 3784   1.300   0.639   4.627
   89PA    H10R 3785   1.195   0.669   4.632
   89PA    H10S 3786   1.308   0.545   4.567
   89PA     C19 3787   1.346   0.615   4.769
   89PA     H9R 3788   1.295   0.518   4.770
   89PA     H9S 3789   1.456   0.598   4.773
   89PA     C18 3790   1.305   0.720   4.876
   89PA     H8R 3791   1.290   0.818   4.828
   89PA     H8S 3792   1.204   0.706   4.919
   89PA     C17 3793   1.401   0.735   4.999
   89PA     H7R 3794   1.488   0.792   4.963
   89PA     H7S 3795   1.344   0.794   5.075
   89PA     C16 3796   1.452   0.607   5.070
   89PA     H6R 3797   1.368   0.575   5.134
   89PA     H6S 3798   1.484   0.530   4.996
   89PA     C15 3799   1.548   0.603   5.186
   89PA     H5R 3800   1.571   0.496   5.206
   89PA     H5S 3801   1.641   0.649   5.153
   89PA     C14 3802   1.487   0.660   5.316
   89PA     H4R 3803   1.440   0.759   5.297
   89PA     H4S 3804   1.408   0.597   5.359
   89PA     C13 3805   1.591   0.665   5.425
   89PA     H3R 3806   1.687   0.644   5.371
   89PA     H3S 3807   1.594   0.767   5.467
   89PA     C12 3808   1.573   0.565   5.542
   89PA     H2R 3809   1.504   0.606   5.619
   89PA     H2S 3810   1.535   0.466   5.508
   90PC     C11 3811   1.709   0.540   5.605
   90PC     O12 3812   1.814   0.547   5.544
   90PC     O11 3813   1.695   0.503   5.732
   90PC      C1 3814   1.818   0.500   5.807
   90PC      HR 3815   1.810   0.425   5.888
   90PC      HS 3816   1.907   0.472   5.745
   90PC      C2 3817   1.848   0.636   5.874
   90PC      HX 3818   1.934   0.623   5.943
   90PC      C3 3819   1.727   0.695   5.953
   90PC      HA 3820   1.670   0.610   5.998
   90PC      HB 3821   1.768   0.759   6.034
   90PC     O31 3822   1.645   0.775   5.869
   90PC     P31 3823   1.500   0.818   5.911
   90PC     O32 3824   1.516   0.847   6.070
   90PC     C31 3825   1.583   0.967   6.111
   90PC     H1A 3826   1.664   0.994   6.038
   90PC     H1B 3827   1.512   1.052   6.116
   90PC     C32 3828   1.656   0.951   6.248
   90PC     H2A 3829   1.718   0.864   6.237
   90PC     H2B 3830   1.723   1.036   6.258
   90PC     N31 3831   1.573   0.938   6.376
   90PC     C33 3832   1.466   0.835   6.357
   90PC     H3A 3833   1.507   0.739   6.330
   90PC     H3B 3834   1.404   0.864   6.271
   90PC     H3C 3835   1.406   0.827   6.446
   90PC     C34 3836   1.508   1.070   6.406
   90PC     H4A 3837   1.452   1.106   6.320
   90PC     H4B 3838   1.583   1.143   6.432
   90PC     H4C 3839   1.439   1.062   6.490
   90PC     C35 3840   1.664   0.901   6.489
   90PC     H5A 3841   1.715   0.808   6.467
   90PC     H5B 3842   1.613   0.891   6.585
   90PC     H5C 3843   1.740   0.977   6.502
   90PC     O33 3844   1.471   0.943   5.838
   90PC     O34 3845   1.407   0.705   5.893
   90PC     O21 3846   1.890   0.717   5.767
   90PC     C21 3847   1.906   0.843   5.785
   90PC     O22 3848   1.921   0.903   5.890
   91PA    C116 3849   1.707   0.949   4.206
   91PA    H16R 3850   1.703   0.919   4.100
   91PA    H16S 3851   1.759   1.039   4.189
   91PA    H16T 3852   1.607   0.976   4.236
   91PA    C115 3853   1.808   0.878   4.297
   91PA    H15R 3854   1.784   0.771   4.296
   91PA    H15S 3855   1.903   0.894   4.247
   91PA    C114 3856   1.835   0.905   4.444
   91PA    H14R 3857   1.920   0.843   4.481
   91PA    H14S 3858   1.869   1.005   4.477
   91PA    C113 3859   1.711   0.867   4.510
   91PA    H13R 3860   1.632   0.928   4.461
   91PA    H13S 3861   1.692   0.761   4.485
   91PA    C112 3862   1.737   0.896   4.655
   91PA    H12R 3863   1.794   0.990   4.674
   91PA    H12S 3864   1.643   0.900   4.710
   91PA    C111 3865   1.808   0.780   4.715
   91PA    H11R 3866   1.747   0.692   4.682
   91PA    H11S 3867   1.911   0.772   4.674
   91PA    C110 3868   1.804   0.786   4.865
   91PA    H10R 3869   1.698   0.793   4.900
   91PA    H10S 3870   1.848   0.690   4.900
   91PA     C19 3871   1.882   0.899   4.929
   91PA     H9R 3872   1.987   0.893   4.894
   91PA     H9S 3873   1.848   1.001   4.899
   91PA     C18 3874   1.876   0.879   5.082
   91PA     H8R 3875   1.910   0.778   5.110
   91PA     H8S 3876   1.947   0.950   5.122
   91PA     C17 3877   1.739   0.905   5.144
   91PA     H7R 3878   1.695   0.975   5.073
   91PA     H7S 3879   1.664   0.829   5.128
   91PA     C16 3880   1.736   0.935   5.296
   91PA     H6R 3881   1.639   0.981   5.327
   91PA     H6S 3882   1.752   0.841   5.351
   91PA     C15 3883   1.845   1.020   5.353
   91PA     H5R 3884   1.945   0.974   5.348
   91PA     H5S 3885   1.857   1.109   5.290
   91PA     C14 3886   1.813   1.070   5.493
   91PA     H4R 3887   1.906   1.125   5.508
   91PA     H4S 3888   1.730   1.142   5.501
   91PA     C13 3889   1.790   0.976   5.610
   91PA     H3R 3890   1.760   1.035   5.701
   91PA     H3S 3891   1.701   0.914   5.591
   91PA     C12 3892   1.916   0.899   5.646
   91PA     H2R 3893   1.934   0.821   5.570
   91PA     H2S 3894   2.007   0.958   5.650
   92PA    C116 3895   0.774   1.661   3.975
   92PA    H16R 3896   0.772   1.569   3.918
   92PA    H16S 3897   0.879   1.652   3.995
   92PA    H16T 3898   0.778   1.762   3.935
   92PA    C115 3899   0.687   1.622   4.092
   92PA    H15R 3900   0.588   1.614   4.038
   92PA    H15S 3901   0.727   1.527   4.132
   92PA    C114 3902   0.681   1.639   4.255
   92PA    H14R 3903   0.638   1.718   4.187
   92PA    H14S 3904   0.571   1.639   4.257
   92PA    C113 3905   0.791   1.700   4.405
   92PA    H13R 3906   0.875   1.777   4.399
   92PA    H13S 3907   0.787   1.807   4.443
   92PA    C112 3908   0.867   1.631   4.514
   92PA    H12R 3909   0.913   1.545   4.468
   92PA    H12S 3910   0.938   1.707   4.562
   92PA    C111 3911   0.756   1.602   4.602
   92PA    H11R 3912   0.731   1.708   4.610
   92PA    H11S 3913   0.680   1.546   4.547
   92PA    C110 3914   0.758   1.522   4.728
   92PA    H10R 3915   0.823   1.445   4.686
   92PA    H10S 3916   0.810   1.586   4.801
   92PA     C19 3917   0.619   1.460   4.772
   92PA     H9R 3918   0.550   1.530   4.825
   92PA     H9S 3919   0.552   1.426   4.689
   92PA     C18 3920   0.613   1.389   4.899
   92PA     H8R 3921   0.506   1.361   4.917
   92PA     H8S 3922   0.676   1.305   4.875
   92PA     C17 3923   0.667   1.483   5.005
   92PA     H7R 3924   0.766   1.526   4.977
   92PA     H7S 3925   0.596   1.566   5.030
   92PA     C16 3926   0.682   1.415   5.133
   92PA     H6R 3927   0.736   1.321   5.107
   92PA     H6S 3928   0.742   1.481   5.199
   92PA     C15 3929   0.543   1.391   5.190
   92PA     H5R 3930   0.503   1.487   5.230
   92PA     H5S 3931   0.470   1.356   5.114
   92PA     C14 3932   0.562   1.288   5.299
   92PA     H4R 3933   0.464   1.242   5.323
   92PA     H4S 3934   0.630   1.208   5.261
   92PA     C13 3935   0.624   1.357   5.421
   92PA     H3R 3936   0.730   1.385   5.401
   92PA     H3S 3937   0.569   1.453   5.436
   92PA     C12 3938   0.614   1.270   5.548
   92PA     H2R 3939   0.510   1.231   5.554
   92PA     H2S 3940   0.686   1.186   5.540
   93PC     C11 3941   0.641   1.348   5.677
   93PC     O12 3942   0.596   1.320   5.787
   93PC     O11 3943   0.710   1.455   5.645
   93PC      C1 3944   0.736   1.548   5.750
   93PC      HR 3945   0.736   1.648   5.704
   93PC      HS 3946   0.658   1.549   5.829
   93PC      C2 3947   0.877   1.527   5.809
   93PC      HX 3948   0.872   1.432   5.868
   93PC      C3 3949   0.911   1.644   5.905
   93PC      HA 3950   0.912   1.737   5.844
   93PC      HB 3951   0.834   1.656   5.984
   93PC     O31 3952   1.039   1.632   5.966
   93PC     P31 3953   1.076   1.510   6.058
   93PC     O32 3954   0.932   1.458   6.104
   93PC     C31 3955   0.920   1.356   6.202
   93PC     H1A 3956   0.914   1.256   6.153
   93PC     H1B 3957   1.008   1.353   6.270
   93PC     C32 3958   0.795   1.381   6.289
   93PC     H2A 3959   0.798   1.315   6.374
   93PC     H2B 3960   0.804   1.482   6.329
   93PC     N31 3961   0.659   1.372   6.221
   93PC     C33 3962   0.656   1.267   6.113
   93PC     H3A 3963   0.570   1.277   6.047
   93PC     H3B 3964   0.656   1.167   6.153
   93PC     H3C 3965   0.745   1.279   6.052
   93PC     C34 3966   0.637   1.501   6.151
   93PC     H4A 3967   0.715   1.511   6.076
   93PC     H4B 3968   0.641   1.586   6.217
   93PC     H4C 3969   0.540   1.501   6.102
   93PC     C35 3970   0.555   1.346   6.326
   93PC     H5A 3971   0.576   1.250   6.372
   93PC     H5B 3972   0.457   1.339   6.281
   93PC     H5C 3973   0.556   1.422   6.403
   93PC     O33 3974   1.145   1.409   5.976
   93PC     O34 3975   1.150   1.567   6.174
   93PC     O21 3976   0.975   1.520   5.703
   93PC     C21 3977   1.003   1.396   5.661
   93PC     O22 3978   0.957   1.293   5.706
   94PA    C116 3979   0.845   1.088   4.071
   94PA    H16R 3980   0.916   1.003   4.074
   94PA    H16S 3981   0.857   1.129   3.966
   94PA    H16T 3982   0.743   1.054   4.088
   94PA    C115 3983   0.878   1.201   4.169
   94PA    H15R 3984   0.965   1.225   4.108
   94PA    H15S 3985   0.812   1.289   4.162
   94PA    C114 3986   0.939   1.193   4.312
   94PA    H14R 3987   0.976   1.092   4.339
   94PA    H14S 3988   1.027   1.261   4.332
   94PA    C113 3989   0.849   1.242   4.413
   94PA    H13R 3990   0.824   1.349   4.393
   94PA    H13S 3991   0.763   1.174   4.393
   94PA    C112 3992   0.919   1.218   4.545
   94PA    H12R 3993   0.982   1.126   4.543
   94PA    H12S 3994   0.987   1.302   4.571
   94PA    C111 3995   0.807   1.193   4.642
   94PA    H11R 3996   0.742   1.281   4.642
   94PA    H11S 3997   0.744   1.113   4.598
   94PA    C110 3998   0.854   1.154   4.781
   94PA    H10R 3999   0.764   1.144   4.844
   94PA    H10S 4000   0.898   1.052   4.775
   94PA     C19 4001   0.957   1.249   4.845
   94PA     H9R 4002   1.049   1.251   4.782
   94PA     H9S 4003   0.918   1.353   4.848
   94PA     C18 4004   1.000   1.207   4.986
   94PA     H8R 4005   0.911   1.194   5.052
   94PA     H8S 4006   1.050   1.109   4.977
   94PA     C17 4007   1.099   1.305   5.052
   94PA     H7R 4008   1.183   1.322   4.981
   94PA     H7S 4009   1.050   1.403   5.071
   94PA     C16 4010   1.155   1.249   5.183
   94PA     H6R 4011   1.071   1.213   5.246
   94PA     H6S 4012   1.221   1.161   5.162
   94PA     C15 4013   1.237   1.351   5.262
   94PA     H5R 4014   1.327   1.381   5.204
   94PA     H5S 4015   1.176   1.443   5.278
   94PA     C14 4016   1.279   1.292   5.397
   94PA     H4R 4017   1.332   1.196   5.382
   94PA     H4S 4018   1.358   1.354   5.443
   94PA     C13 4019   1.159   1.273   5.493
   94PA     H3R 4020   1.085   1.202   5.452
   94PA     H3S 4021   1.195   1.221   5.584
   94PA     C12 4022   1.085   1.405   5.530
   94PA     H2R 4023   1.156   1.486   5.541
   94PA     H2S 4024   1.019   1.439   5.449
   95PA    C116 4025   3.023   0.940   4.382
   95PA    H16R 4026   2.942   0.867   4.372
   95PA    H16S 4027   3.054   0.972   4.281
   95PA    H16T 4028   2.976   1.031   4.424
   95PA    C115 4029   3.142   0.895   4.471
   95PA    H15R 4030   3.173   0.794   4.444
   95PA    H15S 4031   3.239   0.942   4.459
   95PA    C114 4032   3.124   0.926   4.619
   95PA    H14R 4033   3.218   0.906   4.676
   95PA    H14S 4034   3.100   1.034   4.634
   95PA    C113 4035   3.013   0.836   4.658
   95PA    H13R 4036   2.922   0.862   4.600
   95PA    H13S 4037   3.045   0.734   4.629
   95PA    C112 4038   2.978   0.838   4.804
   95PA    H12R 4039   3.066   0.808   4.865
   95PA    H12S 4040   2.947   0.940   4.835
   95PA    C111 4041   2.862   0.741   4.819
   95PA    H11R 4042   2.781   0.770   4.748
   95PA    H11S 4043   2.894   0.638   4.790
   95PA    C110 4044   2.809   0.739   4.959
   95PA    H10R 4045   2.777   0.841   4.991
   95PA    H10S 4046   2.719   0.673   4.959
   95PA     C19 4047   2.908   0.682   5.059
   95PA     H9R 4048   2.940   0.583   5.019
   95PA     H9S 4049   3.001   0.744   5.069
   95PA     C18 4050   2.836   0.671   5.193
   95PA     H8R 4051   2.838   0.770   5.243
   95PA     H8S 4052   2.730   0.644   5.172
   95PA     C17 4053   2.891   0.565   5.285
   95PA     H7R 4054   2.851   0.468   5.247
   95PA     H7S 4055   3.002   0.567   5.278
   95PA     C16 4056   2.852   0.585   5.432
   95PA     H6R 4057   2.893   0.681   5.469
   95PA     H6S 4058   2.741   0.585   5.435
   95PA     C15 4059   2.896   0.474   5.526
   95PA     H5R 4060   2.861   0.486   5.631
   95PA     H5S 4061   2.844   0.389   5.477
   95PA     C14 4062   3.043   0.443   5.525
   95PA     H4R 4063   3.064   0.341   5.558
   95PA     H4S 4064   3.064   0.440   5.419
   95PA     C13 4065   3.142   0.538   5.587
   95PA     H3R 4066   3.160   0.621   5.517
   95PA     H3S 4067   3.108   0.574   5.686
   95PA     C12 4068   3.266   0.453   5.604
   95PA     H2R 4069   3.237   0.372   5.674
   95PA     H2S 4070   3.293   0.410   5.509
   96PC     C11 4071   3.389   0.516   5.659
   96PC     O12 4072   3.486   0.558   5.597
   96PC     O11 4073   3.365   0.522   5.786
   96PC      C1 4074   3.420   0.634   5.846
   96PC      HR 4075   3.424   0.614   5.955
   96PC      HS 4076   3.526   0.651   5.813
   96PC      C2 4077   3.343   0.767   5.813
   96PC      HX 4078   3.421   0.837   5.826
   96PC      C3 4079   3.219   0.797   5.907
   96PC      HA 4080   3.242   0.801   6.015
   96PC      HB 4081   3.181   0.900   5.890
   96PC     O31 4082   3.117   0.704   5.888
   96PC     P31 4083   2.968   0.723   5.941
   96PC     O32 4084   2.969   0.618   6.060
   96PC     C31 4085   3.058   0.639   6.171
   96PC     H1A 4086   3.164   0.624   6.139
   96PC     H1B 4087   3.051   0.742   6.213
   96PC     C32 4088   3.025   0.533   6.278
   96PC     H2A 4089   3.044   0.438   6.229
   96PC     H2B 4090   3.098   0.542   6.358
   96PC     N31 4091   2.886   0.533   6.340
   96PC     C33 4092   2.876   0.654   6.427
   96PC     H3A 4093   2.782   0.657   6.480
   96PC     H3B 4094   2.885   0.743   6.365
   96PC     H3C 4095   2.959   0.657   6.498
   96PC     C34 4096   2.867   0.407   6.418
   96PC     H4A 4097   2.942   0.398   6.496
   96PC     H4B 4098   2.874   0.318   6.355
   96PC     H4C 4099   2.770   0.406   6.467
   96PC     C35 4100   2.777   0.538   6.239
   96PC     H5A 4101   2.798   0.605   6.155
   96PC     H5B 4102   2.679   0.563   6.278
   96PC     H5C 4103   2.768   0.440   6.196
   96PC     O33 4104   2.951   0.857   5.999
   96PC     O34 4105   2.880   0.676   5.833
   96PC     O21 4106   3.313   0.766   5.675
   96PC     C21 4107   3.413   0.814   5.595
   96PC     O22 4108   3.504   0.883   5.638
   97PA    C116 4109   2.935   0.449   4.510
   97PA    H16R 4110   2.842   0.400   4.541
   97PA    H16S 4111   2.974   0.368   4.443
   97PA    H16T 4112   2.918   0.548   4.467
   97PA    C115 4113   3.052   0.465   4.597
   97PA    H15R 4114   3.005   0.494   4.691
   97PA    H15S 4115   3.095   0.364   4.587
   97PA    C114 4116   3.187   0.528   4.567
   97PA    H14R 4117   3.239   0.444   4.516
   97PA    H14S 4118   3.183   0.612   4.498
   97PA    C113 4119   3.276   0.549   4.692
   97PA    H13R 4120   3.360   0.619   4.674
   97PA    H13S 4121   3.212   0.596   4.767
   97PA    C112 4122   3.338   0.409   4.731
   97PA    H12R 4123   3.249   0.361   4.728
   97PA    H12S 4124   3.367   0.332   4.656
   97PA    C111 4125   3.431   0.393   4.850
   97PA    H11R 4126   3.427   0.293   4.898
   97PA    H11S 4127   3.520   0.366   4.794
   97PA    C110 4128   3.455   0.519   4.942
   97PA    H10R 4129   3.527   0.483   5.009
   97PA    H10S 4130   3.497   0.602   4.888
   97PA     C19 4131   3.370   0.559   5.067
   97PA     H9R 4132   3.273   0.607   5.045
   97PA     H9S 4133   3.367   0.458   5.097
   97PA     C18 4134   3.391   0.615   5.203
   97PA     H8R 4135   3.295   0.649   5.245
   97PA     H8S 4136   3.415   0.569   5.298
   97PA     C17 4137   3.504   0.687   5.177
   97PA     H7R 4138   3.543   0.704   5.279
   97PA     H7S 4139   3.577   0.620   5.138
   97PA     C16 4140   3.450   0.786   5.078
   97PA     H6R 4141   3.528   0.860   5.095
   97PA     H6S 4142   3.447   0.762   4.971
   97PA     C15 4143   3.307   0.831   5.101
   97PA     H5R 4144   3.260   0.879   5.013
   97PA     H5S 4145   3.220   0.772   5.140
   97PA     C14 4146   3.333   0.921   5.209
   97PA     H4R 4147   3.377   1.003   5.158
   97PA     H4S 4148   3.230   0.948   5.211
   97PA     C13 4149   3.420   0.893   5.335
   97PA     H3R 4150   3.524   0.876   5.313
   97PA     H3S 4151   3.454   0.992   5.364
   97PA     C12 4152   3.364   0.797   5.448
   97PA     H2R 4153   3.256   0.812   5.455
   97PA     H2S 4154   3.339   0.694   5.428
   98PA    C116 4155  -0.101   1.654   4.234
   98PA    H16R 4156  -0.179   1.728   4.264
   98PA    H16S 4157  -0.065   1.668   4.132
   98PA    H16T 4158  -0.011   1.682   4.289
   98PA    C115 4159  -0.168   1.520   4.257
   98PA    H15R 4160  -0.257   1.497   4.195
   98PA    H15S 4161  -0.099   1.436   4.240
   98PA    C114 4162  -0.215   1.529   4.395
   98PA    H14R 4163  -0.289   1.612   4.408
   98PA    H14S 4164  -0.268   1.432   4.406
   98PA    C113 4165  -0.085   1.555   4.473
   98PA    H13R 4166  -0.008   1.489   4.428
   98PA    H13S 4167  -0.059   1.664   4.469
   98PA    C112 4168  -0.090   1.533   4.619
   98PA    H12R 4169  -0.168   1.608   4.645
   98PA    H12S 4170  -0.120   1.426   4.630
   98PA    C111 4171   0.024   1.570   4.713
   98PA    H11R 4172   0.112   1.511   4.684
   98PA    H11S 4173   0.037   1.679   4.698
   98PA    C110 4174   0.003   1.542   4.864
   98PA    H10R 4175  -0.045   1.444   4.890
   98PA    H10S 4176   0.093   1.559   4.925
   98PA     C19 4177  -0.090   1.639   4.924
   98PA     H9R 4178  -0.053   1.742   4.907
   98PA     H9S 4179  -0.168   1.650   4.850
   98PA     C18 4180  -0.129   1.599   5.072
   98PA     H8R 4181  -0.227   1.648   5.091
   98PA     H8S 4182  -0.160   1.496   5.096
   98PA     C17 4183  -0.017   1.649   5.164
   98PA     H7R 4184   0.057   1.569   5.152
   98PA     H7S 4185   0.027   1.742   5.122
   98PA     C16 4186  -0.039   1.683   5.311
   98PA     H6R 4187   0.048   1.744   5.344
   98PA     H6S 4188  -0.121   1.748   5.343
   98PA     C15 4189  -0.055   1.556   5.390
   98PA     H5R 4190  -0.148   1.501   5.362
   98PA     H5S 4191   0.030   1.491   5.361
   98PA     C14 4192  -0.062   1.590   5.537
   98PA     H4R 4193   0.044   1.580   5.568
   98PA     H4S 4194  -0.091   1.696   5.554
   98PA     C13 4195  -0.162   1.497   5.609
   98PA     H3R 4196  -0.263   1.516   5.568
   98PA     H3S 4197  -0.134   1.393   5.581
   98PA     C12 4198  -0.172   1.510   5.763
   98PA     H2R 4199  -0.176   1.611   5.805
   98PA     H2S 4200  -0.257   1.454   5.804
   99PC     C11 4201  -0.045   1.472   5.825
   99PC     O12 4202   0.052   1.458   5.756
   99PC     O11 4203  -0.061   1.461   5.956
   99PC      C1 4204   0.032   1.441   6.064
   99PC      HR 4205  -0.020   1.408   6.156
   99PC      HS 4206   0.098   1.363   6.047
   99PC      C2 4207   0.168   1.512   6.081
   99PC      HX 4208   0.234   1.449   6.148
   99PC      C3 4209   0.131   1.636   6.155
   99PC      HA 4210   0.073   1.604   6.245
   99PC      HB 4211   0.223   1.689   6.185
   99PC     O31 4212   0.048   1.705   6.065
   99PC     P31 4213   0.016   1.856   6.089
   99PC     O32 4214   0.159   1.910   6.134
   99PC     C31 4215   0.257   1.958   6.041
   99PC     H1A 4216   0.316   1.875   6.000
   99PC     H1B 4217   0.214   1.988   5.945
   99PC     C32 4218   0.345   2.069   6.108
   99PC     H2A 4219   0.402   2.123   6.034
   99PC     H2B 4220   0.278   2.143   6.153
   99PC     N31 4221   0.438   2.015   6.215
   99PC     C33 4222   0.354   1.988   6.336
   99PC     H3A 4223   0.269   1.927   6.307
   99PC     H3B 4224   0.314   2.081   6.377
   99PC     H3C 4225   0.412   1.939   6.414
   99PC     C34 4226   0.548   2.107   6.254
   99PC     H4A 4227   0.588   2.077   6.351
   99PC     H4B 4228   0.510   2.208   6.268
   99PC     H4C 4229   0.630   2.108   6.183
   99PC     C35 4230   0.495   1.885   6.169
   99PC     H5A 4231   0.557   1.837   6.242
   99PC     H5B 4232   0.550   1.899   6.077
   99PC     H5C 4233   0.412   1.818   6.146
   99PC     O33 4234  -0.021   1.919   5.960
   99PC     O34 4235  -0.077   1.865   6.202
   99PC     O21 4236   0.231   1.525   5.953
   99PC     C21 4237   0.340   1.594   5.953
   99PC     O22 4238   0.409   1.620   6.051
  100PA    C116 4239   0.291   1.777   4.397
  100PA    H16R 4240   0.347   1.681   4.408
  100PA    H16S 4241   0.331   1.777   4.292
  100PA    H16T 4242   0.200   1.726   4.424
  100PA    C115 4243   0.331   1.905   4.490
  100PA    H15R 4244   0.439   1.936   4.493
  100PA    H15S 4245   0.346   1.976   4.420
  100PA    C114 4246   0.310   1.938   4.646
  100PA    H14R 4247   0.241   1.866   4.689
  100PA    H14S 4248   0.372   1.883   4.715
  100PA    C113 4249   0.403   2.041   4.723
  100PA    H13R 4250   0.512   2.043   4.697
  100PA    H13S 4251   0.369   2.140   4.693
  100PA    C112 4252   0.395   2.024   4.878
  100PA    H12R 4253   0.294   1.990   4.905
  100PA    H12S 4254   0.460   1.948   4.922
  100PA    C111 4255   0.442   2.149   4.950
  100PA    H11R 4256   0.521   2.194   4.886
  100PA    H11S 4257   0.354   2.216   4.955
  100PA    C110 4258   0.506   2.124   5.087
  100PA    H10R 4259   0.602   2.070   5.072
  100PA    H10S 4260   0.533   2.221   5.133
  100PA     C19 4261   0.422   2.040   5.184
  100PA     H9R 4262   0.315   2.066   5.178
  100PA     H9S 4263   0.435   1.932   5.160
  100PA     C18 4264   0.467   2.062   5.327
  100PA     H8R 4265   0.576   2.045   5.324
  100PA     H8S 4266   0.458   2.167   5.361
  100PA     C17 4267   0.405   1.959   5.421
  100PA     H7R 4268   0.367   1.870   5.368
  100PA     H7S 4269   0.493   1.923   5.476
  100PA     C16 4270   0.302   2.008   5.524
  100PA     H6R 4271   0.329   2.109   5.562
  100PA     H6S 4272   0.201   2.017   5.481
  100PA     C15 4273   0.300   1.912   5.642
  100PA     H5R 4274   0.398   1.863   5.636
  100PA     H5S 4275   0.279   1.959   5.741
  100PA     C14 4276   0.239   1.777   5.625
  100PA     H4R 4277   0.137   1.793   5.584
  100PA     H4S 4278   0.300   1.717   5.553
  100PA     C13 4279   0.238   1.703   5.758
  100PA     H3R 4280   0.181   1.759   5.835
  100PA     H3S 4281   0.182   1.615   5.732
  100PA     C12 4282   0.371   1.649   5.815
  100PA     H2R 4283   0.416   1.570   5.751
  100PA     H2S 4284   0.446   1.728   5.831
  101PA    C116 4285   0.886   2.978   4.141
  101PA    H16R 4286   0.995   2.973   4.132
  101PA    H16S 4287   0.842   3.033   4.055
  101PA    H16T 4288   0.857   2.872   4.146
  101PA    C115 4289   0.861   3.051   4.269
  101PA    H15R 4290   0.944   3.016   4.336
  101PA    H15S 4291   0.868   3.161   4.250
  101PA    C114 4292   0.729   3.012   4.330
  101PA    H14R 4293   0.649   3.041   4.260
  101PA    H14S 4294   0.737   2.902   4.341
  101PA    C113 4295   0.696   3.069   4.468
  101PA    H13R 4296   0.618   3.005   4.513
  101PA    H13S 4297   0.783   3.059   4.536
  101PA    C112 4298   0.633   3.209   4.462
  101PA    H12R 4299   0.700   3.282   4.419
  101PA    H12S 4300   0.543   3.215   4.400
  101PA    C111 4301   0.603   3.255   4.603
  101PA    H11R 4302   0.540   3.188   4.662
  101PA    H11S 4303   0.702   3.239   4.640
  101PA    C110 4304   0.585   3.403   4.626
  101PA    H10R 4305   0.672   3.462   4.587
  101PA    H10S 4306   0.495   3.438   4.571
  101PA     C19 4307   0.571   3.440   4.774
  101PA     H9R 4308   0.669   3.451   4.826
  101PA     H9S 4309   0.525   3.537   4.752
  101PA     C18 4310   0.461   3.378   4.861
  101PA     H8R 4311   0.367   3.428   4.825
  101PA     H8S 4312   0.454   3.271   4.838
  101PA     C17 4313   0.465   3.402   5.015
  101PA     H7R 4314   0.447   3.509   5.038
  101PA     H7S 4315   0.383   3.342   5.058
  101PA     C16 4316   0.594   3.362   5.088
  101PA     H6R 4317   0.618   3.257   5.057
  101PA     H6S 4318   0.673   3.433   5.055
  101PA     C15 4319   0.596   3.368   5.242
  101PA     H5R 4320   0.698   3.331   5.273
  101PA     H5S 4321   0.587   3.473   5.276
  101PA     C14 4322   0.491   3.281   5.311
  101PA     H4R 4323   0.389   3.318   5.291
  101PA     H4S 4324   0.502   3.181   5.264
  101PA     C13 4325   0.516   3.278   5.463
  101PA     H3R 4326   0.613   3.225   5.481
  101PA     H3S 4327   0.524   3.381   5.498
  101PA     C12 4328   0.410   3.220   5.557
  101PA     H2R 4329   0.308   3.223   5.558
  101PA     H2S 4330   0.365   3.144   5.493
  102PC     C11 4331   0.451   3.195   5.705
  102PC     O12 4332   0.372   3.200   5.799
  102PC     O11 4333   0.582   3.180   5.722
  102PC      C1 4334   0.617   3.189   5.862
  102PC      HR 4335   0.546   3.137   5.930
  102PC      HS 4336   0.714   3.136   5.877
  102PC      C2 4337   0.631   3.338   5.914
  102PC      HX 4338   0.730   3.369   5.875
  102PC      C3 4339   0.635   3.346   6.069
  102PC      HA 4340   0.536   3.308   6.100
  102PC      HB 4341   0.714   3.272   6.097
  102PC     O31 4342   0.665   3.476   6.128
  102PC     P31 4343   0.560   3.561   6.216
  102PC     O32 4344   0.427   3.531   6.138
  102PC     C31 4345   0.319   3.624   6.146
  102PC     H1A 4346   0.309   3.666   6.249
  102PC     H1B 4347   0.330   3.710   6.075
  102PC     C32 4348   0.193   3.549   6.110
  102PC     H2A 4349   0.108   3.600   6.154
  102PC     H2B 4350   0.179   3.552   6.003
  102PC     N31 4351   0.189   3.404   6.151
  102PC     C33 4352   0.227   3.378   6.294
  102PC     H3A 4353   0.157   3.422   6.363
  102PC     H3B 4354   0.327   3.416   6.312
  102PC     H3C 4355   0.229   3.271   6.312
  102PC     C34 4356   0.264   3.313   6.061
  102PC     H4A 4357   0.370   3.324   6.077
  102PC     H4B 4358   0.244   3.333   5.957
  102PC     H4C 4359   0.238   3.209   6.081
  102PC     C35 4360   0.055   3.365   6.136
  102PC     H5A 4361   0.015   3.384   6.037
  102PC     H5B 4362  -0.012   3.417   6.205
  102PC     H5C 4363   0.038   3.259   6.156
  102PC     O33 4364   0.562   3.521   6.358
  102PC     O34 4365   0.569   3.706   6.204
  102PC     O21 4366   0.519   3.423   5.871
  102PC     C21 4367   0.548   3.465   5.749
  102PC     O22 4368   0.640   3.421   5.683
  103PA    C116 4369   0.364   3.660   4.293
  103PA    H16R 4370   0.360   3.767   4.268
  103PA    H16S 4371   0.343   3.633   4.192
  103PA    H16T 4372   0.462   3.613   4.318
  103PA    C115 4373   0.256   3.617   4.383
  103PA    H15R 4374   0.157   3.652   4.345
  103PA    H15S 4375   0.249   3.508   4.402
  103PA    C114 4376   0.298   3.662   4.513
  103PA    H14R 4377   0.405   3.633   4.526
  103PA    H14S 4378   0.289   3.773   4.508
  103PA    C113 4379   0.211   3.585   4.608
  103PA    H13R 4380   0.107   3.576   4.568
  103PA    H13S 4381   0.252   3.481   4.617
  103PA    C112 4382   0.218   3.663   4.734
  103PA    H12R 4383   0.325   3.656   4.766
  103PA    H12S 4384   0.195   3.769   4.712
  103PA    C111 4385   0.126   3.606   4.839
  103PA    H11R 4386   0.022   3.635   4.813
  103PA    H11S 4387   0.134   3.495   4.837
  103PA    C110 4388   0.161   3.659   4.978
  103PA    H10R 4389   0.272   3.657   4.992
  103PA    H10S 4390   0.129   3.765   4.985
  103PA     C19 4391   0.096   3.575   5.087
  103PA     H9R 4392  -0.010   3.606   5.103
  103PA     H9S 4393   0.095   3.469   5.053
  103PA     C18 4394   0.177   3.578   5.217
  103PA     H8R 4395   0.149   3.488   5.276
  103PA     H8S 4396   0.284   3.567   5.191
  103PA     C17 4397   0.161   3.703   5.304
  103PA     H7R 4398   0.184   3.795   5.246
  103PA     H7S 4399   0.056   3.711   5.341
  103PA     C16 4400   0.257   3.694   5.424
  103PA     H6R 4401   0.359   3.667   5.389
  103PA     H6S 4402   0.264   3.791   5.477
  103PA     C15 4403   0.207   3.588   5.521
  103PA     H5R 4404   0.098   3.579   5.501
  103PA     H5S 4405   0.258   3.491   5.498
  103PA     C14 4406   0.216   3.623   5.669
  103PA     H4R 4407   0.233   3.732   5.679
  103PA     H4S 4408   0.121   3.599   5.720
  103PA     C13 4409   0.318   3.539   5.741
  103PA     H3R 4410   0.315   3.562   5.850
  103PA     H3S 4411   0.295   3.431   5.724
  103PA     C12 4412   0.456   3.565   5.688
  103PA     H2R 4413   0.464   3.554   5.578
  103PA     H2S 4414   0.494   3.665   5.708
  104PA    C116 4415   4.368   0.313   4.264
  104PA    H16R 4416   4.373   0.361   4.164
  104PA    H16S 4417   4.375   0.201   4.259
  104PA    H16T 4418   4.453   0.343   4.326
  104PA    C115 4419   4.230   0.336   4.295
  104PA    H15R 4420   4.235   0.440   4.333
  104PA    H15S 4421   4.178   0.347   4.200
  104PA    C114 4422   4.192   0.209   4.372
  104PA    H14R 4423   4.085   0.208   4.398
  104PA    H14S 4424   4.218   0.110   4.327
  104PA    C113 4425   4.272   0.214   4.491
  104PA    H13R 4426   4.225   0.141   4.561
  104PA    H13S 4427   4.380   0.183   4.478
  104PA    C112 4428   4.261   0.357   4.540
  104PA    H12R 4429   4.349   0.421   4.506
  104PA    H12S 4430   4.165   0.409   4.519
  104PA    C111 4431   4.283   0.352   4.677
  104PA    H11R 4432   4.335   0.445   4.703
  104PA    H11S 4433   4.192   0.322   4.737
  104PA    C110 4434   4.410   0.277   4.688
  104PA    H10R 4435   4.354   0.185   4.685
  104PA    H10S 4436   4.502   0.310   4.639
  104PA     C19 4437   4.452   0.256   4.818
  104PA     H9R 4438   4.401   0.351   4.841
  104PA     H9S 4439   4.344   0.245   4.855
  104PA     C18 4440   4.596   0.174   4.922
  104PA     H8R 4441   4.630   0.079   4.892
  104PA     H8S 4442   4.654   0.238   4.860
  104PA     C17 4443   4.610   0.165   5.133
  104PA     H7R 4444   4.560   0.081   5.180
  104PA     H7S 4445   4.706   0.175   5.177
  104PA     C16 4446   4.519   0.265   5.260
  104PA     H6R 4447   4.533   0.376   5.247
  104PA     H6S 4448   4.409   0.285   5.248
  104PA     C15 4449   4.533   0.293   5.404
  104PA     H5R 4450   4.480   0.213   5.456
  104PA     H5S 4451   4.640   0.318   5.409
  104PA     C14 4452   4.478   0.424   5.454
  104PA     H4R 4453   4.546   0.496   5.400
  104PA     H4S 4454   4.371   0.439   5.428
  104PA     C13 4455   4.508   0.437   5.602
  104PA     H3R 4456   4.478   0.344   5.651
  104PA     H3S 4457   4.619   0.456   5.601
  104PA     C12 4458   4.452   0.549   5.687
  104PA     H2R 4459   4.519   0.586   5.761
  104PA     H2S 4460   4.485   0.631   5.631
  105PC     C11 4461   4.302   0.574   5.713
  105PC     O12 4462   4.257   0.657   5.791
  105PC     O11 4463   4.231   0.502   5.636
  105PC      C1 4464   4.097   0.512   5.687
  105PC      HR 4465   4.055   0.609   5.723
  105PC      HS 4466   4.037   0.503   5.597
  105PC      C2 4467   4.090   0.406   5.799
  105PC      HX 4468   3.982   0.399   5.820
  105PC      C3 4469   4.143   0.446   5.936
  105PC      HA 4470   4.253   0.436   5.933
  105PC      HB 4471   4.113   0.552   5.954
  105PC     O31 4472   4.090   0.357   6.033
  105PC     P31 4473   4.083   0.398   6.186
  105PC     O32 4474   4.210   0.497   6.194
  105PC     C31 4475   4.341   0.441   6.207
  105PC     H1A 4476   4.344   0.380   6.299
  105PC     H1B 4477   4.365   0.375   6.121
  105PC     C32 4478   4.454   0.548   6.221
  105PC     H2A 4479   4.427   0.612   6.303
  105PC     H2B 4480   4.546   0.497   6.247
  105PC     N31 4481   4.482   0.637   6.104
  105PC     C33 4482   4.360   0.713   6.071
  105PC     H3A 4483   4.291   0.661   6.006
  105PC     H3B 4484   4.392   0.802   6.019
  105PC     H3C 4485   4.303   0.742   6.158
  105PC     C34 4486   4.531   0.559   5.989
  105PC     H4A 4487   4.548   0.627   5.905
  105PC     H4B 4488   4.458   0.486   5.960
  105PC     H4C 4489   4.626   0.510   6.007
  105PC     C35 4490   4.580   0.743   6.132
  105PC     H5A 4491   4.618   0.789   6.041
  105PC     H5B 4492   4.667   0.707   6.186
  105PC     H5C 4493   4.535   0.822   6.191
  105PC     O33 4494   3.959   0.475   6.214
  105PC     O34 4495   4.111   0.278   6.269
  105PC     O21 4496   4.165   0.290   5.753
  105PC     C21 4497   4.116   0.172   5.722
  105PC     O22 4498   4.039   0.103   5.784
  106PA    C116 4499   4.482   0.851   4.508
  106PA    H16R 4500   4.544   0.809   4.430
  106PA    H16S 4501   4.469   0.961   4.500
  106PA    H16T 4502   4.384   0.799   4.496
  106PA    C115 4503   4.536   0.837   4.644
  106PA    H15R 4504   4.573   0.733   4.675
  106PA    H15S 4505   4.613   0.910   4.680
  106PA    C114 4506   4.407   0.855   4.708
  106PA    H14R 4507   4.338   0.938   4.703
  106PA    H14S 4508   4.365   0.757   4.671
  106PA    C113 4509   4.438   0.859   4.843
  106PA    H13R 4510   4.487   0.760   4.845
  106PA    H13S 4511   4.545   0.840   4.850
  106PA    C112 4512   4.323   0.907   4.949
  106PA    H12R 4513   4.358   0.932   5.048
  106PA    H12S 4514   4.302   1.010   4.927
  106PA    C111 4515   4.199   0.841   5.030
  106PA    H11R 4516   4.194   0.910   5.116
  106PA    H11S 4517   4.119   0.848   4.963
  106PA    C110 4518   4.173   0.702   5.099
  106PA    H10R 4519   4.201   0.618   5.042
  106PA    H10S 4520   4.242   0.647   5.144
  106PA     C19 4521   4.056   0.620   5.082
  106PA     H9R 4522   4.016   0.645   5.177
  106PA     H9S 4523   3.986   0.656   5.009
  106PA     C18 4524   4.083   0.470   5.101
  106PA     H8R 4525   4.112   0.462   5.207
  106PA     H8S 4526   3.992   0.429   5.060
  106PA     C17 4527   4.139   0.349   5.033
  106PA     H7R 4528   4.118   0.334   4.927
  106PA     H7S 4529   4.235   0.364   5.066
  106PA     C16 4530   4.100   0.212   5.081
  106PA     H6R 4531   3.994   0.206   5.054
  106PA     H6S 4532   4.150   0.147   5.007
  106PA     C15 4533   4.129   0.187   5.231
  106PA     H5R 4534   4.215   0.127   5.220
  106PA     H5S 4535   4.189   0.267   5.277
  106PA     C14 4536   4.016   0.125   5.329
  106PA     H4R 4537   3.924   0.169   5.355
  106PA     H4S 4538   3.947   0.054   5.289
  106PA     C13 4539   4.046   0.094   5.479
  106PA     H3R 4540   3.970   0.024   5.522
  106PA     H3S 4541   4.093   0.048   5.402
  106PA     C12 4542   4.160   0.143   5.576
  106PA     H2R 4543   4.230   0.064   5.606
  106PA     H2S 4544   4.218   0.222   5.528
  107PA    C116 4545   0.296  -0.165   4.306
  107PA    H16R 4546   0.396  -0.139   4.345
  107PA    H16S 4547   0.244  -0.074   4.273
  107PA    H16T 4548   0.302  -0.236   4.221
  107PA    C115 4549   0.212  -0.239   4.405
  107PA    H15R 4550   0.108  -0.212   4.381
  107PA    H15S 4551   0.227  -0.349   4.394
  107PA    C114 4552   0.209  -0.194   4.546
  107PA    H14R 4553   0.188  -0.284   4.610
  107PA    H14S 4554   0.306  -0.152   4.575
  107PA    C113 4555   0.091  -0.100   4.569
  107PA    H13R 4556   0.099  -0.007   4.509
  107PA    H13S 4557  -0.010  -0.137   4.539
  107PA    C112 4558   0.084  -0.090   4.721
  107PA    H12R 4559   0.061  -0.182   4.774
  107PA    H12S 4560   0.184  -0.049   4.750
  107PA    C111 4561  -0.027   0.002   4.752
  107PA    H11R 4562   0.043   0.079   4.710
  107PA    H11S 4563  -0.100   0.000   4.668
  107PA    C110 4564  -0.107   0.025   4.896
  107PA    H10R 4565  -0.204   0.058   4.855
  107PA    H10S 4566  -0.122  -0.080   4.925
  107PA     C19 4567  -0.086   0.143   5.030
  107PA     H9R 4568  -0.112   0.106   5.123
  107PA     H9S 4569  -0.015   0.057   5.034
  107PA     C18 4570  -0.006   0.333   5.040
  107PA     H8R 4571   0.037   0.393   4.963
  107PA     H8S 4572  -0.070   0.390   5.082
  107PA     C17 4573   0.164   0.400   5.048
  107PA     H7R 4574   0.151   0.504   5.046
  107PA     H7S 4575   0.203   0.403   5.147
  107PA     C16 4576   0.311   0.340   5.002
  107PA     H6R 4577   0.329   0.232   5.023
  107PA     H6S 4578   0.333   0.353   4.894
  107PA     C15 4579   0.433   0.378   5.075
  107PA     H5R 4580   0.531   0.358   5.028
  107PA     H5S 4581   0.411   0.477   5.048
  107PA     C14 4582   0.431   0.373   5.224
  107PA     H4R 4583   0.511   0.444   5.249
  107PA     H4S 4584   0.335   0.400   5.274
  107PA     C13 4585   0.480   0.247   5.282
  107PA     H3R 4586   0.420   0.163   5.244
  107PA     H3S 4587   0.583   0.244   5.239
  107PA     C12 4588   0.483   0.262   5.434
  107PA     H2R 4589   0.560   0.192   5.470
  107PA     H2S 4590   0.508   0.366   5.466
  108PC     C11 4591   0.358   0.215   5.506
  108PC     O12 4592   0.277   0.138   5.461
  108PC     O11 4593   0.356   0.274   5.625
  108PC      C1 4594   0.252   0.238   5.717
  108PC      HR 4595   0.239   0.322   5.788
  108PC      HS 4596   0.155   0.219   5.666
  108PC      C2 4597   0.285   0.113   5.800
  108PC      HX 4598   0.208   0.113   5.881
  108PC      C3 4599   0.425   0.109   5.863
  108PC      HA 4600   0.501   0.113   5.781
  108PC      HB 4601   0.436   0.201   5.926
  108PC     O31 4602   0.445  -0.011   5.940
  108PC     P31 4603   0.566  -0.012   6.043
  108PC     O32 4604   0.484  -0.013   6.180
  108PC     C31 4605   0.411  -0.133   6.210
  108PC     H1A 4606   0.460  -0.226   6.171
  108PC     H1B 4607   0.411  -0.148   6.320
  108PC     C32 4608   0.267  -0.130   6.154
  108PC     H2A 4609   0.275  -0.116   6.046
  108PC     H2B 4610   0.224  -0.227   6.171
  108PC     N31 4611   0.171  -0.025   6.206
  108PC     C33 4612   0.204  -0.004   6.343
  108PC     H3A 4613   0.133   0.065   6.386
  108PC     H3B 4614   0.305   0.037   6.353
  108PC     H3C 4615   0.202  -0.095   6.401
  108PC     C34 4616   0.031  -0.071   6.204
  108PC     H4A 4617  -0.010  -0.088   6.105
  108PC     H4B 4618  -0.032   0.005   6.248
  108PC     H4C 4619   0.020  -0.163   6.260
  108PC     C35 4620   0.185   0.107   6.138
  108PC     H5A 4621   0.150   0.191   6.198
  108PC     H5B 4622   0.130   0.106   6.046
  108PC     H5C 4623   0.291   0.125   6.119
  108PC     O33 4624   0.640  -0.140   6.032
  108PC     O34 4625   0.642   0.114   6.030
  108PC     O21 4626   0.272  -0.001   5.716
  108PC     C21 4627   0.228  -0.108   5.777
  108PC     O22 4628   0.180  -0.114   5.889
  109PA    C116 4629   0.454   0.393   4.458
  109PA    H16R 4630   0.561   0.371   4.479
  109PA    H16S 4631   0.410   0.445   4.544
  109PA    H16T 4632   0.447   0.461   4.370
  109PA    C115 4633   0.368   0.269   4.443
  109PA    H15R 4634   0.267   0.302   4.409
  109PA    H15S 4635   0.412   0.203   4.365
  109PA    C114 4636   0.348   0.191   4.575
  109PA    H14R 4637   0.294   0.255   4.648
  109PA    H14S 4638   0.282   0.104   4.552
  109PA    C113 4639   0.478   0.139   4.640
  109PA    H13R 4640   0.537   0.087   4.561
  109PA    H13S 4641   0.536   0.226   4.677
  109PA    C112 4642   0.453   0.040   4.756
  109PA    H12R 4643   0.393   0.092   4.835
  109PA    H12S 4644   0.390  -0.044   4.720
  109PA    C111 4645   0.576  -0.024   4.823
  109PA    H11R 4646   0.605  -0.116   4.766
  109PA    H11S 4647   0.663   0.045   4.823
  109PA    C110 4648   0.543  -0.066   4.967
  109PA    H10R 4649   0.631  -0.121   5.009
  109PA    H10S 4650   0.527   0.022   5.032
  109PA     C19 4651   0.415  -0.150   4.974
  109PA     H9R 4652   0.322  -0.094   4.955
  109PA     H9S 4653   0.426  -0.233   4.899
  109PA     C18 4654   0.398  -0.223   5.106
  109PA     H8R 4655   0.330  -0.309   5.090
  109PA     H8S 4656   0.505  -0.258   5.106
  109PA     C17 4657   0.363  -0.156   5.243
  109PA     H7R 4658   0.445  -0.083   5.257
  109PA     H7S 4659   0.274  -0.091   5.232
  109PA     C16 4660   0.346  -0.241   5.378
  109PA     H6R 4661   0.410  -0.313   5.415
  109PA     H6S 4662   0.383  -0.183   5.465
  109PA     C15 4663   0.265  -0.363   5.393
  109PA     H5R 4664   0.265  -0.432   5.305
  109PA     H5S 4665   0.273  -0.428   5.486
  109PA     C14 4666   0.159  -0.272   5.410
  109PA     H4R 4667   0.133  -0.211   5.322
  109PA     H4S 4668   0.094  -0.359   5.401
  109PA     C13 4669   0.172  -0.177   5.539
  109PA     H3R 4670   0.222  -0.083   5.506
  109PA     H3S 4671   0.075  -0.134   5.566
  109PA     C12 4672   0.243  -0.220   5.674
  109PA     H2R 4673   0.205  -0.311   5.718
  109PA     H2S 4674   0.351  -0.239   5.665
  110PA    C116 4675   3.029   1.952   4.294
  110PA    H16R 4676   3.094   1.994   4.375
  110PA    H16S 4677   3.116   1.908   4.248
  110PA    H16T 4678   2.970   1.863   4.320
  110PA    C115 4679   2.943   2.067   4.227
  110PA    H15R 4680   2.921   2.093   4.327
  110PA    H15S 4681   2.987   2.160   4.185
  110PA    C114 4682   2.816   2.064   4.135
  110PA    H14R 4683   2.750   1.987   4.178
  110PA    H14S 4684   2.772   2.166   4.133
  110PA    C113 4685   2.828   2.035   3.984
  110PA    H13R 4686   2.864   1.935   4.012
  110PA    H13S 4687   2.746   2.000   3.919
  110PA    C112 4688   2.923   2.123   3.899
  110PA    H12R 4689   3.021   2.151   3.936
  110PA    H12S 4690   2.952   2.071   3.808
  110PA    C111 4691   2.876   2.244   3.831
  110PA    H11R 4692   2.771   2.225   3.805
  110PA    H11S 4693   2.898   2.323   3.906
  110PA    C110 4694   2.966   2.262   3.711
  110PA    H10R 4695   3.050   2.308   3.764
  110PA    H10S 4696   3.003   2.172   3.656
  110PA     C19 4697   2.919   2.357   3.607
  110PA     H9R 4698   2.812   2.327   3.602
  110PA     H9S 4699   2.942   2.456   3.653
  110PA     C18 4700   2.983   2.355   3.469
  110PA     H8R 4701   3.088   2.382   3.480
  110PA     H8S 4702   2.957   2.261   3.417
  110PA     C17 4703   2.952   2.474   3.382
  110PA     H7R 4704   2.848   2.467   3.388
  110PA     H7S 4705   2.978   2.568   3.435
  110PA     C16 4706   2.983   2.467   3.231
  110PA     H6R 4707   2.957   2.568   3.193
  110PA     H6S 4708   3.092   2.456   3.219
  110PA     C15 4709   2.898   2.361   3.151
  110PA     H5R 4710   2.903   2.279   3.215
  110PA     H5S 4711   2.791   2.352   3.163
  110PA     C14 4712   2.916   2.357   2.996
  110PA     H4R 4713   2.882   2.448   2.962
  110PA     H4S 4714   3.009   2.405   2.978
  110PA     C13 4715   2.831   2.287   2.881
  110PA     H3R 4716   2.728   2.325   2.881
  110PA     H3S 4717   2.884   2.304   2.783
  110PA     C12 4718   2.791   2.139   2.887
  110PA     H2R 4719   2.891   2.155   2.914
  110PA     H2S 4720   2.730   2.110   2.975
  111PC     C11 4721   2.828   2.014   2.806
  111PC     O12 4722   2.934   1.966   2.765
  111PC     O11 4723   2.717   1.953   2.814
  111PC      C1 4724   2.707   1.842   2.730
  111PC      HR 4725   2.799   1.782   2.724
  111PC      HS 4726   2.628   1.783   2.780
  111PC      C2 4727   2.660   1.890   2.591
  111PC      HX 4728   2.646   1.796   2.534
  111PC      C3 4729   2.760   1.982   2.512
  111PC      HA 4730   2.856   1.926   2.513
  111PC      HB 4731   2.725   1.988   2.408
  111PC     O31 4732   2.787   2.114   2.564
  111PC     P31 4733   2.702   2.246   2.550
  111PC     O32 4734   2.634   2.220   2.410
  111PC     C31 4735   2.527   2.298   2.360
  111PC     H1A 4736   2.430   2.248   2.383
  111PC     H1B 4737   2.524   2.400   2.405
  111PC     C32 4738   2.545   2.313   2.208
  111PC     H2A 4739   2.467   2.375   2.167
  111PC     H2B 4740   2.636   2.369   2.192
  111PC     N31 4741   2.547   2.186   2.125
  111PC     C33 4742   2.420   2.109   2.144
  111PC     H3A 4743   2.410   2.085   2.250
  111PC     H3B 4744   2.423   2.015   2.090
  111PC     H3C 4745   2.335   2.167   2.113
  111PC     C34 4746   2.662   2.102   2.171
  111PC     H4A 4747   2.677   2.016   2.109
  111PC     H4B 4748   2.643   2.069   2.273
  111PC     H4C 4749   2.752   2.160   2.182
  111PC     C35 4750   2.560   2.219   1.980
  111PC     H5A 4751   2.663   2.241   1.955
  111PC     H5B 4752   2.501   2.307   1.954
  111PC     H5C 4753   2.525   2.137   1.918
  111PC     O33 4754   2.597   2.245   2.653
  111PC     O34 4755   2.791   2.363   2.538
  111PC     O21 4756   2.535   1.954   2.613
  111PC     C21 4757   2.450   1.950   2.515
  111PC     O22 4758   2.465   1.904   2.404
  112PA    C116 4759   2.390   2.017   4.076
  112PA    H16R 4760   2.409   2.004   4.184
  112PA    H16S 4761   2.477   1.978   4.018
  112PA    H16T 4762   2.300   1.959   4.051
  112PA    C115 4763   2.367   2.164   4.043
  112PA    H15R 4764   2.291   2.206   4.113
  112PA    H15S 4765   2.463   2.218   4.058
  112PA    C114 4766   2.326   2.192   3.900
  112PA    H14R 4767   2.245   2.123   3.868
  112PA    H14S 4768   2.284   2.296   3.893
  112PA    C113 4769   2.446   2.185   3.805
  112PA    H13R 4770   2.530   2.249   3.841
  112PA    H13S 4771   2.480   2.080   3.797
  112PA    C112 4772   2.398   2.231   3.669
  112PA    H12R 4773   2.339   2.143   3.648
  112PA    H12S 4774   2.335   2.323   3.674
  112PA    C111 4775   2.493   2.227   3.553
  112PA    H11R 4776   2.573   2.294   3.588
  112PA    H11S 4777   2.540   2.127   3.543
  112PA    C110 4778   2.428   2.257   3.415
  112PA    H10R 4779   2.336   2.199   3.407
  112PA    H10S 4780   2.393   2.362   3.405
  112PA     C19 4781   2.517   2.204   3.300
  112PA     H9R 4782   2.621   2.220   3.332
  112PA     H9S 4783   2.502   2.095   3.292
  112PA     C18 4784   2.501   2.260   3.158
  112PA     H8R 4785   2.477   2.370   3.147
  112PA     H8S 4786   2.581   2.236   3.086
  112PA     C17 4787   2.383   2.205   3.101
  112PA     H7R 4788   2.372   2.096   3.113
  112PA     H7S 4789   2.317   2.252   3.175
  112PA     C16 4790   2.363   2.271   2.968
  112PA     H6R 4791   2.287   2.343   3.003
  112PA     H6S 4792   2.421   2.362   2.940
  112PA     C15 4793   2.368   2.171   2.846
  112PA     H5R 4794   2.388   2.237   2.759
  112PA     H5S 4795   2.459   2.112   2.871
  112PA     C14 4796   2.261   2.066   2.797
  112PA     H4R 4797   2.211   2.012   2.880
  112PA     H4S 4798   2.187   2.120   2.732
  112PA     C13 4799   2.289   1.950   2.702
  112PA     H3R 4800   2.363   1.883   2.751
  112PA     H3S 4801   2.195   1.889   2.691
  112PA     C12 4802   2.321   2.006   2.563
  112PA     H2R 4803   2.241   1.982   2.491
  112PA     H2S 4804   2.332   2.117   2.569
  113PA    C116 4805   2.075   1.022   4.356
  113PA    H16R 4806   2.054   0.914   4.363
  113PA    H16S 4807   2.000   1.085   4.313
  113PA    H16T 4808   2.088   1.063   4.457
  113PA    C115 4809   2.173   1.025   4.249
  113PA    H15R 4810   2.219   1.120   4.243
  113PA    H15S 4811   2.228   0.927   4.250
  113PA    C114 4812   2.115   1.037   4.115
  113PA    H14R 4813   2.152   0.963   4.043
  113PA    H14S 4814   2.047   0.959   4.142
  113PA    C113 4815   2.096   1.176   4.036
  113PA    H13R 4816   2.056   1.166   3.934
  113PA    H13S 4817   2.027   1.250   4.068
  113PA    C112 4818   2.205   1.279   4.025
  113PA    H12R 4819   2.158   1.373   3.997
  113PA    H12S 4820   2.257   1.291   4.121
  113PA    C111 4821   2.269   1.272   3.891
  113PA    H11R 4822   2.330   1.191   3.874
  113PA    H11S 4823   2.199   1.239   3.812
  113PA    C110 4824   2.396   1.348   3.876
  113PA    H10R 4825   2.442   1.352   3.976
  113PA    H10S 4826   2.468   1.300   3.806
  113PA     C19 4827   2.353   1.474   3.814
  113PA     H9R 4828   2.314   1.531   3.902
  113PA     H9S 4829   2.444   1.521   3.773
  113PA     C18 4830   2.243   1.452   3.707
  113PA     H8R 4831   2.147   1.408   3.742
  113PA     H8S 4832   2.216   1.551   3.675
  113PA     C17 4833   2.293   1.383   3.580
  113PA     H7R 4834   2.337   1.463   3.519
  113PA     H7S 4835   2.377   1.318   3.608
  113PA     C16 4836   2.189   1.303   3.499
  113PA     H6R 4837   2.244   1.237   3.428
  113PA     H6S 4838   2.129   1.237   3.565
  113PA     C15 4839   2.103   1.392   3.410
  113PA     H5R 4840   2.045   1.462   3.474
  113PA     H5S 4841   2.172   1.451   3.344
  113PA     C14 4842   2.012   1.316   3.315
  113PA     H4R 4843   1.935   1.260   3.373
  113PA     H4S 4844   1.958   1.388   3.250
  113PA     C13 4845   2.093   1.222   3.226
  113PA     H3R 4846   2.189   1.261   3.190
  113PA     H3S 4847   2.114   1.130   3.286
  113PA     C12 4848   2.011   1.182   3.104
  113PA     H2R 4849   2.017   1.074   3.113
  113PA     H2S 4850   1.907   1.208   3.120
  114PC     C11 4851   2.060   1.205   2.961
  114PC     O12 4852   2.171   1.176   2.923
  114PC     O11 4853   1.953   1.226   2.886
  114PC      C1 4854   1.966   1.235   2.743
  114PC      HR 4855   2.054   1.180   2.703
  114PC      HS 4856   1.878   1.190   2.691
  114PC      C2 4857   1.951   1.376   2.698
  114PC      HX 4858   1.841   1.388   2.687
  114PC      C3 4859   2.002   1.383   2.556
  114PC      HA 4860   1.942   1.317   2.487
  114PC      HB 4861   1.984   1.486   2.524
  114PC     O31 4862   2.138   1.351   2.554
  114PC     P31 4863   2.236   1.475   2.567
  114PC     O32 4864   2.300   1.472   2.422
  114PC     C31 4865   2.271   1.374   2.322
  114PC     H1A 4866   2.368   1.340   2.280
  114PC     H1B 4867   2.222   1.281   2.361
  114PC     C32 4868   2.180   1.431   2.211
  114PC     H2A 4869   2.148   1.349   2.149
  114PC     H2B 4870   2.088   1.465   2.258
  114PC     N31 4871   2.237   1.542   2.124
  114PC     C33 4872   2.249   1.665   2.209
  114PC     H3A 4873   2.277   1.752   2.152
  114PC     H3B 4874   2.325   1.648   2.287
  114PC     H3C 4875   2.158   1.685   2.265
  114PC     C34 4876   2.147   1.570   2.007
  114PC     H4A 4877   2.200   1.629   1.934
  114PC     H4B 4878   2.054   1.618   2.037
  114PC     H4C 4879   2.118   1.477   1.959
  114PC     C35 4880   2.375   1.505   2.076
  114PC     H5A 4881   2.425   1.584   2.021
  114PC     H5B 4882   2.374   1.416   2.015
  114PC     H5C 4883   2.439   1.486   2.164
  114PC     O33 4884   2.162   1.603   2.583
  114PC     O34 4885   2.336   1.442   2.671
  114PC     O21 4886   2.019   1.456   2.798
  114PC     C21 4887   1.992   1.571   2.854
  114PC     O22 4888   1.924   1.664   2.822
  115PA    C116 4889   2.017   1.669   4.287
  115PA    H16R 4890   2.045   1.619   4.379
  115PA    H16S 4891   1.934   1.699   4.344
  115PA    H16T 4892   2.082   1.753   4.253
  115PA    C115 4893   1.955   1.596   4.180
  115PA    H15R 4894   1.876   1.532   4.225
  115PA    H15S 4895   1.923   1.680   4.117
  115PA    C114 4896   2.022   1.530   4.075
  115PA    H14R 4897   2.104   1.484   4.133
  115PA    H14S 4898   1.945   1.460   4.033
  115PA    C113 4899   2.056   1.621   3.959
  115PA    H13R 4900   2.114   1.556   3.894
  115PA    H13S 4901   1.962   1.649   3.906
  115PA    C112 4902   2.140   1.746   3.990
  115PA    H12R 4903   2.078   1.828   4.028
  115PA    H12S 4904   2.210   1.727   4.073
  115PA    C111 4905   2.215   1.794   3.867
  115PA    H11R 4906   2.234   1.903   3.875
  115PA    H11S 4907   2.312   1.742   3.861
  115PA    C110 4908   2.135   1.776   3.737
  115PA    H10R 4909   2.092   1.677   3.720
  115PA    H10S 4910   2.045   1.827   3.768
  115PA     C19 4911   2.220   1.824   3.615
  115PA     H9R 4912   2.277   1.913   3.650
  115PA     H9S 4913   2.292   1.743   3.596
  115PA     C18 4914   2.164   1.850   3.473
  115PA     H8R 4915   2.122   1.946   3.451
  115PA     H8S 4916   2.244   1.868   3.399
  115PA     C17 4917   2.039   1.777   3.437
  115PA     H7R 4918   2.073   1.674   3.416
  115PA     H7S 4919   1.970   1.775   3.524
  115PA     C16 4920   1.966   1.840   3.318
  115PA     H6R 4921   1.882   1.909   3.348
  115PA     H6S 4922   2.030   1.897   3.248
  115PA     C15 4923   1.916   1.722   3.242
  115PA     H5R 4924   1.977   1.630   3.251
  115PA     H5S 4925   1.838   1.695   3.307
  115PA     C14 4926   1.881   1.746   3.099
  115PA     H4R 4927   1.806   1.672   3.062
  115PA     H4S 4928   1.834   1.846   3.083
  115PA     C13 4929   2.015   1.727   3.030
  115PA     H3R 4930   2.024   1.805   2.951
  115PA     H3S 4931   2.095   1.753   3.102
  115PA     C12 4932   2.043   1.579   2.991
  115PA     H2R 4933   2.150   1.553   2.986
  115PA     H2S 4934   1.984   1.507   3.054
  116PA    C116 4935   1.489   1.800   4.015
  116PA    H16R 4936   1.512   1.899   4.054
  116PA    H16S 4937   1.543   1.716   4.066
  116PA    H16T 4938   1.412   1.754   4.076
  116PA    C115 4939   1.573   1.784   3.890
  116PA    H15R 4940   1.565   1.874   3.828
  116PA    H15S 4941   1.682   1.781   3.907
  116PA    C114 4942   1.609   1.659   3.826
  116PA    H14R 4943   1.661   1.586   3.894
  116PA    H14S 4944   1.506   1.630   3.801
  116PA    C113 4945   1.702   1.698   3.712
  116PA    H13R 4946   1.666   1.793   3.664
  116PA    H13S 4947   1.808   1.720   3.741
  116PA    C112 4948   1.693   1.578   3.625
  116PA    H12R 4949   1.769   1.507   3.666
  116PA    H12S 4950   1.591   1.536   3.636
  116PA    C111 4951   1.716   1.610   3.481
  116PA    H11R 4952   1.802   1.680   3.489
  116PA    H11S 4953   1.753   1.519   3.428
  116PA    C110 4954   1.594   1.675   3.409
  116PA    H10R 4955   1.521   1.593   3.391
  116PA    H10S 4956   1.551   1.752   3.476
  116PA     C19 4957   1.622   1.743   3.273
  116PA     H9R 4958   1.683   1.836   3.288
  116PA     H9S 4959   1.678   1.663   3.220
  116PA     C18 4960   1.519   1.771   3.166
  116PA     H8R 4961   1.433   1.823   3.211
  116PA     H8S 4962   1.568   1.840   3.093
  116PA     C17 4963   1.489   1.639   3.093
  116PA     H7R 4964   1.572   1.612   3.024
  116PA     H7S 4965   1.484   1.560   3.171
  116PA     C16 4966   1.360   1.637   3.012
  116PA     H6R 4967   1.316   1.535   3.015
  116PA     H6S 4968   1.286   1.698   3.060
  116PA     C15 4969   1.369   1.701   2.873
  116PA     H5R 4970   1.434   1.641   2.808
  116PA     H5S 4971   1.268   1.685   2.830
  116PA     C14 4972   1.418   1.850   2.876
  116PA     H4R 4973   1.377   1.901   2.967
  116PA     H4S 4974   1.527   1.854   2.889
  116PA     C13 4975   1.379   1.938   2.754
  116PA     H3R 4976   1.279   1.928   2.758
  116PA     H3S 4977   1.372   2.048   2.764
  116PA     C12 4978   1.393   1.881   2.615
  116PA     H2R 4979   1.367   1.772   2.612
  116PA     H2S 4980   1.337   1.933   2.535
  117PC     C11 4981   1.534   1.914   2.599
  117PC     O12 4982   1.584   2.022   2.621
  117PC     O11 4983   1.589   1.802   2.577
  117PC      C1 4984   1.725   1.803   2.613
  117PC      HR 4985   1.785   1.859   2.537
  117PC      HS 4986   1.746   1.847   2.714
  117PC      C2 4987   1.760   1.656   2.613
  117PC      HX 4988   1.867   1.646   2.636
  117PC      C3 4989   1.781   1.599   2.475
  117PC      HA 4990   1.869   1.650   2.427
  117PC      HB 4991   1.803   1.496   2.508
  117PC     O31 4992   1.668   1.590   2.394
  117PC     P31 4993   1.690   1.486   2.277
  117PC     O32 4994   1.540   1.498   2.224
  117PC     C31 4995   1.472   1.624   2.232
  117PC     H1A 4996   1.543   1.711   2.226
  117PC     H1B 4997   1.406   1.632   2.144
  117PC     C32 4998   1.384   1.645   2.360
  117PC     H2A 4999   1.452   1.670   2.441
  117PC     H2B 5000   1.322   1.731   2.341
  117PC     N31 5001   1.293   1.532   2.405
  117PC     C33 5002   1.185   1.582   2.496
  117PC     H3A 5003   1.115   1.502   2.518
  117PC     H3B 5004   1.129   1.662   2.449
  117PC     H3C 5005   1.226   1.615   2.590
  117PC     C34 5006   1.375   1.427   2.475
  117PC     H4A 5007   1.424   1.467   2.563
  117PC     H4B 5008   1.454   1.393   2.409
  117PC     H4C 5009   1.315   1.342   2.506
  117PC     C35 5010   1.228   1.465   2.288
  117PC     H5A 5011   1.304   1.437   2.215
  117PC     H5B 5012   1.155   1.528   2.241
  117PC     H5C 5013   1.181   1.374   2.322
  117PC     O33 5014   1.792   1.539   2.184
  117PC     O34 5015   1.715   1.350   2.334
  117PC     O21 5016   1.656   1.574   2.678
  117PC     C21 5017   1.669   1.499   2.784
  117PC     O22 5018   1.748   1.501   2.873
  118PA    C116 5019   1.284   1.562   3.967
  118PA    H16R 5020   1.226   1.591   4.054
  118PA    H16S 5021   1.247   1.608   3.874
  118PA    H16T 5022   1.385   1.593   3.988
  118PA    C115 5023   1.283   1.414   3.958
  118PA    H15R 5024   1.193   1.357   3.989
  118PA    H15S 5025   1.300   1.378   3.854
  118PA    C114 5026   1.358   1.362   4.068
  118PA    H14R 5027   1.315   1.356   4.170
  118PA    H14S 5028   1.365   1.267   4.014
  118PA    C113 5029   1.499   1.373   4.074
  118PA    H13R 5030   1.519   1.467   4.127
  118PA    H13S 5031   1.516   1.287   4.145
  118PA    C112 5032   1.547   1.362   3.927
  118PA    H12R 5033   1.503   1.437   3.861
  118PA    H12S 5034   1.650   1.389   3.938
  118PA    C111 5035   1.525   1.228   3.853
  118PA    H11R 5036   1.550   1.156   3.930
  118PA    H11S 5037   1.419   1.215   3.820
  118PA    C110 5038   1.614   1.183   3.738
  118PA    H10R 5039   1.714   1.226   3.754
  118PA    H10S 5040   1.628   1.071   3.736
  118PA     C19 5041   1.548   1.222   3.608
  118PA     H9R 5042   1.464   1.153   3.584
  118PA     H9S 5043   1.501   1.322   3.623
  118PA     C18 5044   1.649   1.224   3.495
  118PA     H8R 5045   1.718   1.309   3.512
  118PA     H8S 5046   1.710   1.131   3.500
  118PA     C17 5047   1.580   1.235   3.360
  118PA     H7R 5048   1.523   1.141   3.342
  118PA     H7S 5049   1.510   1.322   3.358
  118PA     C16 5050   1.677   1.259   3.245
  118PA     H6R 5051   1.715   1.363   3.246
  118PA     H6S 5052   1.766   1.199   3.264
  118PA     C15 5053   1.615   1.224   3.110
  118PA     H5R 5054   1.582   1.117   3.111
  118PA     H5S 5055   1.529   1.292   3.097
  118PA     C14 5056   1.710   1.241   2.991
  118PA     H4R 5057   1.783   1.320   3.015
  118PA     H4S 5058   1.763   1.142   2.987
  118PA     C13 5059   1.651   1.260   2.849
  118PA     H3R 5060   1.703   1.207   2.768
  118PA     H3S 5061   1.576   1.192   2.872
  118PA     C12 5062   1.573   1.386   2.799
  118PA     H2R 5063   1.520   1.366   2.705
  118PA     H2S 5064   1.508   1.420   2.881
  119PA    C116 5065   1.814   2.845   4.014
  119PA    H16R 5066   1.875   2.837   4.100
  119PA    H16S 5067   1.870   2.885   3.934
  119PA    H16T 5068   1.845   2.747   3.990
  119PA    C115 5069   1.677   2.920   4.023
  119PA    H15R 5070   1.632   2.892   3.926
  119PA    H15S 5071   1.630   2.879   4.115
  119PA    C114 5072   1.635   3.074   4.011
  119PA    H14R 5073   1.527   3.075   4.029
  119PA    H14S 5074   1.674   3.145   4.085
  119PA    C113 5075   1.658   3.151   3.879
  119PA    H13R 5076   1.761   3.120   3.867
  119PA    H13S 5077   1.621   3.097   3.791
  119PA    C112 5078   1.621   3.310   3.889
  119PA    H12R 5079   1.513   3.306   3.867
  119PA    H12S 5080   1.642   3.342   3.994
  119PA    C111 5081   1.665   3.440   3.805
  119PA    H11R 5082   1.636   3.539   3.842
  119PA    H11S 5083   1.771   3.466   3.813
  119PA    C110 5084   1.668   3.427   3.656
  119PA    H10R 5085   1.749   3.488   3.607
  119PA    H10S 5086   1.682   3.320   3.636
  119PA     C19 5087   1.547   3.424   3.579
  119PA     H9R 5088   1.564   3.386   3.479
  119PA     H9S 5089   1.474   3.355   3.625
  119PA     C18 5090   1.530   3.561   3.534
  119PA     H8R 5091   1.497   3.612   3.626
  119PA     H8S 5092   1.628   3.606   3.501
  119PA     C17 5093   1.442   3.551   3.411
  119PA     H7R 5094   1.408   3.655   3.412
  119PA     H7S 5095   1.501   3.540   3.318
  119PA     C16 5096   1.339   3.434   3.428
  119PA     H6R 5097   1.385   3.334   3.411
  119PA     H6S 5098   1.304   3.434   3.534
  119PA     C15 5099   1.214   3.433   3.343
  119PA     H5R 5100   1.133   3.368   3.382
  119PA     H5S 5101   1.169   3.528   3.351
  119PA     C14 5102   1.233   3.429   3.193
  119PA     H4R 5103   1.136   3.465   3.150
  119PA     H4S 5104   1.315   3.498   3.164
  119PA     C13 5105   1.259   3.288   3.149
  119PA     H3R 5106   1.364   3.263   3.177
  119PA     H3S 5107   1.189   3.227   3.210
  119PA     C12 5108   1.227   3.261   3.001
  119PA     H2R 5109   1.246   3.154   2.981
  119PA     H2S 5110   1.120   3.286   2.985
  120PC     C11 5111   1.304   3.345   2.899
  120PC     O12 5112   1.267   3.452   2.856
  120PC     O11 5113   1.421   3.287   2.873
  120PC      C1 5114   1.511   3.376   2.804
  120PC      HR 5115   1.458   3.434   2.723
  120PC      HS 5116   1.552   3.449   2.877
  120PC      C2 5117   1.628   3.306   2.728
  120PC      HX 5118   1.697   3.381   2.687
  120PC      C3 5119   1.568   3.218   2.606
  120PC      HA 5120   1.535   3.288   2.528
  120PC      HB 5121   1.658   3.166   2.567
  120PC     O31 5122   1.460   3.126   2.632
  120PC     P31 5123   1.373   3.022   2.545
  120PC     O32 5124   1.409   3.058   2.394
  120PC     C31 5125   1.523   2.999   2.332
  120PC     H1A 5126   1.612   3.012   2.395
  120PC     H1B 5127   1.510   2.890   2.311
  120PC     C32 5128   1.584   3.084   2.222
  120PC     H2A 5129   1.637   3.164   2.273
  120PC     H2B 5130   1.660   3.025   2.172
  120PC     N31 5131   1.489   3.139   2.122
  120PC     C33 5132   1.401   3.027   2.078
  120PC     H3A 5133   1.354   3.048   1.983
  120PC     H3B 5134   1.324   3.012   2.154
  120PC     H3C 5135   1.460   2.937   2.073
  120PC     C34 5136   1.572   3.184   2.008
  120PC     H4A 5137   1.653   3.246   2.043
  120PC     H4B 5138   1.513   3.233   1.932
  120PC     H4C 5139   1.614   3.095   1.962
  120PC     C35 5140   1.403   3.248   2.178
  120PC     H5A 5141   1.335   3.288   2.104
  120PC     H5B 5142   1.461   3.328   2.222
  120PC     H5C 5143   1.340   3.205   2.258
  120PC     O33 5144   1.401   2.879   2.570
  120PC     O34 5145   1.229   3.050   2.561
  120PC     O21 5146   1.710   3.224   2.816
  120PC     C21 5147   1.783   3.261   2.919
  120PC     O22 5148   1.786   3.374   2.965
  121PA    C116 5149   1.245   3.026   4.191
  121PA    H16R 5150   1.259   2.924   4.149
  121PA    H16S 5151   1.147   3.028   4.246
  121PA    H16T 5152   1.325   3.046   4.266
  121PA    C115 5153   1.244   3.128   4.089
  121PA    H15R 5154   1.220   3.225   4.139
  121PA    H15S 5155   1.346   3.127   4.048
  121PA    C114 5156   1.138   3.091   3.990
  121PA    H14R 5157   1.129   2.980   3.976
  121PA    H14S 5158   1.042   3.132   4.026
  121PA    C113 5159   1.164   3.160   3.862
  121PA    H13R 5160   1.074   3.222   3.839
  121PA    H13S 5161   1.251   3.227   3.875
  121PA    C112 5162   1.189   3.059   3.752
  121PA    H12R 5163   1.282   3.003   3.773
  121PA    H12S 5164   1.105   2.985   3.746
  121PA    C111 5165   1.193   3.139   3.624
  121PA    H11R 5166   1.092   3.184   3.611
  121PA    H11S 5167   1.266   3.223   3.637
  121PA    C110 5168   1.224   3.054   3.502
  121PA    H10R 5169   1.157   2.965   3.502
  121PA    H10S 5170   1.200   3.116   3.412
  121PA     C19 5171   1.368   3.004   3.493
  121PA     H9R 5172   1.434   3.093   3.486
  121PA     H9S 5173   1.397   2.951   3.586
  121PA     C18 5174   1.387   2.907   3.373
  121PA     H8R 5175   1.308   2.830   3.368
  121PA     H8S 5176   1.367   2.968   3.282
  121PA     C17 5177   1.528   2.839   3.374
  121PA     H7R 5178   1.590   2.907   3.432
  121PA     H7S 5179   1.524   2.746   3.431
  121PA     C16 5180   1.593   2.807   3.234
  121PA     H6R 5181   1.530   2.724   3.209
  121PA     H6S 5182   1.527   2.866   3.174
  121PA     C15 5183   1.755   2.827   3.185
  121PA     H5R 5184   1.807   2.746   3.239
  121PA     H5S 5185   1.762   2.806   3.079
  121PA     C14 5186   1.866   2.955   3.183
  121PA     H4R 5187   1.871   2.941   3.291
  121PA     H4S 5188   1.971   2.932   3.181
  121PA     C13 5189   1.865   3.115   3.128
  121PA     H3R 5190   1.776   3.178   3.145
  121PA     H3S 5191   1.906   3.195   3.188
  121PA     C12 5192   1.867   3.140   2.978
  121PA     H2R 5193   1.968   3.134   2.939
  121PA     H2S 5194   1.819   3.045   2.957
  122PA    C116 5195   2.710   1.366   4.054
  122PA    H16R 5196   2.601   1.369   4.078
  122PA    H16S 5197   2.740   1.451   3.992
  122PA    H16T 5198   2.757   1.384   4.152
  122PA    C115 5199   2.758   1.231   4.000
  122PA    H15R 5200   2.858   1.200   4.037
  122PA    H15S 5201   2.692   1.146   4.019
  122PA    C114 5202   2.726   1.187   3.864
  122PA    H14R 5203   2.617   1.189   3.846
  122PA    H14S 5204   2.776   1.267   3.809
  122PA    C113 5205   2.777   1.042   3.853
  122PA    H13R 5206   2.879   1.045   3.893
  122PA    H13S 5207   2.725   0.967   3.920
  122PA    C112 5208   2.760   1.000   3.711
  122PA    H12R 5209   2.784   0.894   3.688
  122PA    H12S 5210   2.652   1.001   3.697
  122PA    C111 5211   2.803   1.109   3.613
  122PA    H11R 5212   2.724   1.109   3.541
  122PA    H11S 5213   2.801   1.214   3.640
  122PA    C110 5214   2.932   1.089   3.542
  122PA    H10R 5215   2.929   0.979   3.528
  122PA    H10S 5216   2.930   1.130   3.440
  122PA     C19 5217   3.045   1.158   3.623
  122PA     H9R 5218   3.016   1.263   3.638
  122PA     H9S 5219   3.035   1.120   3.724
  122PA     C18 5220   3.188   1.151   3.562
  122PA     H8R 5221   3.281   1.183   3.598
  122PA     H8S 5222   3.254   1.069   3.569
  122PA     C17 5223   3.190   1.172   3.423
  122PA     H7R 5224   3.294   1.146   3.390
  122PA     H7S 5225   3.118   1.104   3.377
  122PA     C16 5226   3.154   1.313   3.423
  122PA     H6R 5227   3.045   1.323   3.424
  122PA     H6S 5228   3.198   1.362   3.514
  122PA     C15 5229   3.229   1.359   3.310
  122PA     H5R 5230   3.230   1.466   3.290
  122PA     H5S 5231   3.325   1.342   3.366
  122PA     C14 5232   3.213   1.273   3.182
  122PA     H4R 5233   3.264   1.329   3.100
  122PA     H4S 5234   3.258   1.170   3.180
  122PA     C13 5235   3.075   1.254   3.142
  122PA     H3R 5236   3.038   1.162   3.195
  122PA     H3S 5237   3.019   1.343   3.179
  122PA     C12 5238   3.082   1.242   2.990
  122PA     H2R 5239   3.103   1.342   2.946
  122PA     H2S 5240   3.154   1.165   2.957
  123PC     C11 5241   2.946   1.207   2.952
  123PC     O12 5242   2.859   1.204   3.034
  123PC     O11 5243   2.934   1.192   2.821
  123PC      C1 5244   2.798   1.163   2.786
  123PC      HR 5245   2.792   1.078   2.719
  123PC      HS 5246   2.731   1.161   2.871
  123PC      C2 5247   2.722   1.251   2.693
  123PC      HX 5248   2.623   1.201   2.672
  123PC      C3 5249   2.804   1.251   2.563
  123PC      HA 5250   2.912   1.261   2.588
  123PC      HB 5251   2.790   1.151   2.514
  123PC     O31 5252   2.760   1.360   2.486
  123PC     P31 5253   2.757   1.360   2.330
  123PC     O32 5254   2.907   1.400   2.297
  123PC     C31 5255   2.960   1.507   2.375
  123PC     H1A 5256   2.884   1.586   2.400
  123PC     H1B 5257   3.003   1.469   2.470
  123PC     C32 5258   3.063   1.573   2.285
  123PC     H2A 5259   3.043   1.529   2.187
  123PC     H2B 5260   3.038   1.677   2.273
  123PC     N31 5261   3.207   1.546   2.323
  123PC     C33 5262   3.239   1.600   2.460
  123PC     H3A 5263   3.230   1.707   2.465
  123PC     H3B 5264   3.338   1.570   2.491
  123PC     H3C 5265   3.168   1.562   2.534
  123PC     C34 5266   3.298   1.605   2.223
  123PC     H4A 5267   3.290   1.554   2.127
  123PC     H4B 5268   3.400   1.596   2.257
  123PC     H4C 5269   3.273   1.709   2.206
  123PC     C35 5270   3.221   1.397   2.324
  123PC     H5A 5271   3.174   1.357   2.234
  123PC     H5B 5272   3.165   1.354   2.406
  123PC     H5C 5273   3.324   1.363   2.329
  123PC     O33 5274   2.734   1.224   2.279
  123PC     O34 5275   2.663   1.467   2.289
  123PC     O21 5276   2.701   1.377   2.756
  123PC     C21 5277   2.617   1.374   2.860
  123PC     O22 5278   2.550   1.280   2.898
  124PA    C116 5279   3.018   1.573   4.183
  124PA    H16R 5280   2.939   1.649   4.171
  124PA    H16S 5281   3.042   1.574   4.290
  124PA    H16T 5282   2.981   1.471   4.157
  124PA    C115 5283   3.147   1.598   4.104
  124PA    H15R 5284   3.218   1.668   4.155
  124PA    H15S 5285   3.192   1.501   4.087
  124PA    C114 5286   3.117   1.642   3.966
  124PA    H14R 5287   3.034   1.583   3.922
  124PA    H14S 5288   3.053   1.725   3.999
  124PA    C113 5289   3.235   1.663   3.860
  124PA    H13R 5290   3.304   1.737   3.904
  124PA    H13S 5291   3.306   1.580   3.856
  124PA    C112 5292   3.202   1.690   3.705
  124PA    H12R 5293   3.188   1.798   3.701
  124PA    H12S 5294   3.287   1.699   3.636
  124PA    C111 5295   3.083   1.609   3.636
  124PA    H11R 5296   3.104   1.504   3.622
  124PA    H11S 5297   2.993   1.603   3.701
  124PA    C110 5298   3.043   1.641   3.491
  124PA    H10R 5299   3.045   1.746   3.471
  124PA    H10S 5300   3.127   1.604   3.429
  124PA     C19 5301   2.905   1.587   3.438
  124PA     H9R 5302   2.893   1.630   3.337
  124PA     H9S 5303   2.914   1.477   3.427
  124PA     C18 5304   2.771   1.613   3.515
  124PA     H8R 5305   2.767   1.548   3.605
  124PA     H8S 5306   2.760   1.717   3.549
  124PA     C17 5307   2.640   1.602   3.433
  124PA     H7R 5308   2.556   1.640   3.497
  124PA     H7S 5309   2.646   1.669   3.345
  124PA     C16 5310   2.606   1.459   3.393
  124PA     H6R 5311   2.698   1.410   3.354
  124PA     H6S 5312   2.577   1.405   3.486
  124PA     C15 5313   2.491   1.443   3.291
  124PA     H5R 5314   2.480   1.333   3.272
  124PA     H5S 5315   2.396   1.481   3.333
  124PA     C14 5316   2.507   1.510   3.154
  124PA     H4R 5317   2.427   1.470   3.087
  124PA     H4S 5318   2.491   1.619   3.162
  124PA     C13 5319   2.642   1.481   3.089
  124PA     H3R 5320   2.720   1.545   3.135
  124PA     H3S 5321   2.670   1.375   3.111
  124PA     C12 5322   2.639   1.503   2.936
  124PA     H2R 5323   2.558   1.571   2.903
  124PA     H2S 5324   2.737   1.544   2.904
  125PA    C116 5325   3.505   2.111   4.271
  125PA    H16R 5326   3.546   2.164   4.359
  125PA    H16S 5327   3.575   2.118   4.185
  125PA    H16T 5328   3.491   2.003   4.298
  125PA    C115 5329   3.374   2.166   4.226
  125PA    H15R 5330   3.307   2.185   4.313
  125PA    H15S 5331   3.380   2.262   4.170
  125PA    C114 5332   3.326   2.057   4.134
  125PA    H14R 5333   3.385   2.038   4.043
  125PA    H14S 5334   3.314   1.963   4.194
  125PA    C113 5335   3.196   2.091   4.080
  125PA    H13R 5336   3.161   2.128   4.179
  125PA    H13S 5337   3.187   2.184   4.021
  125PA    C112 5338   3.135   1.960   4.024
  125PA    H12R 5339   3.150   1.866   4.078
  125PA    H12S 5340   3.035   1.970   4.049
  125PA    C111 5341   3.121   1.930   3.877
  125PA    H11R 5342   3.138   2.018   3.816
  125PA    H11S 5343   3.222   1.894   3.864
  125PA    C110 5344   2.988   1.853   3.824
  125PA    H10R 5345   3.004   1.750   3.818
  125PA    H10S 5346   2.898   1.827   3.880
  125PA     C19 5347   2.949   1.864   3.680
  125PA     H9R 5348   3.042   1.871   3.626
  125PA     H9S 5349   2.900   1.767   3.660
  125PA     C18 5350   2.850   1.953   3.618
  125PA     H8R 5351   2.749   1.918   3.648
  125PA     H8S 5352   2.855   2.057   3.646
  125PA     C17 5353   2.884   1.943   3.470
  125PA     H7R 5354   2.871   1.839   3.436
  125PA     H7S 5355   2.802   1.998   3.423
  125PA     C16 5356   3.030   1.983   3.427
  125PA     H6R 5357   3.054   2.085   3.460
  125PA     H6S 5358   3.116   1.923   3.463
  125PA     C15 5359   3.049   1.960   3.282
  125PA     H5R 5360   3.150   1.981   3.239
  125PA     H5S 5361   3.007   1.866   3.241
  125PA     C14 5362   2.975   2.069   3.229
  125PA     H4R 5363   2.871   2.082   3.271
  125PA     H4S 5364   3.034   2.161   3.252
  125PA     C13 5365   2.971   2.047   3.084
  125PA     H3R 5366   2.919   1.953   3.054
  125PA     H3S 5367   2.887   2.119   3.089
  125PA     C12 5368   3.093   2.088   2.987
  125PA     H2R 5369   3.169   2.011   2.994
  125PA     H2S 5370   3.063   2.090   2.881
  126PC     C11 5371   3.158   2.229   2.985
  126PC     O12 5372   3.181   2.289   3.087
  126PC     O11 5373   3.167   2.287   2.863
  126PC      C1 5374   3.201   2.430   2.861
  126PC      HR 5375   3.113   2.496   2.838
  126PC      HS 5376   3.244   2.470   2.957
  126PC      C2 5377   3.295   2.454   2.747
  126PC      HX 5378   3.293   2.564   2.720
  126PC      C3 5379   3.247   2.397   2.617
  126PC      HA 5380   3.232   2.287   2.632
  126PC      HB 5381   3.151   2.446   2.589
  126PC     O31 5382   3.352   2.427   2.525
  126PC     P31 5383   3.322   2.383   2.378
  126PC     O32 5384   3.295   2.229   2.402
  126PC     C31 5385   3.386   2.145   2.471
  126PC     H1A 5386   3.467   2.202   2.523
  126PC     H1B 5387   3.330   2.091   2.550
  126PC     C32 5388   3.452   2.040   2.379
  126PC     H2A 5389   3.536   2.089   2.332
  126PC     H2B 5390   3.487   1.961   2.445
  126PC     N31 5391   3.369   1.980   2.269
  126PC     C33 5392   3.236   1.938   2.326
  126PC     H3A 5393   3.193   2.026   2.374
  126PC     H3B 5394   3.248   1.864   2.403
  126PC     H3C 5395   3.165   1.904   2.251
  126PC     C34 5396   3.444   1.868   2.208
  126PC     H4A 5397   3.547   1.895   2.187
  126PC     H4B 5398   3.400   1.840   2.113
  126PC     H4C 5399   3.441   1.785   2.276
  126PC     C35 5400   3.345   2.086   2.165
  126PC     H5A 5401   3.267   2.061   2.095
  126PC     H5B 5402   3.435   2.112   2.112
  126PC     H5C 5403   3.311   2.177   2.215
  126PC     O33 5404   3.196   2.441   2.328
  126PC     O34 5405   3.445   2.386   2.295
  126PC     O21 5406   3.419   2.388   2.782
  126PC     C21 5407   3.501   2.482   2.820
  126PC     O22 5408   3.478   2.600   2.804
  127PA    C116 5409   3.623   2.443   4.208
  127PA    H16R 5410   3.726   2.404   4.225
  127PA    H16S 5411   3.551   2.380   4.264
  127PA    H16T 5412   3.616   2.546   4.247
  127PA    C115 5413   3.590   2.436   4.059
  127PA    H15R 5414   3.672   2.482   3.999
  127PA    H15S 5415   3.577   2.331   4.027
  127PA    C114 5416   3.464   2.512   4.025
  127PA    H14R 5417   3.374   2.470   4.075
  127PA    H14S 5418   3.481   2.612   4.069
  127PA    C113 5419   3.445   2.516   3.873
  127PA    H13R 5420   3.355   2.571   3.841
  127PA    H13S 5421   3.530   2.565   3.822
  127PA    C112 5422   3.410   2.382   3.816
  127PA    H12R 5423   3.493   2.347   3.753
  127PA    H12S 5424   3.391   2.312   3.901
  127PA    C111 5425   3.281   2.389   3.738
  127PA    H11R 5426   3.201   2.419   3.811
  127PA    H11S 5427   3.276   2.466   3.659
  127PA    C110 5428   3.256   2.249   3.683
  127PA    H10R 5429   3.235   2.177   3.764
  127PA    H10S 5430   3.168   2.259   3.619
  127PA     C19 5431   3.338   2.194   3.572
  127PA     H9R 5432   3.445   2.197   3.597
  127PA     H9S 5433   3.302   2.089   3.556
  127PA     C18 5434   3.298   2.271   3.447
  127PA     H8R 5435   3.192   2.248   3.424
  127PA     H8S 5436   3.314   2.381   3.456
  127PA     C17 5437   3.347   2.211   3.322
  127PA     H7R 5438   3.295   2.114   3.307
  127PA     H7S 5439   3.315   2.283   3.246
  127PA     C16 5440   3.495   2.199   3.324
  127PA     H6R 5441   3.535   2.296   3.361
  127PA     H6S 5442   3.521   2.121   3.399
  127PA     C15 5443   3.537   2.166   3.181
  127PA     H5R 5444   3.639   2.126   3.176
  127PA     H5S 5445   3.471   2.088   3.140
  127PA     C14 5446   3.540   2.296   3.101
  127PA     H4R 5447   3.440   2.344   3.097
  127PA     H4S 5448   3.608   2.354   3.165
  127PA     C13 5449   3.604   2.288   2.962
  127PA     H3R 5450   3.704   2.241   2.974
  127PA     H3S 5451   3.542   2.222   2.898
  127PA     C12 5452   3.625   2.425   2.890
  127PA     H2R 5453   3.670   2.501   2.957
  127PA     H2S 5454   3.697   2.413   2.807
  128PA    C116 5455   1.158   1.122   4.184
  128PA    H16R 5456   1.079   1.061   4.139
  128PA    H16S 5457   1.138   1.225   4.159
  128PA    H16T 5458   1.173   1.113   4.293
  128PA    C115 5459   1.263   1.106   4.109
  128PA    H15R 5460   1.233   1.140   4.005
  128PA    H15S 5461   1.339   1.162   4.171
  128PA    C114 5462   1.298   0.977   4.117
  128PA    H14R 5463   1.310   0.968   4.229
  128PA    H14S 5464   1.216   0.910   4.081
  128PA    C113 5465   1.423   0.984   4.038
  128PA    H13R 5466   1.475   1.075   4.077
  128PA    H13S 5467   1.506   0.917   4.050
  128PA    C112 5468   1.393   0.978   3.891
  128PA    H12R 5469   1.318   1.053   3.861
  128PA    H12S 5470   1.494   0.994   3.851
  128PA    C111 5471   1.368   0.852   3.815
  128PA    H11R 5472   1.462   0.792   3.821
  128PA    H11S 5473   1.282   0.797   3.858
  128PA    C110 5474   1.346   0.890   3.668
  128PA    H10R 5475   1.431   0.951   3.631
  128PA    H10S 5476   1.346   0.794   3.613
  128PA     C19 5477   1.213   0.964   3.642
  128PA     H9R 5478   1.135   0.911   3.700
  128PA     H9S 5479   1.216   1.069   3.677
  128PA     C18 5480   1.171   0.960   3.495
  128PA     H8R 5481   1.196   0.861   3.452
  128PA     H8S 5482   1.060   0.971   3.487
  128PA     C17 5483   1.233   1.068   3.410
  128PA     H7R 5484   1.187   1.167   3.435
  128PA     H7S 5485   1.343   1.078   3.423
  128PA     C16 5486   1.212   1.041   3.263
  128PA     H6R 5487   1.288   0.972   3.219
  128PA     H6S 5488   1.111   0.995   3.246
  128PA     C15 5489   1.220   1.172   3.194
  128PA     H5R 5490   1.145   1.242   3.239
  128PA     H5S 5491   1.320   1.221   3.196
  128PA     C14 5492   1.172   1.149   3.057
  128PA     H4R 5493   1.077   1.094   3.072
  128PA     H4S 5494   1.165   1.254   3.019
  128PA     C13 5495   1.241   1.064   2.954
  128PA     H3R 5496   1.272   0.966   2.995
  128PA     H3S 5497   1.177   1.044   2.864
  128PA     C12 5498   1.356   1.144   2.906
  128PA     H2R 5499   1.343   1.248   2.871
  128PA     H2S 5500   1.421   1.147   2.995
  129PC     C11 5501   1.415   1.063   2.796
  129PC     O12 5502   1.432   1.100   2.681
  129PC     O11 5503   1.478   0.972   2.861
  129PC      C1 5504   1.568   0.910   2.775
  129PC      HR 5505   1.616   0.975   2.699
  129PC      HS 5506   1.651   0.897   2.842
  129PC      C2 5507   1.511   0.777   2.717
  129PC      HX 5508   1.578   0.704   2.677
  129PC      C3 5509   1.439   0.794   2.589
  129PC      HA 5510   1.500   0.866   2.529
  129PC      HB 5511   1.439   0.693   2.538
  129PC     O31 5512   1.310   0.837   2.624
  129PC     P31 5513   1.233   0.887   2.501
  129PC     O32 5514   1.259   0.764   2.402
  129PC     C31 5515   1.155   0.668   2.393
  129PC     H1A 5516   1.191   0.576   2.344
  129PC     H1B 5517   1.122   0.637   2.496
  129PC     C32 5518   1.041   0.736   2.315
  129PC     H2A 5519   0.950   0.685   2.339
  129PC     H2B 5520   1.033   0.836   2.360
  129PC     N31 5521   1.057   0.750   2.164
  129PC     C33 5522   0.935   0.814   2.107
  129PC     H3A 5523   0.921   0.915   2.144
  129PC     H3B 5524   0.845   0.757   2.133
  129PC     H3C 5525   0.939   0.817   1.999
  129PC     C34 5526   1.071   0.615   2.105
  129PC     H4A 5527   0.979   0.558   2.111
  129PC     H4B 5528   1.149   0.563   2.159
  129PC     H4C 5529   1.101   0.619   2.000
  129PC     C35 5530   1.181   0.826   2.126
  129PC     H5A 5531   1.259   0.758   2.092
  129PC     H5B 5532   1.226   0.878   2.211
  129PC     H5C 5533   1.166   0.895   2.045
  129PC     O33 5534   1.090   0.899   2.537
  129PC     O34 5535   1.302   1.002   2.440
  129PC     O21 5536   1.437   0.715   2.821
  129PC     C21 5537   1.416   0.586   2.805
  129PC     O22 5538   1.472   0.511   2.727
  130PA    C116 5539   1.394   0.453   4.287
  130PA    H16R 5540   1.473   0.524   4.316
  130PA    H16S 5541   1.470   0.410   4.220
  130PA    H16T 5542   1.376   0.415   4.388
  130PA    C115 5543   1.262   0.515   4.223
  130PA    H15R 5544   1.209   0.583   4.291
  130PA    H15S 5545   1.260   0.596   4.149
  130PA    C114 5546   1.195   0.436   4.114
  130PA    H14R 5547   1.170   0.351   4.180
  130PA    H14S 5548   1.106   0.494   4.079
  130PA    C113 5549   1.287   0.399   3.995
  130PA    H13R 5550   1.393   0.417   4.015
  130PA    H13S 5551   1.281   0.289   3.985
  130PA    C112 5552   1.265   0.468   3.858
  130PA    H12R 5553   1.276   0.579   3.862
  130PA    H12S 5554   1.344   0.433   3.786
  130PA    C111 5555   1.128   0.435   3.801
  130PA    H11R 5556   1.129   0.327   3.775
  130PA    H11S 5557   1.053   0.450   3.882
  130PA    C110 5558   1.088   0.520   3.681
  130PA    H10R 5559   0.990   0.482   3.645
  130PA    H10S 5560   1.073   0.625   3.715
  130PA     C19 5561   1.192   0.519   3.568
  130PA     H9R 5562   1.276   0.586   3.598
  130PA     H9S 5563   1.233   0.417   3.555
  130PA     C18 5564   1.138   0.565   3.432
  130PA     H8R 5565   1.086   0.480   3.383
  130PA     H8S 5566   1.063   0.646   3.447
  130PA     C17 5567   1.250   0.618   3.341
  130PA     H7R 5568   1.307   0.696   3.397
  130PA     H7S 5569   1.323   0.538   3.319
  130PA     C16 5570   1.199   0.679   3.210
  130PA     H6R 5571   1.138   0.769   3.233
  130PA     H6S 5572   1.288   0.715   3.153
  130PA     C15 5573   1.117   0.580   3.126
  130PA     H5R 5574   1.175   0.485   3.118
  130PA     H5S 5575   1.022   0.556   3.177
  130PA     C14 5576   1.083   0.630   2.985
  130PA     H4R 5577   1.021   0.554   2.932
  130PA     H4S 5578   1.025   0.725   2.991
  130PA     C13 5579   1.205   0.658   2.900
  130PA     H3R 5580   1.175   0.677   2.794
  130PA     H3S 5581   1.251   0.753   2.937
  130PA     C12 5582   1.311   0.548   2.903
  130PA     H2R 5583   1.358   0.538   3.003
  130PA     H2S 5584   1.270   0.450   2.872
  131PA    C116 5585   0.903   2.391   4.264
  131PA    H16R 5586   1.003   2.358   4.298
  131PA    H16S 5587   0.834   2.309   4.287
  131PA    H16T 5588   0.865   2.480   4.317
  131PA    C115 5589   0.879   2.385   4.118
  131PA    H15R 5590   0.955   2.432   4.055
  131PA    H15S 5591   0.890   2.280   4.103
  131PA    C114 5592   0.734   2.396   4.074
  131PA    H14R 5593   0.665   2.323   4.124
  131PA    H14S 5594   0.701   2.498   4.101
  131PA    C113 5595   0.727   2.372   3.925
  131PA    H13R 5596   0.812   2.423   3.874
  131PA    H13S 5597   0.736   2.263   3.901
  131PA    C112 5598   0.596   2.420   3.871
  131PA    H12R 5599   0.513   2.385   3.937
  131PA    H12S 5600   0.592   2.531   3.869
  131PA    C111 5601   0.580   2.360   3.733
  131PA    H11R 5602   0.644   2.414   3.659
  131PA    H11S 5603   0.602   2.251   3.728
  131PA    C110 5604   0.444   2.378   3.686
  131PA    H10R 5605   0.434   2.314   3.596
  131PA    H10S 5606   0.361   2.350   3.757
  131PA     C19 5607   0.439   2.522   3.648
  131PA     H9R 5608   0.442   2.593   3.737
  131PA     H9S 5609   0.502   2.561   3.566
  131PA     C18 5610   0.307   2.524   3.597
  131PA     H8R 5611   0.259   2.510   3.696
  131PA     H8S 5612   0.293   2.634   3.591
  131PA     C17 5613   0.260   2.418   3.482
  131PA     H7R 5614   0.244   2.322   3.534
  131PA     H7S 5615   0.161   2.434   3.445
  131PA     C16 5616   0.302   2.396   3.329
  131PA     H6R 5617   0.411   2.386   3.332
  131PA     H6S 5618   0.253   2.301   3.299
  131PA     C15 5619   0.254   2.492   3.212
  131PA     H5R 5620   0.153   2.539   3.201
  131PA     H5S 5621   0.330   2.564   3.240
  131PA     C14 5622   0.280   2.493   3.071
  131PA     H4R 5623   0.206   2.429   3.017
  131PA     H4S 5624   0.264   2.599   3.033
  131PA     C13 5625   0.421   2.456   3.081
  131PA     H3R 5626   0.483   2.523   3.150
  131PA     H3S 5627   0.430   2.352   3.114
  131PA     C12 5628   0.462   2.491   2.950
  131PA     H2R 5629   0.400   2.446   2.869
  131PA     H2S 5630   0.452   2.601   2.953
  132PC     C11 5631   0.604   2.464   2.946
  132PC     O12 5632   0.682   2.440   3.038
  132PC     O11 5633   0.621   2.487   2.824
  132PC      C1 5634   0.739   2.457   2.762
  132PC      HR 5635   0.777   2.542   2.704
  132PC      HS 5636   0.818   2.437   2.838
  132PC      C2 5637   0.698   2.336   2.675
  132PC      HX 5638   0.794   2.300   2.662
  132PC      C3 5639   0.620   2.351   2.544
  132PC      HA 5640   0.532   2.414   2.571
  132PC      HB 5641   0.686   2.403   2.472
  132PC     O31 5642   0.580   2.224   2.488
  132PC     P31 5643   0.447   2.142   2.531
  132PC     O32 5644   0.353   2.164   2.407
  132PC     C31 5645   0.384   2.116   2.280
  132PC     H1A 5646   0.483   2.152   2.247
  132PC     H1B 5647   0.385   2.004   2.280
  132PC     C32 5648   0.280   2.172   2.184
  132PC     H2A 5649   0.292   2.125   2.088
  132PC     H2B 5650   0.183   2.143   2.225
  132PC     N31 5651   0.276   2.323   2.166
  132PC     C33 5652   0.191   2.354   2.049
  132PC     H3A 5653   0.092   2.309   2.056
  132PC     H3B 5654   0.237   2.319   1.958
  132PC     H3C 5655   0.177   2.461   2.039
  132PC     C34 5656   0.411   2.383   2.138
  132PC     H4A 5657   0.400   2.487   2.106
  132PC     H4B 5658   0.462   2.331   2.058
  132PC     H4C 5659   0.473   2.378   2.227
  132PC     C35 5660   0.217   2.388   2.289
  132PC     H5A 5661   0.195   2.493   2.272
  132PC     H5B 5662   0.286   2.378   2.373
  132PC     H5C 5663   0.126   2.340   2.322
  132PC     O33 5664   0.477   1.998   2.538
  132PC     O34 5665   0.379   2.203   2.647
  132PC     O21 5666   0.611   2.247   2.746
  132PC     C21 5667   0.668   2.198   2.844
  132PC     O22 5668   0.778   2.231   2.882
  133PA    C116 5669   0.275   2.184   4.410
  133PA    H16R 5670   0.200   2.104   4.435
  133PA    H16S 5671   0.225   2.281   4.417
  133PA    H16T 5672   0.352   2.176   4.490
  133PA    C115 5673   0.344   2.152   4.276
  133PA    H15R 5674   0.407   2.235   4.243
  133PA    H15S 5675   0.418   2.070   4.283
  133PA    C114 5676   0.252   2.100   4.167
  133PA    H14R 5677   0.197   2.007   4.197
  133PA    H14S 5678   0.176   2.180   4.152
  133PA    C113 5679   0.336   2.073   4.041
  133PA    H13R 5680   0.375   2.173   4.009
  133PA    H13S 5681   0.420   2.003   4.057
  133PA    C112 5682   0.253   2.022   3.927
  133PA    H12R 5683   0.187   1.936   3.953
  133PA    H12S 5684   0.197   2.117   3.925
  133PA    C111 5685   0.315   2.005   3.788
  133PA    H11R 5686   0.386   2.090   3.777
  133PA    H11S 5687   0.367   1.908   3.786
  133PA    C110 5688   0.222   2.014   3.665
  133PA    H10R 5689   0.143   1.937   3.656
  133PA    H10S 5690   0.177   2.113   3.666
  133PA     C19 5691   0.293   2.041   3.536
  133PA     H9R 5692   0.225   2.060   3.451
  133PA     H9S 5693   0.352   2.134   3.554
  133PA     C18 5694   0.385   1.929   3.510
  133PA     H8R 5695   0.467   1.928   3.586
  133PA     H8S 5696   0.331   1.832   3.518
  133PA     C17 5697   0.446   1.949   3.373
  133PA     H7R 5698   0.510   1.861   3.383
  133PA     H7S 5699   0.373   1.932   3.291
  133PA     C16 5700   0.523   2.082   3.359
  133PA     H6R 5701   0.469   2.166   3.404
  133PA     H6S 5702   0.611   2.065   3.423
  133PA     C15 5703   0.555   2.143   3.218
  133PA     H5R 5704   0.463   2.165   3.162
  133PA     H5S 5705   0.622   2.231   3.229
  133PA     C14 5706   0.620   2.038   3.136
  133PA     H4R 5707   0.696   2.031   3.214
  133PA     H4S 5708   0.544   1.960   3.128
  133PA     C13 5709   0.686   2.043   3.001
  133PA     H3R 5710   0.776   2.083   3.030
  133PA     H3S 5711   0.751   1.965   2.955
  133PA     C12 5712   0.596   2.080   2.894
  133PA     H2R 5713   0.594   1.991   2.826
  133PA     H2S 5714   0.501   2.107   2.940
  134PA    C116 5715   0.864   3.996   4.323
  134PA    H16R 5716   0.843   4.104   4.305
  134PA    H16S 5717   0.950   4.008   4.264
  134PA    H16T 5718   0.853   4.050   4.420
  134PA    C115 5719   0.776   3.866   4.263
  134PA    H15R 5720   0.839   3.823   4.185
  134PA    H15S 5721   0.767   3.807   4.351
  134PA    C114 5722   0.617   3.817   4.228
  134PA    H14R 5723   0.617   3.711   4.255
  134PA    H14S 5724   0.532   3.853   4.288
  134PA    C113 5725   0.534   3.846   4.099
  134PA    H13R 5726   0.440   3.791   4.081
  134PA    H13S 5727   0.493   3.950   4.102
  134PA    C112 5728   0.634   3.828   3.991
  134PA    H12R 5729   0.737   3.862   4.009
  134PA    H12S 5730   0.648   3.719   3.994
  134PA    C111 5731   0.603   3.895   3.861
  134PA    H11R 5732   0.497   3.868   3.842
  134PA    H11S 5733   0.605   4.005   3.851
  134PA    C110 5734   0.718   3.836   3.776
  134PA    H10R 5735   0.821   3.857   3.808
  134PA    H10S 5736   0.702   3.735   3.809
  134PA     C19 5737   0.711   3.857   3.626
  134PA     H9R 5738   0.602   3.862   3.646
  134PA     H9S 5739   0.708   3.962   3.597
  134PA     C18 5740   0.767   3.743   3.516
  134PA     H8R 5741   0.872   3.749   3.533
  134PA     H8S 5742   0.746   3.641   3.551
  134PA     C17 5743   0.730   3.730   3.351
  134PA     H7R 5744   0.755   3.835   3.325
  134PA     H7S 5745   0.803   3.674   3.291
  134PA     C16 5746   0.590   3.683   3.266
  134PA     H6R 5747   0.557   3.583   3.268
  134PA     H6S 5748   0.485   3.694   3.293
  134PA     C15 5749   0.537   3.773   3.161
  134PA     H5R 5750   0.430   3.802   3.154
  134PA     H5S 5751   0.548   3.880   3.176
  134PA     C14 5752   0.645   3.738   3.070
  134PA     H4R 5753   0.726   3.788   3.129
  134PA     H4S 5754   0.663   3.632   3.061
  134PA     C13 5755   0.662   3.828   2.963
  134PA     H3R 5756   0.558   3.856   2.981
  134PA     H3S 5757   0.678   3.927   3.009
  134PA     C12 5758   0.702   3.780   2.809
  134PA     H2R 5759   0.810   3.784   2.818
  134PA     H2S 5760   0.662   3.678   2.792
  135PC     C11 5761   0.677   3.855   2.661
  135PC     O12 5762   0.581   3.858   2.588
  135PC     O11 5763   0.763   3.948   2.647
  135PC      C1 5764   0.731   4.039   2.535
  135PC      HR 5765   0.658   4.011   2.453
  135PC      HS 5766   0.700   4.140   2.560
  135PC      C2 5767   0.867   4.050   2.482
  135PC      HX 5768   0.863   4.134   2.409
  135PC      C3 5769   0.888   3.912   2.414
  135PC      HA 5770   0.786   3.874   2.384
  135PC      HB 5771   0.946   3.929   2.323
  135PC     O31 5772   0.950   3.817   2.501
  135PC     P31 5773   0.938   3.660   2.486
  135PC     O32 5774   1.048   3.636   2.373
  135PC     C31 5775   1.179   3.673   2.415
  135PC     H1A 5776   1.182   3.774   2.464
  135PC     H1B 5777   1.219   3.598   2.488
  135PC     C32 5778   1.274   3.677   2.294
  135PC     H2A 5779   1.373   3.697   2.333
  135PC     H2B 5780   1.272   3.578   2.251
  135PC     N31 5781   1.245   3.776   2.184
  135PC     C33 5782   1.251   3.913   2.244
  135PC     H3A 5783   1.180   3.923   2.326
  135PC     H3B 5784   1.220   3.990   2.174
  135PC     H3C 5785   1.349   3.940   2.279
  135PC     C34 5786   1.107   3.757   2.126
  135PC     H4A 5787   1.098   3.662   2.076
  135PC     H4B 5788   1.081   3.835   2.055
  135PC     H4C 5789   1.036   3.757   2.209
  135PC     C35 5790   1.345   3.756   2.075
  135PC     H5A 5791   1.320   3.813   1.987
  135PC     H5B 5792   1.351   3.651   2.046
  135PC     H5C 5793   1.444   3.785   2.109
  135PC     O33 5794   0.979   3.598   2.613
  135PC     O34 5795   0.806   3.624   2.430
  135PC     O21 5796   0.953   4.082   2.596
  135PC     C21 5797   1.065   4.129   2.558
  135PC     O22 5798   1.091   4.164   2.444
  136PA    C116 5799   1.044   3.575   3.941
  136PA    H16R 5800   0.976   3.634   4.006
  136PA    H16S 5801   1.135   3.550   4.000
  136PA    H16T 5802   0.992   3.481   3.913
  136PA    C115 5803   1.077   3.657   3.816
  136PA    H15R 5804   0.985   3.674   3.756
  136PA    H15S 5805   1.117   3.757   3.846
  136PA    C114 5806   1.179   3.597   3.720
  136PA    H14R 5807   1.276   3.580   3.774
  136PA    H14S 5808   1.147   3.498   3.682
  136PA    C113 5809   1.213   3.692   3.602
  136PA    H13R 5810   1.248   3.793   3.633
  136PA    H13S 5811   1.301   3.642   3.568
  136PA    C112 5812   1.116   3.707   3.484
  136PA    H12R 5813   1.058   3.612   3.475
  136PA    H12S 5814   1.046   3.786   3.513
  136PA    C111 5815   1.175   3.756   3.348
  136PA    H11R 5816   1.222   3.855   3.358
  136PA    H11S 5817   1.257   3.693   3.311
  136PA    C110 5818   1.071   3.752   3.234
  136PA    H10R 5819   1.025   3.650   3.228
  136PA    H10S 5820   0.991   3.822   3.266
  136PA     C19 5821   1.122   3.793   3.094
  136PA     H9R 5822   1.038   3.786   3.022
  136PA     H9S 5823   1.156   3.898   3.100
  136PA     C18 5824   1.237   3.707   3.038
  136PA     H8R 5825   1.323   3.707   3.108
  136PA     H8S 5826   1.195   3.605   3.028
  136PA     C17 5827   1.290   3.735   2.897
  136PA     H7R 5828   1.373   3.662   2.879
  136PA     H7S 5829   1.212   3.713   2.821
  136PA     C16 5830   1.353   3.872   2.884
  136PA     H6R 5831   1.277   3.950   2.907
  136PA     H6S 5832   1.432   3.875   2.962
  136PA     C15 5833   1.418   3.896   2.747
  136PA     H5R 5834   1.503   3.966   2.763
  136PA     H5S 5835   1.460   3.800   2.710
  136PA     C14 5836   1.323   3.952   2.639
  136PA     H4R 5837   1.369   3.929   2.541
  136PA     H4S 5838   1.225   3.899   2.643
  136PA     C13 5839   1.303   4.104   2.647
  136PA     H3R 5840   1.370   4.144   2.727
  136PA     H3S 5841   1.335   4.152   2.551
  136PA     C12 5842   1.158   4.147   2.679
  136PA     H2R 5843   1.122   4.092   2.768
  136PA     H2S 5844   1.157   4.255   2.703
  137PA    C116 5845   2.688   0.044   4.256
  137PA    H16R 5846   2.605   0.039   4.332
  137PA    H16S 5847   2.797   0.044   4.277
  137PA    H16T 5848   2.673  -0.056   4.289
  137PA    C115 5849   2.635   0.182   4.262
  137PA    H15R 5850   2.531   0.211   4.284
  137PA    H15S 5851   2.705   0.236   4.329
  137PA    C114 5852   2.655   0.161   4.120
  137PA    H14R 5853   2.766   0.150   4.106
  137PA    H14S 5854   2.576   0.084   4.103
  137PA    C113 5855   2.605   0.225   4.002
  137PA    H13R 5856   2.593   0.322   4.046
  137PA    H13S 5857   2.681   0.213   3.920
  137PA    C112 5858   2.467   0.202   3.963
  137PA    H12R 5859   2.464   0.122   3.886
  137PA    H12S 5860   2.411   0.173   4.055
  137PA    C111 5861   2.424   0.340   3.917
  137PA    H11R 5862   2.443   0.419   3.995
  137PA    H11S 5863   2.482   0.369   3.827
  137PA    C110 5864   2.278   0.326   3.896
  137PA    H10R 5865   2.266   0.229   3.844
  137PA    H10S 5866   2.230   0.316   3.995
  137PA     C19 5867   2.217   0.441   3.819
  137PA     H9R 5868   2.111   0.443   3.851
  137PA     H9S 5869   2.261   0.539   3.849
  137PA     C18 5870   2.225   0.426   3.666
  137PA     H8R 5871   2.137   0.479   3.624
  137PA     H8S 5872   2.317   0.477   3.630
  137PA     C17 5873   2.228   0.283   3.611
  137PA     H7R 5874   2.323   0.231   3.639
  137PA     H7S 5875   2.144   0.223   3.653
  137PA     C16 5876   2.220   0.281   3.459
  137PA     H6R 5877   2.129   0.336   3.426
  137PA     H6S 5878   2.309   0.334   3.418
  137PA     C15 5879   2.213   0.138   3.406
  137PA     H5R 5880   2.301   0.078   3.440
  137PA     H5S 5881   2.120   0.091   3.446
  137PA     C14 5882   2.207   0.133   3.256
  137PA     H4R 5883   2.154   0.042   3.221
  137PA     H4S 5884   2.151   0.221   3.215
  137PA     C13 5885   2.346   0.128   3.197
  137PA     H3R 5886   2.410   0.212   3.232
  137PA     H3S 5887   2.396   0.033   3.225
  137PA     C12 5888   2.324   0.135   3.049
  137PA     H2R 5889   2.263   0.052   3.008
  137PA     H2S 5890   2.277   0.232   3.020
  138PC     C11 5891   2.455   0.126   2.985
  138PC     O12 5892   2.553   0.062   3.022
  138PC     O11 5893   2.437   0.202   2.883
  138PC      C1 5894   2.524   0.188   2.780
  138PC      HR 5895   2.548   0.283   2.729
  138PC      HS 5896   2.622   0.171   2.824
  138PC      C2 5897   2.502   0.073   2.676
  138PC      HX 5898   2.596   0.101   2.645
  138PC      C3 5899   2.420   0.094   2.562
  138PC      HA 5900   2.461   0.181   2.503
  138PC      HB 5901   2.429   0.000   2.499
  138PC     O31 5902   2.300   0.117   2.626
  138PC     P31 5903   2.178   0.112   2.538
  138PC     O32 5904   2.246   0.077   2.395
  138PC     C31 5905   2.160   0.096   2.287
  138PC     H1A 5906   2.060   0.052   2.309
  138PC     H1B 5907   2.150   0.205   2.268
  138PC     C32 5908   2.211   0.028   2.159
  138PC     H2A 5909   2.123   0.043   2.099
  138PC     H2B 5910   2.292   0.088   2.119
  138PC     N31 5911   2.248  -0.122   2.152
  138PC     C33 5912   2.137  -0.203   2.214
  138PC     H3A 5913   2.105  -0.159   2.309
  138PC     H3B 5914   2.166  -0.306   2.229
  138PC     H3C 5915   2.049  -0.196   2.149
  138PC     C34 5916   2.372  -0.149   2.223
  138PC     H4A 5917   2.447  -0.074   2.202
  138PC     H4B 5918   2.411  -0.248   2.198
  138PC     H4C 5919   2.355  -0.143   2.330
  138PC     C35 5920   2.266  -0.168   2.013
  138PC     H5A 5921   2.257  -0.274   2.000
  138PC     H5B 5922   2.359  -0.139   1.965
  138PC     H5C 5923   2.188  -0.132   1.948
  138PC     O33 5924   2.092  -0.001   2.578
  138PC     O34 5925   2.124   0.250   2.542
  138PC     O21 5926   2.461  -0.049   2.747
  138PC     C21 5927   2.500  -0.180   2.736
  138PC     O22 5928   2.594  -0.227   2.680
  139PA    C116 5929   2.124   0.072   4.135
  139PA    H16R 5930   2.194   0.144   4.090
  139PA    H16S 5931   2.129   0.102   4.242
  139PA    H16T 5932   2.019   0.083   4.106
  139PA    C115 5933   2.176  -0.072   4.119
  139PA    H15R 5934   2.289  -0.057   4.124
  139PA    H15S 5935   2.126  -0.137   4.194
  139PA    C114 5936   2.182  -0.173   4.015
  139PA    H14R 5937   2.250  -0.258   4.046
  139PA    H14S 5938   2.080  -0.217   4.006
  139PA    C113 5939   2.235  -0.099   3.901
  139PA    H13R 5940   2.205   0.008   3.903
  139PA    H13S 5941   2.348  -0.098   3.905
  139PA    C112 5942   2.161  -0.170   3.793
  139PA    H12R 5943   2.184  -0.278   3.801
  139PA    H12S 5944   2.054  -0.187   3.814
  139PA    C111 5945   2.187  -0.101   3.662
  139PA    H11R 5946   2.137  -0.002   3.670
  139PA    H11S 5947   2.295  -0.081   3.644
  139PA    C110 5948   2.130  -0.184   3.549
  139PA    H10R 5949   2.041  -0.241   3.585
  139PA    H10S 5950   2.105  -0.116   3.467
  139PA     C19 5951   2.232  -0.283   3.496
  139PA     H9R 5952   2.331  -0.241   3.497
  139PA     H9S 5953   2.244  -0.352   3.575
  139PA     C18 5954   2.192  -0.363   3.376
  139PA     H8R 5955   2.264  -0.445   3.354
  139PA     H8S 5956   2.094  -0.407   3.397
  139PA     C17 5957   2.180  -0.270   3.262
  139PA     H7R 5958   2.114  -0.185   3.287
  139PA     H7S 5959   2.283  -0.233   3.249
  139PA     C16 5960   2.117  -0.331   3.142
  139PA     H6R 5961   2.144  -0.439   3.126
  139PA     H6S 5962   2.006  -0.320   3.146
  139PA     C15 5963   2.157  -0.255   3.025
  139PA     H5R 5964   2.102  -0.301   2.939
  139PA     H5S 5965   2.128  -0.148   3.030
  139PA     C14 5966   2.306  -0.254   3.013
  139PA     H4R 5967   2.361  -0.177   3.069
  139PA     H4S 5968   2.361  -0.349   3.028
  139PA     C13 5969   2.323  -0.216   2.874
  139PA     H3R 5970   2.241  -0.257   2.815
  139PA     H3S 5971   2.303  -0.108   2.870
  139PA     C12 5972   2.454  -0.270   2.834
  139PA     H2R 5973   2.528  -0.264   2.913
  139PA     H2S 5974   2.468  -0.375   2.794
  140PA    C116 5975   3.959   3.184   4.164
  140PA    H16R 5976   4.014   3.184   4.070
  140PA    H16S 5977   4.022   3.210   4.251
  140PA    H16T 5978   3.965   3.264   4.101
  140PA    C115 5979   3.828   3.097   4.163
  140PA    H15R 5980   3.771   3.124   4.236
  140PA    H15S 5981   3.765   3.128   4.081
  140PA    C114 5982   3.820   2.949   4.235
  140PA    H14R 5983   3.893   2.991   4.306
  140PA    H14S 5984   3.745   2.946   4.308
  140PA    C113 5985   3.835   2.787   4.178
  140PA    H13R 5986   3.754   2.784   4.106
  140PA    H13S 5987   3.899   2.784   4.099
  140PA    C112 5988   3.963   2.669   4.162
  140PA    H12R 5989   4.041   2.675   4.237
  140PA    H12S 5990   3.907   2.577   4.166
  140PA    C111 5991   4.091   2.644   4.070
  140PA    H11R 5992   4.162   2.728   4.048
  140PA    H11S 5993   4.167   2.572   4.107
  140PA    C110 5994   4.019   2.585   3.957
  140PA    H10R 5995   3.952   2.504   3.991
  140PA    H10S 5996   3.943   2.664   3.949
  140PA     C19 5997   4.097   2.556   3.831
  140PA     H9R 5998   4.129   2.638   3.770
  140PA     H9S 5999   4.194   2.514   3.862
  140PA     C18 6000   4.002   2.484   3.736
  140PA     H8R 6001   3.963   2.419   3.812
  140PA     H8S 6002   3.896   2.509   3.731
  140PA     C17 6003   4.033   2.447   3.586
  140PA     H7R 6004   4.067   2.346   3.590
  140PA     H7S 6005   3.946   2.418   3.528
  140PA     C16 6006   4.122   2.537   3.496
  140PA     H6R 6007   4.166   2.621   3.552
  140PA     H6S 6008   4.193   2.498   3.428
  140PA     C15 6009   4.050   2.597   3.383
  140PA     H5R 6010   3.952   2.592   3.426
  140PA     H5S 6011   4.083   2.700   3.360
  140PA     C14 6012   3.974   2.522   3.282
  140PA     H4R 6013   3.929   2.426   3.316
  140PA     H4S 6014   3.902   2.592   3.235
  140PA     C13 6015   4.046   2.520   3.162
  140PA     H3R 6016   4.113   2.437   3.191
  140PA     H3S 6017   3.965   2.475   3.099
  140PA     C12 6018   4.099   2.663   3.117
  140PA     H2R 6019   4.014   2.734   3.131
  140PA     H2S 6020   4.182   2.700   3.178
  141PC     C11 6021   4.130   2.684   2.967
  141PC     O12 6022   4.056   2.640   2.883
  141PC     O11 6023   4.246   2.749   2.938
  141PC      C1 6024   4.291   2.724   2.799
  141PC      HR 6025   4.394   2.684   2.802
  141PC      HS 6026   4.233   2.646   2.744
  141PC      C2 6027   4.291   2.847   2.702
  141PC      HX 6028   4.184   2.871   2.679
  141PC      C3 6029   4.357   2.815   2.569
  141PC      HA 6030   4.464   2.794   2.596
  141PC      HB 6031   4.313   2.728   2.517
  141PC     O31 6032   4.338   2.928   2.485
  141PC     P31 6033   4.439   2.959   2.371
  141PC     O32 6034   4.364   3.004   2.244
  141PC     C31 6035   4.249   2.929   2.224
  141PC     H1A 6036   4.225   2.938   2.118
  141PC     H1B 6037   4.264   2.819   2.246
  141PC     C32 6038   4.145   2.987   2.316
  141PC     H2A 6039   4.063   2.916   2.324
  141PC     H2B 6040   4.185   2.989   2.419
  141PC     N31 6041   4.094   3.126   2.288
  141PC     C33 6042   4.008   3.121   2.171
  141PC     H3A 6043   3.952   3.028   2.176
  141PC     H3B 6044   4.069   3.118   2.082
  141PC     H3C 6045   3.940   3.205   2.173
  141PC     C34 6046   4.185   3.242   2.263
  141PC     H4A 6047   4.241   3.268   2.351
  141PC     H4B 6048   4.124   3.328   2.237
  141PC     H4C 6049   4.254   3.220   2.182
  141PC     C35 6050   4.032   3.154   2.415
  141PC     H5A 6051   3.957   3.080   2.446
  141PC     H5B 6052   3.981   3.250   2.415
  141PC     H5C 6053   4.105   3.164   2.497
  141PC     O33 6054   4.508   3.078   2.414
  141PC     O34 6055   4.506   2.831   2.341
  141PC     O21 6056   4.363   2.956   2.765
  141PC     C21 6057   4.336   3.082   2.728
  141PC     O22 6058   4.265   3.117   2.636
  142PA    C116 6059   4.664   3.025   4.463
  142PA    H16R 6060   4.654   2.993   4.568
  142PA    H16S 6061   4.749   3.093   4.448
  142PA    H16T 6062   4.661   2.936   4.397
  142PA    C115 6063   4.546   3.100   4.423
  142PA    H15R 6064   4.466   3.024   4.442
  142PA    H15S 6065   4.530   3.179   4.499
  142PA    C114 6066   4.551   3.157   4.277
  142PA    H14R 6067   4.465   3.228   4.276
  142PA    H14S 6068   4.625   3.231   4.268
  142PA    C113 6069   4.546   3.052   4.157
  142PA    H13R 6070   4.637   2.993   4.158
  142PA    H13S 6071   4.470   2.973   4.170
  142PA    C112 6072   4.517   3.106   4.014
  142PA    H12R 6073   4.411   3.126   4.000
  142PA    H12S 6074   4.564   3.201   3.995
  142PA    C111 6075   4.484   3.017   3.897
  142PA    H11R 6076   4.578   2.964   3.873
  142PA    H11S 6077   4.403   2.949   3.935
  142PA    C110 6078   4.407   3.078   3.777
  142PA    H10R 6079   4.299   3.085   3.799
  142PA    H10S 6080   4.435   3.180   3.748
  142PA     C19 6081   4.428   2.988   3.659
  142PA     H9R 6082   4.534   2.953   3.653
  142PA     H9S 6083   4.356   2.905   3.676
  142PA     C18 6084   4.385   3.044   3.528
  142PA     H8R 6085   4.276   3.064   3.536
  142PA     H8S 6086   4.440   3.137   3.508
  142PA     C17 6087   4.405   2.944   3.415
  142PA     H7R 6088   4.511   2.919   3.399
  142PA     H7S 6089   4.352   2.850   3.443
  142PA     C16 6090   4.341   2.997   3.289
  142PA     H6R 6091   4.345   2.922   3.207
  142PA     H6S 6092   4.245   3.002   3.340
  142PA     C15 6093   4.377   3.142   3.249
  142PA     H5R 6094   4.375   3.214   3.332
  142PA     H5S 6095   4.479   3.130   3.225
  142PA     C14 6096   4.339   3.206   3.115
  142PA     H4R 6097   4.232   3.229   3.122
  142PA     H4S 6098   4.384   3.307   3.105
  142PA     C13 6099   4.384   3.120   2.993
  142PA     H3R 6100   4.440   3.027   3.014
  142PA     H3S 6101   4.298   3.065   2.980
  142PA     C12 6102   4.376   3.178   2.847
  142PA     H2R 6103   4.302   3.260   2.854
  142PA     H2S 6104   4.470   3.220   2.816
  143PA    C116 6105   0.232   3.431   4.173
  143PA    H16R 6106   0.192   3.534   4.171
  143PA    H16S 6107   0.272   3.390   4.268
  143PA    H16T 6108   0.135   3.385   4.153
  143PA    C115 6109   0.350   3.422   4.079
  143PA    H15R 6110   0.367   3.312   4.069
  143PA    H15S 6111   0.304   3.478   3.995
  143PA    C114 6112   0.492   3.483   4.089
  143PA    H14R 6113   0.491   3.593   4.094
  143PA    H14S 6114   0.548   3.445   4.177
  143PA    C113 6115   0.573   3.476   3.960
  143PA    H13R 6116   0.671   3.522   3.984
  143PA    H13S 6117   0.590   3.373   3.926
  143PA    C112 6118   0.505   3.559   3.851
  143PA    H12R 6119   0.401   3.534   3.828
  143PA    H12S 6120   0.490   3.661   3.889
  143PA    C111 6121   0.573   3.561   3.715
  143PA    H11R 6122   0.680   3.581   3.728
  143PA    H11S 6123   0.586   3.462   3.672
  143PA    C110 6124   0.472   3.660   3.646
  143PA    H10R 6125   0.386   3.595   3.617
  143PA    H10S 6126   0.442   3.741   3.711
  143PA     C19 6127   0.480   3.715   3.508
  143PA     H9R 6128   0.560   3.771   3.503
  143PA     H9S 6129   0.541   3.629   3.472
  143PA     C18 6130   0.493   3.863   3.437
  143PA     H8R 6131   0.572   3.890   3.363
  143PA     H8S 6132   0.404   3.829   3.389
  143PA     C17 6133   0.457   4.003   3.446
  143PA     H7R 6134   0.376   3.997   3.517
  143PA     H7S 6135   0.547   4.060   3.477
  143PA     C16 6136   0.420   4.040   3.301
  143PA     H6R 6137   0.507   4.050   3.231
  143PA     H6S 6138   0.346   3.969   3.258
  143PA     C15 6139   0.368   4.176   3.304
  143PA     H5R 6140   0.306   4.182   3.396
  143PA     H5S 6141   0.461   4.231   3.323
  143PA     C14 6142   0.294   4.211   3.175
  143PA     H4R 6143   0.274   4.319   3.190
  143PA     H4S 6144   0.357   4.205   3.084
  143PA     C13 6145   0.170   4.119   3.158
  143PA     H3R 6146   0.194   4.012   3.143
  143PA     H3S 6147   0.114   4.131   3.255
  143PA     C12 6148   0.069   4.152   3.046
  143PA     H2R 6149  -0.037   4.127   3.065
  143PA     H2S 6150   0.063   4.250   3.076
  144PC     C11 6151   0.097   4.147   2.893
  144PC     O12 6152   0.010   4.117   2.814
  144PC     O11 6153   0.218   4.191   2.853
  144PC      C1 6154   0.230   4.170   2.707
  144PC      HR 6155   0.206   4.064   2.682
  144PC      HS 6156   0.168   4.230   2.644
  144PC      C2 6157   0.367   4.196   2.651
  144PC      HX 6158   0.399   4.302   2.649
  144PC      C3 6159   0.392   4.148   2.511
  144PC      HA 6160   0.324   4.212   2.449
  144PC      HB 6161   0.497   4.166   2.481
  144PC     O31 6162   0.360   4.008   2.510
  144PC     P31 6163   0.328   3.947   2.371
  144PC     O32 6164   0.295   3.792   2.386
  144PC     C31 6165   0.373   3.692   2.453
  144PC     H1A 6166   0.455   3.732   2.505
  144PC     H1B 6167   0.316   3.642   2.533
  144PC     C32 6168   0.456   3.598   2.365
  144PC     H2A 6169   0.529   3.659   2.310
  144PC     H2B 6170   0.520   3.538   2.430
  144PC     N31 6171   0.377   3.511   2.273
  144PC     C33 6172   0.471   3.415   2.211
  144PC     H3A 6173   0.551   3.463   2.155
  144PC     H3B 6174   0.418   3.350   2.143
  144PC     H3C 6175   0.516   3.351   2.287
  144PC     C34 6176   0.315   3.597   2.167
  144PC     H4A 6177   0.248   3.540   2.106
  144PC     H4B 6178   0.393   3.641   2.108
  144PC     H4C 6179   0.263   3.679   2.217
  144PC     C35 6180   0.271   3.436   2.348
  144PC     H5A 6181   0.202   3.506   2.394
  144PC     H5B 6182   0.317   3.377   2.427
  144PC     H5C 6183   0.217   3.367   2.284
  144PC     O33 6184   0.204   4.017   2.328
  144PC     O34 6185   0.443   3.969   2.280
  144PC     O21 6186   0.440   4.135   2.742
  144PC     C21 6187   0.552   4.132   2.757
  144PC     O22 6188   0.648   4.205   2.747
  145PA    C116 6189   0.379   4.234   3.965
  145PA    H16R 6190   0.342   4.329   3.928
  145PA    H16S 6191   0.472   4.212   3.907
  145PA    H16T 6192   0.409   4.249   4.071
  145PA    C115 6193   0.291   4.112   3.948
  145PA    H15R 6194   0.320   4.026   4.013
  145PA    H15S 6195   0.188   4.141   3.979
  145PA    C114 6196   0.294   4.070   3.802
  145PA    H14R 6197   0.299   4.161   3.739
  145PA    H14S 6198   0.387   4.015   3.777
  145PA    C113 6199   0.170   3.988   3.767
  145PA    H13R 6200   0.159   3.902   3.837
  145PA    H13S 6201   0.083   4.056   3.779
  145PA    C112 6202   0.172   3.936   3.624
  145PA    H12R 6203   0.177   4.022   3.554
  145PA    H12S 6204   0.262   3.871   3.609
  145PA    C111 6205   0.053   3.847   3.590
  145PA    H11R 6206   0.061   3.752   3.646
  145PA    H11S 6207  -0.040   3.899   3.623
  145PA    C110 6208   0.045   3.824   3.438
  145PA    H10R 6209  -0.046   3.774   3.409
  145PA    H10S 6210   0.037   3.923   3.388
  145PA     C19 6211   0.148   3.732   3.372
  145PA     H9R 6212   0.237   3.790   3.384
  145PA     H9S 6213   0.161   3.636   3.425
  145PA     C18 6214   0.114   3.709   3.223
  145PA     H8R 6215   0.020   3.652   3.215
  145PA     H8S 6216   0.099   3.811   3.181
  145PA     C17 6217   0.217   3.635   3.135
  145PA     H7R 6218   0.310   3.674   3.171
  145PA     H7S 6219   0.234   3.528   3.158
  145PA     C16 6220   0.183   3.652   2.984
  145PA     H6R 6221   0.129   3.562   2.951
  145PA     H6S 6222   0.115   3.740   2.976
  145PA     C15 6223   0.295   3.685   2.884
  145PA     H5R 6224   0.383   3.619   2.905
  145PA     H5S 6225   0.272   3.670   2.776
  145PA     C14 6226   0.323   3.837   2.901
  145PA     H4R 6227   0.237   3.901   2.921
  145PA     H4S 6228   0.364   3.811   2.995
  145PA     C13 6229   0.431   3.895   2.809
  145PA     H3R 6230   0.480   3.798   2.832
  145PA     H3S 6231   0.418   3.842   2.715
  145PA     C12 6232   0.544   4.020   2.838
  145PA     H2R 6233   0.565   4.063   2.937
  145PA     H2S 6234   0.655   4.004   2.825
  146CHL     C1 6235   3.455   2.280   5.775
  146CHL    H11 6236   3.489   2.367   5.714
  146CHL    H12 6237   3.349   2.270   5.768
  146CHL     C2 6238   3.503   2.284   5.921
  146CHL    H21 6239   3.444   2.362   5.969
  146CHL    H22 6240   3.608   2.318   5.933
  146CHL     C3 6241   3.485   2.145   5.988
  146CHL    H31 6242   3.376   2.122   5.985
  146CHL     C4 6243   3.559   2.027   5.925
  146CHL    H41 6244   3.670   2.040   5.923
  146CHL    H42 6245   3.548   1.933   5.984
  146CHL     C5 6246   3.487   2.022   5.791
  146CHL     C6 6247   3.424   1.914   5.751
  146CHL    H61 6248   3.433   1.822   5.812
  146CHL     C7 6249   3.361   1.913   5.612
  146CHL    H71 6250   3.392   1.809   5.589
  146CHL    H72 6251   3.252   1.907   5.615
  146CHL     C8 6252   3.414   2.024   5.503
  146CHL    H81 6253   3.516   2.004   5.531
  146CHL     C9 6254   3.448   2.163   5.551
  146CHL    H91 6255   3.354   2.216   5.562
  146CHL    C10 6256   3.495   2.153   5.705
  146CHL    C11 6257   3.524   2.251   5.438
  146CHL   H111 6258   3.631   2.233   5.422
  146CHL   H112 6259   3.522   2.356   5.471
  146CHL    C12 6260   3.478   2.239   5.288
  146CHL   H121 6261   3.545   2.302   5.227
  146CHL   H122 6262   3.374   2.274   5.281
  146CHL    C13 6263   3.485   2.097   5.228
  146CHL    C14 6264   3.397   2.014   5.338
  146CHL   H141 6265   3.305   2.079   5.340
  146CHL    C15 6266   3.322   1.900   5.257
  146CHL   H151 6267   3.350   1.799   5.228
  146CHL   H152 6268   3.273   1.837   5.330
  146CHL    C16 6269   3.357   1.910   5.106
  146CHL   H161 6270   3.444   1.849   5.069
  146CHL   H162 6271   3.277   1.877   5.037
  146CHL    C17 6272   3.391   2.058   5.107
  146CHL   H171 6273   3.290   2.098   5.135
  146CHL    C18 6274   3.638   2.074   5.172
  146CHL   H181 6275   3.680   2.137   5.093
  146CHL   H182 6276   3.724   2.087   5.238
  146CHL   H183 6277   3.655   1.970   5.148
  146CHL    C19 6278   3.633   2.181   5.719
  146CHL   H191 6279   3.654   2.257   5.641
  146CHL   H192 6280   3.688   2.211   5.809
  146CHL   H193 6281   3.689   2.090   5.708
  146CHL    C20 6282   3.410   2.115   4.973
  146CHL   H201 6283   3.327   2.070   4.911
  146CHL    C21 6284   3.539   2.080   4.904
  146CHL   H211 6285   3.619   2.156   4.910
  146CHL   H212 6286   3.511   2.061   4.799
  146CHL   H213 6287   3.581   1.988   4.946
  146CHL    C22 6288   3.398   2.264   4.983
  146CHL   H221 6289   3.307   2.289   5.042
  146CHL   H222 6290   3.489   2.298   5.036
  146CHL    C23 6291   3.398   2.331   4.848
  146CHL   H231 6292   3.371   2.437   4.863
  146CHL   H232 6293   3.503   2.328   4.810
  146CHL    C24 6294   3.303   2.260   4.752
  146CHL   H241 6295   3.338   2.157   4.729
  146CHL   H242 6296   3.203   2.251   4.801
  146CHL    C25 6297   3.290   2.327   4.616
  146CHL   H251 6298   3.258   2.432   4.630
  146CHL    C26 6299   3.425   2.322   4.545
  146CHL   H261 6300   3.447   2.215   4.522
  146CHL   H262 6301   3.424   2.381   4.451
  146CHL   H263 6302   3.507   2.359   4.609
  146CHL    C27 6303   3.183   2.252   4.537
  146CHL   H271 6304   3.088   2.263   4.592
  146CHL   H272 6305   3.172   2.293   4.435
  146CHL   H273 6306   3.205   2.143   4.529
  146CHL     O1 6307   3.524   2.161   6.122
  146CHL    HO1 6308   3.446   2.206   6.153
  147CHL     C1 6309   2.252   0.984   5.778
  147CHL    H11 6310   2.180   0.907   5.744
  147CHL    H12 6311   2.353   0.939   5.774
  147CHL     C2 6312   2.220   1.017   5.925
  147CHL    H21 6313   2.232   0.925   5.987
  147CHL    H22 6314   2.115   1.052   5.936
  147CHL     C3 6315   2.314   1.125   5.978
  147CHL    H31 6316   2.419   1.088   5.976
  147CHL     C4 6317   2.307   1.253   5.893
  147CHL    H41 6318   2.207   1.301   5.906
  147CHL    H42 6319   2.381   1.325   5.932
  147CHL     C5 6320   2.334   1.223   5.746
  147CHL     C6 6321   2.421   1.294   5.674
  147CHL    H61 6322   2.475   1.377   5.722
  147CHL     C7 6323   2.436   1.279   5.526
  147CHL    H71 6324   2.434   1.379   5.478
  147CHL    H72 6325   2.534   1.232   5.504
  147CHL     C8 6326   2.324   1.194   5.460
  147CHL    H81 6327   2.233   1.257   5.454
  147CHL     C9 6328   2.296   1.068   5.541
  147CHL    H91 6329   2.393   1.015   5.553
  147CHL    C10 6330   2.254   1.109   5.685
  147CHL    C11 6331   2.208   0.962   5.466
  147CHL   H111 6332   2.103   0.994   5.463
  147CHL   H112 6333   2.210   0.865   5.521
  147CHL    C12 6334   2.255   0.936   5.321
  147CHL   H121 6335   2.185   0.867   5.269
  147CHL   H122 6336   2.354   0.887   5.326
  147CHL    C13 6337   2.267   1.069   5.243
  147CHL    C14 6338   2.363   1.159   5.319
  147CHL   H141 6339   2.459   1.103   5.325
  147CHL    C15 6340   2.388   1.280   5.229
  147CHL   H151 6341   2.306   1.355   5.241
  147CHL   H152 6342   2.484   1.329   5.252
  147CHL    C16 6343   2.380   1.220   5.090
  147CHL   H161 6344   2.299   1.274   5.035
  147CHL   H162 6345   2.474   1.232   5.033
  147CHL    C17 6346   2.337   1.071   5.106
  147CHL   H171 6347   2.429   1.008   5.117
  147CHL    C18 6348   2.132   1.140   5.227
  147CHL   H181 6349   2.062   1.061   5.202
  147CHL   H182 6350   2.094   1.186   5.320
  147CHL   H183 6351   2.125   1.213   5.144
  147CHL    C19 6352   2.123   1.184   5.678
  147CHL   H191 6353   2.124   1.283   5.629
  147CHL   H192 6354   2.055   1.129   5.616
  147CHL   H193 6355   2.074   1.194   5.778
  147CHL    C20 6356   2.267   1.027   4.976
  147CHL   H201 6357   2.174   1.086   4.962
  147CHL    C21 6358   2.229   0.878   4.979
  147CHL   H211 6359   2.199   0.844   4.877
  147CHL   H212 6360   2.140   0.865   5.045
  147CHL   H213 6361   2.310   0.813   5.016
  147CHL    C22 6362   2.360   1.061   4.858
  147CHL   H221 6363   2.370   1.172   4.850
  147CHL   H222 6364   2.462   1.019   4.876
  147CHL    C23 6365   2.319   1.017   4.719
  147CHL   H231 6366   2.347   0.911   4.700
  147CHL   H232 6367   2.208   1.027   4.705
  147CHL    C24 6368   2.392   1.108   4.620
  147CHL   H241 6369   2.351   1.211   4.634
  147CHL   H242 6370   2.501   1.109   4.632
  147CHL    C25 6371   2.364   1.068   4.478
  147CHL   H251 6372   2.260   1.039   4.488
  147CHL    C26 6373   2.376   1.190   4.389
  147CHL   H261 6374   2.385   1.158   4.284
  147CHL   H262 6375   2.289   1.255   4.391
  147CHL   H263 6376   2.463   1.250   4.408
  147CHL    C27 6377   2.430   0.940   4.424
  147CHL   H271 6378   2.539   0.949   4.422
  147CHL   H272 6379   2.398   0.852   4.484
  147CHL   H273 6380   2.400   0.919   4.320
  147CHL     O1 6381   2.277   1.149   6.114
  147CHL    HO1 6382   2.335   1.222   6.142
  148CHL     C1 6383   2.981   3.366   5.766
  148CHL    H11 6384   3.064   3.302   5.729
  148CHL    H12 6385   3.002   3.471   5.735
  148CHL     C2 6386   2.977   3.364   5.920
  148CHL    H21 6387   3.064   3.421   5.960
  148CHL    H22 6388   2.983   3.258   5.954
  148CHL     C3 6389   2.848   3.424   5.978
  148CHL    H31 6390   2.842   3.534   5.958
  148CHL     C4 6391   2.726   3.354   5.919
  148CHL    H41 6392   2.731   3.245   5.939
  148CHL    H42 6393   2.632   3.391   5.964
  148CHL     C5 6394   2.735   3.384   5.772
  148CHL     C6 6395   2.652   3.469   5.717
  148CHL    H61 6396   2.580   3.518   5.782
  148CHL     C7 6397   2.646   3.491   5.570
  148CHL    H71 6398   2.548   3.468   5.533
  148CHL    H72 6399   2.664   3.596   5.541
  148CHL     C8 6400   2.724   3.386   5.491
  148CHL    H81 6401   2.667   3.290   5.493
  148CHL     C9 6402   2.860   3.367   5.551
  148CHL    H91 6403   2.903   3.470   5.552
  148CHL    C10 6404   2.850   3.320   5.697
  148CHL    C11 6405   2.951   3.281   5.462
  148CHL   H111 6406   2.907   3.179   5.453
  148CHL   H112 6407   3.053   3.273   5.505
  148CHL    C12 6408   2.957   3.332   5.319
  148CHL   H121 6409   3.023   3.266   5.261
  148CHL   H122 6410   3.000   3.435   5.317
  148CHL    C13 6411   2.815   3.337   5.263
  148CHL    C14 6412   2.742   3.434   5.350
  148CHL   H141 6413   2.803   3.528   5.357
  148CHL    C15 6414   2.620   3.474   5.273
  148CHL   H151 6415   2.541   3.399   5.294
  148CHL   H152 6416   2.600   3.579   5.303
  148CHL    C16 6417   2.655   3.465   5.126
  148CHL   H161 6418   2.579   3.401   5.076
  148CHL   H162 6419   2.647   3.566   5.082
  148CHL    C17 6420   2.799   3.402   5.128
  148CHL   H171 6421   2.863   3.494   5.135
  148CHL    C18 6422   2.740   3.201   5.249
  148CHL   H181 6423   2.806   3.126   5.201
  148CHL   H182 6424   2.706   3.160   5.345
  148CHL   H183 6425   2.650   3.213   5.185
  148CHL    C19 6426   2.827   3.168   5.703
  148CHL   H191 6427   2.726   3.139   5.668
  148CHL   H192 6428   2.901   3.117   5.640
  148CHL   H193 6429   2.843   3.128   5.806
  148CHL    C20 6430   2.841   3.310   5.007
  148CHL   H201 6431   2.769   3.225   4.999
  148CHL    C21 6432   2.986   3.270   5.012
  148CHL   H211 6433   2.994   3.180   5.075
  148CHL   H212 6434   3.047   3.354   5.051
  148CHL   H213 6435   3.020   3.247   4.909
  148CHL    C22 6436   2.820   3.380   4.873
  148CHL   H221 6437   2.713   3.374   4.890
  148CHL   H222 6438   2.824   3.476   4.920
  148CHL    C23 6439   2.877   3.363   4.715
  148CHL   H231 6440   2.987   3.377   4.724
  148CHL   H232 6441   2.856   3.259   4.691
  148CHL    C24 6442   2.852   3.452   4.572
  148CHL   H241 6443   2.767   3.518   4.565
  148CHL   H242 6444   2.920   3.537   4.553
  148CHL    C25 6445   2.785   3.406   4.440
  148CHL   H251 6446   2.870   3.355   4.390
  148CHL    C26 6447   2.667   3.315   4.471
  148CHL   H261 6448   2.570   3.366   4.449
  148CHL   H262 6449   2.675   3.224   4.410
  148CHL   H263 6450   2.664   3.287   4.578
  148CHL    C27 6451   2.733   3.525   4.351
  148CHL   H271 6452   2.708   3.491   4.248
  148CHL   H272 6453   2.641   3.576   4.390
  148CHL   H273 6454   2.809   3.606   4.346
  148CHL     O1 6455   2.846   3.406   6.118
  148CHL    HO1 6456   2.756   3.429   6.146
  149CHL     C1 6457   3.374   3.053   5.777
  149CHL    H11 6458   3.313   3.133   5.731
  149CHL    H12 6459   3.320   2.963   5.787
  149CHL     C2 6460   3.394   3.064   5.927
  149CHL    H21 6461   3.294   3.084   5.974
  149CHL    H22 6462   3.462   3.147   5.951
  149CHL     C3 6463   3.444   2.928   5.978
  149CHL    H31 6464   3.365   2.852   5.969
  149CHL     C4 6465   3.564   2.874   5.897
  149CHL    H41 6466   3.648   2.945   5.913
  149CHL    H42 6467   3.594   2.777   5.942
  149CHL     C5 6468   3.537   2.862   5.748
  149CHL     C6 6469   3.546   2.747   5.678
  149CHL    H61 6470   3.580   2.654   5.727
  149CHL     C7 6471   3.520   2.736   5.530
  149CHL    H71 6472   3.604   2.682   5.481
  149CHL    H72 6473   3.427   2.680   5.508
  149CHL     C8 6474   3.510   2.876   5.463
  149CHL    H81 6475   3.612   2.917   5.457
  149CHL     C9 6476   3.421   2.971   5.543
  149CHL    H91 6477   3.324   2.916   5.555
  149CHL    C10 6478   3.480   2.994   5.686
  149CHL    C11 6479   3.380   3.101   5.466
  149CHL   H111 6480   3.466   3.171   5.460
  149CHL   H112 6481   3.297   3.152   5.518
  149CHL    C12 6482   3.335   3.077   5.321
  149CHL   H121 6483   3.325   3.176   5.272
  149CHL   H122 6484   3.235   3.029   5.320
  149CHL    C13 6485   3.436   2.988   5.245
  149CHL    C14 6486   3.454   2.860   5.323
  149CHL   H141 6487   3.351   2.822   5.335
  149CHL    C15 6488   3.522   2.757   5.231
  149CHL   H151 6489   3.632   2.772   5.236
  149CHL   H152 6490   3.497   2.653   5.258
  149CHL    C16 6491   3.471   2.797   5.092
  149CHL   H161 6492   3.557   2.810   5.024
  149CHL   H162 6493   3.406   2.721   5.044
  149CHL    C17 6494   3.391   2.930   5.111
  149CHL   H171 6495   3.284   2.907   5.127
  149CHL    C18 6496   3.572   3.055   5.224
  149CHL   H181 6497   3.618   3.076   5.323
  149CHL   H182 6498   3.640   2.988   5.168
  149CHL   H183 6499   3.562   3.150   5.169
  149CHL    C19 6500   3.583   3.104   5.684
  149CHL   H191 6501   3.536   3.201   5.658
  149CHL   H192 6502   3.630   3.117   5.784
  149CHL   H193 6503   3.655   3.075   5.607
  149CHL    C20 6504   3.393   3.013   4.984
  149CHL   H201 6505   3.498   3.040   4.959
  149CHL    C21 6506   3.308   3.140   4.999
  149CHL   H211 6507   3.203   3.113   5.023
  149CHL   H212 6508   3.309   3.199   4.905
  149CHL   H213 6509   3.347   3.207   5.077
  149CHL    C22 6510   3.333   2.923   4.873
  149CHL   H221 6511   3.385   2.825   4.863
  149CHL   H222 6512   3.229   2.902   4.902
  149CHL    C23 6513   3.326   2.982   4.736
  149CHL   H231 6514   3.247   2.937   4.673
  149CHL   H232 6515   3.319   3.093   4.732
  149CHL    C24 6516   3.446   2.936   4.666
  149CHL   H241 6517   3.537   2.967   4.726
  149CHL   H242 6518   3.452   2.826   4.653
  149CHL    C25 6519   3.445   2.999   4.531
  149CHL   H251 6520   3.451   3.110   4.549
  149CHL    C26 6521   3.556   2.923   4.476
  149CHL   H261 6522   3.579   2.818   4.500
  149CHL   H262 6523   3.580   2.943   4.373
  149CHL   H263 6524   3.612   2.983   4.546
  149CHL    C27 6525   3.355   2.978   4.416
  149CHL   H271 6526   3.396   3.041   4.332
  149CHL   H272 6527   3.363   2.871   4.387
  149CHL   H273 6528   3.257   3.011   4.448
  149CHL     O1 6529   3.477   2.945   6.114
  149CHL    HO1 6530   3.480   2.857   6.153
  150CHL     C1 6531   2.339   4.005   5.774
  150CHL    H11 6532   2.416   4.077   5.740
  150CHL    H12 6533   2.238   4.052   5.764
  150CHL     C2 6534   2.360   3.974   5.924
  150CHL    H21 6535   2.355   4.069   5.981
  150CHL    H22 6536   2.459   3.927   5.940
  150CHL     C3 6537   2.249   3.880   5.971
  150CHL    H31 6538   2.149   3.929   5.957
  150CHL     C4 6539   2.251   3.755   5.888
  150CHL    H41 6540   2.342   3.696   5.912
  150CHL    H42 6541   2.165   3.692   5.923
  150CHL     C5 6542   2.243   3.789   5.739
  150CHL     C6 6543   2.147   3.739   5.662
  150CHL    H61 6544   2.078   3.677   5.713
  150CHL     C7 6545   2.141   3.731   5.513
  150CHL    H71 6546   2.146   3.621   5.496
  150CHL    H72 6547   2.043   3.754   5.469
  150CHL     C8 6548   2.257   3.810   5.448
  150CHL    H81 6549   2.350   3.750   5.452
  150CHL     C9 6550   2.295   3.928   5.536
  150CHL    H91 6551   2.200   3.984   5.549
  150CHL    C10 6552   2.343   3.884   5.680
  150CHL    C11 6553   2.394   4.021   5.463
  150CHL   H111 6554   2.494   3.973   5.462
  150CHL   H112 6555   2.400   4.114   5.521
  150CHL    C12 6556   2.357   4.054   5.316
  150CHL   H121 6557   2.434   4.118   5.271
  150CHL   H122 6558   2.259   4.108   5.315
  150CHL    C13 6559   2.342   3.926   5.234
  150CHL    C14 6560   2.225   3.859   5.305
  150CHL   H141 6561   2.136   3.926   5.318
  150CHL    C15 6562   2.175   3.766   5.195
  150CHL   H151 6563   2.264   3.708   5.206
  150CHL   H152 6564   2.077   3.719   5.201
  150CHL    C16 6565   2.214   3.801   5.055
  150CHL   H161 6566   2.284   3.729   5.006
  150CHL   H162 6567   2.123   3.809   4.992
  150CHL    C17 6568   2.287   3.930   5.088
  150CHL   H171 6569   2.203   3.989   5.107
  150CHL    C18 6570   2.477   3.849   5.225
  150CHL   H181 6571   2.559   3.920   5.199
  150CHL   H182 6572   2.505   3.801   5.321
  150CHL   H183 6573   2.475   3.771   5.147
  150CHL    C19 6574   2.482   3.815   5.679
  150CHL   H191 6575   2.558   3.886   5.641
  150CHL   H192 6576   2.513   3.785   5.781
  150CHL   H193 6577   2.482   3.724   5.616
  150CHL    C20 6578   2.367   3.976   4.969
  150CHL   H201 6579   2.454   3.907   4.960
  150CHL    C21 6580   2.417   4.119   4.993
  150CHL   H211 6581   2.460   4.162   4.901
  150CHL   H212 6582   2.497   4.116   5.069
  150CHL   H213 6583   2.336   4.186   5.029
  150CHL    C22 6584   2.291   3.961   4.833
  150CHL   H221 6585   2.246   3.861   4.819
  150CHL   H222 6586   2.206   4.031   4.829
  150CHL    C23 6587   2.386   3.983   4.715
  150CHL   H231 6588   2.422   4.088   4.720
  150CHL   H232 6589   2.472   3.914   4.721
  150CHL    C24 6590   2.317   3.974   4.579
  150CHL   H241 6591   2.266   3.877   4.560
  150CHL   H242 6592   2.242   4.051   4.603
  150CHL    C25 6593   2.402   4.016   4.456
  150CHL   H251 6594   2.454   4.111   4.485
  150CHL    C26 6595   2.507   3.910   4.429
  150CHL   H261 6596   2.585   3.909   4.508
  150CHL   H262 6597   2.455   3.812   4.422
  150CHL   H263 6598   2.555   3.932   4.331
  150CHL    C27 6599   2.332   4.033   4.319
  150CHL   H271 6600   2.406   4.065   4.245
  150CHL   H272 6601   2.289   3.938   4.283
  150CHL   H273 6602   2.256   4.110   4.306
  150CHL     O1 6603   2.267   3.845   6.107
  150CHL    HO1 6604   2.186   3.878   6.149
  151CHL     C1 6605   3.989   2.603   5.777
  151CHL    H11 6606   3.981   2.710   5.752
  151CHL    H12 6607   3.892   2.554   5.753
  151CHL     C2 6608   4.008   2.591   5.930
  151CHL    H21 6609   3.929   2.644   5.987
  151CHL    H22 6610   4.100   2.637   5.965
  151CHL     C3 6611   4.015   2.445   5.972
  151CHL    H31 6612   3.913   2.401   5.965
  151CHL     C4 6613   4.117   2.371   5.882
  151CHL    H41 6614   4.218   2.388   5.925
  151CHL    H42 6615   4.099   2.268   5.913
  151CHL     C5 6616   4.129   2.393   5.729
  151CHL     C6 6617   4.153   2.306   5.628
  151CHL    H61 6618   4.140   2.202   5.638
  151CHL     C7 6619   4.149   2.315   5.481
  151CHL    H71 6620   4.222   2.245   5.437
  151CHL    H72 6621   4.050   2.283   5.444
  151CHL     C8 6622   4.158   2.457   5.443
  151CHL    H81 6623   4.266   2.480   5.448
  151CHL     C9 6624   4.068   2.547   5.533
  151CHL    H91 6625   3.964   2.512   5.518
  151CHL    C10 6626   4.096   2.533   5.684
  151CHL    C11 6627   4.071   2.693   5.482
  151CHL   H111 6628   4.172   2.737   5.499
  151CHL   H112 6629   3.999   2.753   5.540
  151CHL    C12 6630   4.038   2.701   5.332
  151CHL   H121 6631   4.057   2.805   5.299
  151CHL   H122 6632   3.931   2.674   5.316
  151CHL    C13 6633   4.125   2.606   5.249
  151CHL    C14 6634   4.107   2.466   5.302
  151CHL   H141 6635   3.998   2.445   5.305
  151CHL    C15 6636   4.160   2.366   5.197
  151CHL   H151 6637   4.267   2.366   5.204
  151CHL   H152 6638   4.128   2.260   5.202
  151CHL    C16 6639   4.134   2.433   5.066
  151CHL   H161 6640   4.230   2.437   5.010
  151CHL   H162 6641   4.059   2.383   5.001
  151CHL    C17 6642   4.090   2.576   5.104
  151CHL   H171 6643   3.979   2.579   5.102
  151CHL    C18 6644   4.269   2.655   5.262
  151CHL   H181 6645   4.328   2.574   5.220
  151CHL   H182 6646   4.294   2.750   5.213
  151CHL   H183 6647   4.302   2.665   5.367
  151CHL    C19 6648   4.233   2.588   5.696
  151CHL   H191 6649   4.281   2.547   5.786
  151CHL   H192 6650   4.305   2.546   5.623
  151CHL   H193 6651   4.240   2.698   5.695
  151CHL    C20 6652   4.145   2.662   4.996
  151CHL   H201 6653   4.255   2.663   4.985
  151CHL    C21 6654   4.104   2.798   5.031
  151CHL   H211 6655   4.120   2.855   4.939
  151CHL   H212 6656   4.166   2.848   5.108
  151CHL   H213 6657   3.997   2.802   5.063
  151CHL    C22 6658   4.082   2.613   4.866
  151CHL   H221 6659   4.118   2.512   4.837
  151CHL   H222 6660   3.971   2.610   4.880
  151CHL    C23 6661   4.106   2.695   4.743
  151CHL   H231 6662   4.035   2.769   4.777
  151CHL   H232 6663   4.203   2.746   4.727
  151CHL    C24 6664   4.053   2.614   4.627
  151CHL   H241 6665   4.113   2.522   4.616
  151CHL   H242 6666   3.947   2.586   4.652
  151CHL    C25 6667   4.048   2.672   4.489
  151CHL   H251 6668   3.984   2.759   4.470
  151CHL    C26 6669   4.190   2.714   4.442
  151CHL   H261 6670   4.206   2.731   4.335
  151CHL   H262 6671   4.224   2.806   4.494
  151CHL   H263 6672   4.262   2.637   4.465
  151CHL    C27 6673   3.958   2.571   4.420
  151CHL   H271 6674   4.019   2.510   4.352
  151CHL   H272 6675   3.876   2.523   4.473
  151CHL   H273 6676   3.888   2.633   4.362
  151CHL     O1 6677   4.060   2.438   6.107
  151CHL    HO1 6678   3.993   2.481   6.160
  152CHL     C1 6679   3.308   3.763   5.785
  152CHL    H11 6680   3.221   3.825   5.753
  152CHL    H12 6681   3.272   3.657   5.788
  152CHL     C2 6682   3.348   3.807   5.927
  152CHL    H21 6683   3.266   3.787   5.999
  152CHL    H22 6684   3.366   3.917   5.926
  152CHL     C3 6685   3.476   3.739   5.977
  152CHL    H31 6686   3.458   3.630   5.990
  152CHL     C4 6687   3.588   3.761   5.873
  152CHL    H41 6688   3.607   3.871   5.872
  152CHL    H42 6689   3.681   3.713   5.911
  152CHL     C5 6690   3.551   3.715   5.733
  152CHL     C6 6691   3.625   3.625   5.665
  152CHL    H61 6692   3.714   3.582   5.711
  152CHL     C7 6693   3.601   3.588   5.521
  152CHL    H71 6694   3.696   3.593   5.465
  152CHL    H72 6695   3.565   3.483   5.514
  152CHL     C8 6696   3.498   3.679   5.449
  152CHL    H81 6697   3.546   3.775   5.423
  152CHL     C9 6698   3.379   3.703   5.545
  152CHL    H91 6699   3.346   3.600   5.575
  152CHL    C10 6700   3.421   3.775   5.677
  152CHL    C11 6701   3.257   3.766   5.475
  152CHL   H111 6702   3.277   3.870   5.444
  152CHL   H112 6703   3.170   3.768   5.544
  152CHL    C12 6704   3.218   3.687   5.350
  152CHL   H121 6705   3.126   3.733   5.311
  152CHL   H122 6706   3.194   3.582   5.378
  152CHL    C13 6707   3.335   3.685   5.249
  152CHL    C14 6708   3.450   3.613   5.318
  152CHL   H141 6709   3.409   3.514   5.350
  152CHL    C15 6710   3.550   3.579   5.205
  152CHL   H151 6711   3.611   3.668   5.181
  152CHL   H152 6712   3.617   3.494   5.230
  152CHL    C16 6713   3.460   3.547   5.084
  152CHL   H161 6714   3.498   3.599   4.995
  152CHL   H162 6715   3.456   3.438   5.062
  152CHL    C17 6716   3.318   3.594   5.125
  152CHL   H171 6717   3.269   3.503   5.169
  152CHL    C18 6718   3.379   3.827   5.201
  152CHL   H181 6719   3.290   3.885   5.169
  152CHL   H182 6720   3.429   3.885   5.281
  152CHL   H183 6721   3.448   3.821   5.115
  152CHL    C19 6722   3.443   3.924   5.644
  152CHL   H191 6723   3.483   3.980   5.732
  152CHL   H192 6724   3.514   3.936   5.560
  152CHL   H193 6725   3.347   3.973   5.617
  152CHL    C20 6726   3.224   3.636   5.011
  152CHL   H201 6727   3.201   3.541   4.957
  152CHL    C21 6728   3.282   3.731   4.903
  152CHL   H211 6729   3.373   3.690   4.855
  152CHL   H212 6730   3.303   3.831   4.946
  152CHL   H213 6731   3.208   3.745   4.822
  152CHL    C22 6732   3.093   3.694   5.063
  152CHL   H221 6733   3.048   3.621   5.134
  152CHL   H222 6734   3.111   3.789   5.118
  152CHL    C23 6735   2.994   3.736   4.955
  152CHL   H231 6736   2.899   3.757   5.009
  152CHL   H232 6737   3.024   3.824   4.896
  152CHL    C24 6738   2.962   3.630   4.853
  152CHL   H241 6739   3.041   3.600   4.780
  152CHL   H242 6740   2.984   3.548   4.924
  152CHL    C25 6741   2.815   3.676   4.798
  152CHL   H251 6742   2.766   3.720   4.885
  152CHL    C26 6743   2.842   3.770   4.683
  152CHL   H261 6744   2.944   3.750   4.640
  152CHL   H262 6745   2.768   3.752   4.602
  152CHL   H263 6746   2.835   3.872   4.724
  152CHL    C27 6747   2.679   3.594   4.765
  152CHL   H271 6748   2.655   3.490   4.779
  152CHL   H272 6749   2.634   3.556   4.673
  152CHL   H273 6750   2.776   3.562   4.738
  152CHL     O1 6751   3.516   3.796   6.101
  152CHL    HO1 6752   3.606   3.762   6.117
  153CHL     C1 6753   1.864   4.282   5.803
  153CHL    H11 6754   1.970   4.250   5.787
  153CHL    H12 6755   1.851   4.385   5.764
  153CHL     C2 6756   1.836   4.278   5.954
  153CHL    H21 6757   1.906   4.348   6.004
  153CHL    H22 6758   1.855   4.177   5.997
  153CHL     C3 6759   1.691   4.321   5.979
  153CHL    H31 6760   1.677   4.424   5.941
  153CHL     C4 6761   1.596   4.230   5.906
  153CHL    H41 6762   1.612   4.131   5.956
  153CHL    H42 6763   1.491   4.261   5.928
  153CHL     C5 6764   1.621   4.218   5.758
  153CHL     C6 6765   1.522   4.233   5.668
  153CHL    H61 6766   1.418   4.249   5.701
  153CHL     C7 6767   1.537   4.216   5.520
  153CHL    H71 6768   1.456   4.152   5.477
  153CHL    H72 6769   1.529   4.316   5.472
  153CHL     C8 6770   1.673   4.152   5.483
  153CHL    H81 6771   1.661   4.042   5.492
  153CHL     C9 6772   1.790   4.200   5.571
  153CHL    H91 6773   1.796   4.310   5.553
  153CHL    C10 6774   1.769   4.191   5.725
  153CHL    C11 6775   1.924   4.142   5.520
  153CHL   H111 6776   1.927   4.031   5.532
  153CHL   H112 6777   2.008   4.184   5.579
  153CHL    C12 6778   1.946   4.176   5.371
  153CHL   H121 6779   2.044   4.134   5.344
  153CHL   H122 6780   1.952   4.287   5.361
  153CHL    C13 6781   1.830   4.126   5.281
  153CHL    C14 6782   1.704   4.189   5.338
  153CHL   H141 6783   1.724   4.300   5.341
  153CHL    C15 6784   1.593   4.174   5.232
  153CHL   H151 6785   1.544   4.075   5.242
  153CHL   H152 6786   1.516   4.254   5.242
  153CHL    C16 6787   1.668   4.182   5.100
  153CHL   H161 6788   1.645   4.091   5.040
  153CHL   H162 6789   1.643   4.272   5.040
  153CHL    C17 6790   1.819   4.182   5.137
  153CHL   H171 6791   1.850   4.289   5.144
  153CHL    C18 6792   1.818   3.971   5.281
  153CHL   H181 6793   1.912   3.924   5.244
  153CHL   H182 6794   1.800   3.933   5.383
  153CHL   H183 6795   1.734   3.937   5.217
  153CHL    C19 6796   1.804   4.051   5.772
  153CHL   H191 6797   1.773   4.025   5.876
  153CHL   H192 6798   1.739   4.002   5.702
  153CHL   H193 6799   1.904   4.010   5.754
  153CHL    C20 6800   1.903   4.122   5.025
  153CHL   H201 6801   1.884   4.013   5.015
  153CHL    C21 6802   2.045   4.149   5.064
  153CHL   H211 6803   2.113   4.108   4.988
  153CHL   H212 6804   2.061   4.095   5.159
  153CHL   H213 6805   2.075   4.252   5.081
  153CHL    C22 6806   1.879   4.188   4.889
  153CHL   H221 6807   1.778   4.163   4.852
  153CHL   H222 6808   1.888   4.298   4.900
  153CHL    C23 6809   1.976   4.144   4.780
  153CHL   H231 6810   2.076   4.192   4.795
  153CHL   H232 6811   1.992   4.034   4.777
  153CHL    C24 6812   1.916   4.190   4.650
  153CHL   H241 6813   1.841   4.119   4.608
  153CHL   H242 6814   1.873   4.292   4.663
  153CHL    C25 6815   2.018   4.205   4.547
  153CHL   H251 6816   2.114   4.240   4.597
  153CHL    C26 6817   2.049   4.078   4.472
  153CHL   H261 6818   1.998   4.063   4.375
  153CHL   H262 6819   2.150   4.107   4.447
  153CHL   H263 6820   2.055   3.987   4.534
  153CHL    C27 6821   1.972   4.306   4.447
  153CHL   H271 6822   1.942   4.266   4.349
  153CHL   H272 6823   1.917   4.396   4.482
  153CHL   H273 6824   2.069   4.344   4.434
  153CHL     O1 6825   1.659   4.308   6.116
  153CHL    HO1 6826   1.702   4.383   6.158
  154CHL     C1 6827   2.847   0.046   5.808
  154CHL    H11 6828   2.786   0.135   5.780
  154CHL    H12 6829   2.799  -0.046   5.779
  154CHL     C2 6830   2.864   0.021   5.957
  154CHL    H21 6831   2.766   0.005   6.006
  154CHL    H22 6832   2.917   0.106   6.004
  154CHL     C3 6833   2.935  -0.108   5.974
  154CHL    H31 6834   2.881  -0.189   5.920
  154CHL     C4 6835   3.075  -0.083   5.916
  154CHL    H41 6836   3.118   0.002   5.973
  154CHL    H42 6837   3.134  -0.174   5.937
  154CHL     C5 6838   3.071  -0.051   5.768
  154CHL     C6 6839   3.138  -0.124   5.680
  154CHL    H61 6840   3.209  -0.198   5.717
  154CHL     C7 6841   3.130  -0.108   5.532
  154CHL    H71 6842   3.231  -0.109   5.492
  154CHL    H72 6843   3.083  -0.197   5.486
  154CHL     C8 6844   3.046   0.012   5.483
  154CHL    H81 6845   3.102   0.108   5.487
  154CHL     C9 6846   2.928   0.027   5.576
  154CHL    H91 6847   2.874  -0.070   5.569
  154CHL    C10 6848   2.970   0.052   5.723
  154CHL    C11 6849   2.832   0.131   5.524
  154CHL   H111 6850   2.854   0.228   5.564
  154CHL   H112 6851   2.728   0.126   5.549
  154CHL    C12 6852   2.805   0.123   5.378
  154CHL   H121 6853   2.762   0.225   5.364
  154CHL   H122 6854   2.735   0.042   5.355
  154CHL    C13 6855   2.915   0.097   5.283
  154CHL    C14 6856   2.996  -0.014   5.342
  154CHL   H141 6857   2.926  -0.101   5.347
  154CHL    C15 6858   3.099  -0.052   5.236
  154CHL   H151 6859   3.184   0.021   5.241
  154CHL   H152 6860   3.140  -0.154   5.245
  154CHL    C16 6861   3.023  -0.032   5.106
  154CHL   H161 6862   3.096   0.015   5.044
  154CHL   H162 6863   2.995  -0.123   5.051
  154CHL    C17 6864   2.897   0.054   5.136
  154CHL   H171 6865   2.820  -0.025   5.143
  154CHL    C18 6866   2.985   0.222   5.285
  154CHL   H181 6867   2.993   0.261   5.386
  154CHL   H182 6868   3.087   0.194   5.256
  154CHL   H183 6869   2.940   0.299   5.220
  154CHL    C19 6870   3.026   0.193   5.749
  154CHL   H191 6871   3.113   0.206   5.684
  154CHL   H192 6872   2.950   0.272   5.728
  154CHL   H193 6873   3.057   0.208   5.854
  154CHL    C20 6874   2.868   0.146   5.012
  154CHL   H201 6875   2.960   0.195   4.990
  154CHL    C21 6876   2.781   0.273   5.003
  154CHL   H211 6877   2.777   0.337   4.913
  154CHL   H212 6878   2.788   0.338   5.091
  154CHL   H213 6879   2.682   0.227   4.989
  154CHL    C22 6880   2.825   0.060   4.898
  154CHL   H221 6881   2.900  -0.019   4.876
  154CHL   H222 6882   2.729   0.004   4.909
  154CHL    C23 6883   2.793   0.143   4.779
  154CHL   H231 6884   2.694   0.195   4.775
  154CHL   H232 6885   2.862   0.221   4.753
  154CHL    C24 6886   2.793   0.036   4.685
  154CHL   H241 6887   2.884  -0.029   4.679
  154CHL   H242 6888   2.702  -0.023   4.717
  154CHL    C25 6889   2.773   0.090   4.557
  154CHL   H251 6890   2.696   0.175   4.556
  154CHL    C26 6891   2.895   0.138   4.478
  154CHL   H261 6892   2.968   0.056   4.462
  154CHL   H262 6893   2.888   0.190   4.380
  154CHL   H263 6894   2.932   0.214   4.547
  154CHL    C27 6895   2.732  -0.051   4.519
  154CHL   H271 6896   2.800  -0.111   4.455
  154CHL   H272 6897   2.626  -0.074   4.508
  154CHL   H273 6898   2.724   0.026   4.457
  154CHL     O1 6899   2.937  -0.136   6.112
  154CHL    HO1 6900   2.846  -0.166   6.134
  155CHL     C1 6901   0.405   0.617   5.787
  155CHL    H11 6902   0.298   0.608   5.755
  155CHL    H12 6903   0.453   0.519   5.773
  155CHL     C2 6904   0.405   0.662   5.935
  155CHL    H21 6905   0.374   0.576   5.998
  155CHL    H22 6906   0.332   0.744   5.951
  155CHL     C3 6907   0.544   0.711   5.980
  155CHL    H31 6908   0.614   0.624   5.976
  155CHL     C4 6909   0.602   0.823   5.894
  155CHL    H41 6910   0.541   0.917   5.905
  155CHL    H42 6911   0.703   0.852   5.930
  155CHL     C5 6912   0.611   0.774   5.752
  155CHL     C6 6913   0.722   0.782   5.681
  155CHL    H61 6914   0.812   0.820   5.730
  155CHL     C7 6915   0.728   0.761   5.533
  155CHL    H71 6916   0.785   0.845   5.487
  155CHL    H72 6917   0.778   0.665   5.509
  155CHL     C8 6918   0.590   0.764   5.469
  155CHL    H81 6919   0.554   0.870   5.466
  155CHL     C9 6920   0.491   0.678   5.552
  155CHL    H91 6921   0.529   0.574   5.554
  155CHL    C10 6922   0.483   0.717   5.698
  155CHL    C11 6923   0.356   0.671   5.482
  155CHL   H111 6924   0.302   0.762   5.499
  155CHL   H112 6925   0.289   0.594   5.525
  155CHL    C12 6926   0.385   0.639   5.333
  155CHL   H121 6927   0.307   0.598   5.269
  155CHL   H122 6928   0.430   0.549   5.373
  155CHL    C13 6929   0.476   0.732   5.247
  155CHL    C14 6930   0.601   0.713   5.325
  155CHL   H141 6931   0.619   0.603   5.335
  155CHL    C15 6932   0.712   0.764   5.232
  155CHL   H151 6933   0.714   0.874   5.239
  155CHL   H152 6934   0.809   0.719   5.261
  155CHL    C16 6935   0.669   0.724   5.090
  155CHL   H161 6936   0.685   0.801   5.013
  155CHL   H162 6937   0.718   0.631   5.055
  155CHL    C17 6938   0.521   0.689   5.103
  155CHL   H171 6939   0.536   0.584   5.117
  155CHL    C18 6940   0.448   0.884   5.227
  155CHL   H181 6941   0.526   0.938   5.172
  155CHL   H182 6942   0.366   0.896   5.159
  155CHL   H183 6943   0.421   0.937   5.320
  155CHL    C19 6944   0.402   0.834   5.702
  155CHL   H191 6945   0.423   0.914   5.628
  155CHL   H192 6946   0.299   0.794   5.683
  155CHL   H193 6947   0.382   0.877   5.802
  155CHL    C20 6948   0.444   0.709   4.968
  155CHL   H201 6949   0.440   0.817   4.940
  155CHL    C21 6950   0.303   0.670   4.985
  155CHL   H211 6951   0.239   0.635   4.901
  155CHL   H212 6952   0.264   0.756   5.025
  155CHL   H213 6953   0.292   0.610   5.075
  155CHL    C22 6954   0.494   0.621   4.854
  155CHL   H221 6955   0.601   0.644   4.839
  155CHL   H222 6956   0.486   0.513   4.874
  155CHL    C23 6957   0.420   0.635   4.721
  155CHL   H231 6958   0.480   0.570   4.657
  155CHL   H232 6959   0.314   0.599   4.721
  155CHL    C24 6960   0.433   0.776   4.667
  155CHL   H241 6961   0.363   0.841   4.725
  155CHL   H242 6962   0.537   0.810   4.687
  155CHL    C25 6963   0.412   0.788   4.516
  155CHL   H251 6964   0.500   0.750   4.461
  155CHL    C26 6965   0.295   0.706   4.465
  155CHL   H261 6966   0.227   0.724   4.544
  155CHL   H262 6967   0.249   0.745   4.373
  155CHL   H263 6968   0.293   0.596   4.470
  155CHL    C27 6969   0.392   0.938   4.488
  155CHL   H271 6970   0.303   0.979   4.541
  155CHL   H272 6971   0.481   0.993   4.525
  155CHL   H273 6972   0.380   0.957   4.380
  155CHL     O1 6973   0.538   0.761   6.111
  155CHL    HO1 6974   0.629   0.794   6.127
  156CHL     C1 6975   1.212   0.407   5.781
  156CHL    H11 6976   1.310   0.448   5.751
  156CHL    H12 6977   1.139   0.491   5.775
  156CHL     C2 6978   1.219   0.365   5.929
  156CHL    H21 6979   1.243   0.453   5.992
  156CHL    H22 6980   1.299   0.289   5.941
  156CHL     C3 6981   1.090   0.299   5.975
  156CHL    H31 6982   1.005   0.372   5.966
  156CHL     C4 6983   1.061   0.175   5.888
  156CHL    H41 6984   1.143   0.102   5.902
  156CHL    H42 6985   0.969   0.126   5.928
  156CHL     C5 6986   1.047   0.218   5.743
  156CHL     C6 6987   0.929   0.206   5.680
  156CHL    H61 6988   0.847   0.153   5.732
  156CHL     C7 6989   0.899   0.262   5.544
  156CHL    H71 6990   0.826   0.201   5.488
  156CHL    H72 6991   0.856   0.364   5.558
  156CHL     C8 6992   1.027   0.280   5.461
  156CHL    H81 6993   1.061   0.178   5.433
  156CHL     C9 6994   1.134   0.353   5.545
  156CHL    H91 6995   1.084   0.450   5.570
  156CHL    C10 6996   1.169   0.291   5.684
  156CHL    C11 6997   1.257   0.395   5.462
  156CHL   H111 6998   1.328   0.311   5.447
  156CHL   H112 6999   1.310   0.474   5.520
  156CHL    C12 7000   1.223   0.450   5.321
  156CHL   H121 7001   1.319   0.441   5.267
  156CHL   H122 7002   1.194   0.557   5.332
  156CHL    C13 7003   1.117   0.371   5.242
  156CHL    C14 7004   0.999   0.362   5.336
  156CHL   H141 7005   0.979   0.467   5.371
  156CHL    C15 7006   0.877   0.328   5.249
  156CHL   H151 7007   0.875   0.219   5.227
  156CHL   H152 7008   0.782   0.361   5.295
  156CHL    C16 7009   0.902   0.401   5.118
  156CHL   H161 7010   0.878   0.336   5.031
  156CHL   H162 7011   0.844   0.494   5.109
  156CHL    C17 7012   1.051   0.439   5.117
  156CHL   H171 7013   1.057   0.549   5.136
  156CHL    C18 7014   1.171   0.230   5.206
  156CHL   H181 7015   1.262   0.231   5.143
  156CHL   H182 7016   1.207   0.176   5.295
  156CHL   H183 7017   1.095   0.172   5.151
  156CHL    C19 7018   1.288   0.191   5.669
  156CHL   H191 7019   1.302   0.128   5.760
  156CHL   H192 7020   1.272   0.123   5.583
  156CHL   H193 7021   1.383   0.245   5.654
  156CHL    C20 7022   1.101   0.407   4.976
  156CHL   H201 7023   1.095   0.299   4.951
  156CHL    C21 7024   1.244   0.438   4.991
  156CHL   H211 7025   1.303   0.392   5.070
  156CHL   H212 7026   1.232   0.544   5.019
  156CHL   H213 7027   1.313   0.418   4.911
  156CHL    C22 7028   1.033   0.493   4.863
  156CHL   H221 7029   0.927   0.515   4.888
  156CHL   H222 7030   1.076   0.593   4.852
  156CHL    C23 7031   1.037   0.430   4.724
  156CHL   H231 7032   1.141   0.399   4.699
  156CHL   H232 7033   0.976   0.338   4.728
  156CHL    C24 7034   0.981   0.522   4.613
  156CHL   H241 7035   0.874   0.541   4.629
  156CHL   H242 7036   1.021   0.624   4.616
  156CHL    C25 7037   1.008   0.465   4.472
  156CHL   H251 7038   1.117   0.440   4.465
  156CHL    C26 7039   0.927   0.337   4.447
  156CHL   H261 7040   0.953   0.256   4.518
  156CHL   H262 7041   0.819   0.362   4.457
  156CHL   H263 7042   0.946   0.301   4.344
  156CHL    C27 7043   0.974   0.566   4.362
  156CHL   H271 7044   0.871   0.606   4.373
  156CHL   H272 7045   1.044   0.652   4.365
  156CHL   H273 7046   0.982   0.516   4.264
  156CHL     O1 7047   1.106   0.262   6.111
  156CHL    HO1 7048   1.074   0.339   6.160
  157CHL     C1 7049   4.537   1.195   5.740
  157CHL    H11 7050   4.594   1.248   5.660
  157CHL    H12 7051   4.429   1.216   5.723
  157CHL     C2 7052   4.594   1.219   5.881
  157CHL    H21 7053   4.614   1.322   5.879
  157CHL    H22 7054   4.698   1.201   5.908
  157CHL     C3 7055   4.502   1.157   5.991
  157CHL    H31 7056   4.396   1.192   5.975
  157CHL     C4 7057   4.517   1.013   5.980
  157CHL    H41 7058   4.622   0.985   6.006
  157CHL    H42 7059   4.445   0.967   6.053
  157CHL     C5 7060   4.490   0.986   5.838
  157CHL     C6 7061   4.395   0.907   5.813
  157CHL    H61 7062   4.335   0.857   5.887
  157CHL     C7 7063   4.394   0.855   5.681
  157CHL    H71 7064   4.432   0.770   5.732
  157CHL    H72 7065   4.291   0.853   5.643
  157CHL     C8 7066   4.494   0.871   5.572
  157CHL    H81 7067   4.585   0.809   5.591
  157CHL     C9 7068   4.516   1.015   5.575
  157CHL    H91 7069   4.415   1.058   5.556
  157CHL    C10 7070   4.558   1.057   5.718
  157CHL    C11 7071   4.604   1.052   5.455
  157CHL   H111 7072   4.703   1.003   5.466
  157CHL   H112 7073   4.618   1.160   5.452
  157CHL    C12 7074   4.541   1.009   5.321
  157CHL   H121 7075   4.624   1.031   5.252
  157CHL   H122 7076   4.447   1.059   5.293
  157CHL    C13 7077   4.506   0.861   5.322
  157CHL    C14 7078   4.426   0.837   5.445
  157CHL   H141 7079   4.330   0.892   5.437
  157CHL    C15 7080   4.393   0.695   5.436
  157CHL   H151 7081   4.493   0.660   5.461
  157CHL   H152 7082   4.311   0.656   5.495
  157CHL    C16 7083   4.382   0.653   5.300
  157CHL   H161 7084   4.431   0.564   5.257
  157CHL   H162 7085   4.276   0.620   5.311
  157CHL    C17 7086   4.426   0.779   5.224
  157CHL   H171 7087   4.336   0.838   5.223
  157CHL    C18 7088   4.629   0.788   5.313
  157CHL   H181 7089   4.621   0.680   5.330
  157CHL   H182 7090   4.687   0.782   5.222
  157CHL   H183 7091   4.707   0.846   5.359
  157CHL    C19 7092   4.704   1.052   5.723
  157CHL   H191 7093   4.689   0.951   5.694
  157CHL   H192 7094   4.763   1.102   5.645
  157CHL   H193 7095   4.757   1.048   5.820
  157CHL    C20 7096   4.497   0.748   5.090
  157CHL   H201 7097   4.574   0.674   5.119
  157CHL    C21 7098   4.577   0.900   5.060
  157CHL   H211 7099   4.628   0.926   4.968
  157CHL   H212 7100   4.671   0.920   5.102
  157CHL   H213 7101   4.521   0.993   5.063
  157CHL    C22 7102   4.421   0.626   4.992
  157CHL   H221 7103   4.499   0.579   4.931
  157CHL   H222 7104   4.382   0.558   5.062
  157CHL    C23 7105   4.322   0.621   4.857
  157CHL   H231 7106   4.262   0.686   4.901
  157CHL   H232 7107   4.284   0.708   4.813
  157CHL    C24 7108   4.187   0.572   4.811
  157CHL   H241 7109   4.205   0.561   4.703
  157CHL   H242 7110   4.170   0.483   4.858
  157CHL    C25 7111   4.071   0.660   4.773
  157CHL   H251 7112   4.035   0.730   4.849
  157CHL    C26 7113   4.092   0.733   4.643
  157CHL   H261 7114   4.154   0.681   4.569
  157CHL   H262 7115   3.993   0.735   4.595
  157CHL   H263 7116   4.133   0.833   4.672
  157CHL    C27 7117   3.965   0.563   4.756
  157CHL   H271 7118   3.872   0.618   4.761
  157CHL   H272 7119   3.974   0.494   4.669
  157CHL   H273 7120   3.972   0.505   4.850
  157CHL     O1 7121   4.543   1.168   6.128
  157CHL    HO1 7122   4.466   1.144   6.179
  158CHL     C1 7123   1.021   2.221   2.731
  158CHL    H11 7124   0.969   2.300   2.788
  158CHL    H12 7125   1.127   2.245   2.757
  158CHL     C2 7126   0.992   2.240   2.583
  158CHL    H21 7127   0.994   2.348   2.558
  158CHL    H22 7128   0.891   2.199   2.557
  158CHL     C3 7129   1.073   2.151   2.495
  158CHL    H31 7130   1.177   2.189   2.501
  158CHL     C4 7131   1.060   2.005   2.545
  158CHL    H41 7132   0.973   1.960   2.492
  158CHL    H42 7133   1.145   1.952   2.499
  158CHL     C5 7134   1.046   1.974   2.695
  158CHL     C6 7135   1.077   1.856   2.747
  158CHL    H61 7136   1.130   1.785   2.683
  158CHL     C7 7137   1.101   1.845   2.896
  158CHL    H71 7138   1.105   1.740   2.934
  158CHL    H72 7139   1.193   1.898   2.923
  158CHL     C8 7140   1.029   1.932   2.990
  158CHL    H81 7141   0.936   1.874   2.970
  158CHL     C9 7142   1.013   2.076   2.943
  158CHL    H91 7143   1.120   2.109   2.943
  158CHL    C10 7144   0.980   2.080   2.783
  158CHL    C11 7145   0.971   2.187   3.056
  158CHL   H111 7146   0.868   2.221   3.076
  158CHL   H112 7147   0.987   2.290   3.024
  158CHL    C12 7148   0.993   2.149   3.204
  158CHL   H121 7149   0.900   2.175   3.262
  158CHL   H122 7150   1.079   2.204   3.243
  158CHL    C13 7151   1.018   2.002   3.231
  158CHL    C14 7152   1.102   1.927   3.133
  158CHL   H141 7153   1.197   1.981   3.130
  158CHL    C15 7154   1.132   1.793   3.210
  158CHL   H151 7155   1.073   1.704   3.176
  158CHL   H152 7156   1.238   1.770   3.216
  158CHL    C16 7157   1.116   1.815   3.361
  158CHL   H161 7158   1.070   1.723   3.392
  158CHL   H162 7159   1.210   1.810   3.419
  158CHL    C17 7160   1.047   1.953   3.377
  158CHL   H171 7161   1.129   2.023   3.402
  158CHL    C18 7162   0.902   1.935   3.198
  158CHL   H181 7163   0.836   1.932   3.116
  158CHL   H182 7164   0.920   1.836   3.155
  158CHL   H183 7165   0.837   1.947   3.284
  158CHL    C19 7166   0.852   2.005   2.720
  158CHL   H191 7167   0.833   2.008   2.611
  158CHL   H192 7168   0.828   1.907   2.767
  158CHL   H193 7169   0.755   2.045   2.718
  158CHL    C20 7170   0.951   1.966   3.502
  158CHL   H201 7171   0.869   1.892   3.511
  158CHL    C21 7172   0.868   2.096   3.505
  158CHL   H211 7173   0.803   2.102   3.595
  158CHL   H212 7174   0.799   2.089   3.419
  158CHL   H213 7175   0.930   2.186   3.495
  158CHL    C22 7176   1.033   1.940   3.628
  158CHL   H221 7177   1.069   1.834   3.629
  158CHL   H222 7178   1.121   2.007   3.630
  158CHL    C23 7179   0.958   1.962   3.756
  158CHL   H231 7180   0.915   2.064   3.765
  158CHL   H232 7181   0.876   1.888   3.773
  158CHL    C24 7182   1.067   1.956   3.858
  158CHL   H241 7183   1.118   1.855   3.858
  158CHL   H242 7184   1.141   2.038   3.853
  158CHL    C25 7185   1.008   1.968   3.989
  158CHL   H251 7186   0.935   1.883   3.982
  158CHL    C26 7187   1.124   1.973   4.089
  158CHL   H261 7188   1.079   1.965   4.192
  158CHL   H262 7189   1.193   1.886   4.072
  158CHL   H263 7190   1.178   2.065   4.090
  158CHL    C27 7191   0.921   2.073   4.036
  158CHL   H271 7192   0.820   2.077   3.993
  158CHL   H272 7193   0.911   2.067   4.147
  158CHL   H273 7194   0.988   2.158   4.018
  158CHL     O1 7195   1.018   2.163   2.364
  158CHL    HO1 7196   1.078   2.220   2.315
  159CHL     C1 7197   2.032   0.783   2.708
  159CHL    H11 7198   2.118   0.844   2.743
  159CHL    H12 7199   2.052   0.676   2.730
  159CHL     C2 7200   2.014   0.804   2.554
  159CHL    H21 7201   2.096   0.752   2.501
  159CHL    H22 7202   2.019   0.913   2.529
  159CHL     C3 7203   1.884   0.747   2.499
  159CHL    H31 7204   1.881   0.636   2.502
  159CHL     C4 7205   1.776   0.792   2.590
  159CHL    H41 7206   1.762   0.903   2.576
  159CHL    H42 7207   1.685   0.755   2.538
  159CHL     C5 7208   1.807   0.744   2.736
  159CHL     C6 7209   1.743   0.658   2.822
  159CHL    H61 7210   1.667   0.589   2.790
  159CHL     C7 7211   1.710   0.696   2.965
  159CHL    H71 7212   1.606   0.739   2.980
  159CHL    H72 7213   1.712   0.604   3.024
  159CHL     C8 7214   1.799   0.804   3.022
  159CHL    H81 7215   1.755   0.906   3.012
  159CHL     C9 7216   1.931   0.791   2.947
  159CHL    H91 7217   1.955   0.682   2.953
  159CHL    C10 7218   1.913   0.823   2.797
  159CHL    C11 7219   2.051   0.851   3.016
  159CHL   H111 7220   2.066   0.954   2.986
  159CHL   H112 7221   2.139   0.805   2.970
  159CHL    C12 7222   2.047   0.828   3.169
  159CHL   H121 7223   2.125   0.893   3.213
  159CHL   H122 7224   2.076   0.722   3.182
  159CHL    C13 7225   1.909   0.845   3.239
  159CHL    C14 7226   1.811   0.763   3.165
  159CHL   H141 7227   1.855   0.660   3.162
  159CHL    C15 7228   1.682   0.755   3.249
  159CHL   H151 7229   1.614   0.841   3.228
  159CHL   H152 7230   1.628   0.661   3.231
  159CHL    C16 7231   1.736   0.763   3.392
  159CHL   H161 7232   1.686   0.848   3.444
  159CHL   H162 7233   1.722   0.671   3.451
  159CHL    C17 7234   1.889   0.791   3.378
  159CHL   H171 7235   1.943   0.694   3.383
  159CHL    C18 7236   1.848   0.982   3.251
  159CHL   H181 7237   1.751   0.991   3.303
  159CHL   H182 7238   1.917   1.050   3.304
  159CHL   H183 7239   1.828   1.023   3.151
  159CHL    C19 7240   1.896   0.968   2.781
  159CHL   H191 7241   1.810   1.018   2.828
  159CHL   H192 7242   1.988   1.010   2.822
  159CHL   H193 7243   1.901   0.998   2.674
  159CHL    C20 7244   1.932   0.878   3.493
  159CHL   H201 7245   1.885   0.979   3.498
  159CHL    C21 7246   2.078   0.899   3.487
  159CHL   H211 7247   2.105   0.954   3.396
  159CHL   H212 7248   2.125   0.798   3.489
  159CHL   H213 7249   2.117   0.960   3.569
  159CHL    C22 7250   1.905   0.799   3.616
  159CHL   H221 7251   1.794   0.794   3.629
  159CHL   H222 7252   1.950   0.698   3.617
  159CHL    C23 7253   1.959   0.863   3.735
  159CHL   H231 7254   2.064   0.832   3.759
  159CHL   H232 7255   1.961   0.975   3.722
  159CHL    C24 7256   1.862   0.807   3.837
  159CHL   H241 7257   1.769   0.872   3.834
  159CHL   H242 7258   1.827   0.705   3.822
  159CHL    C25 7259   1.937   0.811   3.963
  159CHL   H251 7260   2.047   0.792   3.958
  159CHL    C26 7261   1.905   0.958   3.958
  159CHL   H261 7262   1.999   0.994   3.912
  159CHL   H262 7263   1.911   1.046   4.016
  159CHL   H263 7264   1.891   0.953   4.065
  159CHL    C27 7265   1.884   0.718   4.071
  159CHL   H271 7266   1.944   0.722   4.164
  159CHL   H272 7267   1.784   0.752   4.094
  159CHL   H273 7268   1.870   0.612   4.046
  159CHL     O1 7269   1.854   0.790   2.367
  159CHL    HO1 7270   1.766   0.755   2.347
  160CHL     C1 7271   2.419   0.752   2.707
  160CHL    H11 7272   2.328   0.710   2.754
  160CHL    H12 7273   2.401   0.860   2.685
  160CHL     C2 7274   2.449   0.681   2.574
  160CHL    H21 7275   2.360   0.683   2.508
  160CHL    H22 7276   2.475   0.575   2.591
  160CHL     C3 7277   2.567   0.752   2.507
  160CHL    H31 7278   2.539   0.859   2.495
  160CHL     C4 7279   2.692   0.738   2.593
  160CHL    H41 7280   2.728   0.634   2.593
  160CHL    H42 7281   2.773   0.799   2.544
  160CHL     C5 7282   2.663   0.782   2.735
  160CHL     C6 7283   2.743   0.866   2.791
  160CHL    H61 7284   2.826   0.899   2.731
  160CHL     C7 7285   2.729   0.925   2.926
  160CHL    H71 7286   2.825   0.957   2.972
  160CHL    H72 7287   2.658   1.009   2.918
  160CHL     C8 7288   2.639   0.852   3.016
  160CHL    H81 7289   2.696   0.764   3.049
  160CHL     C9 7290   2.512   0.822   2.936
  160CHL    H91 7291   2.471   0.921   2.903
  160CHL    C10 7292   2.537   0.741   2.806
  160CHL    C11 7293   2.411   0.759   3.031
  160CHL   H111 7294   2.453   0.664   3.068
  160CHL   H112 7295   2.319   0.739   2.975
  160CHL    C12 7296   2.383   0.842   3.157
  160CHL   H121 7297   2.318   0.780   3.220
  160CHL   H122 7298   2.329   0.936   3.130
  160CHL    C13 7299   2.515   0.878   3.230
  160CHL    C14 7300   2.599   0.945   3.128
  160CHL   H141 7301   2.532   1.024   3.083
  160CHL    C15 7302   2.703   1.034   3.196
  160CHL   H151 7303   2.808   0.996   3.197
  160CHL   H152 7304   2.694   1.136   3.153
  160CHL    C16 7305   2.650   1.052   3.333
  160CHL   H161 7306   2.717   0.988   3.395
  160CHL   H162 7307   2.648   1.158   3.365
  160CHL    C17 7308   2.511   0.988   3.335
  160CHL   H171 7309   2.439   1.066   3.297
  160CHL    C18 7310   2.588   0.755   3.290
  160CHL   H181 7311   2.514   0.686   3.333
  160CHL   H182 7312   2.643   0.695   3.218
  160CHL   H183 7313   2.659   0.785   3.370
  160CHL    C19 7314   2.560   0.596   2.847
  160CHL   H191 7315   2.467   0.539   2.855
  160CHL   H192 7316   2.624   0.545   2.774
  160CHL   H193 7317   2.609   0.595   2.946
  160CHL    C20 7318   2.479   0.948   3.476
  160CHL   H201 7319   2.557   0.888   3.526
  160CHL    C21 7320   2.357   0.864   3.464
  160CHL   H211 7321   2.311   0.847   3.562
  160CHL   H212 7322   2.366   0.764   3.420
  160CHL   H213 7323   2.294   0.923   3.394
  160CHL    C22 7324   2.448   1.071   3.559
  160CHL   H221 7325   2.539   1.126   3.589
  160CHL   H222 7326   2.397   1.145   3.496
  160CHL    C23 7327   2.367   1.045   3.687
  160CHL   H231 7328   2.357   1.151   3.706
  160CHL   H232 7329   2.264   1.012   3.674
  160CHL    C24 7330   2.440   0.960   3.795
  160CHL   H241 7331   2.470   0.866   3.746
  160CHL   H242 7332   2.524   1.019   3.832
  160CHL    C25 7333   2.378   0.920   3.928
  160CHL   H251 7334   2.276   0.877   3.908
  160CHL    C26 7335   2.455   0.836   4.025
  160CHL   H261 7336   2.483   0.741   3.980
  160CHL   H262 7337   2.543   0.897   4.059
  160CHL   H263 7338   2.390   0.821   4.115
  160CHL    C27 7339   2.379   1.036   4.021
  160CHL   H271 7340   2.362   1.019   4.126
  160CHL   H272 7341   2.444   1.124   4.013
  160CHL   H273 7342   2.285   1.060   3.974
  160CHL     O1 7343   2.594   0.698   2.380
  160CHL    HO1 7344   2.600   0.777   2.322
  161CHL     C1 7345   1.855   3.894   2.719
  161CHL    H11 7346   1.792   3.970   2.769
  161CHL    H12 7347   1.956   3.938   2.704
  161CHL     C2 7348   1.798   3.868   2.579
  161CHL    H21 7349   1.790   3.961   2.519
  161CHL    H22 7350   1.696   3.825   2.589
  161CHL     C3 7351   1.886   3.767   2.505
  161CHL    H31 7352   1.987   3.810   2.487
  161CHL     C4 7353   1.899   3.638   2.587
  161CHL    H41 7354   1.800   3.589   2.591
  161CHL    H42 7355   1.967   3.569   2.531
  161CHL     C5 7356   1.947   3.660   2.729
  161CHL     C6 7357   2.051   3.593   2.780
  161CHL    H61 7358   2.112   3.527   2.716
  161CHL     C7 7359   2.091   3.601   2.924
  161CHL    H71 7360   2.121   3.504   2.968
  161CHL    H72 7361   2.186   3.648   2.914
  161CHL     C8 7362   1.987   3.675   3.016
  161CHL    H81 7363   1.910   3.599   3.036
  161CHL     C9 7364   1.927   3.798   2.948
  161CHL    H91 7365   2.014   3.860   2.925
  161CHL    C10 7366   1.866   3.765   2.808
  161CHL    C11 7367   1.837   3.885   3.043
  161CHL   H111 7368   1.739   3.835   3.056
  161CHL   H112 7369   1.821   3.984   2.996
  161CHL    C12 7370   1.884   3.906   3.189
  161CHL   H121 7371   1.810   3.957   3.252
  161CHL   H122 7372   1.972   3.968   3.192
  161CHL    C13 7373   1.938   3.779   3.252
  161CHL    C14 7374   2.037   3.721   3.152
  161CHL   H141 7375   2.103   3.809   3.137
  161CHL    C15 7376   2.117   3.617   3.228
  161CHL   H151 7377   2.071   3.518   3.223
  161CHL   H152 7378   2.211   3.611   3.174
  161CHL    C16 7379   2.116   3.668   3.373
  161CHL   H161 7380   2.082   3.589   3.441
  161CHL   H162 7381   2.209   3.713   3.413
  161CHL    C17 7382   2.028   3.793   3.377
  161CHL   H171 7383   2.097   3.876   3.351
  161CHL    C18 7384   1.828   3.681   3.283
  161CHL   H181 7385   1.771   3.662   3.189
  161CHL   H182 7386   1.868   3.587   3.323
  161CHL   H183 7387   1.762   3.731   3.357
  161CHL    C19 7388   1.728   3.701   2.836
  161CHL   H191 7389   1.659   3.777   2.879
  161CHL   H192 7390   1.680   3.661   2.746
  161CHL   H193 7391   1.740   3.619   2.909
  161CHL    C20 7392   1.976   3.810   3.520
  161CHL   H201 7393   1.912   3.722   3.541
  161CHL    C21 7394   1.889   3.937   3.532
  161CHL   H211 7395   1.936   4.029   3.493
  161CHL   H212 7396   1.865   3.957   3.638
  161CHL   H213 7397   1.797   3.921   3.474
  161CHL    C22 7398   2.085   3.800   3.633
  161CHL   H221 7399   2.038   3.800   3.734
  161CHL   H222 7400   2.149   3.710   3.623
  161CHL    C23 7401   2.179   3.916   3.636
  161CHL   H231 7402   2.217   3.923   3.532
  161CHL   H232 7403   2.122   4.006   3.667
  161CHL    C24 7404   2.302   3.900   3.725
  161CHL   H241 7405   2.278   3.884   3.831
  161CHL   H242 7406   2.357   3.812   3.680
  161CHL    C25 7407   2.412   4.005   3.716
  161CHL   H251 7408   2.429   4.010   3.607
  161CHL    C26 7409   2.405   4.147   3.772
  161CHL   H261 7410   2.347   4.201   3.702
  161CHL   H262 7411   2.375   4.154   3.877
  161CHL   H263 7412   2.479   4.224   3.759
  161CHL    C27 7413   2.524   3.955   3.797
  161CHL   H271 7414   2.578   3.867   3.762
  161CHL   H272 7415   2.591   4.037   3.780
  161CHL   H273 7416   2.503   3.960   3.906
  161CHL     O1 7417   1.822   3.741   2.381
  161CHL    HO1 7418   1.838   3.822   2.330
  162CHL     C1 7419   3.625   1.522   2.718
  162CHL    H11 7420   3.555   1.600   2.753
  162CHL    H12 7421   3.709   1.564   2.769
  162CHL     C2 7422   3.647   1.532   2.567
  162CHL    H21 7423   3.704   1.624   2.543
  162CHL    H22 7424   3.545   1.537   2.523
  162CHL     C3 7425   3.722   1.414   2.505
  162CHL    H31 7426   3.830   1.420   2.529
  162CHL     C4 7427   3.664   1.280   2.549
  162CHL    H41 7428   3.562   1.273   2.508
  162CHL    H42 7429   3.723   1.198   2.500
  162CHL     C5 7430   3.660   1.263   2.699
  162CHL     C6 7431   3.725   1.160   2.758
  162CHL    H61 7432   3.777   1.086   2.696
  162CHL     C7 7433   3.729   1.130   2.905
  162CHL    H71 7434   3.694   1.027   2.926
  162CHL    H72 7435   3.833   1.125   2.942
  162CHL     C8 7436   3.634   1.227   2.979
  162CHL    H81 7437   3.535   1.181   2.968
  162CHL     C9 7438   3.623   1.369   2.922
  162CHL    H91 7439   3.724   1.407   2.935
  162CHL    C10 7440   3.589   1.380   2.773
  162CHL    C11 7441   3.537   1.465   3.008
  162CHL   H111 7442   3.434   1.424   3.012
  162CHL   H112 7443   3.532   1.565   2.962
  162CHL    C12 7444   3.592   1.481   3.149
  162CHL   H121 7445   3.521   1.541   3.210
  162CHL   H122 7446   3.692   1.529   3.154
  162CHL    C13 7447   3.606   1.342   3.207
  162CHL    C14 7448   3.678   1.241   3.123
  162CHL   H141 7449   3.778   1.278   3.117
  162CHL    C15 7450   3.682   1.119   3.211
  162CHL   H151 7451   3.599   1.045   3.200
  162CHL   H152 7452   3.772   1.062   3.189
  162CHL    C16 7453   3.676   1.188   3.350
  162CHL   H161 7454   3.607   1.127   3.411
  162CHL   H162 7455   3.774   1.207   3.396
  162CHL    C17 7456   3.654   1.336   3.347
  162CHL   H171 7457   3.753   1.390   3.340
  162CHL    C18 7458   3.483   1.269   3.211
  162CHL   H181 7459   3.443   1.225   3.120
  162CHL   H182 7460   3.455   1.200   3.293
  162CHL   H183 7461   3.430   1.363   3.222
  162CHL    C19 7462   3.436   1.375   2.758
  162CHL   H191 7463   3.409   1.359   2.652
  162CHL   H192 7464   3.391   1.297   2.822
  162CHL   H193 7465   3.394   1.474   2.788
  162CHL    C20 7466   3.581   1.393   3.473
  162CHL   H201 7467   3.510   1.471   3.444
  162CHL    C21 7468   3.694   1.461   3.552
  162CHL   H211 7469   3.668   1.494   3.655
  162CHL   H212 7470   3.758   1.534   3.499
  162CHL   H213 7471   3.764   1.381   3.567
  162CHL    C22 7472   3.504   1.293   3.568
  162CHL   H221 7473   3.448   1.221   3.508
  162CHL   H222 7474   3.564   1.228   3.630
  162CHL    C23 7475   3.422   1.359   3.681
  162CHL   H231 7476   3.486   1.433   3.733
  162CHL   H232 7477   3.344   1.419   3.631
  162CHL    C24 7478   3.369   1.258   3.789
  162CHL   H241 7479   3.285   1.193   3.768
  162CHL   H242 7480   3.446   1.189   3.827
  162CHL    C25 7481   3.272   1.311   3.887
  162CHL   H251 7482   3.330   1.391   3.934
  162CHL    C26 7483   3.156   1.380   3.832
  162CHL   H261 7484   3.064   1.333   3.801
  162CHL   H262 7485   3.120   1.423   3.923
  162CHL   H263 7486   3.200   1.450   3.761
  162CHL    C27 7487   3.201   1.206   3.972
  162CHL   H271 7488   3.143   1.259   4.050
  162CHL   H272 7489   3.126   1.147   3.916
  162CHL   H273 7490   3.279   1.141   4.016
  162CHL     O1 7491   3.710   1.427   2.364
  162CHL    HO1 7492   3.747   1.514   2.344
  163CHL     C1 7493   3.241   3.636   2.739
  163CHL    H11 7494   3.151   3.598   2.791
  163CHL    H12 7495   3.260   3.741   2.771
  163CHL     C2 7496   3.220   3.637   2.587
  163CHL    H21 7497   3.144   3.713   2.563
  163CHL    H22 7498   3.184   3.536   2.556
  163CHL     C3 7499   3.351   3.666   2.513
  163CHL    H31 7500   3.389   3.768   2.540
  163CHL     C4 7501   3.453   3.560   2.545
  163CHL    H41 7502   3.408   3.461   2.520
  163CHL    H42 7503   3.544   3.570   2.482
  163CHL     C5 7504   3.479   3.581   2.693
  163CHL     C6 7505   3.595   3.628   2.736
  163CHL    H61 7506   3.678   3.642   2.665
  163CHL     C7 7507   3.618   3.654   2.882
  163CHL    H71 7508   3.721   3.647   2.905
  163CHL    H72 7509   3.607   3.761   2.903
  163CHL     C8 7510   3.531   3.571   2.980
  163CHL    H81 7511   3.558   3.463   2.982
  163CHL     C9 7512   3.390   3.595   2.935
  163CHL    H91 7513   3.387   3.707   2.935
  163CHL    C10 7514   3.361   3.554   2.788
  163CHL    C11 7515   3.284   3.557   3.041
  163CHL   H111 7516   3.274   3.447   3.051
  163CHL   H112 7517   3.188   3.602   3.009
  163CHL    C12 7518   3.313   3.614   3.180
  163CHL   H121 7519   3.232   3.589   3.249
  163CHL   H122 7520   3.320   3.725   3.173
  163CHL    C13 7521   3.448   3.568   3.228
  163CHL    C14 7522   3.537   3.630   3.121
  163CHL   H141 7523   3.517   3.739   3.111
  163CHL    C15 7524   3.666   3.630   3.186
  163CHL   H151 7525   3.689   3.525   3.160
  163CHL   H152 7526   3.742   3.698   3.148
  163CHL    C16 7527   3.648   3.647   3.337
  163CHL   H161 7528   3.696   3.565   3.396
  163CHL   H162 7529   3.690   3.743   3.374
  163CHL    C17 7530   3.499   3.637   3.355
  163CHL   H171 7531   3.466   3.743   3.352
  163CHL    C18 7532   3.466   3.413   3.246
  163CHL   H181 7533   3.395   3.374   3.321
  163CHL   H182 7534   3.448   3.358   3.151
  163CHL   H183 7535   3.568   3.386   3.280
  163CHL    C19 7536   3.328   3.404   2.784
  163CHL   H191 7537   3.252   3.371   2.856
  163CHL   H192 7538   3.306   3.365   2.683
  163CHL   H193 7539   3.422   3.360   2.817
  163CHL    C20 7540   3.464   3.582   3.490
  163CHL   H201 7541   3.495   3.475   3.506
  163CHL    C21 7542   3.313   3.598   3.501
  163CHL   H211 7543   3.264   3.526   3.433
  163CHL   H212 7544   3.288   3.702   3.472
  163CHL   H213 7545   3.271   3.578   3.600
  163CHL    C22 7546   3.531   3.670   3.593
  163CHL   H221 7547   3.643   3.664   3.593
  163CHL   H222 7548   3.503   3.776   3.580
  163CHL    C23 7549   3.478   3.641   3.728
  163CHL   H231 7550   3.492   3.738   3.781
  163CHL   H232 7551   3.378   3.600   3.750
  163CHL    C24 7552   3.555   3.539   3.792
  163CHL   H241 7553   3.534   3.431   3.777
  163CHL   H242 7554   3.662   3.546   3.752
  163CHL    C25 7555   3.519   3.597   3.933
  163CHL   H251 7556   3.552   3.703   3.956
  163CHL    C26 7557   3.448   3.521   4.050
  163CHL   H261 7558   3.476   3.565   4.150
  163CHL   H262 7559   3.342   3.530   4.031
  163CHL   H263 7560   3.478   3.414   4.063
  163CHL    C27 7561   3.630   3.553   3.962
  163CHL   H271 7562   3.722   3.598   3.914
  163CHL   H272 7563   3.644   3.575   4.070
  163CHL   H273 7564   3.627   3.438   3.950
  163CHL     O1 7565   3.328   3.658   2.374
  163CHL    HO1 7566   3.242   3.703   2.360
  164CHL     C1 7567   4.183   3.746   2.736
  164CHL    H11 7568   4.235   3.830   2.787
  164CHL    H12 7569   4.244   3.653   2.750
  164CHL     C2 7570   4.176   3.774   2.585
  164CHL    H21 7571   4.280   3.777   2.546
  164CHL    H22 7572   4.129   3.873   2.567
  164CHL     C3 7573   4.098   3.664   2.515
  164CHL    H31 7574   4.152   3.568   2.527
  164CHL     C4 7575   3.955   3.651   2.574
  164CHL    H41 7576   3.894   3.739   2.547
  164CHL    H42 7577   3.909   3.564   2.522
  164CHL     C5 7578   3.958   3.631   2.725
  164CHL     C6 7579   3.893   3.532   2.785
  164CHL    H61 7580   3.824   3.477   2.721
  164CHL     C7 7581   3.888   3.492   2.932
  164CHL    H71 7582   3.784   3.470   2.965
  164CHL    H72 7583   3.932   3.395   2.956
  164CHL     C8 7584   3.955   3.603   3.016
  164CHL    H81 7585   3.886   3.688   3.023
  164CHL     C9 7586   4.078   3.655   2.944
  164CHL    H91 7587   4.134   3.562   2.921
  164CHL    C10 7588   4.047   3.722   2.806
  164CHL    C11 7589   4.172   3.737   3.035
  164CHL   H111 7590   4.130   3.839   3.050
  164CHL   H112 7591   4.270   3.744   2.983
  164CHL    C12 7592   4.200   3.675   3.173
  164CHL   H121 7593   4.263   3.741   3.235
  164CHL   H122 7594   4.254   3.578   3.158
  164CHL    C13 7595   4.071   3.642   3.245
  164CHL    C14 7596   4.002   3.546   3.149
  164CHL   H141 7597   4.072   3.463   3.121
  164CHL    C15 7598   3.906   3.478   3.242
  164CHL   H151 7599   3.854   3.566   3.271
  164CHL   H152 7600   3.833   3.410   3.198
  164CHL    C16 7601   3.954   3.475   3.384
  164CHL   H161 7602   3.883   3.519   3.458
  164CHL   H162 7603   3.982   3.381   3.431
  164CHL    C17 7604   4.083   3.550   3.369
  164CHL   H171 7605   4.157   3.470   3.340
  164CHL    C18 7606   3.985   3.768   3.279
  164CHL   H181 7607   4.045   3.846   3.329
  164CHL   H182 7608   3.939   3.812   3.188
  164CHL   H183 7609   3.902   3.744   3.348
  164CHL    C19 7610   3.965   3.854   2.817
  164CHL   H191 7611   4.017   3.929   2.880
  164CHL   H192 7612   3.951   3.899   2.716
  164CHL   H193 7613   3.864   3.837   2.860
  164CHL    C20 7614   4.113   3.602   3.505
  164CHL   H201 7615   4.040   3.683   3.531
  164CHL    C21 7616   4.252   3.653   3.504
  164CHL   H211 7617   4.244   3.751   3.452
  164CHL   H212 7618   4.320   3.584   3.450
  164CHL   H213 7619   4.293   3.670   3.605
  164CHL    C22 7620   4.108   3.498   3.614
  164CHL   H221 7621   4.018   3.433   3.613
  164CHL   H222 7622   4.197   3.431   3.612
  164CHL    C23 7623   4.102   3.573   3.743
  164CHL   H231 7624   4.176   3.654   3.759
  164CHL   H232 7625   4.000   3.619   3.753
  164CHL    C24 7626   4.129   3.475   3.851
  164CHL   H241 7627   4.059   3.400   3.811
  164CHL   H242 7628   4.216   3.409   3.846
  164CHL    C25 7629   4.108   3.554   3.981
  164CHL   H251 7630   4.013   3.610   3.963
  164CHL    C26 7631   4.108   3.473   4.108
  164CHL   H261 7632   4.106   3.506   4.213
  164CHL   H262 7633   4.021   3.431   4.130
  164CHL   H263 7634   4.118   3.377   4.073
  164CHL    C27 7635   4.216   3.643   4.031
  164CHL   H271 7636   4.309   3.585   4.033
  164CHL   H272 7637   4.221   3.735   3.971
  164CHL   H273 7638   4.195   3.666   4.138
  164CHL     O1 7639   4.095   3.692   2.376
  164CHL    HO1 7640   4.050   3.619   2.334
  165CHL     C1 7641   1.586  -0.094   2.714
  165CHL    H11 7642   1.672  -0.156   2.745
  165CHL    H12 7643   1.493  -0.144   2.748
  165CHL     C2 7644   1.588  -0.087   2.561
  165CHL    H21 7645   1.581  -0.190   2.519
  165CHL    H22 7646   1.685  -0.044   2.526
  165CHL     C3 7647   1.474   0.002   2.512
  165CHL    H31 7648   1.377  -0.043   2.542
  165CHL     C4 7649   1.485   0.144   2.568
  165CHL    H41 7650   1.573   0.193   2.521
  165CHL    H42 7651   1.394   0.198   2.533
  165CHL     C5 7652   1.499   0.147   2.718
  165CHL     C6 7653   1.419   0.227   2.791
  165CHL    H61 7654   1.351   0.296   2.738
  165CHL     C7 7655   1.427   0.238   2.940
  165CHL    H71 7656   1.431   0.343   2.975
  165CHL    H72 7657   1.338   0.190   2.985
  165CHL     C8 7658   1.556   0.174   2.997
  165CHL    H81 7659   1.641   0.241   2.971
  165CHL     C9 7660   1.574   0.036   2.933
  165CHL    H91 7661   1.476  -0.015   2.949
  165CHL    C10 7662   1.598   0.046   2.780
  165CHL    C11 7663   1.681  -0.050   3.006
  165CHL   H111 7664   1.781  -0.007   2.985
  165CHL   H112 7665   1.680  -0.153   2.966
  165CHL    C12 7666   1.668  -0.054   3.159
  165CHL   H121 7667   1.756  -0.107   3.201
  165CHL   H122 7668   1.576  -0.110   3.188
  165CHL    C13 7669   1.662   0.088   3.216
  165CHL    C14 7670   1.546   0.161   3.148
  165CHL   H141 7671   1.456   0.097   3.165
  165CHL    C15 7672   1.518   0.287   3.232
  165CHL   H151 7673   1.589   0.369   3.205
  165CHL   H152 7674   1.414   0.325   3.220
  165CHL    C16 7675   1.545   0.237   3.374
  165CHL   H161 7676   1.605   0.312   3.429
  165CHL   H162 7677   1.450   0.218   3.429
  165CHL    C17 7678   1.619   0.099   3.363
  165CHL   H171 7679   1.539   0.022   3.374
  165CHL    C18 7680   1.796   0.163   3.195
  165CHL   H181 7681   1.880   0.093   3.214
  165CHL   H182 7682   1.807   0.199   3.091
  165CHL   H183 7683   1.806   0.250   3.263
  165CHL    C19 7684   1.744   0.094   2.755
  165CHL   H191 7685   1.811   0.006   2.754
  165CHL   H192 7686   1.756   0.145   2.658
  165CHL   H193 7687   1.780   0.162   2.835
  165CHL    C20 7688   1.720   0.073   3.475
  165CHL   H201 7689   1.808   0.140   3.463
  165CHL    C21 7690   1.768  -0.074   3.472
  165CHL   H211 7691   1.682  -0.141   3.448
  165CHL   H212 7692   1.811  -0.106   3.569
  165CHL   H213 7693   1.847  -0.088   3.395
  165CHL    C22 7694   1.658   0.106   3.614
  165CHL   H221 7695   1.622   0.211   3.611
  165CHL   H222 7696   1.569   0.042   3.631
  165CHL    C23 7697   1.755   0.094   3.733
  165CHL   H231 7698   1.764  -0.013   3.764
  165CHL   H232 7699   1.856   0.130   3.703
  165CHL    C24 7700   1.713   0.173   3.857
  165CHL   H241 7701   1.612   0.141   3.892
  165CHL   H242 7702   1.786   0.155   3.939
  165CHL    C25 7703   1.712   0.323   3.834
  165CHL   H251 7704   1.635   0.351   3.758
  165CHL    C26 7705   1.675   0.385   3.965
  165CHL   H261 7706   1.570   0.363   3.989
  165CHL   H262 7707   1.738   0.364   4.053
  165CHL   H263 7708   1.697   0.489   3.940
  165CHL    C27 7709   1.846   0.387   3.798
  165CHL   H271 7710   1.833   0.495   3.776
  165CHL   H272 7711   1.911   0.379   3.888
  165CHL   H273 7712   1.893   0.338   3.711
  165CHL     O1 7713   1.482   0.011   2.372
  165CHL    HO1 7714   1.513  -0.077   2.351
  166CHL     C1 7715   4.235   0.696   2.719
  166CHL    H11 7716   4.339   0.716   2.751
  166CHL    H12 7717   4.214   0.598   2.764
  166CHL     C2 7718   4.235   0.721   2.564
  166CHL    H21 7719   4.290   0.638   2.513
  166CHL    H22 7720   4.284   0.815   2.536
  166CHL     C3 7721   4.094   0.722   2.505
  166CHL    H31 7722   4.078   0.621   2.524
  166CHL     C4 7723   3.989   0.806   2.578
  166CHL    H41 7724   4.012   0.912   2.556
  166CHL    H42 7725   3.887   0.787   2.536
  166CHL     C5 7726   3.990   0.788   2.728
  166CHL     C6 7727   3.876   0.788   2.796
  166CHL    H61 7728   3.778   0.785   2.745
  166CHL     C7 7729   3.879   0.800   2.944
  166CHL    H71 7730   3.810   0.877   2.983
  166CHL    H72 7731   3.829   0.710   2.967
  166CHL     C8 7732   4.020   0.818   3.011
  166CHL    H81 7733   4.034   0.929   3.010
  166CHL     C9 7734   4.125   0.732   2.944
  166CHL    H91 7735   4.088   0.627   2.949
  166CHL    C10 7736   4.129   0.772   2.800
  166CHL    C11 7737   4.268   0.725   3.011
  166CHL   H111 7738   4.327   0.818   3.005
  166CHL   H112 7739   4.328   0.647   2.961
  166CHL    C12 7740   4.263   0.688   3.159
  166CHL   H121 7741   4.362   0.693   3.207
  166CHL   H122 7742   4.224   0.585   3.167
  166CHL    C13 7743   4.165   0.783   3.228
  166CHL    C14 7744   4.031   0.780   3.154
  166CHL   H141 7745   4.043   0.675   3.160
  166CHL    C15 7746   3.911   0.815   3.237
  166CHL   H151 7747   3.912   0.926   3.235
  166CHL   H152 7748   3.809   0.786   3.207
  166CHL    C16 7749   3.963   0.745   3.363
  166CHL   H161 7750   3.999   0.835   3.384
  166CHL   H162 7751   3.894   0.713   3.442
  166CHL    C17 7752   4.120   0.727   3.368
  166CHL   H171 7753   4.125   0.617   3.368
  166CHL    C18 7754   4.210   0.927   3.212
  166CHL   H181 7755   4.299   0.957   3.270
  166CHL   H182 7756   4.223   0.958   3.106
  166CHL   H183 7757   4.121   0.981   3.239
  166CHL    C19 7758   4.193   0.901   2.811
  166CHL   H191 7759   4.195   0.913   2.706
  166CHL   H192 7760   4.134   0.981   2.858
  166CHL   H193 7761   4.300   0.907   2.836
  166CHL    C20 7762   4.202   0.773   3.493
  166CHL   H201 7763   4.237   0.877   3.488
  166CHL    C21 7764   4.331   0.690   3.488
  166CHL   H211 7765   4.377   0.683   3.588
  166CHL   H212 7766   4.400   0.741   3.418
  166CHL   H213 7767   4.311   0.589   3.449
  166CHL    C22 7768   4.136   0.756   3.633
  166CHL   H221 7769   4.028   0.774   3.641
  166CHL   H222 7770   4.144   0.650   3.654
  166CHL    C23 7771   4.200   0.825   3.755
  166CHL   H231 7772   4.306   0.850   3.736
  166CHL   H232 7773   4.145   0.919   3.775
  166CHL    C24 7774   4.187   0.732   3.878
  166CHL   H241 7775   4.086   0.685   3.877
  166CHL   H242 7776   4.260   0.648   3.868
  166CHL    C25 7777   4.204   0.799   4.015
  166CHL   H251 7778   4.297   0.860   4.014
  166CHL    C26 7779   4.085   0.891   4.047
  166CHL   H261 7780   4.086   0.981   3.983
  166CHL   H262 7781   3.990   0.836   4.030
  166CHL   H263 7782   4.088   0.923   4.153
  166CHL    C27 7783   4.216   0.693   4.126
  166CHL   H271 7784   4.302   0.626   4.107
  166CHL   H272 7785   4.230   0.742   4.224
  166CHL   H273 7786   4.123   0.632   4.129
  166CHL     O1 7787   4.085   0.724   2.364
  166CHL    HO1 7788   4.115   0.813   2.338
  167CHL     C1 7789   0.445   0.621   2.716
  167CHL    H11 7790   0.537   0.575   2.757
  167CHL    H12 7791   0.361   0.550   2.726
  167CHL     C2 7792   0.465   0.647   2.564
  167CHL    H21 7793   0.485   0.553   2.512
  167CHL    H22 7794   0.552   0.714   2.545
  167CHL     C3 7795   0.337   0.712   2.509
  167CHL    H31 7796   0.248   0.650   2.533
  167CHL     C4 7797   0.323   0.846   2.575
  167CHL    H41 7798   0.424   0.887   2.552
  167CHL    H42 7799   0.247   0.910   2.525
  167CHL     C5 7800   0.304   0.832   2.725
  167CHL     C6 7801   0.193   0.877   2.786
  167CHL    H61 7802   0.117   0.936   2.732
  167CHL     C7 7803   0.167   0.845   2.929
  167CHL    H71 7804   0.094   0.915   2.974
  167CHL    H72 7805   0.124   0.743   2.934
  167CHL     C8 7806   0.299   0.840   3.009
  167CHL    H81 7807   0.353   0.937   3.000
  167CHL     C9 7808   0.388   0.728   2.951
  167CHL    H91 7809   0.332   0.632   2.958
  167CHL    C10 7810   0.413   0.748   2.799
  167CHL    C11 7811   0.516   0.712   3.039
  167CHL   H111 7812   0.580   0.803   3.041
  167CHL   H112 7813   0.576   0.628   2.998
  167CHL    C12 7814   0.483   0.689   3.187
  167CHL   H121 7815   0.581   0.682   3.238
  167CHL   H122 7816   0.430   0.592   3.193
  167CHL    C13 7817   0.395   0.802   3.246
  167CHL    C14 7818   0.272   0.814   3.156
  167CHL   H141 7819   0.223   0.714   3.160
  167CHL    C15 7820   0.173   0.908   3.230
  167CHL   H151 7821   0.195   1.015   3.208
  167CHL   H152 7822   0.068   0.886   3.201
  167CHL    C16 7823   0.199   0.875   3.378
  167CHL   H161 7824   0.216   0.967   3.437
  167CHL   H162 7825   0.113   0.822   3.421
  167CHL    C17 7826   0.322   0.778   3.381
  167CHL   H171 7827   0.280   0.675   3.372
  167CHL    C18 7828   0.469   0.938   3.258
  167CHL   H181 7829   0.490   0.982   3.159
  167CHL   H182 7830   0.410   1.011   3.316
  167CHL   H183 7831   0.566   0.925   3.311
  167CHL    C19 7832   0.545   0.817   2.800
  167CHL   H191 7833   0.633   0.756   2.829
  167CHL   H192 7834   0.567   0.847   2.696
  167CHL   H193 7835   0.542   0.904   2.869
  167CHL    C20 7836   0.399   0.779   3.514
  167CHL   H201 7837   0.447   0.878   3.529
  167CHL    C21 7838   0.506   0.668   3.513
  167CHL   H211 7839   0.456   0.570   3.500
  167CHL   H212 7840   0.562   0.667   3.609
  167CHL   H213 7841   0.580   0.684   3.433
  167CHL    C22 7842   0.305   0.752   3.634
  167CHL   H221 7843   0.211   0.810   3.626
  167CHL   H222 7844   0.276   0.644   3.633
  167CHL    C23 7845   0.369   0.789   3.770
  167CHL   H231 7846   0.445   0.712   3.797
  167CHL   H232 7847   0.420   0.886   3.757
  167CHL    C24 7848   0.265   0.798   3.884
  167CHL   H241 7849   0.175   0.853   3.847
  167CHL   H242 7850   0.234   0.694   3.909
  167CHL    C25 7851   0.313   0.869   4.013
  167CHL   H251 7852   0.416   0.833   4.037
  167CHL    C26 7853   0.315   1.021   4.000
  167CHL   H261 7854   0.350   1.065   4.096
  167CHL   H262 7855   0.385   1.051   3.919
  167CHL   H263 7856   0.214   1.062   3.980
  167CHL    C27 7857   0.221   0.838   4.132
  167CHL   H271 7858   0.116   0.862   4.108
  167CHL   H272 7859   0.230   0.732   4.162
  167CHL   H273 7860   0.251   0.902   4.218
  167CHL     O1 7861   0.348   0.731   2.369
  167CHL    HO1 7862   0.375   0.642   2.338
  168CHL     C1 7863   0.878   0.106   2.710
  168CHL    H11 7864   0.945   0.190   2.738
  168CHL    H12 7865   0.931   0.012   2.737
  168CHL     C2 7866   0.855   0.108   2.558
  168CHL    H21 7867   0.951   0.088   2.506
  168CHL    H22 7868   0.820   0.210   2.529
  168CHL     C3 7869   0.748   0.008   2.514
  168CHL    H31 7870   0.785  -0.097   2.527
  168CHL     C4 7871   0.617   0.029   2.593
  168CHL    H41 7872   0.567   0.121   2.557
  168CHL    H42 7873   0.552  -0.055   2.560
  168CHL     C5 7874   0.633   0.037   2.745
  168CHL     C6 7875   0.559  -0.035   2.829
  168CHL    H61 7876   0.481  -0.098   2.791
  168CHL     C7 7877   0.587  -0.066   2.971
  168CHL    H71 7878   0.492  -0.091   3.023
  168CHL    H72 7879   0.652  -0.157   2.979
  168CHL     C8 7880   0.660   0.054   3.029
  168CHL    H81 7881   0.588   0.138   3.026
  168CHL     C9 7882   0.785   0.084   2.946
  168CHL    H91 7883   0.843  -0.012   2.941
  168CHL    C10 7884   0.751   0.119   2.798
  168CHL    C11 7885   0.878   0.185   3.018
  168CHL   H111 7886   0.837   0.288   3.008
  168CHL   H112 7887   0.977   0.182   2.967
  168CHL    C12 7888   0.899   0.157   3.168
  168CHL   H121 7889   0.957   0.240   3.211
  168CHL   H122 7890   0.957   0.063   3.178
  168CHL    C13 7891   0.767   0.136   3.246
  168CHL    C14 7892   0.695   0.026   3.172
  168CHL   H141 7893   0.766  -0.061   3.170
  168CHL    C15 7894   0.580  -0.021   3.260
  168CHL   H151 7895   0.485   0.033   3.242
  168CHL   H152 7896   0.570  -0.126   3.229
  168CHL    C16 7897   0.631  -0.001   3.401
  168CHL   H161 7898   0.562   0.068   3.454
  168CHL   H162 7899   0.637  -0.095   3.459
  168CHL    C17 7900   0.771   0.065   3.384
  168CHL   H171 7901   0.843  -0.019   3.372
  168CHL    C18 7902   0.681   0.265   3.256
  168CHL   H181 7903   0.748   0.352   3.278
  168CHL   H182 7904   0.627   0.288   3.163
  168CHL   H183 7905   0.607   0.259   3.338
  168CHL    C19 7906   0.694   0.263   2.793
  168CHL   H191 7907   0.775   0.336   2.806
  168CHL   H192 7908   0.644   0.284   2.696
  168CHL   H193 7909   0.619   0.278   2.873
  168CHL    C20 7910   0.813   0.142   3.508
  168CHL   H201 7911   0.745   0.229   3.522
  168CHL    C21 7912   0.956   0.196   3.490
  168CHL   H211 7913   1.025   0.120   3.448
  168CHL   H212 7914   0.998   0.234   3.585
  168CHL   H213 7915   0.952   0.282   3.420
  168CHL    C22 7916   0.793   0.053   3.634
  168CHL   H221 7917   0.683   0.039   3.649
  168CHL   H222 7918   0.836  -0.049   3.619
  168CHL    C23 7919   0.843   0.114   3.766
  168CHL   H231 7920   0.954   0.114   3.769
  168CHL   H232 7921   0.808   0.219   3.769
  168CHL    C24 7922   0.782   0.038   3.885
  168CHL   H241 7923   0.672   0.055   3.880
  168CHL   H242 7924   0.800  -0.071   3.874
  168CHL    C25 7925   0.830   0.083   4.025
  168CHL   H251 7926   0.841   0.194   4.024
  168CHL    C26 7927   0.726   0.048   4.133
  168CHL   H261 7928   0.754   0.086   4.233
  168CHL   H262 7929   0.623   0.078   4.106
  168CHL   H263 7930   0.725  -0.058   4.150
  168CHL    C27 7931   0.965   0.018   4.059
  168CHL   H271 7932   0.950  -0.089   4.086
  168CHL   H272 7933   1.032   0.022   3.971
  168CHL   H273 7934   1.013   0.070   4.144
  168CHL     O1 7935   0.723   0.026   2.376
  168CHL    HO1 7936   0.804   0.004   2.331
  169CHL     C1 7937   0.055  -0.036   2.713
  169CHL    H11 7938   0.136  -0.090   2.762
  169CHL    H12 7939  -0.039  -0.093   2.731
  169CHL     C2 7940   0.084  -0.029   2.563
  169CHL    H21 7941   0.084  -0.128   2.512
  169CHL    H22 7942   0.184   0.018   2.547
  169CHL     C3 7943  -0.026   0.056   2.507
  169CHL    H31 7944  -0.124   0.016   2.543
  169CHL     C4 7945   0.005   0.198   2.559
  169CHL    H41 7946   0.102   0.227   2.514
  169CHL    H42 7947  -0.074   0.263   2.514
  169CHL     C5 7948   0.012   0.212   2.712
  169CHL     C6 7949  -0.050   0.310   2.779
  169CHL    H61 7950  -0.091   0.389   2.718
  169CHL     C7 7951  -0.097   0.305   2.923
  169CHL    H71 7952  -0.101   0.406   2.969
  169CHL    H72 7953  -0.197   0.258   2.939
  169CHL     C8 7954  -0.018   0.209   3.005
  169CHL    H81 7955   0.079   0.260   3.017
  169CHL     C9 7956   0.005   0.080   2.932
  169CHL    H91 7957  -0.092   0.026   2.918
  169CHL    C10 7958   0.067   0.096   2.790
  169CHL    C11 7959   0.095   0.001   3.026
  169CHL   H111 7960   0.196   0.042   3.037
  169CHL   H112 7961   0.112  -0.086   2.965
  169CHL    C12 7962   0.037  -0.019   3.170
  169CHL   H121 7963   0.106  -0.076   3.233
  169CHL   H122 7964  -0.058  -0.077   3.169
  169CHL    C13 7965   0.013   0.112   3.237
  169CHL    C14 7966  -0.082   0.179   3.141
  169CHL   H141 7967  -0.168   0.107   3.126
  169CHL    C15 7968  -0.139   0.296   3.218
  169CHL   H151 7969  -0.067   0.380   3.205
  169CHL   H152 7970  -0.238   0.324   3.180
  169CHL    C16 7971  -0.141   0.246   3.364
  169CHL   H161 7972  -0.092   0.322   3.428
  169CHL   H162 7973  -0.245   0.230   3.399
  169CHL    C17 7974  -0.064   0.110   3.370
  169CHL   H171 7975  -0.139   0.028   3.363
  169CHL    C18 7976   0.145   0.193   3.252
  169CHL   H181 7977   0.125   0.294   3.292
  169CHL   H182 7978   0.216   0.139   3.318
  169CHL   H183 7979   0.199   0.204   3.157
  169CHL    C19 7980   0.217   0.133   2.805
  169CHL   H191 7981   0.277   0.044   2.831
  169CHL   H192 7982   0.261   0.177   2.713
  169CHL   H193 7983   0.229   0.206   2.887
  169CHL    C20 7984   0.016   0.091   3.500
  169CHL   H201 7985   0.096   0.168   3.502
  169CHL    C21 7986   0.086  -0.047   3.510
  169CHL   H211 7987   0.152  -0.052   3.598
  169CHL   H212 7988   0.154  -0.063   3.425
  169CHL   H213 7989   0.014  -0.132   3.518
  169CHL    C22 7990  -0.064   0.118   3.629
  169CHL   H221 7991  -0.119   0.215   3.627
  169CHL   H222 7992  -0.138   0.038   3.650
  169CHL    C23 7993   0.033   0.126   3.745
  169CHL   H231 7994   0.089   0.031   3.759
  169CHL   H232 7995   0.106   0.210   3.734
  169CHL    C24 7996  -0.034   0.144   3.875
  169CHL   H241 7997  -0.078   0.247   3.882
  169CHL   H242 7998  -0.118   0.074   3.894
  169CHL    C25 7999   0.078   0.115   3.974
  169CHL   H251 8000   0.181   0.147   3.946
  169CHL    C26 8001   0.053   0.203   4.079
  169CHL   H261 8002   0.090   0.168   4.179
  169CHL   H262 8003   0.073   0.311   4.066
  169CHL   H263 8004  -0.059   0.187   4.079
  169CHL    C27 8005   0.061  -0.019   4.045
  169CHL   H271 8006  -0.041  -0.028   4.090
  169CHL   H272 8007   0.079  -0.103   3.977
  169CHL   H273 8008   0.130  -0.022   4.130
  169CHL     O1 8009  -0.020   0.047   2.366
  169CHL    HO1 8010  -0.012  -0.050   2.350
  170K+      K+ 8011   0.777   0.871   0.444
  171K+      K+ 8012   0.136   4.082   8.131
  172K+      K+ 8013   1.598   0.753   8.375
  173K+      K+ 8014   0.364   2.034   7.652
  174K+      K+ 8015   0.820   3.546   8.175
  175K+      K+ 8016   2.974   4.279   8.458
  176K+      K+ 8017   2.196   3.542   9.076
  177K+      K+ 8018   2.282   1.174   9.744
  178K+      K+ 8019   3.552   2.164   8.857
  179K+      K+ 8020   3.425   1.958  -2.878
  180K+      K+ 8021   0.742   3.671  -0.499
  181K+      K+ 8022   2.414   2.491   9.586
  182K+      K+ 8023   3.235   2.432  -1.427
  183K+      K+ 8024   3.343   1.435  10.467
  184K+      K+ 8025   2.592   2.949  -1.220
  185K+      K+ 8026   3.448   3.126  -1.722
  186K+      K+ 8027   0.891   3.279  -3.582
  187K+      K+ 8028   2.311   3.358   9.636
  188K+      K+ 8029   1.923   1.599   9.626
  189K+      K+ 8030   2.844   3.107  -4.060
  190K+      K+ 8031   3.342   2.750  11.005
  191K+      K+ 8032   1.625   2.833  11.968
  192K+      K+ 8033   3.360   2.352  -3.180
  193K+      K+ 8034   3.568   3.593   9.581
  194K+      K+ 8035   1.666   2.599  -0.667
  195K+      K+ 8036   0.963   0.505  -3.463
  196K+      K+ 8037   2.261   0.992  12.786
  197K+      K+ 8038   3.399   2.903  -0.400
  198K+      K+ 8039   3.452   1.695  -4.065
  199K+      K+ 8040   3.050   3.418  11.819
  200Cl-    Cl- 8041   0.464   2.720   0.009
  201Cl-    Cl- 8042   2.698   3.218   7.600
  202Cl-    Cl- 8043   1.682   2.667   1.496
  203Cl-    Cl- 8044   2.098   1.605   7.011
  204Cl-    Cl- 8045   0.140   4.216   0.751
  205Cl-    Cl- 8046   2.363   3.725   0.134
  206Cl-    Cl- 8047   2.126   0.861  -2.814
  207Cl-    Cl- 8048   2.193   3.348  12.223
  208Cl-    Cl- 8049   3.637   2.449  -2.204
  209Cl-    Cl- 8050   3.601   2.862  -2.240
  210Cl-    Cl- 8051   3.907   3.267   9.168
  211Cl-    Cl- 8052   3.988   2.387  10.183
  212Cl-    Cl- 8053   0.885   1.471  13.047
  213Cl-    Cl- 8054   1.295   0.886  -1.524
  214Cl-    Cl- 8055   0.558   3.093  10.941
  215Cl-    Cl- 8056   0.983   3.146   8.874
  216Cl-    Cl- 8057   3.073   1.080  -3.842
  217Cl-    Cl- 8058   0.584   3.791  10.139
  218Cl-    Cl- 8059   0.791   3.544  12.242
  219Cl-    Cl- 8060   2.856   3.005   9.002
  220Cl-    Cl- 8061   2.781   0.867  12.889
  221Cl-    Cl- 8062   0.882   1.585  -2.107
  222Cl-    Cl- 8063   3.399   3.452  -4.475
  223Cl-    Cl- 8064   2.452   2.535   8.729
  224Cl-    Cl- 8065   2.623   1.357  -0.758
  225Cl-    Cl- 8066   3.436   1.630  11.478
  226Cl-    Cl- 8067   3.387   3.412  -1.317
  227Cl-    Cl- 8068   1.740   1.637  11.424
  228Cl-    Cl- 8069   0.650   2.619  10.254
  229Cl-    Cl- 8070   1.910   2.147  -0.416
  230TP3      O 8071   3.344   2.155   6.358
  230TP3     H1 8072   3.438   2.138   6.375
  230TP3     H2 8073   3.342   2.229   6.298
  231TP3      O 8074   3.740   2.314   6.158
  231TP3     H1 8075   3.672   2.250   6.128
  231TP3     H2 8076   3.693   2.370   6.218
  232TP3      O 8077   3.642   2.155   6.393
  232TP3     H1 8078   3.646   2.149   6.296
  232TP3     H2 8079   3.735   2.137   6.412
  233TP3      O 8080   2.429   1.328   6.252
  233TP3     H1 8081   2.518   1.349   6.275
  233TP3     H2 8082   2.389   1.297   6.336
  234TP3      O 8083   2.172   1.001   6.348
  234TP3     H1 8084   2.204   1.051   6.270
  234TP3     H2 8085   2.085   0.975   6.320
  235TP3      O 8086   2.617   3.512   6.205
  235TP3     H1 8087   2.569   3.562   6.274
  235TP3     H2 8088   2.592   3.559   6.125
  236TP3      O 8089   3.569   2.707   6.255
  236TP3     H1 8090   3.532   2.622   6.229
  236TP3     H2 8091   3.643   2.686   6.312
  237TP3      O 8092   2.161   3.898   6.424
  237TP3     H1 8093   2.229   3.958   6.457
  237TP3     H2 8094   2.104   3.958   6.376
  238TP3      O 8095   2.329   3.667   6.351
  238TP3     H1 8096   2.262   3.618   6.303
  238TP3     H2 8097   2.300   3.759   6.342
  239TP3      O 8098   2.530   3.746   6.106
  239TP3     H1 8099   2.498   3.660   6.082
  239TP3     H2 8100   2.448   3.792   6.130
  240TP3      O 8101   4.115   2.446   6.434
  240TP3     H1 8102   4.089   2.496   6.356
  240TP3     H2 8103   4.210   2.446   6.430
  241TP3      O 8104   3.753   3.703   6.206
  241TP3     H1 8105   3.836   3.721   6.250
  241TP3     H2 8106   3.745   3.608   6.216
  242TP3      O 8107   3.274   3.862   6.249
  242TP3     H1 8108   3.363   3.848   6.214
  242TP3     H2 8109   3.280   3.833   6.340
  243TP3      O 8110   1.616   4.079   6.258
  243TP3     H1 8111   1.580   4.137   6.324
  243TP3     H2 8112   1.638   4.142   6.187
  244TP3      O 8113   1.681   0.100   6.206
  244TP3     H1 8114   1.686   0.190   6.172
  244TP3     H2 8115   1.585   0.088   6.213
  245TP3      O 8116   2.678   4.254   6.177
  245TP3     H1 8117   2.603   4.236   6.119
  245TP3     H2 8118   2.651   4.209   6.258
  246TP3      O 8119   0.330   0.842   6.259
  246TP3     H1 8120   0.324   0.936   6.244
  246TP3     H2 8121   0.393   0.813   6.189
  247TP3      O 8122   0.770   0.872   6.195
  247TP3     H1 8123   0.728   0.865   6.282
  247TP3     H2 8124   0.849   0.923   6.214
  248TP3      O 8125   0.571   0.868   6.399
  248TP3     H1 8126   0.530   0.782   6.380
  248TP3     H2 8127   0.508   0.928   6.358
  249TP3      O 8128   0.978   0.467   6.288
  249TP3     H1 8129   0.921   0.544   6.299
  249TP3     H2 8130   0.910   0.399   6.305
  250TP3      O 8131   0.328   1.157   6.225
  250TP3     H1 8132   0.266   1.202   6.164
  250TP3     H2 8133   0.269   1.099   6.274
  251TP3      O 8134   0.705   2.071   2.257
  251TP3     H1 8135   0.748   2.134   2.201
  251TP3     H2 8136   0.718   2.107   2.347
  252TP3      O 8137   1.800   1.006   2.207
  252TP3     H1 8138   1.794   0.940   2.278
  252TP3     H2 8139   1.734   1.072   2.232
  253TP3      O 8140   1.998   0.807   2.119
  253TP3     H1 8141   2.035   0.895   2.106
  253TP3     H2 8142   1.934   0.825   2.190
  254TP3      O 8143   2.439   0.570   2.189
  254TP3     H1 8144   2.479   0.602   2.272
  254TP3     H2 8145   2.497   0.598   2.120
  255TP3      O 8146   2.595   0.883   2.186
  255TP3     H1 8147   2.537   0.954   2.158
  255TP3     H2 8148   2.601   0.826   2.109
  256TP3      O 8149   1.897   4.000   2.256
  256TP3     H1 8150   1.974   4.053   2.279
  256TP3     H2 8151   1.879   4.031   2.167
  257TP3      O 8152   2.035   3.764   2.143
  257TP3     H1 8153   1.964   3.702   2.165
  257TP3     H2 8154   1.990   3.849   2.145
  258TP3      O 8155   3.643   1.205   2.224
  258TP3     H1 8156   3.563   1.251   2.205
  258TP3     H2 8157   3.690   1.274   2.275
  259TP3      O 8158   3.721   1.674   2.252
  259TP3     H1 8159   3.634   1.635   2.249
  259TP3     H2 8160   3.711   1.760   2.292
  260TP3      O 8161   3.316   3.482   2.118
  260TP3     H1 8162   3.358   3.546   2.178
  260TP3     H2 8163   3.386   3.419   2.100
  261TP3      O 8164   3.566   3.770   2.291
  261TP3     H1 8165   3.509   3.791   2.218
  261TP3     H2 8166   3.505   3.725   2.352
  262TP3      O 8167   3.097   3.733   2.246
  262TP3     H1 8168   3.141   3.805   2.201
  262TP3     H2 8169   3.007   3.750   2.216
  263TP3      O 8170   4.323   3.848   2.289
  263TP3     H1 8171   4.395   3.796   2.327
  263TP3     H2 8172   4.241   3.812   2.328
  264TP3      O 8173   1.553   4.250   2.143
  264TP3     H1 8174   1.524   4.192   2.212
  264TP3     H2 8175   1.470   4.285   2.106
  265TP3      O 8176   4.189   0.945   2.292
  265TP3     H1 8177   4.228   0.998   2.221
  265TP3     H2 8178   4.221   0.995   2.368
  266TP3      O 8179   0.168   0.734   2.076
  266TP3     H1 8180   0.168   0.701   2.166
  266TP3     H2 8181   0.264   0.740   2.061
  267TP3      O 8182   0.427   0.936   2.207
  267TP3     H1 8183   0.362   1.007   2.219
  267TP3     H2 8184   0.393   0.867   2.267
  268TP3      O 8185   0.381   0.482   2.284
  268TP3     H1 8186   0.318   0.410   2.261
  268TP3     H2 8187   0.444   0.471   2.213
  269TP3      O 8188   0.500   4.402   2.246
  269TP3     H1 8189   0.595   4.408   2.258
  269TP3     H2 8190   0.490   4.454   2.164
  270TP3      O 8191   4.442   4.251   2.305
  270TP3     H1 8192   4.373   4.204   2.354
  270TP3     H2 8193   4.521   4.199   2.325
  271TP3      O 8194   0.244   0.181   2.301
  271TP3     H1 8195   0.262   0.096   2.258
  271TP3     H2 8196   0.148   0.190   2.293
  272TP3      O 8197   4.250   0.090   2.099
  272TP3     H1 8198   4.296   0.101   2.183
  272TP3     H2 8199   4.298   0.152   2.042
  273TP3      O 8200   1.190   0.982   6.916
  273TP3     H1 8201   1.183   1.080   6.920
  273TP3     H2 8202   1.114   0.960   6.860
  274TP3      O 8203   1.071   0.902   7.268
  274TP3     H1 8204   1.071   0.842   7.344
  274TP3     H2 8205   1.030   0.849   7.198
  275TP3      O 8206   0.315   0.869   7.418
  275TP3     H1 8207   0.315   0.802   7.489
  275TP3     H2 8208   0.382   0.931   7.452
  276TP3      O 8209   1.436   1.205   7.100
  276TP3     H1 8210   1.401   1.130   7.149
  276TP3     H2 8211   1.445   1.272   7.170
  277TP3      O 8212   0.397   1.322   7.274
  277TP3     H1 8213   0.370   1.233   7.242
  277TP3     H2 8214   0.493   1.306   7.275
  278TP3      O 8215   0.095   0.706   6.798
  278TP3     H1 8216   0.041   0.779   6.832
  278TP3     H2 8217   0.026   0.638   6.799
  279TP3      O 8218   0.130   0.891   7.040
  279TP3     H1 8219   0.168   0.811   7.083
  279TP3     H2 8220   0.199   0.918   6.977
  280TP3      O 8221   1.152   1.719   7.126
  280TP3     H1 8222   1.216   1.651   7.094
  280TP3     H2 8223   1.125   1.678   7.208
  281TP3      O 8224   0.908   1.145   7.324
  281TP3     H1 8225   0.939   1.084   7.255
  281TP3     H2 8226   0.993   1.161   7.371
  282TP3      O 8227   1.766   0.309   7.392
  282TP3     H1 8228   1.783   0.373   7.465
  282TP3     H2 8229   1.823   0.348   7.324
  283TP3      O 8230   1.227   0.594   7.355
  283TP3     H1 8231   1.245   0.498   7.356
  283TP3     H2 8232   1.215   0.608   7.260
  284TP3      O 8233   0.534   0.397   7.067
  284TP3     H1 8234   0.549   0.480   7.017
  284TP3     H2 8235   0.499   0.340   6.995
  285TP3      O 8236   1.310   0.408   6.907
  285TP3     H1 8237   1.373   0.378   6.976
  285TP3     H2 8238   1.366   0.471   6.859
  286TP3      O 8239   0.230   0.654   7.129
  286TP3     H1 8240   0.276   0.590   7.186
  286TP3     H2 8241   0.224   0.605   7.046
  287TP3      O 8242   0.711   0.797   7.085
  287TP3     H1 8243   0.783   0.739   7.115
  287TP3     H2 8244   0.664   0.735   7.026
  288TP3      O 8245   1.808   0.451   7.618
  288TP3     H1 8246   1.752   0.531   7.607
  288TP3     H2 8247   1.816   0.447   7.714
  289TP3      O 8248   0.435   0.301   7.479
  289TP3     H1 8249   0.400   0.348   7.400
  289TP3     H2 8250   0.363   0.319   7.544
  290TP3      O 8251   1.152   1.239   6.830
  290TP3     H1 8252   1.130   1.219   6.737
  290TP3     H2 8253   1.125   1.332   6.838
  291TP3      O 8254   0.677   1.055   7.494
  291TP3     H1 8255   0.609   1.119   7.523
  291TP3     H2 8256   0.748   1.114   7.464
  292TP3      O 8257   1.494   0.352   7.109
  292TP3     H1 8258   1.464   0.273   7.156
  292TP3     H2 8259   1.561   0.387   7.169
  293TP3      O 8260   0.383   0.477   7.276
  293TP3     H1 8261   0.444   0.546   7.312
  293TP3     H2 8262   0.437   0.437   7.203
  294TP3      O 8263   0.528   1.259   7.575
  294TP3     H1 8264   0.520   1.352   7.546
  294TP3     H2 8265   0.441   1.248   7.621
  295TP3      O 8266   0.152   1.227   6.651
  295TP3     H1 8267   0.092   1.244   6.577
  295TP3     H2 8268   0.131   1.294   6.717
  296TP3      O 8269   1.490   1.386   7.337
  296TP3     H1 8270   1.394   1.399   7.347
  296TP3     H2 8271   1.518   1.476   7.311
  297TP3      O 8272   1.531   0.204   7.482
  297TP3     H1 8273   1.456   0.262   7.463
  297TP3     H2 8274   1.600   0.244   7.425
  298TP3      O 8275   0.770   4.510   7.182
  298TP3     H1 8276   0.807   4.432   7.225
  298TP3     H2 8277   0.704   4.539   7.248
  299TP3      O 8278   1.319   1.563   6.994
  299TP3     H1 8279   1.361   1.491   6.943
  299TP3     H2 8280   1.371   1.639   6.960
  300TP3      O 8281   1.446   1.351   6.838
  300TP3     H1 8282   1.404   1.281   6.787
  300TP3     H2 8283   1.447   1.310   6.926
  301TP3      O 8284   1.597   1.217   7.695
  301TP3     H1 8285   1.615   1.149   7.627
  301TP3     H2 8286   1.622   1.299   7.647
  302TP3      O 8287   1.055   0.902   6.670
  302TP3     H1 8288   0.981   0.961   6.644
  302TP3     H2 8289   1.120   0.923   6.602
  303TP3      O 8290   1.059   0.761   6.378
  303TP3     H1 8291   1.128   0.750   6.443
  303TP3     H2 8292   1.076   0.689   6.317
  304TP3      O 8293   1.791   0.850   7.495
  304TP3     H1 8294   1.727   0.924   7.498
  304TP3     H2 8295   1.844   0.875   7.417
  305TP3      O 8296   1.395   0.910   6.758
  305TP3     H1 8297   1.328   0.948   6.819
  305TP3     H2 8298   1.451   0.860   6.820
  306TP3      O 8299   1.389   0.741   7.678
  306TP3     H1 8300   1.389   0.824   7.728
  306TP3     H2 8301   1.328   0.768   7.607
  307TP3      O 8302   0.560   0.994   6.962
  307TP3     H1 8303   0.521   0.955   6.880
  307TP3     H2 8304   0.620   0.921   6.989
  308TP3      O 8305   0.686   1.327   7.222
  308TP3     H1 8306   0.690   1.279   7.138
  308TP3     H2 8307   0.766   1.294   7.267
  309TP3      O 8308   0.590   0.863   7.326
  309TP3     H1 8309   0.639   0.871   7.242
  309TP3     H2 8310   0.630   0.933   7.383
  310TP3      O 8311   1.234   1.427   7.394
  310TP3     H1 8312   1.205   1.490   7.460
  310TP3     H2 8313   1.211   1.340   7.436
  311TP3      O 8314   0.686   1.310   7.794
  311TP3     H1 8315   0.638   1.380   7.843
  311TP3     H2 8316   0.623   1.288   7.722
  312TP3      O 8317   0.380   0.925   7.699
  312TP3     H1 8318   0.390   0.991   7.770
  312TP3     H2 8319   0.283   0.933   7.687
  313TP3      O 8320   1.057   1.520   6.877
  313TP3     H1 8321   1.097   1.550   6.959
  313TP3     H2 8322   1.001   1.595   6.853
  314TP3      O 8323   0.512   1.515   7.867
  314TP3     H1 8324   0.503   1.502   7.770
  314TP3     H2 8325   0.422   1.495   7.898
  315TP3      O 8326   1.628   0.031   6.491
  315TP3     H1 8327   1.551   0.050   6.547
  315TP3     H2 8328   1.664   0.119   6.473
  316TP3      O 8329   0.453   0.893   6.727
  316TP3     H1 8330   0.429   0.967   6.669
  316TP3     H2 8331   0.393   0.824   6.696
  317TP3      O 8332   0.102   1.157   7.630
  317TP3     H1 8333   0.032   1.182   7.568
  317TP3     H2 8334   0.077   1.063   7.643
  318TP3      O 8335   0.040   1.426   7.277
  318TP3     H1 8336   0.127   1.384   7.283
  318TP3     H2 8337   0.044   1.495   7.344
  319TP3      O 8338   1.861   1.480   7.853
  319TP3     H1 8339   1.848   1.384   7.852
  319TP3     H2 8340   1.776   1.507   7.896
  320TP3      O 8341   0.958   1.433   7.742
  320TP3     H1 8342   0.962   1.516   7.795
  320TP3     H2 8343   0.870   1.395   7.765
  321TP3      O 8344   1.006   1.807   6.716
  321TP3     H1 8345   1.000   1.806   6.620
  321TP3     H2 8346   1.007   1.902   6.740
  322TP3      O 8347   0.368   1.700   6.907
  322TP3     H1 8348   0.384   1.653   6.991
  322TP3     H2 8349   0.288   1.653   6.878
  323TP3      O 8350   1.295   1.736   6.422
  323TP3     H1 8351   1.335   1.659   6.379
  323TP3     H2 8352   1.310   1.713   6.516
  324TP3      O 8353   1.275   1.729   6.703
  324TP3     H1 8354   1.178   1.731   6.718
  324TP3     H2 8355   1.300   1.652   6.756
  325TP3      O 8356   1.572   0.628   7.903
  325TP3     H1 8357   1.528   0.673   7.829
  325TP3     H2 8358   1.570   0.536   7.873
  326TP3      O 8359   0.308   1.282   7.716
  326TP3     H1 8360   0.313   1.232   7.800
  326TP3     H2 8361   0.225   1.243   7.680
  327TP3      O 8362   0.564   0.130   7.307
  327TP3     H1 8363   0.479   0.119   7.257
  327TP3     H2 8364   0.546   0.215   7.347
  328TP3      O 8365   1.022   0.115   7.653
  328TP3     H1 8366   1.070   0.046   7.697
  328TP3     H2 8367   0.934   0.074   7.635
  329TP3      O 8368   1.352   0.458   7.718
  329TP3     H1 8369   1.295   0.442   7.797
  329TP3     H2 8370   1.340   0.554   7.701
  330TP3      O 8371   0.570   0.611   7.424
  330TP3     H1 8372   0.497   0.615   7.489
  330TP3     H2 8373   0.567   0.702   7.384
  331TP3      O 8374   0.568   0.619   6.912
  331TP3     H1 8375   0.472   0.602   6.894
  331TP3     H2 8376   0.607   0.596   6.824
  332TP3      O 8377   1.115   0.669   6.778
  332TP3     H1 8378   1.081   0.757   6.752
  332TP3     H2 8379   1.191   0.656   6.719
  333TP3      O 8380   1.022   0.698   7.926
  333TP3     H1 8381   0.975   0.616   7.954
  333TP3     H2 8382   1.106   0.690   7.975
  334TP3      O 8383   1.225   0.631   7.072
  334TP3     H1 8384   1.194   0.687   6.999
  334TP3     H2 8385   1.231   0.545   7.028
  335TP3      O 8386   0.338   0.628   7.585
  335TP3     H1 8387   0.344   0.674   7.670
  335TP3     H2 8388   0.292   0.546   7.607
  336TP3      O 8389   0.672   0.388   6.286
  336TP3     H1 8390   0.622   0.329   6.345
  336TP3     H2 8391   0.607   0.408   6.218
  337TP3      O 8392   0.042   0.375   6.964
  337TP3     H1 8393   0.072   0.344   7.052
  337TP3     H2 8394   0.051   0.295   6.910
  338TP3      O 8395   0.146   0.420   6.530
  338TP3     H1 8396   0.189   0.480   6.466
  338TP3     H2 8397   0.062   0.466   6.547
  339TP3      O 8398   1.137   0.781   7.520
  339TP3     H1 8399   1.181   0.712   7.466
  339TP3     H2 8400   1.090   0.729   7.587
  340TP3      O 8401   0.823   0.395   7.014
  340TP3     H1 8402   0.729   0.377   7.038
  340TP3     H2 8403   0.870   0.354   7.088
  341TP3      O 8404   0.307   0.536   6.886
  341TP3     H1 8405   0.214   0.543   6.860
  341TP3     H2 8406   0.332   0.445   6.857
  342TP3      O 8407   0.663   0.544   6.657
  342TP3     H1 8408   0.759   0.547   6.673
  342TP3     H2 8409   0.646   0.616   6.594
  343TP3      O 8410   1.264   0.306   7.328
  343TP3     H1 8411   1.197   0.309   7.399
  343TP3     H2 8412   1.214   0.273   7.252
  344TP3      O 8413   1.581   1.868   7.973
  344TP3     H1 8414   1.610   1.899   7.885
  344TP3     H2 8415   1.655   1.897   8.028
  345TP3      O 8416   0.350   1.113   7.926
  345TP3     H1 8417   0.422   1.137   7.989
  345TP3     H2 8418   0.275   1.114   7.987
  346TP3      O 8419   0.950   0.655   7.197
  346TP3     H1 8420   1.014   0.603   7.146
  346TP3     H2 8421   0.932   0.597   7.272
  347TP3      O 8422   0.452   0.277   6.832
  347TP3     H1 8423   0.418   0.188   6.848
  347TP3     H2 8424   0.534   0.257   6.785
  348TP3      O 8425   0.814   0.484   7.439
  348TP3     H1 8426   0.733   0.540   7.445
  348TP3     H2 8427   0.872   0.523   7.507
  349TP3      O 8428   0.870   1.105   6.608
  349TP3     H1 8429   0.786   1.064   6.585
  349TP3     H2 8430   0.853   1.133   6.700
  350TP3      O 8431   1.598   1.034   7.490
  350TP3     H1 8432   1.649   1.085   7.424
  350TP3     H2 8433   1.510   1.033   7.447
  351TP3      O 8434   1.257   0.399   6.417
  351TP3     H1 8435   1.161   0.411   6.410
  351TP3     H2 8436   1.290   0.481   6.459
  352TP3      O 8437   1.022   1.143   7.734
  352TP3     H1 8438   0.986   1.095   7.810
  352TP3     H2 8439   0.991   1.233   7.749
  353TP3      O 8440   1.332   0.587   6.589
  353TP3     H1 8441   1.416   0.565   6.636
  353TP3     H2 8442   1.355   0.668   6.544
  354TP3      O 8443   0.395   1.057   7.189
  354TP3     H1 8444   0.452   1.041   7.111
  354TP3     H2 8445   0.392   0.970   7.232
  355TP3      O 8446   1.084   1.257   6.532
  355TP3     H1 8447   1.044   1.345   6.548
  355TP3     H2 8448   1.006   1.198   6.538
  356TP3      O 8449   0.107   0.902   7.715
  356TP3     H1 8450   0.117   0.859   7.801
  356TP3     H2 8451   0.036   0.845   7.682
  357TP3      O 8452   0.784   0.847   7.928
  357TP3     H1 8453   0.748   0.809   7.847
  357TP3     H2 8454   0.875   0.811   7.928
  358TP3      O 8455   1.257   1.382   7.733
  358TP3     H1 8456   1.164   1.398   7.707
  358TP3     H2 8457   1.250   1.412   7.825
  359TP3      O 8458   1.829   0.588   6.554
  359TP3     H1 8459   1.752   0.571   6.496
  359TP3     H2 8460   1.831   0.685   6.556
  360TP3      O 8461   1.817   1.179   7.845
  360TP3     H1 8462   1.728   1.206   7.811
  360TP3     H2 8463   1.871   1.178   7.762
  361TP3      O 8464   1.641   1.484   6.600
  361TP3     H1 8465   1.616   1.402   6.647
  361TP3     H2 8466   1.683   1.456   6.518
  362TP3      O 8467   1.371   0.964   7.318
  362TP3     H1 8468   1.277   0.944   7.305
  362TP3     H2 8469   1.413   0.889   7.271
  363TP3      O 8470   0.622   1.395   6.924
  363TP3     H1 8471   0.670   1.479   6.914
  363TP3     H2 8472   0.535   1.420   6.893
  364TP3      O 8473   0.763   1.164   6.880
  364TP3     H1 8474   0.727   1.255   6.889
  364TP3     H2 8475   0.693   1.111   6.923
  365TP3      O 8476   0.808   1.583   7.524
  365TP3     H1 8477   0.857   1.660   7.493
  365TP3     H2 8478   0.873   1.544   7.586
  366TP3      O 8479   0.633   1.654   6.834
  366TP3     H1 8480   0.538   1.670   6.852
  366TP3     H2 8481   0.671   1.740   6.861
  367TP3      O 8482   1.153   1.177   7.481
  367TP3     H1 8483   1.127   1.159   7.575
  367TP3     H2 8484   1.219   1.109   7.464
  368TP3      O 8485   1.445   1.638   7.730
  368TP3     H1 8486   1.372   1.592   7.685
  368TP3     H2 8487   1.461   1.709   7.663
  369TP3      O 8488   0.254   0.364   7.667
  369TP3     H1 8489   0.165   0.402   7.673
  369TP3     H2 8490   0.234   0.277   7.703
  370TP3      O 8491   0.211   1.540   7.509
  370TP3     H1 8492   0.245   1.450   7.512
  370TP3     H2 8493   0.241   1.573   7.595
  371TP3      O 8494   0.336   1.074   6.534
  371TP3     H1 8495   0.263   1.112   6.591
  371TP3     H2 8496   0.388   1.153   6.517
  372TP3      O 8497   1.128   0.343   7.563
  372TP3     H1 8498   1.196   0.347   7.631
  372TP3     H2 8499   1.082   0.260   7.589
  373TP3      O 8500   1.209   0.295   6.678
  373TP3     H1 8501   1.216   0.349   6.597
  373TP3     H2 8502   1.250   0.352   6.744
  374TP3      O 8503   0.966   1.511   6.548
  374TP3     H1 8504   0.884   1.560   6.570
  374TP3     H2 8505   1.017   1.571   6.494
  375TP3      O 8506   0.915   0.475   6.758
  375TP3     H1 8507   0.995   0.531   6.764
  375TP3     H2 8508   0.887   0.461   6.851
  376TP3      O 8509   0.980   0.582   7.678
  376TP3     H1 8510   0.985   0.631   7.762
  376TP3     H2 8511   1.040   0.506   7.687
  377TP3      O 8512   1.003   0.196   6.847
  377TP3     H1 8513   0.965   0.257   6.912
  377TP3     H2 8514   1.071   0.250   6.803
  378TP3      O 8515   0.702   1.620   6.565
  378TP3     H1 8516   0.721   1.699   6.511
  378TP3     H2 8517   0.675   1.653   6.653
  379TP3      O 8518   0.565   0.292   6.518
  379TP3     H1 8519   0.567   0.380   6.557
  379TP3     H2 8520   0.655   0.263   6.547
  380TP3      O 8521   1.588   0.361   7.767
  380TP3     H1 8522   1.497   0.395   7.750
  380TP3     H2 8523   1.622   0.362   7.676
  381TP3      O 8524   1.454   0.741   7.163
  381TP3     H1 8525   1.372   0.696   7.133
  381TP3     H2 8526   1.502   0.672   7.215
  382TP3      O 8527   1.560   1.671   7.327
  382TP3     H1 8528   1.554   1.738   7.255
  382TP3     H2 8529   1.657   1.674   7.342
  383TP3      O 8530   0.325   0.100   7.214
  383TP3     H1 8531   0.301   0.102   7.118
  383TP3     H2 8532   0.268   0.025   7.242
  384TP3      O 8533   0.208   1.475   6.825
  384TP3     H1 8534   0.120   1.514   6.816
  384TP3     H2 8535   0.253   1.515   6.750
  385TP3      O 8536   0.134   1.736   7.942
  385TP3     H1 8537   0.179   1.722   8.028
  385TP3     H2 8538   0.082   1.655   7.934
  386TP3      O 8539   0.595   1.623   8.115
  386TP3     H1 8540   0.675   1.576   8.144
  386TP3     H2 8541   0.591   1.598   8.020
  387TP3      O 8542   1.233   1.469   7.991
  387TP3     H1 8543   1.206   1.378   8.019
  387TP3     H2 8544   1.317   1.481   8.041
  388TP3      O 8545   0.106   1.113   8.050
  388TP3     H1 8546   0.131   1.023   8.019
  388TP3     H2 8547   0.051   1.145   7.977
  389TP3      O 8548   0.787   1.112   7.984
  389TP3     H1 8549   0.752   1.148   7.900
  389TP3     H2 8550   0.789   1.014   7.970
  390TP3      O 8551   1.352   1.097   7.733
  390TP3     H1 8552   1.434   1.151   7.730
  390TP3     H2 8553   1.287   1.169   7.734
  391TP3      O 8554   0.200   0.838   7.990
  391TP3     H1 8555   0.251   0.756   7.983
  391TP3     H2 8556   0.192   0.843   8.087
  392TP3      O 8557   0.593   0.729   7.723
  392TP3     H1 8558   0.531   0.800   7.748
  392TP3     H2 8559   0.638   0.769   7.647
  393TP3      O 8560   1.107   0.993   8.081
  393TP3     H1 8561   1.194   0.980   8.039
  393TP3     H2 8562   1.088   0.908   8.123
  394TP3      O 8563   0.645   0.471   7.823
  394TP3     H1 8564   0.654   0.404   7.754
  394TP3     H2 8565   0.629   0.553   7.772
  395TP3      O 8566   0.683   0.305   7.585
  395TP3     H1 8567   0.732   0.350   7.512
  395TP3     H2 8568   0.591   0.302   7.548
  396TP3      O 8569   0.829   0.861   7.611
  396TP3     H1 8570   0.905   0.843   7.556
  396TP3     H2 8571   0.792   0.943   7.573
  397TP3      O 8572   1.271   0.630   8.104
  397TP3     H1 8573   1.291   0.535   8.094
  397TP3     H2 8574   1.358   0.671   8.099
  398TP3      O 8575   1.409   0.914   7.935
  398TP3     H1 8576   1.379   0.979   7.868
  398TP3     H2 8577   1.504   0.908   7.908
  399TP3      O 8578   0.491   0.590   8.027
  399TP3     H1 8579   0.412   0.535   8.008
  399TP3     H2 8580   0.549   0.560   7.954
  400TP3      O 8581   0.747   0.050   7.635
  400TP3     H1 8582   0.738   0.147   7.619
  400TP3     H2 8583   0.682   0.017   7.571
  401TP3      O 8584   0.886   0.487   7.994
  401TP3     H1 8585   0.850   0.459   8.081
  401TP3     H2 8586   0.811   0.464   7.935
  402TP3      O 8587   1.156   0.398   7.898
  402TP3     H1 8588   1.061   0.399   7.913
  402TP3     H2 8589   1.189   0.343   7.973
  403TP3      O 8590   1.299   0.282   8.084
  403TP3     H1 8591   1.324   0.188   8.078
  403TP3     H2 8592   1.287   0.299   8.181
  404TP3      O 8593   0.301   0.379   7.998
  404TP3     H1 8594   0.324   0.301   7.946
  404TP3     H2 8595   0.278   0.343   8.087
  405TP3      O 8596   0.762   4.470   7.892
  405TP3     H1 8597   0.831   4.403   7.904
  405TP3     H2 8598   0.763   4.486   7.795
  406TP3      O 8599   0.815   0.149   8.113
  406TP3     H1 8600   0.803   0.100   8.029
  406TP3     H2 8601   0.760   0.228   8.097
  407TP3      O 8602   0.757   1.849   6.423
  407TP3     H1 8603   0.853   1.845   6.439
  407TP3     H2 8604   0.751   1.910   6.351
  408TP3      O 8605   0.128   1.294   6.380
  408TP3     H1 8606   0.222   1.312   6.391
  408TP3     H2 8607   0.125   1.241   6.300
  409TP3      O 8608   4.462   1.880   6.887
  409TP3     H1 8609   4.403   1.831   6.828
  409TP3     H2 8610   4.499   1.814   6.948
  410TP3      O 8611   0.078   1.657   7.051
  410TP3     H1 8612   0.049   1.566   7.075
  410TP3     H2 8613   0.102   1.690   7.140
  411TP3      O 8614   1.813   1.749   7.370
  411TP3     H1 8615   1.844   1.751   7.461
  411TP3     H2 8616   1.890   1.782   7.322
  412TP3      O 8617   1.785   1.690   7.652
  412TP3     H1 8618   1.742   1.616   7.604
  412TP3     H2 8619   1.833   1.640   7.721
  413TP3      O 8620   1.635   1.255   8.119
  413TP3     H1 8621   1.542   1.264   8.148
  413TP3     H2 8622   1.671   1.341   8.150
  414TP3      O 8623   1.804   0.901   6.836
  414TP3     H1 8624   1.724   0.861   6.876
  414TP3     H2 8625   1.859   0.921   6.914
  415TP3      O 8626   1.776   1.174   7.341
  415TP3     H1 8627   1.853   1.131   7.300
  415TP3     H2 8628   1.796   1.269   7.326
  416TP3      O 8629   1.631   1.462   7.570
  416TP3     H1 8630   1.560   1.499   7.625
  416TP3     H2 8631   1.581   1.428   7.493
  417TP3      O 8632   1.679   0.608   6.324
  417TP3     H1 8633   1.663   0.671   6.253
  417TP3     H2 8634   1.641   0.526   6.285
  418TP3      O 8635   1.583   0.750   6.905
  418TP3     H1 8636   1.568   0.655   6.895
  418TP3     H2 8637   1.554   0.766   6.997
  419TP3      O 8638   0.114   0.981   7.295
  419TP3     H1 8639   0.122   0.966   7.199
  419TP3     H2 8640   0.192   0.936   7.333
  420TP3      O 8641   1.671   0.945   7.879
  420TP3     H1 8642   1.734   0.870   7.879
  420TP3     H2 8643   1.730   1.022   7.867
  421TP3      O 8644   1.816   0.732   7.941
  421TP3     H1 8645   1.730   0.695   7.914
  421TP3     H2 8646   1.875   0.656   7.927
  422TP3      O 8647   1.595   0.355   6.251
  422TP3     H1 8648   1.637   0.305   6.323
  422TP3     H2 8649   1.502   0.325   6.256
  423TP3      O 8650   1.547   0.511   6.740
  423TP3     H1 8651   1.574   0.419   6.761
  423TP3     H2 8652   1.631   0.548   6.713
  424TP3      O 8653   1.614   0.567   7.290
  424TP3     H1 8654   1.711   0.586   7.290
  424TP3     H2 8655   1.597   0.579   7.385
  425TP3      O 8656   1.619   0.638   7.571
  425TP3     H1 8657   1.528   0.668   7.594
  425TP3     H2 8658   1.662   0.722   7.543
  426TP3      O 8659   0.079   0.516   7.952
  426TP3     H1 8660   0.164   0.467   7.954
  426TP3     H2 8661   0.017   0.441   7.952
  427TP3      O 8662   1.872   0.047   8.099
  427TP3     H1 8663   1.883  -0.023   8.032
  427TP3     H2 8664   1.851   0.124   8.041
  428TP3      O 8665   1.620   0.243   6.749
  428TP3     H1 8666   1.635   0.202   6.837
  428TP3     H2 8667   1.552   0.183   6.711
  429TP3      O 8668   0.171   0.323   7.195
  429TP3     H1 8669   0.211   0.243   7.234
  429TP3     H2 8670   0.213   0.394   7.245
  430TP3      O 8671   0.047   0.612   7.310
  430TP3     H1 8672   0.067   0.611   7.216
  430TP3     H2 8673   0.041   0.706   7.328
  431TP3      O 8674   1.795   0.243   7.942
  431TP3     H1 8675   1.707   0.286   7.940
  431TP3     H2 8676   1.790   0.196   7.856
  432TP3      O 8677   1.801   0.241   6.414
  432TP3     H1 8678   1.827   0.173   6.349
  432TP3     H2 8679   1.869   0.305   6.406
  433TP3      O 8680   0.032   0.248   6.724
  433TP3     H1 8681  -0.058   0.263   6.692
  433TP3     H2 8682   0.086   0.297   6.660
  434TP3      O 8683   1.505   1.738   6.912
  434TP3     H1 8684   1.576   1.710   6.852
  434TP3     H2 8685   1.555   1.787   6.979
  435TP3      O 8686   4.506   0.081   7.546
  435TP3     H1 8687   4.435   0.077   7.611
  435TP3     H2 8688   4.476   0.158   7.497
  436TP3      O 8689   0.255   1.435   7.968
  436TP3     H1 8690   0.172   1.446   7.921
  436TP3     H2 8691   0.230   1.425   8.060
  437TP3      O 8692   0.539   1.536   7.590
  437TP3     H1 8693   0.510   1.625   7.565
  437TP3     H2 8694   0.633   1.538   7.560
  438TP3      O 8695   0.970   1.674   7.879
  438TP3     H1 8696   0.979   1.638   7.970
  438TP3     H2 8697   1.062   1.704   7.862
  439TP3      O 8698   1.198   1.802   7.813
  439TP3     H1 8699   1.274   1.746   7.788
  439TP3     H2 8700   1.234   1.848   7.891
  440TP3      O 8701   1.718   0.082   7.730
  440TP3     H1 8702   1.634   0.119   7.696
  440TP3     H2 8703   1.715  -0.005   7.687
  441TP3      O 8704   0.263   1.819   7.590
  441TP3     H1 8705   0.190   1.871   7.546
  441TP3     H2 8706   0.230   1.810   7.681
  442TP3      O 8707   0.528   1.825   7.504
  442TP3     H1 8708   0.433   1.812   7.523
  442TP3     H2 8709   0.527   1.867   7.415
  443TP3      O 8710   0.999   1.802   7.411
  443TP3     H1 8711   0.952   1.859   7.348
  443TP3     H2 8712   1.012   1.864   7.486
  444TP3      O 8713   1.222   1.677   7.524
  444TP3     H1 8714   1.143   1.711   7.478
  444TP3     H2 8715   1.279   1.754   7.514
  445TP3      O 8716   1.481   1.837   7.537
  445TP3     H1 8717   1.485   1.933   7.513
  445TP3     H2 8718   1.509   1.798   7.451
  446TP3      O 8719   0.238   1.726   7.288
  446TP3     H1 8720   0.226   1.673   7.369
  446TP3     H2 8721   0.303   1.675   7.237
  447TP3      O 8722   0.434   1.589   7.147
  447TP3     H1 8723   0.419   1.497   7.176
  447TP3     H2 8724   0.519   1.609   7.192
  448TP3      O 8725   0.696   1.639   7.238
  448TP3     H1 8726   0.708   1.546   7.214
  448TP3     H2 8727   0.702   1.635   7.334
  449TP3      O 8728   1.032   0.211   7.148
  449TP3     H1 8729   0.977   0.140   7.188
  449TP3     H2 8730   1.095   0.157   7.100
  450TP3      O 8731   1.552   0.029   7.155
  450TP3     H1 8732   1.609   0.080   7.095
  450TP3     H2 8733   1.463   0.056   7.128
  451TP3      O 8734   1.719   0.137   6.975
  451TP3     H1 8735   1.782   0.071   6.943
  451TP3     H2 8736   1.777   0.216   6.990
  452TP3      O 8737   0.279   0.089   6.926
  452TP3     H1 8738   0.199   0.061   6.879
  452TP3     H2 8739   0.325   0.004   6.932
  453TP3      O 8740   0.166   0.064   6.590
  453TP3     H1 8741   0.212   0.113   6.521
  453TP3     H2 8742   0.080   0.108   6.592
  454TP3      O 8743   0.739   0.079   6.906
  454TP3     H1 8744   0.830   0.109   6.911
  454TP3     H2 8745   0.724   0.043   6.996
  455TP3      O 8746   1.312   0.094   7.069
  455TP3     H1 8747   1.301   0.087   6.975
  455TP3     H2 8748   1.280   0.008   7.104
  456TP3      O 8749   1.424   0.100   6.645
  456TP3     H1 8750   1.340   0.147   6.632
  456TP3     H2 8751   1.397   0.015   6.684
  457TP3      O 8752   0.158   1.646   6.595
  457TP3     H1 8753   0.077   1.639   6.542
  457TP3     H2 8754   0.150   1.737   6.624
  458TP3      O 8755   0.345   0.248   6.353
  458TP3     H1 8756   0.396   0.183   6.303
  458TP3     H2 8757   0.409   0.266   6.425
  459TP3      O 8758   0.827   0.260   6.607
  459TP3     H1 8759   0.866   0.204   6.676
  459TP3     H2 8760   0.853   0.348   6.642
  460TP3      O 8761   1.028   1.779   6.434
  460TP3     H1 8762   1.125   1.786   6.428
  460TP3     H2 8763   1.016   1.720   6.358
  461TP3      O 8764   1.699   1.725   6.716
  461TP3     H1 8765   1.685   1.641   6.668
  461TP3     H2 8766   1.695   1.790   6.646
  462TP3      O 8767   0.264   0.110   7.878
  462TP3     H1 8768   0.220   0.042   7.931
  462TP3     H2 8769   0.353   0.119   7.917
  463TP3      O 8770   0.476   0.095   8.047
  463TP3     H1 8771   0.556   0.052   8.011
  463TP3     H2 8772   0.431   0.014   8.079
  464TP3      O 8773   1.363   4.518   8.009
  464TP3     H1 8774   1.308   4.484   8.082
  464TP3     H2 8775   1.431   4.449   7.992
  465TP3      O 8776   1.626   1.595   7.926
  465TP3     H1 8777   1.550   1.582   7.865
  465TP3     H2 8778   1.616   1.690   7.942
  466TP3      O 8779   3.074   0.982   6.917
  466TP3     H1 8780   3.070   1.080   6.918
  466TP3     H2 8781   2.998   0.962   6.860
  467TP3      O 8782   2.958   0.902   7.267
  467TP3     H1 8783   2.956   0.842   7.343
  467TP3     H2 8784   2.914   0.850   7.197
  468TP3      O 8785   2.189   0.875   7.425
  468TP3     H1 8786   2.199   0.804   7.491
  468TP3     H2 8787   2.266   0.931   7.448
  469TP3      O 8788   3.318   1.200   7.101
  469TP3     H1 8789   3.283   1.127   7.153
  469TP3     H2 8790   3.327   1.270   7.168
  470TP3      O 8791   2.285   1.316   7.279
  470TP3     H1 8792   2.255   1.230   7.244
  470TP3     H2 8793   2.381   1.302   7.276
  471TP3      O 8794   1.952   0.675   6.805
  471TP3     H1 8795   1.902   0.759   6.814
  471TP3     H2 8796   1.885   0.616   6.772
  472TP3      O 8797   2.019   0.896   7.038
  472TP3     H1 8798   2.052   0.815   7.081
  472TP3     H2 8799   2.087   0.914   6.971
  473TP3      O 8800   3.038   1.720   7.124
  473TP3     H1 8801   3.102   1.653   7.090
  473TP3     H2 8802   3.013   1.679   7.207
  474TP3      O 8803   2.793   1.145   7.323
  474TP3     H1 8804   2.825   1.084   7.254
  474TP3     H2 8805   2.878   1.161   7.370
  475TP3      O 8806   3.651   0.309   7.392
  475TP3     H1 8807   3.668   0.373   7.465
  475TP3     H2 8808   3.709   0.347   7.324
  476TP3      O 8809   3.113   0.594   7.356
  476TP3     H1 8810   3.131   0.498   7.356
  476TP3     H2 8811   3.101   0.608   7.260
  477TP3      O 8812   2.415   0.399   7.068
  477TP3     H1 8813   2.437   0.480   7.016
  477TP3     H2 8814   2.382   0.342   6.996
  478TP3      O 8815   3.196   0.402   6.903
  478TP3     H1 8816   3.259   0.378   6.975
  478TP3     H2 8817   3.248   0.468   6.855
  479TP3      O 8818   2.081   0.644   7.144
  479TP3     H1 8819   2.147   0.591   7.193
  479TP3     H2 8820   2.097   0.613   7.053
  480TP3      O 8821   2.596   0.797   7.084
  480TP3     H1 8822   2.668   0.740   7.114
  480TP3     H2 8823   2.550   0.735   7.024
  481TP3      O 8824   3.695   0.451   7.616
  481TP3     H1 8825   3.638   0.529   7.602
  481TP3     H2 8826   3.700   0.447   7.713
  482TP3      O 8827   2.322   0.300   7.477
  482TP3     H1 8828   2.285   0.349   7.400
  482TP3     H2 8829   2.250   0.316   7.543
  483TP3      O 8830   3.039   1.238   6.829
  483TP3     H1 8831   3.009   1.215   6.739
  483TP3     H2 8832   3.010   1.331   6.837
  484TP3      O 8833   2.562   1.056   7.493
  484TP3     H1 8834   2.494   1.120   7.523
  484TP3     H2 8835   2.635   1.115   7.465
  485TP3      O 8836   3.378   0.352   7.106
  485TP3     H1 8837   3.350   0.273   7.156
  485TP3     H2 8838   3.450   0.386   7.161
  486TP3      O 8839   2.269   0.481   7.277
  486TP3     H1 8840   2.335   0.546   7.311
  486TP3     H2 8841   2.321   0.438   7.204
  487TP3      O 8842   2.412   1.259   7.580
  487TP3     H1 8843   2.404   1.350   7.545
  487TP3     H2 8844   2.323   1.248   7.622
  488TP3      O 8845   2.006   1.213   6.658
  488TP3     H1 8846   1.996   1.254   6.572
  488TP3     H2 8847   2.026   1.293   6.713
  489TP3      O 8848   3.377   1.386   7.335
  489TP3     H1 8849   3.280   1.398   7.347
  489TP3     H2 8850   3.403   1.477   7.311
  490TP3      O 8851   3.417   0.205   7.483
  490TP3     H1 8852   3.342   0.262   7.463
  490TP3     H2 8853   3.487   0.244   7.426
  491TP3      O 8854   2.654   4.510   7.185
  491TP3     H1 8855   2.691   4.430   7.225
  491TP3     H2 8856   2.587   4.537   7.252
  492TP3      O 8857   3.207   1.565   6.998
  492TP3     H1 8858   3.244   1.490   6.947
  492TP3     H2 8859   3.257   1.639   6.956
  493TP3      O 8860   3.327   1.356   6.842
  493TP3     H1 8861   3.300   1.283   6.783
  493TP3     H2 8862   3.330   1.308   6.927
  494TP3      O 8863   3.484   1.219   7.695
  494TP3     H1 8864   3.500   1.149   7.628
  494TP3     H2 8865   3.510   1.299   7.646
  495TP3      O 8866   2.937   0.905   6.667
  495TP3     H1 8867   2.872   0.971   6.635
  495TP3     H2 8868   3.011   0.915   6.604
  496TP3      O 8869   3.676   0.850   7.496
  496TP3     H1 8870   3.612   0.924   7.500
  496TP3     H2 8871   3.728   0.876   7.417
  497TP3      O 8872   3.288   0.925   6.766
  497TP3     H1 8873   3.213   0.950   6.825
  497TP3     H2 8874   3.338   0.862   6.821
  498TP3      O 8875   3.276   0.741   7.679
  498TP3     H1 8876   3.274   0.826   7.727
  498TP3     H2 8877   3.215   0.766   7.607
  499TP3      O 8878   2.442   0.988   6.955
  499TP3     H1 8879   2.415   0.951   6.868
  499TP3     H2 8880   2.506   0.922   6.988
  500TP3      O 8881   2.570   1.328   7.223
  500TP3     H1 8882   2.573   1.284   7.137
  500TP3     H2 8883   2.652   1.294   7.266
  501TP3      O 8884   2.473   0.864   7.326
  501TP3     H1 8885   2.524   0.870   7.242
  501TP3     H2 8886   2.516   0.932   7.382
  502TP3      O 8887   3.121   1.425   7.393
[truncated: 1,168,202 more chars]
