# Supplementary material for: gmx_ffconv: A Fast, User-Friendly Semi-Automated All-Atom Force Field Converter for GROMACS
Source: J Chem Inf Model. 2025 Sep 20;65(19):9850–5. doi: 10.1021/acs.jcim.5c02200 (PMC12529758; doi:10.1021/acs.jcim.5c02200)
Supplement: Supplementary file 2 [file ci5c02200_si_002.zip › gmx_ffconv_JCIM/Tutorial/Example3/CSV_COMBINED/DPPC_tail1_tail2.csv]

AMBER	CHARMM
H2S	H2S
H2R	H2R
H3R	H3R
H3S	H3S
H4S	H4S
H4R	H4R
H5S	H5S
H5R	H5R
H6S	H6S
H6R	H6R
H7S	H7S
H7R	H7R
H8S	H8S
H8R	H8R
H9R	H9R
H9S	H9S
H10S	H10S
H10R	H10R
H11S	H11S
H11R	H11R
H12S	H12S
H12R	H12R
H13S	H13S
H13R	H13R
H14S	H14S
H14R	H14R
H15S	H15S
H15R	H15R
H16T	H16T
H16R	H16R
H16S	H16S
H2S_	H2Y
H2R_	H2X
H3R_	H3X
H3S_	H3Y
H4S_	H4Y
H4R_	H4X
H5S_	H5Y
H5R_	H5X
H6S_	H6Y
H6R_	H6X
H7S_	H7Y
H7R_	H7X
H8S_	H8Y
H8R_	H8X
H9S_	H9Y
H9R_	H9X
H10S_	H10Y
H10R_	H10X
H11S_	H11Y
H11R_	H11X
H12S_	H12Y
H12R_	H12X
H13S_	H13Y
H13R_	H13X
H14S_	H14Y
H14R_	H14X
H15S_	H15Y
H15R_	H15X
H16S_	H16Y
H16R_	H16X
H16T_	H16Z
