# Supplementary material for: gmx_ffconv: A Fast, User-Friendly Semi-Automated All-Atom Force Field Converter for GROMACS
Source: J Chem Inf Model. 2025 Sep 20;65(19):9850–5. doi: 10.1021/acs.jcim.5c02200 (PMC12529758; doi:10.1021/acs.jcim.5c02200)
Supplement: Supplementary file 2 [file ci5c02200_si_002.zip › gmx_ffconv_JCIM/Tutorial/Example1/toppar_AMBER/forcefield.itp]

;;
;; Generated by CHARMM-GUI FF-Converter
;;
;; Correspondance:
;; jul316@lehigh.edu or wonpil@lehigh.edu
;;
;; AMBER FF in GROMACS format
;;


[ defaults ]
; nbfunc	comb-rule	gen-pairs	fudgeLJ	fudgeQQ
1	2	yes	0.500000	0.833333

[ atomtypes ]
; name	at.num	mass	charge	ptype	sigma	epsilon	;	sigma_14	epsilon_14
      HW     1     1.0080      0.417     A    0.00000000000e+00    0.000000e+00 
      hA     1     1.0080      0.049     A    2.64953278775e-01    6.568880e-02 
      hB     1     1.0080      0.132     A    2.22724679535e-01    2.928800e-02 
      hE     1     1.0080      0.045     A    2.47135304412e-01    6.568880e-02 
      hL     1     1.0080      0.043     A    2.60142425697e-01    4.184000e-02 
      hN     1     1.0080      0.349     A    1.06907846177e-01    6.568880e-02 
      hO     1     1.0080      0.443     A    1.06907846177e-01    6.568880e-02 
      hX     1     1.0080      0.092     A    1.95997717991e-01    6.568880e-02 
      cA     6    12.0100      0.274     A    3.39966950842e-01    4.577296e-01 
      cB     6    12.0100     -0.244     A    3.39966950842e-01    3.598240e-01 
      cC     6    12.0100      0.888     A    3.39966950842e-01    3.598240e-01 
      cD     6    12.0100     -0.143     A    3.39966950842e-01    4.577296e-01 
      nA     7    14.0100     -0.368     A    3.24999852378e-01    7.112800e-01 
      OW     8    16.0000     -0.834     A    3.15075240658e-01    6.359680e-01 
      oC     8    16.0000     -0.651     A    2.95992190115e-01    8.786400e-01 
      oH     8    16.0000     -0.767     A    3.06647338784e-01    8.803136e-01 
      oP     8    16.0000     -0.877     A    2.95992190115e-01    8.786400e-01 
      oS     8    16.0000     -0.594     A    3.00001234347e-01    7.112800e-01 
      oT     8    16.0000     -0.547     A    3.00001234347e-01    7.112800e-01 
      pA    15    30.9700      1.374     A    3.74177461619e-01    8.368000e-01 
     Cl-    17    35.4500     -1.000     A    4.47765695737e-01    1.489127e-01 
      K+    19    39.1000      1.000     A    3.03796462886e-01    8.103693e-01 

[ bondtypes ]
; i	j	func	b0	Kb
     HW      HW     1  1.513600e-01  4.627504e+05
     OW      HW     1  9.572000e-02  4.627504e+05
     cA      cA     1  1.535000e-01  2.536341e+05
     cA      cD     1  1.535000e-01  2.536341e+05
     cA      hA     1  1.092000e-01  2.822526e+05
     cA      hE     1  1.093000e-01  2.810811e+05
     cA      hX     1  1.091000e-01  2.834242e+05
     cA      oH     1  1.426000e-01  2.628389e+05
     cA      oS     1  1.439000e-01  2.522952e+05
     cA      oT     1  1.439000e-01  2.522952e+05
     cB      cA     1  1.508000e-01  2.747214e+05
     cB      cB     1  1.324000e-01  4.934610e+05
     cB      cD     1  1.508000e-01  2.747214e+05
     cB      hB     1  1.087000e-01  2.881102e+05
     cC      oC     1  1.214000e-01  5.422464e+05
     cD      cC     1  1.508000e-01  2.747214e+05
     cD      cD     1  1.535000e-01  2.536341e+05
     cD      hL     1  1.092000e-01  2.822526e+05
     hN      nA     1  1.033000e-01  3.087792e+05
     hO      oH     1  9.740000e-02  3.092813e+05
     nA      cA     1  1.499000e-01  2.456845e+05
     oS      cC     1  1.343000e-01  3.441758e+05
     pA      oP     1  1.480000e-01  4.393200e+05
     pA      oT     1  1.610000e-01  1.924640e+05

[ pairtypes ]
; i	j	func	sigma1-4	epsilon1-4

[ angletypes ]
; i	j	k	func	th0	Kth	s0	Kub
     cA      cA      cA     5  1.1063000e+02  5.2894128e+02  0.0000000e+00  0.0000000e+00
     cA      cA      cB     5  1.1144000e+02  5.3161904e+02  0.0000000e+00  0.0000000e+00
     cA      cA      cD     5  1.1063000e+02  5.2894128e+02  0.0000000e+00  0.0000000e+00
     cA      cA      hA     5  1.1005000e+02  3.8802416e+02  0.0000000e+00  0.0000000e+00
     cA      cA      hX     5  1.1174000e+02  3.8509536e+02  0.0000000e+00  0.0000000e+00
     cA      cA      nA     5  1.1432000e+02  5.3931760e+02  0.0000000e+00  0.0000000e+00
     cA      cA      oH     5  1.0943000e+02  5.6668096e+02  0.0000000e+00  0.0000000e+00
     cA      cA      oS     5  1.0842000e+02  5.6718304e+02  0.0000000e+00  0.0000000e+00
     cA      cB      cA     5  1.1652000e+02  5.2467360e+02  0.0000000e+00  0.0000000e+00
     cA      cB      cB     5  1.2342000e+02  5.3831344e+02  0.0000000e+00  0.0000000e+00
     cA      cB      hB     5  1.1730000e+02  3.8208288e+02  0.0000000e+00  0.0000000e+00
     cA      cD      hL     5  1.1005000e+02  3.8802416e+02  0.0000000e+00  0.0000000e+00
     cA      nA      cA     5  1.1064000e+02  5.2584512e+02  0.0000000e+00  0.0000000e+00
     cA      nA      hN     5  1.1011000e+02  3.8651792e+02  0.0000000e+00  0.0000000e+00
     cA      oH      hO     5  1.0816000e+02  3.9404912e+02  0.0000000e+00  0.0000000e+00
     cA      oS      cC     5  1.1514000e+02  5.3245584e+02  0.0000000e+00  0.0000000e+00
     cB      cA      hA     5  1.1049000e+02  3.9354704e+02  0.0000000e+00  0.0000000e+00
     cB      cB      cD     5  1.2342000e+02  5.3831344e+02  0.0000000e+00  0.0000000e+00
     cB      cB      hB     5  1.2094000e+02  4.1873472e+02  0.0000000e+00  0.0000000e+00
     cB      cD      cD     5  1.1144000e+02  5.3161904e+02  0.0000000e+00  0.0000000e+00
     cB      cD      hL     5  1.1049000e+02  3.9354704e+02  0.0000000e+00  0.0000000e+00
     cD      cA      hA     5  1.1005000e+02  3.8802416e+02  0.0000000e+00  0.0000000e+00
     cD      cB      hB     5  1.1730000e+02  3.8208288e+02  0.0000000e+00  0.0000000e+00
     cD      cC      oC     5  1.2311000e+02  5.6927504e+02  0.0000000e+00  0.0000000e+00
     cD      cC      oS     5  1.1196000e+02  5.7956768e+02  0.0000000e+00  0.0000000e+00
     cD      cD      cA     5  1.1063000e+02  5.2894128e+02  0.0000000e+00  0.0000000e+00
     cD      cD      cC     5  1.1053000e+02  5.3379472e+02  0.0000000e+00  0.0000000e+00
     cD      cD      cD     5  1.1205000e+02  3.9496960e+02  0.0000000e+00  0.0000000e+00
     hA      cA      hA     5  1.0835000e+02  3.2995024e+02  0.0000000e+00  0.0000000e+00
     hE      cA      cA     5  1.1007000e+02  3.8794048e+02  0.0000000e+00  0.0000000e+00
     hE      cA      hE     5  1.0955000e+02  3.2785824e+02  0.0000000e+00  0.0000000e+00
     hE      cA      oH     5  1.0988000e+02  4.2651696e+02  0.0000000e+00  0.0000000e+00
     hE      cA      oS     5  1.0882000e+02  4.2542912e+02  0.0000000e+00  0.0000000e+00
     hL      cD      cC     5  1.0968000e+02  3.9496960e+02  0.0000000e+00  0.0000000e+00
     hL      cD      cD     5  1.1005000e+02  3.8802416e+02  0.0000000e+00  0.0000000e+00
     hL      cD      hL     5  1.0835000e+02  3.2995024e+02  0.0000000e+00  0.0000000e+00
     hN      nA      hN     5  1.0811000e+02  3.3907136e+02  0.0000000e+00  0.0000000e+00
     hX      cA      hX     5  1.1074000e+02  3.2668672e+02  0.0000000e+00  0.0000000e+00
     nA      cA      hX     5  1.0791000e+02  4.1019936e+02  0.0000000e+00  0.0000000e+00
     oP      pA      oP     5  1.1990000e+02  1.1715200e+03  0.0000000e+00  0.0000000e+00
     oS      cC      oC     5  1.2333000e+02  6.3538224e+02  0.0000000e+00  0.0000000e+00
     oT      cA      cA     5  1.0842000e+02  5.6718304e+02  0.0000000e+00  0.0000000e+00
     oT      cA      hE     5  1.0882000e+02  4.2542912e+02  0.0000000e+00  0.0000000e+00
     oT      pA      oP     5  1.0823000e+02  8.3680000e+02  0.0000000e+00  0.0000000e+00
     oT      pA      oT     5  1.0260000e+02  7.5312000e+02  0.0000000e+00  0.0000000e+00
     pA      oT      cA     5  1.2050000e+02  8.3680000e+02  0.0000000e+00  0.0000000e+00

[ dihedraltypes ]
; i	j	k	l	func	phi0	Kphi	mult
     cA      cA      cA      cA     9  0.000000e+00  7.531200e-01      3
     cA      cA      cA      cA     9  1.800000e+02  1.046000e+00      2
     cA      cA      cA      cA     9  1.800000e+02  8.368000e-01      1
     cA      cA      cA      cD     9  0.000000e+00  7.531200e-01      3
     cA      cA      cA      cD     9  1.800000e+02  1.046000e+00      2
     cA      cA      cA      cD     9  1.800000e+02  8.368000e-01      1
     cA      cA      cA      hA     9  0.000000e+00  6.694400e-01      3
     cA      cA      cA      oH     9  0.000000e+00  6.510304e-01      3
     cA      cA      cA      oT     9  6.000000e+01  1.673600e+00      3
     cA      cA      cA      oT     9  1.200000e+02  8.368000e-01      2
     cA      cA      cA      oT     9  1.800000e+02  3.347200e+00      1
     cA      cA      cB      cA     9  0.000000e+00  0.000000e+00      2
     cA      cA      cB      cB     9  0.000000e+00  0.000000e+00      2
     cA      cA      cB      hB     9  0.000000e+00  0.000000e+00      2
     cA      cA      cD      cD     9  0.000000e+00  7.531200e-01      3
     cA      cA      cD      cD     9  1.800000e+02  1.046000e+00      2
     cA      cA      cD      cD     9  1.800000e+02  8.368000e-01      1
     cA      cA      cD      hL     9  0.000000e+00  6.694400e-01      3
     cA      cA      nA      cA     9  0.000000e+00  6.527040e-01      3
     cA      cA      nA      hN     9  0.000000e+00  6.510304e-01      3
     cA      cA      oH      hO     9  0.000000e+00  6.694400e-01      3
     cA      cA      oH      hO     9  0.000000e+00  1.046000e+00      1
     cA      cA      oT      pA     9  0.000000e+00  0.000000e+00      3
     cA      cA      oT      pA     9  1.800000e+02 -3.347200e+00      2
     cA      cB      cA      hA     9  0.000000e+00  0.000000e+00      2
     cA      cB      cB      cA     9  1.800000e+02  2.782360e+01      2
     cA      cB      cB      cA     9  1.800000e+02  7.949600e+00      1
     cA      cB      cB      hB     9  1.800000e+02  2.782360e+01      2
     cA      cD      cD      cD     9  0.000000e+00  7.531200e-01      3
     cA      cD      cD      cD     9  1.800000e+02  1.046000e+00      2
     cA      cD      cD      cD     9  1.800000e+02  8.368000e-01      1
     cA      cD      cD      hL     9  0.000000e+00  6.694400e-01      3
     cA      oS      cC      oC     9  1.800000e+02  1.129680e+01      2
     cA      oS      cC      oC     9  1.800000e+02  5.857600e+00      1
     cA      oT      pA      oP     9  0.000000e+00  0.000000e+00      5
     cA      oT      pA      oP     9  0.000000e+00  0.000000e+00      4
     cA      oT      pA      oP     9  0.000000e+00  0.000000e+00      3
     cA      oT      pA      oP     9  0.000000e+00  8.368000e-01      2
     cA      oT      pA      oP     9  0.000000e+00  0.000000e+00      1
     cA      oT      pA      oT     9  0.000000e+00  2.510400e+00      3
     cA      oT      pA      oT     9  0.000000e+00  9.623200e+00      2
     cB      cA      cA      cA     9  0.000000e+00  0.000000e+00      5
     cB      cA      cA      cA     9  0.000000e+00  0.000000e+00      4
     cB      cA      cA      cA     9  0.000000e+00  0.000000e+00      3
     cB      cA      cA      cA     9  0.000000e+00  0.000000e+00      2
     cB      cA      cA      cA     9  0.000000e+00  0.000000e+00      1
     cB      cA      cA      hA     9  0.000000e+00  6.510304e-01      3
     cB      cA      cA      hE     9  0.000000e+00  6.510304e-01      3
     cB      cA      cA      oH     9  0.000000e+00  6.510304e-01      3
     cB      cB      cA      hA     9  1.800000e+02  1.589920e+00      3
     cB      cB      cA      hA     9  0.000000e+00  4.811600e+00      1
     cB      cB      cD      cD     9  1.800000e+02  8.368000e-01      5
     cB      cB      cD      cD     9  1.800000e+02  8.368000e-01      4
     cB      cB      cD      cD     9  1.800000e+02  1.673600e+00      3
     cB      cB      cD      cD     9  1.800000e+02  1.673600e+00      2
     cB      cB      cD      cD     9  0.000000e+00  2.510400e+00      1
     cB      cB      cD      hL     9  1.800000e+02  1.589920e+00      3
     cB      cB      cD      hL     9  0.000000e+00  4.811600e+00      1
     cB      cD      cD      cD     9  0.000000e+00  4.184000e-01      5
     cB      cD      cD      cD     9  0.000000e+00  0.000000e+00      4
     cB      cD      cD      cD     9  0.000000e+00  2.092000e+00      3
     cB      cD      cD      cD     9  0.000000e+00  0.000000e+00      2
     cB      cD      cD      cD     9  0.000000e+00  0.000000e+00      1
     cB      cD      cD      hL     9  0.000000e+00  6.510304e-01      3
     cC      cD      cD      cD     9  0.000000e+00  6.527040e-01      3
     cC      oS      cA      cA     9  3.000000e+02 -8.368000e-01      3
     cC      oS      cA      cA     9  2.400000e+02 -1.255200e+00      2
     cC      oS      cA      cA     9  0.000000e+00 -4.184000e-01      1
     cD      cA      cA      hA     9  0.000000e+00  6.694400e-01      3
     cD      cB      cB      cD     9  0.000000e+00  0.000000e+00      5
     cD      cB      cB      cD     9  0.000000e+00  0.000000e+00      4
     cD      cB      cB      cD     9  0.000000e+00  2.510400e+00      3
     cD      cB      cB      cD     9  1.800000e+02  1.380720e+01      2
     cD      cB      cB      cD     9  1.800000e+02  7.112800e+00      1
     cD      cB      cB      hB     9  1.800000e+02  2.782360e+01      2
     cD      cC      oS      cA     9  1.800000e+02  1.129680e+01      2
     cD      cD      cA      hA     9  0.000000e+00  6.694400e-01      3
     cD      cD      cB      hB     9  0.000000e+00  0.000000e+00      2
     cD      cD      cC      oC     9  1.800000e+02  0.000000e+00      2
     cD      cD      cC      oS     9  1.800000e+02  0.000000e+00      2
     cD      cD      cD      cD     9  0.000000e+00  4.184000e-01      5
     cD      cD      cD      cD     9  0.000000e+00  4.184000e-01      4
     cD      cD      cD      cD     9  0.000000e+00  1.255200e+00      3
     cD      cD      cD      cD     9  0.000000e+00  4.184000e-01      2
     cD      cD      cD      cD     9  0.000000e+00  4.184000e-01      1
     hA      cA      cA      hA     9  0.000000e+00  6.276000e-01      3
     hA      cA      cA      hE     9  0.000000e+00  6.510304e-01      3
     hA      cA      cA      oH     9  0.000000e+00  0.000000e+00      3
     hA      cA      cA      oH     9  0.000000e+00  1.046000e+00      1
     hA      cA      cB      hB     9  0.000000e+00  0.000000e+00      2
     hA      cA      cD      hL     9  0.000000e+00  6.276000e-01      3
     hB      cB      cB      hB     9  1.800000e+02  2.782360e+01      2
     hB      cB      cD      hL     9  0.000000e+00  0.000000e+00      2
     hE      cA      cA      cA     9  0.000000e+00  6.527040e-01      3
     hE      cA      cA      hE     9  0.000000e+00  6.527040e-01      3
     hE      cA      cA      hX     9  0.000000e+00  6.527040e-01      3
     hE      cA      cA      nA     9  0.000000e+00  6.527040e-01      3
     hE      cA      cA      oS     9  0.000000e+00  0.000000e+00      3
     hE      cA      cA      oS     9  0.000000e+00  1.046000e+00      1
     hE      cA      cA      oT     9  0.000000e+00  0.000000e+00      3
     hE      cA      cA      oT     9  0.000000e+00  1.046000e+00      1
     hE      cA      oH      hO     9  0.000000e+00  2.092000e+00      3
     hE      cA      oS      cC     9  0.000000e+00  1.602472e+00      3
     hE      cA      oT      pA     9  0.000000e+00  0.000000e+00      5
     hE      cA      oT      pA     9  0.000000e+00  0.000000e+00      4
     hE      cA      oT      pA     9  0.000000e+00  1.602472e+00      3
     hE      cA      oT      pA     9  0.000000e+00  0.000000e+00      2
     hE      cA      oT      pA     9  0.000000e+00  0.000000e+00      1
     hL      cD      cC      oC     9  1.800000e+02  3.347200e-01      3
     hL      cD      cC      oC     9  0.000000e+00  3.347200e+00      1
     hL      cD      cC      oS     9  1.800000e+02  0.000000e+00      2
     hL      cD      cD      cC     9  0.000000e+00  6.527040e-01      3
     hL      cD      cD      cD     9  0.000000e+00  6.694400e-01      3
     hL      cD      cD      hL     9  0.000000e+00  6.276000e-01      3
     hN      nA      cA      hX     9  0.000000e+00  6.510304e-01      3
     hX      cA      nA      cA     9  0.000000e+00  6.527040e-01      3
     nA      cA      cA      oT     9  0.000000e+00  4.184000e+00      3
     oS      cA      cA      cA     9  0.000000e+00  0.000000e+00      5
     oS      cA      cA      cA     9  0.000000e+00  0.000000e+00      4
     oS      cA      cA      cA     9  0.000000e+00  0.000000e+00      3
     oS      cA      cA      cA     9  0.000000e+00  0.000000e+00      2
     oS      cA      cA      cA     9  0.000000e+00  0.000000e+00      1
     oS      cA      cA      oS     9  0.000000e+00  4.184000e+00      3
     oS      cA      cA      oS     9  0.000000e+00  1.255200e+00      2
     oS      cA      cA      oS     9  1.800000e+02 -4.184000e-01      1
     oT      cA      cA      hX     9  0.000000e+00  6.527040e-01      3
     oT      cA      cA      oS     9  0.000000e+00  0.000000e+00      5
     oT      cA      cA      oS     9  0.000000e+00  0.000000e+00      4
     oT      cA      cA      oS     9  0.000000e+00  0.000000e+00      3
     oT      cA      cA      oS     9  0.000000e+00  0.000000e+00      2
     oT      cA      cA      oS     9  0.000000e+00  0.000000e+00      1

[ dihedraltypes ]
; i	j	k	l	func	q0	Kq
     cA      cA      cB      cB     4  1.800000e+02  4.602400e+00      2
     cA      cB      cB      hB     4  1.800000e+02  4.602400e+00      2
     cB      cD      cB      hB     4  1.800000e+02  4.602400e+00      2
     cD      oC      cC      oS     4  1.800000e+02  4.393200e+01      2
