# Supplementary material for: gmx_ffconv: A Fast, User-Friendly Semi-Automated All-Atom Force Field Converter for GROMACS
Source: J Chem Inf Model. 2025 Sep 20;65(19):9850–5. doi: 10.1021/acs.jcim.5c02200 (PMC12529758; doi:10.1021/acs.jcim.5c02200)
Supplement: Supplementary file 2 [file ci5c02200_si_002.zip › gmx_ffconv_JCIM/Tutorial/Example1/AMBER_REF/topol.top]

;;
;; Generated by CHARMM-GUI FF-Converter
;;
;; Correspondance:
;; jul316@lehigh.edu or wonpil@lehigh.edu
;;
;; The main GROMACS topology file
;;

; Include forcefield parameters
#include "toppar/forcefield.itp"
#include "toppar/OOPE.itp"
#include "toppar/PPPC.itp"
#include "toppar/CHL.itp"
#include "toppar/K+.itp"
#include "toppar/Cl-.itp"
#include "toppar/TP3.itp"

[ system ]
; Name
Title

[ molecules ]
; Compound	#mols
OOPE  	          24
PPPC  	          24
CHL   	          24
K+    	           6
Cl-   	           6
TP3   	        2709
