# Supplementary material for: gmx_ffconv: A Fast, User-Friendly Semi-Automated All-Atom Force Field Converter for GROMACS
Source: J Chem Inf Model. 2025 Sep 20;65(19):9850–5. doi: 10.1021/acs.jcim.5c02200 (PMC12529758; doi:10.1021/acs.jcim.5c02200)
Supplement: Supplementary file 2 [file ci5c02200_si_002.zip › gmx_ffconv_JCIM/Tutorial/Example1/AMBER_REF/index.ndx]

[ MEMB ]
    1     2     3     4     5     6     7     8     9    10    11    12    13    14    15 
   16    17    18    19    20    21    22    23    24    25    26    27    28    29    30 
   31    32    33    34    35    36    37    38    39    40    41    42    43    44    45 
   46    47    48    49    50    51    52    53    54    55    56    57    58    59    60 
   61    62    63    64    65    66    67    68    69    70    71    72    73    74    75 
   76    77    78    79    80    81    82    83    84    85    86    87    88    89    90 
   91    92    93    94    95    96    97    98    99   100   101   102   103   104   105 
  106   107   108   109   110   111   112   113   114   115   116   117   118   119   120 
  121   122   123   124   125   126   127   128   129   130   131   132   133   134   135 
  136   137   138   139   140   141   142   143   144   145   146   147   148   149   150 
  151   152   153   154   155   156   157   158   159   160   161   162   163   164   165 
  166   167   168   169   170   171   172   173   174   175   176   177   178   179   180 
  181   182   183   184   185   186   187   188   189   190   191   192   193   194   195 
  196   197   198   199   200   201   202   203   204   205   206   207   208   209   210 
  211   212   213   214   215   216   217   218   219   220   221   222   223   224   225 
  226   227   228   229   230   231   232   233   234   235   236   237   238   239   240 
  241   242   243   244   245   246   247   248   249   250   251   252   253   254   255 
  256   257   258   259   260   261   262   263   264   265   266   267   268   269   270 
  271   272   273   274   275   276   277   278   279   280   281   282   283   284   285 
  286   287   288   289   290   291   292   293   294   295   296   297   298   299   300 
  301   302   303   304   305   306   307   308   309   310   311   312   313   314   315 
  316   317   318   319   320   321   322   323   324   325   326   327   328   329   330 
  331   332   333   334   335   336   337   338   339   340   341   342   343   344   345 
  346   347   348   349   350   351   352   353   354   355   356   357   358   359   360 
  361   362   363   364   365   366   367   368   369   370   371   372   373   374   375 
  376   377   378   379   380   381   382   383   384   385   386   387   388   389   390 
  391   392   393   394   395   396   397   398   399   400   401   402   403   404   405 
  406   407   408   409   410   411   412   413   414   415   416   417   418   419   420 
  421   422   423   424   425   426   427   428   429   430   431   432   433   434   435 
  436   437   438   439   440   441   442   443   444   445   446   447   448   449   450 
  451   452   453   454   455   456   457   458   459   460   461   462   463   464   465 
  466   467   468   469   470   471   472   473   474   475   476   477   478   479   480 
  481   482   483   484   485   486   487   488   489   490   491   492   493   494   495 
  496   497   498   499   500   501   502   503   504   505   506   507   508   509   510 
  511   512   513   514   515   516   517   518   519   520   521   522   523   524   525 
  526   527   528   529   530   531   532   533   534   535   536   537   538   539   540 
  541   542   543   544   545   546   547   548   549   550   551   552   553   554   555 
  556   557   558   559   560   561   562   563   564   565   566   567   568   569   570 
  571   572   573   574   575   576   577   578   579   580   581   582   583   584   585 
  586   587   588   589   590   591   592   593   594   595   596   597   598   599   600 
  601   602   603   604   605   606   607   608   609   610   611   612   613   614   615 
  616   617   618   619   620   621   622   623   624   625   626   627   628   629   630 
  631   632   633   634   635   636   637   638   639   640   641   642   643   644   645 
  646   647   648   649   650   651   652   653   654   655   656   657   658   659   660 
  661   662   663   664   665   666   667   668   669   670   671   672   673   674   675 
  676   677   678   679   680   681   682   683   684   685   686   687   688   689   690 
  691   692   693   694   695   696   697   698   699   700   701   702   703   704   705 
  706   707   708   709   710   711   712   713   714   715   716   717   718   719   720 
  721   722   723   724   725   726   727   728   729   730   731   732   733   734   735 
  736   737   738   739   740   741   742   743   744   745   746   747   748   749   750 
  751   752   753   754   755   756   757   758   759   760   761   762   763   764   765 
  766   767   768   769   770   771   772   773   774   775   776   777   778   779   780 
  781   782   783   784   785   786   787   788   789   790   791   792   793   794   795 
  796   797   798   799   800   801   802   803   804   805   806   807   808   809   810 
  811   812   813   814   815   816   817   818   819   820   821   822   823   824   825 
  826   827   828   829   830   831   832   833   834   835   836   837   838   839   840 
  841   842   843   844   845   846   847   848   849   850   851   852   853   854   855 
  856   857   858   859   860   861   862   863   864   865   866   867   868   869   870 
  871   872   873   874   875   876   877   878   879   880   881   882   883   884   885 
  886   887   888   889   890   891   892   893   894   895   896   897   898   899   900 
  901   902   903   904   905   906   907   908   909   910   911   912   913   914   915 
  916   917   918   919   920   921   922   923   924   925   926   927   928   929   930 
  931   932   933   934   935   936   937   938   939   940   941   942   943   944   945 
  946   947   948   949   950   951   952   953   954   955   956   957   958   959   960 
  961   962   963   964   965   966   967   968   969   970   971   972   973   974   975 
  976   977   978   979   980   981   982   983   984   985   986   987   988   989   990 
  991   992   993   994   995   996   997   998   999  1000  1001  1002  1003  1004  1005 
 1006  1007  1008  1009  1010  1011  1012  1013  1014  1015  1016  1017  1018  1019  1020 
 1021  1022  1023  1024  1025  1026  1027  1028  1029  1030  1031  1032  1033  1034  1035 
 1036  1037  1038  1039  1040  1041  1042  1043  1044  1045  1046  1047  1048  1049  1050 
 1051  1052  1053  1054  1055  1056  1057  1058  1059  1060  1061  1062  1063  1064  1065 
 1066  1067  1068  1069  1070  1071  1072  1073  1074  1075  1076  1077  1078  1079  1080 
 1081  1082  1083  1084  1085  1086  1087  1088  1089  1090  1091  1092  1093  1094  1095 
 1096  1097  1098  1099  1100  1101  1102  1103  1104  1105  1106  1107  1108  1109  1110 
 1111  1112  1113  1114  1115  1116  1117  1118  1119  1120  1121  1122  1123  1124  1125 
 1126  1127  1128  1129  1130  1131  1132  1133  1134  1135  1136  1137  1138  1139  1140 
 1141  1142  1143  1144  1145  1146  1147  1148  1149  1150  1151  1152  1153  1154  1155 
 1156  1157  1158  1159  1160  1161  1162  1163  1164  1165  1166  1167  1168  1169  1170 
 1171  1172  1173  1174  1175  1176  1177  1178  1179  1180  1181  1182  1183  1184  1185 
 1186  1187  1188  1189  1190  1191  1192  1193  1194  1195  1196  1197  1198  1199  1200 
 1201  1202  1203  1204  1205  1206  1207  1208  1209  1210  1211  1212  1213  1214  1215 
 1216  1217  1218  1219  1220  1221  1222  1223  1224  1225  1226  1227  1228  1229  1230 
 1231  1232  1233  1234  1235  1236  1237  1238  1239  1240  1241  1242  1243  1244  1245 
 1246  1247  1248  1249  1250  1251  1252  1253  1254  1255  1256  1257  1258  1259  1260 
 1261  1262  1263  1264  1265  1266  1267  1268  1269  1270  1271  1272  1273  1274  1275 
 1276  1277  1278  1279  1280  1281  1282  1283  1284  1285  1286  1287  1288  1289  1290 
 1291  1292  1293  1294  1295  1296  1297  1298  1299  1300  1301  1302  1303  1304  1305 
 1306  1307  1308  1309  1310  1311  1312  1313  1314  1315  1316  1317  1318  1319  1320 
 1321  1322  1323  1324  1325  1326  1327  1328  1329  1330  1331  1332  1333  1334  1335 
 1336  1337  1338  1339  1340  1341  1342  1343  1344  1345  1346  1347  1348  1349  1350 
 1351  1352  1353  1354  1355  1356  1357  1358  1359  1360  1361  1362  1363  1364  1365 
 1366  1367  1368  1369  1370  1371  1372  1373  1374  1375  1376  1377  1378  1379  1380 
 1381  1382  1383  1384  1385  1386  1387  1388  1389  1390  1391  1392  1393  1394  1395 
 1396  1397  1398  1399  1400  1401  1402  1403  1404  1405  1406  1407  1408  1409  1410 
 1411  1412  1413  1414  1415  1416  1417  1418  1419  1420  1421  1422  1423  1424  1425 
 1426  1427  1428  1429  1430  1431  1432  1433  1434  1435  1436  1437  1438  1439  1440 
 1441  1442  1443  1444  1445  1446  1447  1448  1449  1450  1451  1452  1453  1454  1455 
 1456  1457  1458  1459  1460  1461  1462  1463  1464  1465  1466  1467  1468  1469  1470 
 1471  1472  1473  1474  1475  1476  1477  1478  1479  1480  1481  1482  1483  1484  1485 
 1486  1487  1488  1489  1490  1491  1492  1493  1494  1495  1496  1497  1498  1499  1500 
 1501  1502  1503  1504  1505  1506  1507  1508  1509  1510  1511  1512  1513  1514  1515 
 1516  1517  1518  1519  1520  1521  1522  1523  1524  1525  1526  1527  1528  1529  1530 
 1531  1532  1533  1534  1535  1536  1537  1538  1539  1540  1541  1542  1543  1544  1545 
 1546  1547  1548  1549  1550  1551  1552  1553  1554  1555  1556  1557  1558  1559  1560 
 1561  1562  1563  1564  1565  1566  1567  1568  1569  1570  1571  1572  1573  1574  1575 
 1576  1577  1578  1579  1580  1581  1582  1583  1584  1585  1586  1587  1588  1589  1590 
 1591  1592  1593  1594  1595  1596  1597  1598  1599  1600  1601  1602  1603  1604  1605 
 1606  1607  1608  1609  1610  1611  1612  1613  1614  1615  1616  1617  1618  1619  1620 
 1621  1622  1623  1624  1625  1626  1627  1628  1629  1630  1631  1632  1633  1634  1635 
 1636  1637  1638  1639  1640  1641  1642  1643  1644  1645  1646  1647  1648  1649  1650 
 1651  1652  1653  1654  1655  1656  1657  1658  1659  1660  1661  1662  1663  1664  1665 
 1666  1667  1668  1669  1670  1671  1672  1673  1674  1675  1676  1677  1678  1679  1680 
 1681  1682  1683  1684  1685  1686  1687  1688  1689  1690  1691  1692  1693  1694  1695 
 1696  1697  1698  1699  1700  1701  1702  1703  1704  1705  1706  1707  1708  1709  1710 
 1711  1712  1713  1714  1715  1716  1717  1718  1719  1720  1721  1722  1723  1724  1725 
 1726  1727  1728  1729  1730  1731  1732  1733  1734  1735  1736  1737  1738  1739  1740 
 1741  1742  1743  1744  1745  1746  1747  1748  1749  1750  1751  1752  1753  1754  1755 
 1756  1757  1758  1759  1760  1761  1762  1763  1764  1765  1766  1767  1768  1769  1770 
 1771  1772  1773  1774  1775  1776  1777  1778  1779  1780  1781  1782  1783  1784  1785 
 1786  1787  1788  1789  1790  1791  1792  1793  1794  1795  1796  1797  1798  1799  1800 
 1801  1802  1803  1804  1805  1806  1807  1808  1809  1810  1811  1812  1813  1814  1815 
 1816  1817  1818  1819  1820  1821  1822  1823  1824  1825  1826  1827  1828  1829  1830 
 1831  1832  1833  1834  1835  1836  1837  1838  1839  1840  1841  1842  1843  1844  1845 
 1846  1847  1848  1849  1850  1851  1852  1853  1854  1855  1856  1857  1858  1859  1860 
 1861  1862  1863  1864  1865  1866  1867  1868  1869  1870  1871  1872  1873  1874  1875 
 1876  1877  1878  1879  1880  1881  1882  1883  1884  1885  1886  1887  1888  1889  1890 
 1891  1892  1893  1894  1895  1896  1897  1898  1899  1900  1901  1902  1903  1904  1905 
 1906  1907  1908  1909  1910  1911  1912  1913  1914  1915  1916  1917  1918  1919  1920 
 1921  1922  1923  1924  1925  1926  1927  1928  1929  1930  1931  1932  1933  1934  1935 
 1936  1937  1938  1939  1940  1941  1942  1943  1944  1945  1946  1947  1948  1949  1950 
 1951  1952  1953  1954  1955  1956  1957  1958  1959  1960  1961  1962  1963  1964  1965 
 1966  1967  1968  1969  1970  1971  1972  1973  1974  1975  1976  1977  1978  1979  1980 
 1981  1982  1983  1984  1985  1986  1987  1988  1989  1990  1991  1992  1993  1994  1995 
 1996  1997  1998  1999  2000  2001  2002  2003  2004  2005  2006  2007  2008  2009  2010 
 2011  2012  2013  2014  2015  2016  2017  2018  2019  2020  2021  2022  2023  2024  2025 
 2026  2027  2028  2029  2030  2031  2032  2033  2034  2035  2036  2037  2038  2039  2040 
 2041  2042  2043  2044  2045  2046  2047  2048  2049  2050  2051  2052  2053  2054  2055 
 2056  2057  2058  2059  2060  2061  2062  2063  2064  2065  2066  2067  2068  2069  2070 
 2071  2072  2073  2074  2075  2076  2077  2078  2079  2080  2081  2082  2083  2084  2085 
 2086  2087  2088  2089  2090  2091  2092  2093  2094  2095  2096  2097  2098  2099  2100 
 2101  2102  2103  2104  2105  2106  2107  2108  2109  2110  2111  2112  2113  2114  2115 
 2116  2117  2118  2119  2120  2121  2122  2123  2124  2125  2126  2127  2128  2129  2130 
 2131  2132  2133  2134  2135  2136  2137  2138  2139  2140  2141  2142  2143  2144  2145 
 2146  2147  2148  2149  2150  2151  2152  2153  2154  2155  2156  2157  2158  2159  2160 
 2161  2162  2163  2164  2165  2166  2167  2168  2169  2170  2171  2172  2173  2174  2175 
 2176  2177  2178  2179  2180  2181  2182  2183  2184  2185  2186  2187  2188  2189  2190 
 2191  2192  2193  2194  2195  2196  2197  2198  2199  2200  2201  2202  2203  2204  2205 
 2206  2207  2208  2209  2210  2211  2212  2213  2214  2215  2216  2217  2218  2219  2220 
 2221  2222  2223  2224  2225  2226  2227  2228  2229  2230  2231  2232  2233  2234  2235 
 2236  2237  2238  2239  2240  2241  2242  2243  2244  2245  2246  2247  2248  2249  2250 
 2251  2252  2253  2254  2255  2256  2257  2258  2259  2260  2261  2262  2263  2264  2265 
 2266  2267  2268  2269  2270  2271  2272  2273  2274  2275  2276  2277  2278  2279  2280 
 2281  2282  2283  2284  2285  2286  2287  2288  2289  2290  2291  2292  2293  2294  2295 
 2296  2297  2298  2299  2300  2301  2302  2303  2304  2305  2306  2307  2308  2309  2310 
 2311  2312  2313  2314  2315  2316  2317  2318  2319  2320  2321  2322  2323  2324  2325 
 2326  2327  2328  2329  2330  2331  2332  2333  2334  2335  2336  2337  2338  2339  2340 
 2341  2342  2343  2344  2345  2346  2347  2348  2349  2350  2351  2352  2353  2354  2355 
 2356  2357  2358  2359  2360  2361  2362  2363  2364  2365  2366  2367  2368  2369  2370 
 2371  2372  2373  2374  2375  2376  2377  2378  2379  2380  2381  2382  2383  2384  2385 
 2386  2387  2388  2389  2390  2391  2392  2393  2394  2395  2396  2397  2398  2399  2400 
 2401  2402  2403  2404  2405  2406  2407  2408  2409  2410  2411  2412  2413  2414  2415 
 2416  2417  2418  2419  2420  2421  2422  2423  2424  2425  2426  2427  2428  2429  2430 
 2431  2432  2433  2434  2435  2436  2437  2438  2439  2440  2441  2442  2443  2444  2445 
 2446  2447  2448  2449  2450  2451  2452  2453  2454  2455  2456  2457  2458  2459  2460 
 2461  2462  2463  2464  2465  2466  2467  2468  2469  2470  2471  2472  2473  2474  2475 
 2476  2477  2478  2479  2480  2481  2482  2483  2484  2485  2486  2487  2488  2489  2490 
 2491  2492  2493  2494  2495  2496  2497  2498  2499  2500  2501  2502  2503  2504  2505 
 2506  2507  2508  2509  2510  2511  2512  2513  2514  2515  2516  2517  2518  2519  2520 
 2521  2522  2523  2524  2525  2526  2527  2528  2529  2530  2531  2532  2533  2534  2535 
 2536  2537  2538  2539  2540  2541  2542  2543  2544  2545  2546  2547  2548  2549  2550 
 2551  2552  2553  2554  2555  2556  2557  2558  2559  2560  2561  2562  2563  2564  2565 
 2566  2567  2568  2569  2570  2571  2572  2573  2574  2575  2576  2577  2578  2579  2580 
 2581  2582  2583  2584  2585  2586  2587  2588  2589  2590  2591  2592  2593  2594  2595 
 2596  2597  2598  2599  2600  2601  2602  2603  2604  2605  2606  2607  2608  2609  2610 
 2611  2612  2613  2614  2615  2616  2617  2618  2619  2620  2621  2622  2623  2624  2625 
 2626  2627  2628  2629  2630  2631  2632  2633  2634  2635  2636  2637  2638  2639  2640 
 2641  2642  2643  2644  2645  2646  2647  2648  2649  2650  2651  2652  2653  2654  2655 
 2656  2657  2658  2659  2660  2661  2662  2663  2664  2665  2666  2667  2668  2669  2670 
 2671  2672  2673  2674  2675  2676  2677  2678  2679  2680  2681  2682  2683  2684  2685 
 2686  2687  2688  2689  2690  2691  2692  2693  2694  2695  2696  2697  2698  2699  2700 
 2701  2702  2703  2704  2705  2706  2707  2708  2709  2710  2711  2712  2713  2714  2715 
 2716  2717  2718  2719  2720  2721  2722  2723  2724  2725  2726  2727  2728  2729  2730 
 2731  2732  2733  2734  2735  2736  2737  2738  2739  2740  2741  2742  2743  2744  2745 
 2746  2747  2748  2749  2750  2751  2752  2753  2754  2755  2756  2757  2758  2759  2760 
 2761  2762  2763  2764  2765  2766  2767  2768  2769  2770  2771  2772  2773  2774  2775 
 2776  2777  2778  2779  2780  2781  2782  2783  2784  2785  2786  2787  2788  2789  2790 
 2791  2792  2793  2794  2795  2796  2797  2798  2799  2800  2801  2802  2803  2804  2805 
 2806  2807  2808  2809  2810  2811  2812  2813  2814  2815  2816  2817  2818  2819  2820 
 2821  2822  2823  2824  2825  2826  2827  2828  2829  2830  2831  2832  2833  2834  2835 
 2836  2837  2838  2839  2840  2841  2842  2843  2844  2845  2846  2847  2848  2849  2850 
 2851  2852  2853  2854  2855  2856  2857  2858  2859  2860  2861  2862  2863  2864  2865 
 2866  2867  2868  2869  2870  2871  2872  2873  2874  2875  2876  2877  2878  2879  2880 
 2881  2882  2883  2884  2885  2886  2887  2888  2889  2890  2891  2892  2893  2894  2895 
 2896  2897  2898  2899  2900  2901  2902  2903  2904  2905  2906  2907  2908  2909  2910 
 2911  2912  2913  2914  2915  2916  2917  2918  2919  2920  2921  2922  2923  2924  2925 
 2926  2927  2928  2929  2930  2931  2932  2933  2934  2935  2936  2937  2938  2939  2940 
 2941  2942  2943  2944  2945  2946  2947  2948  2949  2950  2951  2952  2953  2954  2955 
 2956  2957  2958  2959  2960  2961  2962  2963  2964  2965  2966  2967  2968  2969  2970 
 2971  2972  2973  2974  2975  2976  2977  2978  2979  2980  2981  2982  2983  2984  2985 
 2986  2987  2988  2989  2990  2991  2992  2993  2994  2995  2996  2997  2998  2999  3000 
 3001  3002  3003  3004  3005  3006  3007  3008  3009  3010  3011  3012  3013  3014  3015 
 3016  3017  3018  3019  3020  3021  3022  3023  3024  3025  3026  3027  3028  3029  3030 
 3031  3032  3033  3034  3035  3036  3037  3038  3039  3040  3041  3042  3043  3044  3045 
 3046  3047  3048  3049  3050  3051  3052  3053  3054  3055  3056  3057  3058  3059  3060 
 3061  3062  3063  3064  3065  3066  3067  3068  3069  3070  3071  3072  3073  3074  3075 
 3076  3077  3078  3079  3080  3081  3082  3083  3084  3085  3086  3087  3088  3089  3090 
 3091  3092  3093  3094  3095  3096  3097  3098  3099  3100  3101  3102  3103  3104  3105 
 3106  3107  3108  3109  3110  3111  3112  3113  3114  3115  3116  3117  3118  3119  3120 
 3121  3122  3123  3124  3125  3126  3127  3128  3129  3130  3131  3132  3133  3134  3135 
 3136  3137  3138  3139  3140  3141  3142  3143  3144  3145  3146  3147  3148  3149  3150 
 3151  3152  3153  3154  3155  3156  3157  3158  3159  3160  3161  3162  3163  3164  3165 
 3166  3167  3168  3169  3170  3171  3172  3173  3174  3175  3176  3177  3178  3179  3180 
 3181  3182  3183  3184  3185  3186  3187  3188  3189  3190  3191  3192  3193  3194  3195 
 3196  3197  3198  3199  3200  3201  3202  3203  3204  3205  3206  3207  3208  3209  3210 
 3211  3212  3213  3214  3215  3216  3217  3218  3219  3220  3221  3222  3223  3224  3225 
 3226  3227  3228  3229  3230  3231  3232  3233  3234  3235  3236  3237  3238  3239  3240 
 3241  3242  3243  3244  3245  3246  3247  3248  3249  3250  3251  3252  3253  3254  3255 
 3256  3257  3258  3259  3260  3261  3262  3263  3264  3265  3266  3267  3268  3269  3270 
 3271  3272  3273  3274  3275  3276  3277  3278  3279  3280  3281  3282  3283  3284  3285 
 3286  3287  3288  3289  3290  3291  3292  3293  3294  3295  3296  3297  3298  3299  3300 
 3301  3302  3303  3304  3305  3306  3307  3308  3309  3310  3311  3312  3313  3314  3315 
 3316  3317  3318  3319  3320  3321  3322  3323  3324  3325  3326  3327  3328  3329  3330 
 3331  3332  3333  3334  3335  3336  3337  3338  3339  3340  3341  3342  3343  3344  3345 
 3346  3347  3348  3349  3350  3351  3352  3353  3354  3355  3356  3357  3358  3359  3360 
 3361  3362  3363  3364  3365  3366  3367  3368  3369  3370  3371  3372  3373  3374  3375 
 3376  3377  3378  3379  3380  3381  3382  3383  3384  3385  3386  3387  3388  3389  3390 
 3391  3392  3393  3394  3395  3396  3397  3398  3399  3400  3401  3402  3403  3404  3405 
 3406  3407  3408  3409  3410  3411  3412  3413  3414  3415  3416  3417  3418  3419  3420 
 3421  3422  3423  3424  3425  3426  3427  3428  3429  3430  3431  3432  3433  3434  3435 
 3436  3437  3438  3439  3440  3441  3442  3443  3444  3445  3446  3447  3448  3449  3450 
 3451  3452  3453  3454  3455  3456  3457  3458  3459  3460  3461  3462  3463  3464  3465 
 3466  3467  3468  3469  3470  3471  3472  3473  3474  3475  3476  3477  3478  3479  3480 
 3481  3482  3483  3484  3485  3486  3487  3488  3489  3490  3491  3492  3493  3494  3495 
 3496  3497  3498  3499  3500  3501  3502  3503  3504  3505  3506  3507  3508  3509  3510 
 3511  3512  3513  3514  3515  3516  3517  3518  3519  3520  3521  3522  3523  3524  3525 
 3526  3527  3528  3529  3530  3531  3532  3533  3534  3535  3536  3537  3538  3539  3540 
 3541  3542  3543  3544  3545  3546  3547  3548  3549  3550  3551  3552  3553  3554  3555 
 3556  3557  3558  3559  3560  3561  3562  3563  3564  3565  3566  3567  3568  3569  3570 
 3571  3572  3573  3574  3575  3576  3577  3578  3579  3580  3581  3582  3583  3584  3585 
 3586  3587  3588  3589  3590  3591  3592  3593  3594  3595  3596  3597  3598  3599  3600 
 3601  3602  3603  3604  3605  3606  3607  3608  3609  3610  3611  3612  3613  3614  3615 
 3616  3617  3618  3619  3620  3621  3622  3623  3624  3625  3626  3627  3628  3629  3630 
 3631  3632  3633  3634  3635  3636  3637  3638  3639  3640  3641  3642  3643  3644  3645 
 3646  3647  3648  3649  3650  3651  3652  3653  3654  3655  3656  3657  3658  3659  3660 
 3661  3662  3663  3664  3665  3666  3667  3668  3669  3670  3671  3672  3673  3674  3675 
 3676  3677  3678  3679  3680  3681  3682  3683  3684  3685  3686  3687  3688  3689  3690 
 3691  3692  3693  3694  3695  3696  3697  3698  3699  3700  3701  3702  3703  3704  3705 
 3706  3707  3708  3709  3710  3711  3712  3713  3714  3715  3716  3717  3718  3719  3720 
 3721  3722  3723  3724  3725  3726  3727  3728  3729  3730  3731  3732  3733  3734  3735 
 3736  3737  3738  3739  3740  3741  3742  3743  3744  3745  3746  3747  3748  3749  3750 
 3751  3752  3753  3754  3755  3756  3757  3758  3759  3760  3761  3762  3763  3764  3765 
 3766  3767  3768  3769  3770  3771  3772  3773  3774  3775  3776  3777  3778  3779  3780 
 3781  3782  3783  3784  3785  3786  3787  3788  3789  3790  3791  3792  3793  3794  3795 
 3796  3797  3798  3799  3800  3801  3802  3803  3804  3805  3806  3807  3808  3809  3810 
 3811  3812  3813  3814  3815  3816  3817  3818  3819  3820  3821  3822  3823  3824  3825 
 3826  3827  3828  3829  3830  3831  3832  3833  3834  3835  3836  3837  3838  3839  3840 
 3841  3842  3843  3844  3845  3846  3847  3848  3849  3850  3851  3852  3853  3854  3855 
 3856  3857  3858  3859  3860  3861  3862  3863  3864  3865  3866  3867  3868  3869  3870 
 3871  3872  3873  3874  3875  3876  3877  3878  3879  3880  3881  3882  3883  3884  3885 
 3886  3887  3888  3889  3890  3891  3892  3893  3894  3895  3896  3897  3898  3899  3900 
 3901  3902  3903  3904  3905  3906  3907  3908  3909  3910  3911  3912  3913  3914  3915 
 3916  3917  3918  3919  3920  3921  3922  3923  3924  3925  3926  3927  3928  3929  3930 
 3931  3932  3933  3934  3935  3936  3937  3938  3939  3940  3941  3942  3943  3944  3945 
 3946  3947  3948  3949  3950  3951  3952  3953  3954  3955  3956  3957  3958  3959  3960 
 3961  3962  3963  3964  3965  3966  3967  3968  3969  3970  3971  3972  3973  3974  3975 
 3976  3977  3978  3979  3980  3981  3982  3983  3984  3985  3986  3987  3988  3989  3990 
 3991  3992  3993  3994  3995  3996  3997  3998  3999  4000  4001  4002  4003  4004  4005 
 4006  4007  4008  4009  4010  4011  4012  4013  4014  4015  4016  4017  4018  4019  4020 
 4021  4022  4023  4024  4025  4026  4027  4028  4029  4030  4031  4032  4033  4034  4035 
 4036  4037  4038  4039  4040  4041  4042  4043  4044  4045  4046  4047  4048  4049  4050 
 4051  4052  4053  4054  4055  4056  4057  4058  4059  4060  4061  4062  4063  4064  4065 
 4066  4067  4068  4069  4070  4071  4072  4073  4074  4075  4076  4077  4078  4079  4080 
 4081  4082  4083  4084  4085  4086  4087  4088  4089  4090  4091  4092  4093  4094  4095 
 4096  4097  4098  4099  4100  4101  4102  4103  4104  4105  4106  4107  4108  4109  4110 
 4111  4112  4113  4114  4115  4116  4117  4118  4119  4120  4121  4122  4123  4124  4125 
 4126  4127  4128  4129  4130  4131  4132  4133  4134  4135  4136  4137  4138  4139  4140 
 4141  4142  4143  4144  4145  4146  4147  4148  4149  4150  4151  4152  4153  4154  4155 
 4156  4157  4158  4159  4160  4161  4162  4163  4164  4165  4166  4167  4168  4169  4170 
 4171  4172  4173  4174  4175  4176  4177  4178  4179  4180  4181  4182  4183  4184  4185 
 4186  4187  4188  4189  4190  4191  4192  4193  4194  4195  4196  4197  4198  4199  4200 
 4201  4202  4203  4204  4205  4206  4207  4208  4209  4210  4211  4212  4213  4214  4215 
 4216  4217  4218  4219  4220  4221  4222  4223  4224  4225  4226  4227  4228  4229  4230 
 4231  4232  4233  4234  4235  4236  4237  4238  4239  4240  4241  4242  4243  4244  4245 
 4246  4247  4248  4249  4250  4251  4252  4253  4254  4255  4256  4257  4258  4259  4260 
 4261  4262  4263  4264  4265  4266  4267  4268  4269  4270  4271  4272  4273  4274  4275 
 4276  4277  4278  4279  4280  4281  4282  4283  4284  4285  4286  4287  4288  4289  4290 
 4291  4292  4293  4294  4295  4296  4297  4298  4299  4300  4301  4302  4303  4304  4305 
 4306  4307  4308  4309  4310  4311  4312  4313  4314  4315  4316  4317  4318  4319  4320 
 4321  4322  4323  4324  4325  4326  4327  4328  4329  4330  4331  4332  4333  4334  4335 
 4336  4337  4338  4339  4340  4341  4342  4343  4344  4345  4346  4347  4348  4349  4350 
 4351  4352  4353  4354  4355  4356  4357  4358  4359  4360  4361  4362  4363  4364  4365 
 4366  4367  4368  4369  4370  4371  4372  4373  4374  4375  4376  4377  4378  4379  4380 
 4381  4382  4383  4384  4385  4386  4387  4388  4389  4390  4391  4392  4393  4394  4395 
 4396  4397  4398  4399  4400  4401  4402  4403  4404  4405  4406  4407  4408  4409  4410 
 4411  4412  4413  4414  4415  4416  4417  4418  4419  4420  4421  4422  4423  4424  4425 
 4426  4427  4428  4429  4430  4431  4432  4433  4434  4435  4436  4437  4438  4439  4440 
 4441  4442  4443  4444  4445  4446  4447  4448  4449  4450  4451  4452  4453  4454  4455 
 4456  4457  4458  4459  4460  4461  4462  4463  4464  4465  4466  4467  4468  4469  4470 
 4471  4472  4473  4474  4475  4476  4477  4478  4479  4480  4481  4482  4483  4484  4485 
 4486  4487  4488  4489  4490  4491  4492  4493  4494  4495  4496  4497  4498  4499  4500 
 4501  4502  4503  4504  4505  4506  4507  4508  4509  4510  4511  4512  4513  4514  4515 
 4516  4517  4518  4519  4520  4521  4522  4523  4524  4525  4526  4527  4528  4529  4530 
 4531  4532  4533  4534  4535  4536  4537  4538  4539  4540  4541  4542  4543  4544  4545 
 4546  4547  4548  4549  4550  4551  4552  4553  4554  4555  4556  4557  4558  4559  4560 
 4561  4562  4563  4564  4565  4566  4567  4568  4569  4570  4571  4572  4573  4574  4575 
 4576  4577  4578  4579  4580  4581  4582  4583  4584  4585  4586  4587  4588  4589  4590 
 4591  4592  4593  4594  4595  4596  4597  4598  4599  4600  4601  4602  4603  4604  4605 
 4606  4607  4608  4609  4610  4611  4612  4613  4614  4615  4616  4617  4618  4619  4620 
 4621  4622  4623  4624  4625  4626  4627  4628  4629  4630  4631  4632  4633  4634  4635 
 4636  4637  4638  4639  4640  4641  4642  4643  4644  4645  4646  4647  4648  4649  4650 
 4651  4652  4653  4654  4655  4656  4657  4658  4659  4660  4661  4662  4663  4664  4665 
 4666  4667  4668  4669  4670  4671  4672  4673  4674  4675  4676  4677  4678  4679  4680 
 4681  4682  4683  4684  4685  4686  4687  4688  4689  4690  4691  4692  4693  4694  4695 
 4696  4697  4698  4699  4700  4701  4702  4703  4704  4705  4706  4707  4708  4709  4710 
 4711  4712  4713  4714  4715  4716  4717  4718  4719  4720  4721  4722  4723  4724  4725 
 4726  4727  4728  4729  4730  4731  4732  4733  4734  4735  4736  4737  4738  4739  4740 
 4741  4742  4743  4744  4745  4746  4747  4748  4749  4750  4751  4752  4753  4754  4755 
 4756  4757  4758  4759  4760  4761  4762  4763  4764  4765  4766  4767  4768  4769  4770 
 4771  4772  4773  4774  4775  4776  4777  4778  4779  4780  4781  4782  4783  4784  4785 
 4786  4787  4788  4789  4790  4791  4792  4793  4794  4795  4796  4797  4798  4799  4800 
 4801  4802  4803  4804  4805  4806  4807  4808  4809  4810  4811  4812  4813  4814  4815 
 4816  4817  4818  4819  4820  4821  4822  4823  4824  4825  4826  4827  4828  4829  4830 
 4831  4832  4833  4834  4835  4836  4837  4838  4839  4840  4841  4842  4843  4844  4845 
 4846  4847  4848  4849  4850  4851  4852  4853  4854  4855  4856  4857  4858  4859  4860 
 4861  4862  4863  4864  4865  4866  4867  4868  4869  4870  4871  4872  4873  4874  4875 
 4876  4877  4878  4879  4880  4881  4882  4883  4884  4885  4886  4887  4888  4889  4890 
 4891  4892  4893  4894  4895  4896  4897  4898  4899  4900  4901  4902  4903  4904  4905 
 4906  4907  4908  4909  4910  4911  4912  4913  4914  4915  4916  4917  4918  4919  4920 
 4921  4922  4923  4924  4925  4926  4927  4928  4929  4930  4931  4932  4933  4934  4935 
 4936  4937  4938  4939  4940  4941  4942  4943  4944  4945  4946  4947  4948  4949  4950 
 4951  4952  4953  4954  4955  4956  4957  4958  4959  4960  4961  4962  4963  4964  4965 
 4966  4967  4968  4969  4970  4971  4972  4973  4974  4975  4976  4977  4978  4979  4980 
 4981  4982  4983  4984  4985  4986  4987  4988  4989  4990  4991  4992  4993  4994  4995 
 4996  4997  4998  4999  5000  5001  5002  5003  5004  5005  5006  5007  5008  5009  5010 
 5011  5012  5013  5014  5015  5016  5017  5018  5019  5020  5021  5022  5023  5024  5025 
 5026  5027  5028  5029  5030  5031  5032  5033  5034  5035  5036  5037  5038  5039  5040 
 5041  5042  5043  5044  5045  5046  5047  5048  5049  5050  5051  5052  5053  5054  5055 
 5056  5057  5058  5059  5060  5061  5062  5063  5064  5065  5066  5067  5068  5069  5070 
 5071  5072  5073  5074  5075  5076  5077  5078  5079  5080  5081  5082  5083  5084  5085 
 5086  5087  5088  5089  5090  5091  5092  5093  5094  5095  5096  5097  5098  5099  5100 
 5101  5102  5103  5104  5105  5106  5107  5108  5109  5110  5111  5112  5113  5114  5115 
 5116  5117  5118  5119  5120  5121  5122  5123  5124  5125  5126  5127  5128  5129  5130 
 5131  5132  5133  5134  5135  5136  5137  5138  5139  5140  5141  5142  5143  5144  5145 
 5146  5147  5148  5149  5150  5151  5152  5153  5154  5155  5156  5157  5158  5159  5160 
 5161  5162  5163  5164  5165  5166  5167  5168  5169  5170  5171  5172  5173  5174  5175 
 5176  5177  5178  5179  5180  5181  5182  5183  5184  5185  5186  5187  5188  5189  5190 
 5191  5192  5193  5194  5195  5196  5197  5198  5199  5200  5201  5202  5203  5204  5205 
 5206  5207  5208  5209  5210  5211  5212  5213  5214  5215  5216  5217  5218  5219  5220 
 5221  5222  5223  5224  5225  5226  5227  5228  5229  5230  5231  5232  5233  5234  5235 
 5236  5237  5238  5239  5240  5241  5242  5243  5244  5245  5246  5247  5248  5249  5250 
 5251  5252  5253  5254  5255  5256  5257  5258  5259  5260  5261  5262  5263  5264  5265 
 5266  5267  5268  5269  5270  5271  5272  5273  5274  5275  5276  5277  5278  5279  5280 
 5281  5282  5283  5284  5285  5286  5287  5288  5289  5290  5291  5292  5293  5294  5295 
 5296  5297  5298  5299  5300  5301  5302  5303  5304  5305  5306  5307  5308  5309  5310 
 5311  5312  5313  5314  5315  5316  5317  5318  5319  5320  5321  5322  5323  5324  5325 
 5326  5327  5328  5329  5330  5331  5332  5333  5334  5335  5336  5337  5338  5339  5340 
 5341  5342  5343  5344  5345  5346  5347  5348  5349  5350  5351  5352  5353  5354  5355 
 5356  5357  5358  5359  5360  5361  5362  5363  5364  5365  5366  5367  5368  5369  5370 
 5371  5372  5373  5374  5375  5376  5377  5378  5379  5380  5381  5382  5383  5384  5385 
 5386  5387  5388  5389  5390  5391  5392  5393  5394  5395  5396  5397  5398  5399  5400 
 5401  5402  5403  5404  5405  5406  5407  5408  5409  5410  5411  5412  5413  5414  5415 
 5416  5417  5418  5419  5420  5421  5422  5423  5424  5425  5426  5427  5428  5429  5430 
 5431  5432  5433  5434  5435  5436  5437  5438  5439  5440  5441  5442  5443  5444  5445 
 5446  5447  5448  5449  5450  5451  5452  5453  5454  5455  5456  5457  5458  5459  5460 
 5461  5462  5463  5464  5465  5466  5467  5468  5469  5470  5471  5472  5473  5474  5475 
 5476  5477  5478  5479  5480  5481  5482  5483  5484  5485  5486  5487  5488  5489  5490 
 5491  5492  5493  5494  5495  5496  5497  5498  5499  5500  5501  5502  5503  5504  5505 
 5506  5507  5508  5509  5510  5511  5512  5513  5514  5515  5516  5517  5518  5519  5520 
 5521  5522  5523  5524  5525  5526  5527  5528  5529  5530  5531  5532  5533  5534  5535 
 5536  5537  5538  5539  5540  5541  5542  5543  5544  5545  5546  5547  5548  5549  5550 
 5551  5552  5553  5554  5555  5556  5557  5558  5559  5560  5561  5562  5563  5564  5565 
 5566  5567  5568  5569  5570  5571  5572  5573  5574  5575  5576  5577  5578  5579  5580 
 5581  5582  5583  5584  5585  5586  5587  5588  5589  5590  5591  5592  5593  5594  5595 
 5596  5597  5598  5599  5600  5601  5602  5603  5604  5605  5606  5607  5608  5609  5610 
 5611  5612  5613  5614  5615  5616  5617  5618  5619  5620  5621  5622  5623  5624  5625 
 5626  5627  5628  5629  5630  5631  5632  5633  5634  5635  5636  5637  5638  5639  5640 
 5641  5642  5643  5644  5645  5646  5647  5648  5649  5650  5651  5652  5653  5654  5655 
 5656  5657  5658  5659  5660  5661  5662  5663  5664  5665  5666  5667  5668  5669  5670 
 5671  5672  5673  5674  5675  5676  5677  5678  5679  5680  5681  5682  5683  5684  5685 
 5686  5687  5688  5689  5690  5691  5692  5693  5694  5695  5696  5697  5698  5699  5700 
 5701  5702  5703  5704  5705  5706  5707  5708  5709  5710  5711  5712  5713  5714  5715 
 5716  5717  5718  5719  5720  5721  5722  5723  5724  5725  5726  5727  5728  5729  5730 
 5731  5732  5733  5734  5735  5736  5737  5738  5739  5740  5741  5742  5743  5744  5745 
 5746  5747  5748  5749  5750  5751  5752  5753  5754  5755  5756  5757  5758  5759  5760 
 5761  5762  5763  5764  5765  5766  5767  5768  5769  5770  5771  5772  5773  5774  5775 
 5776  5777  5778  5779  5780  5781  5782  5783  5784  5785  5786  5787  5788  5789  5790 
 5791  5792  5793  5794  5795  5796  5797  5798  5799  5800  5801  5802  5803  5804  5805 
 5806  5807  5808  5809  5810  5811  5812  5813  5814  5815  5816  5817  5818  5819  5820 
 5821  5822  5823  5824  5825  5826  5827  5828  5829  5830  5831  5832  5833  5834  5835 
 5836  5837  5838  5839  5840  5841  5842  5843  5844  5845  5846  5847  5848  5849  5850 
 5851  5852  5853  5854  5855  5856  5857  5858  5859  5860  5861  5862  5863  5864  5865 
 5866  5867  5868  5869  5870  5871  5872  5873  5874  5875  5876  5877  5878  5879  5880 
 5881  5882  5883  5884  5885  5886  5887  5888  5889  5890  5891  5892  5893  5894  5895 
 5896  5897  5898  5899  5900  5901  5902  5903  5904  5905  5906  5907  5908  5909  5910 
 5911  5912  5913  5914  5915  5916  5917  5918  5919  5920  5921  5922  5923  5924  5925 
 5926  5927  5928  5929  5930  5931  5932  5933  5934  5935  5936  5937  5938  5939  5940 
 5941  5942  5943  5944  5945  5946  5947  5948  5949  5950  5951  5952  5953  5954  5955 
 5956  5957  5958  5959  5960  5961  5962  5963  5964  5965  5966  5967  5968  5969  5970 
 5971  5972  5973  5974  5975  5976  5977  5978  5979  5980  5981  5982  5983  5984  5985 
 5986  5987  5988  5989  5990  5991  5992  5993  5994  5995  5996  5997  5998  5999  6000 
 6001  6002  6003  6004  6005  6006  6007  6008  6009  6010  6011  6012  6013  6014  6015 
 6016  6017  6018  6019  6020  6021  6022  6023  6024  6025  6026  6027  6028  6029  6030 
 6031  6032  6033  6034  6035  6036  6037  6038  6039  6040  6041  6042  6043  6044  6045 
 6046  6047  6048  6049  6050  6051  6052  6053  6054  6055  6056  6057  6058  6059  6060 
 6061  6062  6063  6064  6065  6066  6067  6068  6069  6070  6071  6072  6073  6074  6075 
 6076  6077  6078  6079  6080  6081  6082  6083  6084  6085  6086  6087  6088  6089  6090 
 6091  6092  6093  6094  6095  6096  6097  6098  6099  6100  6101  6102  6103  6104  6105 
 6106  6107  6108  6109  6110  6111  6112  6113  6114  6115  6116  6117  6118  6119  6120 
 6121  6122  6123  6124  6125  6126  6127  6128  6129  6130  6131  6132  6133  6134  6135 
 6136  6137  6138  6139  6140  6141  6142  6143  6144  6145  6146  6147  6148  6149  6150 
 6151  6152  6153  6154  6155  6156  6157  6158  6159  6160  6161  6162  6163  6164  6165 
 6166  6167  6168  6169  6170  6171  6172  6173  6174  6175  6176  6177  6178  6179  6180 
 6181  6182  6183  6184  6185  6186  6187  6188  6189  6190  6191  6192  6193  6194  6195 
 6196  6197  6198  6199  6200  6201  6202  6203  6204  6205  6206  6207  6208  6209  6210 
 6211  6212  6213  6214  6215  6216  6217  6218  6219  6220  6221  6222  6223  6224  6225 
 6226  6227  6228  6229  6230  6231  6232  6233  6234  6235  6236  6237  6238  6239  6240 
 6241  6242  6243  6244  6245  6246  6247  6248  6249  6250  6251  6252  6253  6254  6255 
 6256  6257  6258  6259  6260  6261  6262  6263  6264  6265  6266  6267  6268  6269  6270 
 6271  6272  6273  6274  6275  6276  6277  6278  6279  6280  6281  6282  6283  6284  6285 
 6286  6287  6288  6289  6290  6291  6292  6293  6294  6295  6296  6297  6298  6299  6300 
 6301  6302  6303  6304  6305  6306  6307  6308  6309  6310  6311  6312  6313  6314  6315 
 6316  6317  6318  6319  6320  6321  6322  6323  6324  6325  6326  6327  6328  6329  6330 
 6331  6332  6333  6334  6335  6336  6337  6338  6339  6340  6341  6342  6343  6344  6345 
 6346  6347  6348  6349  6350  6351  6352  6353  6354  6355  6356  6357  6358  6359  6360 
 6361  6362  6363  6364  6365  6366  6367  6368  6369  6370  6371  6372  6373  6374  6375 
 6376  6377  6378  6379  6380  6381  6382  6383  6384  6385  6386  6387  6388  6389  6390 
 6391  6392  6393  6394  6395  6396  6397  6398  6399  6400  6401  6402  6403  6404  6405 
 6406  6407  6408  6409  6410  6411  6412  6413  6414  6415  6416  6417  6418  6419  6420 
 6421  6422  6423  6424  6425  6426  6427  6428  6429  6430  6431  6432  6433  6434  6435 
 6436  6437  6438  6439  6440  6441  6442  6443  6444  6445  6446  6447  6448  6449  6450 
 6451  6452  6453  6454  6455  6456  6457  6458  6459  6460  6461  6462  6463  6464  6465 
 6466  6467  6468  6469  6470  6471  6472  6473  6474  6475  6476  6477  6478  6479  6480 
 6481  6482  6483  6484  6485  6486  6487  6488  6489  6490  6491  6492  6493  6494  6495 
 6496  6497  6498  6499  6500  6501  6502  6503  6504  6505  6506  6507  6508  6509  6510 
 6511  6512  6513  6514  6515  6516  6517  6518  6519  6520  6521  6522  6523  6524  6525 
 6526  6527  6528  6529  6530  6531  6532  6533  6534  6535  6536  6537  6538  6539  6540 
 6541  6542  6543  6544  6545  6546  6547  6548  6549  6550  6551  6552  6553  6554  6555 
 6556  6557  6558  6559  6560  6561  6562  6563  6564  6565  6566  6567  6568  6569  6570 
 6571  6572  6573  6574  6575  6576  6577  6578  6579  6580  6581  6582  6583  6584  6585 
 6586  6587  6588  6589  6590  6591  6592  6593  6594  6595  6596  6597  6598  6599  6600 
 6601  6602  6603  6604  6605  6606  6607  6608  6609  6610  6611  6612  6613  6614  6615 
 6616  6617  6618  6619  6620  6621  6622  6623  6624  6625  6626  6627  6628  6629  6630 
 6631  6632  6633  6634  6635  6636  6637  6638  6639  6640  6641  6642  6643  6644  6645 
 6646  6647  6648  6649  6650  6651  6652  6653  6654  6655  6656  6657  6658  6659  6660 
 6661  6662  6663  6664  6665  6666  6667  6668  6669  6670  6671  6672  6673  6674  6675 
 6676  6677  6678  6679  6680  6681  6682  6683  6684  6685  6686  6687  6688  6689  6690 
 6691  6692  6693  6694  6695  6696  6697  6698  6699  6700  6701  6702  6703  6704  6705 
 6706  6707  6708  6709  6710  6711  6712  6713  6714  6715  6716  6717  6718  6719  6720 
 6721  6722  6723  6724  6725  6726  6727  6728  6729  6730  6731  6732  6733  6734  6735 
 6736  6737  6738  6739  6740  6741  6742  6743  6744  6745  6746  6747  6748  6749  6750 
 6751  6752  6753  6754  6755  6756  6757  6758  6759  6760  6761  6762  6763  6764  6765 
 6766  6767  6768  6769  6770  6771  6772  6773  6774  6775  6776  6777  6778  6779  6780 
 6781  6782  6783  6784  6785  6786  6787  6788  6789  6790  6791  6792  6793  6794  6795 
 6796  6797  6798  6799  6800  6801  6802  6803  6804  6805  6806  6807  6808  6809  6810 
 6811  6812  6813  6814  6815  6816  6817  6818  6819  6820  6821  6822  6823  6824  6825 
 6826  6827  6828  6829  6830  6831  6832  6833  6834  6835  6836  6837  6838  6839  6840 
 6841  6842  6843  6844  6845  6846  6847  6848  6849  6850  6851  6852  6853  6854  6855 
 6856  6857  6858  6859  6860  6861  6862  6863  6864  6865  6866  6867  6868  6869  6870 
 6871  6872  6873  6874  6875  6876  6877  6878  6879  6880  6881  6882  6883  6884  6885 
 6886  6887  6888  6889  6890  6891  6892  6893  6894  6895  6896  6897  6898  6899  6900 
 6901  6902  6903  6904  6905  6906  6907  6908  6909  6910  6911  6912  6913  6914  6915 
 6916  6917  6918  6919  6920  6921  6922  6923  6924  6925  6926  6927  6928  6929  6930 
 6931  6932  6933  6934  6935  6936  6937  6938  6939  6940  6941  6942  6943  6944  6945 
 6946  6947  6948  6949  6950  6951  6952  6953  6954  6955  6956  6957  6958  6959  6960 
 6961  6962  6963  6964  6965  6966  6967  6968  6969  6970  6971  6972  6973  6974  6975 
 6976  6977  6978  6979  6980  6981  6982  6983  6984  6985  6986  6987  6988  6989  6990 
 6991  6992  6993  6994  6995  6996  6997  6998  6999  7000  7001  7002  7003  7004  7005 
 7006  7007  7008  7009  7010  7011  7012  7013  7014  7015  7016  7017  7018  7019  7020 
 7021  7022  7023  7024  7025  7026  7027  7028  7029  7030  7031  7032  7033  7034  7035 
 7036  7037  7038  7039  7040  7041  7042  7043  7044  7045  7046  7047  7048  7049  7050 
 7051  7052  7053  7054  7055  7056  7057  7058  7059  7060  7061  7062  7063  7064  7065 
 7066  7067  7068  7069  7070  7071  7072  7073  7074  7075  7076  7077  7078  7079  7080 
 7081  7082  7083  7084  7085  7086  7087  7088  7089  7090  7091  7092  7093  7094  7095 
 7096  7097  7098  7099  7100  7101  7102  7103  7104  7105  7106  7107  7108  7109  7110 
 7111  7112  7113  7114  7115  7116  7117  7118  7119  7120  7121  7122  7123  7124  7125 
 7126  7127  7128  7129  7130  7131  7132  7133  7134  7135  7136  7137  7138  7139  7140 
 7141  7142  7143  7144  7145  7146  7147  7148  7149  7150  7151  7152  7153  7154  7155 
 7156  7157  7158  7159  7160  7161  7162  7163  7164  7165  7166  7167  7168  7169  7170 
 7171  7172  7173  7174  7175  7176  7177  7178  7179  7180  7181  7182  7183  7184  7185 
 7186  7187  7188  7189  7190  7191  7192  7193  7194  7195  7196  7197  7198  7199  7200 
 7201  7202  7203  7204  7205  7206  7207  7208  7209  7210  7211  7212  7213  7214  7215 
 7216  7217  7218  7219  7220  7221  7222  7223  7224  7225  7226  7227  7228  7229  7230 
 7231  7232  7233  7234  7235  7236  7237  7238  7239  7240  7241  7242  7243  7244  7245 
 7246  7247  7248  7249  7250  7251  7252  7253  7254  7255  7256  7257  7258  7259  7260 
 7261  7262  7263  7264  7265  7266  7267  7268  7269  7270  7271  7272  7273  7274  7275 
 7276  7277  7278  7279  7280  7281  7282  7283  7284  7285  7286  7287  7288  7289  7290 
 7291  7292  7293  7294  7295  7296  7297  7298  7299  7300  7301  7302  7303  7304  7305 
 7306  7307  7308  7309  7310  7311  7312  7313  7314  7315  7316  7317  7318  7319  7320 
 7321  7322  7323  7324  7325  7326  7327  7328  7329  7330  7331  7332  7333  7334  7335 
 7336  7337  7338  7339  7340  7341  7342  7343  7344  7345  7346  7347  7348  7349  7350 
 7351  7352  7353  7354  7355  7356  7357  7358  7359  7360  7361  7362  7363  7364  7365 
 7366  7367  7368  7369  7370  7371  7372  7373  7374  7375  7376  7377  7378  7379  7380 
 7381  7382  7383  7384  7385  7386  7387  7388  7389  7390  7391  7392  7393  7394  7395 
 7396  7397  7398  7399  7400  7401  7402  7403  7404  7405  7406  7407  7408  7409  7410 
 7411  7412  7413  7414  7415  7416  7417  7418  7419  7420  7421  7422  7423  7424  7425 
 7426  7427  7428  7429  7430  7431  7432  7433  7434  7435  7436  7437  7438  7439  7440 
 7441  7442  7443  7444  7445  7446  7447  7448  7449  7450  7451  7452  7453  7454  7455 
 7456  7457  7458  7459  7460  7461  7462  7463  7464  7465  7466  7467  7468  7469  7470 
 7471  7472  7473  7474  7475  7476  7477  7478  7479  7480  7481  7482  7483  7484  7485 
 7486  7487  7488  7489  7490  7491  7492  7493  7494  7495  7496  7497  7498  7499  7500 
 7501  7502  7503  7504  7505  7506  7507  7508  7509  7510  7511  7512  7513  7514  7515 
 7516  7517  7518  7519  7520  7521  7522  7523  7524  7525  7526  7527  7528  7529  7530 
 7531  7532  7533  7534  7535  7536  7537  7538  7539  7540  7541  7542  7543  7544  7545 
 7546  7547  7548  7549  7550  7551  7552  7553  7554  7555  7556  7557  7558  7559  7560 
 7561  7562  7563  7564  7565  7566  7567  7568  7569  7570  7571  7572  7573  7574  7575 
 7576  7577  7578  7579  7580  7581  7582  7583  7584  7585  7586  7587  7588  7589  7590 
 7591  7592  7593  7594  7595  7596  7597  7598  7599  7600  7601  7602  7603  7604  7605 
 7606  7607  7608  7609  7610  7611  7612  7613  7614  7615  7616  7617  7618  7619  7620 
 7621  7622  7623  7624  7625  7626  7627  7628  7629  7630  7631  7632  7633  7634  7635 
 7636  7637  7638  7639  7640  7641  7642  7643  7644  7645  7646  7647  7648  7649  7650 
 7651  7652  7653  7654  7655  7656  7657  7658  7659  7660  7661  7662  7663  7664  7665 
 7666  7667  7668  7669  7670  7671  7672  7673  7674  7675  7676  7677  7678  7679  7680 
 7681  7682  7683  7684  7685  7686  7687  7688  7689  7690  7691  7692  7693  7694  7695 
 7696  7697  7698  7699  7700  7701  7702  7703  7704  7705  7706  7707  7708  7709  7710 
 7711  7712  7713  7714  7715  7716  7717  7718  7719  7720  7721  7722  7723  7724  7725 
 7726  7727  7728  7729  7730  7731  7732  7733  7734  7735  7736  7737  7738  7739  7740 
 7741  7742  7743  7744  7745  7746  7747  7748  7749  7750  7751  7752  7753  7754  7755 
 7756  7757  7758  7759  7760  7761  7762  7763  7764  7765  7766  7767  7768  7769  7770 
 7771  7772  7773  7774  7775  7776  7777  7778  7779  7780  7781  7782  7783  7784  7785 
 7786  7787  7788  7789  7790  7791  7792  7793  7794  7795  7796  7797  7798  7799  7800 
 7801  7802  7803  7804  7805  7806  7807  7808  7809  7810  7811  7812  7813  7814  7815 
 7816  7817  7818  7819  7820  7821  7822  7823  7824  7825  7826  7827  7828  7829  7830 
 7831  7832  7833  7834  7835  7836  7837  7838  7839  7840  7841  7842  7843  7844  7845 
 7846  7847  7848  7849  7850  7851  7852  7853  7854  7855  7856  7857  7858  7859  7860 
 7861  7862  7863  7864  7865  7866  7867  7868  7869  7870  7871  7872  7873  7874  7875 
 7876  7877  7878  7879  7880  7881  7882  7883  7884  7885  7886  7887  7888  7889  7890 
 7891  7892  7893  7894  7895  7896  7897  7898  7899  7900  7901  7902  7903  7904  7905 
 7906  7907  7908  7909  7910  7911  7912  7913  7914  7915  7916  7917  7918  7919  7920 
 7921  7922  7923  7924  7925  7926  7927  7928  7929  7930  7931  7932  7933  7934  7935 
 7936  7937  7938  7939  7940  7941  7942  7943  7944  7945  7946  7947  7948  7949  7950 
 7951  7952  7953  7954  7955  7956  7957  7958  7959  7960  7961  7962  7963  7964  7965 
 7966  7967  7968  7969  7970  7971  7972  7973  7974  7975  7976  7977  7978  7979  7980 
 7981  7982  7983  7984  7985  7986  7987  7988  7989  7990  7991  7992 

[ SOLV ]
 7993  7994  7995  7996  7997  7998  7999  8000  8001  8002  8003  8004  8005  8006  8007 
 8008  8009  8010  8011  8012  8013  8014  8015  8016  8017  8018  8019  8020  8021  8022 
 8023  8024  8025  8026  8027  8028  8029  8030  8031  8032  8033  8034  8035  8036  8037 
 8038  8039  8040  8041  8042  8043  8044  8045  8046  8047  8048  8049  8050  8051  8052 
 8053  8054  8055  8056  8057  8058  8059  8060  8061  8062  8063  8064  8065  8066  8067 
 8068  8069  8070  8071  8072  8073  8074  8075  8076  8077  8078  8079  8080  8081  8082 
 8083  8084  8085  8086  8087  8088  8089  8090  8091  8092  8093  8094  8095  8096  8097 
 8098  8099  8100  8101  8102  8103  8104  8105  8106  8107  8108  8109  8110  8111  8112 
 8113  8114  8115  8116  8117  8118  8119  8120  8121  8122  8123  8124  8125  8126  8127 
 8128  8129  8130  8131  8132  8133  8134  8135  8136  8137  8138  8139  8140  8141  8142 
 8143  8144  8145  8146  8147  8148  8149  8150  8151  8152  8153  8154  8155  8156  8157 
 8158  8159  8160  8161  8162  8163  8164  8165  8166  8167  8168  8169  8170  8171  8172 
 8173  8174  8175  8176  8177  8178  8179  8180  8181  8182  8183  8184  8185  8186  8187 
 8188  8189  8190  8191  8192  8193  8194  8195  8196  8197  8198  8199  8200  8201  8202 
 8203  8204  8205  8206  8207  8208  8209  8210  8211  8212  8213  8214  8215  8216  8217 
 8218  8219  8220  8221  8222  8223  8224  8225  8226  8227  8228  8229  8230  8231  8232 
 8233  8234  8235  8236  8237  8238  8239  8240  8241  8242  8243  8244  8245  8246  8247 
 8248  8249  8250  8251  8252  8253  8254  8255  8256  8257  8258  8259  8260  8261  8262 
 8263  8264  8265  8266  8267  8268  8269  8270  8271  8272  8273  8274  8275  8276  8277 
 8278  8279  8280  8281  8282  8283  8284  8285  8286  8287  8288  8289  8290  8291  8292 
 8293  8294  8295  8296  8297  8298  8299  8300  8301  8302  8303  8304  8305  8306  8307 
 8308  8309  8310  8311  8312  8313  8314  8315  8316  8317  8318  8319  8320  8321  8322 
 8323  8324  8325  8326  8327  8328  8329  8330  8331  8332  8333  8334  8335  8336  8337 
 8338  8339  8340  8341  8342  8343  8344  8345  8346  8347  8348  8349  8350  8351  8352 
 8353  8354  8355  8356  8357  8358  8359  8360  8361  8362  8363  8364  8365  8366  8367 
 8368  8369  8370  8371  8372  8373  8374  8375  8376  8377  8378  8379  8380  8381  8382 
 8383  8384  8385  8386  8387  8388  8389  8390  8391  8392  8393  8394  8395  8396  8397 
 8398  8399  8400  8401  8402  8403  8404  8405  8406  8407  8408  8409  8410  8411  8412 
 8413  8414  8415  8416  8417  8418  8419  8420  8421  8422  8423  8424  8425  8426  8427 
 8428  8429  8430  8431  8432  8433  8434  8435  8436  8437  8438  8439  8440  8441  8442 
 8443  8444  8445  8446  8447  8448  8449  8450  8451  8452  8453  8454  8455  8456  8457 
 8458  8459  8460  8461  8462  8463  8464  8465  8466  8467  8468  8469  8470  8471  8472 
 8473  8474  8475  8476  8477  8478  8479  8480  8481  8482  8483  8484  8485  8486  8487 
 8488  8489  8490  8491  8492  8493  8494  8495  8496  8497  8498  8499  8500  8501  8502 
 8503  8504  8505  8506  8507  8508  8509  8510  8511  8512  8513  8514  8515  8516  8517 
 8518  8519  8520  8521  8522  8523  8524  8525  8526  8527  8528  8529  8530  8531  8532 
 8533  8534  8535  8536  8537  8538  8539  8540  8541  8542  8543  8544  8545  8546  8547 
 8548  8549  8550  8551  8552  8553  8554  8555  8556  8557  8558  8559  8560  8561  8562 
 8563  8564  8565  8566  8567  8568  8569  8570  8571  8572  8573  8574  8575  8576  8577 
 8578  8579  8580  8581  8582  8583  8584  8585  8586  8587  8588  8589  8590  8591  8592 
 8593  8594  8595  8596  8597  8598  8599  8600  8601  8602  8603  8604  8605  8606  8607 
 8608  8609  8610  8611  8612  8613  8614  8615  8616  8617  8618  8619  8620  8621  8622 
 8623  8624  8625  8626  8627  8628  8629  8630  8631  8632  8633  8634  8635  8636  8637 
 8638  8639  8640  8641  8642  8643  8644  8645  8646  8647  8648  8649  8650  8651  8652 
 8653  8654  8655  8656  8657  8658  8659  8660  8661  8662  8663  8664  8665  8666  8667 
 8668  8669  8670  8671  8672  8673  8674  8675  8676  8677  8678  8679  8680  8681  8682 
 8683  8684  8685  8686  8687  8688  8689  8690  8691  8692  8693  8694  8695  8696  8697 
 8698  8699  8700  8701  8702  8703  8704  8705  8706  8707  8708  8709  8710  8711  8712 
 8713  8714  8715  8716  8717  8718  8719  8720  8721  8722  8723  8724  8725  8726  8727 
 8728  8729  8730  8731  8732  8733  8734  8735  8736  8737  8738  8739  8740  8741  8742 
 8743  8744  8745  8746  8747  8748  8749  8750  8751  8752  8753  8754  8755  8756  8757 
 8758  8759  8760  8761  8762  8763  8764  8765  8766  8767  8768  8769  8770  8771  8772 
 8773  8774  8775  8776  8777  8778  8779  8780  8781  8782  8783  8784  8785  8786  8787 
 8788  8789  8790  8791  8792  8793  8794  8795  8796  8797  8798  8799  8800  8801  8802 
 8803  8804  8805  8806  8807  8808  8809  8810  8811  8812  8813  8814  8815  8816  8817 
 8818  8819  8820  8821  8822  8823  8824  8825  8826  8827  8828  8829  8830  8831  8832 
 8833  8834  8835  8836  8837  8838  8839  8840  8841  8842  8843  8844  8845  8846  8847 
 8848  8849  8850  8851  8852  8853  8854  8855  8856  8857  8858  8859  8860  8861  8862 
 8863  8864  8865  8866  8867  8868  8869  8870  8871  8872  8873  8874  8875  8876  8877 
 8878  8879  8880  8881  8882  8883  8884  8885  8886  8887  8888  8889  8890  8891  8892 
 8893  8894  8895  8896  8897  8898  8899  8900  8901  8902  8903  8904  8905  8906  8907 
 8908  8909  8910  8911  8912  8913  8914  8915  8916  8917  8918  8919  8920  8921  8922 
 8923  8924  8925  8926  8927  8928  8929  8930  8931  8932  8933  8934  8935  8936  8937 
 8938  8939  8940  8941  8942  8943  8944  8945  8946  8947  8948  8949  8950  8951  8952 
 8953  8954  8955  8956  8957  8958  8959  8960  8961  8962  8963  8964  8965  8966  8967 
 8968  8969  8970  8971  8972  8973  8974  8975  8976  8977  8978  8979  8980  8981  8982 
 8983  8984  8985  8986  8987  8988  8989  8990  8991  8992  8993  8994  8995  8996  8997 
 8998  8999  9000  9001  9002  9003  9004  9005  9006  9007  9008  9009  9010  9011  9012 
 9013  9014  9015  9016  9017  9018  9019  9020  9021  9022  9023  9024  9025  9026  9027 
 9028  9029  9030  9031  9032  9033  9034  9035  9036  9037  9038  9039  9040  9041  9042 
 9043  9044  9045  9046  9047  9048  9049  9050  9051  9052  9053  9054  9055  9056  9057 
 9058  9059  9060  9061  9062  9063  9064  9065  9066  9067  9068  9069  9070  9071  9072 
 9073  9074  9075  9076  9077  9078  9079  9080  9081  9082  9083  9084  9085  9086  9087 
 9088  9089  9090  9091  9092  9093  9094  9095  9096  9097  9098  9099  9100  9101  9102 
 9103  9104  9105  9106  9107  9108  9109  9110  9111  9112  9113  9114  9115  9116  9117 
 9118  9119  9120  9121  9122  9123  9124  9125  9126  9127  9128  9129  9130  9131  9132 
 9133  9134  9135  9136  9137  9138  9139  9140  9141  9142  9143  9144  9145  9146  9147 
 9148  9149  9150  9151  9152  9153  9154  9155  9156  9157  9158  9159  9160  9161  9162 
 9163  9164  9165  9166  9167  9168  9169  9170  9171  9172  9173  9174  9175  9176  9177 
 9178  9179  9180  9181  9182  9183  9184  9185  9186  9187  9188  9189  9190  9191  9192 
 9193  9194  9195  9196  9197  9198  9199  9200  9201  9202  9203  9204  9205  9206  9207 
 9208  9209  9210  9211  9212  9213  9214  9215  9216  9217  9218  9219  9220  9221  9222 
 9223  9224  9225  9226  9227  9228  9229  9230  9231  9232  9233  9234  9235  9236  9237 
 9238  9239  9240  9241  9242  9243  9244  9245  9246  9247  9248  9249  9250  9251  9252 
 9253  9254  9255  9256  9257  9258  9259  9260  9261  9262  9263  9264  9265  9266  9267 
 9268  9269  9270  9271  9272  9273  9274  9275  9276  9277  9278  9279  9280  9281  9282 
 9283  9284  9285  9286  9287  9288  9289  9290  9291  9292  9293  9294  9295  9296  9297 
 9298  9299  9300  9301  9302  9303  9304  9305  9306  9307  9308  9309  9310  9311  9312 
 9313  9314  9315  9316  9317  9318  9319  9320  9321  9322  9323  9324  9325  9326  9327 
 9328  9329  9330  9331  9332  9333  9334  9335  9336  9337  9338  9339  9340  9341  9342 
 9343  9344  9345  9346  9347  9348  9349  9350  9351  9352  9353  9354  9355  9356  9357 
 9358  9359  9360  9361  9362  9363  9364  9365  9366  9367  9368  9369  9370  9371  9372 
 9373  9374  9375  9376  9377  9378  9379  9380  9381  9382  9383  9384  9385  9386  9387 
 9388  9389  9390  9391  9392  9393  9394  9395  9396  9397  9398  9399  9400  9401  9402 
 9403  9404  9405  9406  9407  9408  9409  9410  9411  9412  9413  9414  9415  9416  9417 
 9418  9419  9420  9421  9422  9423  9424  9425  9426  9427  9428  9429  9430  9431  9432 
 9433  9434  9435  9436  9437  9438  9439  9440  9441  9442  9443  9444  9445  9446  9447 
 9448  9449  9450  9451  9452  9453  9454  9455  9456  9457  9458  9459  9460  9461  9462 
 9463  9464  9465  9466  9467  9468  9469  9470  9471  9472  9473  9474  9475  9476  9477 
 9478  9479  9480  9481  9482  9483  9484  9485  9486  9487  9488  9489  9490  9491  9492 
 9493  9494  9495  9496  9497  9498  9499  9500  9501  9502  9503  9504  9505  9506  9507 
 9508  9509  9510  9511  9512  9513  9514  9515  9516  9517  9518  9519  9520  9521  9522 
 9523  9524  9525  9526  9527  9528  9529  9530  9531  9532  9533  9534  9535  9536  9537 
 9538  9539  9540  9541  9542  9543  9544  9545  9546  9547  9548  9549  9550  9551  9552 
 9553  9554  9555  9556  9557  9558  9559  9560  9561  9562  9563  9564  9565  9566  9567 
 9568  9569  9570  9571  9572  9573  9574  9575  9576  9577  9578  9579  9580  9581  9582 
 9583  9584  9585  9586  9587  9588  9589  9590  9591  9592  9593  9594  9595  9596  9597 
 9598  9599  9600  9601  9602  9603  9604  9605  9606  9607  9608  9609  9610  9611  9612 
 9613  9614  9615  9616  9617  9618  9619  9620  9621  9622  9623  9624  9625  9626  9627 
 9628  9629  9630  9631  9632  9633  9634  9635  9636  9637  9638  9639  9640  9641  9642 
 9643  9644  9645  9646  9647  9648  9649  9650  9651  9652  9653  9654  9655  9656  9657 
 9658  9659  9660  9661  9662  9663  9664  9665  9666  9667  9668  9669  9670  9671  9672 
 9673  9674  9675  9676  9677  9678  9679  9680  9681  9682  9683  9684  9685  9686  9687 
 9688  9689  9690  9691  9692  9693  9694  9695  9696  9697  9698  9699  9700  9701  9702 
 9703  9704  9705  9706  9707  9708  9709  9710  9711  9712  9713  9714  9715  9716  9717 
 9718  9719  9720  9721  9722  9723  9724  9725  9726  9727  9728  9729  9730  9731  9732 
 9733  9734  9735  9736  9737  9738  9739  9740  9741  9742  9743  9744  9745  9746  9747 
 9748  9749  9750  9751  9752  9753  9754  9755  9756  9757  9758  9759  9760  9761  9762 
 9763  9764  9765  9766  9767  9768  9769  9770  9771  9772  9773  9774  9775  9776  9777 
 9778  9779  9780  9781  9782  9783  9784  9785  9786  9787  9788  9789  9790  9791  9792 
 9793  9794  9795  9796  9797  9798  9799  9800  9801  9802  9803  9804  9805  9806  9807 
 9808  9809  9810  9811  9812  9813  9814  9815  9816  9817  9818  9819  9820  9821  9822 
 9823  9824  9825  9826  9827  9828  9829  9830  9831  9832  9833  9834  9835  9836  9837 
 9838  9839  9840  9841  9842  9843  9844  9845  9846  9847  9848  9849  9850  9851  9852 
 9853  9854  9855  9856  9857  9858  9859  9860  9861  9862  9863  9864  9865  9866  9867 
 9868  9869  9870  9871  9872  9873  9874  9875  9876  9877  9878  9879  9880  9881  9882 
 9883  9884  9885  9886  9887  9888  9889  9890  9891  9892  9893  9894  9895  9896  9897 
 9898  9899  9900  9901  9902  9903  9904  9905  9906  9907  9908  9909  9910  9911  9912 
 9913  9914  9915  9916  9917  9918  9919  9920  9921  9922  9923  9924  9925  9926  9927 
 9928  9929  9930  9931  9932  9933  9934  9935  9936  9937  9938  9939  9940  9941  9942 
 9943  9944  9945  9946  9947  9948  9949  9950  9951  9952  9953  9954  9955  9956  9957 
 9958  9959  9960  9961  9962  9963  9964  9965  9966  9967  9968  9969  9970  9971  9972 
 9973  9974  9975  9976  9977  9978  9979  9980  9981  9982  9983  9984  9985  9986  9987 
 9988  9989  9990  9991  9992  9993  9994  9995  9996  9997  9998  9999 10000 10001 10002 
10003 10004 10005 10006 10007 10008 10009 10010 10011 10012 10013 10014 10015 10016 10017 
10018 10019 10020 10021 10022 10023 10024 10025 10026 10027 10028 10029 10030 10031 10032 
10033 10034 10035 10036 10037 10038 10039 10040 10041 10042 10043 10044 10045 10046 10047 
10048 10049 10050 10051 10052 10053 10054 10055 10056 10057 10058 10059 10060 10061 10062 
10063 10064 10065 10066 10067 10068 10069 10070 10071 10072 10073 10074 10075 10076 10077 
10078 10079 10080 10081 10082 10083 10084 10085 10086 10087 10088 10089 10090 10091 10092 
10093 10094 10095 10096 10097 10098 10099 10100 10101 10102 10103 10104 10105 10106 10107 
10108 10109 10110 10111 10112 10113 10114 10115 10116 10117 10118 10119 10120 10121 10122 
10123 10124 10125 10126 10127 10128 10129 10130 10131 10132 10133 10134 10135 10136 10137 
10138 10139 10140 10141 10142 10143 10144 10145 10146 10147 10148 10149 10150 10151 10152 
10153 10154 10155 10156 10157 10158 10159 10160 10161 10162 10163 10164 10165 10166 10167 
10168 10169 10170 10171 10172 10173 10174 10175 10176 10177 10178 10179 10180 10181 10182 
10183 10184 10185 10186 10187 10188 10189 10190 10191 10192 10193 10194 10195 10196 10197 
10198 10199 10200 10201 10202 10203 10204 10205 10206 10207 10208 10209 10210 10211 10212 
10213 10214 10215 10216 10217 10218 10219 10220 10221 10222 10223 10224 10225 10226 10227 
10228 10229 10230 10231 10232 10233 10234 10235 10236 10237 10238 10239 10240 10241 10242 
10243 10244 10245 10246 10247 10248 10249 10250 10251 10252 10253 10254 10255 10256 10257 
10258 10259 10260 10261 10262 10263 10264 10265 10266 10267 10268 10269 10270 10271 10272 
10273 10274 10275 10276 10277 10278 10279 10280 10281 10282 10283 10284 10285 10286 10287 
10288 10289 10290 10291 10292 10293 10294 10295 10296 10297 10298 10299 10300 10301 10302 
10303 10304 10305 10306 10307 10308 10309 10310 10311 10312 10313 10314 10315 10316 10317 
10318 10319 10320 10321 10322 10323 10324 10325 10326 10327 10328 10329 10330 10331 10332 
10333 10334 10335 10336 10337 10338 10339 10340 10341 10342 10343 10344 10345 10346 10347 
10348 10349 10350 10351 10352 10353 10354 10355 10356 10357 10358 10359 10360 10361 10362 
10363 10364 10365 10366 10367 10368 10369 10370 10371 10372 10373 10374 10375 10376 10377 
10378 10379 10380 10381 10382 10383 10384 10385 10386 10387 10388 10389 10390 10391 10392 
10393 10394 10395 10396 10397 10398 10399 10400 10401 10402 10403 10404 10405 10406 10407 
10408 10409 10410 10411 10412 10413 10414 10415 10416 10417 10418 10419 10420 10421 10422 
10423 10424 10425 10426 10427 10428 10429 10430 10431 10432 10433 10434 10435 10436 10437 
10438 10439 10440 10441 10442 10443 10444 10445 10446 10447 10448 10449 10450 10451 10452 
10453 10454 10455 10456 10457 10458 10459 10460 10461 10462 10463 10464 10465 10466 10467 
10468 10469 10470 10471 10472 10473 10474 10475 10476 10477 10478 10479 10480 10481 10482 
10483 10484 10485 10486 10487 10488 10489 10490 10491 10492 10493 10494 10495 10496 10497 
10498 10499 10500 10501 10502 10503 10504 10505 10506 10507 10508 10509 10510 10511 10512 
10513 10514 10515 10516 10517 10518 10519 10520 10521 10522 10523 10524 10525 10526 10527 
10528 10529 10530 10531 10532 10533 10534 10535 10536 10537 10538 10539 10540 10541 10542 
10543 10544 10545 10546 10547 10548 10549 10550 10551 10552 10553 10554 10555 10556 10557 
10558 10559 10560 10561 10562 10563 10564 10565 10566 10567 10568 10569 10570 10571 10572 
10573 10574 10575 10576 10577 10578 10579 10580 10581 10582 10583 10584 10585 10586 10587 
10588 10589 10590 10591 10592 10593 10594 10595 10596 10597 10598 10599 10600 10601 10602 
10603 10604 10605 10606 10607 10608 10609 10610 10611 10612 10613 10614 10615 10616 10617 
10618 10619 10620 10621 10622 10623 10624 10625 10626 10627 10628 10629 10630 10631 10632 
10633 10634 10635 10636 10637 10638 10639 10640 10641 10642 10643 10644 10645 10646 10647 
10648 10649 10650 10651 10652 10653 10654 10655 10656 10657 10658 10659 10660 10661 10662 
10663 10664 10665 10666 10667 10668 10669 10670 10671 10672 10673 10674 10675 10676 10677 
10678 10679 10680 10681 10682 10683 10684 10685 10686 10687 10688 10689 10690 10691 10692 
10693 10694 10695 10696 10697 10698 10699 10700 10701 10702 10703 10704 10705 10706 10707 
10708 10709 10710 10711 10712 10713 10714 10715 10716 10717 10718 10719 10720 10721 10722 
10723 10724 10725 10726 10727 10728 10729 10730 10731 10732 10733 10734 10735 10736 10737 
10738 10739 10740 10741 10742 10743 10744 10745 10746 10747 10748 10749 10750 10751 10752 
10753 10754 10755 10756 10757 10758 10759 10760 10761 10762 10763 10764 10765 10766 10767 
10768 10769 10770 10771 10772 10773 10774 10775 10776 10777 10778 10779 10780 10781 10782 
10783 10784 10785 10786 10787 10788 10789 10790 10791 10792 10793 10794 10795 10796 10797 
10798 10799 10800 10801 10802 10803 10804 10805 10806 10807 10808 10809 10810 10811 10812 
10813 10814 10815 10816 10817 10818 10819 10820 10821 10822 10823 10824 10825 10826 10827 
10828 10829 10830 10831 10832 10833 10834 10835 10836 10837 10838 10839 10840 10841 10842 
10843 10844 10845 10846 10847 10848 10849 10850 10851 10852 10853 10854 10855 10856 10857 
10858 10859 10860 10861 10862 10863 10864 10865 10866 10867 10868 10869 10870 10871 10872 
10873 10874 10875 10876 10877 10878 10879 10880 10881 10882 10883 10884 10885 10886 10887 
10888 10889 10890 10891 10892 10893 10894 10895 10896 10897 10898 10899 10900 10901 10902 
10903 10904 10905 10906 10907 10908 10909 10910 10911 10912 10913 10914 10915 10916 10917 
10918 10919 10920 10921 10922 10923 10924 10925 10926 10927 10928 10929 10930 10931 10932 
10933 10934 10935 10936 10937 10938 10939 10940 10941 10942 10943 10944 10945 10946 10947 
10948 10949 10950 10951 10952 10953 10954 10955 10956 10957 10958 10959 10960 10961 10962 
10963 10964 10965 10966 10967 10968 10969 10970 10971 10972 10973 10974 10975 10976 10977 
10978 10979 10980 10981 10982 10983 10984 10985 10986 10987 10988 10989 10990 10991 10992 
10993 10994 10995 10996 10997 10998 10999 11000 11001 11002 11003 11004 11005 11006 11007 
11008 11009 11010 11011 11012 11013 11014 11015 11016 11017 11018 11019 11020 11021 11022 
11023 11024 11025 11026 11027 11028 11029 11030 11031 11032 11033 11034 11035 11036 11037 
11038 11039 11040 11041 11042 11043 11044 11045 11046 11047 11048 11049 11050 11051 11052 
11053 11054 11055 11056 11057 11058 11059 11060 11061 11062 11063 11064 11065 11066 11067 
11068 11069 11070 11071 11072 11073 11074 11075 11076 11077 11078 11079 11080 11081 11082 
11083 11084 11085 11086 11087 11088 11089 11090 11091 11092 11093 11094 11095 11096 11097 
11098 11099 11100 11101 11102 11103 11104 11105 11106 11107 11108 11109 11110 11111 11112 
11113 11114 11115 11116 11117 11118 11119 11120 11121 11122 11123 11124 11125 11126 11127 
11128 11129 11130 11131 11132 11133 11134 11135 11136 11137 11138 11139 11140 11141 11142 
11143 11144 11145 11146 11147 11148 11149 11150 11151 11152 11153 11154 11155 11156 11157 
11158 11159 11160 11161 11162 11163 11164 11165 11166 11167 11168 11169 11170 11171 11172 
11173 11174 11175 11176 11177 11178 11179 11180 11181 11182 11183 11184 11185 11186 11187 
11188 11189 11190 11191 11192 11193 11194 11195 11196 11197 11198 11199 11200 11201 11202 
11203 11204 11205 11206 11207 11208 11209 11210 11211 11212 11213 11214 11215 11216 11217 
11218 11219 11220 11221 11222 11223 11224 11225 11226 11227 11228 11229 11230 11231 11232 
11233 11234 11235 11236 11237 11238 11239 11240 11241 11242 11243 11244 11245 11246 11247 
11248 11249 11250 11251 11252 11253 11254 11255 11256 11257 11258 11259 11260 11261 11262 
11263 11264 11265 11266 11267 11268 11269 11270 11271 11272 11273 11274 11275 11276 11277 
11278 11279 11280 11281 11282 11283 11284 11285 11286 11287 11288 11289 11290 11291 11292 
11293 11294 11295 11296 11297 11298 11299 11300 11301 11302 11303 11304 11305 11306 11307 
11308 11309 11310 11311 11312 11313 11314 11315 11316 11317 11318 11319 11320 11321 11322 
11323 11324 11325 11326 11327 11328 11329 11330 11331 11332 11333 11334 11335 11336 11337 
11338 11339 11340 11341 11342 11343 11344 11345 11346 11347 11348 11349 11350 11351 11352 
11353 11354 11355 11356 11357 11358 11359 11360 11361 11362 11363 11364 11365 11366 11367 
11368 11369 11370 11371 11372 11373 11374 11375 11376 11377 11378 11379 11380 11381 11382 
11383 11384 11385 11386 11387 11388 11389 11390 11391 11392 11393 11394 11395 11396 11397 
11398 11399 11400 11401 11402 11403 11404 11405 11406 11407 11408 11409 11410 11411 11412 
11413 11414 11415 11416 11417 11418 11419 11420 11421 11422 11423 11424 11425 11426 11427 
11428 11429 11430 11431 11432 11433 11434 11435 11436 11437 11438 11439 11440 11441 11442 
11443 11444 11445 11446 11447 11448 11449 11450 11451 11452 11453 11454 11455 11456 11457 
11458 11459 11460 11461 11462 11463 11464 11465 11466 11467 11468 11469 11470 11471 11472 
11473 11474 11475 11476 11477 11478 11479 11480 11481 11482 11483 11484 11485 11486 11487 
11488 11489 11490 11491 11492 11493 11494 11495 11496 11497 11498 11499 11500 11501 11502 
11503 11504 11505 11506 11507 11508 11509 11510 11511 11512 11513 11514 11515 11516 11517 
11518 11519 11520 11521 11522 11523 11524 11525 11526 11527 11528 11529 11530 11531 11532 
11533 11534 11535 11536 11537 11538 11539 11540 11541 11542 11543 11544 11545 11546 11547 
11548 11549 11550 11551 11552 11553 11554 11555 11556 11557 11558 11559 11560 11561 11562 
11563 11564 11565 11566 11567 11568 11569 11570 11571 11572 11573 11574 11575 11576 11577 
11578 11579 11580 11581 11582 11583 11584 11585 11586 11587 11588 11589 11590 11591 11592 
11593 11594 11595 11596 11597 11598 11599 11600 11601 11602 11603 11604 11605 11606 11607 
11608 11609 11610 11611 11612 11613 11614 11615 11616 11617 11618 11619 11620 11621 11622 
11623 11624 11625 11626 11627 11628 11629 11630 11631 11632 11633 11634 11635 11636 11637 
11638 11639 11640 11641 11642 11643 11644 11645 11646 11647 11648 11649 11650 11651 11652 
11653 11654 11655 11656 11657 11658 11659 11660 11661 11662 11663 11664 11665 11666 11667 
11668 11669 11670 11671 11672 11673 11674 11675 11676 11677 11678 11679 11680 11681 11682 
11683 11684 11685 11686 11687 11688 11689 11690 11691 11692 11693 11694 11695 11696 11697 
11698 11699 11700 11701 11702 11703 11704 11705 11706 11707 11708 11709 11710 11711 11712 
11713 11714 11715 11716 11717 11718 11719 11720 11721 11722 11723 11724 11725 11726 11727 
11728 11729 11730 11731 11732 11733 11734 11735 11736 11737 11738 11739 11740 11741 11742 
11743 11744 11745 11746 11747 11748 11749 11750 11751 11752 11753 11754 11755 11756 11757 
11758 11759 11760 11761 11762 11763 11764 11765 11766 11767 11768 11769 11770 11771 11772 
11773 11774 11775 11776 11777 11778 11779 11780 11781 11782 11783 11784 11785 11786 11787 
11788 11789 11790 11791 11792 11793 11794 11795 11796 11797 11798 11799 11800 11801 11802 
11803 11804 11805 11806 11807 11808 11809 11810 11811 11812 11813 11814 11815 11816 11817 
11818 11819 11820 11821 11822 11823 11824 11825 11826 11827 11828 11829 11830 11831 11832 
11833 11834 11835 11836 11837 11838 11839 11840 11841 11842 11843 11844 11845 11846 11847 
11848 11849 11850 11851 11852 11853 11854 11855 11856 11857 11858 11859 11860 11861 11862 
11863 11864 11865 11866 11867 11868 11869 11870 11871 11872 11873 11874 11875 11876 11877 
11878 11879 11880 11881 11882 11883 11884 11885 11886 11887 11888 11889 11890 11891 11892 
11893 11894 11895 11896 11897 11898 11899 11900 11901 11902 11903 11904 11905 11906 11907 
11908 11909 11910 11911 11912 11913 11914 11915 11916 11917 11918 11919 11920 11921 11922 
11923 11924 11925 11926 11927 11928 11929 11930 11931 11932 11933 11934 11935 11936 11937 
11938 11939 11940 11941 11942 11943 11944 11945 11946 11947 11948 11949 11950 11951 11952 
11953 11954 11955 11956 11957 11958 11959 11960 11961 11962 11963 11964 11965 11966 11967 
11968 11969 11970 11971 11972 11973 11974 11975 11976 11977 11978 11979 11980 11981 11982 
11983 11984 11985 11986 11987 11988 11989 11990 11991 11992 11993 11994 11995 11996 11997 
11998 11999 12000 12001 12002 12003 12004 12005 12006 12007 12008 12009 12010 12011 12012 
12013 12014 12015 12016 12017 12018 12019 12020 12021 12022 12023 12024 12025 12026 12027 
12028 12029 12030 12031 12032 12033 12034 12035 12036 12037 12038 12039 12040 12041 12042 
12043 12044 12045 12046 12047 12048 12049 12050 12051 12052 12053 12054 12055 12056 12057 
12058 12059 12060 12061 12062 12063 12064 12065 12066 12067 12068 12069 12070 12071 12072 
12073 12074 12075 12076 12077 12078 12079 12080 12081 12082 12083 12084 12085 12086 12087 
12088 12089 12090 12091 12092 12093 12094 12095 12096 12097 12098 12099 12100 12101 12102 
12103 12104 12105 12106 12107 12108 12109 12110 12111 12112 12113 12114 12115 12116 12117 
12118 12119 12120 12121 12122 12123 12124 12125 12126 12127 12128 12129 12130 12131 12132 
12133 12134 12135 12136 12137 12138 12139 12140 12141 12142 12143 12144 12145 12146 12147 
12148 12149 12150 12151 12152 12153 12154 12155 12156 12157 12158 12159 12160 12161 12162 
12163 12164 12165 12166 12167 12168 12169 12170 12171 12172 12173 12174 12175 12176 12177 
12178 12179 12180 12181 12182 12183 12184 12185 12186 12187 12188 12189 12190 12191 12192 
12193 12194 12195 12196 12197 12198 12199 12200 12201 12202 12203 12204 12205 12206 12207 
12208 12209 12210 12211 12212 12213 12214 12215 12216 12217 12218 12219 12220 12221 12222 
12223 12224 12225 12226 12227 12228 12229 12230 12231 12232 12233 12234 12235 12236 12237 
12238 12239 12240 12241 12242 12243 12244 12245 12246 12247 12248 12249 12250 12251 12252 
12253 12254 12255 12256 12257 12258 12259 12260 12261 12262 12263 12264 12265 12266 12267 
12268 12269 12270 12271 12272 12273 12274 12275 12276 12277 12278 12279 12280 12281 12282 
12283 12284 12285 12286 12287 12288 12289 12290 12291 12292 12293 12294 12295 12296 12297 
12298 12299 12300 12301 12302 12303 12304 12305 12306 12307 12308 12309 12310 12311 12312 
12313 12314 12315 12316 12317 12318 12319 12320 12321 12322 12323 12324 12325 12326 12327 
12328 12329 12330 12331 12332 12333 12334 12335 12336 12337 12338 12339 12340 12341 12342 
12343 12344 12345 12346 12347 12348 12349 12350 12351 12352 12353 12354 12355 12356 12357 
12358 12359 12360 12361 12362 12363 12364 12365 12366 12367 12368 12369 12370 12371 12372 
12373 12374 12375 12376 12377 12378 12379 12380 12381 12382 12383 12384 12385 12386 12387 
12388 12389 12390 12391 12392 12393 12394 12395 12396 12397 12398 12399 12400 12401 12402 
12403 12404 12405 12406 12407 12408 12409 12410 12411 12412 12413 12414 12415 12416 12417 
12418 12419 12420 12421 12422 12423 12424 12425 12426 12427 12428 12429 12430 12431 12432 
12433 12434 12435 12436 12437 12438 12439 12440 12441 12442 12443 12444 12445 12446 12447 
12448 12449 12450 12451 12452 12453 12454 12455 12456 12457 12458 12459 12460 12461 12462 
12463 12464 12465 12466 12467 12468 12469 12470 12471 12472 12473 12474 12475 12476 12477 
12478 12479 12480 12481 12482 12483 12484 12485 12486 12487 12488 12489 12490 12491 12492 
12493 12494 12495 12496 12497 12498 12499 12500 12501 12502 12503 12504 12505 12506 12507 
12508 12509 12510 12511 12512 12513 12514 12515 12516 12517 12518 12519 12520 12521 12522 
12523 12524 12525 12526 12527 12528 12529 12530 12531 12532 12533 12534 12535 12536 12537 
12538 12539 12540 12541 12542 12543 12544 12545 12546 12547 12548 12549 12550 12551 12552 
12553 12554 12555 12556 12557 12558 12559 12560 12561 12562 12563 12564 12565 12566 12567 
12568 12569 12570 12571 12572 12573 12574 12575 12576 12577 12578 12579 12580 12581 12582 
12583 12584 12585 12586 12587 12588 12589 12590 12591 12592 12593 12594 12595 12596 12597 
12598 12599 12600 12601 12602 12603 12604 12605 12606 12607 12608 12609 12610 12611 12612 
12613 12614 12615 12616 12617 12618 12619 12620 12621 12622 12623 12624 12625 12626 12627 
12628 12629 12630 12631 12632 12633 12634 12635 12636 12637 12638 12639 12640 12641 12642 
12643 12644 12645 12646 12647 12648 12649 12650 12651 12652 12653 12654 12655 12656 12657 
12658 12659 12660 12661 12662 12663 12664 12665 12666 12667 12668 12669 12670 12671 12672 
12673 12674 12675 12676 12677 12678 12679 12680 12681 12682 12683 12684 12685 12686 12687 
12688 12689 12690 12691 12692 12693 12694 12695 12696 12697 12698 12699 12700 12701 12702 
12703 12704 12705 12706 12707 12708 12709 12710 12711 12712 12713 12714 12715 12716 12717 
12718 12719 12720 12721 12722 12723 12724 12725 12726 12727 12728 12729 12730 12731 12732 
12733 12734 12735 12736 12737 12738 12739 12740 12741 12742 12743 12744 12745 12746 12747 
12748 12749 12750 12751 12752 12753 12754 12755 12756 12757 12758 12759 12760 12761 12762 
12763 12764 12765 12766 12767 12768 12769 12770 12771 12772 12773 12774 12775 12776 12777 
12778 12779 12780 12781 12782 12783 12784 12785 12786 12787 12788 12789 12790 12791 12792 
12793 12794 12795 12796 12797 12798 12799 12800 12801 12802 12803 12804 12805 12806 12807 
12808 12809 12810 12811 12812 12813 12814 12815 12816 12817 12818 12819 12820 12821 12822 
12823 12824 12825 12826 12827 12828 12829 12830 12831 12832 12833 12834 12835 12836 12837 
12838 12839 12840 12841 12842 12843 12844 12845 12846 12847 12848 12849 12850 12851 12852 
12853 12854 12855 12856 12857 12858 12859 12860 12861 12862 12863 12864 12865 12866 12867 
12868 12869 12870 12871 12872 12873 12874 12875 12876 12877 12878 12879 12880 12881 12882 
12883 12884 12885 12886 12887 12888 12889 12890 12891 12892 12893 12894 12895 12896 12897 
12898 12899 12900 12901 12902 12903 12904 12905 12906 12907 12908 12909 12910 12911 12912 
12913 12914 12915 12916 12917 12918 12919 12920 12921 12922 12923 12924 12925 12926 12927 
12928 12929 12930 12931 12932 12933 12934 12935 12936 12937 12938 12939 12940 12941 12942 
12943 12944 12945 12946 12947 12948 12949 12950 12951 12952 12953 12954 12955 12956 12957 
12958 12959 12960 12961 12962 12963 12964 12965 12966 12967 12968 12969 12970 12971 12972 
12973 12974 12975 12976 12977 12978 12979 12980 12981 12982 12983 12984 12985 12986 12987 
12988 12989 12990 12991 12992 12993 12994 12995 12996 12997 12998 12999 13000 13001 13002 
13003 13004 13005 13006 13007 13008 13009 13010 13011 13012 13013 13014 13015 13016 13017 
13018 13019 13020 13021 13022 13023 13024 13025 13026 13027 13028 13029 13030 13031 13032 
13033 13034 13035 13036 13037 13038 13039 13040 13041 13042 13043 13044 13045 13046 13047 
13048 13049 13050 13051 13052 13053 13054 13055 13056 13057 13058 13059 13060 13061 13062 
13063 13064 13065 13066 13067 13068 13069 13070 13071 13072 13073 13074 13075 13076 13077 
13078 13079 13080 13081 13082 13083 13084 13085 13086 13087 13088 13089 13090 13091 13092 
13093 13094 13095 13096 13097 13098 13099 13100 13101 13102 13103 13104 13105 13106 13107 
13108 13109 13110 13111 13112 13113 13114 13115 13116 13117 13118 13119 13120 13121 13122 
13123 13124 13125 13126 13127 13128 13129 13130 13131 13132 13133 13134 13135 13136 13137 
13138 13139 13140 13141 13142 13143 13144 13145 13146 13147 13148 13149 13150 13151 13152 
13153 13154 13155 13156 13157 13158 13159 13160 13161 13162 13163 13164 13165 13166 13167 
13168 13169 13170 13171 13172 13173 13174 13175 13176 13177 13178 13179 13180 13181 13182 
13183 13184 13185 13186 13187 13188 13189 13190 13191 13192 13193 13194 13195 13196 13197 
13198 13199 13200 13201 13202 13203 13204 13205 13206 13207 13208 13209 13210 13211 13212 
13213 13214 13215 13216 13217 13218 13219 13220 13221 13222 13223 13224 13225 13226 13227 
13228 13229 13230 13231 13232 13233 13234 13235 13236 13237 13238 13239 13240 13241 13242 
13243 13244 13245 13246 13247 13248 13249 13250 13251 13252 13253 13254 13255 13256 13257 
13258 13259 13260 13261 13262 13263 13264 13265 13266 13267 13268 13269 13270 13271 13272 
13273 13274 13275 13276 13277 13278 13279 13280 13281 13282 13283 13284 13285 13286 13287 
13288 13289 13290 13291 13292 13293 13294 13295 13296 13297 13298 13299 13300 13301 13302 
13303 13304 13305 13306 13307 13308 13309 13310 13311 13312 13313 13314 13315 13316 13317 
13318 13319 13320 13321 13322 13323 13324 13325 13326 13327 13328 13329 13330 13331 13332 
13333 13334 13335 13336 13337 13338 13339 13340 13341 13342 13343 13344 13345 13346 13347 
13348 13349 13350 13351 13352 13353 13354 13355 13356 13357 13358 13359 13360 13361 13362 
13363 13364 13365 13366 13367 13368 13369 13370 13371 13372 13373 13374 13375 13376 13377 
13378 13379 13380 13381 13382 13383 13384 13385 13386 13387 13388 13389 13390 13391 13392 
13393 13394 13395 13396 13397 13398 13399 13400 13401 13402 13403 13404 13405 13406 13407 
13408 13409 13410 13411 13412 13413 13414 13415 13416 13417 13418 13419 13420 13421 13422 
13423 13424 13425 13426 13427 13428 13429 13430 13431 13432 13433 13434 13435 13436 13437 
13438 13439 13440 13441 13442 13443 13444 13445 13446 13447 13448 13449 13450 13451 13452 
13453 13454 13455 13456 13457 13458 13459 13460 13461 13462 13463 13464 13465 13466 13467 
13468 13469 13470 13471 13472 13473 13474 13475 13476 13477 13478 13479 13480 13481 13482 
13483 13484 13485 13486 13487 13488 13489 13490 13491 13492 13493 13494 13495 13496 13497 
13498 13499 13500 13501 13502 13503 13504 13505 13506 13507 13508 13509 13510 13511 13512 
13513 13514 13515 13516 13517 13518 13519 13520 13521 13522 13523 13524 13525 13526 13527 
13528 13529 13530 13531 13532 13533 13534 13535 13536 13537 13538 13539 13540 13541 13542 
13543 13544 13545 13546 13547 13548 13549 13550 13551 13552 13553 13554 13555 13556 13557 
13558 13559 13560 13561 13562 13563 13564 13565 13566 13567 13568 13569 13570 13571 13572 
13573 13574 13575 13576 13577 13578 13579 13580 13581 13582 13583 13584 13585 13586 13587 
13588 13589 13590 13591 13592 13593 13594 13595 13596 13597 13598 13599 13600 13601 13602 
13603 13604 13605 13606 13607 13608 13609 13610 13611 13612 13613 13614 13615 13616 13617 
13618 13619 13620 13621 13622 13623 13624 13625 13626 13627 13628 13629 13630 13631 13632 
13633 13634 13635 13636 13637 13638 13639 13640 13641 13642 13643 13644 13645 13646 13647 
13648 13649 13650 13651 13652 13653 13654 13655 13656 13657 13658 13659 13660 13661 13662 
13663 13664 13665 13666 13667 13668 13669 13670 13671 13672 13673 13674 13675 13676 13677 
13678 13679 13680 13681 13682 13683 13684 13685 13686 13687 13688 13689 13690 13691 13692 
13693 13694 13695 13696 13697 13698 13699 13700 13701 13702 13703 13704 13705 13706 13707 
13708 13709 13710 13711 13712 13713 13714 13715 13716 13717 13718 13719 13720 13721 13722 
13723 13724 13725 13726 13727 13728 13729 13730 13731 13732 13733 13734 13735 13736 13737 
13738 13739 13740 13741 13742 13743 13744 13745 13746 13747 13748 13749 13750 13751 13752 
13753 13754 13755 13756 13757 13758 13759 13760 13761 13762 13763 13764 13765 13766 13767 
13768 13769 13770 13771 13772 13773 13774 13775 13776 13777 13778 13779 13780 13781 13782 
13783 13784 13785 13786 13787 13788 13789 13790 13791 13792 13793 13794 13795 13796 13797 
13798 13799 13800 13801 13802 13803 13804 13805 13806 13807 13808 13809 13810 13811 13812 
13813 13814 13815 13816 13817 13818 13819 13820 13821 13822 13823 13824 13825 13826 13827 
13828 13829 13830 13831 13832 13833 13834 13835 13836 13837 13838 13839 13840 13841 13842 
13843 13844 13845 13846 13847 13848 13849 13850 13851 13852 13853 13854 13855 13856 13857 
13858 13859 13860 13861 13862 13863 13864 13865 13866 13867 13868 13869 13870 13871 13872 
13873 13874 13875 13876 13877 13878 13879 13880 13881 13882 13883 13884 13885 13886 13887 
13888 13889 13890 13891 13892 13893 13894 13895 13896 13897 13898 13899 13900 13901 13902 
13903 13904 13905 13906 13907 13908 13909 13910 13911 13912 13913 13914 13915 13916 13917 
13918 13919 13920 13921 13922 13923 13924 13925 13926 13927 13928 13929 13930 13931 13932 
13933 13934 13935 13936 13937 13938 13939 13940 13941 13942 13943 13944 13945 13946 13947 
13948 13949 13950 13951 13952 13953 13954 13955 13956 13957 13958 13959 13960 13961 13962 
13963 13964 13965 13966 13967 13968 13969 13970 13971 13972 13973 13974 13975 13976 13977 
13978 13979 13980 13981 13982 13983 13984 13985 13986 13987 13988 13989 13990 13991 13992 
13993 13994 13995 13996 13997 13998 13999 14000 14001 14002 14003 14004 14005 14006 14007 
14008 14009 14010 14011 14012 14013 14014 14015 14016 14017 14018 14019 14020 14021 14022 
14023 14024 14025 14026 14027 14028 14029 14030 14031 14032 14033 14034 14035 14036 14037 
14038 14039 14040 14041 14042 14043 14044 14045 14046 14047 14048 14049 14050 14051 14052 
14053 14054 14055 14056 14057 14058 14059 14060 14061 14062 14063 14064 14065 14066 14067 
14068 14069 14070 14071 14072 14073 14074 14075 14076 14077 14078 14079 14080 14081 14082 
14083 14084 14085 14086 14087 14088 14089 14090 14091 14092 14093 14094 14095 14096 14097 
14098 14099 14100 14101 14102 14103 14104 14105 14106 14107 14108 14109 14110 14111 14112 
14113 14114 14115 14116 14117 14118 14119 14120 14121 14122 14123 14124 14125 14126 14127 
14128 14129 14130 14131 14132 14133 14134 14135 14136 14137 14138 14139 14140 14141 14142 
14143 14144 14145 14146 14147 14148 14149 14150 14151 14152 14153 14154 14155 14156 14157 
14158 14159 14160 14161 14162 14163 14164 14165 14166 14167 14168 14169 14170 14171 14172 
14173 14174 14175 14176 14177 14178 14179 14180 14181 14182 14183 14184 14185 14186 14187 
14188 14189 14190 14191 14192 14193 14194 14195 14196 14197 14198 14199 14200 14201 14202 
14203 14204 14205 14206 14207 14208 14209 14210 14211 14212 14213 14214 14215 14216 14217 
14218 14219 14220 14221 14222 14223 14224 14225 14226 14227 14228 14229 14230 14231 14232 
14233 14234 14235 14236 14237 14238 14239 14240 14241 14242 14243 14244 14245 14246 14247 
14248 14249 14250 14251 14252 14253 14254 14255 14256 14257 14258 14259 14260 14261 14262 
14263 14264 14265 14266 14267 14268 14269 14270 14271 14272 14273 14274 14275 14276 14277 
14278 14279 14280 14281 14282 14283 14284 14285 14286 14287 14288 14289 14290 14291 14292 
14293 14294 14295 14296 14297 14298 14299 14300 14301 14302 14303 14304 14305 14306 14307 
14308 14309 14310 14311 14312 14313 14314 14315 14316 14317 14318 14319 14320 14321 14322 
14323 14324 14325 14326 14327 14328 14329 14330 14331 14332 14333 14334 14335 14336 14337 
14338 14339 14340 14341 14342 14343 14344 14345 14346 14347 14348 14349 14350 14351 14352 
14353 14354 14355 14356 14357 14358 14359 14360 14361 14362 14363 14364 14365 14366 14367 
14368 14369 14370 14371 14372 14373 14374 14375 14376 14377 14378 14379 14380 14381 14382 
14383 14384 14385 14386 14387 14388 14389 14390 14391 14392 14393 14394 14395 14396 14397 
14398 14399 14400 14401 14402 14403 14404 14405 14406 14407 14408 14409 14410 14411 14412 
14413 14414 14415 14416 14417 14418 14419 14420 14421 14422 14423 14424 14425 14426 14427 
14428 14429 14430 14431 14432 14433 14434 14435 14436 14437 14438 14439 14440 14441 14442 
14443 14444 14445 14446 14447 14448 14449 14450 14451 14452 14453 14454 14455 14456 14457 
14458 14459 14460 14461 14462 14463 14464 14465 14466 14467 14468 14469 14470 14471 14472 
14473 14474 14475 14476 14477 14478 14479 14480 14481 14482 14483 14484 14485 14486 14487 
14488 14489 14490 14491 14492 14493 14494 14495 14496 14497 14498 14499 14500 14501 14502 
14503 14504 14505 14506 14507 14508 14509 14510 14511 14512 14513 14514 14515 14516 14517 
14518 14519 14520 14521 14522 14523 14524 14525 14526 14527 14528 14529 14530 14531 14532 
14533 14534 14535 14536 14537 14538 14539 14540 14541 14542 14543 14544 14545 14546 14547 
14548 14549 14550 14551 14552 14553 14554 14555 14556 14557 14558 14559 14560 14561 14562 
14563 14564 14565 14566 14567 14568 14569 14570 14571 14572 14573 14574 14575 14576 14577 
14578 14579 14580 14581 14582 14583 14584 14585 14586 14587 14588 14589 14590 14591 14592 
14593 14594 14595 14596 14597 14598 14599 14600 14601 14602 14603 14604 14605 14606 14607 
14608 14609 14610 14611 14612 14613 14614 14615 14616 14617 14618 14619 14620 14621 14622 
14623 14624 14625 14626 14627 14628 14629 14630 14631 14632 14633 14634 14635 14636 14637 
14638 14639 14640 14641 14642 14643 14644 14645 14646 14647 14648 14649 14650 14651 14652 
14653 14654 14655 14656 14657 14658 14659 14660 14661 14662 14663 14664 14665 14666 14667 
14668 14669 14670 14671 14672 14673 14674 14675 14676 14677 14678 14679 14680 14681 14682 
14683 14684 14685 14686 14687 14688 14689 14690 14691 14692 14693 14694 14695 14696 14697 
14698 14699 14700 14701 14702 14703 14704 14705 14706 14707 14708 14709 14710 14711 14712 
14713 14714 14715 14716 14717 14718 14719 14720 14721 14722 14723 14724 14725 14726 14727 
14728 14729 14730 14731 14732 14733 14734 14735 14736 14737 14738 14739 14740 14741 14742 
14743 14744 14745 14746 14747 14748 14749 14750 14751 14752 14753 14754 14755 14756 14757 
14758 14759 14760 14761 14762 14763 14764 14765 14766 14767 14768 14769 14770 14771 14772 
14773 14774 14775 14776 14777 14778 14779 14780 14781 14782 14783 14784 14785 14786 14787 
14788 14789 14790 14791 14792 14793 14794 14795 14796 14797 14798 14799 14800 14801 14802 
14803 14804 14805 14806 14807 14808 14809 14810 14811 14812 14813 14814 14815 14816 14817 
14818 14819 14820 14821 14822 14823 14824 14825 14826 14827 14828 14829 14830 14831 14832 
14833 14834 14835 14836 14837 14838 14839 14840 14841 14842 14843 14844 14845 14846 14847 
14848 14849 14850 14851 14852 14853 14854 14855 14856 14857 14858 14859 14860 14861 14862 
14863 14864 14865 14866 14867 14868 14869 14870 14871 14872 14873 14874 14875 14876 14877 
14878 14879 14880 14881 14882 14883 14884 14885 14886 14887 14888 14889 14890 14891 14892 
14893 14894 14895 14896 14897 14898 14899 14900 14901 14902 14903 14904 14905 14906 14907 
14908 14909 14910 14911 14912 14913 14914 14915 14916 14917 14918 14919 14920 14921 14922 
14923 14924 14925 14926 14927 14928 14929 14930 14931 14932 14933 14934 14935 14936 14937 
14938 14939 14940 14941 14942 14943 14944 14945 14946 14947 14948 14949 14950 14951 14952 
14953 14954 14955 14956 14957 14958 14959 14960 14961 14962 14963 14964 14965 14966 14967 
14968 14969 14970 14971 14972 14973 14974 14975 14976 14977 14978 14979 14980 14981 14982 
14983 14984 14985 14986 14987 14988 14989 14990 14991 14992 14993 14994 14995 14996 14997 
14998 14999 15000 15001 15002 15003 15004 15005 15006 15007 15008 15009 15010 15011 15012 
15013 15014 15015 15016 15017 15018 15019 15020 15021 15022 15023 15024 15025 15026 15027 
15028 15029 15030 15031 15032 15033 15034 15035 15036 15037 15038 15039 15040 15041 15042 
15043 15044 15045 15046 15047 15048 15049 15050 15051 15052 15053 15054 15055 15056 15057 
15058 15059 15060 15061 15062 15063 15064 15065 15066 15067 15068 15069 15070 15071 15072 
15073 15074 15075 15076 15077 15078 15079 15080 15081 15082 15083 15084 15085 15086 15087 
15088 15089 15090 15091 15092 15093 15094 15095 15096 15097 15098 15099 15100 15101 15102 
15103 15104 15105 15106 15107 15108 15109 15110 15111 15112 15113 15114 15115 15116 15117 
15118 15119 15120 15121 15122 15123 15124 15125 15126 15127 15128 15129 15130 15131 15132 
15133 15134 15135 15136 15137 15138 15139 15140 15141 15142 15143 15144 15145 15146 15147 
15148 15149 15150 15151 15152 15153 15154 15155 15156 15157 15158 15159 15160 15161 15162 
15163 15164 15165 15166 15167 15168 15169 15170 15171 15172 15173 15174 15175 15176 15177 
15178 15179 15180 15181 15182 15183 15184 15185 15186 15187 15188 15189 15190 15191 15192 
15193 15194 15195 15196 15197 15198 15199 15200 15201 15202 15203 15204 15205 15206 15207 
15208 15209 15210 15211 15212 15213 15214 15215 15216 15217 15218 15219 15220 15221 15222 
15223 15224 15225 15226 15227 15228 15229 15230 15231 15232 15233 15234 15235 15236 15237 
15238 15239 15240 15241 15242 15243 15244 15245 15246 15247 15248 15249 15250 15251 15252 
15253 15254 15255 15256 15257 15258 15259 15260 15261 15262 15263 15264 15265 15266 15267 
15268 15269 15270 15271 15272 15273 15274 15275 15276 15277 15278 15279 15280 15281 15282 
15283 15284 15285 15286 15287 15288 15289 15290 15291 15292 15293 15294 15295 15296 15297 
15298 15299 15300 15301 15302 15303 15304 15305 15306 15307 15308 15309 15310 15311 15312 
15313 15314 15315 15316 15317 15318 15319 15320 15321 15322 15323 15324 15325 15326 15327 
15328 15329 15330 15331 15332 15333 15334 15335 15336 15337 15338 15339 15340 15341 15342 
15343 15344 15345 15346 15347 15348 15349 15350 15351 15352 15353 15354 15355 15356 15357 
15358 15359 15360 15361 15362 15363 15364 15365 15366 15367 15368 15369 15370 15371 15372 
15373 15374 15375 15376 15377 15378 15379 15380 15381 15382 15383 15384 15385 15386 15387 
15388 15389 15390 15391 15392 15393 15394 15395 15396 15397 15398 15399 15400 15401 15402 
15403 15404 15405 15406 15407 15408 15409 15410 15411 15412 15413 15414 15415 15416 15417 
15418 15419 15420 15421 15422 15423 15424 15425 15426 15427 15428 15429 15430 15431 15432 
15433 15434 15435 15436 15437 15438 15439 15440 15441 15442 15443 15444 15445 15446 15447 
15448 15449 15450 15451 15452 15453 15454 15455 15456 15457 15458 15459 15460 15461 15462 
15463 15464 15465 15466 15467 15468 15469 15470 15471 15472 15473 15474 15475 15476 15477 
15478 15479 15480 15481 15482 15483 15484 15485 15486 15487 15488 15489 15490 15491 15492 
15493 15494 15495 15496 15497 15498 15499 15500 15501 15502 15503 15504 15505 15506 15507 
15508 15509 15510 15511 15512 15513 15514 15515 15516 15517 15518 15519 15520 15521 15522 
15523 15524 15525 15526 15527 15528 15529 15530 15531 15532 15533 15534 15535 15536 15537 
15538 15539 15540 15541 15542 15543 15544 15545 15546 15547 15548 15549 15550 15551 15552 
15553 15554 15555 15556 15557 15558 15559 15560 15561 15562 15563 15564 15565 15566 15567 
15568 15569 15570 15571 15572 15573 15574 15575 15576 15577 15578 15579 15580 15581 15582 
15583 15584 15585 15586 15587 15588 15589 15590 15591 15592 15593 15594 15595 15596 15597 
15598 15599 15600 15601 15602 15603 15604 15605 15606 15607 15608 15609 15610 15611 15612 
15613 15614 15615 15616 15617 15618 15619 15620 15621 15622 15623 15624 15625 15626 15627 
15628 15629 15630 15631 15632 15633 15634 15635 15636 15637 15638 15639 15640 15641 15642 
15643 15644 15645 15646 15647 15648 15649 15650 15651 15652 15653 15654 15655 15656 15657 
15658 15659 15660 15661 15662 15663 15664 15665 15666 15667 15668 15669 15670 15671 15672 
15673 15674 15675 15676 15677 15678 15679 15680 15681 15682 15683 15684 15685 15686 15687 
15688 15689 15690 15691 15692 15693 15694 15695 15696 15697 15698 15699 15700 15701 15702 
15703 15704 15705 15706 15707 15708 15709 15710 15711 15712 15713 15714 15715 15716 15717 
15718 15719 15720 15721 15722 15723 15724 15725 15726 15727 15728 15729 15730 15731 15732 
15733 15734 15735 15736 15737 15738 15739 15740 15741 15742 15743 15744 15745 15746 15747 
15748 15749 15750 15751 15752 15753 15754 15755 15756 15757 15758 15759 15760 15761 15762 
15763 15764 15765 15766 15767 15768 15769 15770 15771 15772 15773 15774 15775 15776 15777 
15778 15779 15780 15781 15782 15783 15784 15785 15786 15787 15788 15789 15790 15791 15792 
15793 15794 15795 15796 15797 15798 15799 15800 15801 15802 15803 15804 15805 15806 15807 
15808 15809 15810 15811 15812 15813 15814 15815 15816 15817 15818 15819 15820 15821 15822 
15823 15824 15825 15826 15827 15828 15829 15830 15831 15832 15833 15834 15835 15836 15837 
15838 15839 15840 15841 15842 15843 15844 15845 15846 15847 15848 15849 15850 15851 15852 
15853 15854 15855 15856 15857 15858 15859 15860 15861 15862 15863 15864 15865 15866 15867 
15868 15869 15870 15871 15872 15873 15874 15875 15876 15877 15878 15879 15880 15881 15882 
15883 15884 15885 15886 15887 15888 15889 15890 15891 15892 15893 15894 15895 15896 15897 
15898 15899 15900 15901 15902 15903 15904 15905 15906 15907 15908 15909 15910 15911 15912 
15913 15914 15915 15916 15917 15918 15919 15920 15921 15922 15923 15924 15925 15926 15927 
15928 15929 15930 15931 15932 15933 15934 15935 15936 15937 15938 15939 15940 15941 15942 
15943 15944 15945 15946 15947 15948 15949 15950 15951 15952 15953 15954 15955 15956 15957 
15958 15959 15960 15961 15962 15963 15964 15965 15966 15967 15968 15969 15970 15971 15972 
15973 15974 15975 15976 15977 15978 15979 15980 15981 15982 15983 15984 15985 15986 15987 
15988 15989 15990 15991 15992 15993 15994 15995 15996 15997 15998 15999 16000 16001 16002 
16003 16004 16005 16006 16007 16008 16009 16010 16011 16012 16013 16014 16015 16016 16017 
16018 16019 16020 16021 16022 16023 16024 16025 16026 16027 16028 16029 16030 16031 16032 
16033 16034 16035 16036 16037 16038 16039 16040 16041 16042 16043 16044 16045 16046 16047 
16048 16049 16050 16051 16052 16053 16054 16055 16056 16057 16058 16059 16060 16061 16062 
16063 16064 16065 16066 16067 16068 16069 16070 16071 16072 16073 16074 16075 16076 16077 
16078 16079 16080 16081 16082 16083 16084 16085 16086 16087 16088 16089 16090 16091 16092 
16093 16094 16095 16096 16097 16098 16099 16100 16101 16102 16103 16104 16105 16106 16107 
16108 16109 16110 16111 16112 16113 16114 16115 16116 16117 16118 16119 16120 16121 16122 
16123 16124 16125 16126 16127 16128 16129 16130 16131 

[ SYSTEM ]
    1     2     3     4     5     6     7     8     9    10    11    12    13    14    15 
   16    17    18    19    20    21    22    23    24    25    26    27    28    29    30 
   31    32    33    34    35    36    37    38    39    40    41    42    43    44    45 
   46    47    48    49    50    51    52    53    54    55    56    57    58    59    60 
   61    62    63    64    65    66    67    68    69    70    71    72    73    74    75 
   76    77    78    79    80    81    82    83    84    85    86    87    88    89    90 
   91    92    93    94    95    96    97    98    99   100   101   102   103   104   105 
  106   107   108   109   110   111   112   113   114   115   116   117   118   119   120 
  121   122   123   124   125   126   127   128   129   130   131   132   133   134   135 
  136   137   138   139   140   141   142   143   144   145   146   147   148   149   150 
  151   152   153   154   155   156   157   158   159   160   161   162   163   164   165 
  166   167   168   169   170   171   172   173   174   175   176   177   178   179   180 
  181   182   183   184   185   186   187   188   189   190   191   192   193   194   195 
  196   197   198   199   200   201   202   203   204   205   206   207   208   209   210 
  211   212   213   214   215   216   217   218   219   220   221   222   223   224   225 
  226   227   228   229   230   231   232   233   234   235   236   237   238   239   240 
  241   242   243   244   245   246   247   248   249   250   251   252   253   254   255 
  256   257   258   259   260   261   262   263   264   265   266   267   268   269   270 
  271   272   273   274   275   276   277   278   279   280   281   282   283   284   285 
  286   287   288   289   290   291   292   293   294   295   296   297   298   299   300 
  301   302   303   304   305   306   307   308   309   310   311   312   313   314   315 
  316   317   318   319   320   321   322   323   324   325   326   327   328   329   330 
  331   332   333   334   335   336   337   338   339   340   341   342   343   344   345 
  346   347   348   349   350   351   352   353   354   355   356   357   358   359   360 
  361   362   363   364   365   366   367   368   369   370   371   372   373   374   375 
  376   377   378   379   380   381   382   383   384   385   386   387   388   389   390 
  391   392   393   394   395   396   397   398   399   400   401   402   403   404   405 
  406   407   408   409   410   411   412   413   414   415   416   417   418   419   420 
  421   422   423   424   425   426   427   428   429   430   431   432   433   434   435 
  436   437   438   439   440   441   442   443   444   445   446   447   448   449   450 
  451   452   453   454   455   456   457   458   459   460   461   462   463   464   465 
  466   467   468   469   470   471   472   473   474   475   476   477   478   479   480 
  481   482   483   484   485   486   487   488   489   490   491   492   493   494   495 
  496   497   498   499   500   501   502   503   504   505   506   507   508   509   510 
  511   512   513   514   515   516   517   518   519   520   521   522   523   524   525 
  526   527   528   529   530   531   532   533   534   535   536   537   538   539   540 
  541   542   543   544   545   546   547   548   549   550   551   552   553   554   555 
  556   557   558   559   560   561   562   563   564   565   566   567   568   569   570 
  571   572   573   574   575   576   577   578   579   580   581   582   583   584   585 
  586   587   588   589   590   591   592   593   594   595   596   597   598   599   600 
  601   602   603   604   605   606   607   608   609   610   611   612   613   614   615 
  616   617   618   619   620   621   622   623   624   625   626   627   628   629   630 
  631   632   633   634   635   636   637   638   639   640   641   642   643   644   645 
  646   647   648   649   650   651   652   653   654   655   656   657   658   659   660 
  661   662   663   664   665   666   667   668   669   670   671   672   673   674   675 
  676   677   678   679   680   681   682   683   684   685   686   687   688   689   690 
  691   692   693   694   695   696   697   698   699   700   701   702   703   704   705 
  706   707   708   709   710   711   712   713   714   715   716   717   718   719   720 
  721   722   723   724   725   726   727   728   729   730   731   732   733   734   735 
  736   737   738   739   740   741   742   743   744   745   746   747   748   749   750 
  751   752   753   754   755   756   757   758   759   760   761   762   763   764   765 
  766   767   768   769   770   771   772   773   774   775   776   777   778   779   780 
  781   782   783   784   785   786   787   788   789   790   791   792   793   794   795 
  796   797   798   799   800   801   802   803   804   805   806   807   808   809   810 
  811   812   813   814   815   816   817   818   819   820   821   822   823   824   825 
  826   827   828   829   830   831   832   833   834   835   836   837   838   839   840 
  841   842   843   844   845   846   847   848   849   850   851   852   853   854   855 
  856   857   858   859   860   861   862   863   864   865   866   867   868   869   870 
  871   872   873   874   875   876   877   878   879   880   881   882   883   884   885 
  886   887   888   889   890   891   892   893   894   895   896   897   898   899   900 
  901   902   903   904   905   906   907   908   909   910   911   912   913   914   915 
  916   917   918   919   920   921   922   923   924   925   926   927   928   929   930 
  931   932   933   934   935   936   937   938   939   940   941   942   943   944   945 
  946   947   948   949   950   951   952   953   954   955   956   957   958   959   960 
  961   962   963   964   965   966   967   968   969   970   971   972   973   974   975 
  976   977   978   979   980   981   982   983   984   985   986   987   988   989   990 
  991   992   993   994   995   996   997   998   999  1000  1001  1002  1003  1004  1005 
 1006  1007  1008  1009  1010  1011  1012  1013  1014  1015  1016  1017  1018  1019  1020 
 1021  1022  1023  1024  1025  1026  1027  1028  1029  1030  1031  1032  1033  1034  1035 
 1036  1037  1038  1039  1040  1041  1042  1043  1044  1045  1046  1047  1048  1049  1050 
 1051  1052  1053  1054  1055  1056  1057  1058  1059  1060  1061  1062  1063  1064  1065 
 1066  1067  1068  1069  1070  1071  1072  1073  1074  1075  1076  1077  1078  1079  1080 
 1081  1082  1083  1084  1085  1086  1087  1088  1089  1090  1091  1092  1093  1094  1095 
 1096  1097  1098  1099  1100  1101  1102  1103  1104  1105  1106  1107  1108  1109  1110 
 1111  1112  1113  1114  1115  1116  1117  1118  1119  1120  1121  1122  1123  1124  1125 
 1126  1127  1128  1129  1130  1131  1132  1133  1134  1135  1136  1137  1138  1139  1140 
 1141  1142  1143  1144  1145  1146  1147  1148  1149  1150  1151  1152  1153  1154  1155 
 1156  1157  1158  1159  1160  1161  1162  1163  1164  1165  1166  1167  1168  1169  1170 
 1171  1172  1173  1174  1175  1176  1177  1178  1179  1180  1181  1182  1183  1184  1185 
 1186  1187  1188  1189  1190  1191  1192  1193  1194  1195  1196  1197  1198  1199  1200 
 1201  1202  1203  1204  1205  1206  1207  1208  1209  1210  1211  1212  1213  1214  1215 
 1216  1217  1218  1219  1220  1221  1222  1223  1224  1225  1226  1227  1228  1229  1230 
 1231  1232  1233  1234  1235  1236  1237  1238  1239  1240  1241  1242  1243  1244  1245 
 1246  1247  1248  1249  1250  1251  1252  1253  1254  1255  1256  1257  1258  1259  1260 
 1261  1262  1263  1264  1265  1266  1267  1268  1269  1270  1271  1272  1273  1274  1275 
 1276  1277  1278  1279  1280  1281  1282  1283  1284  1285  1286  1287  1288  1289  1290 
 1291  1292  1293  1294  1295  1296  1297  1298  1299  1300  1301  1302  1303  1304  1305 
 1306  1307  1308  1309  1310  1311  1312  1313  1314  1315  1316  1317  1318  1319  1320 
 1321  1322  1323  1324  1325  1326  1327  1328  1329  1330  1331  1332  1333  1334  1335 
 1336  1337  1338  1339  1340  1341  1342  1343  1344  1345  1346  1347  1348  1349  1350 
 1351  1352  1353  1354  1355  1356  1357  1358  1359  1360  1361  1362  1363  1364  1365 
 1366  1367  1368  1369  1370  1371  1372  1373  1374  1375  1376  1377  1378  1379  1380 
 1381  1382  1383  1384  1385  1386  1387  1388  1389  1390  1391  1392  1393  1394  1395 
 1396  1397  1398  1399  1400  1401  1402  1403  1404  1405  1406  1407  1408  1409  1410 
 1411  1412  1413  1414  1415  1416  1417  1418  1419  1420  1421  1422  1423  1424  1425 
 1426  1427  1428  1429  1430  1431  1432  1433  1434  1435  1436  1437  1438  1439  1440 
 1441  1442  1443  1444  1445  1446  1447  1448  1449  1450  1451  1452  1453  1454  1455 
 1456  1457  1458  1459  1460  1461  1462  1463  1464  1465  1466  1467  1468  1469  1470 
 1471  1472  1473  1474  1475  1476  1477  1478  1479  1480  1481  1482  1483  1484  1485 
 1486  1487  1488  1489  1490  1491  1492  1493  1494  1495  1496  1497  1498  1499  1500 
 1501  1502  1503  1504  1505  1506  1507  1508  1509  1510  1511  1512  1513  1514  1515 
 1516  1517  1518  1519  1520  1521  1522  1523  1524  1525  1526  1527  1528  1529  1530 
 1531  1532  1533  1534  1535  1536  1537  1538  1539  1540  1541  1542  1543  1544  1545 
 1546  1547  1548  1549  1550  1551  1552  1553  1554  1555  1556  1557  1558  1559  1560 
 1561  1562  1563  1564  1565  1566  1567  1568  1569  1570  1571  1572  1573  1574  1575 
 1576  1577  1578  1579  1580  1581  1582  1583  1584  1585  1586  1587  1588  1589  1590 
 1591  1592  1593  1594  1595  1596  1597  1598  1599  1600  1601  1602  1603  1604  1605 
 1606  1607  1608  1609  1610  1611  1612  1613  1614  1615  1616  1617  1618  1619  1620 
 1621  1622  1623  1624  1625  1626  1627  1628  1629  1630  1631  1632  1633  1634  1635 
 1636  1637  1638  1639  1640  1641  1642  1643  1644  1645  1646  1647  1648  1649  1650 
 1651  1652  1653  1654  1655  1656  1657  1658  1659  1660  1661  1662  1663  1664  1665 
 1666  1667  1668  1669  1670  1671  1672  1673  1674  1675  1676  1677  1678  1679  1680 
 1681  1682  1683  1684  1685  1686  1687  1688  1689  1690  1691  1692  1693  1694  1695 
 1696  1697  1698  1699  1700  1701  1702  1703  1704  1705  1706  1707  1708  1709  1710 
 1711  1712  1713  1714  1715  1716  1717  1718  1719  1720  1721  1722  1723  1724  1725 
 1726  1727  1728  1729  1730  1731  1732  1733  1734  1735  1736  1737  1738  1739  1740 
 1741  1742  1743  1744  1745  1746  1747  1748  1749  1750  1751  1752  1753  1754  1755 
 1756  1757  1758  1759  1760  1761  1762  1763  1764  1765  1766  1767  1768  1769  1770 
 1771  1772  1773  1774  1775  1776  1777  1778  1779  1780  1781  1782  1783  1784  1785 
 1786  1787  1788  1789  1790  1791  1792  1793  1794  1795  1796  1797  1798  1799  1800 
 1801  1802  1803  1804  1805  1806  1807  1808  1809  1810  1811  1812  1813  1814  1815 
 1816  1817  1818  1819  1820  1821  1822  1823  1824  1825  1826  1827  1828  1829  1830 
 1831  1832  1833  1834  1835  1836  1837  1838  1839  1840  1841  1842  1843  1844  1845 
 1846  1847  1848  1849  1850  1851  1852  1853  1854  1855  1856  1857  1858  1859  1860 
 1861  1862  1863  1864  1865  1866  1867  1868  1869  1870  1871  1872  1873  1874  1875 
 1876  1877  1878  1879  1880  1881  1882  1883  1884  1885  1886  1887  1888  1889  1890 
 1891  1892  1893  1894  1895  1896  1897  1898  1899  1900  1901  1902  1903  1904  1905 
 1906  1907  1908  1909  1910  1911  1912  1913  1914  1915  1916  1917  1918  1919  1920 
 1921  1922  1923  1924  1925  1926  1927  1928  1929  1930  1931  1932  1933  1934  1935 
 1936  1937  1938  1939  1940  1941  1942  1943  1944  1945  1946  1947  1948  1949  1950 
 1951  1952  1953  1954  1955  1956  1957  1958  1959  1960  1961  1962  1963  1964  1965 
 1966  1967  1968  1969  1970  1971  1972  1973  1974  1975  1976  1977  1978  1979  1980 
 1981  1982  1983  1984  1985  1986  1987  1988  1989  1990  1991  1992  1993  1994  1995 
 1996  1997  1998  1999  2000  2001  2002  2003  2004  2005  2006  2007  2008  2009  2010 
 2011  2012  2013  2014  2015  2016  2017  2018  2019  2020  2021  2022  2023  2024  2025 
 2026  2027  2028  2029  2030  2031  2032  2033  2034  2035  2036  2037  2038  2039  2040 
 2041  2042  2043  2044  2045  2046  2047  2048  2049  2050  2051  2052  2053  2054  2055 
 2056  2057  2058  2059  2060  2061  2062  2063  2064  2065  2066  2067  2068  2069  2070 
 2071  2072  2073  2074  2075  2076  2077  2078  2079  2080  2081  2082  2083  2084  2085 
 2086  2087  2088  2089  2090  2091  2092  2093  2094  2095  2096  2097  2098  2099  2100 
 2101  2102  2103  2104  2105  2106  2107  2108  2109  2110  2111  2112  2113  2114  2115 
 2116  2117  2118  2119  2120  2121  2122  2123  2124  2125  2126  2127  2128  2129  2130 
 2131  2132  2133  2134  2135  2136  2137  2138  2139  2140  2141  2142  2143  2144  2145 
 2146  2147  2148  2149  2150  2151  2152  2153  2154  2155  2156  2157  2158  2159  2160 
 2161  2162  2163  2164  2165  2166  2167  2168  2169  2170  2171  2172  2173  2174  2175 
 2176  2177  2178  2179  2180  2181  2182  2183  2184  2185  2186  2187  2188  2189  2190 
 2191  2192  2193  2194  2195  2196  2197  2198  2199  2200  2201  2202  2203  2204  2205 
 2206  2207  2208  2209  2210  2211  2212  2213  2214  2215  2216  2217  2218  2219  2220 
 2221  2222  2223  2224  2225  2226  2227  2228  2229  2230  2231  2232  2233  2234  2235 
 2236  2237  2238  2239  2240  2241  2242  2243  2244  2245  2246  2247  2248  2249  2250 
 2251  2252  2253  2254  2255  2256  2257  2258  2259  2260  2261  2262  2263  2264  2265 
 2266  2267  2268  2269  2270  2271  2272  2273  2274  2275  2276  2277  2278  2279  2280 
 2281  2282  2283  2284  2285  2286  2287  2288  2289  2290  2291  2292  2293  2294  2295 
 2296  2297  2298  2299  2300  2301  2302  2303  2304  2305  2306  2307  2308  2309  2310 
 2311  2312  2313  2314  2315  2316  2317  2318  2319  2320  2321  2322  2323  2324  2325 
 2326  2327  2328  2329  2330  2331  2332  2333  2334  2335  2336  2337  2338  2339  2340 
 2341  2342  2343  2344  2345  2346  2347  2348  2349  2350  2351  2352  2353  2354  2355 
 2356  2357  2358  2359  2360  2361  2362  2363  2364  2365  2366  2367  2368  2369  2370 
 2371  2372  2373  2374  2375  2376  2377  2378  2379  2380  2381  2382  2383  2384  2385 
 2386  2387  2388  2389  2390  2391  2392  2393  2394  2395  2396  2397  2398  2399  2400 
 2401  2402  2403  2404  2405  2406  2407  2408  2409  2410  2411  2412  2413  2414  2415 
 2416  2417  2418  2419  2420  2421  2422  2423  2424  2425  2426  2427  2428  2429  2430 
 2431  2432  2433  2434  2435  2436  2437  2438  2439  2440  2441  2442  2443  2444  2445 
 2446  2447  2448  2449  2450  2451  2452  2453  2454  2455  2456  2457  2458  2459  2460 
 2461  2462  2463  2464  2465  2466  2467  2468  2469  2470  2471  2472  2473  2474  2475 
 2476  2477  2478  2479  2480  2481  2482  2483  2484  2485  2486  2487  2488  2489  2490 
 2491  2492  2493  2494  2495  2496  2497  2498  2499  2500  2501  2502  2503  2504  2505 
 2506  2507  2508  2509  2510  2511  2512  2513  2514  2515  2516  2517  2518  2519  2520 
 2521  2522  2523  2524  2525  2526  2527  2528  2529  2530  2531  2532  2533  2534  2535 
 2536  2537  2538  2539  2540  2541  2542  2543  2544  2545  2546  2547  2548  2549  2550 
 2551  2552  2553  2554  2555  2556  2557  2558  2559  2560  2561  2562  2563  2564  2565 
 2566  2567  2568  2569  2570  2571  2572  2573  2574  2575  2576  2577  2578  2579  2580 
 2581  2582  2583  2584  2585  2586  2587  2588  2589  2590  2591  2592  2593  2594  2595 
 2596  2597  2598  2599  2600  2601  2602  2603  2604  2605  2606  2607  2608  2609  2610 
 2611  2612  2613  2614  2615  2616  2617  2618  2619  2620  2621  2622  2623  2624  2625 
 2626  2627  2628  2629  2630  2631  2632  2633  2634  2635  2636  2637  2638  2639  2640 
 2641  2642  2643  2644  2645  2646  2647  2648  2649  2650  2651  2652  2653  2654  2655 
 2656  2657  2658  2659  2660  2661  2662  2663  2664  2665  2666  2667  2668  2669  2670 
 2671  2672  2673  2674  2675  2676  2677  2678  2679  2680  2681  2682  2683  2684  2685 
 2686  2687  2688  2689  2690  2691  2692  2693  2694  2695  2696  2697  2698  2699  2700 
 2701  2702  2703  2704  2705  2706  2707  2708  2709  2710  2711  2712  2713  2714  2715 
 2716  2717  2718  2719  2720  2721  2722  2723  2724  2725  2726  2727  2728  2729  2730 
 2731  2732  2733  2734  2735  2736  2737  2738  2739  2740  2741  2742  2743  2744  2745 
 2746  2747  2748  2749  2750  2751  2752  2753  2754  2755  2756  2757  2758  2759  2760 
 2761  2762  2763  2764  2765  2766  2767  2768  2769  2770  2771  2772  2773  2774  2775 
 2776  2777  2778  2779  2780  2781  2782  2783  2784  2785  2786  2787  2788  2789  2790 
 2791  2792  2793  2794  2795  2796  2797  2798  2799  2800  2801  2802  2803  2804  2805 
 2806  2807  2808  2809  2810  2811  2812  2813  2814  2815  2816  2817  2818  2819  2820 
 2821  2822  2823  2824  2825  2826  2827  2828  2829  2830  2831  2832  2833  2834  2835 
 2836  2837  2838  2839  2840  2841  2842  2843  2844  2845  2846  2847  2848  2849  2850 
 2851  2852  2853  2854  2855  2856  2857  2858  2859  2860  2861  2862  2863  2864  2865 
 2866  2867  2868  2869  2870  2871  2872  2873  2874  2875  2876  2877  2878  2879  2880 
 2881  2882  2883  2884  2885  2886  2887  2888  2889  2890  2891  2892  2893  2894  2895 
 2896  2897  2898  2899  2900  2901  2902  2903  2904  2905  2906  2907  2908  2909  2910 
 2911  2912  2913  2914  2915  2916  2917  2918  2919  2920  2921  2922  2923  2924  2925 
 2926  2927  2928  2929  2930  2931  2932  2933  2934  2935  2936  2937  2938  2939  2940 
 2941  2942  2943  2944  2945  2946  2947  2948  2949  2950  2951  2952  2953  2954  2955 
 2956  2957  2958  2959  2960  2961  2962  2963  2964  2965  2966  2967  2968  2969  2970 
 2971  2972  2973  2974  2975  2976  2977  2978  2979  2980  2981  2982  2983  2984  2985 
 2986  2987  2988  2989  2990  2991  2992  2993  2994  2995  2996  2997  2998  2999  3000 
 3001  3002  3003  3004  3005  3006  3007  3008  3009  3010  3011  3012  3013  3014  3015 
 3016  3017  3018  3019  3020  3021  3022  3023  3024  3025  3026  3027  3028  3029  3030 
 3031  3032  3033  3034  3035  3036  3037  3038  3039  3040  3041  3042  3043  3044  3045 
 3046  3047  3048  3049  3050  3051  3052  3053  3054  3055  3056  3057  3058  3059  3060 
 3061  3062  3063  3064  3065  3066  3067  3068  3069  3070  3071  3072  3073  3074  3075 
 3076  3077  3078  3079  3080  3081  3082  3083  3084  3085  3086  3087  3088  3089  3090 
 3091  3092  3093  3094  3095  3096  3097  3098  3099  3100  3101  3102  3103  3104  3105 
 3106  3107  3108  3109  3110  3111  3112  3113  3114  3115  3116  3117  3118  3119  3120 
 3121  3122  3123  3124  3125  3126  3127  3128  3129  3130  3131  3132  3133  3134  3135 
 3136  3137  3138  3139  3140  3141  3142  3143  3144  3145  3146  3147  3148  3149  3150 
 3151  3152  3153  3154  3155  3156  3157  3158  3159  3160  3161  3162  3163  3164  3165 
 3166  3167  3168  3169  3170  3171  3172  3173  3174  3175  3176  3177  3178  3179  3180 
 3181  3182  3183  3184  3185  3186  3187  3188  3189  3190  3191  3192  3193  3194  3195 
 3196  3197  3198  3199  3200  3201  3202  3203  3204  3205  3206  3207  3208  3209  3210 
 3211  3212  3213  3214  3215  3216  3217  3218  3219  3220  3221  3222  3223  3224  3225 
 3226  3227  3228  3229  3230  3231  3232  3233  3234  3235  3236  3237  3238  3239  3240 
 3241  3242  3243  3244  3245  3246  3247  3248  3249  3250  3251  3252  3253  3254  3255 
 3256  3257  3258  3259  3260  3261  3262  3263  3264  3265  3266  3267  3268  3269  3270 
 3271  3272  3273  3274  3275  3276  3277  3278  3279  3280  3281  3282  3283  3284  3285 
 3286  3287  3288  3289  3290  3291  3292  3293  3294  3295  3296  3297  3298  3299  3300 
 3301  3302  3303  3304  3305  3306  3307  3308  3309  3310  3311  3312  3313  3314  3315 
 3316  3317  3318  3319  3320  3321  3322  3323  3324  3325  3326  3327  3328  3329  3330 
 3331  3332  3333  3334  3335  3336  3337  3338  3339  3340  3341  3342  3343  3344  3345 
 3346  3347  3348  3349  3350  3351  3352  3353  3354  3355  3356  3357  3358  3359  3360 
 3361  3362  3363  3364  3365  3366  3367  3368  3369  3370  3371  3372  3373  3374  3375 
 3376  3377  3378  3379  3380  3381  3382  3383  3384  3385  3386  3387  3388  3389  3390 
 3391  3392  3393  3394  3395  3396  3397  3398  3399  3400  3401  3402  3403  3404  3405 
 3406  3407  3408  3409  3410  3411  3412  3413  3414  3415  3416  3417  3418  3419  3420 
 3421  3422  3423  3424  3425  3426  3427  3428  3429  3430  3431  3432  3433  3434  3435 
 3436  3437  3438  3439  3440  3441  3442  3443  3444  3445  3446  3447  3448  3449  3450 
 3451  3452  3453  3454  3455  3456  3457  3458  3459  3460  3461  3462  3463  3464  3465 
 3466  3467  3468  3469  3470  3471  3472  3473  3474  3475  3476  3477  3478  3479  3480 
 3481  3482  3483  3484  3485  3486  3487  3488  3489  3490  3491  3492  3493  3494  3495 
 3496  3497  3498  3499  3500  3501  3502  3503  3504  3505  3506  3507  3508  3509  3510 
 3511  3512  3513  3514  3515  3516  3517  3518  3519  3520  3521  3522  3523  3524  3525 
 3526  3527  3528  3529  3530  3531  3532  3533  3534  3535  3536  3537  3538  3539  3540 
 3541  3542  3543  3544  3545  3546  3547  3548  3549  3550  3551  3552  3553  3554  3555 
 3556  3557  3558  3559  3560  3561  3562  3563  3564  3565  3566  3567  3568  3569  3570 
 3571  3572  3573  3574  3575  3576  3577  3578  3579  3580  3581  3582  3583  3584  3585 
 3586  3587  3588  3589  3590  3591  3592  3593  3594  3595  3596  3597  3598  3599  3600 
 3601  3602  3603  3604  3605  3606  3607  3608  3609  3610  3611  3612  3613  3614  3615 
 3616  3617  3618  3619  3620  3621  3622  3623  3624  3625  3626  3627  3628  3629  3630 
 3631  3632  3633  3634  3635  3636  3637  3638  3639  3640  3641  3642  3643  3644  3645 
 3646  3647  3648  3649  3650  3651  3652  3653  3654  3655  3656  3657  3658  3659  3660 
 3661  3662  3663  3664  3665  3666  3667  3668  3669  3670  3671  3672  3673  3674  3675 
 3676  3677  3678  3679  3680  3681  3682  3683  3684  3685  3686  3687  3688  3689  3690 
 3691  3692  3693  3694  3695  3696  3697  3698  3699  3700  3701  3702  3703  3704  3705 
 3706  3707  3708  3709  3710  3711  3712  3713  3714  3715  3716  3717  3718  3719  3720 
 3721  3722  3723  3724  3725  3726  3727  3728  3729  3730  3731  3732  3733  3734  3735 
 3736  3737  3738  3739  3740  3741  3742  3743  3744  3745  3746  3747  3748  3749  3750 
 3751  3752  3753  3754  3755  3756  3757  3758  3759  3760  3761  3762  3763  3764  3765 
 3766  3767  3768  3769  3770  3771  3772  3773  3774  3775  3776  3777  3778  3779  3780 
 3781  3782  3783  3784  3785  3786  3787  3788  3789  3790  3791  3792  3793  3794  3795 
 3796  3797  3798  3799  3800  3801  3802  3803  3804  3805  3806  3807  3808  3809  3810 
 3811  3812  3813  3814  3815  3816  3817  3818  3819  3820  3821  3822  3823  3824  3825 
 3826  3827  3828  3829  3830  3831  3832  3833  3834  3835  3836  3837  3838  3839  3840 
 3841  3842  3843  3844  3845  3846  3847  3848  3849  3850  3851  3852  3853  3854  3855 
 3856  3857  3858  3859  3860  3861  3862  3863  3864  3865  3866  3867  3868  3869  3870 
 3871  3872  3873  3874  3875  3876  3877  3878  3879  3880  3881  3882  3883  3884  3885 
 3886  3887  3888  3889  3890  3891  3892  3893  3894  3895  3896  3897  3898  3899  3900 
 3901  3902  3903  3904  3905  3906  3907  3908  3909  3910  3911  3912  3913  3914  3915 
 3916  3917  3918  3919  3920  3921  3922  3923  3924  3925  3926  3927  3928  3929  3930 
 3931  3932  3933  3934  3935  3936  3937  3938  3939  3940  3941  3942  3943  3944  3945 
 3946  3947  3948  3949  3950  3951  3952  3953  3954  3955  3956  3957  3958  3959  3960 
 3961  3962  3963  3964  3965  3966  3967  3968  3969  3970  3971  3972  3973  3974  3975 
 3976  3977  3978  3979  3980  3981  3982  3983  3984  3985  3986  3987  3988  3989  3990 
 3991  3992  3993  3994  3995  3996  3997  3998  3999  4000  4001  4002  4003  4004  4005 
 4006  4007  4008  4009  4010  4011  4012  4013  4014  4015  4016  4017  4018  4019  4020 
 4021  4022  4023  4024  4025  4026  4027  4028  4029  4030  4031  4032  4033  4034  4035 
 4036  4037  4038  4039  4040  4041  4042  4043  4044  4045  4046  4047  4048  4049  4050 
 4051  4052  4053  4054  4055  4056  4057  4058  4059  4060  4061  4062  4063  4064  4065 
 4066  4067  4068  4069  4070  4071  4072  4073  4074  4075  4076  4077  4078  4079  4080 
 4081  4082  4083  4084  4085  4086  4087  4088  4089  4090  4091  4092  4093  4094  4095 
 4096  4097  4098  4099  4100  4101  4102  4103  4104  4105  4106  4107  4108  4109  4110 
 4111  4112  4113  4114  4115  4116  4117  4118  4119  4120  4121  4122  4123  4124  4125 
 4126  4127  4128  4129  4130  4131  4132  4133  4134  4135  4136  4137  4138  4139  4140 
 4141  4142  4143  4144  4145  4146  4147  4148  4149  4150  4151  4152  4153  4154  4155 
 4156  4157  4158  4159  4160  4161  4162  4163  4164  4165  4166  4167  4168  4169  4170 
 4171  4172  4173  4174  4175  4176  4177  4178  4179  4180  4181  4182  4183  4184  4185 
 4186  4187  4188  4189  4190  4191  4192  4193  4194  4195  4196  4197  4198  4199  4200 
 4201  4202  4203  4204  4205  4206  4207  4208  4209  4210  4211  4212  4213  4214  4215 
 4216  4217  4218  4219  4220  4221  4222  4223  4224  4225  4226  4227  4228  4229  4230 
 4231  4232  4233  4234  4235  4236  4237  4238  4239  4240  4241  4242  4243  4244  4245 
 4246  4247  4248  4249  4250  4251  4252  4253  4254  4255  4256  4257  4258  4259  4260 
 4261  4262  4263  4264  4265  4266  4267  4268  4269  4270  4271  4272  4273  4274  4275 
 4276  4277  4278  4279  4280  4281  4282  4283  4284  4285  4286  4287  4288  4289  4290 
 4291  4292  4293  4294  4295  4296  4297  4298  4299  4300  4301  4302  4303  4304  4305 
 4306  4307  4308  4309  4310  4311  4312  4313  4314  4315  4316  4317  4318  4319  4320 
 4321  4322  4323  4324  4325  4326  4327  4328  4329  4330  4331  4332  4333  4334  4335 
 4336  4337  4338  4339  4340  4341  4342  4343  4344  4345  4346  4347  4348  4349  4350 
 4351  4352  4353  4354  4355  4356  4357  4358  4359  4360  4361  4362  4363  4364  4365 
 4366  4367  4368  4369  4370  4371  4372  4373  4374  4375  4376  4377  4378  4379  4380 
 4381  4382  4383  4384  4385  4386  4387  4388  4389  4390  4391  4392  4393  4394  4395 
 4396  4397  4398  4399  4400  4401  4402  4403  4404  4405  4406  4407  4408  4409  4410 
 4411  4412  4413  4414  4415  4416  4417  4418  4419  4420  4421  4422  4423  4424  4425 
 4426  4427  4428  4429  4430  4431  4432  4433  4434  4435  4436  4437  4438  4439  4440 
 4441  4442  4443  4444  4445  4446  4447  4448  4449  4450  4451  4452  4453  4454  4455 
 4456  4457  4458  4459  4460  4461  4462  4463  4464  4465  4466  4467  4468  4469  4470 
 4471  4472  4473  4474  4475  4476  4477  4478  4479  4480  4481  4482  4483  4484  4485 
 4486  4487  4488  4489  4490  4491  4492  4493  4494  4495  4496  4497  4498  4499  4500 
 4501  4502  4503  4504  4505  4506  4507  4508  4509  4510  4511  4512  4513  4514  4515 
 4516  4517  4518  4519  4520  4521  4522  4523  4524  4525  4526  4527  4528  4529  4530 
 4531  4532  4533  4534  4535  4536  4537  4538  4539  4540  4541  4542  4543  4544  4545 
 4546  4547  4548  4549  4550  4551  4552  4553  4554  4555  4556  4557  4558  4559  4560 
 4561  4562  4563  4564  4565  4566  4567  4568  4569  4570  4571  4572  4573  4574  4575 
 4576  4577  4578  4579  4580  4581  4582  4583  4584  4585  4586  4587  4588  4589  4590 
 4591  4592  4593  4594  4595  4596  4597  4598  4599  4600  4601  4602  4603  4604  4605 
 4606  4607  4608  4609  4610  4611  4612  4613  4614  4615  4616  4617  4618  4619  4620 
 4621  4622  4623  4624  4625  4626  4627  4628  4629  4630  4631  4632  4633  4634  4635 
 4636  4637  4638  4639  4640  4641  4642  4643  4644  4645  4646  4647  4648  4649  4650 
 4651  4652  4653  4654  4655  4656  4657  4658  4659  4660  4661  4662  4663  4664  4665 
 4666  4667  4668  4669  4670  4671  4672  4673  4674  4675  4676  4677  4678  4679  4680 
 4681  4682  4683  4684  4685  4686  4687  4688  4689  4690  4691  4692  4693  4694  4695 
 4696  4697  4698  4699  4700  4701  4702  4703  4704  4705  4706  4707  4708  4709  4710 
 4711  4712  4713  4714  4715  4716  4717  4718  4719  4720  4721  4722  4723  4724  4725 
 4726  4727  4728  4729  4730  4731  4732  4733  4734  4735  4736  4737  4738  4739  4740 
 4741  4742  4743  4744  4745  4746  4747  4748  4749  4750  4751  4752  4753  4754  4755 
 4756  4757  4758  4759  4760  4761  4762  4763  4764  4765  4766  4767  4768  4769  4770 
 4771  4772  4773  4774  4775  4776  4777  4778  4779  4780  4781  4782  4783  4784  4785 
 4786  4787  4788  4789  4790  4791  4792  4793  4794  4795  4796  4797  4798  4799  4800 
 4801  4802  4803  4804  4805  4806  4807  4808  4809  4810  4811  4812  4813  4814  4815 
 4816  4817  4818  4819  4820  4821  4822  4823  4824  4825  4826  4827  4828  4829  4830 
 4831  4832  4833  4834  4835  4836  4837  4838  4839  4840  4841  4842  4843  4844  4845 
 4846  4847  4848  4849  4850  4851  4852  4853  4854  4855  4856  4857  4858  4859  4860 
 4861  4862  4863  4864  4865  4866  4867  4868  4869  4870  4871  4872  4873  4874  4875 
 4876  4877  4878  4879  4880  4881  4882  4883  4884  4885  4886  4887  4888  4889  4890 
 4891  4892  4893  4894  4895  4896  4897  4898  4899  4900  4901  4902  4903  4904  4905 
 4906  4907  4908  4909  4910  4911  4912  4913  4914  4915  4916  4917  4918  4919  4920 
 4921  4922  4923  4924  4925  4926  4927  4928  4929  4930  4931  4932  4933  4934  4935 
 4936  4937  4938  4939  4940  4941  4942  4943  4944  4945  4946  4947  4948  4949  4950 
 4951  4952  4953  4954  4955  4956  4957  4958  4959  4960  4961  4962  4963  4964  4965 
 4966  4967  4968  4969  4970  4971  4972  4973  4974  4975  4976  4977  4978  4979  4980 
 4981  4982  4983  4984  4985  4986  4987  4988  4989  4990  4991  4992  4993  4994  4995 
 4996  4997  4998  4999  5000  5001  5002  5003  5004  5005  5006  5007  5008  5009  5010 
 5011  5012  5013  5014  5015  5016  5017  5018  5019  5020  5021  5022  5023  5024  5025 
 5026  5027  5028  5029  5030  5031  5032  5033  5034  5035  5036  5037  5038  5039  5040 
 5041  5042  5043  5044  5045  5046  5047  5048  5049  5050  5051  5052  5053  5054  5055 
 5056  5057  5058  5059  5060  5061  5062  5063  5064  5065  5066  5067  5068  5069  5070 
 5071  5072  5073  5074  5075  5076  5077  5078  5079  5080  5081  5082  5083  5084  5085 
 5086  5087  5088  5089  5090  5091  5092  5093  5094  5095  5096  5097  5098  5099  5100 
 5101  5102  5103  5104  5105  5106  5107  5108  5109  5110  5111  5112  5113  5114  5115 
 5116  5117  5118  5119  5120  5121  5122  5123  5124  5125  5126  5127  5128  5129  5130 
 5131  5132  5133  5134  5135  5136  5137  5138  5139  5140  5141  5142  5143  5144  5145 
 5146  5147  5148  5149  5150  5151  5152  5153  5154  5155  5156  5157  5158  5159  5160 
 5161  5162  5163  5164  5165  5166  5167  5168  5169  5170  5171  5172  5173  5174  5175 
 5176  5177  5178  5179  5180  5181  5182  5183  5184  5185  5186  5187  5188  5189  5190 
 5191  5192  5193  5194  5195  5196  5197  5198  5199  5200  5201  5202  5203  5204  5205 
 5206  5207  5208  5209  5210  5211  5212  5213  5214  5215  5216  5217  5218  5219  5220 
 5221  5222  5223  5224  5225  5226  5227  5228  5229  5230  5231  5232  5233  5234  5235 
 5236  5237  5238  5239  5240  5241  5242  5243  5244  5245  5246  5247  5248  5249  5250 
 5251  5252  5253  5254  5255  5256  5257  5258  5259  5260  5261  5262  5263  5264  5265 
 5266  5267  5268  5269  5270  5271  5272  5273  5274  5275  5276  5277  5278  5279  5280 
 5281  5282  5283  5284  5285  5286  5287  5288  5289  5290  5291  5292  5293  5294  5295 
 5296  5297  5298  5299  5300  5301  5302  5303  5304  5305  5306  5307  5308  5309  5310 
 5311  5312  5313  5314  5315  5316  5317  5318  5319  5320  5321  5322  5323  5324  5325 
 5326  5327  5328  5329  5330  5331  5332  5333  5334  5335  5336  5337  5338  5339  5340 
 5341  5342  5343  5344  5345  5346  5347  5348  5349  5350  5351  5352  5353  5354  5355 
 5356  5357  5358  5359  5360  5361  5362  5363  5364  5365  5366  5367  5368  5369  5370 
 5371  5372  5373  5374  5375  5376  5377  5378  5379  5380  5381  5382  5383  5384  5385 
 5386  5387  5388  5389  5390  5391  5392  5393  5394  5395  5396  5397  5398  5399  5400 
 5401  5402  5403  5404  5405  5406  5407  5408  5409  5410  5411  5412  5413  5414  5415 
 5416  5417  5418  5419  5420  5421  5422  5423  5424  5425  5426  5427  5428  5429  5430 
 5431  5432  5433  5434  5435  5436  5437  5438  5439  5440  5441  5442  5443  5444  5445 
 5446  5447  5448  5449  5450  5451  5452  5453  5454  5455  5456  5457  5458  5459  5460 
 5461  5462  5463  5464  5465  5466  5467  5468  5469  5470  5471  5472  5473  5474  5475 
 5476  5477  5478  5479  5480  5481  5482  5483  5484  5485  5486  5487  5488  5489  5490 
 5491  5492  5493  5494  5495  5496  5497  5498  5499  5500  5501  5502  5503  5504  5505 
 5506  5507  5508  5509  5510  5511  5512  5513  5514  5515  5516  5517  5518  5519  5520 
 5521  5522  5523  5524  5525  5526  5527  5528  5529  5530  5531  5532  5533  5534  5535 
 5536  5537  5538  5539  5540  5541  5542  5543  5544  5545  5546  5547  5548  5549  5550 
 5551  5552  5553  5554  5555  5556  5557  5558  5559  5560  5561  5562  5563  5564  5565 
 5566  5567  5568  5569  5570  5571  5572  5573  5574  5575  5576  5577  5578  5579  5580 
 5581  5582  5583  5584  5585  5586  5587  5588  5589  5590  5591  5592  5593  5594  5595 
 5596  5597  5598  5599  5600  5601  5602  5603  5604  5605  5606  5607  5608  5609  5610 
 5611  5612  5613  5614  5615  5616  5617  5618  5619  5620  5621  5622  5623  5624  5625 
 5626  5627  5628  5629  5630  5631  5632  5633  5634  5635  5636  5637  5638  5639  5640 
 5641  5642  5643  5644  5645  5646  5647  5648  5649  5650  5651  5652  5653  5654  5655 
 5656  5657  5658  5659  5660  5661  5662  5663  5664  5665  5666  5667  5668  5669  5670 
 5671  5672  5673  5674  5675  5676  5677  5678  5679  5680  5681  5682  5683  5684  5685 
 5686  5687  5688  5689  5690  5691  5692  5693  5694  5695  5696  5697  5698  5699  5700 
 5701  5702  5703  5704  5705  5706  5707  5708  5709  5710  5711  5712  5713  5714  5715 
 5716  5717  5718  5719  5720  5721  5722  5723  5724  5725  5726  5727  5728  5729  5730 
 5731  5732  5733  5734  5735  5736  5737  5738  5739  5740  5741  5742  5743  5744  5745 
 5746  5747  5748  5749  5750  5751  5752  5753  5754  5755  5756  5757  5758  5759  5760 
 5761  5762  5763  5764  5765  5766  5767  5768  5769  5770  5771  5772  5773  5774  5775 
 5776  5777  5778  5779  5780  5781  5782  5783  5784  5785  5786  5787  5788  5789  5790 
 5791  5792  5793  5794  5795  5796  5797  5798  5799  5800  5801  5802  5803  5804  5805 
 5806  5807  5808  5809  5810  5811  5812  5813  5814  5815  5816  5817  5818  5819  5820 
 5821  5822  5823  5824  5825  5826  5827  5828  5829  5830  5831  5832  5833  5834  5835 
 5836  5837  5838  5839  5840  5841  5842  5843  5844  5845  5846  5847  5848  5849  5850 
 5851  5852  5853  5854  5855  5856  5857  5858  5859  5860  5861  5862  5863  5864  5865 
 5866  5867  5868  5869  5870  5871  5872  5873  5874  5875  5876  5877  5878  5879  5880 
 5881  5882  5883  5884  5885  5886  5887  5888  5889  5890  5891  5892  5893  5894  5895 
 5896  5897  5898  5899  5900  5901  5902  5903  5904  5905  5906  5907  5908  5909  5910 
 5911  5912  5913  5914  5915  5916  5917  5918  5919  5920  5921  5922  5923  5924  5925 
 5926  5927  5928  5929  5930  5931  5932  5933  5934  5935  5936  5937  5938  5939  5940 
 5941  5942  5943  5944  5945  5946  5947  5948  5949  5950  5951  5952  5953  5954  5955 
 5956  5957  5958  5959  5960  5961  5962  5963  5964  5965  5966  5967  5968  5969  5970 
 5971  5972  5973  5974  5975  5976  5977  5978  5979  5980  5981  5982  5983  5984  5985 
 5986  5987  5988  5989  5990  5991  5992  5993  5994  5995  5996  5997  5998  5999  6000 
 6001  6002  6003  6004  6005  6006  6007  6008  6009  6010  6011  6012  6013  6014  6015 
 6016  6017  6018  6019  6020  6021  6022  6023  6024  6025  6026  6027  6028  6029  6030 
 6031  6032  6033  6034  6035  6036  6037  6038  6039  6040  6041  6042  6043  6044  6045 
 6046  6047  6048  6049  6050  6051  6052  6053  6054  6055  6056  6057  6058  6059  6060 
 6061  6062  6063  6064  6065  6066  6067  6068  6069  6070  6071  6072  6073  6074  6075 
 6076  6077  6078  6079  6080  6081  6082  6083  6084  6085  6086  6087  6088  6089  6090 
 6091  6092  6093  6094  6095  6096  6097  6098  6099  6100  6101  6102  6103  6104  6105 
 6106  6107  6108  6109  6110  6111  6112  6113  6114  6115  6116  6117  6118  6119  6120 
 6121  6122  6123  6124  6125  6126  6127  6128  6129  6130  6131  6132  6133  6134  6135 
 6136  6137  6138  6139  6140  6141  6142  6143  6144  6145  6146  6147  6148  6149  6150 
 6151  6152  6153  6154  6155  6156  6157  6158  6159  6160  6161  6162  6163  6164  6165 
 6166  6167  6168  6169  6170  6171  6172  6173  6174  6175  6176  6177  6178  6179  6180 
 6181  6182  6183  6184  6185  6186  6187  6188  6189  6190  6191  6192  6193  6194  6195 
 6196  6197  6198  6199  6200  6201  6202  6203  6204  6205  6206  6207  6208  6209  6210 
 6211  6212  6213  6214  6215  6216  6217  6218  6219  6220  6221  6222  6223  6224  6225 
 6226  6227  6228  6229  6230  6231  6232  6233  6234  6235  6236  6237  6238  6239  6240 
 6241  6242  6243  6244  6245  6246  6247  6248  6249  6250  6251  6252  6253  6254  6255 
 6256  6257  6258  6259  6260  6261  6262  6263  6264  6265  6266  6267  6268  6269  6270 
 6271  6272  6273  6274  6275  6276  6277  6278  6279  6280  6281  6282  6283  6284  6285 
 6286  6287  6288  6289  6290  6291  6292  6293  6294  6295  6296  6297  6298  6299  6300 
 6301  6302  6303  6304  6305  6306  6307  6308  6309  6310  6311  6312  6313  6314  6315 
 6316  6317  6318  6319  6320  6321  6322  6323  6324  6325  6326  6327  6328  6329  6330 
 6331  6332  6333  6334  6335  6336  6337  6338  6339  6340  6341  6342  6343  6344  6345 
 6346  6347  6348  6349  6350  6351  6352  6353  6354  6355  6356  6357  6358  6359  6360 
 6361  6362  6363  6364  6365  6366  6367  6368  6369  6370  6371  6372  6373  6374  6375 
 6376  6377  6378  6379  6380  6381  6382  6383  6384  6385  6386  6387  6388  6389  6390 
 6391  6392  6393  6394  6395  6396  6397  6398  6399  6400  6401  6402  6403  6404  6405 
 6406  6407  6408  6409  6410  6411  6412  6413  6414  6415  6416  6417  6418  6419  6420 
 6421  6422  6423  6424  6425  6426  6427  6428  6429  6430  6431  6432  6433  6434  6435 
 6436  6437  6438  6439  6440  6441  6442  6443  6444  6445  6446  6447  6448  6449  6450 
 6451  6452  6453  6454  6455  6456  6457  6458  6459  6460  6461  6462  6463  6464  6465 
 6466  6467  6468  6469  6470  6471  6472  6473  6474  6475  6476  6477  6478  6479  6480 
 6481  6482  6483  6484  6485  6486  6487  6488  6489  6490  6491  6492  6493  6494  6495 
 6496  6497  6498  6499  6500  6501  6502  6503  6504  6505  6506  6507  6508  6509  6510 
 6511  6512  6513  6514  6515  6516  6517  6518  6519  6520  6521  6522  6523  6524  6525 
 6526  6527  6528  6529  6530  6531  6532  6533  6534  6535  6536  6537  6538  6539  6540 
 6541  6542  6543  6544  6545  6546  6547  6548  6549  6550  6551  6552  6553  6554  6555 
 6556  6557  6558  6559  6560  6561  6562  6563  6564  6565  6566  6567  6568  6569  6570 
 6571  6572  6573  6574  6575  6576  6577  6578  6579  6580  6581  6582  6583  6584  6585 
 6586  6587  6588  6589  6590  6591  6592  6593  6594  6595  6596  6597  6598  6599  6600 
 6601  6602  6603  6604  6605  6606  6607  6608  6609  6610  6611  6612  6613  6614  6615 
 6616  6617  6618  6619  6620  6621  6622  6623  6624  6625  6626  6627  6628  6629  6630 
 6631  6632  6633  6634  6635  6636  6637  6638  6639  6640  6641  6642  6643  6644  6645 
 6646  6647  6648  6649  6650  6651  6652  6653  6654  6655  6656  6657  6658  6659  6660 
 6661  6662  6663  6664  6665  6666  6667  6668  6669  6670  6671  6672  6673  6674  6675 
 6676  6677  6678  6679  6680  6681  6682  6683  6684  6685  6686  6687  6688  6689  6690 
 6691  6692  6693  6694  6695  6696  6697  6698  6699  6700  6701  6702  6703  6704  6705 
 6706  6707  6708  6709  6710  6711  6712  6713  6714  6715  6716  6717  6718  6719  6720 
 6721  6722  6723  6724  6725  6726  6727  6728  6729  6730  6731  6732  6733  6734  6735 
 6736  6737  6738  6739  6740  6741  6742  6743  6744  6745  6746  6747  6748  6749  6750 
 6751  6752  6753  6754  6755  6756  6757  6758  6759  6760  6761  6762  6763  6764  6765 
 6766  6767  6768  6769  6770  6771  6772  6773  6774  6775  6776  6777  6778  6779  6780 
 6781  6782  6783  6784  6785  6786  6787  6788  6789  6790  6791  6792  6793  6794  6795 
 6796  6797  6798  6799  6800  6801  6802  6803  6804  6805  6806  6807  6808  6809  6810 
 6811  6812  6813  6814  6815  6816  6817  6818  6819  6820  6821  6822  6823  6824  6825 
 6826  6827  6828  6829  6830  6831  6832  6833  6834  6835  6836  6837  6838  6839  6840 
 6841  6842  6843  6844  6845  6846  6847  6848  6849  6850  6851  6852  6853  6854  6855 
 6856  6857  6858  6859  6860  6861  6862  6863  6864  6865  6866  6867  6868  6869  6870 
 6871  6872  6873  6874  6875  6876  6877  6878  6879  6880  6881  6882  6883  6884  6885 
 6886  6887  6888  6889  6890  6891  6892  6893  6894  6895  6896  6897  6898  6899  6900 
 6901  6902  6903  6904  6905  6906  6907  6908  6909  6910  6911  6912  6913  6914  6915 
 6916  6917  6918  6919  6920  6921  6922  6923  6924  6925  6926  6927  6928  6929  6930 
 6931  6932  6933  6934  6935  6936  6937  6938  6939  6940  6941  6942  6943  6944  6945 
 6946  6947  6948  6949  6950  6951  6952  6953  6954  6955  6956  6957  6958  6959  6960 
 6961  6962  6963  6964  6965  6966  6967  6968  6969  6970  6971  6972  6973  6974  6975 
 6976  6977  6978  6979  6980  6981  6982  6983  6984  6985  6986  6987  6988  6989  6990 
 6991  6992  6993  6994  6995  6996  6997  6998  6999  7000  7001  7002  7003  7004  7005 
 7006  7007  7008  7009  7010  7011  7012  7013  7014  7015  7016  7017  7018  7019  7020 
 7021  7022  7023  7024  7025  7026  7027  7028  7029  7030  7031  7032  7033  7034  7035 
 7036  7037  7038  7039  7040  7041  7042  7043  7044  7045  7046  7047  7048  7049  7050 
 7051  7052  7053  7054  7055  7056  7057  7058  7059  7060  7061  7062  7063  7064  7065 
 7066  7067  7068  7069  7070  7071  7072  7073  7074  7075  7076  7077  7078  7079  7080 
 7081  7082  7083  7084  7085  7086  7087  7088  7089  7090  7091  7092  7093  7094  7095 
 7096  7097  7098  7099  7100  7101  7102  7103  7104  7105  7106  7107  7108  7109  7110 
 7111  7112  7113  7114  7115  7116  7117  7118  7119  7120  7121  7122  7123  7124  7125 
 7126  7127  7128  7129  7130  7131  7132  7133  7134  7135  7136  7137  7138  7139  7140 
 7141  7142  7143  7144  7145  7146  7147  7148  7149  7150  7151  7152  7153  7154  7155 
 7156  7157  7158  7159  7160  7161  7162  7163  7164  7165  7166  7167  7168  7169  7170 
 7171  7172  7173  7174  7175  7176  7177  7178  7179  7180  7181  7182  7183  7184  7185 
 7186  7187  7188  7189  7190  7191  7192  7193  7194  7195  7196  7197  7198  7199  7200 
 7201  7202  7203  7204  7205  7206  7207  7208  7209  7210  7211  7212  7213  7214  7215 
 7216  7217  7218  7219  7220  7221  7222  7223  7224  7225  7226  7227  7228  7229  7230 
 7231  7232  7233  7234  7235  7236  7237  7238  7239  7240  7241  7242  7243  7244  7245 
 7246  7247  7248  7249  7250  7251  7252  7253  7254  7255  7256  7257  7258  7259  7260 
 7261  7262  7263  7264  7265  7266  7267  7268  7269  7270  7271  7272  7273  7274  7275 
 7276  7277  7278  7279  7280  7281  7282  7283  7284  7285  7286  7287  7288  7289  7290 
 7291  7292  7293  7294  7295  7296  7297  7298  7299  7300  7301  7302  7303  7304  7305 
 7306  7307  7308  7309  7310  7311  7312  7313  7314  7315  7316  7317  7318  7319  7320 
 7321  7322  7323  7324  7325  7326  7327  7328  7329  7330  7331  7332  7333  7334  7335 
 7336  7337  7338  7339  7340  7341  7342  7343  7344  7345  7346  7347  7348  7349  7350 
 7351  7352  7353  7354  7355  7356  7357  7358  7359  7360  7361  7362  7363  7364  7365 
 7366  7367  7368  7369  7370  7371  7372  7373  7374  7375  7376  7377  7378  7379  7380 
 7381  7382  7383  7384  7385  7386  7387  7388  7389  7390  7391  7392  7393  7394  7395 
 7396  7397  7398  7399  7400  7401  7402  7403  7404  7405  7406  7407  7408  7409  7410 
 7411  7412  7413  7414  7415  7416  7417  7418  7419  7420  7421  7422  7423  7424  7425 
 7426  7427  7428  7429  7430  7431  7432  7433  7434  7435  7436  7437  7438  7439  7440 
 7441  7442  7443  7444  7445  7446  7447  7448  7449  7450  7451  7452  7453  7454  7455 
 7456  7457  7458  7459  7460  7461  7462  7463  7464  7465  7466  7467  7468  7469  7470 
 7471  7472  7473  7474  7475  7476  7477  7478  7479  7480  7481  7482  7483  7484  7485 
 7486  7487  7488  7489  7490  7491  7492  7493  7494  7495  7496  7497  7498  7499  7500 
 7501  7502  7503  7504  7505  7506  7507  7508  7509  7510  7511  7512  7513  7514  7515 
 7516  7517  7518  7519  7520  7521  7522  7523  7524  7525  7526  7527  7528  7529  7530 
 7531  7532  7533  7534  7535  7536  7537  7538  7539  7540  7541  7542  7543  7544  7545 
 7546  7547  7548  7549  7550  7551  7552  7553  7554  7555  7556  7557  7558  7559  7560 
 7561  7562  7563  7564  7565  7566  7567  7568  7569  7570  7571  7572  7573  7574  7575 
 7576  7577  7578  7579  7580  7581  7582  7583  7584  7585  7586  7587  7588  7589  7590 
 7591  7592  7593  7594  7595  7596  7597  7598  7599  7600  7601  7602  7603  7604  7605 
 7606  7607  7608  7609  7610  7611  7612  7613  7614  7615  7616  7617  7618  7619  7620 
 7621  7622  7623  7624  7625  7626  7627  7628  7629  7630  7631  7632  7633  7634  7635 
 7636  7637  7638  7639  7640  7641  7642  7643  7644  7645  7646  7647  7648  7649  7650 
 7651  7652  7653  7654  7655  7656  7657  7658  7659  7660  7661  7662  7663  7664  7665 
 7666  7667  7668  7669  7670  7671  7672  7673  7674  7675  7676  7677  7678  7679  7680 
 7681  7682  7683  7684  7685  7686  7687  7688  7689  7690  7691  7692  7693  7694  7695 
 7696  7697  7698  7699  7700  7701  7702  7703  7704  7705  7706  7707  7708  7709  7710 
 7711  7712  7713  7714  7715  7716  7717  7718  7719  7720  7721  7722  7723  7724  7725 
 7726  7727  7728  7729  7730  7731  7732  7733  7734  7735  7736  7737  7738  7739  7740 
 7741  7742  7743  7744  7745  7746  7747  7748  7749  7750  7751  7752  7753  7754  7755 
 7756  7757  7758  7759  7760  7761  7762  7763  7764  7765  7766  7767  7768  7769  7770 
 7771  7772  7773  7774  7775  7776  7777  7778  7779  7780  7781  7782  7783  7784  7785 
 7786  7787  7788  7789  7790  7791  7792  7793  7794  7795  7796  7797  7798  7799  7800 
 7801  7802  7803  7804  7805  7806  7807  7808  7809  7810  7811  7812  7813  7814  7815 
 7816  7817  7818  7819  7820  7821  7822  7823  7824  7825  7826  7827  7828  7829  7830 
 7831  7832  7833  7834  7835  7836  7837  7838  7839  7840  7841  7842  7843  7844  7845 
 7846  7847  7848  7849  7850  7851  7852  7853  7854  7855  7856  7857  7858  7859  7860 
 7861  7862  7863  7864  7865  7866  7867  7868  7869  7870  7871  7872  7873  7874  7875 
 7876  7877  7878  7879  7880  7881  7882  7883  7884  7885  7886  7887  7888  7889  7890 
 7891  7892  7893  7894  7895  7896  7897  7898  7899  7900  7901  7902  7903  7904  7905 
 7906  7907  7908  7909  7910  7911  7912  7913  7914  7915  7916  7917  7918  7919  7920 
 7921  7922  7923  7924  7925  7926  7927  7928  7929  7930  7931  7932  7933  7934  7935 
 7936  7937  7938  7939  7940  7941  7942  7943  7944  7945  7946  7947  7948  7949  7950 
 7951  7952  7953  7954  7955  7956  7957  7958  7959  7960  7961  7962  7963  7964  7965 
 7966  7967  7968  7969  7970  7971  7972  7973  7974  7975  7976  7977  7978  7979  7980 
 7981  7982  7983  7984  7985  7986  7987  7988  7989  7990  7991  7992  7993  7994  7995 
 7996  7997  7998  7999  8000  8001  8002  8003  8004  8005  8006  8007  8008  8009  8010 
 8011  8012  8013  8014  8015  8016  8017  8018  8019  8020  8021  8022  8023  8024  8025 
 8026  8027  8028  8029  8030  8031  8032  8033  8034  8035  8036  8037  8038  8039  8040 
 8041  8042  8043  8044  8045  8046  8047  8048  8049  8050  8051  8052  8053  8054  8055 
 8056  8057  8058  8059  8060  8061  8062  8063  8064  8065  8066  8067  8068  8069  8070 
 8071  8072  8073  8074  8075  8076  8077  8078  8079  8080  8081  8082  8083  8084  8085 
 8086  8087  8088  8089  8090  8091  8092  8093  8094  8095  8096  8097  8098  8099  8100 
 8101  8102  8103  8104  8105  8106  8107  8108  8109  8110  8111  8112  8113  8114  8115 
 8116  8117  8118  8119  8120  8121  8122  8123  8124  8125  8126  8127  8128  8129  8130 
 8131  8132  8133  8134  8135  8136  8137  8138  8139  8140  8141  8142  8143  8144  8145 
 8146  8147  8148  8149  8150  8151  8152  8153  8154  8155  8156  8157  8158  8159  8160 
 8161  8162  8163  8164  8165  8166  8167  8168  8169  8170  8171  8172  8173  8174  8175 
 8176  8177  8178  8179  8180  8181  8182  8183  8184  8185  8186  8187  8188  8189  8190 
 8191  8192  8193  8194  8195  8196  8197  8198  8199  8200  8201  8202  8203  8204  8205 
 8206  8207  8208  8209  8210  8211  8212  8213  8214  8215  8216  8217  8218  8219  8220 
 8221  8222  8223  8224  8225  8226  8227  8228  8229  8230  8231  8232  8233  8234  8235 
 8236  8237  8238  8239  8240  8241  8242  8243  8244  8245  8246  8247  8248  8249  8250 
 8251  8252  8253  8254  8255  8256  8257  8258  8259  8260  8261  8262  8263  8264  8265 
 8266  8267  8268  8269  8270  8271  8272  8273  8274  8275  8276  8277  8278  8279  8280 
 8281  8282  8283  8284  8285  8286  8287  8288  8289  8290  8291  8292  8293  8294  8295 
 8296  8297  8298  8299  8300  8301  8302  8303  8304  8305  8306  8307  8308  8309  8310 
 8311  8312  8313  8314  8315  8316  8317  8318  8319  8320  8321  8322  8323  8324  8325 
 8326  8327  8328  8329  8330  8331  8332  8333  8334  8335  8336  8337  8338  8339  8340 
 8341  8342  8343  8344  8345  8346  8347  8348  8349  8350  8351  8352  8353  8354  8355 
 8356  8357  8358  8359  8360  8361  8362  8363  8364  8365  8366  8367  8368  8369  8370 
 8371  8372  8373  8374  8375  8376  8377  8378  8379  8380  8381  8382  8383  8384  8385 
 8386  8387  8388  8389  8390  8391  8392  8393  8394  8395  8396  8397  8398  8399  8400 
 8401  8402  8403  8404  8405  8406  8407  8408  8409  8410  8411  8412  8413  8414  8415 
 8416  8417  8418  8419  8420  8421  8422  8423  8424  8425  8426  8427  8428  8429  8430 
 8431  8432  8433  8434  8435  8436  8437  8438  8439  8440  8441  8442  8443  8444  8445 
 8446  8447  8448  8449  8450  8451  8452  8453  8454  8455  8456  8457  8458  8459  8460 
 8461  8462  8463  8464  8465  8466  8467  8468  8469  8470  8471  8472  8473  8474  8475 
 8476  8477  8478  8479  8480  8481  8482  8483  8484  8485  8486  8487  8488  8489  8490 
 8491  8492  8493  8494  8495  8496  8497  8498  8499  8500  8501  8502  8503  8504  8505 
 8506  8507  8508  8509  8510  8511  8512  8513  8514  8515  8516  8517  8518  8519  8520 
 8521  8522  8523  8524  8525  8526  8527  8528  8529  8530  8531  8532  8533  8534  8535 
 8536  8537  8538  8539  8540  8541  8542  8543  8544  8545  8546  8547  8548  8549  8550 
 8551  8552  8553  8554  8555  8556  8557  8558  8559  8560  8561  8562  8563  8564  8565 
 8566  8567  8568  8569  8570  8571  8572  8573  8574  8575  8576  8577  8578  8579  8580 
 8581  8582  8583  8584  8585  8586  8587  8588  8589  8590  8591  8592  8593  8594  8595 
 8596  8597  8598  8599  8600  8601  8602  8603  8604  8605  8606  8607  8608  8609  8610 
 8611  8612  8613  8614  8615  8616  8617  8618  8619  8620  8621  8622  8623  8624  8625 
 8626  8627  8628  8629  8630  8631  8632  8633  8634  8635  8636  8637  8638  8639  8640 
 8641  8642  8643  8644  8645  8646  8647  8648  8649  8650  8651  8652  8653  8654  8655 
 8656  8657  8658  8659  8660  8661  8662  8663  8664  8665  8666  8667  8668  8669  8670 
 8671  8672  8673  8674  8675  8676  8677  8678  8679  8680  8681  8682  8683  8684  8685 
 8686  8687  8688  8689  8690  8691  8692  8693  8694  8695  8696  8697  8698  8699  8700 
 8701  8702  8703  8704  8705  8706  8707  8708  8709  8710  8711  8712  8713  8714  8715 
 8716  8717  8718  8719  8720  8721  8722  8723  8724  8725  8726  8727  8728  8729  8730 
 8731  8732  8733  8734  8735  8736  8737  8738  8739  8740  8741  8742  8743  8744  8745 
 8746  8747  8748  8749  8750  8751  8752  8753  8754  8755  8756  8757  8758  8759  8760 
 8761  8762  8763  8764  8765  8766  8767  8768  8769  8770  8771  8772  8773  8774  8775 
 8776  8777  8778  8779  8780  8781  8782  8783  8784  8785  8786  8787  8788  8789  8790 
 8791  8792  8793  8794  8795  8796  8797  8798  8799  8800  8801  8802  8803  8804  8805 
 8806  8807  8808  8809  8810  8811  8812  8813  8814  8815  8816  8817  8818  8819  8820 
 8821  8822  8823  8824  8825  8826  8827  8828  8829  8830  8831  8832  8833  8834  8835 
 8836  8837  8838  8839  8840  8841  8842  8843  8844  8845  8846  8847  8848  8849  8850 
 8851  8852  8853  8854  8855  8856  8857  8858  8859  8860  8861  8862  8863  8864  8865 
 8866  8867  8868  8869  8870  8871  8872  8873  8874  8875  8876  8877  8878  8879  8880 
 8881  8882  8883  8884  8885  8886  8887  8888  8889  8890  8891  8892  8893  8894  8895 
 8896  8897  8898  8899  8900  8901  8902  8903  8904  8905  8906  8907  8908  8909  8910 
 8911  8912  8913  8914  8915  8916  8917  8918  8919  8920  8921  8922  8923  8924  8925 
 8926  8927  8928  8929  8930  8931  8932  8933  8934  8935  8936  8937  8938  8939  8940 
 8941  8942  8943  8944  8945  8946  8947  8948  8949  8950  8951  8952  8953  8954  8955 
 8956  8957  8958  8959  8960  8961  8962  8963  8964  8965  8966  8967  8968  8969  8970 
 8971  8972  8973  8974  8975  8976  8977  8978  8979  8980  8981  8982  8983  8984  8985 
 8986  8987  8988  8989  8990  8991  8992  8993  8994  8995  8996  8997  8998  8999  9000 
 9001  9002  9003  9004  9005  9006  9007  9008  9009  9010  9011  9012  9013  9014  9015 
 9016  9017  9018  9019  9020  9021  9022  9023  9024  9025  9026  9027  9028  9029  9030 
 9031  9032  9033  9034  9035  9036  9037  9038  9039  9040  9041  9042  9043  9044  9045 
 9046  9047  9048  9049  9050  9051  9052  9053  9054  9055  9056  9057  9058  9059  9060 
 9061  9062  9063  9064  9065  9066  9067  9068  9069  9070  9071  9072  9073  9074  9075 
 9076  9077  9078  9079  9080  9081  9082  9083  9084  9085  9086  9087  9088  9089  9090 
 9091  9092  9093  9094  9095  9096  9097  9098  9099  9100  9101  9102  9103  9104  9105 
 9106  9107  9108  9109  9110  9111  9112  9113  9114  9115  9116  9117  9118  9119  9120 
 9121  9122  9123  9124  9125  9126  9127  9128  9129  9130  9131  9132  9133  9134  9135 
 9136  9137  9138  9139  9140  9141  9142  9143  9144  9145  9146  9147  9148  9149  9150 
 9151  9152  9153  9154  9155  9156  9157  9158  9159  9160  9161  9162  9163  9164  9165 
 9166  9167  9168  9169  9170  9171  9172  9173  9174  9175  9176  9177  9178  9179  9180 
 9181  9182  9183  9184  9185  9186  9187  9188  9189  9190  9191  9192  9193  9194  9195 
 9196  9197  9198  9199  9200  9201  9202  9203  9204  9205  9206  9207  9208  9209  9210 
 9211  9212  9213  9214  9215  9216  9217  9218  9219  9220  9221  9222  9223  9224  9225 
 9226  9227  9228  9229  9230  9231  9232  9233  9234  9235  9236  9237  9238  9239  9240 
 9241  9242  9243  9244  9245  9246  9247  9248  9249  9250  9251  9252  9253  9254  9255 
 9256  9257  9258  9259  9260  9261  9262  9263  9264  9265  9266  9267  9268  9269  9270 
 9271  9272  9273  9274  9275  9276  9277  9278  9279  9280  9281  9282  9283  9284  9285 
 9286  9287  9288  9289  9290  9291  9292  9293  9294  9295  9296  9297  9298  9299  9300 
 9301  9302  9303  9304  9305  9306  9307  9308  9309  9310  9311  9312  9313  9314  9315 
 9316  9317  9318  9319  9320  9321  9322  9323  9324  9325  9326  9327  9328  9329  9330 
 9331  9332  9333  9334  9335  9336  9337  9338  9339  9340  9341  9342  9343  9344  9345 
 9346  9347  9348  9349  9350  9351  9352  9353  9354  9355  9356  9357  9358  9359  9360 
 9361  9362  9363  9364  9365  9366  9367  9368  9369  9370  9371  9372  9373  9374  9375 
 9376  9377  9378  9379  9380  9381  9382  9383  9384  9385  9386  9387  9388  9389  9390 
 9391  9392  9393  9394  9395  9396  9397  9398  9399  9400  9401  9402  9403  9404  9405 
 9406  9407  9408  9409  9410  9411  9412  9413  9414  9415  9416  9417  9418  9419  9420 
 9421  9422  9423  9424  9425  9426  9427  9428  9429  9430  9431  9432  9433  9434  9435 
 9436  9437  9438  9439  9440  9441  9442  9443  9444  9445  9446  9447  9448  9449  9450 
 9451  9452  9453  9454  9455  9456  9457  9458  9459  9460  9461  9462  9463  9464  9465 
 9466  9467  9468  9469  9470  9471  9472  9473  9474  9475  9476  9477  9478  9479  9480 
 9481  9482  9483  9484  9485  9486  9487  9488  9489  9490  9491  9492  9493  9494  9495 
 9496  9497  9498  9499  9500  9501  9502  9503  9504  9505  9506  9507  9508  9509  9510 
 9511  9512  9513  9514  9515  9516  9517  9518  9519  9520  9521  9522  9523  9524  9525 
 9526  9527  9528  9529  9530  9531  9532  9533  9534  9535  9536  9537  9538  9539  9540 
 9541  9542  9543  9544  9545  9546  9547  9548  9549  9550  9551  9552  9553  9554  9555 
 9556  9557  9558  9559  9560  9561  9562  9563  9564  9565  9566  9567  9568  9569  9570 
 9571  9572  9573  9574  9575  9576  9577  9578  9579  9580  9581  9582  9583  9584  9585 
 9586  9587  9588  9589  9590  9591  9592  9593  9594  9595  9596  9597  9598  9599  9600 
 9601  9602  9603  9604  9605  9606  9607  9608  9609  9610  9611  9612  9613  9614  9615 
 9616  9617  9618  9619  9620  9621  9622  9623  9624  9625  9626  9627  9628  9629  9630 
 9631  9632  9633  9634  9635  9636  9637  9638  9639  9640  9641  9642  9643  9644  9645 
 9646  9647  9648  9649  9650  9651  9652  9653  9654  9655  9656  9657  9658  9659  9660 
 9661  9662  9663  9664  9665  9666  9667  9668  9669  9670  9671  9672  9673  9674  9675 
 9676  9677  9678  9679  9680  9681  9682  9683  9684  9685  9686  9687  9688  9689  9690 
 9691  9692  9693  9694  9695  9696  9697  9698  9699  9700  9701  9702  9703  9704  9705 
 9706  9707  9708  9709  9710  9711  9712  9713  9714  9715  9716  9717  9718  9719  9720 
 9721  9722  9723  9724  9725  9726  9727  9728  9729  9730  9731  9732  9733  9734  9735 
 9736  9737  9738  9739  9740  9741  9742  9743  9744  9745  9746  9747  9748  9749  9750 
 9751  9752  9753  9754  9755  9756  9757  9758  9759  9760  9761  9762  9763  9764  9765 
 9766  9767  9768  9769  9770  9771  9772  9773  9774  9775  9776  9777  9778  9779  9780 
 9781  9782  9783  9784  9785  9786  9787  9788  9789  9790  9791  9792  9793  9794  9795 
 9796  9797  9798  9799  9800  9801  9802  9803  9804  9805  9806  9807  9808  9809  9810 
 9811  9812  9813  9814  9815  9816  9817  9818  9819  9820  9821  9822  9823  9824  9825 
 9826  9827  9828  9829  9830  9831  9832  9833  9834  9835  9836  9837  9838  9839  9840 
 9841  9842  9843  9844  9845  9846  9847  9848  9849  9850  9851  9852  9853  9854  9855 
 9856  9857  9858  9859  9860  9861  9862  9863  9864  9865  9866  9867  9868  9869  9870 
 9871  9872  9873  9874  9875  9876  9877  9878  9879  9880  9881  9882  9883  9884  9885 
 9886  9887  9888  9889  9890  9891  9892  9893  9894  9895  9896  9897  9898  9899  9900 
 9901  9902  9903  9904  9905  9906  9907  9908  9909  9910  9911  9912  9913  9914  9915 
 9916  9917  9918  9919  9920  9921  9922  9923  9924  9925  9926  9927  9928  9929  9930 
 9931  9932  9933  9934  9935  9936  9937  9938  9939  9940  9941  9942  9943  9944  9945 
 9946  9947  9948  9949  9950  9951  9952  9953  9954  9955  9956  9957  9958  9959  9960 
 9961  9962  9963  9964  9965  9966  9967  9968  9969  9970  9971  9972  9973  9974  9975 
 9976  9977  9978  9979  9980  9981  9982  9983  9984  9985  9986  9987  9988  9989  9990 
 9991  9992  9993  9994  9995  9996  9997  9998  9999 10000 10001 10002 10003 10004 10005 
10006 10007 10008 10009 10010 10011 10012 10013 10014 10015 10016 10017 10018 10019 10020 
10021 10022 10023 10024 10025 10026 10027 10028 10029 10030 10031 10032 10033 10034 10035 
10036 10037 10038 10039 10040 10041 10042 10043 10044 10045 10046 10047 10048 10049 10050 
10051 10052 10053 10054 10055 10056 10057 10058 10059 10060 10061 10062 10063 10064 10065 
10066 10067 10068 10069 10070 10071 10072 10073 10074 10075 10076 10077 10078 10079 10080 
10081 10082 10083 10084 10085 10086 10087 10088 10089 10090 10091 10092 10093 10094 10095 
10096 10097 10098 10099 10100 10101 10102 10103 10104 10105 10106 10107 10108 10109 10110 
10111 10112 10113 10114 10115 10116 10117 10118 10119 10120 10121 10122 10123 10124 10125 
10126 10127 10128 10129 10130 10131 10132 10133 10134 10135 10136 10137 10138 10139 10140 
10141 10142 10143 10144 10145 10146 10147 10148 10149 10150 10151 10152 10153 10154 10155 
10156 10157 10158 10159 10160 10161 10162 10163 10164 10165 10166 10167 10168 10169 10170 
10171 10172 10173 10174 10175 10176 10177 10178 10179 10180 10181 10182 10183 10184 10185 
10186 10187 10188 10189 10190 10191 10192 10193 10194 10195 10196 10197 10198 10199 10200 
10201 10202 10203 10204 10205 10206 10207 10208 10209 10210 10211 10212 10213 10214 10215 
10216 10217 10218 10219 10220 10221 10222 10223 10224 10225 10226 10227 10228 10229 10230 
10231 10232 10233 10234 10235 10236 10237 10238 10239 10240 10241 10242 10243 10244 10245 
10246 10247 10248 10249 10250 10251 10252 10253 10254 10255 10256 10257 10258 10259 10260 
10261 10262 10263 10264 10265 10266 10267 10268 10269 10270 10271 10272 10273 10274 10275 
10276 10277 10278 10279 10280 10281 10282 10283 10284 10285 10286 10287 10288 10289 10290 
10291 10292 10293 10294 10295 10296 10297 10298 10299 10300 10301 10302 10303 10304 10305 
10306 10307 10308 10309 10310 10311 10312 10313 10314 10315 10316 10317 10318 10319 10320 
10321 10322 10323 10324 10325 10326 10327 10328 10329 10330 10331 10332 10333 10334 10335 
10336 10337 10338 10339 10340 10341 10342 10343 10344 10345 10346 10347 10348 10349 10350 
10351 10352 10353 10354 10355 10356 10357 10358 10359 10360 10361 10362 10363 10364 10365 
10366 10367 10368 10369 10370 10371 10372 10373 10374 10375 10376 10377 10378 10379 10380 
10381 10382 10383 10384 10385 10386 10387 10388 10389 10390 10391 10392 10393 10394 10395 
10396 10397 10398 10399 10400 10401 10402 10403 10404 10405 10406 10407 10408 10409 10410 
10411 10412 10413 10414 10415 10416 10417 10418 10419 10420 10421 10422 10423 10424 10425 
10426 10427 10428 10429 10430 10431 10432 10433 10434 10435 10436 10437 10438 10439 10440 
10441 10442 10443 10444 10445 10446 10447 10448 10449 10450 10451 10452 10453 10454 10455 
10456 10457 10458 10459 10460 10461 10462 10463 10464 10465 10466 10467 10468 10469 10470 
10471 10472 10473 10474 10475 10476 10477 10478 10479 10480 10481 10482 10483 10484 10485 
10486 10487 10488 10489 10490 10491 10492 10493 10494 10495 10496 10497 10498 10499 10500 
10501 10502 10503 10504 10505 10506 10507 10508 10509 10510 10511 10512 10513 10514 10515 
10516 10517 10518 10519 10520 10521 10522 10523 10524 10525 10526 10527 10528 10529 10530 
10531 10532 10533 10534 10535 10536 10537 10538 10539 10540 10541 10542 10543 10544 10545 
10546 10547 10548 10549 10550 10551 10552 10553 10554 10555 10556 10557 10558 10559 10560 
10561 10562 10563 10564 10565 10566 10567 10568 10569 10570 10571 10572 10573 10574 10575 
10576 10577 10578 10579 10580 10581 10582 10583 10584 10585 10586 10587 10588 10589 10590 
10591 10592 10593 10594 10595 10596 10597 10598 10599 10600 10601 10602 10603 10604 10605 
10606 10607 10608 10609 10610 10611 10612 10613 10614 10615 10616 10617 10618 10619 10620 
10621 10622 10623 10624 10625 10626 10627 10628 10629 10630 10631 10632 10633 10634 10635 
10636 10637 10638 10639 10640 10641 10642 10643 10644 10645 10646 10647 10648 10649 10650 
10651 10652 10653 10654 10655 10656 10657 10658 10659 10660 10661 10662 10663 10664 10665 
10666 10667 10668 10669 10670 10671 10672 10673 10674 10675 10676 10677 10678 10679 10680 
10681 10682 10683 10684 10685 10686 10687 10688 10689 10690 10691 10692 10693 10694 10695 
10696 10697 10698 10699 10700 10701 10702 10703 10704 10705 10706 10707 10708 10709 10710 
10711 10712 10713 10714 10715 10716 10717 10718 10719 10720 10721 10722 10723 10724 10725 
10726 10727 10728 10729 10730 10731 10732 10733 10734 10735 10736 10737 10738 10739 10740 
10741 10742 10743 10744 10745 10746 10747 10748 10749 10750 10751 10752 10753 10754 10755 
10756 10757 10758 10759 10760 10761 10762 10763 10764 10765 10766 10767 10768 10769 10770 
10771 10772 10773 10774 10775 10776 10777 10778 10779 10780 10781 10782 10783 10784 10785 
10786 10787 10788 10789 10790 10791 10792 10793 10794 10795 10796 10797 10798 10799 10800 
10801 10802 10803 10804 10805 10806 10807 10808 10809 10810 10811 10812 10813 10814 10815 
10816 10817 10818 10819 10820 10821 10822 10823 10824 10825 10826 10827 10828 10829 10830 
10831 10832 10833 10834 10835 10836 10837 10838 10839 10840 10841 10842 10843 10844 10845 
10846 10847 10848 10849 10850 10851 10852 10853 10854 10855 10856 10857 10858 10859 10860 
10861 10862 10863 10864 10865 10866 10867 10868 10869 10870 10871 10872 10873 10874 10875 
10876 10877 10878 10879 10880 10881 10882 10883 10884 10885 10886 10887 10888 10889 10890 
10891 10892 10893 10894 10895 10896 10897 10898 10899 10900 10901 10902 10903 10904 10905 
10906 10907 10908 10909 10910 10911 10912 10913 10914 10915 10916 10917 10918 10919 10920 
10921 10922 10923 10924 10925 10926 10927 10928 10929 10930 10931 10932 10933 10934 10935 
10936 10937 10938 10939 10940 10941 10942 10943 10944 10945 10946 10947 10948 10949 10950 
10951 10952 10953 10954 10955 10956 10957 10958 10959 10960 10961 10962 10963 10964 10965 
10966 10967 10968 10969 10970 10971 10972 10973 10974 10975 10976 10977 10978 10979 10980 
10981 10982 10983 10984 10985 10986 10987 10988 10989 10990 10991 10992 10993 10994 10995 
10996 10997 10998 10999 11000 11001 11002 11003 11004 11005 11006 11007 11008 11009 11010 
11011 11012 11013 11014 11015 11016 11017 11018 11019 11020 11021 11022 11023 11024 11025 
11026 11027 11028 11029 11030 11031 11032 11033 11034 11035 11036 11037 11038 11039 11040 
11041 11042 11043 11044 11045 11046 11047 11048 11049 11050 11051 11052 11053 11054 11055 
11056 11057 11058 11059 11060 11061 11062 11063 11064 11065 11066 11067 11068 11069 11070 
11071 11072 11073 11074 11075 11076 11077 11078 11079 11080 11081 11082 11083 11084 11085 
11086 11087 11088 11089 11090 11091 11092 11093 11094 11095 11096 11097 11098 11099 11100 
11101 11102 11103 11104 11105 11106 11107 11108 11109 11110 11111 11112 11113 11114 11115 
11116 11117 11118 11119 11120 11121 11122 11123 11124 11125 11126 11127 11128 11129 11130 
11131 11132 11133 11134 11135 11136 11137 11138 11139 11140 11141 11142 11143 11144 11145 
11146 11147 11148 11149 11150 11151 11152 11153 11154 11155 11156 11157 11158 11159 11160 
11161 11162 11163 11164 11165 11166 11167 11168 11169 11170 11171 11172 11173 11174 11175 
11176 11177 11178 11179 11180 11181 11182 11183 11184 11185 11186 11187 11188 11189 11190 
11191 11192 11193 11194 11195 11196 11197 11198 11199 11200 11201 11202 11203 11204 11205 
11206 11207 11208 11209 11210 11211 11212 11213 11214 11215 11216 11217 11218 11219 11220 
11221 11222 11223 11224 11225 11226 11227 11228 11229 11230 11231 11232 11233 11234 11235 
11236 11237 11238 11239 11240 11241 11242 11243 11244 11245 11246 11247 11248 11249 11250 
11251 11252 11253 11254 11255 11256 11257 11258 11259 11260 11261 11262 11263 11264 11265 
11266 11267 11268 11269 11270 11271 11272 11273 11274 11275 11276 11277 11278 11279 11280 
11281 11282 11283 11284 11285 11286 11287 11288 11289 11290 11291 11292 11293 11294 11295 
11296 11297 11298 11299 11300 11301 11302 11303 11304 11305 11306 11307 11308 11309 11310 
11311 11312 11313 11314 11315 11316 11317 11318 11319 11320 11321 11322 11323 11324 11325 
11326 11327 11328 11329 11330 11331 11332 11333 11334 11335 11336 11337 11338 11339 11340 
11341 11342 11343 11344 11345 11346 11347 11348 11349 11350 11351 11352 11353 11354 11355 
11356 11357 11358 11359 11360 11361 11362 11363 11364 11365 11366 11367 11368 11369 11370 
11371 11372 11373 11374 11375 11376 11377 11378 11379 11380 11381 11382 11383 11384 11385 
11386 11387 11388 11389 11390 11391 11392 11393 11394 11395 11396 11397 11398 11399 11400 
11401 11402 11403 11404 11405 11406 11407 11408 11409 11410 11411 11412 11413 11414 11415 
11416 11417 11418 11419 11420 11421 11422 11423 11424 11425 11426 11427 11428 11429 11430 
11431 11432 11433 11434 11435 11436 11437 11438 11439 11440 11441 11442 11443 11444 11445 
11446 11447 11448 11449 11450 11451 11452 11453 11454 11455 11456 11457 11458 11459 11460 
11461 11462 11463 11464 11465 11466 11467 11468 11469 11470 11471 11472 11473 11474 11475 
11476 11477 11478 11479 11480 11481 11482 11483 11484 11485 11486 11487 11488 11489 11490 
11491 11492 11493 11494 11495 11496 11497 11498 11499 11500 11501 11502 11503 11504 11505 
11506 11507 11508 11509 11510 11511 11512 11513 11514 11515 11516 11517 11518 11519 11520 
11521 11522 11523 11524 11525 11526 11527 11528 11529 11530 11531 11532 11533 11534 11535 
11536 11537 11538 11539 11540 11541 11542 11543 11544 11545 11546 11547 11548 11549 11550 
11551 11552 11553 11554 11555 11556 11557 11558 11559 11560 11561 11562 11563 11564 11565 
11566 11567 11568 11569 11570 11571 11572 11573 11574 11575 11576 11577 11578 11579 11580 
11581 11582 11583 11584 11585 11586 11587 11588 11589 11590 11591 11592 11593 11594 11595 
11596 11597 11598 11599 11600 11601 11602 11603 11604 11605 11606 11607 11608 11609 11610 
11611 11612 11613 11614 11615 11616 11617 11618 11619 11620 11621 11622 11623 11624 11625 
11626 11627 11628 11629 11630 11631 11632 11633 11634 11635 11636 11637 11638 11639 11640 
11641 11642 11643 11644 11645 11646 11647 11648 11649 11650 11651 11652 11653 11654 11655 
11656 11657 11658 11659 11660 11661 11662 11663 11664 11665 11666 11667 11668 11669 11670 
11671 11672 11673 11674 11675 11676 11677 11678 11679 11680 11681 11682 11683 11684 11685 
11686 11687 11688 11689 11690 11691 11692 11693 11694 11695 11696 11697 11698 11699 11700 
11701 11702 11703 11704 11705 11706 11707 11708 11709 11710 11711 11712 11713 11714 11715 
11716 11717 11718 11719 11720 11721 11722 11723 11724 11725 11726 11727 11728 11729 11730 
11731 11732 11733 11734 11735 11736 11737 11738 11739 11740 11741 11742 11743 11744 11745 
11746 11747 11748 11749 11750 11751 11752 11753 11754 11755 11756 11757 11758 11759 11760 
11761 11762 11763 11764 11765 11766 11767 11768 11769 11770 11771 11772 11773 11774 11775 
11776 11777 11778 11779 11780 11781 11782 11783 11784 11785 11786 11787 11788 11789 11790 
11791 11792 11793 11794 11795 11796 11797 11798 11799 11800 11801 11802 11803 11804 11805 
11806 11807 11808 11809 11810 11811 11812 11813 11814 11815 11816 11817 11818 11819 11820 
11821 11822 11823 11824 11825 11826 11827 11828 11829 11830 11831 11832 11833 11834 11835 
11836 11837 11838 11839 11840 11841 11842 11843 11844 11845 11846 11847 11848 11849 11850 
11851 11852 11853 11854 11855 11856 11857 11858 11859 11860 11861 11862 11863 11864 11865 
11866 11867 11868 11869 11870 11871 11872 11873 11874 11875 11876 11877 11878 11879 11880 
11881 11882 11883 11884 11885 11886 11887 11888 11889 11890 11891 11892 11893 11894 11895 
11896 11897 11898 11899 11900 11901 11902 11903 11904 11905 11906 11907 11908 11909 11910 
11911 11912 11913 11914 11915 11916 11917 11918 11919 11920 11921 11922 11923 11924 11925 
11926 11927 11928 11929 11930 11931 11932 11933 11934 11935 11936 11937 11938 11939 11940 
11941 11942 11943 11944 11945 11946 11947 11948 11949 11950 11951 11952 11953 11954 11955 
11956 11957 11958 11959 11960 11961 11962 11963 11964 11965 11966 11967 11968 11969 11970 
11971 11972 11973 11974 11975 11976 11977 11978 11979 11980 11981 11982 11983 11984 11985 
11986 11987 11988 11989 11990 11991 11992 11993 11994 11995 11996 11997 11998 11999 12000 
12001 12002 12003 12004 12005 12006 12007 12008 12009 12010 12011 12012 12013 12014 12015 
12016 12017 12018 12019 12020 12021 12022 12023 12024 12025 12026 12027 12028 12029 12030 
12031 12032 12033 12034 12035 12036 12037 12038 12039 12040 12041 12042 12043 12044 12045 
12046 12047 12048 12049 12050 12051 12052 12053 12054 12055 12056 12057 12058 12059 12060 
12061 12062 12063 12064 12065 12066 12067 12068 12069 12070 12071 12072 12073 12074 12075 
12076 12077 12078 12079 12080 12081 12082 12083 12084 12085 12086 12087 12088 12089 12090 
12091 12092 12093 12094 12095 12096 12097 12098 12099 12100 12101 12102 12103 12104 12105 
12106 12107 12108 12109 12110 12111 12112 12113 12114 12115 12116 12117 12118 12119 12120 
12121 12122 12123 12124 12125 12126 12127 12128 12129 12130 12131 12132 12133 12134 12135 
12136 12137 12138 12139 12140 12141 12142 12143 12144 12145 12146 12147 12148 12149 12150 
12151 12152 12153 12154 12155 12156 12157 12158 12159 12160 12161 12162 12163 12164 12165 
12166 12167 12168 12169 12170 12171 12172 12173 12174 12175 12176 12177 12178 12179 12180 
12181 12182 12183 12184 12185 12186 12187 12188 12189 12190 12191 12192 12193 12194 12195 
12196 12197 12198 12199 12200 12201 12202 12203 12204 12205 12206 12207 12208 12209 12210 
12211 12212 12213 12214 12215 12216 12217 12218 12219 12220 12221 12222 12223 12224 12225 
12226 12227 12228 12229 12230 12231 12232 12233 12234 12235 12236 12237 12238 12239 12240 
12241 12242 12243 12244 12245 12246 12247 12248 12249 12250 12251 12252 12253 12254 12255 
12256 12257 12258 12259 12260 12261 12262 12263 12264 12265 12266 12267 12268 12269 12270 
12271 12272 12273 12274 12275 12276 12277 12278 12279 12280 12281 12282 12283 12284 12285 
12286 12287 12288 12289 12290 12291 12292 12293 12294 12295 12296 12297 12298 12299 12300 
12301 12302 12303 12304 12305 12306 12307 12308 12309 12310 12311 12312 12313 12314 12315 
12316 12317 12318 12319 12320 12321 12322 12323 12324 12325 12326 12327 12328 12329 12330 
12331 12332 12333 12334 12335 12336 12337 12338 12339 12340 12341 12342 12343 12344 12345 
12346 12347 12348 12349 12350 12351 12352 12353 12354 12355 12356 12357 12358 12359 12360 
12361 12362 12363 12364 12365 12366 12367 12368 12369 12370 12371 12372 12373 12374 12375 
12376 12377 12378 12379 12380 12381 12382 12383 12384 12385 12386 12387 12388 12389 12390 
12391 12392 12393 12394 12395 12396 12397 12398 12399 12400 12401 12402 12403 12404 12405 
12406 12407 12408 12409 12410 12411 12412 12413 12414 12415 12416 12417 12418 12419 12420 
12421 12422 12423 12424 12425 12426 12427 12428 12429 12430 12431 12432 12433 12434 12435 
12436 12437 12438 12439 12440 12441 12442 12443 12444 12445 12446 12447 12448 12449 12450 
12451 12452 12453 12454 12455 12456 12457 12458 12459 12460 12461 12462 12463 12464 12465 
12466 12467 12468 12469 12470 12471 12472 12473 12474 12475 12476 12477 12478 12479 12480 
12481 12482 12483 12484 12485 12486 12487 12488 12489 12490 12491 12492 12493 12494 12495 
12496 12497 12498 12499 12500 12501 12502 12503 12504 12505 12506 12507 12508 12509 12510 
12511 12512 12513 12514 12515 12516 12517 12518 12519 12520 12521 12522 12523 12524 12525 
12526 12527 12528 12529 12530 12531 12532 12533 12534 12535 12536 12537 12538 12539 12540 
12541 12542 12543 12544 12545 12546 12547 12548 12549 12550 12551 12552 12553 12554 12555 
12556 12557 12558 12559 12560 12561 12562 12563 12564 12565 12566 12567 12568 12569 12570 
12571 12572 12573 12574 12575 12576 12577 12578 12579 12580 12581 12582 12583 12584 12585 
12586 12587 12588 12589 12590 12591 12592 12593 12594 12595 12596 12597 12598 12599 12600 
12601 12602 12603 12604 12605 12606 12607 12608 12609 12610 12611 12612 12613 12614 12615 
12616 12617 12618 12619 12620 12621 12622 12623 12624 12625 12626 12627 12628 12629 12630 
12631 12632 12633 12634 12635 12636 12637 12638 12639 12640 12641 12642 12643 12644 12645 
12646 12647 12648 12649 12650 12651 12652 12653 12654 12655 12656 12657 12658 12659 12660 
12661 12662 12663 12664 12665 12666 12667 12668 12669 12670 12671 12672 12673 12674 12675 
12676 12677 12678 12679 12680 12681 12682 12683 12684 12685 12686 12687 12688 12689 12690 
12691 12692 12693 12694 12695 12696 12697 12698 12699 12700 12701 12702 12703 12704 12705 
12706 12707 12708 12709 12710 12711 12712 12713 12714 12715 12716 12717 12718 12719 12720 
12721 12722 12723 12724 12725 12726 12727 12728 12729 12730 12731 12732 12733 12734 12735 
12736 12737 12738 12739 12740 12741 12742 12743 12744 12745 12746 12747 12748 12749 12750 
12751 12752 12753 12754 12755 12756 12757 12758 12759 12760 12761 12762 12763 12764 12765 
12766 12767 12768 12769 12770 12771 12772 12773 12774 12775 12776 12777 12778 12779 12780 
12781 12782 12783 12784 12785 12786 12787 12788 12789 12790 12791 12792 12793 12794 12795 
12796 12797 12798 12799 12800 12801 12802 12803 12804 12805 12806 12807 12808 12809 12810 
12811 12812 12813 12814 12815 12816 12817 12818 12819 12820 12821 12822 12823 12824 12825 
12826 12827 12828 12829 12830 12831 12832 12833 12834 12835 12836 12837 12838 12839 12840 
12841 12842 12843 12844 12845 12846 12847 12848 12849 12850 12851 12852 12853 12854 12855 
12856 12857 12858 12859 12860 12861 12862 12863 12864 12865 12866 12867 12868 12869 12870 
12871 12872 12873 12874 12875 12876 12877 12878 12879 12880 12881 12882 12883 12884 12885 
12886 12887 12888 12889 12890 12891 12892 12893 12894 12895 12896 12897 12898 12899 12900 
12901 12902 12903 12904 12905 12906 12907 12908 12909 12910 12911 12912 12913 12914 12915 
12916 12917 12918 12919 12920 12921 12922 12923 12924 12925 12926 12927 12928 12929 12930 
12931 12932 12933 12934 12935 12936 12937 12938 12939 12940 12941 12942 12943 12944 12945 
12946 12947 12948 12949 12950 12951 12952 12953 12954 12955 12956 12957 12958 12959 12960 
12961 12962 12963 12964 12965 12966 12967 12968 12969 12970 12971 12972 12973 12974 12975 
12976 12977 12978 12979 12980 12981 12982 12983 12984 12985 12986 12987 12988 12989 12990 
12991 12992 12993 12994 12995 12996 12997 12998 12999 13000 13001 13002 13003 13004 13005 
13006 13007 13008 13009 13010 13011 13012 13013 13014 13015 13016 13017 13018 13019 13020 
13021 13022 13023 13024 13025 13026 13027 13028 13029 13030 13031 13032 13033 13034 13035 
13036 13037 13038 13039 13040 13041 13042 13043 13044 13045 13046 13047 13048 13049 13050 
13051 13052 13053 13054 13055 13056 13057 13058 13059 13060 13061 13062 13063 13064 13065 
13066 13067 13068 13069 13070 13071 13072 13073 13074 13075 13076 13077 13078 13079 13080 
13081 13082 13083 13084 13085 13086 13087 13088 13089 13090 13091 13092 13093 13094 13095 
13096 13097 13098 13099 13100 13101 13102 13103 13104 13105 13106 13107 13108 13109 13110 
13111 13112 13113 13114 13115 13116 13117 13118 13119 13120 13121 13122 13123 13124 13125 
13126 13127 13128 13129 13130 13131 13132 13133 13134 13135 13136 13137 13138 13139 13140 
13141 13142 13143 13144 13145 13146 13147 13148 13149 13150 13151 13152 13153 13154 13155 
13156 13157 13158 13159 13160 13161 13162 13163 13164 13165 13166 13167 13168 13169 13170 
13171 13172 13173 13174 13175 13176 13177 13178 13179 13180 13181 13182 13183 13184 13185 
13186 13187 13188 13189 13190 13191 13192 13193 13194 13195 13196 13197 13198 13199 13200 
13201 13202 13203 13204 13205 13206 13207 13208 13209 13210 13211 13212 13213 13214 13215 
13216 13217 13218 13219 13220 13221 13222 13223 13224 13225 13226 13227 13228 13229 13230 
13231 13232 13233 13234 13235 13236 13237 13238 13239 13240 13241 13242 13243 13244 13245 
13246 13247 13248 13249 13250 13251 13252 13253 13254 13255 13256 13257 13258 13259 13260 
13261 13262 13263 13264 13265 13266 13267 13268 13269 13270 13271 13272 13273 13274 13275 
13276 13277 13278 13279 13280 13281 13282 13283 13284 13285 13286 13287 13288 13289 13290 
13291 13292 13293 13294 13295 13296 13297 13298 13299 13300 13301 13302 13303 13304 13305 
13306 13307 13308 13309 13310 13311 13312 13313 13314 13315 13316 13317 13318 13319 13320 
13321 13322 13323 13324 13325 13326 13327 13328 13329 13330 13331 13332 13333 13334 13335 
13336 13337 13338 13339 13340 13341 13342 13343 13344 13345 13346 13347 13348 13349 13350 
13351 13352 13353 13354 13355 13356 13357 13358 13359 13360 13361 13362 13363 13364 13365 
13366 13367 13368 13369 13370 13371 13372 13373 13374 13375 13376 13377 13378 13379 13380 
13381 13382 13383 13384 13385 13386 13387 13388 13389 13390 13391 13392 13393 13394 13395 
13396 13397 13398 13399 13400 13401 13402 13403 13404 13405 13406 13407 13408 13409 13410 
13411 13412 13413 13414 13415 13416 13417 13418 13419 13420 13421 13422 13423 13424 13425 
13426 13427 13428 13429 13430 13431 13432 13433 13434 13435 13436 13437 13438 13439 13440 
13441 13442 13443 13444 13445 13446 13447 13448 13449 13450 13451 13452 13453 13454 13455 
13456 13457 13458 13459 13460 13461 13462 13463 13464 13465 13466 13467 13468 13469 13470 
13471 13472 13473 13474 13475 13476 13477 13478 13479 13480 13481 13482 13483 13484 13485 
13486 13487 13488 13489 13490 13491 13492 13493 13494 13495 13496 13497 13498 13499 13500 
13501 13502 13503 13504 13505 13506 13507 13508 13509 13510 13511 13512 13513 13514 13515 
13516 13517 13518 13519 13520 13521 13522 13523 13524 13525 13526 13527 13528 13529 13530 
13531 13532 13533 13534 13535 13536 13537 13538 13539 13540 13541 13542 13543 13544 13545 
13546 13547 13548 13549 13550 13551 13552 13553 13554 13555 13556 13557 13558 13559 13560 
13561 13562 13563 13564 13565 13566 13567 13568 13569 13570 13571 13572 13573 13574 13575 
13576 13577 13578 13579 13580 13581 13582 13583 13584 13585 13586 13587 13588 13589 13590 
13591 13592 13593 13594 13595 13596 13597 13598 13599 13600 13601 13602 13603 13604 13605 
13606 13607 13608 13609 13610 13611 13612 13613 13614 13615 13616 13617 13618 13619 13620 
13621 13622 13623 13624 13625 13626 13627 13628 13629 13630 13631 13632 13633 13634 13635 
13636 13637 13638 13639 13640 13641 13642 13643 13644 13645 13646 13647 13648 13649 13650 
13651 13652 13653 13654 13655 13656 13657 13658 13659 13660 13661 13662 13663 13664 13665 
13666 13667 13668 13669 13670 13671 13672 13673 13674 13675 13676 13677 13678 13679 13680 
13681 13682 13683 13684 13685 13686 13687 13688 13689 13690 13691 13692 13693 13694 13695 
13696 13697 13698 13699 13700 13701 13702 13703 13704 13705 13706 13707 13708 13709 13710 
13711 13712 13713 13714 13715 13716 13717 13718 13719 13720 13721 13722 13723 13724 13725 
13726 13727 13728 13729 13730 13731 13732 13733 13734 13735 13736 13737 13738 13739 13740 
13741 13742 13743 13744 13745 13746 13747 13748 13749 13750 13751 13752 13753 13754 13755 
13756 13757 13758 13759 13760 13761 13762 13763 13764 13765 13766 13767 13768 13769 13770 
13771 13772 13773 13774 13775 13776 13777 13778 13779 13780 13781 13782 13783 13784 13785 
13786 13787 13788 13789 13790 13791 13792 13793 13794 13795 13796 13797 13798 13799 13800 
13801 13802 13803 13804 13805 13806 13807 13808 13809 13810 13811 13812 13813 13814 13815 
13816 13817 13818 13819 13820 13821 13822 13823 13824 13825 13826 13827 13828 13829 13830 
13831 13832 13833 13834 13835 13836 13837 13838 13839 13840 13841 13842 13843 13844 13845 
13846 13847 13848 13849 13850 13851 13852 13853 13854 13855 13856 13857 13858 13859 13860 
13861 13862 13863 13864 13865 13866 13867 13868 13869 13870 13871 13872 13873 13874 13875 
13876 13877 13878 13879 13880 13881 13882 13883 13884 13885 13886 13887 13888 13889 13890 
13891 13892 13893 13894 13895 13896 13897 13898 13899 13900 13901 13902 13903 13904 13905 
13906 13907 13908 13909 13910 13911 13912 13913 13914 13915 13916 13917 13918 13919 13920 
13921 13922 13923 13924 13925 13926 13927 13928 13929 13930 13931 13932 13933 13934 13935 
13936 13937 13938 13939 13940 13941 13942 13943 13944 13945 13946 13947 13948 13949 13950 
13951 13952 13953 13954 13955 13956 13957 13958 13959 13960 13961 13962 13963 13964 13965 
13966 13967 13968 13969 13970 13971 13972 13973 13974 13975 13976 13977 13978 13979 13980 
13981 13982 13983 13984 13985 13986 13987 13988 13989 13990 13991 13992 13993 13994 13995 
13996 13997 13998 13999 14000 14001 14002 14003 14004 14005 14006 14007 14008 14009 14010 
14011 14012 14013 14014 14015 14016 14017 14018 14019 14020 14021 14022 14023 14024 14025 
14026 14027 14028 14029 14030 14031 14032 14033 14034 14035 14036 14037 14038 14039 14040 
14041 14042 14043 14044 14045 14046 14047 14048 14049 14050 14051 14052 14053 14054 14055 
14056 14057 14058 14059 14060 14061 14062 14063 14064 14065 14066 14067 14068 14069 14070 
14071 14072 14073 14074 14075 14076 14077 14078 14079 14080 14081 14082 14083 14084 14085 
14086 14087 14088 14089 14090 14091 14092 14093 14094 14095 14096 14097 14098 14099 14100 
14101 14102 14103 14104 14105 14106 14107 14108 14109 14110 14111 14112 14113 14114 14115 
14116 14117 14118 14119 14120 14121 14122 14123 14124 14125 14126 14127 14128 14129 14130 
14131 14132 14133 14134 14135 14136 14137 14138 14139 14140 14141 14142 14143 14144 14145 
14146 14147 14148 14149 14150 14151 14152 14153 14154 14155 14156 14157 14158 14159 14160 
14161 14162 14163 14164 14165 14166 14167 14168 14169 14170 14171 14172 14173 14174 14175 
14176 14177 14178 14179 14180 14181 14182 14183 14184 14185 14186 14187 14188 14189 14190 
14191 14192 14193 14194 14195 14196 14197 14198 14199 14200 14201 14202 14203 14204 14205 
14206 14207 14208 14209 14210 14211 14212 14213 14214 14215 14216 14217 14218 14219 14220 
14221 14222 14223 14224 14225 14226 14227 14228 14229 14230 14231 14232 14233 14234 14235 
14236 14237 14238 14239 14240 14241 14242 14243 14244 14245 14246 14247 14248 14249 14250 
14251 14252 14253 14254 14255 14256 14257 14258 14259 14260 14261 14262 14263 14264 14265 
14266 14267 14268 14269 14270 14271 14272 14273 14274 14275 14276 14277 14278 14279 14280 
14281 14282 14283 14284 14285 14286 14287 14288 14289 14290 14291 14292 14293 14294 14295 
14296 14297 14298 14299 14300 14301 14302 14303 14304 14305 14306 14307 14308 14309 14310 
14311 14312 14313 14314 14315 14316 14317 14318 14319 14320 14321 14322 14323 14324 14325 
14326 14327 14328 14329 14330 14331 14332 14333 14334 14335 14336 14337 14338 14339 14340 
14341 14342 14343 14344 14345 14346 14347 14348 14349 14350 14351 14352 14353 14354 14355 
14356 14357 14358 14359 14360 14361 14362 14363 14364 14365 14366 14367 14368 14369 14370 
14371 14372 14373 14374 14375 14376 14377 14378 14379 14380 14381 14382 14383 14384 14385 
14386 14387 14388 14389 14390 14391 14392 14393 14394 14395 14396 14397 14398 14399 14400 
14401 14402 14403 14404 14405 14406 14407 14408 14409 14410 14411 14412 14413 14414 14415 
14416 14417 14418 14419 14420 14421 14422 14423 14424 14425 14426 14427 14428 14429 14430 
14431 14432 14433 14434 14435 14436 14437 14438 14439 14440 14441 14442 14443 14444 14445 
14446 14447 14448 14449 14450 14451 14452 14453 14454 14455 14456 14457 14458 14459 14460 
14461 14462 14463 14464 14465 14466 14467 14468 14469 14470 14471 14472 14473 14474 14475 
14476 14477 14478 14479 14480 14481 14482 14483 14484 14485 14486 14487 14488 14489 14490 
14491 14492 14493 14494 14495 14496 14497 14498 14499 14500 14501 14502 14503 14504 14505 
14506 14507 14508 14509 14510 14511 14512 14513 14514 14515 14516 14517 14518 14519 14520 
14521 14522 14523 14524 14525 14526 14527 14528 14529 14530 14531 14532 14533 14534 14535 
14536 14537 14538 14539 14540 14541 14542 14543 14544 14545 14546 14547 14548 14549 14550 
14551 14552 14553 14554 14555 14556 14557 14558 14559 14560 14561 14562 14563 14564 14565 
14566 14567 14568 14569 14570 14571 14572 14573 14574 14575 14576 14577 14578 14579 14580 
14581 14582 14583 14584 14585 14586 14587 14588 14589 14590 14591 14592 14593 14594 14595 
14596 14597 14598 14599 14600 14601 14602 14603 14604 14605 14606 14607 14608 14609 14610 
14611 14612 14613 14614 14615 14616 14617 14618 14619 14620 14621 14622 14623 14624 14625 
14626 14627 14628 14629 14630 14631 14632 14633 14634 14635 14636 14637 14638 14639 14640 
14641 14642 14643 14644 14645 14646 14647 14648 14649 14650 14651 14652 14653 14654 14655 
14656 14657 14658 14659 14660 14661 14662 14663 14664 14665 14666 14667 14668 14669 14670 
14671 14672 14673 14674 14675 14676 14677 14678 14679 14680 14681 14682 14683 14684 14685 
14686 14687 14688 14689 14690 14691 14692 14693 14694 14695 14696 14697 14698 14699 14700 
14701 14702 14703 14704 14705 14706 14707 14708 14709 14710 14711 14712 14713 14714 14715 
14716 14717 14718 14719 14720 14721 14722 14723 14724 14725 14726 14727 14728 14729 14730 
14731 14732 14733 14734 14735 14736 14737 14738 14739 14740 14741 14742 14743 14744 14745 
14746 14747 14748 14749 14750 14751 14752 14753 14754 14755 14756 14757 14758 14759 14760 
14761 14762 14763 14764 14765 14766 14767 14768 14769 14770 14771 14772 14773 14774 14775 
14776 14777 14778 14779 14780 14781 14782 14783 14784 14785 14786 14787 14788 14789 14790 
14791 14792 14793 14794 14795 14796 14797 14798 14799 14800 14801 14802 14803 14804 14805 
14806 14807 14808 14809 14810 14811 14812 14813 14814 14815 14816 14817 14818 14819 14820 
14821 14822 14823 14824 14825 14826 14827 14828 14829 14830 14831 14832 14833 14834 14835 
14836 14837 14838 14839 14840 14841 14842 14843 14844 14845 14846 14847 14848 14849 14850 
14851 14852 14853 14854 14855 14856 14857 14858 14859 14860 14861 14862 14863 14864 14865 
14866 14867 14868 14869 14870 14871 14872 14873 14874 14875 14876 14877 14878 14879 14880 
14881 14882 14883 14884 14885 14886 14887 14888 14889 14890 14891 14892 14893 14894 14895 
14896 14897 14898 14899 14900 14901 14902 14903 14904 14905 14906 14907 14908 14909 14910 
14911 14912 14913 14914 14915 14916 14917 14918 14919 14920 14921 14922 14923 14924 14925 
14926 14927 14928 14929 14930 14931 14932 14933 14934 14935 14936 14937 14938 14939 14940 
14941 14942 14943 14944 14945 14946 14947 14948 14949 14950 14951 14952 14953 14954 14955 
14956 14957 14958 14959 14960 14961 14962 14963 14964 14965 14966 14967 14968 14969 14970 
14971 14972 14973 14974 14975 14976 14977 14978 14979 14980 14981 14982 14983 14984 14985 
14986 14987 14988 14989 14990 14991 14992 14993 14994 14995 14996 14997 14998 14999 15000 
15001 15002 15003 15004 15005 15006 15007 15008 15009 15010 15011 15012 15013 15014 15015 
15016 15017 15018 15019 15020 15021 15022 15023 15024 15025 15026 15027 15028 15029 15030 
15031 15032 15033 15034 15035 15036 15037 15038 15039 15040 15041 15042 15043 15044 15045 
15046 15047 15048 15049 15050 15051 15052 15053 15054 15055 15056 15057 15058 15059 15060 
15061 15062 15063 15064 15065 15066 15067 15068 15069 15070 15071 15072 15073 15074 15075 
15076 15077 15078 15079 15080 15081 15082 15083 15084 15085 15086 15087 15088 15089 15090 
15091 15092 15093 15094 15095 15096 15097 15098 15099 15100 15101 15102 15103 15104 15105 
15106 15107 15108 15109 15110 15111 15112 15113 15114 15115 15116 15117 15118 15119 15120 
15121 15122 15123 15124 15125 15126 15127 15128 15129 15130 15131 15132 15133 15134 15135 
15136 15137 15138 15139 15140 15141 15142 15143 15144 15145 15146 15147 15148 15149 15150 
15151 15152 15153 15154 15155 15156 15157 15158 15159 15160 15161 15162 15163 15164 15165 
15166 15167 15168 15169 15170 15171 15172 15173 15174 15175 15176 15177 15178 15179 15180 
15181 15182 15183 15184 15185 15186 15187 15188 15189 15190 15191 15192 15193 15194 15195 
15196 15197 15198 15199 15200 15201 15202 15203 15204 15205 15206 15207 15208 15209 15210 
15211 15212 15213 15214 15215 15216 15217 15218 15219 15220 15221 15222 15223 15224 15225 
15226 15227 15228 15229 15230 15231 15232 15233 15234 15235 15236 15237 15238 15239 15240 
15241 15242 15243 15244 15245 15246 15247 15248 15249 15250 15251 15252 15253 15254 15255 
15256 15257 15258 15259 15260 15261 15262 15263 15264 15265 15266 15267 15268 15269 15270 
15271 15272 15273 15274 15275 15276 15277 15278 15279 15280 15281 15282 15283 15284 15285 
15286 15287 15288 15289 15290 15291 15292 15293 15294 15295 15296 15297 15298 15299 15300 
15301 15302 15303 15304 15305 15306 15307 15308 15309 15310 15311 15312 15313 15314 15315 
15316 15317 15318 15319 15320 15321 15322 15323 15324 15325 15326 15327 15328 15329 15330 
15331 15332 15333 15334 15335 15336 15337 15338 15339 15340 15341 15342 15343 15344 15345 
15346 15347 15348 15349 15350 15351 15352 15353 15354 15355 15356 15357 15358 15359 15360 
15361 15362 15363 15364 15365 15366 15367 15368 15369 15370 15371 15372 15373 15374 15375 
15376 15377 15378 15379 15380 15381 15382 15383 15384 15385 15386 15387 15388 15389 15390 
15391 15392 15393 15394 15395 15396 15397 15398 15399 15400 15401 15402 15403 15404 15405 
15406 15407 15408 15409 15410 15411 15412 15413 15414 15415 15416 15417 15418 15419 15420 
15421 15422 15423 15424 15425 15426 15427 15428 15429 15430 15431 15432 15433 15434 15435 
15436 15437 15438 15439 15440 15441 15442 15443 15444 15445 15446 15447 15448 15449 15450 
15451 15452 15453 15454 15455 15456 15457 15458 15459 15460 15461 15462 15463 15464 15465 
15466 15467 15468 15469 15470 15471 15472 15473 15474 15475 15476 15477 15478 15479 15480 
15481 15482 15483 15484 15485 15486 15487 15488 15489 15490 15491 15492 15493 15494 15495 
15496 15497 15498 15499 15500 15501 15502 15503 15504 15505 15506 15507 15508 15509 15510 
15511 15512 15513 15514 15515 15516 15517 15518 15519 15520 15521 15522 15523 15524 15525 
15526 15527 15528 15529 15530 15531 15532 15533 15534 15535 15536 15537 15538 15539 15540 
15541 15542 15543 15544 15545 15546 15547 15548 15549 15550 15551 15552 15553 15554 15555 
15556 15557 15558 15559 15560 15561 15562 15563 15564 15565 15566 15567 15568 15569 15570 
15571 15572 15573 15574 15575 15576 15577 15578 15579 15580 15581 15582 15583 15584 15585 
15586 15587 15588 15589 15590 15591 15592 15593 15594 15595 15596 15597 15598 15599 15600 
15601 15602 15603 15604 15605 15606 15607 15608 15609 15610 15611 15612 15613 15614 15615 
15616 15617 15618 15619 15620 15621 15622 15623 15624 15625 15626 15627 15628 15629 15630 
15631 15632 15633 15634 15635 15636 15637 15638 15639 15640 15641 15642 15643 15644 15645 
15646 15647 15648 15649 15650 15651 15652 15653 15654 15655 15656 15657 15658 15659 15660 
15661 15662 15663 15664 15665 15666 15667 15668 15669 15670 15671 15672 15673 15674 15675 
15676 15677 15678 15679 15680 15681 15682 15683 15684 15685 15686 15687 15688 15689 15690 
15691 15692 15693 15694 15695 15696 15697 15698 15699 15700 15701 15702 15703 15704 15705 
15706 15707 15708 15709 15710 15711 15712 15713 15714 15715 15716 15717 15718 15719 15720 
15721 15722 15723 15724 15725 15726 15727 15728 15729 15730 15731 15732 15733 15734 15735 
15736 15737 15738 15739 15740 15741 15742 15743 15744 15745 15746 15747 15748 15749 15750 
15751 15752 15753 15754 15755 15756 15757 15758 15759 15760 15761 15762 15763 15764 15765 
15766 15767 15768 15769 15770 15771 15772 15773 15774 15775 15776 15777 15778 15779 15780 
15781 15782 15783 15784 15785 15786 15787 15788 15789 15790 15791 15792 15793 15794 15795 
15796 15797 15798 15799 15800 15801 15802 15803 15804 15805 15806 15807 15808 15809 15810 
15811 15812 15813 15814 15815 15816 15817 15818 15819 15820 15821 15822 15823 15824 15825 
15826 15827 15828 15829 15830 15831 15832 15833 15834 15835 15836 15837 15838 15839 15840 
15841 15842 15843 15844 15845 15846 15847 15848 15849 15850 15851 15852 15853 15854 15855 
15856 15857 15858 15859 15860 15861 15862 15863 15864 15865 15866 15867 15868 15869 15870 
15871 15872 15873 15874 15875 15876 15877 15878 15879 15880 15881 15882 15883 15884 15885 
15886 15887 15888 15889 15890 15891 15892 15893 15894 15895 15896 15897 15898 15899 15900 
15901 15902 15903 15904 15905 15906 15907 15908 15909 15910 15911 15912 15913 15914 15915 
15916 15917 15918 15919 15920 15921 15922 15923 15924 15925 15926 15927 15928 15929 15930 
15931 15932 15933 15934 15935 15936 15937 15938 15939 15940 15941 15942 15943 15944 15945 
15946 15947 15948 15949 15950 15951 15952 15953 15954 15955 15956 15957 15958 15959 15960 
15961 15962 15963 15964 15965 15966 15967 15968 15969 15970 15971 15972 15973 15974 15975 
15976 15977 15978 15979 15980 15981 15982 15983 15984 15985 15986 15987 15988 15989 15990 
15991 15992 15993 15994 15995 15996 15997 15998 15999 16000 16001 16002 16003 16004 16005 
16006 16007 16008 16009 16010 16011 16012 16013 16014 16015 16016 16017 16018 16019 16020 
16021 16022 16023 16024 16025 16026 16027 16028 16029 16030 16031 16032 16033 16034 16035 
16036 16037 16038 16039 16040 16041 16042 16043 16044 16045 16046 16047 16048 16049 16050 
16051 16052 16053 16054 16055 16056 16057 16058 16059 16060 16061 16062 16063 16064 16065 
16066 16067 16068 16069 16070 16071 16072 16073 16074 16075 16076 16077 16078 16079 16080 
16081 16082 16083 16084 16085 16086 16087 16088 16089 16090 16091 16092 16093 16094 16095 
16096 16097 16098 16099 16100 16101 16102 16103 16104 16105 16106 16107 16108 16109 16110 
16111 16112 16113 16114 16115 16116 16117 16118 16119 16120 16121 16122 16123 16124 16125 
16126 16127 16128 16129 16130 16131 
