# Supplementary material for: gmx_ffconv: A Fast, User-Friendly Semi-Automated All-Atom Force Field Converter for GROMACS
Source: J Chem Inf Model. 2025 Sep 20;65(19):9850–5. doi: 10.1021/acs.jcim.5c02200 (PMC12529758; doi:10.1021/acs.jcim.5c02200)
Supplement: Supplementary file 2 [file ci5c02200_si_002.zip › gmx_ffconv_JCIM/Tutorial/Example1/AMBER_REF/step5_input.gro]

Generated by CHARMM-GUI FF-Converter
16131
    1OL     C12    1   2.263   2.397   5.786
    1OL     H2R    2   2.252   2.507   5.796
    1OL     H2S    3   2.334   2.360   5.863
    1OL     C13    4   2.310   2.363   5.644
    1OL     H3R    5   2.373   2.445   5.603
    1OL     H3S    6   2.225   2.351   5.574
    1OL     C14    7   2.390   2.234   5.646
    1OL     H4R    8   2.476   2.251   5.716
    1OL     H4S    9   2.331   2.149   5.688
    1OL     C15   10   2.447   2.202   5.507
    1OL     H5R   11   2.507   2.110   5.515
    1OL     H5S   12   2.515   2.287   5.482
    1OL     C16   13   2.344   2.192   5.392
    1OL     H6R   14   2.283   2.285   5.387
    1OL     H6S   15   2.274   2.108   5.410
    1OL     C17   16   2.408   2.178   5.252
    1OL     H7R   17   2.326   2.167   5.177
    1OL     H7S   18   2.460   2.273   5.229
    1OL     C18   19   2.505   2.058   5.240
    1OL     H8R   20   2.450   1.968   5.274
    1OL     H8S   21   2.587   2.076   5.313
    1OL     C19   22   2.567   2.038   5.103
    1OL     H9R   23   2.636   2.119   5.075
    1OL    C110   24   2.554   1.934   5.018
    1OL    H10R   25   2.607   1.938   4.922
    1OL    C111   26   2.472   1.807   5.036
    1OL    H11R   27   2.539   1.720   5.055
    1OL    H11S   28   2.404   1.816   5.124
    1OL    C112   29   2.387   1.771   4.913
    1OL    H12R   30   2.454   1.737   4.831
    1OL    H12S   31   2.335   1.861   4.875
    1OL    C113   32   2.284   1.660   4.942
    1OL    H13R   33   2.340   1.564   4.949
    1OL    H13S   34   2.235   1.678   5.040
    1OL    C114   35   2.177   1.643   4.833
    1OL    H14R   36   2.106   1.728   4.839
    1OL    H14S   37   2.117   1.552   4.852
    1OL    C115   38   2.243   1.639   4.695
    1OL    H15R   39   2.345   1.597   4.709
    1OL    H15S   40   2.252   1.741   4.652
    1OL    C116   41   2.179   1.545   4.595
    1OL    H16R   42   2.078   1.582   4.572
    1OL    H16S   43   2.165   1.446   4.644
    1OL    C117   44   2.271   1.524   4.473
    1OL    H17R   45   2.375   1.509   4.507
    1OL    H17S   46   2.230   1.430   4.428
    1OL    C118   47   2.281   1.636   4.369
    1OL    H18R   48   2.212   1.571   4.311
    1OL    H18S   49   2.232   1.729   4.407
    1OL    H18T   50   2.301   1.646   4.261
    2PE     C11   51   2.130   2.329   5.801
    2PE     O12   52   2.035   2.348   5.726
    2PE     O11   53   2.122   2.263   5.916
    2PE      C1   54   1.998   2.195   5.951
    2PE      HR   55   1.962   2.238   6.046
    2PE      HS   56   1.920   2.198   5.870
    2PE      C2   57   2.008   2.048   5.980
    2PE      HX   58   1.908   2.014   6.017
    2PE      C3   59   2.110   2.025   6.093
    2PE      HA   60   2.093   2.105   6.169
    2PE      HB   61   2.091   1.926   6.139
    2PE     O31   62   2.242   2.031   6.041
    2PE     P31   63   2.363   2.023   6.142
    2PE     O32   64   2.446   1.899   6.084
    2PE     C31   65   2.384   1.771   6.070
    2PE     H1A   66   2.274   1.777   6.046
    2PE     H1B   67   2.431   1.719   5.983
    2PE     C32   68   2.402   1.686   6.196
    2PE     H2A   69   2.336   1.721   6.279
    2PE     H2B   70   2.382   1.578   6.176
    2PE     N31   71   2.544   1.700   6.242
    2PE    HN1A   72   2.546   1.794   6.289
    2PE    HN1B   73   2.571   1.622   6.306
    2PE    HN1C   74   2.602   1.704   6.156
    2PE     O33   75   2.443   2.146   6.129
    2PE     O34   76   2.319   1.982   6.277
    2PE     O21   77   2.036   1.994   5.853
    2PE     C21   78   2.060   1.867   5.850
    2PE     O22   79   2.018   1.786   5.931
    3OL     C12   80   2.133   1.838   5.720
    3OL     H2R   81   2.208   1.759   5.736
    3OL     H2S   82   2.179   1.933   5.684
    3OL     C13   83   2.035   1.798   5.613
    3OL     H3R   84   1.964   1.724   5.658
    3OL     H3S   85   2.076   1.745   5.525
    3OL     C14   86   1.969   1.930   5.574
    3OL     H4R   87   1.920   1.986   5.656
    3OL     H4S   88   1.899   1.896   5.497
    3OL     C15   89   2.005   2.022   5.466
    3OL     H5R   90   2.056   1.960   5.389
    3OL     H5S   91   2.072   2.098   5.511
    3OL     C16   92   1.880   2.093   5.407
    3OL     H6R   93   1.844   2.173   5.475
    3OL     H6S   94   1.783   2.058   5.370
    3OL     C17   95   1.934   2.144   5.279
    3OL     H7R   96   2.010   2.197   5.339
    3OL     H7S   97   1.859   2.201   5.225
    3OL     C18   98   2.025   2.078   5.182
    3OL     H8R   99   1.973   1.983   5.155
    3OL     H8S  100   2.122   2.059   5.232
    3OL     C19  101   2.059   2.169   5.068
    3OL     H9R  102   2.060   2.279   5.075
    3OL    C110  103   2.081   2.115   4.952
    3OL    H10R  104   2.095   2.183   4.865
    3OL    C111  105   2.072   1.965   4.933
    3OL    H11R  106   2.088   1.901   5.021
    3OL    H11S  107   2.150   1.941   4.858
    3OL    C112  108   1.936   1.918   4.882
    3OL    H12R  109   1.853   1.979   4.928
    3OL    H12S  110   1.901   1.814   4.881
    3OL    C113  111   1.957   1.957   4.741
    3OL    H13R  112   1.998   2.058   4.745
    3OL    H13S  113   1.861   1.971   4.709
    3OL    C114  114   1.989   1.876   4.617
    3OL    H14R  115   2.019   1.779   4.656
    3OL    H14S  116   2.092   1.909   4.590
    3OL    C115  117   1.886   1.892   4.477
    3OL    H15R  118   1.831   1.806   4.483
    3OL    H15S  119   1.972   1.837   4.449
    3OL    C116  120   1.817   2.025   4.362
    3OL    H16R  121   1.717   2.064   4.392
    3OL    H16S  122   1.757   1.991   4.284
    3OL    C117  123   1.877   2.182   4.320
    3OL    H17R  124   1.974   2.185   4.276
    3OL    H17S  125   1.973   2.232   4.357
    3OL    C118  126   1.824   2.318   4.353
    3OL    H18R  127   1.903   2.398   4.377
    3OL    H18S  128   1.728   2.337   4.393
    3OL    H18T  129   1.798   2.289   4.252
    4OL     C12  130   1.492   2.563   5.740
    4OL     H2R  131   1.454   2.660   5.703
    4OL     H2S  132   1.551   2.580   5.832
    4OL     C13  133   1.576   2.489   5.635
    4OL     H3R  134   1.518   2.478   5.540
    4OL     H3S  135   1.600   2.386   5.671
    4OL     C14  136   1.708   2.560   5.606
    4OL     H4R  137   1.689   2.666   5.576
    4OL     H4S  138   1.768   2.561   5.699
    4OL     C15  139   1.789   2.492   5.496
    4OL     H5R  140   1.744   2.514   5.397
    4OL     H5S  141   1.781   2.381   5.509
    4OL     C16  142   1.938   2.537   5.500
    4OL     H6R  143   1.972   2.541   5.605
    4OL     H6S  144   1.946   2.638   5.455
    4OL     C17  145   2.037   2.449   5.427
    4OL     H7R  146   2.139   2.490   5.413
    4OL     H7S  147   2.047   2.351   5.481
    4OL     C18  148   1.983   2.414   5.292
    4OL     H8R  149   1.890   2.363   5.323
    4OL     H8S  150   2.065   2.348   5.255
    4OL     C19  151   1.945   2.486   5.171
    4OL     H9R  152   2.026   2.548   5.132
    4OL    C110  153   1.837   2.459   5.098
    4OL    H10R  154   1.837   2.520   5.009
    4OL    C111  155   1.722   2.356   5.105
    4OL    H11R  156   1.706   2.297   5.198
    4OL    H11S  157   1.625   2.409   5.094
    4OL    C112  158   1.727   2.257   4.990
    4OL    H12R  159   1.635   2.195   5.002
    4OL    H12S  160   1.808   2.182   4.994
    4OL    C113  161   1.728   2.342   4.862
    4OL    H13R  162   1.624   2.352   4.825
    4OL    H13S  163   1.766   2.442   4.868
    4OL    C114  164   1.831   2.308   4.758
    4OL    H14R  165   1.932   2.274   4.788
    4OL    H14S  166   1.834   2.378   4.672
    4OL    C115  167   1.772   2.194   4.708
    4OL    H15R  168   1.659   2.214   4.697
    4OL    H15S  169   1.783   2.118   4.786
    4OL    C116  170   1.833   2.158   4.578
    4OL    H16R  171   1.742   2.202   4.523
    4OL    H16S  172   1.784   2.066   4.571
    4OL    C117  173   2.002   2.114   4.522
    4OL    H17R  174   2.003   2.220   4.538
    4OL    H17S  175   2.075   2.100   4.592
    4OL    C118  176   2.079   2.023   4.370
    4OL    H18R  177   2.170   1.971   4.355
    4OL    H18S  178   2.019   1.939   4.317
    4OL    H18T  179   2.037   2.031   4.265
    5PE     C11  180   1.374   2.474   5.773
    5PE     O12  181   1.266   2.473   5.718
    5PE     O11  182   1.418   2.390   5.864
    5PE      C1  183   1.330   2.281   5.888
    5PE      HR  184   1.240   2.320   5.940
    5PE      HS  185   1.293   2.236   5.793
    5PE      C2  186   1.397   2.174   5.980
    5PE      HX  187   1.318   2.097   5.996
    5PE      C3  188   1.438   2.242   6.117
    5PE      HA  189   1.352   2.311   6.134
    5PE      HB  190   1.440   2.161   6.193
    5PE     O31  191   1.560   2.316   6.127
    5PE     P31  192   1.574   2.411   6.258
    5PE     O32  193   1.699   2.497   6.214
    5PE     C31  194   1.797   2.436   6.132
    5PE     H1A  195   1.895   2.483   6.157
    5PE     H1B  196   1.810   2.327   6.154
    5PE     C32  197   1.761   2.464   5.986
    5PE     H2A  198   1.681   2.396   5.947
    5PE     H2B  199   1.738   2.570   5.965
    5PE     N31  200   1.881   2.433   5.911
    5PE    HN1A  201   1.969   2.452   5.962
    5PE    HN1B  202   1.878   2.329   5.913
    5PE    HN1C  203   1.893   2.450   5.808
    5PE     O33  204   1.453   2.495   6.270
    5PE     O34  205   1.611   2.327   6.374
    5PE     O21  206   1.514   2.113   5.924
    5PE     C21  207   1.494   2.041   5.816
    5PE     O22  208   1.393   2.030   5.750
    6OL     C12  209   1.617   1.957   5.798
    6OL     H2R  210   1.625   1.882   5.878
    6OL     H2S  211   1.707   2.021   5.807
    6OL     C13  212   1.595   1.882   5.666
    6OL     H3R  213   1.565   1.957   5.587
    6OL     H3S  214   1.521   1.803   5.672
    6OL     C14  215   1.722   1.815   5.626
    6OL     H4R  216   1.781   1.780   5.713
    6OL     H4S  217   1.751   1.918   5.599
    6OL     C15  218   1.743   1.732   5.495
    6OL     H5R  219   1.714   1.629   5.513
    6OL     H5S  220   1.850   1.719   5.464
    6OL     C16  221   1.686   1.803   5.373
    6OL     H6R  222   1.743   1.891   5.352
    6OL     H6S  223   1.585   1.838   5.403
    6OL     C17  224   1.711   1.735   5.235
    6OL     H7R  225   1.679   1.632   5.263
    6OL     H7S  226   1.819   1.724   5.221
    6OL     C18  227   1.658   1.807   5.102
    6OL     H8R  228   1.710   1.771   5.014
    6OL     H8S  229   1.673   1.921   5.121
    6OL     C19  230   1.521   1.750   5.143
    6OL     H9R  231   1.500   1.787   5.239
    6OL    C110  232   1.413   1.689   5.050
    6OL    H10R  233   1.327   1.677   5.110
    6OL    C111  234   1.389   1.717   4.881
    6OL    H11R  235   1.312   1.640   4.859
    6OL    H11S  236   1.480   1.680   4.838
    6OL    C112  237   1.295   1.834   4.769
    6OL    H12R  238   1.326   1.936   4.790
    6OL    H12S  239   1.205   1.891   4.787
    6OL    C113  240   1.323   1.903   4.629
    6OL    H13R  241   1.262   1.846   4.558
    6OL    H13S  242   1.423   1.889   4.601
    6OL    C114  243   1.309   2.060   4.601
    6OL    H14R  244   1.369   2.142   4.646
    6OL    H14S  245   1.207   2.098   4.617
    6OL    C115  246   1.361   2.067   4.458
    6OL    H15R  247   1.289   2.002   4.404
    6OL    H15S  248   1.462   2.019   4.448
    6OL    C116  249   1.376   2.205   4.399
    6OL    H16R  250   1.478   2.246   4.414
    6OL    H16S  251   1.302   2.271   4.450
    6OL    C117  252   1.343   2.193   4.251
    6OL    H17R  253   1.340   2.292   4.202
    6OL    H17S  254   1.239   2.153   4.255
    6OL    C118  255   1.433   2.098   4.172
    6OL    H18R  256   1.439   1.999   4.221
    6OL    H18S  257   1.536   2.137   4.161
    6OL    H18T  258   1.391   2.080   4.070
    7OL     C12  259   1.148   2.890   5.506
    7OL     H2R  260   1.133   2.781   5.522
    7OL     H2S  261   1.072   2.944   5.566
    7OL     C13  262   1.124   2.928   5.360
    7OL     H3R  263   1.184   2.867   5.289
    7OL     H3S  264   1.160   3.030   5.346
    7OL     C14  265   0.974   2.922   5.335
    7OL     H4R  266   0.938   2.821   5.366
    7OL     H4S  267   0.924   2.998   5.400
    7OL     C15  268   0.928   2.944   5.192
    7OL     H5R  269   0.819   2.929   5.195
    7OL     H5S  270   0.974   2.875   5.119
    7OL     C16  271   0.939   3.086   5.143
    7OL     H6R  272   1.045   3.114   5.134
    7OL     H6S  273   0.887   3.157   5.212
    7OL     C17  274   0.883   3.099   5.006
    7OL     H7R  275   0.950   3.042   4.937
    7OL     H7S  276   0.782   3.052   5.000
    7OL     C18  277   0.883   3.248   4.978
    7OL     H8R  278   0.978   3.301   4.990
    7OL     H8S  279   0.811   3.301   5.038
    7OL     C19  280   0.840   3.250   4.842
    7OL     H9R  281   0.731   3.255   4.829
    7OL    C110  282   0.926   3.234   4.743
    7OL    H10R  283   0.880   3.216   4.647
    7OL    C111  284   1.075   3.213   4.751
    7OL    H11R  285   1.100   3.171   4.850
    7OL    H11S  286   1.101   3.130   4.683
    7OL    C112  287   1.167   3.338   4.731
    7OL    H12R  288   1.272   3.315   4.749
    7OL    H12S  289   1.127   3.408   4.810
    7OL    C113  290   1.164   3.430   4.606
    7OL    H13R  291   1.056   3.440   4.623
    7OL    H13S  292   1.204   3.531   4.627
    7OL    C114  293   1.214   3.405   4.455
    7OL    H14R  294   1.232   3.499   4.400
    7OL    H14S  295   1.149   3.373   4.373
    7OL    C115  296   1.316   3.301   4.437
    7OL    H15R  297   1.313   3.260   4.334
    7OL    H15S  298   1.299   3.219   4.510
    7OL    C116  299   1.428   3.393   4.464
    7OL    H16R  300   1.408   3.426   4.568
    7OL    H16S  301   1.425   3.481   4.395
    7OL    C117  302   1.560   3.329   4.466
    7OL    H17R  303   1.586   3.301   4.362
    7OL    H17S  304   1.629   3.408   4.504
    7OL    C118  305   1.556   3.210   4.559
    7OL    H18R  306   1.511   3.234   4.658
    7OL    H18S  307   1.501   3.124   4.515
    7OL    H18T  308   1.659   3.179   4.572
    8PE     C11  309   1.285   2.934   5.557
    8PE     O12  310   1.360   3.013   5.503
    8PE     O11  311   1.306   2.875   5.675
    8PE      C1  312   1.414   2.929   5.754
    8PE      HR  313   1.453   2.848   5.820
    8PE      HS  314   1.497   2.970   5.693
    8PE      C2  315   1.366   3.039   5.851
    8PE      HX  316   1.452   3.071   5.914
    8PE      C3  317   1.254   2.983   5.946
    8PE      HA  318   1.249   2.874   5.925
    8PE      HB  319   1.297   2.997   6.048
    8PE     O31  320   1.122   3.042   5.937
    8PE     P31  321   1.014   2.966   6.026
    8PE     O32  322   1.091   2.945   6.164
    8PE     C31  323   1.120   3.061   6.243
    8PE     H1A  324   1.220   3.046   6.288
    8PE     H1B  325   1.127   3.155   6.183
    8PE     C32  326   1.015   3.080   6.354
    8PE     H2A  327   1.035   3.174   6.409
    8PE     H2B  328   0.912   3.084   6.312
    8PE     N31  329   1.020   2.966   6.452
    8PE    HN1A  330   0.946   2.980   6.523
    8PE    HN1B  331   1.004   2.877   6.399
    8PE    HN1C  332   1.114   2.959   6.496
    8PE     O33  333   0.896   3.049   6.060
    8PE     O34  334   0.986   2.833   5.968
    8PE     O21  335   1.330   3.148   5.768
    8PE     C21  336   1.282   3.252   5.828
    8PE     O22  337   1.289   3.282   5.945
    9OL     C12  338   1.203   3.324   5.721
    9OL     H2R  339   1.275   3.367   5.648
    9OL     H2S  340   1.151   3.405   5.776
    9OL     C13  341   1.097   3.225   5.661
    9OL     H3R  342   1.036   3.190   5.747
    9OL     H3S  343   1.147   3.143   5.608
    9OL     C14  344   0.994   3.278   5.564
    9OL     H4R  345   0.948   3.358   5.624
    9OL     H4S  346   0.907   3.220   5.529
    9OL     C15  347   1.056   3.331   5.439
    9OL     H5R  348   1.152   3.385   5.468
    9OL     H5S  349   0.975   3.386   5.386
    9OL     C16  350   1.136   3.267   5.341
    9OL     H6R  351   1.077   3.187   5.303
    9OL     H6S  352   1.225   3.234   5.402
    9OL     C17  353   1.158   3.355   5.215
    9OL     H7R  354   1.202   3.458   5.234
    9OL     H7S  355   1.057   3.367   5.173
    9OL     C18  356   1.233   3.293   5.098
    9OL     H8R  357   1.257   3.369   5.021
    9OL     H8S  358   1.190   3.202   5.052
    9OL     C19  359   1.339   3.271   5.198
    9OL     H9R  360   1.362   3.363   5.252
    9OL    C110  361   1.410   3.169   5.229
    9OL    H10R  362   1.510   3.190   5.223
    9OL    C111  363   1.397   3.039   5.172
    9OL    H11R  364   1.290   3.016   5.168
    9OL    H11S  365   1.449   2.990   5.254
    9OL    C112  366   1.475   2.998   5.045
    9OL    H12R  367   1.479   2.888   5.061
    9OL    H12S  368   1.581   3.029   5.038
    9OL    C113  369   1.395   3.030   4.919
    9OL    H13R  370   1.420   3.128   4.874
    9OL    H13S  371   1.288   3.033   4.949
    9OL    C114  372   1.415   2.923   4.813
    9OL    H14R  373   1.406   2.824   4.863
    9OL    H14S  374   1.516   2.931   4.769
    9OL    C115  375   1.311   2.927   4.701
    9OL    H15R  376   1.314   3.024   4.646
    9OL    H15S  377   1.209   2.918   4.745
    9OL    C116  378   1.337   2.808   4.609
    9OL    H16R  379   1.360   2.717   4.667
    9OL    H16S  380   1.426   2.832   4.545
    9OL    C117  381   1.216   2.772   4.525
    9OL    H17R  382   1.120   2.810   4.568
    9OL    H17S  383   1.209   2.665   4.496
    9OL    C118  384   1.234   2.844   4.401
    9OL    H18R  385   1.224   2.952   4.430
    9OL    H18S  386   1.155   2.819   4.327
    9OL    H18T  387   1.334   2.832   4.354
   10OL     C12  388   1.668   3.792   5.743
   10OL     H2R  389   1.742   3.822   5.665
   10OL     H2S  390   1.718   3.792   5.843
   10OL     C13  391   1.619   3.661   5.702
   10OL     H3R  392   1.616   3.664   5.590
   10OL     H3S  393   1.526   3.622   5.750
   10OL     C14  394   1.719   3.567   5.745
   10OL     H4R  395   1.812   3.620   5.712
   10OL     H4S  396   1.740   3.556   5.855
   10OL     C15  397   1.673   3.437   5.679
   10OL     H5R  398   1.595   3.379   5.727
   10OL     H5S  399   1.755   3.385   5.731
   10OL     C16  400   1.648   3.441   5.519
   10OL     H6R  401   1.718   3.513   5.467
   10OL     H6S  402   1.548   3.484   5.506
   10OL     C17  403   1.659   3.316   5.424
   10OL     H7R  404   1.765   3.325   5.418
   10OL     H7S  405   1.635   3.217   5.469
   10OL     C18  406   1.684   3.318   5.272
   10OL     H8R  407   1.682   3.211   5.234
   10OL     H8S  408   1.781   3.344   5.235
   10OL     C19  409   1.603   3.436   5.232
   10OL     H9R  410   1.531   3.457   5.309
   10OL    C110  411   1.545   3.440   5.114
   10OL    H10R  412   1.456   3.502   5.096
   10OL    C111  413   1.553   3.329   5.010
   10OL    H11R  414   1.602   3.230   5.032
   10OL    H11S  415   1.459   3.305   4.955
   10OL    C112  416   1.630   3.400   4.911
   10OL    H12R  417   1.664   3.332   4.829
   10OL    H12S  418   1.713   3.429   4.975
   10OL    C113  419   1.559   3.524   4.863
   10OL    H13R  420   1.459   3.489   4.829
   10OL    H13S  421   1.544   3.605   4.938
   10OL    C114  422   1.643   3.593   4.762
   10OL    H14R  423   1.670   3.521   4.683
   10OL    H14S  424   1.736   3.629   4.812
   10OL    C115  425   1.564   3.712   4.713
   10OL    H15R  426   1.635   3.791   4.681
   10OL    H15S  427   1.500   3.753   4.796
   10OL    C116  428   1.476   3.673   4.596
   10OL    H16R  429   1.398   3.604   4.634
   10OL    H16S  430   1.540   3.622   4.521
   10OL    C117  431   1.409   3.793   4.533
   10OL    H17R  432   1.342   3.839   4.609
   10OL    H17S  433   1.490   3.865   4.508
   10OL    C118  434   1.330   3.764   4.405
   10OL    H18R  435   1.243   3.699   4.425
   10OL    H18S  436   1.292   3.860   4.364
   10OL    H18T  437   1.394   3.716   4.328
   11PE     C11  438   1.546   3.878   5.743
   11PE     O12  439   1.479   3.897   5.643
   11PE     O11  440   1.538   3.934   5.860
   11PE      C1  441   1.417   4.001   5.891
   11PE      HR  442   1.428   4.064   5.981
   11PE      HS  443   1.376   4.059   5.805
   11PE      C2  444   1.319   3.902   5.938
   11PE      HX  445   1.233   3.966   5.962
   11PE      C3  446   1.366   3.819   6.059
   11PE      HA  447   1.421   3.884   6.130
   11PE      HB  448   1.280   3.778   6.115
   11PE     O31  449   1.447   3.712   6.011
   11PE     P31  450   1.468   3.577   6.087
   11PE     O32  451   1.570   3.623   6.199
   11PE     C31  452   1.707   3.589   6.183
   11PE     H1A  453   1.743   3.609   6.079
   11PE     H1B  454   1.767   3.654   6.251
   11PE     C32  455   1.729   3.442   6.219
   11PE     H2A  456   1.668   3.373   6.157
   11PE     H2B  457   1.835   3.417   6.210
   11PE     N31  458   1.696   3.418   6.364
   11PE    HN1A  459   1.703   3.317   6.385
   11PE    HN1B  460   1.760   3.477   6.421
   11PE    HN1C  461   1.598   3.452   6.377
   11PE     O33  462   1.347   3.535   6.159
   11PE     O34  463   1.534   3.479   5.997
   11PE     O21  464   1.301   3.820   5.829
   11PE     C21  465   1.194   3.773   5.805
   11PE     O22  466   1.080   3.816   5.822
   12OL     C12  467   1.232   3.658   5.715
   12OL     H2R  468   1.268   3.576   5.779
   12OL     H2S  469   1.295   3.689   5.629
   12OL     C13  470   1.100   3.634   5.666
   12OL     H3R  471   1.079   3.725   5.611
   12OL     H3S  472   1.040   3.595   5.753
   12OL     C14  473   1.059   3.572   5.543
   12OL     H4R  474   0.956   3.539   5.521
   12OL     H4S  475   1.102   3.489   5.597
   12OL     C15  476   1.111   3.610   5.409
   12OL     H5R  477   1.069   3.537   5.341
   12OL     H5S  478   1.221   3.608   5.402
   12OL     C16  479   1.035   3.712   5.330
   12OL     H6R  480   1.058   3.792   5.394
   12OL     H6S  481   0.925   3.694   5.319
   12OL     C17  482   1.105   3.728   5.199
   12OL     H7R  483   1.213   3.713   5.220
   12OL     H7S  484   1.088   3.826   5.158
   12OL     C18  485   1.056   3.630   5.097
   12OL     H8R  486   0.948   3.621   5.075
   12OL     H8S  487   1.053   3.543   5.152
   12OL     C19  488   1.160   3.624   4.990
   12OL     H9R  489   1.258   3.579   5.012
   12OL    C110  490   1.137   3.678   4.872
   12OL    H10R  491   1.217   3.691   4.798
   12OL    C111  492   1.006   3.744   4.849
   12OL    H11R  493   1.004   3.852   4.868
   12OL    H11S  494   0.931   3.704   4.915
   12OL    C112  495   0.947   3.709   4.716
   12OL    H12R  496   0.850   3.759   4.717
   12OL    H12S  497   0.925   3.601   4.704
   12OL    C113  498   1.034   3.764   4.606
   12OL    H13R  499   1.134   3.719   4.607
   12OL    H13S  500   1.050   3.872   4.625
   12OL    C114  501   0.962   3.756   4.473
   12OL    H14R  502   1.028   3.795   4.392
   12OL    H14S  503   0.886   3.832   4.501
   12OL    C115  504   0.882   3.630   4.423
   12OL    H15R  505   0.858   3.642   4.315
   12OL    H15S  506   0.789   3.613   4.481
   12OL    C116  507   0.968   3.511   4.412
   12OL    H16R  508   1.021   3.555   4.495
   12OL    H16S  509   1.033   3.524   4.325
   12OL    C117  510   0.917   3.364   4.441
   12OL    H17R  511   0.855   3.351   4.351
   12OL    H17S  512   0.858   3.376   4.534
   12OL    C118  513   1.000   3.228   4.451
   12OL    H18R  514   0.950   3.141   4.493
   12OL    H18S  515   1.084   3.227   4.518
   12OL    H18T  516   1.051   3.199   4.358
   13OL     C12  517   3.904   1.630   5.552
   13OL     H2R  518   3.951   1.534   5.581
   13OL     H2S  519   3.804   1.636   5.599
   13OL     C13  520   3.886   1.634   5.399
   13OL     H3R  521   3.858   1.734   5.361
   13OL     H3S  522   3.804   1.564   5.373
   13OL     C14  523   4.004   1.586   5.318
   13OL     H4R  524   4.031   1.484   5.355
   13OL     H4S  525   3.976   1.574   5.210
   13OL     C15  526   4.125   1.678   5.327
   13OL     H5R  527   4.195   1.614   5.275
   13OL     H5S  528   4.161   1.680   5.432
   13OL     C16  529   4.115   1.823   5.268
   13OL     H6R  530   4.082   1.886   5.353
   13OL     H6S  531   4.036   1.818   5.191
   13OL     C17  532   4.229   1.906   5.199
   13OL     H7R  533   4.205   2.014   5.203
   13OL     H7S  534   4.327   1.906   5.253
   13OL     C18  535   4.250   1.870   5.049
   13OL     H8R  536   4.330   1.813   5.072
   13OL     H8S  537   4.332   1.934   5.005
   13OL     C19  538   4.135   1.850   4.937
   13OL     H9R  539   4.122   1.939   4.882
   13OL    C110  540   4.077   1.718   4.875
   13OL    H10R  541   4.000   1.733   4.805
   13OL    C111  542   4.095   1.560   4.920
   13OL    H11R  543   4.155   1.509   4.994
   13OL    H11S  544   3.996   1.509   4.932
   13OL    C112  545   4.146   1.465   4.803
   13OL    H12R  546   4.159   1.356   4.818
   13OL    H12S  547   4.251   1.481   4.802
   13OL    C113  548   4.095   1.492   4.664
   13OL    H13R  549   4.103   1.598   4.630
   13OL    H13S  550   4.151   1.425   4.596
   13OL    C114  551   3.958   1.440   4.657
   13OL    H14R  552   3.900   1.508   4.723
   13OL    H14S  553   3.967   1.337   4.700
   13OL    C115  554   3.909   1.435   4.514
   13OL    H15R  555   3.812   1.384   4.524
   13OL    H15S  556   3.977   1.372   4.451
   13OL    C116  557   3.890   1.572   4.449
   13OL    H16R  558   3.978   1.600   4.388
   13OL    H16S  559   3.880   1.651   4.528
   13OL    C117  560   3.762   1.574   4.366
   13OL    H17R  561   3.760   1.496   4.289
   13OL    H17S  562   3.677   1.547   4.431
   13OL    C118  563   3.738   1.710   4.304
   13OL    H18R  564   3.831   1.770   4.312
   13OL    H18S  565   3.709   1.702   4.197
   13OL    H18T  566   3.661   1.767   4.358
   14PE     C11  567   3.987   1.746   5.607
   14PE     O12  568   3.978   1.861   5.571
   14PE     O11  569   4.081   1.703   5.693
   14PE      C1  570   4.169   1.810   5.737
   14PE      HR  571   4.273   1.777   5.752
   14PE      HS  572   4.186   1.888   5.659
   14PE      C2  573   4.125   1.869   5.872
   14PE      HX  574   4.211   1.926   5.918
   14PE      C3  575   4.092   1.775   5.988
   14PE      HA  576   4.046   1.684   5.946
   14PE      HB  577   4.191   1.751   6.034
   14PE     O31  578   4.012   1.843   6.087
   14PE     P31  579   3.856   1.817   6.098
   14PE     O32  580   3.857   1.662   6.135
   14PE     C31  581   3.860   1.628   6.273
   14PE     H1A  582   3.941   1.684   6.327
   14PE     H1B  583   3.762   1.652   6.319
   14PE     C32  584   3.887   1.480   6.289
   14PE     H2A  585   3.983   1.455   6.238
   14PE     H2B  586   3.892   1.449   6.395
   14PE     N31  587   3.775   1.406   6.224
   14PE    HN1A  588   3.786   1.438   6.124
   14PE    HN1B  589   3.788   1.301   6.228
   14PE    HN1C  590   3.681   1.433   6.257
   14PE     O33  591   3.797   1.893   6.212
   14PE     O34  592   3.789   1.821   5.967
   14PE     O21  593   4.007   1.943   5.844
   14PE     C21  594   4.046   2.060   5.810
   14PE     O22  595   4.165   2.091   5.807
   15OL     C12  596   3.922   2.148   5.787
   15OL     H2R  597   3.910   2.215   5.874
   15OL     H2S  598   3.843   2.075   5.811
   15OL     C13  599   3.888   2.228   5.653
   15OL     H3R  600   3.929   2.322   5.620
   15OL     H3S  601   3.821   2.305   5.695
   15OL     C14  602   3.862   2.148   5.520
   15OL     H4R  603   3.958   2.106   5.487
   15OL     H4S  604   3.830   2.226   5.445
   15OL     C15  605   3.770   2.022   5.526
   15OL     H5R  606   3.687   2.088   5.535
   15OL     H5S  607   3.778   1.958   5.615
   15OL     C16  608   3.706   1.933   5.420
   15OL     H6R  609   3.773   1.906   5.339
   15OL     H6S  610   3.631   2.006   5.389
   15OL     C17  611   3.613   1.814   5.448
   15OL     H7R  612   3.510   1.842   5.460
   15OL     H7S  613   3.617   1.758   5.541
   15OL     C18  614   3.561   1.760   5.321
   15OL     H8R  615   3.552   1.844   5.251
   15OL     H8S  616   3.461   1.717   5.348
   15OL     C19  617   3.602   1.647   5.251
   15OL     H9R  618   3.520   1.576   5.259
   15OL    C110  619   3.670   1.640   5.142
   15OL    H10R  620   3.689   1.539   5.107
   15OL    C111  621   3.719   1.759   5.068
   15OL    H11R  622   3.796   1.815   5.126
   15OL    H11S  623   3.635   1.826   5.045
   15OL    C112  624   3.768   1.723   4.930
   15OL    H12R  625   3.825   1.629   4.942
   15OL    H12S  626   3.836   1.806   4.903
   15OL    C113  627   3.661   1.703   4.822
   15OL    H13R  628   3.573   1.652   4.868
   15OL    H13S  629   3.704   1.639   4.743
   15OL    C114  630   3.611   1.829   4.749
   15OL    H14R  631   3.539   1.866   4.822
   15OL    H14S  632   3.542   1.810   4.665
   15OL    C115  633   3.722   1.925   4.698
   15OL    H15R  634   3.784   1.862   4.629
   15OL    H15S  635   3.790   1.960   4.779
   15OL    C116  636   3.672   2.047   4.617
   15OL    H16R  637   3.621   2.124   4.677
   15OL    H16S  638   3.601   2.010   4.540
   15OL    C117  639   3.779   2.133   4.553
   15OL    H17R  640   3.821   2.206   4.626
   15OL    H17S  641   3.729   2.194   4.474
   15OL    C118  642   3.892   2.054   4.492
   15OL    H18R  643   3.971   2.130   4.473
   15OL    H18S  644   3.855   2.006   4.398
   15OL    H18T  645   3.941   1.978   4.555
   16OL     C12  646   2.486  -0.041   5.781
   16OL     H2R  647   2.466  -0.147   5.807
   16OL     H2S  648   2.397   0.011   5.741
   16OL     C13  649   2.594  -0.050   5.673
   16OL     H3R  650   2.667  -0.130   5.698
   16OL     H3S  651   2.634   0.051   5.684
   16OL     C14  652   2.567  -0.086   5.529
   16OL     H4R  653   2.665  -0.106   5.479
   16OL     H4S  654   2.513  -0.182   5.526
   16OL     C15  655   2.491   0.020   5.453
   16OL     H5R  656   2.552   0.112   5.442
   16OL     H5S  657   2.404   0.052   5.513
   16OL     C16  658   2.443  -0.037   5.319
   16OL     H6R  659   2.376   0.039   5.273
   16OL     H6S  660   2.387  -0.130   5.336
   16OL     C17  661   2.549  -0.067   5.215
   16OL     H7R  662   2.646  -0.102   5.259
   16OL     H7S  663   2.521  -0.149   5.146
   16OL     C18  664   2.558   0.058   5.127
   16OL     H8R  665   2.490   0.071   5.048
   16OL     H8S  666   2.650   0.026   5.078
   16OL     C19  667   2.595   0.180   5.208
   16OL     H9R  668   2.698   0.182   5.210
   16OL    C110  669   2.550   0.312   5.207
   16OL    H10R  670   2.621   0.383   5.246
   16OL    C111  671   2.446   0.354   5.111
   16OL    H11R  672   2.365   0.283   5.113
   16OL    H11S  673   2.412   0.454   5.152
   16OL    C112  674   2.492   0.379   4.967
   16OL    H12R  675   2.511   0.282   4.916
   16OL    H12S  676   2.584   0.442   4.960
   16OL    C113  677   2.381   0.451   4.893
   16OL    H13R  678   2.292   0.385   4.905
   16OL    H13S  679   2.361   0.548   4.943
   16OL    C114  680   2.417   0.473   4.746
   16OL    H14R  681   2.462   0.379   4.706
   16OL    H14S  682   2.494   0.553   4.741
   16OL    C115  683   2.297   0.511   4.658
   16OL    H15R  684   2.333   0.509   4.552
   16OL    H15S  685   2.265   0.615   4.680
   16OL    C116  686   2.176   0.418   4.670
   16OL    H16R  687   2.138   0.419   4.775
   16OL    H16S  688   2.206   0.314   4.645
   16OL    C117  689   2.059   0.459   4.580
   16OL    H17R  690   1.973   0.391   4.600
   16OL    H17S  691   2.026   0.562   4.609
   16OL    C118  692   2.091   0.456   4.430
   16OL    H18R  693   2.174   0.525   4.406
   16OL    H18S  694   2.121   0.353   4.400
   16OL    H18T  695   2.002   0.487   4.372
   17PE     C11  696   2.530   0.033   5.912
   17PE     O12  697   2.532  -0.023   6.020
   17PE     O11  698   2.582   0.155   5.886
   17PE      C1  699   2.662   0.224   5.987
   17PE      HR  700   2.671   0.170   6.084
   17PE      HS  701   2.766   0.244   5.950
   17PE      C2  702   2.622   0.366   6.013
   17PE      HX  703   2.709   0.406   6.068
   17PE      C3  704   2.494   0.365   6.097
   17PE      HA  705   2.505   0.281   6.171
   17PE      HB  706   2.482   0.460   6.152
   17PE     O31  707   2.383   0.344   6.010
   17PE     P31  708   2.252   0.281   6.068
   17PE     O32  709   2.224   0.372   6.196
   17PE     C31  710   2.166   0.501   6.184
   17PE     H1A  711   2.240   0.575   6.145
   17PE     H1B  712   2.079   0.499   6.113
   17PE     C32  713   2.118   0.544   6.322
   17PE     H2A  714   2.203   0.540   6.394
   17PE     H2B  715   2.074   0.645   6.319
   17PE     N31  716   2.015   0.448   6.373
   17PE    HN1A  717   2.068   0.358   6.381
   17PE    HN1B  718   1.975   0.481   6.465
   17PE    HN1C  719   1.941   0.437   6.301
   17PE     O33  720   2.139   0.306   5.978
   17PE     O34  721   2.273   0.145   6.119
   17PE     O21  722   2.616   0.436   5.889
   17PE     C21  723   2.592   0.564   5.902
   17PE     O22  724   2.605   0.630   6.003
   18OL     C12  725   2.528   0.609   5.771
   18OL     H2R  726   2.573   0.707   5.747
   18OL     H2S  727   2.420   0.621   5.790
   18OL     C13  728   2.547   0.513   5.651
   18OL     H3R  729   2.650   0.472   5.648
   18OL     H3S  730   2.534   0.574   5.559
   18OL     C14  731   2.446   0.396   5.641
   18OL     H4R  732   2.413   0.364   5.743
   18OL     H4S  733   2.498   0.309   5.595
   18OL     C15  734   2.326   0.433   5.552
   18OL     H5R  735   2.365   0.488   5.464
   18OL     H5S  736   2.256   0.500   5.606
   18OL     C16  737   2.249   0.313   5.496
   18OL     H6R  738   2.196   0.259   5.578
   18OL     H6S  739   2.323   0.244   5.451
   18OL     C17  740   2.149   0.353   5.386
   18OL     H7R  741   2.202   0.414   5.309
   18OL     H7S  742   2.068   0.415   5.430
   18OL     C18  743   2.089   0.228   5.319
   18OL     H8R  744   2.026   0.175   5.394
   18OL     H8S  745   2.176   0.163   5.297
   18OL     C19  746   2.010   0.252   5.193
   18OL     H9R  747   1.954   0.347   5.185
   18OL    C110  748   2.005   0.163   5.092
   18OL    H10R  749   1.944   0.183   5.003
   18OL    C111  750   2.075   0.030   5.092
   18OL    H11R  751   2.003  -0.044   5.051
   18OL    H11S  752   2.099  -0.006   5.195
   18OL    C112  753   2.206   0.023   5.010
   18OL    H12R  754   2.246  -0.081   5.016
   18OL    H12S  755   2.282   0.089   5.057
   18OL    C113  756   2.195   0.060   4.862
   18OL    H13R  757   2.145   0.159   4.849
   18OL    H13S  758   2.131  -0.015   4.811
   18OL    C114  759   2.333   0.069   4.798
   18OL    H14R  760   2.414   0.055   4.871
   18OL    H14S  761   2.348   0.167   4.747
   18OL    C115  762   2.355  -0.038   4.698
   18OL    H15R  763   2.330  -0.141   4.733
   18OL    H15S  764   2.463  -0.039   4.666
   18OL    C116  765   2.275  -0.010   4.578
   18OL    H16R  766   2.282   0.093   4.535
   18OL    H16S  767   2.166  -0.029   4.592
   18OL    C117  768   2.342  -0.102   4.487
   18OL    H17R  769   2.326  -0.210   4.508
   18OL    H17S  770   2.448  -0.078   4.469
   18OL    C118  771   2.289  -0.071   4.364
   18OL    H18R  772   2.341   0.011   4.310
   18OL    H18S  773   2.188  -0.033   4.365
   18OL    H18T  774   2.284  -0.167   4.311
   19OL     C12  775   4.111   1.061   5.702
   19OL     H2R  776   4.072   1.078   5.600
   19OL     H2S  777   4.221   1.059   5.698
   19OL     C13  778   4.058   0.929   5.764
   19OL     H3R  779   4.109   0.907   5.861
   19OL     H3S  780   4.085   0.849   5.693
   19OL     C14  781   3.907   0.920   5.790
   19OL     H4R  782   3.884   0.814   5.818
   19OL     H4S  783   3.878   0.984   5.877
   19OL     C15  784   3.819   0.956   5.672
   19OL     H5R  785   3.843   1.056   5.629
   19OL     H5S  786   3.713   0.959   5.705
   19OL     C16  787   3.832   0.849   5.565
   19OL     H6R  788   3.795   0.751   5.603
   19OL     H6S  789   3.939   0.837   5.540
   19OL     C17  790   3.750   0.887   5.442
   19OL     H7R  791   3.646   0.887   5.473
   19OL     H7S  792   3.772   0.989   5.404
   19OL     C18  793   3.768   0.783   5.333
   19OL     H8R  794   3.707   0.797   5.243
   19OL     H8S  795   3.756   0.682   5.376
   19OL     C19  796   3.905   0.812   5.297
   19OL     H9R  797   3.982   0.751   5.349
   19OL    C110  798   3.944   0.892   5.200
   19OL    H10R  799   4.047   0.902   5.204
   19OL    C111  800   3.877   0.982   5.102
   19OL    H11R  801   3.775   1.000   5.136
   19OL    H11S  802   3.936   1.076   5.106
   19OL    C112  803   3.877   0.940   4.953
   19OL    H12R  804   3.829   0.840   4.938
   19OL    H12S  805   3.978   0.934   4.913
   19OL    C113  806   3.822   1.049   4.859
   19OL    H13R  807   3.714   1.035   4.848
   19OL    H13S  808   3.841   1.148   4.905
   19OL    C114  809   3.881   1.048   4.718
   19OL    H14R  810   3.992   1.057   4.724
   19OL    H14S  811   3.843   1.132   4.657
   19OL    C115  812   3.849   0.917   4.648
   19OL    H15R  813   3.887   0.843   4.721
   19OL    H15S  814   3.901   0.907   4.550
   19OL    C116  815   3.704   0.874   4.637
   19OL    H16R  816   3.650   0.887   4.732
   19OL    H16S  817   3.708   0.766   4.616
   19OL    C117  818   3.631   0.941   4.522
   19OL    H17R  819   3.522   0.918   4.535
   19OL    H17S  820   3.647   1.050   4.531
   19OL    C118  821   3.677   0.897   4.383
   19OL    H18R  822   3.599   0.924   4.310
   19OL    H18S  823   3.769   0.952   4.352
   19OL    H18T  824   3.697   0.788   4.378
   20PE     C11  825   4.079   1.181   5.788
   20PE     O12  826   4.028   1.285   5.748
   20PE     O11  827   4.119   1.155   5.911
   20PE      C1  828   4.083   1.247   6.013
   20PE      HR  829   4.168   1.256   6.084
   20PE      HS  830   4.068   1.350   5.975
   20PE      C2  831   3.963   1.192   6.096
   20PE      HX  832   3.954   1.255   6.186
   20PE      C3  833   3.991   1.050   6.153
   20PE      HA  834   4.070   1.001   6.093
   20PE      HB  835   4.029   1.057   6.258
   20PE     O31  836   3.877   0.964   6.149
   20PE     P31  837   3.767   0.982   6.261
   20PE     O32  838   3.647   0.989   6.165
   20PE     C31  839   3.635   0.884   6.074
   20PE     H1A  840   3.689   0.902   5.977
   20PE     H1B  841   3.669   0.782   6.110
   20PE     C32  842   3.488   0.881   6.056
   20PE     H2A  843   3.506   0.796   5.992
   20PE     H2B  844   3.420   0.839   6.130
   20PE     N31  845   3.426   0.999   5.978
   20PE    HN1A  846   3.494   1.066   5.938
   20PE    HN1B  847   3.388   0.955   5.892
   20PE    HN1C  848   3.339   1.042   6.018
   20PE     O33  849   3.747   0.859   6.341
   20PE     O34  850   3.772   1.118   6.321
   20PE     O21  851   3.840   1.190   6.017
   20PE     C21  852   3.803   1.299   5.955
   20PE     O22  853   3.851   1.410   5.971
   21OL     C12  854   3.676   1.281   5.875
   21OL     H2R  855   3.587   1.309   5.935
   21OL     H2S  856   3.670   1.177   5.840
   21OL     C13  857   3.690   1.381   5.759
   21OL     H3R  858   3.794   1.376   5.718
   21OL     H3S  859   3.673   1.486   5.791
   21OL     C14  860   3.602   1.344   5.642
   21OL     H4R  861   3.494   1.353   5.667
   21OL     H4S  862   3.624   1.239   5.613
   21OL     C15  863   3.632   1.430   5.522
   21OL     H5R  864   3.736   1.411   5.488
   21OL     H5S  865   3.622   1.539   5.543
   21OL     C16  866   3.541   1.387   5.411
   21OL     H6R  867   3.581   1.432   5.322
   21OL     H6S  868   3.433   1.410   5.426
   21OL     C17  869   3.576   1.255   5.350
   21OL     H7R  870   3.536   1.177   5.417
   21OL     H7S  871   3.686   1.245   5.339
   21OL     C18  872   3.520   1.259   5.208
   21OL     H8R  873   3.513   1.354   5.153
   21OL     H8S  874   3.416   1.270   5.238
   21OL     C19  875   3.558   1.132   5.135
   21OL     H9R  876   3.583   1.053   5.205
   21OL    C110  877   3.539   1.089   5.008
   21OL    H10R  878   3.541   0.983   4.982
   21OL    C111  879   3.467   1.152   4.901
   21OL    H11R  880   3.371   1.148   4.945
   21OL    H11S  881   3.442   1.090   4.811
   21OL    C112  882   3.538   1.285   4.883
   21OL    H12R  883   3.648   1.279   4.884
   21OL    H12S  884   3.506   1.357   4.961
   21OL    C113  885   3.497   1.341   4.753
   21OL    H13R  886   3.498   1.452   4.751
   21OL    H13S  887   3.394   1.305   4.746
   21OL    C114  888   3.542   1.260   4.638
   21OL    H14R  889   3.558   1.155   4.667
   21OL    H14S  890   3.633   1.309   4.598
   21OL    C115  891   3.440   1.253   4.529
   21OL    H15R  892   3.499   1.207   4.447
   21OL    H15S  893   3.426   1.360   4.515
   21OL    C116  894   3.303   1.181   4.528
   21OL    H16R  895   3.218   1.228   4.573
   21OL    H16S  896   3.319   1.087   4.581
   21OL    C117  897   3.223   1.165   4.396
   21OL    H17R  898   3.155   1.230   4.339
   21OL    H17S  899   3.131   1.131   4.441
   21OL    C118  900   3.291   1.093   4.290
   21OL    H18R  901   3.206   1.077   4.221
   21OL    H18S  902   3.343   1.013   4.337
   21OL    H18T  903   3.370   1.137   4.231
   22OL     C12  904   0.117   2.780   5.716
   22OL     H2R  905   0.216   2.737   5.742
   22OL     H2S  906   0.096   2.761   5.608
   22OL     C13  907   0.112   2.926   5.748
   22OL     H3R  908   0.105   2.942   5.860
   22OL     H3S  909   0.022   2.977   5.706
   22OL     C14  910   0.245   2.986   5.707
   22OL     H4R  911   0.211   3.089   5.683
   22OL     H4S  912   0.298   2.983   5.805
   22OL     C15  913   0.336   2.914   5.598
   22OL     H5R  914   0.265   2.908   5.513
   22OL     H5S  915   0.357   2.813   5.636
   22OL     C16  916   0.485   2.957   5.556
   22OL     H6R  917   0.552   2.991   5.634
   22OL     H6S  918   0.484   3.026   5.469
   22OL     C17  919   0.580   2.885   5.466
   22OL     H7R  920   0.661   2.956   5.430
   22OL     H7S  921   0.631   2.811   5.531
   22OL     C18  922   0.500   2.836   5.346
   22OL     H8R  923   0.412   2.782   5.388
   22OL     H8S  924   0.573   2.762   5.310
   22OL     C19  925   0.453   2.932   5.236
   22OL     H9R  926   0.372   3.005   5.256
   22OL    C110  927   0.494   2.929   5.109
   22OL    H10R  928   0.467   3.012   5.042
   22OL    C111  929   0.592   2.828   5.059
   22OL    H11R  930   0.622   2.853   4.955
   22OL    H11S  931   0.683   2.833   5.120
   22OL    C112  932   0.551   2.680   5.066
   22OL    H12R  933   0.546   2.642   5.171
   22OL    H12S  934   0.633   2.622   5.019
   22OL    C113  935   0.416   2.647   5.003
   22OL    H13R  936   0.406   2.537   4.996
   22OL    H13S  937   0.336   2.684   5.072
   22OL    C114  938   0.394   2.710   4.865
   22OL    H14R  939   0.423   2.818   4.866
   22OL    H14S  940   0.285   2.707   4.845
   22OL    C115  941   0.469   2.638   4.752
   22OL    H15R  942   0.445   2.529   4.756
   22OL    H15S  943   0.578   2.648   4.770
   22OL    C116  944   0.437   2.693   4.612
   22OL    H16R  945   0.513   2.653   4.542
   22OL    H16S  946   0.449   2.804   4.615
   22OL    C117  947   0.299   2.659   4.555
   22OL    H17R  948   0.283   2.549   4.556
   22OL    H17S  949   0.220   2.705   4.618
   22OL    C118  950   0.283   2.708   4.410
   22OL    H18R  951   0.338   2.804   4.396
   22OL    H18S  952   0.325   2.636   4.337
   22OL    H18T  953   0.176   2.724   4.386
   23PE     C11  954   0.025   2.704   5.801
   23PE     O12  955   0.020   2.586   5.786
   23PE     O11  956  -0.041   2.780   5.885
   23PE      C1  957  -0.140   2.731   5.975
   23PE      HR  958  -0.218   2.807   5.991
   23PE      HS  959  -0.189   2.644   5.937
   23PE      C2  960  -0.095   2.663   6.103
   23PE      HX  961  -0.189   2.631   6.156
   23PE      C3  962  -0.019   2.761   6.188
   23PE      HA  963  -0.068   2.861   6.177
   23PE      HB  964  -0.035   2.726   6.293
   23PE     O31  965   0.117   2.766   6.147
   23PE     P31  966   0.232   2.736   6.250
   23PE     O32  967   0.362   2.769   6.162
   23PE     C31  968   0.356   2.768   6.019
   23PE     H1A  969   0.281   2.694   5.979
   23PE     H1B  970   0.324   2.867   5.979
   23PE     C32  971   0.495   2.734   5.964
   23PE     H2A  972   0.492   2.709   5.856
   23PE     H2B  973   0.563   2.820   5.979
   23PE     N31  974   0.556   2.617   6.038
   23PE    HN1A  975   0.562   2.650   6.137
   23PE    HN1B  976   0.491   2.537   6.036
   23PE    HN1C  977   0.650   2.587   6.002
   23PE     O33  978   0.218   2.831   6.361
   23PE     O34  979   0.233   2.590   6.281
   23PE     O21  980  -0.016   2.551   6.061
   23PE     C21  981  -0.026   2.449   6.139
   23PE     O22  982  -0.087   2.447   6.245
   24OL     C12  983   0.058   2.338   6.075
   24OL     H2R  984   0.064   2.244   6.131
   24OL     H2S  985   0.162   2.375   6.073
   24OL     C13  986   0.003   2.292   5.939
   24OL     H3R  987  -0.017   2.373   5.868
   24OL     H3S  988  -0.089   2.230   5.955
   24OL     C14  989   0.103   2.198   5.877
   24OL     H4R  990   0.066   2.126   5.802
   24OL     H4S  991   0.122   2.141   5.969
   24OL     C15  992   0.235   2.262   5.836
   24OL     H5R  993   0.293   2.172   5.804
   24OL     H5S  994   0.280   2.298   5.931
   24OL     C16  995   0.231   2.372   5.722
   24OL     H6R  996   0.150   2.431   5.756
   24OL     H6S  997   0.202   2.320   5.629
   24OL     C17  998   0.339   2.487   5.698
   24OL     H7R  999   0.421   2.437   5.661
   24OL     H7S 1000   0.381   2.528   5.791
   24OL     C18 1001   0.395   2.547   5.563
   24OL     H8R 1002   0.497   2.591   5.575
   24OL     H8S 1003   0.330   2.633   5.563
   24OL     C19 1004   0.403   2.459   5.437
   24OL     H9R 1005   0.477   2.377   5.433
   24OL    C110 1006   0.316   2.471   5.340
   24OL    H10R 1007   0.317   2.401   5.254
   24OL    C111 1008   0.205   2.570   5.351
   24OL    H11R 1009   0.218   2.651   5.277
   24OL    H11S 1010   0.193   2.622   5.448
   24OL    C112 1011   0.076   2.494   5.344
   24OL    H12R 1012   0.001   2.568   5.374
   24OL    H12S 1013   0.068   2.417   5.425
   24OL    C113 1014   0.057   2.429   5.207
   24OL    H13R 1015  -0.025   2.360   5.222
   24OL    H13S 1016   0.137   2.357   5.185
   24OL    C114 1017   0.046   2.523   5.084
   24OL    H14R 1018   0.126   2.600   5.088
   24OL    H14S 1019  -0.047   2.580   5.072
   24OL    C115 1020   0.054   2.443   4.955
   24OL    H15R 1021   0.015   2.340   4.973
   24OL    H15S 1022   0.162   2.435   4.927
   24OL    C116 1023  -0.023   2.503   4.839
   24OL    H16R 1024   0.009   2.607   4.816
   24OL    H16S 1025  -0.133   2.507   4.857
   24OL    C117 1026   0.002   2.413   4.721
   24OL    H17R 1027  -0.052   2.316   4.739
   24OL    H17S 1028   0.111   2.389   4.711
   24OL    C118 1029  -0.042   2.468   4.590
   24OL    H18R 1030   0.030   2.534   4.537
   24OL    H18S 1031  -0.141   2.517   4.600
   24OL    H18T 1032  -0.048   2.377   4.529
   25OL     C12 1033   4.489   3.348   5.661
   25OL     H2R 1034   4.569   3.397   5.720
   25OL     H2S 1035   4.456   3.260   5.721
   25OL     C13 1036   4.530   3.315   5.520
   25OL     H3R 1037   4.628   3.292   5.542
   25OL     H3S 1038   4.541   3.396   5.446
   25OL     C14 1039   4.454   3.201   5.456
   25OL     H4R 1040   4.453   3.114   5.525
   25OL     H4S 1041   4.351   3.241   5.445
   25OL     C15 1042   4.510   3.160   5.319
   25OL     H5R 1043   4.612   3.117   5.330
   25OL     H5S 1044   4.521   3.252   5.256
   25OL     C16 1045   4.417   3.058   5.253
   25OL     H6R 1046   4.314   3.101   5.247
   25OL     H6S 1047   4.411   2.968   5.318
   25OL     C17 1048   4.460   3.014   5.112
   25OL     H7R 1049   4.552   2.952   5.120
   25OL     H7S 1050   4.380   2.948   5.072
   25OL     C18 1051   4.479   3.134   5.015
   25OL     H8R 1052   4.547   3.209   5.057
   25OL     H8S 1053   4.379   3.182   5.007
   25OL     C19 1054   4.532   3.098   4.880
   25OL     H9R 1055   4.641   3.087   4.874
   25OL    C110 1056   4.459   3.085   4.767
   25OL    H10R 1057   4.508   3.043   4.680
   25OL    C111 1058   4.311   3.101   4.746
   25OL    H11R 1059   4.275   3.003   4.706
   25OL    H11S 1060   4.260   3.108   4.844
   25OL    C112 1061   4.255   3.221   4.661
   25OL    H12R 1062   4.290   3.316   4.705
   25OL    H12S 1063   4.144   3.216   4.672
   25OL    C113 1064   4.270   3.226   4.507
   25OL    H13R 1065   4.211   3.307   4.459
   25OL    H13S 1066   4.369   3.263   4.482
   25OL    C114 1067   4.219   3.092   4.448
   25OL    H14R 1068   4.110   3.095   4.445
   25OL    H14S 1069   4.251   3.012   4.518
   25OL    C115 1070   4.278   3.035   4.319
   25OL    H15R 1071   4.317   2.931   4.324
   25OL    H15S 1072   4.353   3.095   4.320
   25OL    C116 1073   4.265   3.090   4.177
   25OL    H16R 1074   4.163   3.094   4.172
   25OL    H16S 1075   4.283   3.017   4.096
   25OL    C117 1076   4.264   3.236   4.150
   25OL    H17R 1077   4.200   3.224   4.056
   25OL    H17S 1078   4.214   3.283   4.238
   25OL    C118 1079   4.359   3.333   4.082
   25OL    H18R 1080   4.299   3.398   4.023
   25OL    H18S 1081   4.414   3.395   4.152
   25OL    H18T 1082   4.399   3.306   3.984
   26PE     C11 1083   4.376   3.440   5.651
   26PE     O12 1084   4.330   3.491   5.550
   26PE     O11 1085   4.338   3.448   5.774
   26PE      C1 1086   4.224   3.526   5.799
   26PE      HR 1087   4.249   3.586   5.888
   26PE      HS 1088   4.194   3.577   5.710
   26PE      C2 1089   4.091   3.460   5.819
   26PE      HX 1090   4.009   3.533   5.804
   26PE      C3 1091   4.083   3.421   5.964
   26PE      HA 1092   4.098   3.517   6.021
   26PE      HB 1093   3.984   3.379   5.990
   26PE     O31 1094   4.186   3.327   5.988
   26PE     P31 1095   4.227   3.310   6.135
   26PE     O32 1096   4.091   3.270   6.198
   26PE     C31 1097   4.063   3.131   6.188
   26PE     H1A 1098   4.065   3.097   6.081
   26PE     H1B 1099   4.138   3.071   6.245
   26PE     C32 1100   3.929   3.119   6.253
   26PE     H2A 1101   3.923   3.024   6.309
   26PE     H2B 1102   3.914   3.205   6.323
   26PE     N31 1103   3.823   3.123   6.148
   26PE    HN1A 1104   3.736   3.164   6.187
   26PE    HN1B 1105   3.858   3.180   6.067
   26PE    HN1C 1106   3.808   3.025   6.116
   26PE     O33 1107   4.319   3.195   6.142
   26PE     O34 1108   4.267   3.439   6.195
   26PE     O21 1109   4.088   3.362   5.718
   26PE     C21 1110   3.992   3.281   5.725
   26PE     O22 1111   3.890   3.290   5.793
   27OL     C12 1112   4.031   3.163   5.638
   27OL     H2R 1113   4.057   3.082   5.709
   27OL     H2S 1114   4.121   3.185   5.576
   27OL     C13 1115   3.911   3.121   5.554
   27OL     H3R 1116   3.826   3.133   5.622
   27OL     H3S 1117   3.919   3.014   5.526
   27OL     C14 1118   3.881   3.204   5.428
   27OL     H4R 1119   3.869   3.313   5.449
   27OL     H4S 1120   3.782   3.168   5.391
   27OL     C15 1121   3.985   3.183   5.320
   27OL     H5R 1122   4.008   3.074   5.316
   27OL     H5S 1123   4.079   3.235   5.349
   27OL     C16 1124   3.942   3.239   5.183
   27OL     H6R 1125   3.940   3.350   5.187
   27OL     H6S 1126   3.840   3.202   5.155
   27OL     C17 1127   4.041   3.203   5.074
   27OL     H7R 1128   4.146   3.205   5.115
   27OL     H7S 1129   4.036   3.265   4.982
   27OL     C18 1130   4.016   3.062   5.034
   27OL     H8R 1131   4.032   3.007   5.129
   27OL     H8S 1132   4.102   3.042   4.967
   27OL     C19 1133   3.883   3.017   4.981
   27OL     H9R 1134   3.802   3.002   5.053
   27OL    C110 1135   3.861   2.986   4.855
   27OL    H10R 1136   3.763   2.946   4.824
   27OL    C111 1137   3.971   2.995   4.754
   27OL    H11R 1138   4.069   2.958   4.789
   27OL    H11S 1139   3.989   3.097   4.718
   27OL    C112 1140   3.938   2.910   4.638
   27OL    H12R 1141   3.902   2.806   4.665
   27OL    H12S 1142   4.029   2.911   4.575
   27OL    C113 1143   3.825   2.951   4.560
   27OL    H13R 1144   3.750   2.917   4.634
   27OL    H13S 1145   3.814   2.877   4.478
   27OL    C114 1146   3.818   3.103   4.527
   27OL    H14R 1147   3.914   3.113   4.473
   27OL    H14S 1148   3.830   3.164   4.617
   27OL    C115 1149   3.687   3.163   4.459
   27OL    H15R 1150   3.615   3.172   4.536
   27OL    H15S 1151   3.648   3.111   4.369
   27OL    C116 1152   3.649   3.298   4.418
   27OL    H16R 1153   3.636   3.375   4.496
   27OL    H16S 1154   3.559   3.297   4.348
   27OL    C117 1155   3.765   3.311   4.346
   27OL    H17R 1156   3.719   3.290   4.245
   27OL    H17S 1157   3.857   3.254   4.367
   27OL    C118 1158   3.819   3.429   4.361
   27OL    H18R 1159   3.919   3.438   4.310
   27OL    H18S 1160   3.774   3.501   4.428
   27OL    H18T 1161   3.748   3.465   4.286
   28OL     C12 1162   0.590   4.068   5.732
   28OL     H2R 1163   0.537   4.151   5.785
   28OL     H2S 1164   0.698   4.073   5.753
   28OL     C13 1165   0.557   4.064   5.585
   28OL     H3R 1166   0.446   4.074   5.590
   28OL     H3S 1167   0.575   3.966   5.537
   28OL     C14 1168   0.635   4.177   5.516
   28OL     H4R 1169   0.615   4.268   5.579
   28OL     H4S 1170   0.739   4.150   5.517
   28OL     C15 1171   0.617   4.201   5.366
   28OL     H5R 1172   0.671   4.270   5.300
   28OL     H5S 1173   0.557   4.290   5.391
   28OL     C16 1174   0.558   4.071   5.296
   28OL     H6R 1175   0.467   4.075   5.235
   28OL     H6S 1176   0.505   3.999   5.360
   28OL     C17 1177   0.649   3.993   5.215
   28OL     H7R 1178   0.711   4.064   5.156
   28OL     H7S 1179   0.705   3.943   5.298
   28OL     C18 1180   0.570   3.894   5.131
   28OL     H8R 1181   0.510   3.938   5.049
   28OL     H8S 1182   0.501   3.831   5.192
   28OL     C19 1183   0.685   3.814   5.085
   28OL     H9R 1184   0.777   3.818   5.145
   28OL    C110 1185   0.685   3.746   4.974
   28OL    H10R 1186   0.765   3.676   4.957
   28OL    C111 1187   0.579   3.731   4.875
   28OL    H11R 1188   0.639   3.666   4.810
   28OL    H11S 1189   0.489   3.681   4.918
   28OL    C112 1190   0.534   3.832   4.773
   28OL    H12R 1191   0.490   3.922   4.819
   28OL    H12S 1192   0.462   3.783   4.704
   28OL    C113 1193   0.641   3.876   4.679
   28OL    H13R 1194   0.732   3.916   4.728
   28OL    H13S 1195   0.674   3.784   4.621
   28OL    C114 1196   0.571   3.989   4.597
   28OL    H14R 1197   0.601   4.087   4.636
   28OL    H14S 1198   0.463   3.967   4.580
   28OL    C115 1199   0.624   3.983   4.460
   28OL    H15R 1200   0.606   3.874   4.454
   28OL    H15S 1201   0.722   3.968   4.504
   28OL    C116 1202   0.600   4.086   4.327
   28OL    H16R 1203   0.620   4.185   4.367
   28OL    H16S 1204   0.494   4.072   4.301
   28OL    C117 1205   0.679   4.093   4.175
   28OL    H17R 1206   0.786   4.084   4.150
   28OL    H17S 1207   0.681   4.003   4.128
   28OL    C118 1208   0.663   4.169   4.055
   28OL    H18R 1209   0.559   4.147   4.067
   28OL    H18S 1210   0.716   4.259   4.077
   28OL    H18T 1211   0.712   4.120   3.967
   29PE     C11 1212   0.531   3.944   5.783
   29PE     O12 1213   0.445   3.875   5.730
   29PE     O11 1214   0.577   3.935   5.901
   29PE      C1 1215   0.558   3.810   5.961
   29PE      HR 1216   0.514   3.839   6.056
   29PE      HS 1217   0.484   3.741   5.914
   29PE      C2 1218   0.691   3.733   5.973
   29PE      HX 1219   0.662   3.631   5.997
   29PE      C3 1220   0.796   3.787   6.071
   29PE      HA 1221   0.750   3.817   6.166
   29PE      HB 1222   0.869   3.704   6.093
   29PE     O31 1223   0.854   3.902   6.013
   29PE     P31 1224   0.992   3.944   6.065
   29PE     O32 1225   0.964   3.994   6.206
   29PE     C31 1226   0.867   4.093   6.220
   29PE     H1A 1227   0.907   4.190   6.183
   29PE     H1B 1228   0.774   4.069   6.162
   29PE     C32 1229   0.835   4.088   6.368
   29PE     H2A 1230   0.789   4.183   6.397
   29PE     H2B 1231   0.769   4.001   6.384
   29PE     N31 1232   0.960   4.061   6.451
   29PE    HN1A 1233   1.040   4.095   6.394
   29PE    HN1B 1234   0.958   4.101   6.547
   29PE    HN1C 1235   0.977   3.958   6.453
   29PE     O33 1236   1.074   3.825   6.088
   29PE     O34 1237   1.041   4.060   5.987
   29PE     O21 1238   0.746   3.728   5.847
   29PE     C21 1239   0.820   3.629   5.833
   29PE     O22 1240   0.863   3.544   5.909
   30OL     C12 1241   0.808   3.619   5.687
   30OL     H2R 1242   0.709   3.613   5.645
   30OL     H2S 1243   0.854   3.520   5.672
   30OL     C13 1244   0.840   3.742   5.599
   30OL     H3R 1245   0.864   3.708   5.500
   30OL     H3S 1246   0.919   3.757   5.674
   30OL     C14 1247   0.867   3.891   5.609
   30OL     H4R 1248   0.841   3.928   5.711
   30OL     H4S 1249   0.800   3.924   5.528
   30OL     C15 1250   1.008   3.944   5.568
   30OL     H5R 1251   1.026   3.949   5.460
   30OL     H5S 1252   1.102   3.906   5.613
   30OL     C16 1253   1.007   4.087   5.604
   30OL     H6R 1254   1.000   4.088   5.715
   30OL     H6S 1255   0.913   4.121   5.558
   30OL     C17 1256   1.128   4.163   5.551
   30OL     H7R 1257   1.217   4.118   5.599
   30OL     H7S 1258   1.114   4.267   5.587
   30OL     C18 1259   1.151   4.163   5.398
   30OL     H8R 1260   1.178   4.060   5.365
   30OL     H8S 1261   1.242   4.224   5.379
   30OL     C19 1262   1.036   4.224   5.321
   30OL     H9R 1263   0.995   4.314   5.370
   30OL    C110 1264   0.977   4.179   5.209
   30OL    H10R 1265   0.895   4.236   5.162
   30OL    C111 1266   1.015   4.055   5.135
   30OL    H11R 1267   0.927   3.988   5.122
   30OL    H11S 1268   1.088   4.003   5.199
   30OL    C112 1269   1.085   4.071   4.999
   30OL    H12R 1270   1.120   3.971   4.967
   30OL    H12S 1271   1.178   4.131   5.011
   30OL    C113 1272   0.996   4.133   4.890
   30OL    H13R 1273   0.974   4.238   4.918
   30OL    H13S 1274   0.900   4.078   4.882
   30OL    C114 1275   1.068   4.128   4.754
   30OL    H14R 1276   1.085   4.022   4.732
   30OL    H14S 1277   1.168   4.175   4.764
   30OL    C115 1278   0.992   4.195   4.639
   30OL    H15R 1279   0.962   4.296   4.676
   30OL    H15S 1280   0.898   4.140   4.618
   30OL    C116 1281   1.077   4.214   4.510
   30OL    H16R 1282   1.171   4.266   4.535
   30OL    H16S 1283   1.017   4.279   4.442
   30OL    C117 1284   1.124   4.088   4.435
   30OL    H17R 1285   1.052   4.009   4.457
   30OL    H17S 1286   1.209   4.038   4.484
   30OL    C118 1287   1.155   4.110   4.284
   30OL    H18R 1288   1.231   4.188   4.269
   30OL    H18S 1289   1.068   4.146   4.224
   30OL    H18T 1290   1.185   4.014   4.236
   31OL     C12 1291   3.438   0.214   5.306
   31OL     H2R 1292   3.548   0.208   5.294
   31OL     H2S 1293   3.384   0.165   5.222
   31OL     C13 1294   3.395   0.353   5.303
   31OL     H3R 1295   3.472   0.393   5.235
   31OL     H3S 1296   3.432   0.408   5.393
   31OL     C14 1297   3.240   0.386   5.278
   31OL     H4R 1298   3.196   0.320   5.353
   31OL     H4S 1299   3.216   0.486   5.321
   31OL     C15 1300   3.149   0.393   5.145
   31OL     H5R 1301   3.068   0.466   5.143
   31OL     H5S 1302   3.114   0.293   5.121
   31OL     C16 1303   3.189   0.390   5.003
   31OL     H6R 1304   3.276   0.321   5.012
   31OL     H6S 1305   3.215   0.482   4.950
   31OL     C17 1306   3.094   0.353   4.906
   31OL     H7R 1307   2.993   0.387   4.930
   31OL     H7S 1308   3.106   0.425   4.827
   31OL     C18 1309   3.150   0.213   4.874
   31OL     H8R 1310   3.125   0.151   4.953
   31OL     H8S 1311   3.259   0.198   4.865
   31OL     C19 1312   3.097   0.193   4.745
   31OL     H9R 1313   3.024   0.271   4.728
   31OL    C110 1314   3.130   0.116   4.646
   31OL    H10R 1315   3.120   0.166   4.549
   31OL    C111 1316   3.228   0.012   4.640
   31OL    H11R 1317   3.251  -0.014   4.745
   31OL    H11S 1318   3.171  -0.068   4.591
   31OL    C112 1319   3.353   0.044   4.560
   31OL    H12R 1320   3.419  -0.041   4.588
   31OL    H12S 1321   3.403   0.138   4.591
   31OL    C113 1322   3.329   0.044   4.409
   31OL    H13R 1323   3.280  -0.051   4.378
   31OL    H13S 1324   3.262   0.128   4.379
   31OL    C114 1325   3.460   0.056   4.333
   31OL    H14R 1326   3.526  -0.028   4.365
   31OL    H14S 1327   3.511   0.150   4.361
   31OL    C115 1328   3.432   0.046   4.184
   31OL    H15R 1329   3.400   0.146   4.144
   31OL    H15S 1330   3.355  -0.030   4.161
   31OL    C116 1331   3.551   0.005   4.105
   31OL    H16R 1332   3.526  -0.019   3.999
   31OL    H16S 1333   3.605  -0.083   4.148
   31OL    C117 1334   3.643   0.120   4.102
   31OL    H17R 1335   3.604   0.223   4.093
   31OL    H17S 1336   3.689   0.118   4.204
   31OL    C118 1337   3.727   0.084   3.983
   31OL    H18R 1338   3.805   0.159   3.976
   31OL    H18S 1339   3.766  -0.019   4.005
   31OL    H18T 1340   3.689   0.076   3.882
   32PE     C11 1341   3.396   0.167   5.439
   32PE     O12 1342   3.326   0.071   5.448
   32PE     O11 1343   3.437   0.244   5.539
   32PE      C1 1344   3.401   0.196   5.671
   32PE      HR 1345   3.404   0.281   5.745
   32PE      HS 1346   3.303   0.147   5.678
   32PE      C2 1347   3.516   0.117   5.720
   32PE      HX 1348   3.524   0.027   5.655
   32PE      C3 1349   3.511   0.075   5.868
   32PE      HA 1350   3.412   0.032   5.894
   32PE      HB 1351   3.590  -0.001   5.884
   32PE     O31 1352   3.541   0.191   5.946
   32PE     P31 1353   3.507   0.206   6.096
   32PE     O32 1354   3.567   0.069   6.158
   32PE     C31 1355   3.690   0.088   6.229
   32PE     H1A 1356   3.773   0.127   6.164
   32PE     H1B 1357   3.676   0.163   6.312
   32PE     C32 1358   3.733  -0.042   6.295
   32PE     H2A 1359   3.825  -0.026   6.349
   32PE     H2B 1360   3.667  -0.065   6.377
   32PE     N31 1361   3.742  -0.164   6.204
   32PE    HN1A 1362   3.657  -0.166   6.142
   32PE    HN1B 1363   3.825  -0.155   6.142
   32PE    HN1C 1364   3.743  -0.255   6.257
   32PE     O33 1365   3.580   0.320   6.155
   32PE     O34 1366   3.361   0.206   6.115
   32PE     O21 1367   3.622   0.204   5.696
   32PE     C21 1368   3.732   0.157   5.719
   32PE     O22 1369   3.767   0.039   5.712
   33OL     C12 1370   3.815   0.283   5.727
   33OL     H2R 1371   3.870   0.262   5.820
   33OL     H2S 1372   3.760   0.379   5.733
   33OL     C13 1373   3.895   0.297   5.601
   33OL     H3R 1374   3.877   0.200   5.557
   33OL     H3S 1375   4.001   0.318   5.603
   33OL     C14 1376   3.856   0.384   5.490
   33OL     H4R 1377   3.832   0.487   5.514
   33OL     H4S 1378   3.772   0.323   5.446
   33OL     C15 1379   3.968   0.390   5.393
   33OL     H5R 1380   4.050   0.322   5.420
   33OL     H5S 1381   4.052   0.461   5.393
   33OL     C16 1382   3.883   0.363   5.269
   33OL     H6R 1383   3.825   0.271   5.248
   33OL     H6S 1384   3.954   0.325   5.208
   33OL     C17 1385   3.817   0.488   5.228
   33OL     H7R 1386   3.889   0.558   5.273
   33OL     H7S 1387   3.732   0.497   5.297
   33OL     C18 1388   3.785   0.504   5.076
   33OL     H8R 1389   3.853   0.530   4.998
   33OL     H8S 1390   3.739   0.605   5.085
   33OL     C19 1391   3.712   0.371   5.056
   33OL     H9R 1392   3.645   0.350   5.138
   33OL    C110 1393   3.708   0.292   4.937
   33OL    H10R 1394   3.632   0.216   4.929
   33OL    C111 1395   3.784   0.323   4.808
   33OL    H11R 1396   3.818   0.222   4.774
   33OL    H11S 1397   3.883   0.357   4.824
   33OL    C112 1398   3.717   0.373   4.674
   33OL    H12R 1399   3.637   0.299   4.647
   33OL    H12S 1400   3.788   0.368   4.589
   33OL    C113 1401   3.655   0.514   4.669
   33OL    H13R 1402   3.713   0.595   4.708
   33OL    H13S 1403   3.568   0.531   4.731
   33OL    C114 1404   3.608   0.551   4.531
   33OL    H14R 1405   3.690   0.550   4.458
   33OL    H14S 1406   3.562   0.654   4.534
   33OL    C115 1407   3.497   0.456   4.498
   33OL    H15R 1408   3.440   0.489   4.573
   33OL    H15S 1409   3.504   0.346   4.506
   33OL    C116 1410   3.413   0.504   4.391
   33OL    H16R 1411   3.392   0.608   4.419
   33OL    H16S 1412   3.317   0.456   4.362
   33OL    C117 1413   3.513   0.465   4.300
   33OL    H17R 1414   3.554   0.360   4.320
   33OL    H17S 1415   3.592   0.541   4.284
   33OL    C118 1416   3.440   0.444   4.186
   33OL    H18R 1417   3.533   0.413   4.145
   33OL    H18S 1418   3.401   0.540   4.146
   33OL    H18T 1419   3.370   0.359   4.176
   34OL     C12 1420   4.204   3.813   5.792
   34OL     H2R 1421   4.150   3.748   5.863
   34OL     H2S 1422   4.178   3.913   5.829
   34OL     C13 1423   4.157   3.793   5.645
   34OL     H3R 1424   4.201   3.708   5.588
   34OL     H3S 1425   4.201   3.875   5.587
   34OL     C14 1426   4.006   3.772   5.638
   34OL     H4R 1427   3.973   3.683   5.693
   34OL     H4S 1428   3.957   3.859   5.687
   34OL     C15 1429   3.964   3.757   5.492
   34OL     H5R 1430   3.859   3.721   5.485
   34OL     H5S 1431   4.028   3.680   5.442
   34OL     C16 1432   3.978   3.893   5.426
   34OL     H6R 1433   4.078   3.936   5.448
   34OL     H6S 1434   3.904   3.961   5.474
   34OL     C17 1435   3.959   3.895   5.274
   34OL     H7R 1436   3.859   3.853   5.251
   34OL     H7S 1437   3.960   4.002   5.242
   34OL     C18 1438   4.067   3.821   5.192
   34OL     H8R 1439   4.041   3.840   5.085
   34OL     H8S 1440   4.056   3.711   5.210
   34OL     C19 1441   4.209   3.863   5.222
   34OL     H9R 1442   4.236   3.864   5.329
   34OL    C110 1443   4.308   3.891   5.135
   34OL    H10R 1444   4.407   3.919   5.175
   34OL    C111 1445   4.299   3.884   4.985
   34OL    H11R 1446   4.382   3.823   4.944
   34OL    H11S 1447   4.205   3.832   4.953
   34OL    C112 1448   4.300   4.020   4.914
   34OL    H12R 1449   4.394   4.075   4.938
   34OL    H12S 1450   4.214   4.082   4.948
   34OL    C113 1451   4.289   3.997   4.763
   34OL    H13R 1452   4.378   3.940   4.728
   34OL    H13S 1453   4.200   3.935   4.742
   34OL    C114 1454   4.276   4.128   4.684
   34OL    H14R 1455   4.352   4.199   4.720
   34OL    H14S 1456   4.177   4.172   4.710
   34OL    C115 1457   4.286   4.107   4.531
   34OL    H15R 1458   4.261   4.203   4.482
   34OL    H15S 1459   4.215   4.029   4.500
   34OL    C116 1460   4.425   4.065   4.482
   34OL    H16R 1461   4.468   3.980   4.541
   34OL    H16S 1462   4.482   4.146   4.522
   34OL    C117 1463   4.450   4.039   4.329
   34OL    H17R 1464   4.545   3.982   4.324
   34OL    H17S 1465   4.369   3.970   4.299
   34OL    C118 1466   4.455   4.149   4.217
   34OL    H18R 1467   4.470   4.101   4.118
   34OL    H18S 1468   4.367   4.216   4.218
   34OL    H18T 1469   4.542   4.217   4.216
   35PE     C11 1470   4.354   3.790   5.798
   35PE     O12 1471   4.421   3.752   5.704
   35PE     O11 1472   4.403   3.813   5.920
   35PE      C1 1473   4.538   3.865   5.916
   35PE      HR 1474   4.588   3.844   6.012
   35PE      HS 1475   4.601   3.821   5.835
   35PE      C2 1476   4.535   4.017   5.888
   35PE      HX 1477   4.637   4.058   5.898
   35PE      C3 1478   4.443   4.091   5.987
   35PE      HA 1479   4.470   4.053   6.086
   35PE      HB 1480   4.467   4.200   5.987
   35PE     O31 1481   4.306   4.067   5.953
   35PE     P31 1482   4.193   4.113   6.052
   35PE     O32 1483   4.250   4.068   6.192
   35PE     C31 1484   4.289   3.933   6.214
   35PE     H1A 1485   4.247   3.863   6.136
   35PE     H1B 1486   4.399   3.922   6.211
   35PE     C32 1487   4.246   3.891   6.353
   35PE     H2A 1488   4.262   3.782   6.364
   35PE     H2B 1489   4.305   3.943   6.431
   35PE     N31 1490   4.101   3.924   6.374
   35PE    HN1A 1491   4.081   3.926   6.476
   35PE    HN1B 1492   4.087   4.018   6.332
   35PE    HN1C 1493   4.047   3.851   6.321
   35PE     O33 1494   4.181   4.258   6.056
   35PE     O34 1495   4.070   4.032   6.037
   35PE     O21 1496   4.493   4.026   5.753
   35PE     C21 1497   4.430   4.130   5.713
   35PE     O22 1498   4.426   4.241   5.763
   36OL     C12 1499   4.396   4.097   5.573
   36OL     H2R 1500   4.433   4.005   5.527
   36OL     H2S 1501   4.447   4.174   5.524
   36OL     C13 1502   4.284   4.167   5.515
   36OL     H3R 1503   4.199   4.143   5.582
   36OL     H3S 1504   4.273   4.136   5.408
   36OL     C14 1505   4.309   4.314   5.508
   36OL     H4R 1506   4.381   4.358   5.432
   36OL     H4S 1507   4.336   4.367   5.604
   36OL     C15 1508   4.167   4.326   5.480
   36OL     H5R 1509   4.217   4.421   5.465
   36OL     H5S 1510   4.104   4.330   5.572
   36OL     C16 1511   4.096   4.287   5.346
   36OL     H6R 1512   3.994   4.333   5.356
   36OL     H6S 1513   4.076   4.181   5.333
   36OL     C17 1514   4.157   4.353   5.222
   36OL     H7R 1515   4.262   4.342   5.191
   36OL     H7S 1516   4.191   4.435   5.279
   36OL     C18 1517   4.060   4.378   5.099
   36OL     H8R 1518   4.056   4.275   5.061
   36OL     H8S 1519   4.118   4.431   5.022
   36OL     C19 1520   3.915   4.433   5.100
   36OL     H9R 1521   3.895   4.538   5.121
   36OL    C110 1522   3.800   4.375   5.075
   36OL    H10R 1523   3.706   4.426   5.103
   36OL    C111 1524   3.796   4.234   5.036
   36OL    H11R 1525   3.695   4.193   5.053
   36OL    H11S 1526   3.871   4.174   5.092
   36OL    C112 1527   3.834   4.241   4.888
   36OL    H12R 1528   3.934   4.289   4.872
   36OL    H12S 1529   3.761   4.301   4.830
   36OL    C113 1530   3.845   4.100   4.834
   36OL    H13R 1531   3.753   4.043   4.862
   36OL    H13S 1532   3.932   4.053   4.885
   36OL    C114 1533   3.862   4.103   4.684
   36OL    H14R 1534   3.939   4.181   4.659
   36OL    H14S 1535   3.766   4.134   4.636
   36OL    C115 1536   3.910   3.971   4.627
   36OL    H15R 1537   3.833   3.892   4.640
   36OL    H15S 1538   4.000   3.938   4.683
   36OL    C116 1539   3.948   3.987   4.481
   36OL    H16R 1540   4.015   4.074   4.467
   36OL    H16S 1541   3.857   4.006   4.420
   36OL    C117 1542   4.023   3.866   4.430
   36OL    H17R 1543   3.954   3.783   4.444
   36OL    H17S 1544   4.107   3.836   4.496
   36OL    C118 1545   4.074   3.887   4.288
   36OL    H18R 1546   4.110   3.792   4.247
   36OL    H18S 1547   4.159   3.958   4.288
   36OL    H18T 1548   3.997   3.926   4.218
   37OL     C12 1549   1.592   2.614   2.983
   37OL     H2R 1550   1.543   2.711   2.993
   37OL     H2S 1551   1.527   2.562   2.910
   37OL     C13 1552   1.600   2.544   3.115
   37OL     H3R 1553   1.496   2.544   3.154
   37OL     H3S 1554   1.668   2.595   3.188
   37OL     C14 1555   1.660   2.410   3.118
   37OL     H4R 1556   1.634   2.363   3.021
   37OL     H4S 1557   1.771   2.424   3.125
   37OL     C15 1558   1.605   2.340   3.241
   37OL     H5R 1559   1.652   2.241   3.241
   37OL     H5S 1560   1.494   2.330   3.229
   37OL     C16 1561   1.624   2.409   3.379
   37OL     H6R 1562   1.567   2.348   3.453
   37OL     H6S 1563   1.582   2.511   3.384
   37OL     C17 1564   1.769   2.411   3.429
   37OL     H7R 1565   1.796   2.304   3.448
   37OL     H7S 1566   1.838   2.449   3.351
   37OL     C18 1567   1.784   2.486   3.563
   37OL     H8R 1568   1.884   2.460   3.606
   37OL     H8S 1569   1.708   2.440   3.627
   37OL     C19 1570   1.769   2.637   3.563
   37OL     H9R 1571   1.840   2.690   3.497
   37OL    C110 1572   1.675   2.710   3.626
   37OL    H10R 1573   1.671   2.818   3.605
   37OL    C111 1574   1.559   2.664   3.712
   37OL    H11R 1575   1.512   2.756   3.757
   37OL    H11S 1576   1.482   2.615   3.650
   37OL    C112 1577   1.583   2.567   3.828
   37OL    H12R 1578   1.639   2.475   3.803
   37OL    H12S 1579   1.493   2.543   3.888
   37OL    C113 1580   1.662   2.642   3.923
   37OL    H13R 1581   1.748   2.682   3.861
   37OL    H13S 1582   1.593   2.717   3.964
   37OL    C114 1583   1.710   2.574   4.046
   37OL    H14R 1584   1.631   2.531   4.108
   37OL    H14S 1585   1.754   2.641   4.124
   37OL    C115 1586   1.825   2.498   3.990
   37OL    H15R 1587   1.899   2.548   3.922
   37OL    H15S 1588   1.792   2.402   3.946
   37OL    C116 1589   1.917   2.486   4.097
   37OL    H16R 1590   1.833   2.436   4.152
   37OL    H16S 1591   1.918   2.544   4.193
   37OL    C117 1592   2.041   2.409   4.041
   37OL    H17R 1593   2.047   2.304   3.995
   37OL    H17S 1594   2.145   2.447   4.045
   37OL    C118 1595   2.037   2.352   4.160
   37OL    H18R 1596   1.940   2.290   4.136
   37OL    H18S 1597   2.117   2.289   4.191
   37OL    H18T 1598   2.042   2.418   4.249
   38PE     C11 1599   1.729   2.624   2.927
   38PE     O12 1600   1.837   2.628   2.986
   38PE     O11 1601   1.707   2.606   2.803
   38PE      C1 1602   1.821   2.588   2.727
   38PE      HR 1603   1.805   2.663   2.652
   38PE      HS 1604   1.913   2.602   2.786
   38PE      C2 1605   1.836   2.457   2.654
   38PE      HX 1606   1.921   2.467   2.580
   38PE      C3 1607   1.708   2.429   2.582
   38PE      HA 1608   1.629   2.448   2.659
   38PE      HB 1609   1.693   2.500   2.498
   38PE     O31 1610   1.704   2.292   2.544
   38PE     P31 1611   1.780   2.242   2.417
   38PE     O32 1612   1.866   2.367   2.367
   38PE     C31 1613   2.000   2.351   2.324
   38PE     H1A 1614   2.048   2.451   2.333
   38PE     H1B 1615   2.059   2.282   2.389
   38PE     C32 1616   2.005   2.311   2.176
   38PE     H2A 1617   1.929   2.369   2.119
   38PE     H2B 1618   2.107   2.334   2.139
   38PE     N31 1619   1.982   2.165   2.147
   38PE    HN1A 1620   1.886   2.139   2.179
   38PE    HN1B 1621   1.994   2.145   2.045
   38PE    HN1C 1622   2.048   2.109   2.203
   38PE     O33 1623   1.880   2.137   2.445
   38PE     O34 1624   1.685   2.213   2.308
   38PE     O21 1625   1.857   2.356   2.748
   38PE     C21 1626   1.975   2.332   2.780
   38PE     O22 1627   2.078   2.338   2.712
   39OL     C12 1628   1.963   2.310   2.932
   39OL     H2R 1629   1.875   2.248   2.953
   39OL     H2S 1630   1.974   2.403   2.991
   39OL     C13 1631   2.077   2.225   2.963
   39OL     H3R 1632   2.150   2.294   2.924
   39OL     H3S 1633   2.071   2.146   2.889
   39OL     C14 1634   2.093   2.148   3.093
   39OL     H4R 1635   2.183   2.083   3.083
   39OL     H4S 1636   2.017   2.068   3.094
   39OL     C15 1637   2.088   2.233   3.221
   39OL     H5R 1638   1.993   2.287   3.223
   39OL     H5S 1639   2.160   2.315   3.240
   39OL     C16 1640   2.109   2.146   3.341
   39OL     H6R 1641   2.204   2.087   3.331
   39OL     H6S 1642   2.026   2.075   3.334
   39OL     C17 1643   2.094   2.224   3.472
   39OL     H7R 1644   1.993   2.265   3.476
   39OL     H7S 1645   2.168   2.308   3.476
   39OL     C18 1646   2.113   2.142   3.596
   39OL     H8R 1647   2.144   2.201   3.685
   39OL     H8S 1648   2.200   2.079   3.569
   39OL     C19 1649   2.000   2.050   3.623
   39OL     H9R 1650   1.965   1.985   3.544
   39OL    C110 1651   1.937   2.026   3.731
   39OL    H10R 1652   1.890   1.926   3.730
   39OL    C111 1653   1.967   2.092   3.858
   39OL    H11R 1654   2.014   2.190   3.840
   39OL    H11S 1655   2.030   2.030   3.925
   39OL    C112 1656   1.825   2.120   3.899
   39OL    H12R 1657   1.759   2.160   3.817
   39OL    H12S 1658   1.823   2.188   3.984
   39OL    C113 1659   1.758   1.996   3.945
   39OL    H13R 1660   1.764   1.928   3.860
   39OL    H13S 1661   1.652   2.023   3.965
   39OL    C114 1662   1.820   1.935   4.070
   39OL    H14R 1663   1.809   2.032   4.121
   39OL    H14S 1664   1.925   1.916   4.061
   39OL    C115 1665   1.738   1.819   4.123
   39OL    H15R 1666   1.749   1.723   4.066
   39OL    H15S 1667   1.651   1.866   4.169
   39OL    C116 1668   1.728   1.727   4.235
   39OL    H16R 1669   1.821   1.781   4.256
   39OL    H16S 1670   1.715   1.616   4.221
   39OL    C117 1671   1.657   1.748   4.350
   39OL    H17R 1672   1.680   1.850   4.369
   39OL    H17S 1673   1.726   1.681   4.406
   39OL    C118 1674   1.511   1.735   4.367
   39OL    H18R 1675   1.476   1.634   4.389
   39OL    H18S 1676   1.461   1.822   4.321
   39OL    H18T 1677   1.481   1.767   4.467
   40OL     C12 1678   2.135   2.639   2.690
   40OL     H2R 1679   2.079   2.550   2.709
   40OL     H2S 1680   2.219   2.606   2.629
   40OL     C13 1681   2.161   2.686   2.835
   40OL     H3R 1682   2.245   2.631   2.881
   40OL     H3S 1683   2.073   2.665   2.901
   40OL     C14 1684   2.180   2.837   2.833
   40OL     H4R 1685   2.217   2.867   2.732
   40OL     H4S 1686   2.082   2.889   2.852
   40OL     C15 1687   2.268   2.893   2.936
   40OL     H5R 1688   2.276   2.999   2.905
   40OL     H5S 1689   2.366   2.841   2.931
   40OL     C16 1690   2.202   2.882   3.072
   40OL     H6R 1691   2.191   2.776   3.102
   40OL     H6S 1692   2.101   2.926   3.063
   40OL     C17 1693   2.286   2.958   3.174
   40OL     H7R 1694   2.243   2.936   3.272
   40OL     H7S 1695   2.387   2.912   3.171
   40OL     C18 1696   2.300   3.109   3.146
   40OL     H8R 1697   2.346   3.125   3.046
   40OL     H8S 1698   2.376   3.147   3.218
   40OL     C19 1699   2.175   3.192   3.155
   40OL     H9R 1700   2.118   3.202   3.061
   40OL    C110 1701   2.130   3.253   3.265
   40OL    H10R 1702   2.037   3.313   3.258
   40OL    C111 1703   2.195   3.251   3.400
   40OL    H11R 1704   2.305   3.259   3.389
   40OL    H11S 1705   2.162   3.341   3.457
   40OL    C112 1706   2.166   3.123   3.480
   40OL    H12R 1707   2.187   3.033   3.422
   40OL    H12S 1708   2.058   3.107   3.489
   40OL    C113 1709   2.244   3.112   3.613
   40OL    H13R 1710   2.340   3.167   3.602
   40OL    H13S 1711   2.194   3.159   3.700
   40OL    C114 1712   2.279   2.967   3.650
   40OL    H14R 1713   2.354   2.967   3.732
   40OL    H14S 1714   2.323   2.916   3.562
   40OL    C115 1715   2.161   2.886   3.698
   40OL    H15R 1716   2.182   2.778   3.686
   40OL    H15S 1717   2.067   2.909   3.642
   40OL    C116 1718   2.143   2.908   3.846
   40OL    H16R 1719   2.082   3.001   3.859
   40OL    H16S 1720   2.236   2.925   3.903
   40OL    C117 1721   2.085   2.780   3.903
   40OL    H17R 1722   1.986   2.786   3.855
   40OL    H17S 1723   2.107   2.681   3.862
   40OL    C118 1724   2.103   2.773   4.057
   40OL    H18R 1725   2.068   2.877   4.052
   40OL    H18S 1726   2.028   2.707   4.101
   40OL    H18T 1727   2.135   2.834   4.143
   41PE     C11 1728   2.035   2.733   2.623
   41PE     O12 1729   1.968   2.808   2.690
   41PE     O11 1730   2.005   2.692   2.499
   41PE      C1 1731   1.883   2.748   2.443
   41PE      HR 1732   1.884   2.713   2.339
   41PE      HS 1733   1.787   2.701   2.475
   41PE      C2 1734   1.865   2.906   2.437
   41PE      HX 1735   1.776   2.922   2.375
   41PE      C3 1736   1.986   2.965   2.368
   41PE      HA 1737   1.994   2.923   2.266
   41PE      HB 1738   1.966   3.075   2.364
   41PE     O31 1739   2.105   2.932   2.440
   41PE     P31 1740   2.231   3.021   2.414
   41PE     O32 1741   2.247   2.990   2.261
   41PE     C31 1742   2.338   2.893   2.214
   41PE     H1A 1743   2.375   2.931   2.117
   41PE     H1B 1744   2.427   2.878   2.279
   41PE     C32 1745   2.267   2.761   2.188
   41PE     H2A 1746   2.172   2.774   2.131
   41PE     H2B 1747   2.336   2.699   2.129
   41PE     N31 1748   2.236   2.691   2.317
   41PE    HN1A 1749   2.177   2.754   2.377
   41PE    HN1B 1750   2.187   2.602   2.301
   41PE    HN1C 1751   2.325   2.672   2.370
   41PE     O33 1752   2.203   3.164   2.435
   41PE     O34 1753   2.340   2.956   2.487
   41PE     O21 1754   1.852   2.974   2.567
   41PE     C21 1755   1.736   2.939   2.627
   41PE     O22 1756   1.651   2.881   2.567
   42OL     C12 1757   1.729   2.960   2.776
   42OL     H2R 1758   1.812   3.031   2.787
   42OL     H2S 1759   1.762   2.864   2.819
   42OL     C13 1760   1.585   2.990   2.839
   42OL     H3R 1761   1.514   2.928   2.782
   42OL     H3S 1762   1.544   3.091   2.836
   42OL     C14 1763   1.551   2.964   2.986
   42OL     H4R 1764   1.615   2.875   2.991
   42OL     H4S 1765   1.444   2.939   2.996
   42OL     C15 1766   1.584   3.077   3.095
   42OL     H5R 1767   1.581   3.175   3.049
   42OL     H5S 1768   1.675   3.025   3.079
   42OL     C16 1769   1.603   3.087   3.257
   42OL     H6R 1770   1.655   3.002   3.279
   42OL     H6S 1771   1.508   3.092   3.304
   42OL     C17 1772   1.722   3.102   3.369
   42OL     H7R 1773   1.832   3.107   3.356
   42OL     H7S 1774   1.738   3.022   3.447
   42OL     C18 1775   1.691   3.222   3.428
   42OL     H8R 1776   1.641   3.184   3.522
   42OL     H8S 1777   1.612   3.265   3.361
   42OL     C19 1778   1.808   3.315   3.437
   42OL     H9R 1779   1.795   3.403   3.373
   42OL    C110 1780   1.906   3.306   3.531
   42OL    H10R 1781   1.950   3.402   3.558
   42OL    C111 1782   1.917   3.204   3.645
   42OL    H11R 1783   2.008   3.149   3.667
   42OL    H11S 1784   1.838   3.124   3.635
   42OL    C112 1785   1.904   3.282   3.775
   42OL    H12R 1786   1.883   3.244   3.870
   42OL    H12S 1787   1.803   3.275   3.761
   42OL    C113 1788   1.991   3.384   3.851
   42OL    H13R 1789   2.000   3.475   3.791
   42OL    H13S 1790   2.084   3.325   3.862
   42OL    C114 1791   1.941   3.439   3.995
   42OL    H14R 1792   1.842   3.488   3.996
   42OL    H14S 1793   2.017   3.512   4.025
   42OL    C115 1794   1.933   3.348   4.116
   42OL    H15R 1795   2.026   3.287   4.110
   42OL    H15S 1796   1.834   3.295   4.102
   42OL    C116 1797   1.916   3.393   4.261
   42OL    H16R 1798   1.810   3.425   4.272
   42OL    H16S 1799   1.995   3.465   4.284
   42OL    C117 1800   1.935   3.285   4.365
   42OL    H17R 1801   2.023   3.218   4.344
   42OL    H17S 1802   1.837   3.228   4.363
   42OL    C118 1803   1.945   3.319   4.507
   42OL    H18R 1804   1.847   3.355   4.545
   42OL    H18S 1805   2.039   3.366   4.539
   42OL    H18T 1806   1.961   3.226   4.561
   43OL     C12 1807   2.787   2.648   2.985
   43OL     H2R 1808   2.890   2.637   3.026
   43OL     H2S 1809   2.757   2.751   2.996
   43OL     C13 1810   2.683   2.560   3.062
   43OL     H3R 1811   2.702   2.453   3.047
   43OL     H3S 1812   2.584   2.553   3.014
   43OL     C14 1813   2.683   2.589   3.215
   43OL     H4R 1814   2.772   2.540   3.244
   43OL     H4S 1815   2.717   2.686   3.250
   43OL     C15 1816   2.602   2.498   3.305
   43OL     H5R 1817   2.640   2.402   3.267
   43OL     H5S 1818   2.494   2.509   3.292
   43OL     C16 1819   2.632   2.478   3.453
   43OL     H6R 1820   2.694   2.386   3.468
   43OL     H6S 1821   2.537   2.461   3.504
   43OL     C17 1822   2.683   2.602   3.519
   43OL     H7R 1823   2.776   2.638   3.471
   43OL     H7S 1824   2.603   2.675   3.495
   43OL     C18 1825   2.701   2.583   3.669
   43OL     H8R 1826   2.763   2.500   3.696
   43OL     H8S 1827   2.606   2.551   3.716
   43OL     C19 1828   2.769   2.706   3.721
   43OL     H9R 1829   2.859   2.738   3.667
   43OL    C110 1830   2.722   2.775   3.825
   43OL    H10R 1831   2.772   2.868   3.856
   43OL    C111 1832   2.598   2.734   3.898
   43OL    H11R 1833   2.509   2.770   3.840
   43OL    H11S 1834   2.588   2.623   3.903
   43OL    C112 1835   2.592   2.786   4.043
   43OL    H12R 1836   2.490   2.763   4.080
   43OL    H12S 1837   2.606   2.896   4.046
   43OL    C113 1838   2.698   2.719   4.132
   43OL    H13R 1839   2.717   2.617   4.093
   43OL    H13S 1840   2.794   2.775   4.125
   43OL    C114 1841   2.665   2.711   4.282
   43OL    H14R 1842   2.562   2.677   4.300
   43OL    H14S 1843   2.650   2.815   4.318
   43OL    C115 1844   2.776   2.637   4.366
   43OL    H15R 1845   2.740   2.659   4.470
   43OL    H15S 1846   2.872   2.685   4.340
   43OL    C116 1847   2.809   2.484   4.375
   43OL    H16R 1848   2.800   2.424   4.282
   43OL    H16S 1849   2.738   2.442   4.448
   43OL    C117 1850   2.902   2.417   4.475
   43OL    H17R 1851   3.005   2.436   4.438
   43OL    H17S 1852   2.891   2.447   4.581
   43OL    C118 1853   2.867   2.270   4.464
   43OL    H18R 1854   2.764   2.233   4.438
   43OL    H18S 1855   2.917   2.265   4.366
   43OL    H18T 1856   2.912   2.198   4.535
   44PE     C11 1857   2.799   2.612   2.837
   44PE     O12 1858   2.733   2.523   2.790
   44PE     O11 1859   2.900   2.675   2.775
   44PE      C1 1860   2.906   2.638   2.634
   44PE      HR 1861   2.988   2.696   2.586
   44PE      HS 1862   2.933   2.531   2.618
   44PE      C2 1863   2.774   2.678   2.563
   44PE      HX 1864   2.694   2.607   2.595
   44PE      C3 1865   2.781   2.666   2.411
   44PE      HA 1866   2.781   2.558   2.385
   44PE      HB 1867   2.688   2.711   2.368
   44PE     O31 1868   2.902   2.727   2.368
   44PE     P31 1869   2.907   2.853   2.274
   44PE     O32 1870   2.939   2.981   2.367
   44PE     C31 1871   3.064   2.981   2.435
   44PE     H1A 1872   3.068   2.892   2.503
   44PE     H1B 1873   3.149   2.973   2.364
   44PE     C32 1874   3.076   3.106   2.525
   44PE     H2A 1875   2.979   3.119   2.579
   44PE     H2B 1876   3.156   3.090   2.600
   44PE     N31 1877   3.106   3.234   2.450
   44PE    HN1A 1878   3.108   3.314   2.517
   44PE    HN1B 1879   3.197   3.228   2.400
   44PE    HN1C 1880   3.033   3.250   2.378
   44PE     O33 1881   3.020   2.838   2.182
   44PE     O34 1882   2.773   2.878   2.217
   44PE     O21 1883   2.746   2.812   2.604
   44PE     C21 1884   2.620   2.845   2.600
   44PE     O22 1885   2.528   2.769   2.572
   45OL     C12 1886   2.611   2.996   2.632
   45OL     H2R 1887   2.532   3.037   2.567
   45OL     H2S 1888   2.705   3.044   2.600
   45OL     C13 1889   2.574   3.038   2.776
   45OL     H3R 1890   2.476   2.993   2.805
   45OL     H3S 1891   2.561   3.148   2.774
   45OL     C14 1892   2.676   3.010   2.887
   45OL     H4R 1893   2.687   2.902   2.900
   45OL     H4S 1894   2.635   3.053   2.981
   45OL     C15 1895   2.812   3.076   2.862
   45OL     H5R 1896   2.793   3.182   2.831
   45OL     H5S 1897   2.863   3.025   2.778
   45OL     C16 1898   2.903   3.078   2.985
   45OL     H6R 1899   2.864   3.150   3.060
   45OL     H6S 1900   3.003   3.113   2.953
   45OL     C17 1901   2.921   2.943   3.055
   45OL     H7R 1902   2.933   2.865   2.977
   45OL     H7S 1903   2.832   2.919   3.118
   45OL     C18 1904   3.049   2.944   3.141
   45OL     H8R 1905   3.043   3.027   3.214
   45OL     H8S 1906   3.134   2.967   3.072
   45OL     C19 1907   3.076   2.812   3.207
   45OL     H9R 1908   3.089   2.728   3.137
   45OL    C110 1909   3.083   2.788   3.339
   45OL    H10R 1910   3.108   2.686   3.370
   45OL    C111 1911   3.065   2.885   3.452
   45OL    H11R 1912   2.957   2.897   3.473
   45OL    H11S 1913   3.106   2.985   3.427
   45OL    C112 1914   3.134   2.836   3.582
   45OL    H12R 1915   3.099   2.734   3.610
   45OL    H12S 1916   3.101   2.906   3.663
   45OL    C113 1917   3.287   2.838   3.573
   45OL    H13R 1918   3.321   2.941   3.549
   45OL    H13S 1919   3.319   2.771   3.491
   45OL    C114 1920   3.359   2.793   3.701
   45OL    H14R 1921   3.463   2.834   3.702
   45OL    H14S 1922   3.370   2.683   3.691
   45OL    C115 1923   3.289   2.837   3.832
   45OL    H15R 1924   3.184   2.799   3.833
   45OL    H15S 1925   3.288   2.947   3.837
   45OL    C116 1926   3.355   2.783   3.958
   45OL    H16R 1927   3.464   2.769   3.941
   45OL    H16S 1928   3.301   2.687   3.979
   45OL    C117 1929   3.330   2.843   4.094
   45OL    H17R 1930   3.381   2.941   4.095
   45OL    H17S 1931   3.377   2.776   4.171
   45OL    C118 1932   3.181   2.848   4.123
   45OL    H18R 1933   3.126   2.895   4.038
   45OL    H18S 1934   3.164   2.905   4.215
   45OL    H18T 1935   3.139   2.746   4.137
   46OL     C12 1936   2.206   4.023   2.676
   46OL     H2R 1937   2.111   4.081   2.688
   46OL     H2S 1938   2.197   3.937   2.608
   46OL     C13 1939   2.238   3.969   2.820
   46OL     H3R 1940   2.147   3.976   2.882
   46OL     H3S 1941   2.303   4.025   2.882
   46OL     C14 1942   2.326   3.848   2.838
   46OL     H4R 1943   2.272   3.771   2.777
   46OL     H4S 1944   2.426   3.866   2.794
   46OL     C15 1945   2.338   3.805   2.988
   46OL     H5R 1946   2.375   3.700   2.990
   46OL     H5S 1947   2.231   3.808   3.013
   46OL     C16 1948   2.396   3.883   3.107
   46OL     H6R 1949   2.329   3.968   3.129
   46OL     H6S 1950   2.500   3.916   3.091
   46OL     C17 1951   2.381   3.816   3.246
   46OL     H7R 1952   2.424   3.884   3.324
   46OL     H7S 1953   2.273   3.821   3.264
   46OL     C18 1954   2.440   3.674   3.261
   46OL     H8R 1955   2.546   3.686   3.234
   46OL     H8S 1956   2.400   3.608   3.182
   46OL     C19 1957   2.419   3.603   3.394
   46OL     H9R 1958   2.320   3.560   3.413
   46OL    C110 1959   2.508   3.563   3.483
   46OL    H10R 1960   2.472   3.524   3.580
   46OL    C111 1961   2.655   3.580   3.467
   46OL    H11R 1962   2.698   3.480   3.446
   46OL    H11S 1963   2.678   3.645   3.380
   46OL    C112 1964   2.721   3.639   3.591
   46OL    H12R 1965   2.716   3.564   3.673
   46OL    H12S 1966   2.667   3.730   3.625
   46OL    C113 1967   2.867   3.673   3.561
   46OL    H13R 1968   2.922   3.576   3.553
   46OL    H13S 1969   2.875   3.723   3.462
   46OL    C114 1970   2.934   3.759   3.669
   46OL    H14R 1971   2.897   3.863   3.663
   46OL    H14S 1972   3.043   3.764   3.649
   46OL    C115 1973   2.909   3.702   3.809
   46OL    H15R 1974   2.895   3.592   3.798
   46OL    H15S 1975   2.814   3.743   3.851
   46OL    C116 1976   3.025   3.720   3.907
   46OL    H16R 1977   3.052   3.827   3.919
   46OL    H16S 1978   3.112   3.666   3.864
   46OL    C117 1979   2.993   3.661   4.045
   46OL    H17R 1980   2.931   3.570   4.032
   46OL    H17S 1981   3.088   3.629   4.094
   46OL    C118 1982   2.923   3.761   4.137
   46OL    H18R 1983   2.984   3.853   4.148
   46OL    H18S 1984   2.823   3.788   4.098
   46OL    H18T 1985   2.912   3.719   4.239
   47PE     C11 1986   2.292   4.126   2.598
   47PE     O12 1987   2.271   4.246   2.597
   47PE     O11 1988   2.388   4.068   2.531
   47PE      C1 1989   2.497   4.151   2.482
   47PE      HR 1990   2.485   4.201   2.389
   47PE      HS 1991   2.489   4.254   2.517
   47PE      C2 1992   2.638   4.075   2.487
   47PE      HX 1993   2.725   4.130   2.448
   47PE      C3 1994   2.627   3.976   2.382
   47PE      HA 1995   2.574   4.031   2.299
   47PE      HB 1996   2.730   3.946   2.351
   47PE     O31 1997   2.550   3.875   2.445
   47PE     P31 1998   2.500   3.768   2.350
   47PE     O32 1999   2.576   3.643   2.411
   47PE     C31 2000   2.718   3.640   2.429
   47PE     H1A 2001   2.765   3.739   2.454
   47PE     H1B 2002   2.739   3.574   2.516
   47PE     C32 2003   2.784   3.583   2.303
   47PE     H2A 2004   2.787   3.658   2.221
   47PE     H2B 2005   2.887   3.546   2.324
   47PE     N31 2006   2.700   3.469   2.256
   47PE    HN1A 2007   2.616   3.514   2.212
   47PE    HN1B 2008   2.751   3.409   2.188
   47PE    HN1C 2009   2.667   3.418   2.340
   47PE     O33 2010   2.355   3.753   2.363
   47PE     O34 2011   2.554   3.794   2.216
   47PE     O21 2012   2.669   4.018   2.617
   47PE     C21 2013   2.788   3.966   2.640
   47PE     O22 2014   2.882   3.958   2.564
   48OL     C12 2015   2.789   3.902   2.781
   48OL     H2R 2016   2.810   3.795   2.767
   48OL     H2S 2017   2.689   3.917   2.826
   48OL     C13 2018   2.895   3.952   2.878
   48OL     H3R 2019   2.988   3.986   2.825
   48OL     H3S 2020   2.926   3.880   2.957
   48OL     C14 2021   2.844   4.075   2.948
   48OL     H4R 2022   2.834   4.144   2.862
   48OL     H4S 2023   2.934   4.093   3.011
   48OL     C15 2024   2.719   4.088   3.041
   48OL     H5R 2025   2.737   4.013   3.119
   48OL     H5S 2026   2.632   4.053   2.983
   48OL     C16 2027   2.682   4.230   3.105
   48OL     H6R 2028   2.647   4.308   3.036
   48OL     H6S 2029   2.765   4.274   3.165
   48OL     C17 2030   2.584   4.231   3.219
   48OL     H7R 2031   2.482   4.206   3.192
   48OL     H7S 2032   2.582   4.334   3.264
   48OL     C18 2033   2.632   4.117   3.303
   48OL     H8R 2034   2.742   4.115   3.315
   48OL     H8S 2035   2.591   4.021   3.265
   48OL     C19 2036   2.567   4.154   3.424
   48OL     H9R 2037   2.473   4.204   3.408
   48OL    C110 2038   2.614   4.123   3.540
   48OL    H10R 2039   2.571   4.180   3.619
   48OL    C111 2040   2.734   4.046   3.580
   48OL    H11R 2041   2.795   4.007   3.497
   48OL    H11S 2042   2.717   3.963   3.651
   48OL    C112 2043   2.799   4.150   3.661
   48OL    H12R 2044   2.816   4.245   3.600
   48OL    H12S 2045   2.892   4.099   3.693
   48OL    C113 2046   2.749   4.189   3.797
   48OL    H13R 2047   2.651   4.233   3.793
   48OL    H13S 2048   2.805   4.282   3.795
   48OL    C114 2049   2.777   4.096   3.925
   48OL    H14R 2050   2.854   4.028   3.885
   48OL    H14S 2051   2.693   4.033   3.953
   48OL    C115 2052   2.833   4.137   4.068
   48OL    H15R 2053   2.917   4.203   4.071
   48OL    H15S 2054   2.870   4.046   4.118
   48OL    C116 2055   2.750   4.212   4.170
   48OL    H16R 2056   2.752   4.316   4.149
   48OL    H16S 2057   2.802   4.221   4.268
   48OL    C117 2058   2.606   4.179   4.159
   48OL    H17R 2059   2.597   4.085   4.216
   48OL    H17S 2060   2.573   4.167   4.054
   48OL    C118 2061   2.511   4.281   4.211
   48OL    H18R 2062   2.410   4.250   4.188
   48OL    H18S 2063   2.513   4.381   4.164
   48OL    H18T 2064   2.530   4.292   4.320
   49OL     C12 2065   3.424   3.048   2.861
   49OL     H2R 2066   3.343   3.086   2.926
   49OL     H2S 2067   3.381   3.010   2.766
   49OL     C13 2068   3.507   2.943   2.932
   49OL     H3R 2069   3.571   2.986   3.013
   49OL     H3S 2070   3.574   2.897   2.855
   49OL     C14 2071   3.423   2.837   2.997
   49OL     H4R 2072   3.362   2.873   3.082
   49OL     H4S 2073   3.353   2.798   2.918
   49OL     C15 2074   3.515   2.725   3.040
   49OL     H5R 2075   3.589   2.709   2.958
   49OL     H5S 2076   3.450   2.635   3.054
   49OL     C16 2077   3.607   2.741   3.158
   49OL     H6R 2078   3.582   2.832   3.216
   49OL     H6S 2079   3.711   2.749   3.118
   49OL     C17 2080   3.587   2.613   3.237
   49OL     H7R 2081   3.480   2.596   3.259
   49OL     H7S 2082   3.621   2.537   3.164
   49OL     C18 2083   3.665   2.602   3.366
   49OL     H8R 2084   3.765   2.619   3.342
   49OL     H8S 2085   3.660   2.498   3.407
   49OL     C19 2086   3.638   2.715   3.460
   49OL     H9R 2087   3.534   2.746   3.464
   49OL    C110 2088   3.726   2.799   3.514
   49OL    H10R 2089   3.695   2.867   3.593
   49OL    C111 2090   3.874   2.803   3.497
   49OL    H11R 2091   3.904   2.778   3.396
   49OL    H11S 2092   3.935   2.890   3.524
   49OL    C112 2093   3.898   2.710   3.606
   49OL    H12R 2094   4.006   2.693   3.610
   49OL    H12S 2095   3.848   2.610   3.594
   49OL    C113 2096   3.900   2.771   3.734
   49OL    H13R 2097   3.801   2.810   3.758
   49OL    H13S 2098   3.888   2.685   3.796
   49OL    C114 2099   4.032   2.855   3.739
   49OL    H14R 2100   4.031   2.948   3.682
   49OL    H14S 2101   4.133   2.810   3.723
   49OL    C115 2102   4.056   2.892   3.869
   49OL    H15R 2103   4.151   2.947   3.887
   49OL    H15S 2104   4.078   2.802   3.918
   49OL    C116 2105   3.932   2.919   3.934
   49OL    H16R 2106   3.851   2.840   3.943
   49OL    H16S 2107   3.874   2.994   3.875
   49OL    C117 2108   4.026   2.952   4.057
   49OL    H17R 2109   4.074   3.039   4.019
   49OL    H17S 2110   3.923   2.964   4.054
   49OL    C118 2111   4.077   2.901   4.207
   49OL    H18R 2112   4.023   2.850   4.288
   49OL    H18S 2113   4.174   2.854   4.204
   49OL    H18T 2114   4.070   2.969   4.294
   50PE     C11 2115   3.525   3.155   2.836
   50PE     O12 2116   3.574   3.223   2.925
   50PE     O11 2117   3.538   3.175   2.706
   50PE      C1 2118   3.605   3.294   2.665
   50PE      HR 2119   3.549   3.332   2.578
   50PE      HS 2120   3.615   3.371   2.745
   50PE      C2 2121   3.743   3.276   2.605
   50PE      HX 2122   3.767   3.373   2.555
   50PE      C3 2123   3.734   3.168   2.497
   50PE      HA 2124   3.646   3.176   2.431
   50PE      HB 2125   3.812   3.198   2.429
   50PE     O31 2126   3.758   3.037   2.546
   50PE     P31 2127   3.686   2.907   2.492
   50PE     O32 2128   3.659   2.945   2.339
   50PE     C31 2129   3.772   2.954   2.254
   50PE     H1A 2130   3.804   3.057   2.270
   50PE     H1B 2131   3.855   2.883   2.282
   50PE     C32 2132   3.744   2.929   2.105
   50PE     H2A 2133   3.839   2.904   2.053
   50PE     H2B 2134   3.673   2.845   2.091
   50PE     N31 2135   3.688   3.052   2.038
   50PE    HN1A 2136   3.663   3.035   1.938
   50PE    HN1B 2137   3.604   3.089   2.089
   50PE    HN1C 2138   3.756   3.130   2.035
   50PE     O33 2139   3.789   2.801   2.490
   50PE     O34 2140   3.555   2.886   2.554
   50PE     O21 2141   3.837   3.249   2.709
   50PE     C21 2142   3.960   3.285   2.683
   50PE     O22 2143   3.997   3.355   2.590
   51OL     C12 2144   4.050   3.229   2.787
   51OL     H2R 2145   4.046   3.277   2.885
   51OL     H2S 2146   4.147   3.264   2.749
   51OL     C13 2147   4.010   3.081   2.788
   51OL     H3R 2148   4.028   3.039   2.686
   51OL     H3S 2149   3.903   3.067   2.813
   51OL     C14 2150   4.073   2.987   2.887
   51OL     H4R 2151   4.178   2.984   2.870
   51OL     H4S 2152   4.045   2.883   2.868
   51OL     C15 2153   4.085   3.032   3.027
   51OL     H5R 2154   4.116   3.138   3.020
   51OL     H5S 2155   4.167   2.967   3.070
   51OL     C16 2156   3.968   3.026   3.112
   51OL     H6R 2157   3.920   2.931   3.080
   51OL     H6S 2158   3.910   3.116   3.083
   51OL     C17 2159   4.021   3.016   3.255
   51OL     H7R 2160   4.110   2.953   3.246
   51OL     H7S 2161   3.957   2.952   3.316
   51OL     C18 2162   4.048   3.145   3.329
   51OL     H8R 2163   4.111   3.223   3.282
   51OL     H8S 2164   4.090   3.133   3.431
   51OL     C19 2165   3.910   3.196   3.326
   51OL     H9R 2166   3.895   3.244   3.231
   51OL    C110 2167   3.811   3.186   3.412
   51OL    H10R 2168   3.734   3.265   3.413
   51OL    C111 2169   3.827   3.112   3.538
   51OL    H11R 2170   3.932   3.086   3.562
   51OL    H11S 2171   3.774   3.024   3.508
   51OL    C112 2172   3.753   3.158   3.660
   51OL    H12R 2173   3.754   3.072   3.731
   51OL    H12S 2174   3.647   3.185   3.643
   51OL    C113 2175   3.824   3.271   3.725
   51OL    H13R 2176   3.791   3.367   3.679
   51OL    H13S 2177   3.935   3.263   3.712
   51OL    C114 2178   3.792   3.267   3.873
   51OL    H14R 2179   3.844   3.180   3.917
   51OL    H14S 2180   3.683   3.251   3.886
   51OL    C115 2181   3.855   3.394   3.931
   51OL    H15R 2182   3.857   3.471   3.851
   51OL    H15S 2183   3.951   3.347   3.946
   51OL    C116 2184   3.827   3.449   4.076
   51OL    H16R 2185   3.838   3.369   4.132
   51OL    H16S 2186   3.730   3.408   4.103
   51OL    C117 2187   3.854   3.608   4.135
   51OL    H17R 2188   3.820   3.680   4.062
   51OL    H17S 2189   3.956   3.636   4.151
   51OL    C118 2190   3.815   3.680   4.269
   51OL    H18R 2191   3.887   3.643   4.346
   51OL    H18S 2192   3.713   3.658   4.305
   51OL    H18T 2193   3.833   3.787   4.271
   52OL     C12 2194   0.734   1.029   2.721
   52OL     H2R 2195   0.747   0.923   2.750
   52OL     H2S 2196   0.792   1.039   2.628
   52OL     C13 2197   0.782   1.110   2.837
   52OL     H3R 2198   0.779   1.051   2.932
   52OL     H3S 2199   0.726   1.204   2.856
   52OL     C14 2200   0.918   1.146   2.790
   52OL     H4R 2201   0.976   1.049   2.787
   52OL     H4S 2202   0.921   1.191   2.688
   52OL     C15 2203   0.980   1.236   2.890
   52OL     H5R 2204   1.085   1.240   2.855
   52OL     H5S 2205   0.954   1.173   2.977
   52OL     C16 2206   0.931   1.373   2.936
   52OL     H6R 2207   0.827   1.386   2.900
   52OL     H6S 2208   0.997   1.447   2.886
   52OL     C17 2209   0.935   1.398   3.091
   52OL     H7R 2210   1.040   1.392   3.128
   52OL     H7S 2211   0.906   1.503   3.108
   52OL     C18 2212   0.851   1.304   3.184
   52OL     H8R 2213   0.869   1.336   3.289
   52OL     H8S 2214   0.896   1.203   3.175
   52OL     C19 2215   0.702   1.289   3.160
   52OL     H9R 2216   0.673   1.297   3.054
   52OL    C110 2217   0.606   1.261   3.252
   52OL    H10R 2218   0.504   1.245   3.214
   52OL    C111 2219   0.620   1.236   3.402
   52OL    H11R 2220   0.656   1.132   3.418
   52OL    H11S 2221   0.698   1.302   3.446
   52OL    C112 2222   0.489   1.253   3.485
   52OL    H12R 2223   0.412   1.182   3.447
   52OL    H12S 2224   0.448   1.355   3.470
   52OL    C113 2225   0.500   1.232   3.639
   52OL    H13R 2226   0.397   1.218   3.680
   52OL    H13S 2227   0.556   1.139   3.662
   52OL    C114 2228   0.564   1.352   3.710
   52OL    H14R 2229   0.500   1.442   3.693
   52OL    H14S 2230   0.661   1.370   3.660
   52OL    C115 2231   0.593   1.338   3.861
   52OL    H15R 2232   0.650   1.429   3.888
   52OL    H15S 2233   0.663   1.253   3.878
   52OL    C116 2234   0.469   1.326   3.954
   52OL    H16R 2235   0.405   1.246   3.918
   52OL    H16S 2236   0.411   1.422   3.947
   52OL    C117 2237   0.494   1.294   4.104
   52OL    H17R 2238   0.412   1.249   4.162
   52OL    H17S 2239   0.591   1.239   4.117
   52OL    C118 2240   0.509   1.421   4.174
   52OL    H18R 2241   0.443   1.509   4.152
   52OL    H18S 2242   0.560   1.426   4.272
   52OL    H18T 2243   0.588   1.432   4.100
   53PE     C11 2244   0.596   1.080   2.698
   53PE     O12 2245   0.518   1.105   2.789
   53PE     O11 2246   0.570   1.078   2.571
   53PE      C1 2247   0.435   1.118   2.542
   53PE      HR 2248   0.412   1.078   2.441
   53PE      HS 2249   0.360   1.078   2.615
   53PE      C2 2250   0.408   1.267   2.550
   53PE      HX 2251   0.307   1.277   2.506
   53PE      C3 2252   0.514   1.339   2.466
   53PE      HA 2253   0.553   1.261   2.395
   53PE      HB 2254   0.458   1.416   2.409
   53PE     O31 2255   0.620   1.397   2.545
   53PE     P31 2256   0.750   1.439   2.467
   53PE     O32 2257   0.690   1.522   2.346
   53PE     C31 2258   0.719   1.490   2.209
   53PE     H1A 2259   0.783   1.399   2.197
   53PE     H1B 2260   0.625   1.468   2.155
   53PE     C32 2261   0.793   1.607   2.143
   53PE     H2A 2262   0.887   1.624   2.198
   53PE     H2B 2263   0.815   1.582   2.038
   53PE     N31 2264   0.715   1.736   2.140
   53PE    HN1A 2265   0.769   1.813   2.095
   53PE    HN1B 2266   0.629   1.720   2.084
   53PE    HN1C 2267   0.692   1.766   2.237
   53PE     O33 2268   0.837   1.529   2.545
   53PE     O34 2269   0.812   1.320   2.406
   53PE     O21 2270   0.407   1.306   2.688
   53PE     C21 2271   0.345   1.416   2.716
   53PE     O22 2272   0.273   1.481   2.644
   54OL     C12 2273   0.369   1.451   2.863
   54OL     H2R 2274   0.339   1.367   2.928
   54OL     H2S 2275   0.305   1.540   2.887
   54OL     C13 2276   0.516   1.485   2.885
   54OL     H3R 2277   0.582   1.405   2.843
   54OL     H3S 2278   0.534   1.489   2.994
   54OL     C14 2279   0.556   1.618   2.821
   54OL     H4R 2280   0.488   1.699   2.856
   54OL     H4S 2281   0.546   1.613   2.710
   54OL     C15 2282   0.700   1.649   2.857
   54OL     H5R 2283   0.729   1.743   2.805
   54OL     H5S 2284   0.769   1.571   2.820
   54OL     C16 2285   0.720   1.657   3.008
   54OL     H6R 2286   0.824   1.695   3.023
   54OL     H6S 2287   0.707   1.563   3.065
   54OL     C17 2288   0.621   1.743   3.080
   54OL     H7R 2289   0.518   1.766   3.049
   54OL     H7S 2290   0.661   1.824   3.023
   54OL     C18 2291   0.634   1.727   3.237
   54OL     H8R 2292   0.545   1.695   3.287
   54OL     H8S 2293   0.634   1.835   3.258
   54OL     C19 2294   0.775   1.727   3.296
   54OL     H9R 2295   0.863   1.710   3.250
   54OL    C110 2296   0.815   1.677   3.410
   54OL    H10R 2297   0.901   1.724   3.451
   54OL    C111 2298   0.724   1.586   3.466
   54OL    H11R 2299   0.739   1.499   3.399
   54OL    H11S 2300   0.623   1.624   3.481
   54OL    C112 2301   0.830   1.591   3.579
   54OL    H12R 2302   0.763   1.544   3.650
   54OL    H12S 2303   0.859   1.686   3.634
   54OL    C113 2304   0.963   1.513   3.550
   54OL    H13R 2305   1.035   1.550   3.474
   54OL    H13S 2306   0.933   1.413   3.513
   54OL    C114 2307   1.044   1.501   3.674
   54OL    H14R 2308   1.095   1.599   3.699
   54OL    H14S 2309   1.124   1.424   3.664
   54OL    C115 2310   0.946   1.467   3.785
   54OL    H15R 2311   0.897   1.368   3.775
   54OL    H15S 2312   0.877   1.549   3.791
   54OL    C116 2313   1.021   1.485   3.910
   54OL    H16R 2314   1.054   1.590   3.908
   54OL    H16S 2315   1.087   1.407   3.866
   54OL    C117 2316   0.973   1.439   4.046
   54OL    H17R 2317   0.918   1.354   4.005
   54OL    H17S 2318   0.884   1.478   4.084
   54OL    C118 2319   1.050   1.445   4.183
   54OL    H18R 2320   0.982   1.438   4.270
   54OL    H18S 2321   1.113   1.527   4.206
   54OL    H18T 2322   1.139   1.391   4.200
   55OL     C12 2323   0.493   2.728   2.647
   55OL     H2R 2324   0.458   2.623   2.630
   55OL     H2S 2325   0.584   2.748   2.588
   55OL     C13 2326   0.513   2.756   2.795
   55OL     H3R 2327   0.586   2.684   2.830
   55OL     H3S 2328   0.417   2.743   2.848
   55OL     C14 2329   0.582   2.882   2.840
   55OL     H4R 2330   0.541   2.969   2.785
   55OL     H4S 2331   0.557   2.893   2.948
   55OL     C15 2332   0.734   2.869   2.830
   55OL     H5R 2333   0.766   2.895   2.728
   55OL     H5S 2334   0.768   2.765   2.851
   55OL     C16 2335   0.806   2.955   2.933
   55OL     H6R 2336   0.915   2.948   2.912
   55OL     H6S 2337   0.789   2.915   3.035
   55OL     C17 2338   0.764   3.102   2.928
   55OL     H7R 2339   0.759   3.135   2.822
   55OL     H7S 2340   0.662   3.115   2.973
   55OL     C18 2341   0.864   3.184   3.007
   55OL     H8R 2342   0.965   3.159   2.967
   55OL     H8S 2343   0.860   3.148   3.112
   55OL     C19 2344   0.840   3.331   2.994
   55OL     H9R 2345   0.851   3.372   2.892
   55OL    C110 2346   0.804   3.412   3.094
   55OL    H10R 2347   0.803   3.518   3.072
   55OL    C111 2348   0.779   3.375   3.239
   55OL    H11R 2349   0.833   3.282   3.267
   55OL    H11S 2350   0.818   3.455   3.305
   55OL    C112 2351   0.629   3.348   3.268
   55OL    H12R 2352   0.601   3.251   3.223
   55OL    H12S 2353   0.566   3.419   3.211
   55OL    C113 2354   0.591   3.349   3.418
   55OL    H13R 2355   0.653   3.274   3.470
   55OL    H13S 2356   0.614   3.446   3.465
   55OL    C114 2357   0.442   3.318   3.444
   55OL    H14R 2358   0.409   3.249   3.364
   55OL    H14S 2359   0.381   3.411   3.435
   55OL    C115 2360   0.417   3.254   3.581
   55OL    H15R 2361   0.460   3.320   3.657
   55OL    H15S 2362   0.471   3.157   3.589
   55OL    C116 2363   0.270   3.227   3.614
   55OL    H16R 2364   0.229   3.139   3.562
   55OL    H16S 2365   0.207   3.316   3.590
   55OL    C117 2366   0.250   3.198   3.759
   55OL    H17R 2367   0.145   3.194   3.780
   55OL    H17S 2368   0.296   3.105   3.798
   55OL    C118 2369   0.285   3.313   3.842
   55OL    H18R 2370   0.244   3.411   3.809
   55OL    H18S 2371   0.235   3.294   3.938
   55OL    H18T 2372   0.394   3.319   3.861
   56PE     C11 2373   0.381   2.818   2.608
   56PE     O12 2374   0.289   2.847   2.683
   56PE     O11 2375   0.395   2.847   2.481
   56PE      C1 2376   0.286   2.923   2.431
   56PE      HR 2377   0.253   2.872   2.338
   56PE      HS 2378   0.201   2.928   2.502
   56PE      C2 2379   0.315   3.070   2.390
   56PE      HX 2380   0.228   3.120   2.344
   56PE      C3 2381   0.412   3.064   2.270
   56PE      HA 2382   0.362   3.005   2.190
   56PE      HB 2383   0.421   3.166   2.229
   56PE     O31 2384   0.536   3.001   2.305
   56PE     P31 2385   0.661   3.094   2.325
   56PE     O32 2386   0.780   2.992   2.344
   56PE     C31 2387   0.763   2.868   2.411
   56PE     H1A 2388   0.763   2.886   2.521
   56PE     H1B 2389   0.666   2.820   2.385
   56PE     C32 2390   0.873   2.770   2.367
   56PE     H2A 2391   0.857   2.671   2.414
   56PE     H2B 2392   0.863   2.760   2.256
   56PE     N31 2393   1.017   2.813   2.395
   56PE    HN1A 2394   1.053   2.777   2.485
   56PE    HN1B 2395   1.080   2.782   2.318
   56PE    HN1C 2396   1.022   2.917   2.400
   56PE     O33 2397   0.678   3.164   2.196
   56PE     O34 2398   0.645   3.176   2.447
   56PE     O21 2399   0.362   3.147   2.503
   56PE     C21 2400   0.278   3.202   2.590
   56PE     O22 2401   0.158   3.202   2.595
   57OL     C12 2402   0.352   3.300   2.678
   57OL     H2R 2403   0.376   3.387   2.615
   57OL     H2S 2404   0.445   3.251   2.712
   57OL     C13 2405   0.256   3.346   2.790
   57OL     H3R 2406   0.157   3.380   2.750
   57OL     H3S 2407   0.300   3.434   2.841
   57OL     C14 2408   0.232   3.239   2.895
   57OL     H4R 2409   0.187   3.148   2.850
   57OL     H4S 2410   0.156   3.282   2.965
   57OL     C15 2411   0.359   3.197   2.967
   57OL     H5R 2412   0.403   3.287   3.015
   57OL     H5S 2413   0.431   3.156   2.894
   57OL     C16 2414   0.336   3.090   3.073
   57OL     H6R 2415   0.432   3.063   3.121
   57OL     H6S 2416   0.291   2.999   3.027
   57OL     C17 2417   0.242   3.148   3.178
   57OL     H7R 2418   0.149   3.164   3.120
   57OL     H7S 2419   0.274   3.247   3.215
   57OL     C18 2420   0.213   3.056   3.296
   57OL     H8R 2421   0.141   2.984   3.252
   57OL     H8S 2422   0.153   3.108   3.373
   57OL     C19 2423   0.330   2.997   3.362
   57OL     H9R 2424   0.390   3.058   3.429
   57OL    C110 2425   0.354   2.870   3.355
   57OL    H10R 2426   0.439   2.823   3.407
   57OL    C111 2427   0.264   2.781   3.279
   57OL    H11R 2428   0.340   2.741   3.210
   57OL    H11S 2429   0.185   2.811   3.208
   57OL    C112 2430   0.215   2.693   3.395
   57OL    H12R 2431   0.312   2.647   3.420
   57OL    H12S 2432   0.154   2.608   3.370
   57OL    C113 2433   0.096   2.704   3.488
   57OL    H13R 2434   0.010   2.711   3.415
   57OL    H13S 2435   0.119   2.794   3.545
   57OL    C114 2436   0.049   2.594   3.587
   57OL    H14R 2437   0.097   2.565   3.676
   57OL    H14S 2438   0.061   2.490   3.587
   57OL    C115 2439  -0.078   2.623   3.639
   57OL    H15R 2440  -0.119   2.534   3.676
   57OL    H15S 2441  -0.129   2.666   3.552
   57OL    C116 2442  -0.054   2.691   3.766
   57OL    H16R 2443  -0.156   2.717   3.799
   57OL    H16S 2444   0.011   2.773   3.733
   57OL    C117 2445   0.028   2.622   3.876
   57OL    H17R 2446   0.138   2.635   3.852
   57OL    H17S 2447   0.006   2.514   3.888
   57OL    C118 2448   0.001   2.704   3.995
   57OL    H18R 2449  -0.106   2.706   4.021
   57OL    H18S 2450   0.027   2.797   3.948
   57OL    H18T 2451   0.071   2.700   4.080
   58OL     C12 2452   3.848   1.866   2.933
   58OL     H2R 2453   3.775   1.918   2.999
   58OL     H2S 2454   3.804   1.766   2.911
   58OL     C13 2455   3.984   1.848   3.004
   58OL     H3R 2456   4.053   1.793   2.936
   58OL     H3S 2457   3.969   1.784   3.094
   58OL     C14 2458   4.048   1.980   3.051
   58OL     H4R 2459   4.143   1.957   3.104
   58OL     H4S 2460   4.074   2.042   2.962
   58OL     C15 2461   3.956   2.062   3.143
   58OL     H5R 2462   3.869   2.098   3.083
   58OL     H5S 2463   4.012   2.153   3.175
   58OL     C16 2464   3.904   1.984   3.265
   58OL     H6R 2465   3.989   1.931   3.313
   58OL     H6S 2466   3.831   1.907   3.230
   58OL     C17 2467   3.832   2.069   3.371
   58OL     H7R 2468   3.758   2.136   3.326
   58OL     H7S 2469   3.777   2.003   3.442
   58OL     C18 2470   3.923   2.165   3.446
   58OL     H8R 2471   3.856   2.245   3.486
   58OL     H8S 2472   3.994   2.215   3.376
   58OL     C19 2473   3.993   2.080   3.548
   58OL     H9R 2474   4.048   1.996   3.507
   58OL    C110 2475   3.996   2.098   3.679
   58OL    H10R 2476   4.069   2.046   3.742
   58OL    C111 2477   3.931   2.209   3.748
   58OL    H11R 2478   4.030   2.257   3.769
   58OL    H11S 2479   3.867   2.276   3.686
   58OL    C112 2480   3.878   2.209   3.889
   58OL    H12R 2481   3.799   2.134   3.898
   58OL    H12S 2482   3.834   2.308   3.919
   58OL    C113 2483   3.996   2.188   3.981
   58OL    H13R 2484   4.038   2.087   3.963
   58OL    H13S 2485   4.080   2.261   3.974
   58OL    C114 2486   3.938   2.196   4.116
   58OL    H14R 2487   3.839   2.143   4.115
   58OL    H14S 2488   3.919   2.300   4.150
   58OL    C115 2489   4.026   2.121   4.211
   58OL    H15R 2490   4.030   2.014   4.190
   58OL    H15S 2491   3.959   2.140   4.292
   58OL    C116 2492   4.164   2.175   4.244
   58OL    H16R 2493   4.239   2.157   4.165
   58OL    H16S 2494   4.198   2.125   4.339
   58OL    C117 2495   4.156   2.323   4.266
   58OL    H17R 2496   4.158   2.379   4.171
   58OL    H17S 2497   4.060   2.337   4.320
   58OL    C118 2498   4.266   2.368   4.355
   58OL    H18R 2499   4.258   2.311   4.450
   58OL    H18S 2500   4.368   2.356   4.311
   58OL    H18T 2501   4.253   2.475   4.378
   59PE     C11 2502   3.859   1.943   2.802
   59PE     O12 2503   3.872   1.893   2.690
   59PE     O11 2504   3.846   2.072   2.825
   59PE      C1 2505   3.853   2.160   2.711
   59PE      HR 2506   3.826   2.113   2.614
   59PE      HS 2507   3.780   2.242   2.730
   59PE      C2 2508   3.990   2.231   2.698
   59PE      HX 2509   3.974   2.323   2.636
   59PE      C3 2510   4.105   2.148   2.635
   59PE      HA 2511   4.169   2.107   2.717
   59PE      HB 2512   4.065   2.061   2.581
   59PE     O31 2513   4.190   2.229   2.554
   59PE     P31 2514   4.184   2.244   2.399
   59PE     O32 2515   4.119   2.104   2.365
   59PE     C31 2516   4.066   2.080   2.236
   59PE     H1A 2517   4.087   2.162   2.162
   59PE     H1B 2518   4.115   1.988   2.197
   59PE     C32 2519   3.916   2.057   2.248
   59PE     H2A 2520   3.875   2.034   2.148
   59PE     H2B 2521   3.897   1.972   2.317
   59PE     N31 2522   3.844   2.178   2.305
   59PE    HN1A 2523   3.877   2.191   2.403
   59PE    HN1B 2524   3.870   2.267   2.256
   59PE    HN1C 2525   3.741   2.168   2.302
   59PE     O33 2526   4.084   2.344   2.355
   59PE     O34 2527   4.319   2.243   2.339
   59PE     O21 2528   4.028   2.268   2.830
   59PE     C21 2529   4.134   2.345   2.830
   59PE     O22 2530   4.182   2.408   2.740
   60OL     C12 2531   4.164   2.370   2.973
   60OL     H2R 2532   4.134   2.290   3.043
   60OL     H2S 2533   4.078   2.436   2.973
   60OL     C13 2534   4.299   2.442   3.004
   60OL     H3R 2535   4.319   2.538   2.958
   60OL     H3S 2536   4.374   2.378   2.954
   60OL     C14 2537   4.341   2.462   3.149
   60OL     H4R 2538   4.278   2.517   3.222
   60OL     H4S 2539   4.427   2.531   3.155
   60OL     C15 2540   4.362   2.319   3.196
   60OL     H5R 2541   4.414   2.264   3.114
   60OL     H5S 2542   4.268   2.270   3.227
   60OL     C16 2543   4.453   2.320   3.309
   60OL     H6R 2544   4.528   2.391   3.274
   60OL     H6S 2545   4.506   2.228   3.337
   60OL     C17 2546   4.385   2.381   3.425
   60OL     H7R 2547   4.374   2.491   3.408
   60OL     H7S 2548   4.461   2.365   3.496
   60OL     C18 2549   4.291   2.294   3.511
   60OL     H8R 2550   4.328   2.192   3.493
   60OL     H8S 2551   4.194   2.299   3.460
   60OL     C19 2552   4.279   2.322   3.662
   60OL     H9R 2553   4.225   2.409   3.694
   60OL    C110 2554   4.344   2.286   3.766
   60OL    H10R 2555   4.321   2.319   3.870
   60OL    C111 2556   4.452   2.202   3.734
   60OL    H11R 2557   4.540   2.268   3.716
   60OL    H11S 2558   4.436   2.133   3.648
   60OL    C112 2559   4.455   2.126   3.860
   60OL    H12R 2560   4.489   2.188   3.947
   60OL    H12S 2561   4.523   2.047   3.829
   60OL    C113 2562   4.348   2.031   3.898
   60OL    H13R 2563   4.311   1.972   3.812
   60OL    H13S 2564   4.266   2.090   3.944
   60OL    C114 2565   4.405   1.936   4.001
   60OL    H14R 2566   4.477   1.984   4.071
   60OL    H14S 2567   4.457   1.848   3.957
   60OL    C115 2568   4.285   1.898   4.081
   60OL    H15R 2569   4.212   1.977   4.098
   60OL    H15S 2570   4.329   1.881   4.180
   60OL    C116 2571   4.215   1.788   4.007
   60OL    H16R 2572   4.290   1.711   4.008
   60OL    H16S 2573   4.185   1.808   3.902
   60OL    C117 2574   4.111   1.710   4.076
   60OL    H17R 2575   4.140   1.667   4.171
   60OL    H17S 2576   4.098   1.622   4.011
   60OL    C118 2577   3.992   1.782   4.124
   60OL    H18R 2578   4.018   1.827   4.223
   60OL    H18S 2579   3.923   1.704   4.152
   60OL    H18T 2580   3.949   1.852   4.050
   61OL     C12 2581   3.061   0.636   2.735
   61OL     H2R 2582   2.958   0.593   2.733
   61OL     H2S 2583   3.111   0.603   2.642
   61OL     C13 2584   3.156   0.615   2.856
   61OL     H3R 2585   3.200   0.708   2.891
   61OL     H3S 2586   3.230   0.536   2.835
   61OL     C14 2587   3.085   0.588   2.985
   61OL     H4R 2588   2.992   0.649   2.982
   61OL     H4S 2589   3.088   0.483   2.955
   61OL     C15 2590   3.118   0.524   3.120
   61OL     H5R 2591   3.221   0.490   3.115
   61OL     H5S 2592   3.065   0.429   3.137
   61OL     C16 2593   3.063   0.613   3.229
   61OL     H6R 2594   3.072   0.568   3.328
   61OL     H6S 2595   2.955   0.640   3.220
   61OL     C17 2596   3.140   0.737   3.214
   61OL     H7R 2597   3.243   0.694   3.228
   61OL     H7S 2598   3.133   0.783   3.113
   61OL     C18 2599   3.091   0.837   3.313
   61OL     H8R 2600   3.054   0.788   3.405
   61OL     H8S 2601   3.011   0.902   3.269
   61OL     C19 2602   3.225   0.897   3.331
   61OL     H9R 2603   3.254   0.963   3.246
   61OL    C110 2604   3.295   0.891   3.445
   61OL    H10R 2605   3.383   0.957   3.447
   61OL    C111 2606   3.256   0.827   3.581
   61OL    H11R 2607   3.201   0.732   3.570
   61OL    H11S 2608   3.346   0.829   3.645
   61OL    C112 2609   3.154   0.901   3.672
   61OL    H12R 2610   3.089   0.928   3.593
   61OL    H12S 2611   3.204   0.987   3.725
   61OL    C113 2612   3.077   0.872   3.795
   61OL    H13R 2613   3.030   0.965   3.835
   61OL    H13S 2614   2.993   0.803   3.782
   61OL    C114 2615   3.182   0.864   3.898
   61OL    H14R 2616   3.240   0.959   3.911
   61OL    H14S 2617   3.256   0.789   3.864
   61OL    C115 2618   3.105   0.836   4.020
   61OL    H15R 2619   3.060   0.737   4.003
   61OL    H15S 2620   3.021   0.907   4.038
   61OL    C116 2621   3.203   0.844   4.129
   61OL    H16R 2622   3.155   0.817   4.225
   61OL    H16S 2623   3.244   0.943   4.119
   61OL    C117 2624   3.335   0.777   4.109
   61OL    H17R 2625   3.303   0.679   4.073
   61OL    H17S 2626   3.400   0.824   4.033
   61OL    C118 2627   3.399   0.771   4.243
   61OL    H18R 2628   3.320   0.723   4.303
   61OL    H18S 2629   3.497   0.720   4.244
   61OL    H18T 2630   3.417   0.862   4.297
   62PE     C11 2631   3.037   0.782   2.733
   62PE     O12 2632   3.023   0.850   2.833
   62PE     O11 2633   3.026   0.824   2.610
   62PE      C1 2634   3.028   0.967   2.599
   62PE      HR 2635   2.973   0.992   2.507
   62PE      HS 2636   2.982   1.018   2.685
   62PE      C2 2637   3.171   1.022   2.586
   62PE      HX 2638   3.161   1.129   2.558
   62PE      C3 2639   3.244   0.941   2.474
   62PE      HA 2640   3.166   0.919   2.398
   62PE      HB 2641   3.321   1.006   2.426
   62PE     O31 2642   3.299   0.821   2.530
   62PE     P31 2643   3.413   0.742   2.453
   62PE     O32 2644   3.337   0.725   2.313
   62PE     C31 2645   3.219   0.646   2.312
   62PE     H1A 2646   3.214   0.573   2.397
   62PE     H1B 2647   3.129   0.712   2.322
   62PE     C32 2648   3.221   0.564   2.184
   62PE     H2A 2649   3.316   0.506   2.182
   62PE     H2B 2650   3.134   0.496   2.179
   62PE     N31 2651   3.222   0.654   2.063
   62PE    HN1A 2652   3.228   0.602   1.973
   62PE    HN1B 2653   3.142   0.720   2.067
   62PE    HN1C 2654   3.307   0.714   2.072
   62PE     O33 2655   3.530   0.830   2.437
   62PE     O34 2656   3.427   0.605   2.509
   62PE     O21 2657   3.236   1.011   2.713
   62PE     C21 2658   3.361   1.053   2.702
   62PE     O22 2659   3.402   1.128   2.615
   63OL     C12 2660   3.437   1.001   2.822
   63OL     H2R 2661   3.401   1.053   2.912
   63OL     H2S 2662   3.542   1.017   2.803
   63OL     C13 2663   3.426   0.850   2.835
   63OL     H3R 2664   3.458   0.800   2.741
   63OL     H3S 2665   3.319   0.834   2.848
   63OL     C14 2666   3.497   0.792   2.956
   63OL     H4R 2667   3.497   0.864   3.040
   63OL     H4S 2668   3.603   0.775   2.926
   63OL     C15 2669   3.420   0.666   3.000
   63OL     H5R 2670   3.397   0.607   2.908
   63OL     H5S 2671   3.330   0.692   3.055
   63OL     C16 2672   3.500   0.577   3.089
   63OL     H6R 2673   3.547   0.630   3.174
   63OL     H6S 2674   3.567   0.576   3.005
   63OL     C17 2675   3.470   0.430   3.121
   63OL     H7R 2676   3.555   0.358   3.132
   63OL     H7S 2677   3.413   0.378   3.042
   63OL     C18 2678   3.417   0.442   3.260
   63OL     H8R 2679   3.337   0.517   3.256
   63OL     H8S 2680   3.491   0.483   3.332
   63OL     C19 2681   3.365   0.311   3.300
   63OL     H9R 2682   3.402   0.221   3.248
   63OL    C110 2683   3.273   0.308   3.394
   63OL    H10R 2684   3.222   0.216   3.418
   63OL    C111 2685   3.208   0.414   3.473
   63OL    H11R 2686   3.105   0.412   3.434
   63OL    H11S 2687   3.250   0.515   3.458
   63OL    C112 2688   3.211   0.367   3.618
   63OL    H12R 2689   3.220   0.258   3.635
   63OL    H12S 2690   3.124   0.366   3.678
   63OL    C113 2691   3.234   0.470   3.726
   63OL    H13R 2692   3.243   0.580   3.731
   63OL    H13S 2693   3.320   0.501   3.667
   63OL    C114 2694   3.230   0.399   3.868
   63OL    H14R 2695   3.316   0.372   3.931
   63OL    H14S 2696   3.207   0.291   3.871
   63OL    C115 2697   3.172   0.496   3.953
   63OL    H15R 2698   3.086   0.496   3.893
   63OL    H15S 2699   3.197   0.601   3.939
   63OL    C116 2700   3.154   0.450   4.089
   63OL    H16R 2701   3.226   0.482   4.161
   63OL    H16S 2702   3.147   0.338   4.102
   63OL    C117 2703   3.060   0.542   4.151
   63OL    H17R 2704   2.963   0.570   4.109
   63OL    H17S 2705   3.098   0.639   4.176
   63OL    C118 2706   3.043   0.468   4.268
   63OL    H18R 2707   3.018   0.359   4.258
   63OL    H18S 2708   2.958   0.525   4.303
   63OL    H18T 2709   3.124   0.480   4.341
   64OL     C12 2710   2.945  -0.116   3.011
   64OL     H2R 2711   2.954  -0.086   3.115
   64OL     H2S 2712   2.896  -0.203   3.035
   64OL     C13 2713   3.054  -0.136   2.903
   64OL     H3R 2714   3.088  -0.033   2.874
   64OL     H3S 2715   3.023  -0.185   2.806
   64OL     C14 2716   3.160  -0.218   2.962
   64OL     H4R 2717   3.128  -0.324   2.972
   64OL     H4S 2718   3.245  -0.212   2.891
   64OL     C15 2719   3.189  -0.162   3.100
   64OL     H5R 2720   3.289  -0.200   3.127
   64OL     H5S 2721   3.116  -0.208   3.172
   64OL     C16 2722   3.179  -0.009   3.120
   64OL     H6R 2723   3.086   0.043   3.088
   64OL     H6S 2724   3.256   0.047   3.065
   64OL     C17 2725   3.169   0.014   3.268
   64OL     H7R 2726   3.166   0.123   3.273
   64OL     H7S 2727   3.072  -0.021   3.310
   64OL     C18 2728   3.280  -0.060   3.341
   64OL     H8R 2729   3.376  -0.035   3.290
   64OL     H8S 2730   3.272  -0.170   3.337
   64OL     C19 2731   3.280  -0.014   3.482
   64OL     H9R 2732   3.309   0.088   3.491
   64OL    C110 2733   3.297  -0.084   3.593
   64OL    H10R 2734   3.302  -0.034   3.691
   64OL    C111 2735   3.321  -0.230   3.601
   64OL    H11R 2736   3.395  -0.265   3.526
   64OL    H11S 2737   3.358  -0.254   3.703
   64OL    C112 2738   3.187  -0.288   3.571
   64OL    H12R 2739   3.186  -0.396   3.600
   64OL    H12S 2740   3.157  -0.282   3.464
   64OL    C113 2741   3.085  -0.213   3.653
   64OL    H13R 2742   3.058  -0.107   3.631
   64OL    H13S 2743   3.005  -0.264   3.604
   64OL    C114 2744   3.129  -0.228   3.797
   64OL    H14R 2745   3.212  -0.162   3.827
   64OL    H14S 2746   3.150  -0.335   3.821
   64OL    C115 2747   3.029  -0.183   3.893
   64OL    H15R 2748   3.072  -0.206   3.993
   64OL    H15S 2749   2.963  -0.263   3.867
   64OL    C116 2750   2.971  -0.045   3.881
   64OL    H16R 2751   2.918  -0.018   3.787
   64OL    H16S 2752   3.054   0.026   3.901
   64OL    C117 2753   2.864  -0.018   3.984
   64OL    H17R 2754   2.897  -0.056   4.083
   64OL    H17S 2755   2.882   0.089   3.994
   64OL    C118 2756   2.715  -0.043   3.947
   64OL    H18R 2757   2.678  -0.144   3.951
   64OL    H18S 2758   2.649  -0.046   4.030
   64OL    H18T 2759   2.668   0.015   3.866
   65PE     C11 2760   2.860  -0.031   2.943
   65PE     O12 2761   2.821   0.080   2.972
   65PE     O11 2762   2.836  -0.104   2.839
   65PE      C1 2763   2.743  -0.046   2.771
   65PE      HR 2764   2.680  -0.109   2.828
   65PE      HS 2765   2.670   0.006   2.828
   65PE      C2 2766   2.762  -0.030   2.614
   65PE      HX 2767   2.674  -0.004   2.553
   65PE      C3 2768   2.789  -0.135   2.514
   65PE      HA 2769   2.827  -0.223   2.571
   65PE      HB 2770   2.692  -0.158   2.463
   65PE     O31 2771   2.858  -0.082   2.402
   65PE     P31 2772   2.979  -0.173   2.363
   65PE     O32 2773   3.074  -0.058   2.316
   65PE     C31 2774   3.084   0.065   2.384
   65PE     H1A 2775   3.020   0.073   2.474
   65PE     H1B 2776   3.187   0.071   2.422
   65PE     C32 2777   3.056   0.180   2.288
   65PE     H2A 2778   3.120   0.266   2.314
   65PE     H2B 2779   3.075   0.147   2.183
   65PE     N31 2780   2.913   0.225   2.296
   65PE    HN1A 2781   2.894   0.273   2.386
   65PE    HN1B 2782   2.891   0.288   2.217
   65PE    HN1C 2783   2.852   0.140   2.293
   65PE     O33 2784   3.034  -0.241   2.482
   65PE     O34 2785   2.940  -0.248   2.242
   65PE     O21 2786   2.858   0.070   2.609
   65PE     C21 2787   2.812   0.190   2.606
   65PE     O22 2788   2.726   0.236   2.533
   66OL     C12 2789   2.896   0.262   2.703
   66OL     H2R 2790   2.960   0.329   2.643
   66OL     H2S 2791   2.959   0.189   2.761
   66OL     C13 2792   2.810   0.336   2.804
   66OL     H3R 2793   2.751   0.281   2.877
   66OL     H3S 2794   2.756   0.419   2.758
   66OL     C14 2795   2.900   0.387   2.906
   66OL     H4R 2796   2.964   0.438   2.834
   66OL     H4S 2797   2.967   0.311   2.951
   66OL     C15 2798   2.829   0.477   3.008
   66OL     H5R 2799   2.791   0.568   2.960
   66OL     H5S 2800   2.889   0.528   3.081
   66OL     C16 2801   2.761   0.409   3.123
   66OL     H6R 2802   2.690   0.339   3.076
   66OL     H6S 2803   2.709   0.491   3.179
   66OL     C17 2804   2.856   0.336   3.221
   66OL     H7R 2805   2.908   0.406   3.292
   66OL     H7S 2806   2.938   0.281   3.169
   66OL     C18 2807   2.780   0.230   3.296
   66OL     H8R 2808   2.851   0.155   3.338
   66OL     H8S 2809   2.717   0.178   3.221
   66OL     C19 2810   2.693   0.297   3.398
   66OL     H9R 2811   2.628   0.377   3.359
   66OL    C110 2812   2.704   0.285   3.530
   66OL    H10R 2813   2.643   0.347   3.597
   66OL    C111 2814   2.806   0.203   3.600
   66OL    H11R 2815   2.821   0.099   3.564
   66OL    H11S 2816   2.776   0.198   3.705
   66OL    C112 2817   2.937   0.278   3.583
   66OL    H12R 2818   2.977   0.268   3.481
   66OL    H12S 2819   3.010   0.219   3.644
   66OL    C113 2820   2.922   0.428   3.623
   66OL    H13R 2821   2.856   0.488   3.561
   66OL    H13S 2822   3.010   0.495   3.610
   66OL    C114 2823   2.890   0.431   3.771
   66OL    H14R 2824   2.782   0.441   3.781
   66OL    H14S 2825   2.930   0.529   3.807
   66OL    C115 2826   2.929   0.308   3.860
   66OL    H15R 2827   3.033   0.279   3.857
   66OL    H15S 2828   2.897   0.207   3.839
   66OL    C116 2829   2.901   0.343   4.002
   66OL    H16R 2830   2.950   0.435   3.986
   66OL    H16S 2831   2.956   0.283   4.077
   66OL    C117 2832   2.789   0.438   4.045
   66OL    H17R 2833   2.728   0.401   3.965
   66OL    H17S 2834   2.780   0.542   4.015
   66OL    C118 2835   2.757   0.418   4.192
   66OL    H18R 2836   2.795   0.461   4.283
   66OL    H18S 2837   2.813   0.323   4.208
   66OL    H18T 2838   2.649   0.412   4.212
   67OL     C12 2839   4.479   1.233   2.855
   67OL     H2R 2840   4.495   1.232   2.965
   67OL     H2S 2841   4.560   1.177   2.806
   67OL     C13 2842   4.465   1.376   2.802
   67OL     H3R 2843   4.423   1.377   2.698
   67OL     H3S 2844   4.567   1.418   2.795
   67OL     C14 2845   4.381   1.469   2.891
   67OL     H4R 2846   4.275   1.442   2.880
   67OL     H4S 2847   4.406   1.449   2.997
   67OL     C15 2848   4.407   1.617   2.858
   67OL     H5R 2849   4.369   1.636   2.755
   67OL     H5S 2850   4.517   1.634   2.855
   67OL     C16 2851   4.345   1.721   2.952
   67OL     H6R 2852   4.235   1.706   2.950
   67OL     H6S 2853   4.365   1.823   2.911
   67OL     C17 2854   4.388   1.718   3.101
   67OL     H7R 2855   4.341   1.806   3.150
   67OL     H7S 2856   4.343   1.626   3.145
   67OL     C18 2857   4.539   1.720   3.132
   67OL     H8R 2858   4.583   1.813   3.089
   67OL     H8S 2859   4.588   1.634   3.081
   67OL     C19 2860   4.568   1.718   3.280
   67OL     H9R 2861   4.589   1.818   3.323
   67OL    C110 2862   4.571   1.612   3.362
   67OL    H10R 2863   4.593   1.627   3.469
   67OL    C111 2864   4.546   1.468   3.326
   67OL    H11R 2865   4.462   1.458   3.253
   67OL    H11S 2866   4.637   1.425   3.278
   67OL    C112 2867   4.516   1.382   3.450
   67OL    H12R 2868   4.606   1.386   3.517
   67OL    H12S 2869   4.503   1.275   3.420
   67OL    C113 2870   4.393   1.423   3.533
   67OL    H13R 2871   4.405   1.529   3.564
   67OL    H13S 2872   4.301   1.418   3.472
   67OL    C114 2873   4.379   1.333   3.657
   67OL    H14R 2874   4.466   1.354   3.724
   67OL    H14S 2875   4.389   1.227   3.628
   67OL    C115 2876   4.247   1.346   3.734
   67OL    H15R 2877   4.249   1.278   3.822
   67OL    H15S 2878   4.160   1.319   3.671
   67OL    C116 2879   4.225   1.486   3.787
   67OL    H16R 2880   4.142   1.483   3.862
   67OL    H16S 2881   4.193   1.556   3.707
   67OL    C117 2882   4.352   1.537   3.851
   67OL    H17R 2883   4.445   1.544   3.793
   67OL    H17S 2884   4.330   1.643   3.853
   67OL    C118 2885   4.381   1.460   3.980
   67OL    H18R 2886   4.417   1.357   3.961
   67OL    H18S 2887   4.458   1.509   4.043
   67OL    H18T 2888   4.286   1.447   4.035
   68PE     C11 2889   4.346   1.171   2.825
   68PE     O12 2890   4.256   1.166   2.906
   68PE     O11 2891   4.343   1.135   2.698
   68PE      C1 2892   4.216   1.111   2.634
   68PE      HR 2893   4.229   1.019   2.571
   68PE      HS 2894   4.131   1.100   2.705
   68PE      C2 2895   4.161   1.208   2.533
   68PE      HX 2896   4.064   1.164   2.496
   68PE      C3 2897   4.251   1.222   2.418
   68PE      HA 2898   4.264   1.135   2.357
   68PE      HB 2899   4.204   1.300   2.352
   68PE     O31 2900   4.381   1.243   2.468
   68PE     P31 2901   4.455   1.349   2.385
   68PE     O32 2902   4.370   1.478   2.410
   68PE     C31 2903   4.439   1.599   2.386
   68PE     H1A 2904   4.380   1.681   2.431
   68PE     H1B 2905   4.539   1.601   2.437
   68PE     C32 2906   4.451   1.617   2.234
   68PE     H2A 2907   4.501   1.533   2.183
   68PE     H2B 2908   4.349   1.628   2.191
   68PE     N31 2909   4.530   1.740   2.203
   68PE    HN1A 2910   4.629   1.720   2.230
   68PE    HN1B 2911   4.518   1.763   2.102
   68PE    HN1C 2912   4.493   1.818   2.262
   68PE     O33 2913   4.588   1.370   2.440
   68PE     O34 2914   4.441   1.313   2.242
   68PE     O21 2915   4.151   1.337   2.592
   68PE     C21 2916   4.043   1.346   2.659
   68PE     O22 2917   3.958   1.259   2.665
   69OL     C12 2918   4.040   1.485   2.718
   69OL     H2R 2919   4.027   1.555   2.633
   69OL     H2S 2920   4.133   1.505   2.769
   69OL     C13 2921   3.927   1.507   2.815
   69OL     H3R 2922   3.848   1.433   2.789
   69OL     H3S 2923   3.893   1.612   2.797
   69OL     C14 2924   3.956   1.496   2.963
   69OL     H4R 2925   3.864   1.527   3.020
   69OL     H4S 2926   4.037   1.565   2.992
   69OL     C15 2927   3.987   1.352   2.998
   69OL     H5R 2928   4.072   1.313   2.940
   69OL     H5S 2929   3.900   1.298   2.960
   69OL     C16 2930   4.007   1.336   3.149
   69OL     H6R 2931   3.919   1.373   3.205
   69OL     H6S 2932   4.089   1.403   3.179
   69OL     C17 2933   4.036   1.192   3.194
   69OL     H7R 2934   4.122   1.157   3.134
   69OL     H7S 2935   3.953   1.124   3.169
   69OL     C18 2936   4.058   1.195   3.350
   69OL     H8R 2937   3.988   1.267   3.387
   69OL     H8S 2938   4.162   1.240   3.357
   69OL     C19 2939   4.072   1.086   3.456
   69OL     H9R 2940   4.161   1.032   3.449
   69OL    C110 2941   3.969   1.009   3.517
   69OL    H10R 2942   3.986   0.923   3.573
   69OL    C111 2943   3.827   1.004   3.485
   69OL    H11R 2944   3.769   0.911   3.463
   69OL    H11S 2945   3.838   1.040   3.387
   69OL    C112 2946   3.778   1.065   3.616
   69OL    H12R 2947   3.773   0.988   3.695
   69OL    H12S 2948   3.673   1.090   3.599
   69OL    C113 2949   3.861   1.185   3.664
   69OL    H13R 2950   3.886   1.249   3.577
   69OL    H13S 2951   3.963   1.158   3.701
   69OL    C114 2952   3.796   1.252   3.780
   69OL    H14R 2953   3.792   1.179   3.863
   69OL    H14S 2954   3.692   1.282   3.761
   69OL    C115 2955   3.867   1.379   3.818
   69OL    H15R 2956   3.884   1.450   3.734
   69OL    H15S 2957   3.968   1.351   3.853
   69OL    C116 2958   3.781   1.445   3.922
   69OL    H16R 2959   3.731   1.370   3.986
   69OL    H16S 2960   3.703   1.512   3.877
   69OL    C117 2961   3.868   1.525   4.008
   69OL    H17R 2962   3.801   1.598   4.056
   69OL    H17S 2963   3.931   1.583   3.937
   69OL    C118 2964   3.950   1.443   4.111
   69OL    H18R 2965   4.023   1.507   4.162
   69OL    H18S 2966   4.004   1.357   4.067
   69OL    H18T 2967   3.894   1.406   4.197
   70OL     C12 2968   3.668   0.367   2.708
   70OL     H2R 2969   3.569   0.341   2.666
   70OL     H2S 2970   3.730   0.278   2.729
   70OL     C13 2971   3.649   0.441   2.841
   70OL     H3R 2972   3.572   0.383   2.896
   70OL     H3S 2973   3.603   0.541   2.817
   70OL     C14 2974   3.776   0.453   2.931
   70OL     H4R 2975   3.825   0.355   2.938
   70OL     H4S 2976   3.843   0.525   2.879
   70OL     C15 2977   3.761   0.500   3.078
   70OL     H5R 2978   3.709   0.442   3.152
   70OL     H5S 2979   3.726   0.606   3.084
   70OL     C16 2980   3.876   0.527   3.159
   70OL     H6R 2981   3.839   0.580   3.251
   70OL     H6S 2982   3.921   0.588   3.080
   70OL     C17 2983   3.974   0.422   3.188
   70OL     H7R 2984   4.020   0.400   3.088
   70OL     H7S 2985   4.050   0.468   3.254
   70OL     C18 2986   3.908   0.301   3.249
   70OL     H8R 2987   3.991   0.230   3.272
   70OL     H8S 2988   3.844   0.257   3.169
   70OL     C19 2989   3.823   0.331   3.370
   70OL     H9R 2990   3.716   0.343   3.350
   70OL    C110 2991   3.867   0.351   3.495
   70OL    H10R 2992   3.794   0.376   3.573
   70OL    C111 2993   4.011   0.347   3.541
   70OL    H11R 2994   4.043   0.245   3.571
   70OL    H11S 2995   4.079   0.383   3.460
   70OL    C112 2996   4.028   0.442   3.660
   70OL    H12R 2997   3.987   0.540   3.627
   70OL    H12S 2998   4.138   0.453   3.681
   70OL    C113 2999   3.958   0.405   3.791
   70OL    H13R 3000   3.968   0.494   3.857
   70OL    H13S 3001   3.850   0.390   3.773
   70OL    C114 3002   4.019   0.285   3.866
   70OL    H14R 3003   4.129   0.284   3.851
   70OL    H14S 3004   3.977   0.192   3.823
   70OL    C115 3005   3.995   0.295   4.018
   70OL    H15R 3006   3.888   0.321   4.034
   70OL    H15S 3007   4.047   0.387   4.053
   70OL    C116 3008   4.046   0.175   4.106
   70OL    H16R 3009   4.050   0.216   4.206
   70OL    H16S 3010   4.138   0.128   4.066
   70OL    C117 3011   3.947   0.067   4.144
   70OL    H17R 3012   3.869   0.134   4.187
   70OL    H17S 3013   3.944   0.028   4.040
   70OL    C118 3014   3.940  -0.062   4.225
   70OL    H18R 3015   3.832  -0.092   4.229
   70OL    H18S 3016   3.990  -0.144   4.170
   70OL    H18T 3017   3.974  -0.051   4.330
   71PE     C11 3018   3.735   0.455   2.606
   71PE     O12 3019   3.737   0.576   2.605
   71PE     O11 3020   3.815   0.375   2.533
   71PE      C1 3021   3.928   0.454   2.487
   71PE      HR 3022   3.895   0.525   2.407
   71PE      HS 3023   3.956   0.505   2.580
   71PE      C2 3024   4.065   0.387   2.435
   71PE      HX 3025   4.138   0.466   2.402
   71PE      C3 3026   4.038   0.300   2.326
   71PE      HA 3027   3.999   0.362   2.245
   71PE      HB 3028   4.133   0.251   2.289
   71PE     O31 3029   3.941   0.213   2.390
   71PE     P31 3030   3.916   0.095   2.303
   71PE     O32 3031   3.776   0.039   2.342
   71PE     C31 3032   3.755  -0.011   2.471
   71PE     H1A 3033   3.818  -0.102   2.488
   71PE     H1B 3034   3.780   0.066   2.547
   71PE     C32 3035   3.608  -0.050   2.480
   71PE     H2A 3036   3.578  -0.114   2.394
   71PE     H2B 3037   3.588  -0.101   2.576
   71PE     N31 3038   3.523   0.075   2.473
   71PE    HN1A 3039   3.528   0.102   2.370
   71PE    HN1B 3040   3.425   0.055   2.500
   71PE    HN1C 3041   3.565   0.154   2.527
   71PE     O33 3042   3.898   0.161   2.172
   71PE     O34 3043   4.023  -0.005   2.322
   71PE     O21 3044   4.126   0.285   2.516
   71PE     C21 3045   4.159   0.338   2.620
   71PE     O22 3046   4.198   0.452   2.628
   72OL     C12 3047   4.148   0.249   2.734
   72OL     H2R 3048   4.151   0.319   2.821
   72OL     H2S 3049   4.230   0.174   2.728
   72OL     C13 3050   4.025   0.169   2.740
   72OL     H3R 3051   4.022   0.109   2.646
   72OL     H3S 3052   3.940   0.240   2.748
   72OL     C14 3053   4.037   0.077   2.859
   72OL     H4R 3054   4.051   0.135   2.953
   72OL     H4S 3055   4.126   0.011   2.848
   72OL     C15 3056   3.909  -0.004   2.858
   72OL     H5R 3057   3.899  -0.050   2.757
   72OL     H5S 3058   3.825   0.068   2.872
   72OL     C16 3059   3.905  -0.110   2.966
   72OL     H6R 3060   3.991  -0.180   2.954
   72OL     H6S 3061   3.811  -0.168   2.952
   72OL     C17 3062   3.906  -0.045   3.104
   72OL     H7R 3063   3.823   0.029   3.109
   72OL     H7S 3064   4.001   0.011   3.118
   72OL     C18 3065   3.896  -0.145   3.220
   72OL     H8R 3066   3.925  -0.089   3.312
   72OL     H8S 3067   3.972  -0.224   3.208
   72OL     C19 3068   3.760  -0.208   3.232
   72OL     H9R 3069   3.733  -0.282   3.156
   72OL    C110 3070   3.673  -0.177   3.328
   72OL    H10R 3071   3.574  -0.225   3.333
   72OL    C111 3072   3.703  -0.075   3.434
   72OL    H11R 3073   3.768   0.009   3.402
   72OL    H11S 3074   3.744  -0.122   3.527
   72OL    C112 3075   3.574  -0.013   3.474
   72OL    H12R 3076   3.514  -0.098   3.507
   72OL    H12S 3077   3.526   0.045   3.392
   72OL    C113 3078   3.597   0.075   3.592
   72OL    H13R 3079   3.676   0.149   3.564
   72OL    H13S 3080   3.621   0.018   3.684
   72OL    C114 3081   3.489   0.165   3.629
   72OL    H14R 3082   3.391   0.128   3.665
   72OL    H14S 3083   3.463   0.222   3.537
   72OL    C115 3084   3.555   0.243   3.740
   72OL    H15R 3085   3.648   0.295   3.716
   72OL    H15S 3086   3.548   0.190   3.838
   72OL    C116 3087   3.469   0.354   3.743
   72OL    H16R 3088   3.386   0.285   3.775
   72OL    H16S 3089   3.455   0.382   3.637
   72OL    C117 3090   3.496   0.484   3.819
   72OL    H17R 3091   3.408   0.534   3.868
   72OL    H17S 3092   3.520   0.576   3.766
   72OL    C118 3093   3.564   0.452   3.937
   72OL    H18R 3094   3.664   0.411   3.939
   72OL    H18S 3095   3.500   0.365   3.975
   72OL    H18T 3096   3.551   0.543   4.001
   73PA    C116 3097   2.536   2.443   4.218
   73PA    H16R 3098   2.638   2.421   4.178
   73PA    H16S 3099   2.514   2.542   4.175
   73PA    H16T 3100   2.467   2.375   4.170
   73PA    C115 3101   2.527   2.432   4.374
   73PA    H15R 3102   2.572   2.336   4.409
   73PA    H15S 3103   2.586   2.516   4.409
   73PA    C114 3104   2.433   2.499   4.475
   73PA    H14R 3105   2.403   2.598   4.432
   73PA    H14S 3106   2.350   2.428   4.479
   73PA    C113 3107   2.491   2.531   4.621
   73PA    H13R 3108   2.531   2.635   4.627
   73PA    H13S 3109   2.401   2.530   4.685
   73PA    C112 3110   2.597   2.440   4.691
   73PA    H12R 3111   2.565   2.334   4.678
   73PA    H12S 3112   2.696   2.453   4.644
   73PA    C111 3113   2.622   2.469   4.843
   73PA    H11R 3114   2.667   2.571   4.853
   73PA    H11S 3115   2.525   2.470   4.895
   73PA    C110 3116   2.720   2.374   4.917
   73PA    H10R 3117   2.690   2.268   4.903
   73PA    H10S 3118   2.822   2.386   4.873
   73PA     C19 3119   2.735   2.399   5.069
   73PA     H9R 3120   2.756   2.507   5.087
   73PA     H9S 3121   2.640   2.375   5.121
   73PA     C18 3122   2.849   2.313   5.129
   73PA     H8R 3123   2.820   2.207   5.122
   73PA     H8S 3124   2.941   2.327   5.067
   73PA     C17 3125   2.883   2.342   5.275
   73PA     H7R 3126   2.916   2.448   5.288
   73PA     H7S 3127   2.793   2.329   5.339
   73PA     C16 3128   2.991   2.248   5.331
   73PA     H6R 3129   2.951   2.144   5.337
   73PA     H6S 3130   3.082   2.244   5.268
   73PA     C15 3131   3.028   2.295   5.471
   73PA     H5R 3132   3.096   2.383   5.462
   73PA     H5S 3133   2.937   2.327   5.526
   73PA     C14 3134   3.096   2.186   5.553
   73PA     H4R 3135   3.045   2.088   5.544
   73PA     H4S 3136   3.191   2.170   5.500
   73PA     C13 3137   3.111   2.222   5.701
   73PA     H3R 3138   3.019   2.191   5.756
   73PA     H3S 3139   3.192   2.159   5.742
   73PA     C12 3140   3.132   2.373   5.733
   73PA     H2R 3141   3.214   2.414   5.669
   73PA     H2S 3142   3.040   2.431   5.714
   74PC     C11 3143   3.171   2.394   5.880
   74PC     O12 3144   3.188   2.308   5.964
   74PC     O11 3145   3.202   2.521   5.895
   74PC      C1 3146   3.223   2.565   6.031
   74PC      HR 3147   3.190   2.492   6.109
   74PC      HS 3148   3.331   2.587   6.046
   74PC      C2 3149   3.142   2.696   6.054
   74PC      HX 3150   3.184   2.746   6.145
   74PC      C3 3151   2.993   2.664   6.079
   74PC      HA 3152   2.988   2.586   6.158
   74PC      HB 3153   2.944   2.756   6.119
   74PC     O31 3154   2.932   2.623   5.956
   74PC     P31 3155   2.793   2.550   5.968
   74PC     O32 3156   2.711   2.662   6.047
   74PC     C31 3157   2.573   2.646   6.078
   74PC     H1A 3158   2.522   2.745   6.067
   74PC     H1B 3159   2.523   2.578   6.004
   74PC     C32 3160   2.550   2.587   6.221
   74PC     H2A 3161   2.447   2.555   6.227
   74PC     H2B 3162   2.610   2.494   6.221
   74PC     N31 3163   2.588   2.667   6.347
   74PC     C33 3164   2.732   2.704   6.336
   74PC     H3A 3165   2.792   2.614   6.321
   74PC     H3B 3166   2.769   2.757   6.422
   74PC     H3C 3167   2.747   2.763   6.245
   74PC     C34 3168   2.574   2.576   6.465
   74PC     H4A 3169   2.574   2.633   6.557
   74PC     H4B 3170   2.660   2.508   6.468
   74PC     H4C 3171   2.485   2.516   6.458
   74PC     C35 3172   2.503   2.788   6.367
   74PC     H5A 3173   2.397   2.765   6.356
   74PC     H5B 3174   2.528   2.867   6.297
   74PC     H5C 3175   2.516   2.827   6.468
   74PC     O33 3176   2.737   2.531   5.832
   74PC     O34 3177   2.810   2.433   6.056
   74PC     O21 3178   3.161   2.776   5.938
   74PC     C21 3179   3.075   2.870   5.905
   74PC     O22 3180   3.000   2.930   5.979
   75PA    C116 3181   3.008   3.055   4.418
   75PA    H16R 3182   3.044   3.094   4.516
   75PA    H16S 3183   2.970   3.139   4.357
   75PA    H16T 3184   3.094   3.012   4.364
   75PA    C115 3185   2.906   2.945   4.439
   75PA    H15R 3186   2.811   2.986   4.481
   75PA    H15S 3187   2.881   2.904   4.338
   75PA    C114 3188   2.964   2.831   4.524
   75PA    H14R 3189   2.891   2.750   4.532
   75PA    H14S 3190   3.054   2.790   4.474
   75PA    C113 3191   2.991   2.852   4.672
   75PA    H13R 3192   3.059   2.937   4.687
   75PA    H13S 3193   2.896   2.877   4.724
   75PA    C112 3194   3.045   2.719   4.729
   75PA    H12R 3195   2.981   2.636   4.691
   75PA    H12S 3196   3.148   2.701   4.689
   75PA    C111 3197   3.042   2.708   4.882
   75PA    H11R 3198   3.072   2.804   4.926
   75PA    H11S 3199   2.936   2.695   4.912
   75PA    C110 3200   3.126   2.591   4.937
   75PA    H10R 3201   3.091   2.498   4.888
   75PA    H10S 3202   3.234   2.603   4.912
   75PA     C19 3203   3.110   2.569   5.089
   75PA     H9R 3204   3.001   2.561   5.109
   75PA     H9S 3205   3.159   2.474   5.118
   75PA     C18 3206   3.165   2.680   5.177
   75PA     H8R 3207   3.275   2.669   5.181
   75PA     H8S 3208   3.136   2.778   5.134
   75PA     C17 3209   3.121   2.674   5.322
   75PA     H7R 3210   3.114   2.569   5.354
   75PA     H7S 3211   3.196   2.722   5.389
   75PA     C16 3212   2.992   2.750   5.342
   75PA     H6R 3213   3.008   2.859   5.322
   75PA     H6S 3214   2.920   2.712   5.265
   75PA     C15 3215   2.934   2.726   5.481
   75PA     H5R 3216   2.843   2.790   5.494
   75PA     H5S 3217   2.904   2.619   5.487
   75PA     C14 3218   3.026   2.751   5.600
   75PA     H4R 3219   2.990   2.692   5.688
   75PA     H4S 3220   3.131   2.718   5.583
   75PA     C13 3221   3.019   2.895   5.645
   75PA     H3R 3222   3.058   2.962   5.564
   75PA     H3S 3223   2.918   2.924   5.676
   75PA     C12 3224   3.110   2.911   5.763
   75PA     H2R 3225   3.197   2.850   5.730
   75PA     H2S 3226   3.131   3.021   5.772
   76PA    C116 3227   1.823   1.498   4.559
   76PA    H16R 3228   1.831   1.522   4.450
   76PA    H16S 3229   1.736   1.434   4.570
   76PA    H16T 3230   1.918   1.447   4.582
   76PA    C115 3231   1.803   1.625   4.646
   76PA    H15R 3232   1.829   1.622   4.752
   76PA    H15S 3233   1.890   1.670   4.599
   76PA    C114 3234   1.662   1.692   4.636
   76PA    H14R 3235   1.636   1.630   4.549
   76PA    H14S 3236   1.576   1.653   4.685
   76PA    C113 3237   1.635   1.845   4.614
   76PA    H13R 3238   1.734   1.872   4.616
   76PA    H13S 3239   1.605   1.894   4.521
   76PA    C112 3240   1.629   1.962   4.703
   76PA    H12R 3241   1.707   1.929   4.779
   76PA    H12S 3242   1.613   2.044   4.628
   76PA    C111 3243   1.544   2.030   4.805
   76PA    H11R 3244   1.607   2.098   4.855
   76PA    H11S 3245   1.453   2.086   4.791
   76PA    C110 3246   1.517   1.935   4.901
   76PA    H10R 3247   1.499   1.876   4.813
   76PA    H10S 3248   1.585   1.850   4.903
   76PA     C19 3249   1.392   1.978   4.996
   76PA     H9R 3250   1.462   1.997   5.078
   76PA     H9S 3251   1.359   2.078   4.966
   76PA     C18 3252   1.243   1.908   5.023
   76PA     H8R 3253   1.162   1.895   4.952
   76PA     H8S 3254   1.218   1.801   5.023
   76PA     C17 3255   1.173   1.936   5.148
   76PA     H7R 3256   1.152   2.042   5.120
   76PA     H7S 3257   1.080   1.872   5.145
   76PA     C16 3258   1.257   1.907   5.271
   76PA     H6R 3259   1.355   1.958   5.259
   76PA     H6S 3260   1.200   1.961   5.348
   76PA     C15 3261   1.269   1.760   5.322
   76PA     H5R 3262   1.187   1.696   5.285
   76PA     H5S 3263   1.352   1.697   5.292
   76PA     C14 3264   1.312   1.747   5.467
   76PA     H4R 3265   1.389   1.823   5.492
   76PA     H4S 3266   1.220   1.765   5.526
   76PA     C13 3267   1.374   1.610   5.496
   76PA     H3R 3268   1.317   1.542   5.430
   76PA     H3S 3269   1.480   1.601   5.462
   76PA     C12 3270   1.357   1.577   5.647
   76PA     H2R 3271   1.415   1.649   5.707
   76PA     H2S 3272   1.252   1.591   5.678
   77PC     C11 3273   1.396   1.437   5.692
   77PC     O12 3274   1.319   1.348   5.725
   77PC     O11 3275   1.523   1.426   5.691
   77PC      C1 3276   1.566   1.304   5.755
   77PC      HR 3277   1.498   1.263   5.835
   77PC      HS 3278   1.578   1.224   5.680
   77PC      C2 3279   1.696   1.347   5.822
   77PC      HX 3280   1.742   1.254   5.867
   77PC      C3 3281   1.676   1.431   5.948
   77PC      HA 3282   1.605   1.512   5.925
   77PC      HB 3283   1.632   1.363   6.025
   77PC     O31 3284   1.800   1.488   5.989
   77PC     P31 3285   1.853   1.469   6.135
   77PC     O32 3286   1.768   1.579   6.212
   77PC     C31 3287   1.779   1.715   6.173
   77PC     H1A 3288   1.792   1.777   6.264
   77PC     H1B 3289   1.869   1.736   6.110
   77PC     C32 3290   1.654   1.760   6.094
   77PC     H2A 3291   1.679   1.857   6.053
   77PC     H2B 3292   1.645   1.693   6.009
   77PC     N31 3293   1.520   1.771   6.166
   77PC     C33 3294   1.538   1.846   6.296
   77PC     H3A 3295   1.572   1.947   6.283
   77PC     H3B 3296   1.610   1.794   6.358
   77PC     H3C 3297   1.445   1.850   6.353
   77PC     C34 3298   1.466   1.634   6.197
   77PC     H4A 3299   1.481   1.564   6.116
   77PC     H4B 3300   1.359   1.633   6.218
   77PC     H4C 3301   1.522   1.593   6.281
   77PC     C35 3302   1.429   1.847   6.076
   77PC     H5A 3303   1.332   1.863   6.121
   77PC     H5B 3304   1.416   1.798   5.980
   77PC     H5C 3305   1.474   1.945   6.059
   77PC     O33 3306   1.813   1.338   6.191
   77PC     O34 3307   1.997   1.503   6.141
   77PC     O21 3308   1.772   1.426   5.721
   77PC     C21 3309   1.845   1.338   5.658
   77PC     O22 3310   1.866   1.230   5.706
   78PA    C116 3311   1.762   1.219   4.060
   78PA    H16R 3312   1.659   1.209   4.086
   78PA    H16S 3313   1.750   1.119   4.019
   78PA    H16T 3314   1.797   1.271   3.969
   78PA    C115 3315   1.834   1.255   4.190
   78PA    H15R 3316   1.915   1.182   4.191
   78PA    H15S 3317   1.874   1.354   4.185
   78PA    C114 3318   1.802   1.225   4.335
   78PA    H14R 3319   1.825   1.121   4.349
   78PA    H14S 3320   1.879   1.266   4.404
   78PA    C113 3321   1.660   1.221   4.378
   78PA    H13R 3322   1.610   1.312   4.345
   78PA    H13S 3323   1.604   1.138   4.331
   78PA    C112 3324   1.654   1.184   4.523
   78PA    H12R 3325   1.714   1.097   4.537
   78PA    H12S 3326   1.713   1.248   4.590
   78PA    C111 3327   1.509   1.150   4.554
   78PA    H11R 3328   1.462   1.249   4.548
   78PA    H11S 3329   1.466   1.083   4.475
   78PA    C110 3330   1.477   1.088   4.689
   78PA    H10R 3331   1.369   1.104   4.706
   78PA    H10S 3332   1.484   0.979   4.684
   78PA     C19 3333   1.566   1.147   4.798
   78PA     H9R 3334   1.661   1.092   4.810
   78PA     H9S 3335   1.592   1.250   4.767
   78PA     C18 3336   1.496   1.156   4.933
   78PA     H8R 3337   1.394   1.197   4.912
   78PA     H8S 3338   1.482   1.053   4.971
   78PA     C17 3339   1.565   1.252   5.034
   78PA     H7R 3340   1.567   1.355   4.994
   78PA     H7S 3341   1.503   1.248   5.127
   78PA     C16 3342   1.709   1.219   5.074
   78PA     H6R 3343   1.691   1.139   5.147
   78PA     H6S 3344   1.772   1.186   4.988
   78PA     C15 3345   1.787   1.307   5.173
   78PA     H5R 3346   1.887   1.258   5.185
   78PA     H5S 3347   1.808   1.407   5.133
   78PA     C14 3348   1.713   1.312   5.308
   78PA     H4R 3349   1.611   1.350   5.286
   78PA     H4S 3350   1.684   1.212   5.344
   78PA     C13 3351   1.772   1.408   5.414
   78PA     H3R 3352   1.809   1.493   5.353
   78PA     H3S 3353   1.685   1.438   5.476
   78PA     C12 3354   1.889   1.377   5.514
   78PA     H2R 3355   1.959   1.305   5.470
   78PA     H2S 3356   1.951   1.467   5.530
   79PA    C116 3357   1.937   3.071   4.082
   79PA    H16R 3358   1.899   3.046   3.985
   79PA    H16S 3359   2.045   3.062   4.084
   79PA    H16T 3360   1.910   3.155   4.024
   79PA    C115 3361   1.859   3.035   4.218
   79PA    H15R 3362   1.921   3.106   4.251
   79PA    H15S 3363   1.755   3.067   4.237
   79PA    C114 3364   1.879   2.910   4.315
   79PA    H14R 3365   1.815   2.826   4.281
   79PA    H14S 3366   1.986   2.882   4.312
   79PA    C113 3367   1.826   2.908   4.459
   79PA    H13R 3368   1.721   2.944   4.458
   79PA    H13S 3369   1.831   2.805   4.501
   79PA    C112 3370   1.915   2.997   4.540
   79PA    H12R 3371   2.024   2.980   4.534
   79PA    H12S 3372   1.900   3.077   4.469
   79PA    C111 3373   1.861   3.043   4.675
   79PA    H11R 3374   1.811   3.141   4.664
   79PA    H11S 3375   1.784   2.973   4.712
   79PA    C110 3376   1.973   3.078   4.773
   79PA    H10R 3377   2.010   2.983   4.816
   79PA    H10S 3378   2.058   3.125   4.717
   79PA     C19 3379   1.932   3.181   4.878
   79PA     H9R 3380   1.823   3.169   4.897
   79PA     H9S 3381   1.983   3.159   4.974
   79PA     C18 3382   1.977   3.324   4.833
   79PA     H8R 3383   2.085   3.335   4.823
   79PA     H8S 3384   1.927   3.343   4.735
   79PA     C17 3385   1.931   3.440   4.920
   79PA     H7R 3386   1.906   3.541   4.883
   79PA     H7S 3387   1.849   3.382   4.891
   79PA     C16 3388   1.944   3.435   5.071
   79PA     H6R 3389   1.882   3.514   5.123
   79PA     H6S 3390   1.920   3.336   5.113
   79PA     C15 3391   2.091   3.449   5.082
   79PA     H5R 3392   2.132   3.353   5.046
   79PA     H5S 3393   2.120   3.532   5.013
   79PA     C14 3394   2.145   3.465   5.219
   79PA     H4R 3395   2.087   3.544   5.271
   79PA     H4S 3396   2.126   3.382   5.288
   79PA     C13 3397   2.297   3.482   5.203
   79PA     H3R 3398   2.349   3.393   5.167
   79PA     H3S 3399   2.324   3.557   5.124
   79PA     C12 3400   2.340   3.533   5.338
   79PA     H2R 3401   2.421   3.607   5.341
   79PA     H2S 3402   2.257   3.596   5.363
   80PC     C11 3403   2.338   3.433   5.448
   80PC     O12 3404   2.350   3.314   5.433
   80PC     O11 3405   2.338   3.501   5.562
   80PC      C1 3406   2.344   3.420   5.682
   80PC      HR 3407   2.356   3.311   5.664
   80PC      HS 3408   2.415   3.462   5.751
   80PC      C2 3409   2.224   3.445   5.766
   80PC      HX 3410   2.230   3.550   5.789
   80PC      C3 3411   2.213   3.378   5.904
   80PC      HA 3412   2.315   3.356   5.939
   80PC      HB 3413   2.169   3.457   5.971
   80PC     O31 3414   2.132   3.262   5.897
   80PC     P31 3415   2.029   3.226   6.012
   80PC     O32 3416   2.127   3.214   6.136
   80PC     C31 3417   2.243   3.133   6.124
   80PC     H1A 3418   2.239   3.062   6.038
   80PC     H1B 3419   2.331   3.199   6.106
   80PC     C32 3420   2.273   3.054   6.255
   80PC     H2A 3421   2.372   3.014   6.239
   80PC     H2B 3422   2.279   3.127   6.335
   80PC     N31 3423   2.182   2.937   6.295
   80PC     C33 3424   2.200   2.827   6.196
   80PC     H3A 3425   2.132   2.745   6.215
   80PC     H3B 3426   2.301   2.792   6.191
   80PC     H3C 3427   2.177   2.867   6.096
   80PC     C34 3428   2.037   2.976   6.290
   80PC     H4A 3429   1.972   2.893   6.317
   80PC     H4B 3430   2.012   3.007   6.188
   80PC     H4C 3431   2.019   3.059   6.355
   80PC     C35 3432   2.210   2.894   6.435
   80PC     H5A 3433   2.315   2.880   6.452
   80PC     H5B 3434   2.155   2.804   6.458
   80PC     H5C 3435   2.176   2.969   6.507
   80PC     O33 3436   1.939   3.339   6.041
   80PC     O34 3437   1.971   3.091   5.994
   80PC     O21 3438   2.124   3.417   5.675
   80PC     C21 3439   2.012   3.457   5.710
   80PC     O22 3440   1.980   3.517   5.813
   81PA    C116 3441   2.371   3.128   4.445
   81PA    H16R 3442   2.411   3.044   4.505
   81PA    H16S 3443   2.453   3.179   4.391
   81PA    H16T 3444   2.303   3.085   4.367
   81PA    C115 3445   2.291   3.227   4.532
   81PA    H15R 3446   2.266   3.315   4.468
   81PA    H15S 3447   2.195   3.178   4.557
   81PA    C114 3448   2.355   3.275   4.665
   81PA    H14R 3449   2.455   3.319   4.646
   81PA    H14S 3450   2.290   3.357   4.704
   81PA    C113 3451   2.366   3.166   4.774
   81PA    H13R 3452   2.268   3.116   4.783
   81PA    H13S 3453   2.441   3.091   4.741
   81PA    C112 3454   2.409   3.219   4.913
   81PA    H12R 3455   2.514   3.253   4.906
   81PA    H12S 3456   2.346   3.306   4.942
   81PA    C111 3457   2.402   3.114   5.027
   81PA    H11R 3458   2.467   3.028   5.000
   81PA    H11S 3459   2.445   3.161   5.120
   81PA    C110 3460   2.262   3.062   5.063
   81PA    H10R 3461   2.196   3.148   5.088
   81PA    H10S 3462   2.218   3.009   4.976
   81PA     C19 3463   2.263   2.969   5.186
   81PA     H9R 3464   2.321   2.877   5.163
   81PA     H9S 3465   2.317   3.022   5.268
   81PA     C18 3466   2.123   2.924   5.232
   81PA     H8R 3467   2.066   2.883   5.147
   81PA     H8S 3468   2.136   2.844   5.309
   81PA     C17 3469   2.042   3.031   5.304
   81PA     H7R 3470   2.010   3.113   5.235
   81PA     H7S 3471   1.949   2.983   5.341
   81PA     C16 3472   2.126   3.087   5.420
   81PA     H6R 3473   2.199   3.015   5.462
   81PA     H6S 3474   2.178   3.177   5.380
   81PA     C15 3475   2.048   3.132   5.537
   81PA     H5R 3476   1.998   3.055   5.601
   81PA     H5S 3477   2.108   3.199   5.604
   81PA     C14 3478   1.944   3.212   5.478
   81PA     H4R 3479   1.975   3.285   5.400
   81PA     H4S 3480   1.862   3.148   5.435
   81PA     C13 3481   1.898   3.286   5.595
   81PA     H3R 3482   1.793   3.256   5.599
   81PA     H3S 3483   1.914   3.240   5.695
   81PA     C12 3484   1.940   3.435   5.583
   81PA     H2R 3485   1.992   3.465   5.490
   81PA     H2S 3486   1.872   3.517   5.573
   82PA    C116 3487   2.656   1.107   4.245
   82PA    H16R 3488   2.687   1.023   4.179
   82PA    H16S 3489   2.608   1.176   4.175
   82PA    H16T 3490   2.557   1.133   4.268
   82PA    C115 3491   2.770   1.176   4.311
   82PA    H15R 3492   2.809   1.095   4.373
   82PA    H15S 3493   2.854   1.210   4.246
   82PA    C114 3494   2.718   1.289   4.392
   82PA    H14R 3495   2.677   1.379   4.340
   82PA    H14S 3496   2.638   1.242   4.452
   82PA    C113 3497   2.817   1.330   4.493
   82PA    H13R 3498   2.841   1.237   4.551
   82PA    H13S 3499   2.910   1.367   4.443
   82PA    C112 3500   2.747   1.435   4.576
   82PA    H12R 3501   2.738   1.528   4.515
   82PA    H12S 3502   2.643   1.402   4.600
   82PA    C111 3503   2.825   1.457   4.703
   82PA    H11R 3504   2.847   1.357   4.747
   82PA    H11S 3505   2.919   1.505   4.671
   82PA    C110 3506   2.753   1.543   4.806
   82PA    H10R 3507   2.730   1.643   4.763
   82PA    H10S 3508   2.658   1.495   4.836
   82PA     C19 3509   2.838   1.565   4.930
   82PA     H9R 3510   2.784   1.629   5.003
   82PA     H9S 3511   2.859   1.467   4.980
   82PA     C18 3512   2.972   1.631   4.896
   82PA     H8R 3513   3.034   1.544   4.885
   82PA     H8S 3514   2.974   1.680   4.797
   82PA     C17 3515   3.032   1.718   5.005
   82PA     H7R 3516   3.141   1.729   4.986
   82PA     H7S 3517   2.986   1.819   5.001
   82PA     C16 3518   3.006   1.653   5.142
   82PA     H6R 3519   2.909   1.693   5.180
   82PA     H6S 3520   3.001   1.542   5.134
   82PA     C15 3521   3.114   1.682   5.243
   82PA     H5R 3522   3.211   1.647   5.202
   82PA     H5S 3523   3.108   1.793   5.251
   82PA     C14 3524   3.093   1.621   5.382
   82PA     H4R 3525   3.064   1.514   5.370
   82PA     H4S 3526   3.189   1.623   5.438
   82PA     C13 3527   2.986   1.698   5.461
   82PA     H3R 3528   3.022   1.803   5.472
   82PA     H3S 3529   2.892   1.702   5.402
   82PA     C12 3530   2.957   1.642   5.602
   82PA     H2R 3531   3.051   1.624   5.659
   82PA     H2S 3532   2.898   1.717   5.658
   83PC     C11 3533   2.871   1.515   5.605
   83PC     O12 3534   2.763   1.508   5.661
   83PC     O11 3535   2.934   1.416   5.547
   83PC      C1 3536   2.875   1.285   5.565
   83PC      HR 3537   2.771   1.284   5.605
   83PC      HS 3538   2.880   1.230   5.469
   83PC      C2 3539   2.960   1.209   5.665
   83PC      HX 3540   2.921   1.104   5.665
   83PC      C3 3541   2.960   1.270   5.808
   83PC      HA 3542   3.012   1.367   5.794
   83PC      HB 3543   2.855   1.281   5.838
   83PC     O31 3544   3.034   1.197   5.906
   83PC     P31 3545   3.042   1.247   6.052
   83PC     O32 3546   3.129   1.381   6.040
   83PC     C31 3547   3.071   1.510   6.031
   83PC     H1A 3548   3.116   1.561   5.942
   83PC     H1B 3549   2.961   1.508   6.012
   83PC     C32 3550   3.106   1.595   6.156
   83PC     H2A 3551   3.212   1.580   6.171
   83PC     H2B 3552   3.095   1.699   6.128
   83PC     N31 3553   3.033   1.570   6.289
   83PC     C33 3554   3.066   1.432   6.339
   83PC     H3A 3555   3.038   1.416   6.442
   83PC     H3B 3556   3.171   1.409   6.326
   83PC     H3C 3557   3.015   1.356   6.278
   83PC     C34 3558   2.885   1.574   6.267
   83PC     H4A 3559   2.855   1.474   6.232
   83PC     H4B 3560   2.859   1.643   6.188
   83PC     H4C 3561   2.833   1.596   6.358
   83PC     C35 3562   3.075   1.673   6.390
   83PC     H5A 3563   3.179   1.661   6.420
   83PC     H5B 3564   3.018   1.667   6.483
   83PC     H5C 3565   3.063   1.773   6.350
   83PC     O33 3566   2.906   1.283   6.100
   83PC     O34 3567   3.125   1.152   6.130
   83PC     O21 3568   3.092   1.220   5.618
   83PC     C21 3569   3.161   1.136   5.684
   83PC     O22 3570   3.124   1.036   5.743
   84PA    C116 3571   3.512   1.307   4.109
   84PA    H16R 3572   3.528   1.200   4.133
   84PA    H16S 3573   3.597   1.368   4.144
   84PA    H16T 3574   3.513   1.313   3.998
   84PA    C115 3575   3.384   1.373   4.163
   84PA    H15R 3576   3.369   1.464   4.107
   84PA    H15S 3577   3.298   1.304   4.160
   84PA    C114 3578   3.372   1.412   4.306
   84PA    H14R 3579   3.401   1.309   4.323
   84PA    H14S 3580   3.456   1.472   4.341
   84PA    C113 3581   3.233   1.441   4.373
   84PA    H13R 3582   3.161   1.420   4.293
   84PA    H13S 3583   3.180   1.378   4.445
   84PA    C112 3584   3.221   1.550   4.479
   84PA    H12R 3585   3.287   1.629   4.437
   84PA    H12S 3586   3.114   1.582   4.485
   84PA    C111 3587   3.261   1.518   4.628
   84PA    H11R 3588   3.369   1.502   4.621
   84PA    H11S 3589   3.255   1.614   4.682
   84PA    C110 3590   3.184   1.418   4.722
   84PA    H10R 3591   3.078   1.407   4.703
   84PA    H10S 3592   3.214   1.315   4.717
   84PA     C19 3593   3.221   1.414   4.872
   84PA     H9R 3594   3.328   1.418   4.887
   84PA     H9S 3595   3.206   1.505   4.929
   84PA     C18 3596   3.172   1.285   4.939
   84PA     H8R 3597   3.065   1.264   4.940
   84PA     H8S 3598   3.208   1.197   4.880
   84PA     C17 3599   3.228   1.292   5.081
   84PA     H7R 3600   3.336   1.290   5.062
   84PA     H7S 3601   3.217   1.388   5.132
   84PA     C16 3602   3.184   1.172   5.164
   84PA     H6R 3603   3.077   1.153   5.156
   84PA     H6S 3604   3.227   1.095   5.095
   84PA     C15 3605   3.227   1.166   5.316
   84PA     H5R 3606   3.333   1.134   5.320
   84PA     H5S 3607   3.230   1.264   5.365
   84PA     C14 3608   3.172   1.061   5.414
   84PA     H4R 3609   3.064   1.058   5.422
   84PA     H4S 3610   3.172   0.957   5.383
   84PA     C13 3611   3.264   1.044   5.538
   84PA     H3R 3612   3.228   0.948   5.581
   84PA     H3S 3613   3.371   1.037   5.519
   84PA     C12 3614   3.296   1.149   5.638
   84PA     H2R 3615   3.367   1.108   5.714
   84PA     H2S 3616   3.335   1.232   5.578
   85PA    C116 3617   0.869   2.128   4.439
   85PA    H16R 3618   0.885   2.032   4.492
   85PA    H16S 3619   0.968   2.167   4.408
   85PA    H16T 3620   0.815   2.114   4.345
   85PA    C115 3621   0.777   2.226   4.512
   85PA    H15R 3622   0.739   2.311   4.450
   85PA    H15S 3623   0.682   2.174   4.536
   85PA    C114 3624   0.850   2.288   4.628
   85PA    H14R 3625   0.949   2.328   4.594
   85PA    H14S 3626   0.790   2.375   4.664
   85PA    C113 3627   0.865   2.176   4.730
   85PA    H13R 3628   0.763   2.133   4.743
   85PA    H13S 3629   0.929   2.096   4.688
   85PA    C112 3630   0.922   2.213   4.867
   85PA    H12R 3631   0.934   2.116   4.921
   85PA    H12S 3632   1.022   2.259   4.856
   85PA    C111 3633   0.824   2.301   4.947
   85PA    H11R 3634   0.828   2.405   4.909
   85PA    H11S 3635   0.722   2.262   4.927
   85PA    C110 3636   0.841   2.300   5.101
   85PA    H10R 3637   0.748   2.345   5.145
   85PA    H10S 3638   0.846   2.195   5.138
   85PA     C19 3639   0.962   2.379   5.150
   85PA     H9R 3640   1.053   2.337   5.100
   85PA     H9S 3641   0.952   2.485   5.118
   85PA     C18 3642   0.988   2.374   5.302
   85PA     H8R 3643   1.014   2.270   5.332
   85PA     H8S 3644   1.076   2.438   5.326
   85PA     C17 3645   0.873   2.422   5.392
   85PA     H7R 3646   0.849   2.528   5.367
   85PA     H7S 3647   0.782   2.362   5.373
   85PA     C16 3648   0.915   2.414   5.540
   85PA     H6R 3649   0.941   2.309   5.569
   85PA     H6S 3650   1.005   2.477   5.559
   85PA     C15 3651   0.810   2.464   5.637
   85PA     H5R 3652   0.855   2.481   5.738
   85PA     H5S 3653   0.761   2.558   5.603
   85PA     C14 3654   0.710   2.357   5.656
   85PA     H4R 3655   0.651   2.342   5.562
   85PA     H4S 3656   0.760   2.260   5.682
   85PA     C13 3657   0.620   2.394   5.769
   85PA     H3R 3658   0.658   2.404   5.871
   85PA     H3S 3659   0.586   2.497   5.747
   85PA     C12 3660   0.516   2.287   5.779
   85PA     H2R 3661   0.462   2.305   5.873
   85PA     H2S 3662   0.443   2.273   5.694
   86PC     C11 3663   0.548   2.156   5.742
   86PC     O12 3664   0.556   2.116   5.627
   86PC     O11 3665   0.520   2.097   5.851
   86PC      C1 3666   0.544   1.963   5.845
   86PC      HR 3667   0.491   1.919   5.929
   86PC      HS 3668   0.507   1.922   5.759
   86PC      C2 3669   0.691   1.928   5.828
   86PC      HX 3670   0.692   1.818   5.834
   86PC      C3 3671   0.761   1.998   5.941
   86PC      HA 3672   0.699   1.993   6.032
   86PC      HB 3673   0.857   1.944   5.955
   86PC     O31 3674   0.779   2.135   5.903
   86PC     P31 3675   0.870   2.227   5.988
   86PC     O32 3676   0.899   2.131   6.109
   86PC     C31 3677   0.881   2.177   6.241
   86PC     H1A 3678   0.780   2.222   6.256
   86PC     H1B 3679   0.886   2.088   6.308
   86PC     C32 3680   0.988   2.281   6.277
   86PC     H2A 3681   0.995   2.350   6.193
   86PC     H2B 3682   0.953   2.337   6.362
   86PC     N31 3683   1.124   2.223   6.307
   86PC     C33 3684   1.171   2.149   6.187
   86PC     H3A 3685   1.100   2.076   6.149
   86PC     H3B 3686   1.267   2.103   6.207
   86PC     H3C 3687   1.186   2.219   6.105
   86PC     C34 3688   1.118   2.122   6.416
   86PC     H4A 3689   1.068   2.165   6.503
   86PC     H4B 3690   1.218   2.091   6.444
   86PC     H4C 3691   1.063   2.034   6.384
   86PC     C35 3692   1.223   2.329   6.347
   86PC     H5A 3693   1.319   2.285   6.375
   86PC     H5B 3694   1.190   2.387   6.432
   86PC     H5C 3695   1.249   2.398   6.266
   86PC     O33 3696   1.001   2.250   5.925
   86PC     O34 3697   0.790   2.341   6.040
   86PC     O21 3698   0.750   1.975   5.705
   86PC     C21 3699   0.721   1.909   5.596
   86PC     O22 3700   0.650   1.809   5.592
   87PA    C116 3701   1.123   1.745   4.297
   87PA    H16R 3702   1.085   1.833   4.353
   87PA    H16S 3703   1.225   1.756   4.257
   87PA    H16T 3704   1.114   1.655   4.363
   87PA    C115 3705   1.040   1.733   4.173
   87PA    H15R 3706   0.979   1.801   4.132
   87PA    H15S 3707   1.064   1.669   4.089
   87PA    C114 3708   0.903   1.743   4.205
   87PA    H14R 3709   0.882   1.638   4.190
   87PA    H14S 3710   0.935   1.662   4.276
   87PA    C113 3711   0.772   1.873   4.230
   87PA    H13R 3712   0.813   1.959   4.266
   87PA    H13S 3713   0.742   1.889   4.125
   87PA    C112 3714   0.614   1.879   4.337
   87PA    H12R 3715   0.542   1.935   4.280
   87PA    H12S 3716   0.533   1.815   4.308
   87PA    C111 3717   0.560   1.761   4.459
   87PA    H11R 3718   0.575   1.652   4.448
   87PA    H11S 3719   0.629   1.824   4.513
   87PA    C110 3720   0.488   1.727   4.594
   87PA    H10R 3721   0.504   1.826   4.627
   87PA    H10S 3722   0.385   1.682   4.597
   87PA     C19 3723   0.527   1.725   4.736
   87PA     H9R 3724   0.436   1.714   4.801
   87PA     H9S 3725   0.543   1.632   4.690
   87PA     C18 3726   0.637   1.818   4.790
   87PA     H8R 3727   0.743   1.792   4.772
   87PA     H8S 3728   0.641   1.919   4.751
   87PA     C17 3729   0.638   1.791   4.933
   87PA     H7R 3730   0.540   1.787   4.984
   87PA     H7S 3731   0.666   1.688   4.920
   87PA     C16 3732   0.758   1.855   4.995
   87PA     H6R 3733   0.849   1.832   4.934
   87PA     H6S 3734   0.745   1.965   4.992
   87PA     C15 3735   0.783   1.796   5.132
   87PA     H5R 3736   0.693   1.736   5.163
   87PA     H5S 3737   0.870   1.727   5.128
   87PA     C14 3738   0.805   1.911   5.228
   87PA     H4R 3739   0.887   1.976   5.191
   87PA     H4S 3740   0.711   1.969   5.221
   87PA     C13 3741   0.826   1.864   5.371
   87PA     H3R 3742   0.761   1.775   5.383
   87PA     H3S 3743   0.931   1.831   5.385
   87PA     C12 3744   0.794   1.972   5.477
   87PA     H2R 3745   0.887   2.017   5.516
   87PA     H2S 3746   0.737   2.056   5.435
   88PA    C116 3747   1.578   0.670   4.028
   88PA    H16R 3748   1.617   0.762   3.983
   88PA    H16S 3749   1.554   0.600   3.944
   88PA    H16T 3750   1.643   0.622   4.105
   88PA    C115 3751   1.449   0.680   4.091
   88PA    H15R 3752   1.371   0.695   4.013
   88PA    H15S 3753   1.442   0.575   4.107
   88PA    C114 3754   1.415   0.760   4.218
   88PA    H14R 3755   1.476   0.849   4.225
   88PA    H14S 3756   1.304   0.772   4.209
   88PA    C113 3757   1.421   0.737   4.364
   88PA    H13R 3758   1.366   0.651   4.398
   88PA    H13S 3759   1.527   0.731   4.392
   88PA    C112 3760   1.330   0.814   4.455
   88PA    H12R 3761   1.347   0.921   4.442
   88PA    H12S 3762   1.221   0.790   4.436
   88PA    C111 3763   1.377   0.756   4.586
   88PA    H11R 3764   1.482   0.717   4.582
   88PA    H11S 3765   1.369   0.833   4.662
   88PA    C110 3766   1.300   0.639   4.637
   88PA    H10R 3767   1.195   0.669   4.641
   88PA    H10S 3768   1.308   0.545   4.576
   88PA     C19 3769   1.346   0.615   4.778
   88PA     H9R 3770   1.295   0.518   4.779
   88PA     H9S 3771   1.456   0.598   4.782
   88PA     C18 3772   1.305   0.720   4.885
   88PA     H8R 3773   1.290   0.818   4.837
   88PA     H8S 3774   1.204   0.706   4.928
   88PA     C17 3775   1.401   0.735   5.008
   88PA     H7R 3776   1.488   0.792   4.972
   88PA     H7S 3777   1.344   0.794   5.084
   88PA     C16 3778   1.452   0.607   5.079
   88PA     H6R 3779   1.368   0.575   5.143
   88PA     H6S 3780   1.484   0.530   5.005
   88PA     C15 3781   1.548   0.603   5.195
   88PA     H5R 3782   1.571   0.496   5.215
   88PA     H5S 3783   1.641   0.649   5.162
   88PA     C14 3784   1.487   0.660   5.325
   88PA     H4R 3785   1.440   0.759   5.306
   88PA     H4S 3786   1.408   0.597   5.368
   88PA     C13 3787   1.591   0.665   5.434
   88PA     H3R 3788   1.687   0.644   5.380
   88PA     H3S 3789   1.594   0.767   5.476
   88PA     C12 3790   1.573   0.565   5.551
   88PA     H2R 3791   1.504   0.606   5.628
   88PA     H2S 3792   1.535   0.466   5.517
   89PC     C11 3793   1.709   0.540   5.614
   89PC     O12 3794   1.814   0.547   5.553
   89PC     O11 3795   1.695   0.503   5.741
   89PC      C1 3796   1.818   0.500   5.817
   89PC      HR 3797   1.810   0.425   5.898
   89PC      HS 3798   1.907   0.472   5.755
   89PC      C2 3799   1.848   0.636   5.883
   89PC      HX 3800   1.934   0.623   5.952
   89PC      C3 3801   1.727   0.695   5.962
   89PC      HA 3802   1.670   0.610   6.007
   89PC      HB 3803   1.768   0.759   6.043
   89PC     O31 3804   1.645   0.775   5.878
   89PC     P31 3805   1.500   0.818   5.920
   89PC     O32 3806   1.516   0.847   6.079
   89PC     C31 3807   1.583   0.967   6.120
   89PC     H1A 3808   1.664   0.994   6.047
   89PC     H1B 3809   1.512   1.052   6.125
   89PC     C32 3810   1.656   0.951   6.257
   89PC     H2A 3811   1.718   0.864   6.246
   89PC     H2B 3812   1.723   1.036   6.267
   89PC     N31 3813   1.573   0.938   6.385
   89PC     C33 3814   1.466   0.835   6.366
   89PC     H3A 3815   1.507   0.739   6.339
   89PC     H3B 3816   1.404   0.864   6.280
   89PC     H3C 3817   1.406   0.827   6.455
   89PC     C34 3818   1.508   1.070   6.415
   89PC     H4A 3819   1.452   1.106   6.329
   89PC     H4B 3820   1.583   1.143   6.441
   89PC     H4C 3821   1.439   1.062   6.499
   89PC     C35 3822   1.664   0.901   6.498
   89PC     H5A 3823   1.715   0.808   6.476
   89PC     H5B 3824   1.613   0.891   6.594
   89PC     H5C 3825   1.740   0.977   6.511
   89PC     O33 3826   1.471   0.943   5.847
   89PC     O34 3827   1.407   0.705   5.902
   89PC     O21 3828   1.890   0.717   5.776
   89PC     C21 3829   1.906   0.843   5.794
   89PC     O22 3830   1.921   0.903   5.899
   90PA    C116 3831   1.707   0.949   4.215
   90PA    H16R 3832   1.703   0.919   4.109
   90PA    H16S 3833   1.759   1.039   4.198
   90PA    H16T 3834   1.607   0.976   4.245
   90PA    C115 3835   1.808   0.878   4.307
   90PA    H15R 3836   1.784   0.771   4.305
   90PA    H15S 3837   1.903   0.894   4.256
   90PA    C114 3838   1.835   0.905   4.453
   90PA    H14R 3839   1.920   0.843   4.490
   90PA    H14S 3840   1.869   1.005   4.486
   90PA    C113 3841   1.711   0.867   4.519
   90PA    H13R 3842   1.632   0.928   4.470
   90PA    H13S 3843   1.692   0.761   4.494
   90PA    C112 3844   1.737   0.896   4.664
   90PA    H12R 3845   1.794   0.990   4.683
   90PA    H12S 3846   1.643   0.900   4.719
   90PA    C111 3847   1.808   0.780   4.724
   90PA    H11R 3848   1.747   0.692   4.691
   90PA    H11S 3849   1.911   0.772   4.683
   90PA    C110 3850   1.804   0.786   4.874
   90PA    H10R 3851   1.698   0.793   4.909
   90PA    H10S 3852   1.848   0.690   4.909
   90PA     C19 3853   1.882   0.899   4.938
   90PA     H9R 3854   1.987   0.893   4.903
   90PA     H9S 3855   1.848   1.001   4.908
   90PA     C18 3856   1.876   0.879   5.091
   90PA     H8R 3857   1.910   0.778   5.119
   90PA     H8S 3858   1.947   0.950   5.131
   90PA     C17 3859   1.739   0.905   5.153
   90PA     H7R 3860   1.695   0.975   5.082
   90PA     H7S 3861   1.664   0.829   5.138
   90PA     C16 3862   1.736   0.935   5.305
   90PA     H6R 3863   1.639   0.981   5.336
   90PA     H6S 3864   1.752   0.841   5.361
   90PA     C15 3865   1.845   1.020   5.362
   90PA     H5R 3866   1.945   0.974   5.357
   90PA     H5S 3867   1.857   1.109   5.299
   90PA     C14 3868   1.813   1.070   5.502
   90PA     H4R 3869   1.906   1.125   5.517
   90PA     H4S 3870   1.730   1.142   5.510
   90PA     C13 3871   1.790   0.976   5.619
   90PA     H3R 3872   1.760   1.035   5.710
   90PA     H3S 3873   1.701   0.914   5.600
   90PA     C12 3874   1.916   0.899   5.655
   90PA     H2R 3875   1.934   0.821   5.579
   90PA     H2S 3876   2.007   0.958   5.659
   91PA    C116 3877   0.774   1.661   3.984
   91PA    H16R 3878   0.772   1.569   3.927
   91PA    H16S 3879   0.879   1.652   4.004
   91PA    H16T 3880   0.778   1.762   3.944
   91PA    C115 3881   0.687   1.622   4.101
   91PA    H15R 3882   0.588   1.614   4.047
   91PA    H15S 3883   0.727   1.527   4.141
   91PA    C114 3884   0.681   1.639   4.264
   91PA    H14R 3885   0.638   1.718   4.196
   91PA    H14S 3886   0.571   1.639   4.266
   91PA    C113 3887   0.791   1.700   4.414
   91PA    H13R 3888   0.875   1.777   4.408
   91PA    H13S 3889   0.787   1.807   4.452
   91PA    C112 3890   0.867   1.631   4.523
   91PA    H12R 3891   0.913   1.545   4.477
   91PA    H12S 3892   0.938   1.707   4.572
   91PA    C111 3893   0.756   1.602   4.611
   91PA    H11R 3894   0.731   1.708   4.619
   91PA    H11S 3895   0.680   1.546   4.556
   91PA    C110 3896   0.758   1.522   4.737
   91PA    H10R 3897   0.823   1.445   4.696
   91PA    H10S 3898   0.810   1.586   4.810
   91PA     C19 3899   0.619   1.460   4.781
   91PA     H9R 3900   0.550   1.530   4.834
   91PA     H9S 3901   0.552   1.426   4.698
   91PA     C18 3902   0.613   1.389   4.908
   91PA     H8R 3903   0.506   1.361   4.926
   91PA     H8S 3904   0.676   1.305   4.884
   91PA     C17 3905   0.667   1.483   5.014
   91PA     H7R 3906   0.766   1.526   4.986
   91PA     H7S 3907   0.596   1.566   5.039
   91PA     C16 3908   0.682   1.415   5.142
   91PA     H6R 3909   0.736   1.321   5.117
   91PA     H6S 3910   0.742   1.481   5.208
   91PA     C15 3911   0.543   1.391   5.199
   91PA     H5R 3912   0.503   1.487   5.239
   91PA     H5S 3913   0.470   1.356   5.123
   91PA     C14 3914   0.562   1.288   5.308
   91PA     H4R 3915   0.464   1.242   5.332
   91PA     H4S 3916   0.630   1.208   5.270
   91PA     C13 3917   0.624   1.357   5.430
   91PA     H3R 3918   0.730   1.385   5.410
   91PA     H3S 3919   0.569   1.453   5.445
   91PA     C12 3920   0.614   1.270   5.557
   91PA     H2R 3921   0.510   1.231   5.563
   91PA     H2S 3922   0.686   1.186   5.549
   92PC     C11 3923   0.641   1.348   5.686
   92PC     O12 3924   0.596   1.320   5.796
   92PC     O11 3925   0.710   1.455   5.654
   92PC      C1 3926   0.736   1.548   5.759
   92PC      HR 3927   0.736   1.648   5.713
   92PC      HS 3928   0.658   1.549   5.838
   92PC      C2 3929   0.877   1.527   5.818
   92PC      HX 3930   0.872   1.432   5.877
   92PC      C3 3931   0.911   1.644   5.915
   92PC      HA 3932   0.912   1.737   5.853
   92PC      HB 3933   0.834   1.656   5.993
   92PC     O31 3934   1.039   1.632   5.975
   92PC     P31 3935   1.076   1.510   6.067
   92PC     O32 3936   0.932   1.458   6.113
   92PC     C31 3937   0.920   1.356   6.211
   92PC     H1A 3938   0.914   1.256   6.162
   92PC     H1B 3939   1.008   1.353   6.279
   92PC     C32 3940   0.795   1.381   6.298
   92PC     H2A 3941   0.798   1.315   6.383
   92PC     H2B 3942   0.804   1.482   6.338
   92PC     N31 3943   0.659   1.372   6.230
   92PC     C33 3944   0.656   1.267   6.122
   92PC     H3A 3945   0.570   1.277   6.056
   92PC     H3B 3946   0.656   1.167   6.162
   92PC     H3C 3947   0.745   1.279   6.061
   92PC     C34 3948   0.637   1.501   6.160
   92PC     H4A 3949   0.715   1.511   6.085
   92PC     H4B 3950   0.641   1.586   6.226
   92PC     H4C 3951   0.540   1.501   6.111
   92PC     C35 3952   0.555   1.346   6.335
   92PC     H5A 3953   0.576   1.250   6.382
   92PC     H5B 3954   0.457   1.339   6.290
   92PC     H5C 3955   0.556   1.422   6.412
   92PC     O33 3956   1.145   1.409   5.985
   92PC     O34 3957   1.150   1.567   6.183
   92PC     O21 3958   0.975   1.520   5.712
   92PC     C21 3959   1.003   1.396   5.670
   92PC     O22 3960   0.957   1.293   5.715
   93PA    C116 3961   0.845   1.088   4.080
   93PA    H16R 3962   0.916   1.003   4.083
   93PA    H16S 3963   0.857   1.129   3.975
   93PA    H16T 3964   0.743   1.054   4.097
   93PA    C115 3965   0.878   1.201   4.178
   93PA    H15R 3966   0.965   1.225   4.117
   93PA    H15S 3967   0.812   1.289   4.172
   93PA    C114 3968   0.939   1.193   4.321
   93PA    H14R 3969   0.976   1.092   4.348
   93PA    H14S 3970   1.027   1.261   4.341
   93PA    C113 3971   0.849   1.242   4.422
   93PA    H13R 3972   0.824   1.349   4.402
   93PA    H13S 3973   0.763   1.174   4.402
   93PA    C112 3974   0.919   1.218   4.554
   93PA    H12R 3975   0.982   1.126   4.552
   93PA    H12S 3976   0.987   1.302   4.580
   93PA    C111 3977   0.807   1.193   4.651
   93PA    H11R 3978   0.742   1.281   4.651
   93PA    H11S 3979   0.744   1.113   4.607
   93PA    C110 3980   0.854   1.154   4.790
   93PA    H10R 3981   0.764   1.144   4.853
   93PA    H10S 3982   0.898   1.052   4.784
   93PA     C19 3983   0.957   1.249   4.854
   93PA     H9R 3984   1.049   1.251   4.791
   93PA     H9S 3985   0.918   1.353   4.857
   93PA     C18 3986   1.000   1.207   4.995
   93PA     H8R 3987   0.911   1.194   5.061
   93PA     H8S 3988   1.050   1.109   4.986
   93PA     C17 3989   1.099   1.305   5.061
   93PA     H7R 3990   1.183   1.322   4.990
   93PA     H7S 3991   1.050   1.403   5.080
   93PA     C16 3992   1.155   1.249   5.192
   93PA     H6R 3993   1.071   1.213   5.255
   93PA     H6S 3994   1.221   1.161   5.171
   93PA     C15 3995   1.237   1.351   5.271
   93PA     H5R 3996   1.327   1.381   5.213
   93PA     H5S 3997   1.176   1.443   5.287
   93PA     C14 3998   1.279   1.292   5.406
   93PA     H4R 3999   1.332   1.196   5.391
   93PA     H4S 4000   1.358   1.354   5.452
   93PA     C13 4001   1.159   1.273   5.502
   93PA     H3R 4002   1.085   1.202   5.461
   93PA     H3S 4003   1.195   1.221   5.593
   93PA     C12 4004   1.085   1.405   5.539
   93PA     H2R 4005   1.156   1.486   5.550
   93PA     H2S 4006   1.019   1.439   5.458
   94PA    C116 4007   3.023   0.940   4.391
   94PA    H16R 4008   2.942   0.867   4.381
   94PA    H16S 4009   3.054   0.972   4.290
   94PA    H16T 4010   2.976   1.031   4.433
   94PA    C115 4011   3.142   0.895   4.480
   94PA    H15R 4012   3.173   0.794   4.453
   94PA    H15S 4013   3.239   0.942   4.468
   94PA    C114 4014   3.124   0.926   4.628
   94PA    H14R 4015   3.218   0.906   4.685
   94PA    H14S 4016   3.100   1.034   4.643
   94PA    C113 4017   3.013   0.836   4.668
   94PA    H13R 4018   2.922   0.862   4.609
   94PA    H13S 4019   3.045   0.734   4.638
   94PA    C112 4020   2.978   0.838   4.813
   94PA    H12R 4021   3.066   0.808   4.874
   94PA    H12S 4022   2.947   0.940   4.844
   94PA    C111 4023   2.862   0.741   4.828
   94PA    H11R 4024   2.781   0.770   4.757
   94PA    H11S 4025   2.894   0.638   4.799
   94PA    C110 4026   2.809   0.739   4.968
   94PA    H10R 4027   2.777   0.841   5.000
   94PA    H10S 4028   2.719   0.673   4.968
   94PA     C19 4029   2.908   0.682   5.068
   94PA     H9R 4030   2.940   0.583   5.028
   94PA     H9S 4031   3.001   0.744   5.078
   94PA     C18 4032   2.836   0.671   5.202
   94PA     H8R 4033   2.838   0.770   5.252
   94PA     H8S 4034   2.730   0.644   5.181
   94PA     C17 4035   2.891   0.565   5.294
   94PA     H7R 4036   2.851   0.468   5.256
   94PA     H7S 4037   3.002   0.567   5.287
   94PA     C16 4038   2.852   0.585   5.441
   94PA     H6R 4039   2.893   0.681   5.478
   94PA     H6S 4040   2.741   0.585   5.444
   94PA     C15 4041   2.896   0.474   5.535
   94PA     H5R 4042   2.861   0.486   5.640
   94PA     H5S 4043   2.844   0.389   5.487
   94PA     C14 4044   3.043   0.443   5.534
   94PA     H4R 4045   3.064   0.341   5.567
   94PA     H4S 4046   3.064   0.440   5.428
   94PA     C13 4047   3.142   0.538   5.596
   94PA     H3R 4048   3.160   0.621   5.526
   94PA     H3S 4049   3.108   0.574   5.696
   94PA     C12 4050   3.266   0.453   5.613
   94PA     H2R 4051   3.237   0.372   5.683
   94PA     H2S 4052   3.293   0.410   5.518
   95PC     C11 4053   3.389   0.516   5.668
   95PC     O12 4054   3.486   0.558   5.606
   95PC     O11 4055   3.365   0.522   5.795
   95PC      C1 4056   3.420   0.634   5.855
   95PC      HR 4057   3.424   0.614   5.964
   95PC      HS 4058   3.526   0.651   5.822
   95PC      C2 4059   3.343   0.767   5.823
   95PC      HX 4060   3.421   0.837   5.835
   95PC      C3 4061   3.219   0.797   5.916
   95PC      HA 4062   3.242   0.801   6.024
   95PC      HB 4063   3.181   0.900   5.899
   95PC     O31 4064   3.117   0.704   5.897
   95PC     P31 4065   2.968   0.723   5.950
   95PC     O32 4066   2.969   0.618   6.069
   95PC     C31 4067   3.058   0.639   6.180
   95PC     H1A 4068   3.164   0.624   6.148
   95PC     H1B 4069   3.051   0.742   6.222
   95PC     C32 4070   3.025   0.533   6.287
   95PC     H2A 4071   3.044   0.438   6.238
   95PC     H2B 4072   3.098   0.542   6.367
   95PC     N31 4073   2.886   0.533   6.349
   95PC     C33 4074   2.876   0.654   6.437
   95PC     H3A 4075   2.782   0.657   6.489
   95PC     H3B 4076   2.885   0.743   6.374
   95PC     H3C 4077   2.959   0.657   6.507
   95PC     C34 4078   2.867   0.407   6.427
   95PC     H4A 4079   2.942   0.398   6.505
   95PC     H4B 4080   2.874   0.318   6.364
   95PC     H4C 4081   2.770   0.406   6.476
   95PC     C35 4082   2.777   0.538   6.249
   95PC     H5A 4083   2.798   0.605   6.164
   95PC     H5B 4084   2.679   0.563   6.287
   95PC     H5C 4085   2.768   0.440   6.205
   95PC     O33 4086   2.951   0.857   6.008
   95PC     O34 4087   2.880   0.676   5.842
   95PC     O21 4088   3.313   0.766   5.684
   95PC     C21 4089   3.413   0.814   5.604
   95PC     O22 4090   3.504   0.883   5.647
   96PA    C116 4091   2.935   0.449   4.519
   96PA    H16R 4092   2.842   0.400   4.550
   96PA    H16S 4093   2.974   0.368   4.452
   96PA    H16T 4094   2.918   0.548   4.476
   96PA    C115 4095   3.052   0.465   4.606
   96PA    H15R 4096   3.005   0.494   4.700
   96PA    H15S 4097   3.095   0.364   4.596
   96PA    C114 4098   3.187   0.528   4.576
   96PA    H14R 4099   3.239   0.444   4.525
   96PA    H14S 4100   3.183   0.612   4.507
   96PA    C113 4101   3.276   0.549   4.701
   96PA    H13R 4102   3.360   0.619   4.683
   96PA    H13S 4103   3.212   0.596   4.776
   96PA    C112 4104   3.338   0.409   4.740
   96PA    H12R 4105   3.249   0.361   4.737
   96PA    H12S 4106   3.367   0.332   4.665
   96PA    C111 4107   3.431   0.393   4.859
   96PA    H11R 4108   3.427   0.293   4.907
   96PA    H11S 4109   3.520   0.366   4.804
   96PA    C110 4110   3.455   0.519   4.951
   96PA    H10R 4111   3.527   0.483   5.018
   96PA    H10S 4112   3.497   0.602   4.897
   96PA     C19 4113   3.370   0.559   5.076
   96PA     H9R 4114   3.273   0.607   5.054
   96PA     H9S 4115   3.367   0.458   5.106
   96PA     C18 4116   3.391   0.615   5.213
   96PA     H8R 4117   3.295   0.649   5.254
   96PA     H8S 4118   3.415   0.569   5.307
   96PA     C17 4119   3.504   0.687   5.186
   96PA     H7R 4120   3.543   0.704   5.288
   96PA     H7S 4121   3.577   0.620   5.147
   96PA     C16 4122   3.450   0.786   5.087
   96PA     H6R 4123   3.528   0.860   5.104
   96PA     H6S 4124   3.447   0.762   4.980
   96PA     C15 4125   3.307   0.831   5.110
   96PA     H5R 4126   3.260   0.879   5.022
   96PA     H5S 4127   3.220   0.772   5.149
   96PA     C14 4128   3.333   0.921   5.218
   96PA     H4R 4129   3.377   1.003   5.168
   96PA     H4S 4130   3.230   0.948   5.220
   96PA     C13 4131   3.420   0.893   5.344
   96PA     H3R 4132   3.524   0.876   5.322
   96PA     H3S 4133   3.454   0.992   5.373
   96PA     C12 4134   3.364   0.797   5.457
   96PA     H2R 4135   3.256   0.812   5.464
   96PA     H2S 4136   3.339   0.694   5.437
   97PA    C116 4137  -0.101   1.654   4.243
   97PA    H16R 4138  -0.179   1.728   4.273
   97PA    H16S 4139  -0.065   1.668   4.141
   97PA    H16T 4140  -0.011   1.682   4.298
   97PA    C115 4141  -0.168   1.520   4.266
   97PA    H15R 4142  -0.257   1.497   4.204
   97PA    H15S 4143  -0.099   1.436   4.249
   97PA    C114 4144  -0.215   1.529   4.405
   97PA    H14R 4145  -0.289   1.612   4.417
   97PA    H14S 4146  -0.268   1.432   4.415
   97PA    C113 4147  -0.085   1.555   4.482
   97PA    H13R 4148  -0.008   1.489   4.437
   97PA    H13S 4149  -0.059   1.664   4.478
   97PA    C112 4150  -0.090   1.533   4.628
   97PA    H12R 4151  -0.168   1.608   4.654
   97PA    H12S 4152  -0.120   1.426   4.639
   97PA    C111 4153   0.024   1.570   4.722
   97PA    H11R 4154   0.112   1.511   4.693
   97PA    H11S 4155   0.037   1.679   4.707
   97PA    C110 4156   0.003   1.542   4.873
   97PA    H10R 4157  -0.045   1.444   4.899
   97PA    H10S 4158   0.093   1.559   4.934
   97PA     C19 4159  -0.090   1.639   4.933
   97PA     H9R 4160  -0.053   1.742   4.917
   97PA     H9S 4161  -0.168   1.650   4.859
   97PA     C18 4162  -0.129   1.599   5.081
   97PA     H8R 4163  -0.227   1.648   5.100
   97PA     H8S 4164  -0.160   1.496   5.105
   97PA     C17 4165  -0.017   1.649   5.173
   97PA     H7R 4166   0.057   1.569   5.161
   97PA     H7S 4167   0.027   1.742   5.132
   97PA     C16 4168  -0.039   1.683   5.321
   97PA     H6R 4169   0.048   1.744   5.353
   97PA     H6S 4170  -0.121   1.748   5.352
   97PA     C15 4171  -0.055   1.556   5.399
   97PA     H5R 4172  -0.148   1.501   5.371
   97PA     H5S 4173   0.030   1.491   5.370
   97PA     C14 4174  -0.062   1.590   5.546
   97PA     H4R 4175   0.044   1.580   5.577
   97PA     H4S 4176  -0.091   1.696   5.563
   97PA     C13 4177  -0.162   1.497   5.618
   97PA     H3R 4178  -0.263   1.516   5.578
   97PA     H3S 4179  -0.134   1.393   5.591
   97PA     C12 4180  -0.172   1.510   5.772
   97PA     H2R 4181  -0.176   1.611   5.814
   97PA     H2S 4182  -0.257   1.454   5.813
   98PC     C11 4183  -0.045   1.472   5.835
   98PC     O12 4184   0.052   1.458   5.765
   98PC     O11 4185  -0.061   1.461   5.965
   98PC      C1 4186   0.032   1.441   6.073
   98PC      HR 4187  -0.020   1.408   6.165
   98PC      HS 4188   0.098   1.363   6.056
   98PC      C2 4189   0.168   1.512   6.090
   98PC      HX 4190   0.234   1.449   6.157
   98PC      C3 4191   0.131   1.636   6.164
   98PC      HA 4192   0.073   1.604   6.254
   98PC      HB 4193   0.223   1.689   6.194
   98PC     O31 4194   0.048   1.705   6.074
   98PC     P31 4195   0.016   1.856   6.098
   98PC     O32 4196   0.159   1.910   6.143
   98PC     C31 4197   0.257   1.958   6.050
   98PC     H1A 4198   0.316   1.875   6.009
   98PC     H1B 4199   0.214   1.988   5.954
   98PC     C32 4200   0.345   2.069   6.117
   98PC     H2A 4201   0.402   2.123   6.043
   98PC     H2B 4202   0.278   2.143   6.162
   98PC     N31 4203   0.438   2.015   6.224
   98PC     C33 4204   0.354   1.988   6.346
   98PC     H3A 4205   0.269   1.927   6.316
   98PC     H3B 4206   0.314   2.081   6.386
   98PC     H3C 4207   0.412   1.939   6.423
   98PC     C34 4208   0.548   2.107   6.263
   98PC     H4A 4209   0.588   2.077   6.360
   98PC     H4B 4210   0.510   2.208   6.277
   98PC     H4C 4211   0.630   2.108   6.192
   98PC     C35 4212   0.495   1.885   6.178
   98PC     H5A 4213   0.557   1.837   6.251
   98PC     H5B 4214   0.550   1.899   6.086
   98PC     H5C 4215   0.412   1.818   6.155
   98PC     O33 4216  -0.021   1.919   5.970
   98PC     O34 4217  -0.077   1.865   6.211
   98PC     O21 4218   0.231   1.525   5.962
   98PC     C21 4219   0.340   1.594   5.962
   98PC     O22 4220   0.409   1.620   6.060
   99PA    C116 4221   0.291   1.777   4.406
   99PA    H16R 4222   0.347   1.681   4.417
   99PA    H16S 4223   0.331   1.777   4.301
   99PA    H16T 4224   0.200   1.726   4.433
   99PA    C115 4225   0.331   1.905   4.499
   99PA    H15R 4226   0.439   1.936   4.502
   99PA    H15S 4227   0.346   1.976   4.429
   99PA    C114 4228   0.310   1.938   4.655
   99PA    H14R 4229   0.241   1.866   4.698
   99PA    H14S 4230   0.372   1.883   4.724
   99PA    C113 4231   0.403   2.041   4.732
   99PA    H13R 4232   0.512   2.043   4.706
   99PA    H13S 4233   0.369   2.140   4.702
   99PA    C112 4234   0.395   2.024   4.887
   99PA    H12R 4235   0.294   1.990   4.914
   99PA    H12S 4236   0.460   1.948   4.931
   99PA    C111 4237   0.442   2.149   4.959
   99PA    H11R 4238   0.521   2.194   4.895
   99PA    H11S 4239   0.354   2.216   4.964
   99PA    C110 4240   0.506   2.124   5.096
   99PA    H10R 4241   0.602   2.070   5.081
   99PA    H10S 4242   0.533   2.221   5.142
   99PA     C19 4243   0.422   2.040   5.193
   99PA     H9R 4244   0.315   2.066   5.187
   99PA     H9S 4245   0.435   1.932   5.169
   99PA     C18 4246   0.467   2.062   5.336
   99PA     H8R 4247   0.576   2.045   5.334
   99PA     H8S 4248   0.458   2.167   5.370
   99PA     C17 4249   0.405   1.959   5.430
   99PA     H7R 4250   0.367   1.870   5.377
   99PA     H7S 4251   0.493   1.923   5.485
   99PA     C16 4252   0.302   2.008   5.533
   99PA     H6R 4253   0.329   2.109   5.571
   99PA     H6S 4254   0.201   2.017   5.490
   99PA     C15 4255   0.300   1.912   5.651
   99PA     H5R 4256   0.398   1.863   5.645
   99PA     H5S 4257   0.279   1.959   5.750
   99PA     C14 4258   0.239   1.777   5.634
   99PA     H4R 4259   0.137   1.793   5.593
   99PA     H4S 4260   0.300   1.717   5.562
   99PA     C13 4261   0.238   1.703   5.767
   99PA     H3R 4262   0.181   1.759   5.844
   99PA     H3S 4263   0.182   1.615   5.741
   99PA     C12 4264   0.371   1.649   5.824
   99PA     H2R 4265   0.416   1.570   5.761
   99PA     H2S 4266   0.446   1.728   5.840
  100PA    C116 4267   0.886   2.978   4.150
  100PA    H16R 4268   0.995   2.973   4.141
  100PA    H16S 4269   0.842   3.033   4.064
  100PA    H16T 4270   0.857   2.872   4.155
  100PA    C115 4271   0.861   3.051   4.278
  100PA    H15R 4272   0.944   3.016   4.345
  100PA    H15S 4273   0.868   3.161   4.259
  100PA    C114 4274   0.729   3.012   4.340
  100PA    H14R 4275   0.649   3.041   4.269
  100PA    H14S 4276   0.737   2.902   4.350
  100PA    C113 4277   0.696   3.069   4.477
  100PA    H13R 4278   0.618   3.005   4.522
  100PA    H13S 4279   0.783   3.059   4.545
  100PA    C112 4280   0.633   3.209   4.472
  100PA    H12R 4281   0.700   3.282   4.428
  100PA    H12S 4282   0.543   3.215   4.409
  100PA    C111 4283   0.603   3.255   4.612
  100PA    H11R 4284   0.540   3.188   4.672
  100PA    H11S 4285   0.702   3.239   4.649
  100PA    C110 4286   0.585   3.403   4.635
  100PA    H10R 4287   0.672   3.462   4.596
  100PA    H10S 4288   0.495   3.438   4.580
  100PA     C19 4289   0.571   3.440   4.783
  100PA     H9R 4290   0.669   3.451   4.836
  100PA     H9S 4291   0.525   3.537   4.761
  100PA     C18 4292   0.461   3.378   4.870
  100PA     H8R 4293   0.367   3.428   4.835
  100PA     H8S 4294   0.454   3.271   4.847
  100PA     C17 4295   0.465   3.402   5.024
  100PA     H7R 4296   0.447   3.509   5.047
  100PA     H7S 4297   0.383   3.342   5.067
  100PA     C16 4298   0.594   3.362   5.097
  100PA     H6R 4299   0.618   3.257   5.066
  100PA     H6S 4300   0.673   3.433   5.064
  100PA     C15 4301   0.596   3.368   5.251
  100PA     H5R 4302   0.698   3.331   5.282
  100PA     H5S 4303   0.587   3.473   5.285
  100PA     C14 4304   0.491   3.281   5.320
  100PA     H4R 4305   0.389   3.318   5.300
  100PA     H4S 4306   0.502   3.181   5.273
  100PA     C13 4307   0.516   3.278   5.472
  100PA     H3R 4308   0.613   3.225   5.490
  100PA     H3S 4309   0.524   3.381   5.507
  100PA     C12 4310   0.410   3.220   5.566
  100PA     H2R 4311   0.308   3.223   5.567
  100PA     H2S 4312   0.365   3.144   5.502
  101PC     C11 4313   0.451   3.195   5.715
  101PC     O12 4314   0.372   3.200   5.808
  101PC     O11 4315   0.582   3.180   5.731
  101PC      C1 4316   0.617   3.189   5.872
  101PC      HR 4317   0.546   3.137   5.939
  101PC      HS 4318   0.714   3.136   5.886
  101PC      C2 4319   0.631   3.338   5.923
  101PC      HX 4320   0.730   3.369   5.884
  101PC      C3 4321   0.635   3.346   6.078
  101PC      HA 4322   0.536   3.308   6.109
  101PC      HB 4323   0.714   3.272   6.106
  101PC     O31 4324   0.665   3.476   6.137
  101PC     P31 4325   0.560   3.561   6.225
  101PC     O32 4326   0.427   3.531   6.147
  101PC     C31 4327   0.319   3.624   6.155
  101PC     H1A 4328   0.309   3.666   6.258
  101PC     H1B 4329   0.330   3.710   6.084
  101PC     C32 4330   0.193   3.549   6.120
  101PC     H2A 4331   0.108   3.600   6.163
  101PC     H2B 4332   0.179   3.552   6.012
  101PC     N31 4333   0.189   3.404   6.160
  101PC     C33 4334   0.227   3.378   6.303
  101PC     H3A 4335   0.157   3.422   6.372
  101PC     H3B 4336   0.327   3.416   6.321
  101PC     H3C 4337   0.229   3.271   6.322
  101PC     C34 4338   0.264   3.313   6.070
  101PC     H4A 4339   0.370   3.324   6.086
  101PC     H4B 4340   0.244   3.333   5.966
  101PC     H4C 4341   0.238   3.209   6.090
  101PC     C35 4342   0.055   3.365   6.145
  101PC     H5A 4343   0.015   3.384   6.046
  101PC     H5B 4344  -0.012   3.417   6.214
  101PC     H5C 4345   0.038   3.259   6.165
  101PC     O33 4346   0.562   3.521   6.367
  101PC     O34 4347   0.569   3.706   6.213
  101PC     O21 4348   0.519   3.423   5.880
  101PC     C21 4349   0.548   3.465   5.758
  101PC     O22 4350   0.640   3.421   5.692
  102PA    C116 4351   0.364   3.660   4.302
  102PA    H16R 4352   0.360   3.767   4.277
  102PA    H16S 4353   0.343   3.633   4.201
  102PA    H16T 4354   0.462   3.613   4.327
  102PA    C115 4355   0.256   3.617   4.392
  102PA    H15R 4356   0.157   3.652   4.354
  102PA    H15S 4357   0.249   3.508   4.411
  102PA    C114 4358   0.298   3.662   4.522
  102PA    H14R 4359   0.405   3.633   4.535
  102PA    H14S 4360   0.289   3.773   4.518
  102PA    C113 4361   0.211   3.585   4.617
  102PA    H13R 4362   0.107   3.576   4.577
  102PA    H13S 4363   0.252   3.481   4.626
  102PA    C112 4364   0.218   3.663   4.744
  102PA    H12R 4365   0.325   3.656   4.775
  102PA    H12S 4366   0.195   3.769   4.721
  102PA    C111 4367   0.126   3.606   4.848
  102PA    H11R 4368   0.022   3.635   4.822
  102PA    H11S 4369   0.134   3.495   4.846
  102PA    C110 4370   0.161   3.659   4.987
  102PA    H10R 4371   0.272   3.657   5.001
  102PA    H10S 4372   0.129   3.765   4.994
  102PA     C19 4373   0.096   3.575   5.096
  102PA     H9R 4374  -0.010   3.606   5.112
  102PA     H9S 4375   0.095   3.469   5.062
  102PA     C18 4376   0.177   3.578   5.226
  102PA     H8R 4377   0.149   3.488   5.285
  102PA     H8S 4378   0.284   3.567   5.200
  102PA     C17 4379   0.161   3.703   5.313
  102PA     H7R 4380   0.184   3.795   5.255
  102PA     H7S 4381   0.056   3.711   5.350
  102PA     C16 4382   0.257   3.694   5.433
  102PA     H6R 4383   0.359   3.667   5.398
  102PA     H6S 4384   0.264   3.791   5.486
  102PA     C15 4385   0.207   3.588   5.530
  102PA     H5R 4386   0.098   3.579   5.510
  102PA     H5S 4387   0.258   3.491   5.508
  102PA     C14 4388   0.216   3.623   5.678
  102PA     H4R 4389   0.233   3.732   5.688
  102PA     H4S 4390   0.121   3.599   5.729
  102PA     C13 4391   0.318   3.539   5.750
  102PA     H3R 4392   0.315   3.562   5.859
  102PA     H3S 4393   0.295   3.431   5.733
  102PA     C12 4394   0.456   3.565   5.697
  102PA     H2R 4395   0.464   3.554   5.587
  102PA     H2S 4396   0.494   3.665   5.717
  103PA    C116 4397   4.368   0.313   4.273
  103PA    H16R 4398   4.373   0.361   4.173
  103PA    H16S 4399   4.375   0.201   4.268
  103PA    H16T 4400   4.453   0.343   4.335
  103PA    C115 4401   4.230   0.336   4.305
  103PA    H15R 4402   4.235   0.440   4.342
  103PA    H15S 4403   4.178   0.347   4.209
  103PA    C114 4404   4.192   0.209   4.381
  103PA    H14R 4405   4.085   0.208   4.407
  103PA    H14S 4406   4.218   0.110   4.336
  103PA    C113 4407   4.272   0.214   4.500
  103PA    H13R 4408   4.225   0.141   4.570
  103PA    H13S 4409   4.380   0.183   4.487
  103PA    C112 4410   4.261   0.357   4.549
  103PA    H12R 4411   4.349   0.421   4.515
  103PA    H12S 4412   4.165   0.409   4.528
  103PA    C111 4413   4.283   0.352   4.686
  103PA    H11R 4414   4.335   0.445   4.713
  103PA    H11S 4415   4.192   0.322   4.746
  103PA    C110 4416   4.410   0.277   4.697
  103PA    H10R 4417   4.354   0.185   4.694
  103PA    H10S 4418   4.502   0.310   4.648
  103PA     C19 4419   4.452   0.256   4.827
  103PA     H9R 4420   4.401   0.351   4.850
  103PA     H9S 4421   4.344   0.245   4.864
  103PA     C18 4422   4.596   0.174   4.931
  103PA     H8R 4423   4.630   0.079   4.901
  103PA     H8S 4424   4.654   0.238   4.869
  103PA     C17 4425   4.610   0.165   5.142
  103PA     H7R 4426   4.560   0.081   5.189
  103PA     H7S 4427   4.706   0.175   5.186
  103PA     C16 4428   4.519   0.265   5.270
  103PA     H6R 4429   4.533   0.376   5.256
  103PA     H6S 4430   4.409   0.285   5.257
  103PA     C15 4431   4.533   0.293   5.413
  103PA     H5R 4432   4.480   0.213   5.465
  103PA     H5S 4433   4.640   0.318   5.418
  103PA     C14 4434   4.478   0.424   5.463
  103PA     H4R 4435   4.546   0.496   5.409
  103PA     H4S 4436   4.371   0.439   5.437
  103PA     C13 4437   4.508   0.437   5.611
  103PA     H3R 4438   4.478   0.344   5.660
  103PA     H3S 4439   4.619   0.456   5.610
  103PA     C12 4440   4.452   0.549   5.696
  103PA     H2R 4441   4.519   0.586   5.770
  103PA     H2S 4442   4.485   0.631   5.640
  104PC     C11 4443   4.302   0.574   5.722
  104PC     O12 4444   4.257   0.657   5.800
  104PC     O11 4445   4.231   0.502   5.645
  104PC      C1 4446   4.097   0.512   5.696
  104PC      HR 4447   4.055   0.609   5.732
  104PC      HS 4448   4.037   0.503   5.606
  104PC      C2 4449   4.090   0.406   5.809
  104PC      HX 4450   3.982   0.399   5.829
  104PC      C3 4451   4.143   0.446   5.945
  104PC      HA 4452   4.253   0.436   5.942
  104PC      HB 4453   4.113   0.552   5.963
  104PC     O31 4454   4.090   0.357   6.042
  104PC     P31 4455   4.083   0.398   6.195
  104PC     O32 4456   4.210   0.497   6.203
  104PC     C31 4457   4.341   0.441   6.216
  104PC     H1A 4458   4.344   0.380   6.308
  104PC     H1B 4459   4.365   0.375   6.130
  104PC     C32 4460   4.454   0.548   6.230
  104PC     H2A 4461   4.427   0.612   6.312
  104PC     H2B 4462   4.546   0.497   6.256
  104PC     N31 4463   4.482   0.637   6.113
  104PC     C33 4464   4.360   0.713   6.080
  104PC     H3A 4465   4.291   0.661   6.015
  104PC     H3B 4466   4.392   0.802   6.028
  104PC     H3C 4467   4.303   0.742   6.168
  104PC     C34 4468   4.531   0.559   5.998
  104PC     H4A 4469   4.548   0.627   5.914
  104PC     H4B 4470   4.458   0.486   5.969
  104PC     H4C 4471   4.626   0.510   6.016
  104PC     C35 4472   4.580   0.743   6.141
  104PC     H5A 4473   4.618   0.789   6.051
  104PC     H5B 4474   4.667   0.707   6.195
  104PC     H5C 4475   4.535   0.822   6.200
  104PC     O33 4476   3.959   0.475   6.223
  104PC     O34 4477   4.111   0.278   6.278
  104PC     O21 4478   4.165   0.290   5.762
  104PC     C21 4479   4.116   0.172   5.731
  104PC     O22 4480   4.039   0.103   5.793
  105PA    C116 4481   4.482   0.851   4.517
  105PA    H16R 4482   4.544   0.809   4.439
  105PA    H16S 4483   4.469   0.961   4.509
  105PA    H16T 4484   4.384   0.799   4.505
  105PA    C115 4485   4.536   0.837   4.653
  105PA    H15R 4486   4.573   0.733   4.684
  105PA    H15S 4487   4.613   0.910   4.689
  105PA    C114 4488   4.407   0.855   4.717
  105PA    H14R 4489   4.338   0.938   4.712
  105PA    H14S 4490   4.365   0.757   4.680
  105PA    C113 4491   4.438   0.859   4.852
  105PA    H13R 4492   4.487   0.760   4.854
  105PA    H13S 4493   4.545   0.840   4.860
  105PA    C112 4494   4.323   0.907   4.958
  105PA    H12R 4495   4.358   0.932   5.057
  105PA    H12S 4496   4.302   1.010   4.936
  105PA    C111 4497   4.199   0.841   5.039
  105PA    H11R 4498   4.194   0.910   5.125
  105PA    H11S 4499   4.119   0.848   4.972
  105PA    C110 4500   4.173   0.702   5.108
  105PA    H10R 4501   4.201   0.618   5.051
  105PA    H10S 4502   4.242   0.647   5.153
  105PA     C19 4503   4.056   0.620   5.091
  105PA     H9R 4504   4.016   0.645   5.186
  105PA     H9S 4505   3.986   0.656   5.018
  105PA     C18 4506   4.083   0.470   5.111
  105PA     H8R 4507   4.112   0.462   5.216
  105PA     H8S 4508   3.992   0.429   5.069
  105PA     C17 4509   4.139   0.349   5.042
  105PA     H7R 4510   4.118   0.334   4.936
  105PA     H7S 4511   4.235   0.364   5.075
  105PA     C16 4512   4.100   0.212   5.090
  105PA     H6R 4513   3.994   0.206   5.063
  105PA     H6S 4514   4.150   0.147   5.017
  105PA     C15 4515   4.129   0.187   5.240
  105PA     H5R 4516   4.215   0.127   5.229
  105PA     H5S 4517   4.189   0.267   5.287
  105PA     C14 4518   4.016   0.125   5.338
  105PA     H4R 4519   3.924   0.169   5.364
  105PA     H4S 4520   3.947   0.054   5.298
  105PA     C13 4521   4.046   0.094   5.488
  105PA     H3R 4522   3.970   0.024   5.531
  105PA     H3S 4523   4.093   0.048   5.411
  105PA     C12 4524   4.160   0.143   5.585
  105PA     H2R 4525   4.230   0.064   5.615
  105PA     H2S 4526   4.218   0.222   5.537
  106PA    C116 4527   0.296  -0.165   4.315
  106PA    H16R 4528   0.396  -0.139   4.354
  106PA    H16S 4529   0.244  -0.074   4.282
  106PA    H16T 4530   0.302  -0.236   4.230
  106PA    C115 4531   0.212  -0.239   4.414
  106PA    H15R 4532   0.108  -0.212   4.390
  106PA    H15S 4533   0.227  -0.349   4.403
  106PA    C114 4534   0.209  -0.194   4.555
  106PA    H14R 4535   0.188  -0.284   4.619
  106PA    H14S 4536   0.306  -0.152   4.584
  106PA    C113 4537   0.091  -0.100   4.579
  106PA    H13R 4538   0.099  -0.007   4.518
  106PA    H13S 4539  -0.010  -0.137   4.548
  106PA    C112 4540   0.084  -0.090   4.730
  106PA    H12R 4541   0.061  -0.182   4.783
  106PA    H12S 4542   0.184  -0.049   4.759
  106PA    C111 4543  -0.027   0.002   4.761
  106PA    H11R 4544   0.043   0.079   4.719
  106PA    H11S 4545  -0.100   0.000   4.677
  106PA    C110 4546  -0.107   0.025   4.905
  106PA    H10R 4547  -0.204   0.058   4.864
  106PA    H10S 4548  -0.122  -0.080   4.934
  106PA     C19 4549  -0.086   0.143   5.039
  106PA     H9R 4550  -0.112   0.106   5.132
  106PA     H9S 4551  -0.015   0.057   5.043
  106PA     C18 4552  -0.006   0.333   5.049
  106PA     H8R 4553   0.037   0.393   4.972
  106PA     H8S 4554  -0.070   0.390   5.091
  106PA     C17 4555   0.164   0.400   5.057
  106PA     H7R 4556   0.151   0.504   5.055
  106PA     H7S 4557   0.203   0.403   5.156
  106PA     C16 4558   0.311   0.340   5.011
  106PA     H6R 4559   0.329   0.232   5.032
  106PA     H6S 4560   0.333   0.353   4.903
  106PA     C15 4561   0.433   0.378   5.084
  106PA     H5R 4562   0.531   0.358   5.037
  106PA     H5S 4563   0.411   0.477   5.057
  106PA     C14 4564   0.431   0.373   5.233
  106PA     H4R 4565   0.511   0.444   5.258
  106PA     H4S 4566   0.335   0.400   5.283
  106PA     C13 4567   0.480   0.247   5.291
  106PA     H3R 4568   0.420   0.163   5.253
  106PA     H3S 4569   0.583   0.244   5.248
  106PA     C12 4570   0.483   0.262   5.443
  106PA     H2R 4571   0.560   0.192   5.479
  106PA     H2S 4572   0.508   0.366   5.475
  107PC     C11 4573   0.358   0.215   5.515
  107PC     O12 4574   0.277   0.138   5.470
  107PC     O11 4575   0.356   0.274   5.634
  107PC      C1 4576   0.252   0.238   5.726
  107PC      HR 4577   0.239   0.322   5.797
  107PC      HS 4578   0.155   0.219   5.675
  107PC      C2 4579   0.285   0.113   5.809
  107PC      HX 4580   0.208   0.113   5.890
  107PC      C3 4581   0.425   0.109   5.872
  107PC      HA 4582   0.501   0.113   5.791
  107PC      HB 4583   0.436   0.201   5.935
  107PC     O31 4584   0.445  -0.011   5.949
  107PC     P31 4585   0.566  -0.012   6.052
  107PC     O32 4586   0.484  -0.013   6.189
  107PC     C31 4587   0.411  -0.133   6.220
  107PC     H1A 4588   0.460  -0.226   6.180
  107PC     H1B 4589   0.411  -0.148   6.329
  107PC     C32 4590   0.267  -0.130   6.163
  107PC     H2A 4591   0.275  -0.116   6.056
  107PC     H2B 4592   0.224  -0.227   6.181
  107PC     N31 4593   0.171  -0.025   6.215
  107PC     C33 4594   0.204  -0.004   6.352
  107PC     H3A 4595   0.133   0.065   6.395
  107PC     H3B 4596   0.305   0.037   6.362
  107PC     H3C 4597   0.202  -0.095   6.410
  107PC     C34 4598   0.031  -0.071   6.213
  107PC     H4A 4599  -0.010  -0.088   6.114
  107PC     H4B 4600  -0.032   0.005   6.257
  107PC     H4C 4601   0.020  -0.163   6.269
  107PC     C35 4602   0.185   0.107   6.147
  107PC     H5A 4603   0.150   0.191   6.207
  107PC     H5B 4604   0.130   0.106   6.055
  107PC     H5C 4605   0.291   0.125   6.128
  107PC     O33 4606   0.640  -0.140   6.041
  107PC     O34 4607   0.642   0.114   6.039
  107PC     O21 4608   0.272  -0.001   5.725
  107PC     C21 4609   0.228  -0.108   5.786
  107PC     O22 4610   0.180  -0.114   5.898
  108PA    C116 4611   0.454   0.393   4.467
  108PA    H16R 4612   0.561   0.371   4.488
  108PA    H16S 4613   0.410   0.445   4.553
  108PA    H16T 4614   0.447   0.461   4.379
  108PA    C115 4615   0.368   0.269   4.453
  108PA    H15R 4616   0.267   0.302   4.418
  108PA    H15S 4617   0.412   0.203   4.374
  108PA    C114 4618   0.348   0.191   4.584
  108PA    H14R 4619   0.294   0.255   4.657
  108PA    H14S 4620   0.282   0.104   4.561
  108PA    C113 4621   0.478   0.139   4.649
  108PA    H13R 4622   0.537   0.087   4.570
  108PA    H13S 4623   0.536   0.226   4.686
  108PA    C112 4624   0.453   0.040   4.765
  108PA    H12R 4625   0.393   0.092   4.844
  108PA    H12S 4626   0.390  -0.044   4.729
  108PA    C111 4627   0.576  -0.024   4.832
  108PA    H11R 4628   0.605  -0.116   4.775
  108PA    H11S 4629   0.663   0.045   4.832
  108PA    C110 4630   0.543  -0.066   4.976
  108PA    H10R 4631   0.631  -0.121   5.018
  108PA    H10S 4632   0.527   0.022   5.042
  108PA     C19 4633   0.415  -0.150   4.983
  108PA     H9R 4634   0.322  -0.094   4.964
  108PA     H9S 4635   0.426  -0.233   4.908
  108PA     C18 4636   0.398  -0.223   5.115
  108PA     H8R 4637   0.330  -0.309   5.099
  108PA     H8S 4638   0.505  -0.258   5.115
  108PA     C17 4639   0.363  -0.156   5.252
  108PA     H7R 4640   0.445  -0.083   5.266
  108PA     H7S 4641   0.274  -0.091   5.241
  108PA     C16 4642   0.346  -0.241   5.387
  108PA     H6R 4643   0.410  -0.313   5.424
  108PA     H6S 4644   0.383  -0.183   5.474
  108PA     C15 4645   0.265  -0.363   5.402
  108PA     H5R 4646   0.265  -0.432   5.314
  108PA     H5S 4647   0.273  -0.428   5.495
  108PA     C14 4648   0.159  -0.272   5.419
  108PA     H4R 4649   0.133  -0.211   5.331
  108PA     H4S 4650   0.094  -0.359   5.410
  108PA     C13 4651   0.172  -0.177   5.548
  108PA     H3R 4652   0.222  -0.083   5.515
  108PA     H3S 4653   0.075  -0.134   5.575
  108PA     C12 4654   0.243  -0.220   5.683
  108PA     H2R 4655   0.205  -0.311   5.727
  108PA     H2S 4656   0.351  -0.239   5.674
  109PA    C116 4657   3.029   1.952   4.303
  109PA    H16R 4658   3.094   1.994   4.384
  109PA    H16S 4659   3.116   1.908   4.257
  109PA    H16T 4660   2.970   1.863   4.329
  109PA    C115 4661   2.943   2.067   4.236
  109PA    H15R 4662   2.921   2.093   4.336
  109PA    H15S 4663   2.987   2.160   4.194
  109PA    C114 4664   2.816   2.064   4.144
  109PA    H14R 4665   2.750   1.987   4.187
  109PA    H14S 4666   2.772   2.166   4.142
  109PA    C113 4667   2.828   2.035   3.993
  109PA    H13R 4668   2.864   1.935   4.021
  109PA    H13S 4669   2.746   2.000   3.929
  109PA    C112 4670   2.923   2.123   3.908
  109PA    H12R 4671   3.021   2.151   3.945
  109PA    H12S 4672   2.952   2.071   3.817
  109PA    C111 4673   2.876   2.244   3.840
  109PA    H11R 4674   2.771   2.225   3.814
  109PA    H11S 4675   2.898   2.323   3.916
  109PA    C110 4676   2.966   2.262   3.720
  109PA    H10R 4677   3.050   2.308   3.773
  109PA    H10S 4678   3.003   2.172   3.665
  109PA     C19 4679   2.919   2.357   3.616
  109PA     H9R 4680   2.812   2.327   3.611
  109PA     H9S 4681   2.942   2.456   3.662
  109PA     C18 4682   2.983   2.355   3.478
  109PA     H8R 4683   3.088   2.382   3.489
  109PA     H8S 4684   2.957   2.261   3.426
  109PA     C17 4685   2.952   2.474   3.391
  109PA     H7R 4686   2.848   2.467   3.397
  109PA     H7S 4687   2.978   2.568   3.444
  109PA     C16 4688   2.983   2.467   3.240
  109PA     H6R 4689   2.957   2.568   3.202
  109PA     H6S 4690   3.092   2.456   3.228
  109PA     C15 4691   2.898   2.361   3.160
  109PA     H5R 4692   2.903   2.279   3.224
  109PA     H5S 4693   2.791   2.352   3.172
  109PA     C14 4694   2.916   2.357   3.005
  109PA     H4R 4695   2.882   2.448   2.971
  109PA     H4S 4696   3.009   2.405   2.987
  109PA     C13 4697   2.831   2.287   2.890
  109PA     H3R 4698   2.728   2.325   2.890
  109PA     H3S 4699   2.884   2.304   2.792
  109PA     C12 4700   2.791   2.139   2.896
  109PA     H2R 4701   2.891   2.155   2.923
  109PA     H2S 4702   2.730   2.110   2.984
  110PC     C11 4703   2.828   2.014   2.815
  110PC     O12 4704   2.934   1.966   2.774
  110PC     O11 4705   2.717   1.953   2.824
  110PC      C1 4706   2.707   1.842   2.739
  110PC      HR 4707   2.799   1.782   2.733
  110PC      HS 4708   2.628   1.783   2.789
  110PC      C2 4709   2.660   1.890   2.600
  110PC      HX 4710   2.646   1.796   2.543
  110PC      C3 4711   2.760   1.982   2.521
  110PC      HA 4712   2.856   1.926   2.522
  110PC      HB 4713   2.725   1.988   2.417
  110PC     O31 4714   2.787   2.114   2.573
  110PC     P31 4715   2.702   2.246   2.559
  110PC     O32 4716   2.634   2.220   2.419
  110PC     C31 4717   2.527   2.298   2.369
  110PC     H1A 4718   2.430   2.248   2.392
  110PC     H1B 4719   2.524   2.400   2.414
  110PC     C32 4720   2.545   2.313   2.217
  110PC     H2A 4721   2.467   2.375   2.176
  110PC     H2B 4722   2.636   2.369   2.201
  110PC     N31 4723   2.547   2.186   2.134
  110PC     C33 4724   2.420   2.109   2.153
  110PC     H3A 4725   2.410   2.085   2.259
  110PC     H3B 4726   2.423   2.015   2.099
  110PC     H3C 4727   2.335   2.167   2.122
  110PC     C34 4728   2.662   2.102   2.180
  110PC     H4A 4729   2.677   2.016   2.119
  110PC     H4B 4730   2.643   2.069   2.282
  110PC     H4C 4731   2.752   2.160   2.191
  110PC     C35 4732   2.560   2.219   1.989
  110PC     H5A 4733   2.663   2.241   1.964
  110PC     H5B 4734   2.501   2.307   1.964
  110PC     H5C 4735   2.525   2.137   1.927
  110PC     O33 4736   2.597   2.245   2.662
  110PC     O34 4737   2.791   2.363   2.547
  110PC     O21 4738   2.535   1.954   2.622
  110PC     C21 4739   2.450   1.950   2.525
  110PC     O22 4740   2.465   1.904   2.413
  111PA    C116 4741   2.390   2.017   4.085
  111PA    H16R 4742   2.409   2.004   4.193
  111PA    H16S 4743   2.477   1.978   4.028
  111PA    H16T 4744   2.300   1.959   4.060
  111PA    C115 4745   2.367   2.164   4.053
  111PA    H15R 4746   2.291   2.206   4.122
  111PA    H15S 4747   2.463   2.218   4.067
  111PA    C114 4748   2.326   2.192   3.909
  111PA    H14R 4749   2.245   2.123   3.877
  111PA    H14S 4750   2.284   2.296   3.902
  111PA    C113 4751   2.446   2.185   3.814
  111PA    H13R 4752   2.530   2.249   3.850
  111PA    H13S 4753   2.480   2.080   3.806
  111PA    C112 4754   2.398   2.231   3.678
  111PA    H12R 4755   2.339   2.143   3.657
  111PA    H12S 4756   2.335   2.323   3.683
  111PA    C111 4757   2.493   2.227   3.562
  111PA    H11R 4758   2.573   2.294   3.597
  111PA    H11S 4759   2.540   2.127   3.553
  111PA    C110 4760   2.428   2.257   3.424
  111PA    H10R 4761   2.336   2.199   3.417
  111PA    H10S 4762   2.393   2.362   3.414
  111PA     C19 4763   2.517   2.204   3.309
  111PA     H9R 4764   2.621   2.220   3.341
  111PA     H9S 4765   2.502   2.095   3.301
  111PA     C18 4766   2.501   2.260   3.167
  111PA     H8R 4767   2.477   2.370   3.156
  111PA     H8S 4768   2.581   2.236   3.095
  111PA     C17 4769   2.383   2.205   3.110
  111PA     H7R 4770   2.372   2.096   3.123
  111PA     H7S 4771   2.317   2.252   3.184
  111PA     C16 4772   2.363   2.271   2.977
  111PA     H6R 4773   2.287   2.343   3.012
  111PA     H6S 4774   2.421   2.362   2.949
  111PA     C15 4775   2.368   2.171   2.855
  111PA     H5R 4776   2.388   2.237   2.768
  111PA     H5S 4777   2.459   2.112   2.880
  111PA     C14 4778   2.261   2.066   2.806
  111PA     H4R 4779   2.211   2.012   2.889
  111PA     H4S 4780   2.187   2.120   2.741
  111PA     C13 4781   2.289   1.950   2.711
  111PA     H3R 4782   2.363   1.883   2.760
  111PA     H3S 4783   2.195   1.889   2.700
  111PA     C12 4784   2.321   2.006   2.572
  111PA     H2R 4785   2.241   1.982   2.500
  111PA     H2S 4786   2.332   2.117   2.578
  112PA    C116 4787   2.075   1.022   4.365
  112PA    H16R 4788   2.054   0.914   4.372
  112PA    H16S 4789   2.000   1.085   4.322
  112PA    H16T 4790   2.088   1.063   4.466
  112PA    C115 4791   2.173   1.025   4.258
  112PA    H15R 4792   2.219   1.120   4.252
  112PA    H15S 4793   2.228   0.927   4.259
  112PA    C114 4794   2.115   1.037   4.124
  112PA    H14R 4795   2.152   0.963   4.052
  112PA    H14S 4796   2.047   0.959   4.151
  112PA    C113 4797   2.096   1.176   4.046
  112PA    H13R 4798   2.056   1.166   3.943
  112PA    H13S 4799   2.027   1.250   4.077
  112PA    C112 4800   2.205   1.279   4.034
  112PA    H12R 4801   2.158   1.373   4.006
  112PA    H12S 4802   2.257   1.291   4.130
  112PA    C111 4803   2.269   1.272   3.900
  112PA    H11R 4804   2.330   1.191   3.883
  112PA    H11S 4805   2.199   1.239   3.821
  112PA    C110 4806   2.396   1.348   3.885
  112PA    H10R 4807   2.442   1.352   3.985
  112PA    H10S 4808   2.468   1.300   3.816
  112PA     C19 4809   2.353   1.474   3.823
  112PA     H9R 4810   2.314   1.531   3.911
  112PA     H9S 4811   2.444   1.521   3.782
  112PA     C18 4812   2.243   1.452   3.716
  112PA     H8R 4813   2.147   1.408   3.751
  112PA     H8S 4814   2.216   1.551   3.684
  112PA     C17 4815   2.293   1.383   3.589
  112PA     H7R 4816   2.337   1.463   3.528
  112PA     H7S 4817   2.377   1.318   3.618
  112PA     C16 4818   2.189   1.303   3.508
  112PA     H6R 4819   2.244   1.237   3.437
  112PA     H6S 4820   2.129   1.237   3.574
  112PA     C15 4821   2.103   1.392   3.419
  112PA     H5R 4822   2.045   1.462   3.483
  112PA     H5S 4823   2.172   1.451   3.354
  112PA     C14 4824   2.012   1.316   3.324
  112PA     H4R 4825   1.935   1.260   3.382
  112PA     H4S 4826   1.958   1.388   3.259
  112PA     C13 4827   2.093   1.222   3.235
  112PA     H3R 4828   2.189   1.261   3.199
  112PA     H3S 4829   2.114   1.130   3.295
  112PA     C12 4830   2.011   1.182   3.113
  112PA     H2R 4831   2.017   1.074   3.122
  112PA     H2S 4832   1.907   1.208   3.129
  113PC     C11 4833   2.060   1.205   2.970
  113PC     O12 4834   2.171   1.176   2.932
  113PC     O11 4835   1.953   1.226   2.895
  113PC      C1 4836   1.966   1.235   2.752
  113PC      HR 4837   2.054   1.180   2.712
  113PC      HS 4838   1.878   1.190   2.700
  113PC      C2 4839   1.951   1.376   2.707
  113PC      HX 4840   1.841   1.388   2.696
  113PC      C3 4841   2.002   1.383   2.565
  113PC      HA 4842   1.942   1.317   2.496
  113PC      HB 4843   1.984   1.486   2.533
  113PC     O31 4844   2.138   1.351   2.563
  113PC     P31 4845   2.236   1.475   2.576
  113PC     O32 4846   2.300   1.472   2.431
  113PC     C31 4847   2.271   1.374   2.331
  113PC     H1A 4848   2.368   1.340   2.289
  113PC     H1B 4849   2.222   1.281   2.370
  113PC     C32 4850   2.180   1.431   2.220
  113PC     H2A 4851   2.148   1.349   2.158
  113PC     H2B 4852   2.088   1.465   2.267
  113PC     N31 4853   2.237   1.542   2.133
  113PC     C33 4854   2.249   1.665   2.218
  113PC     H3A 4855   2.277   1.752   2.161
  113PC     H3B 4856   2.325   1.648   2.296
  113PC     H3C 4857   2.158   1.685   2.274
  113PC     C34 4858   2.147   1.570   2.016
  113PC     H4A 4859   2.200   1.629   1.943
  113PC     H4B 4860   2.054   1.618   2.046
  113PC     H4C 4861   2.118   1.477   1.968
  113PC     C35 4862   2.375   1.505   2.085
  113PC     H5A 4863   2.425   1.584   2.030
  113PC     H5B 4864   2.374   1.416   2.024
  113PC     H5C 4865   2.439   1.486   2.173
  113PC     O33 4866   2.162   1.603   2.592
  113PC     O34 4867   2.336   1.442   2.680
  113PC     O21 4868   2.019   1.456   2.807
  113PC     C21 4869   1.992   1.571   2.863
  113PC     O22 4870   1.924   1.664   2.831
  114PA    C116 4871   2.017   1.669   4.296
  114PA    H16R 4872   2.045   1.619   4.388
  114PA    H16S 4873   1.934   1.699   4.353
  114PA    H16T 4874   2.082   1.753   4.262
  114PA    C115 4875   1.955   1.596   4.189
  114PA    H15R 4876   1.876   1.532   4.234
  114PA    H15S 4877   1.923   1.680   4.126
  114PA    C114 4878   2.022   1.530   4.084
  114PA    H14R 4879   2.104   1.484   4.142
  114PA    H14S 4880   1.945   1.460   4.042
  114PA    C113 4881   2.056   1.621   3.968
  114PA    H13R 4882   2.114   1.556   3.903
  114PA    H13S 4883   1.962   1.649   3.915
  114PA    C112 4884   2.140   1.746   4.000
  114PA    H12R 4885   2.078   1.828   4.037
  114PA    H12S 4886   2.210   1.727   4.082
  114PA    C111 4887   2.215   1.794   3.876
  114PA    H11R 4888   2.234   1.903   3.885
  114PA    H11S 4889   2.312   1.742   3.870
  114PA    C110 4890   2.135   1.776   3.746
  114PA    H10R 4891   2.092   1.677   3.729
  114PA    H10S 4892   2.045   1.827   3.777
  114PA     C19 4893   2.220   1.824   3.624
  114PA     H9R 4894   2.277   1.913   3.659
  114PA     H9S 4895   2.292   1.743   3.605
  114PA     C18 4896   2.164   1.850   3.482
  114PA     H8R 4897   2.122   1.946   3.460
  114PA     H8S 4898   2.244   1.868   3.408
  114PA     C17 4899   2.039   1.777   3.446
  114PA     H7R 4900   2.073   1.674   3.425
  114PA     H7S 4901   1.970   1.775   3.533
  114PA     C16 4902   1.966   1.840   3.327
  114PA     H6R 4903   1.882   1.909   3.358
  114PA     H6S 4904   2.030   1.897   3.257
  114PA     C15 4905   1.916   1.722   3.251
  114PA     H5R 4906   1.977   1.630   3.260
  114PA     H5S 4907   1.838   1.695   3.316
  114PA     C14 4908   1.881   1.746   3.108
  114PA     H4R 4909   1.806   1.672   3.071
  114PA     H4S 4910   1.834   1.846   3.092
  114PA     C13 4911   2.015   1.727   3.039
  114PA     H3R 4912   2.024   1.805   2.960
  114PA     H3S 4913   2.095   1.753   3.111
  114PA     C12 4914   2.043   1.579   3.000
  114PA     H2R 4915   2.150   1.553   2.995
  114PA     H2S 4916   1.984   1.507   3.063
  115PA    C116 4917   1.489   1.800   4.024
  115PA    H16R 4918   1.512   1.899   4.063
  115PA    H16S 4919   1.543   1.716   4.075
  115PA    H16T 4920   1.412   1.754   4.086
  115PA    C115 4921   1.573   1.784   3.899
  115PA    H15R 4922   1.565   1.874   3.837
  115PA    H15S 4923   1.682   1.781   3.917
  115PA    C114 4924   1.609   1.659   3.835
  115PA    H14R 4925   1.661   1.586   3.903
  115PA    H14S 4926   1.506   1.630   3.810
  115PA    C113 4927   1.702   1.698   3.721
  115PA    H13R 4928   1.666   1.793   3.673
  115PA    H13S 4929   1.808   1.720   3.750
  115PA    C112 4930   1.693   1.578   3.634
  115PA    H12R 4931   1.769   1.507   3.676
  115PA    H12S 4932   1.591   1.536   3.645
  115PA    C111 4933   1.716   1.610   3.490
  115PA    H11R 4934   1.802   1.680   3.498
  115PA    H11S 4935   1.753   1.519   3.437
  115PA    C110 4936   1.594   1.675   3.418
  115PA    H10R 4937   1.521   1.593   3.400
  115PA    H10S 4938   1.551   1.752   3.485
  115PA     C19 4939   1.622   1.743   3.283
  115PA     H9R 4940   1.683   1.836   3.297
  115PA     H9S 4941   1.678   1.663   3.229
  115PA     C18 4942   1.519   1.771   3.175
  115PA     H8R 4943   1.433   1.823   3.220
  115PA     H8S 4944   1.568   1.840   3.102
  115PA     C17 4945   1.489   1.639   3.102
  115PA     H7R 4946   1.572   1.612   3.033
  115PA     H7S 4947   1.484   1.560   3.180
  115PA     C16 4948   1.360   1.637   3.021
  115PA     H6R 4949   1.316   1.535   3.024
  115PA     H6S 4950   1.286   1.698   3.069
  115PA     C15 4951   1.369   1.701   2.882
  115PA     H5R 4952   1.434   1.641   2.817
  115PA     H5S 4953   1.268   1.685   2.839
  115PA     C14 4954   1.418   1.850   2.885
  115PA     H4R 4955   1.377   1.901   2.976
  115PA     H4S 4956   1.527   1.854   2.898
  115PA     C13 4957   1.379   1.938   2.763
  115PA     H3R 4958   1.279   1.928   2.767
  115PA     H3S 4959   1.372   2.048   2.773
  115PA     C12 4960   1.393   1.881   2.624
  115PA     H2R 4961   1.367   1.772   2.621
  115PA     H2S 4962   1.337   1.933   2.544
  116PC     C11 4963   1.534   1.914   2.608
  116PC     O12 4964   1.584   2.022   2.630
  116PC     O11 4965   1.589   1.802   2.586
  116PC      C1 4966   1.725   1.803   2.622
  116PC      HR 4967   1.785   1.859   2.546
  116PC      HS 4968   1.746   1.847   2.723
  116PC      C2 4969   1.760   1.656   2.622
  116PC      HX 4970   1.867   1.646   2.645
  116PC      C3 4971   1.781   1.599   2.484
  116PC      HA 4972   1.869   1.650   2.436
  116PC      HB 4973   1.803   1.496   2.517
  116PC     O31 4974   1.668   1.590   2.403
  116PC     P31 4975   1.690   1.486   2.286
  116PC     O32 4976   1.540   1.498   2.233
  116PC     C31 4977   1.472   1.624   2.241
  116PC     H1A 4978   1.543   1.711   2.235
  116PC     H1B 4979   1.406   1.632   2.153
  116PC     C32 4980   1.384   1.645   2.369
  116PC     H2A 4981   1.452   1.670   2.451
  116PC     H2B 4982   1.322   1.731   2.350
  116PC     N31 4983   1.293   1.532   2.414
  116PC     C33 4984   1.185   1.582   2.505
  116PC     H3A 4985   1.115   1.502   2.527
  116PC     H3B 4986   1.129   1.662   2.458
  116PC     H3C 4987   1.226   1.615   2.599
  116PC     C34 4988   1.375   1.427   2.484
  116PC     H4A 4989   1.424   1.467   2.572
  116PC     H4B 4990   1.454   1.393   2.418
  116PC     H4C 4991   1.315   1.342   2.515
  116PC     C35 4992   1.228   1.465   2.297
  116PC     H5A 4993   1.304   1.437   2.224
  116PC     H5B 4994   1.155   1.528   2.250
  116PC     H5C 4995   1.181   1.374   2.331
  116PC     O33 4996   1.792   1.539   2.193
  116PC     O34 4997   1.715   1.350   2.343
  116PC     O21 4998   1.656   1.574   2.687
  116PC     C21 4999   1.669   1.499   2.793
  116PC     O22 5000   1.748   1.501   2.882
  117PA    C116 5001   1.284   1.562   3.976
  117PA    H16R 5002   1.226   1.591   4.063
  117PA    H16S 5003   1.247   1.608   3.883
  117PA    H16T 5004   1.385   1.593   3.997
  117PA    C115 5005   1.283   1.414   3.967
  117PA    H15R 5006   1.193   1.357   3.998
  117PA    H15S 5007   1.300   1.378   3.863
  117PA    C114 5008   1.358   1.362   4.077
  117PA    H14R 5009   1.315   1.356   4.179
  117PA    H14S 5010   1.365   1.267   4.024
  117PA    C113 5011   1.499   1.373   4.083
  117PA    H13R 5012   1.519   1.467   4.136
  117PA    H13S 5013   1.516   1.287   4.155
  117PA    C112 5014   1.547   1.362   3.936
  117PA    H12R 5015   1.503   1.437   3.870
  117PA    H12S 5016   1.650   1.389   3.947
  117PA    C111 5017   1.525   1.228   3.862
  117PA    H11R 5018   1.550   1.156   3.939
  117PA    H11S 5019   1.419   1.215   3.829
  117PA    C110 5020   1.614   1.183   3.747
  117PA    H10R 5021   1.714   1.226   3.764
  117PA    H10S 5022   1.628   1.071   3.745
  117PA     C19 5023   1.548   1.222   3.617
  117PA     H9R 5024   1.464   1.153   3.594
  117PA     H9S 5025   1.501   1.322   3.632
  117PA     C18 5026   1.649   1.224   3.504
  117PA     H8R 5027   1.718   1.309   3.521
  117PA     H8S 5028   1.710   1.131   3.509
  117PA     C17 5029   1.580   1.235   3.369
  117PA     H7R 5030   1.523   1.141   3.351
  117PA     H7S 5031   1.510   1.322   3.368
  117PA     C16 5032   1.677   1.259   3.254
  117PA     H6R 5033   1.715   1.363   3.255
  117PA     H6S 5034   1.766   1.199   3.273
  117PA     C15 5035   1.615   1.224   3.119
  117PA     H5R 5036   1.582   1.117   3.120
  117PA     H5S 5037   1.529   1.292   3.106
  117PA     C14 5038   1.710   1.241   3.000
  117PA     H4R 5039   1.783   1.320   3.024
  117PA     H4S 5040   1.763   1.142   2.996
  117PA     C13 5041   1.651   1.260   2.858
  117PA     H3R 5042   1.703   1.207   2.777
  117PA     H3S 5043   1.576   1.192   2.881
  117PA     C12 5044   1.573   1.386   2.808
  117PA     H2R 5045   1.520   1.366   2.714
  117PA     H2S 5046   1.508   1.420   2.891
  118PA    C116 5047   1.814   2.845   4.023
  118PA    H16R 5048   1.875   2.837   4.109
  118PA    H16S 5049   1.870   2.885   3.943
  118PA    H16T 5050   1.845   2.747   3.999
  118PA    C115 5051   1.677   2.920   4.032
  118PA    H15R 5052   1.632   2.892   3.935
  118PA    H15S 5053   1.630   2.879   4.124
  118PA    C114 5054   1.635   3.074   4.020
  118PA    H14R 5055   1.527   3.075   4.038
  118PA    H14S 5056   1.674   3.145   4.094
  118PA    C113 5057   1.658   3.151   3.888
  118PA    H13R 5058   1.761   3.120   3.876
  118PA    H13S 5059   1.621   3.097   3.801
  118PA    C112 5060   1.621   3.310   3.899
  118PA    H12R 5061   1.513   3.306   3.876
  118PA    H12S 5062   1.642   3.342   4.003
  118PA    C111 5063   1.665   3.440   3.814
  118PA    H11R 5064   1.636   3.539   3.851
  118PA    H11S 5065   1.771   3.466   3.822
  118PA    C110 5066   1.668   3.427   3.665
  118PA    H10R 5067   1.749   3.488   3.616
  118PA    H10S 5068   1.682   3.320   3.645
  118PA     C19 5069   1.547   3.424   3.588
  118PA     H9R 5070   1.564   3.386   3.488
  118PA     H9S 5071   1.474   3.355   3.634
  118PA     C18 5072   1.530   3.561   3.543
  118PA     H8R 5073   1.497   3.612   3.635
  118PA     H8S 5074   1.628   3.606   3.510
  118PA     C17 5075   1.442   3.551   3.420
  118PA     H7R 5076   1.408   3.655   3.421
  118PA     H7S 5077   1.501   3.540   3.327
  118PA     C16 5078   1.339   3.434   3.437
  118PA     H6R 5079   1.385   3.334   3.420
  118PA     H6S 5080   1.304   3.434   3.543
  118PA     C15 5081   1.214   3.433   3.352
  118PA     H5R 5082   1.133   3.368   3.392
  118PA     H5S 5083   1.169   3.528   3.360
  118PA     C14 5084   1.233   3.429   3.202
  118PA     H4R 5085   1.136   3.465   3.159
  118PA     H4S 5086   1.315   3.498   3.173
  118PA     C13 5087   1.259   3.288   3.158
  118PA     H3R 5088   1.364   3.263   3.186
  118PA     H3S 5089   1.189   3.227   3.219
  118PA     C12 5090   1.227   3.261   3.010
  118PA     H2R 5091   1.246   3.154   2.990
  118PA     H2S 5092   1.120   3.286   2.994
  119PC     C11 5093   1.304   3.345   2.908
  119PC     O12 5094   1.267   3.452   2.865
  119PC     O11 5095   1.421   3.287   2.882
  119PC      C1 5096   1.511   3.376   2.813
  119PC      HR 5097   1.458   3.434   2.732
  119PC      HS 5098   1.552   3.449   2.886
  119PC      C2 5099   1.628   3.306   2.737
  119PC      HX 5100   1.697   3.381   2.696
  119PC      C3 5101   1.568   3.218   2.615
  119PC      HA 5102   1.535   3.288   2.538
  119PC      HB 5103   1.658   3.166   2.576
  119PC     O31 5104   1.460   3.126   2.642
  119PC     P31 5105   1.373   3.022   2.554
  119PC     O32 5106   1.409   3.058   2.403
  119PC     C31 5107   1.523   2.999   2.341
  119PC     H1A 5108   1.612   3.012   2.404
  119PC     H1B 5109   1.510   2.890   2.320
  119PC     C32 5110   1.584   3.084   2.231
  119PC     H2A 5111   1.637   3.164   2.282
  119PC     H2B 5112   1.660   3.025   2.182
  119PC     N31 5113   1.489   3.139   2.131
  119PC     C33 5114   1.401   3.027   2.087
  119PC     H3A 5115   1.354   3.048   1.992
  119PC     H3B 5116   1.324   3.012   2.163
  119PC     H3C 5117   1.460   2.937   2.082
  119PC     C34 5118   1.572   3.184   2.017
  119PC     H4A 5119   1.653   3.246   2.053
  119PC     H4B 5120   1.513   3.233   1.941
  119PC     H4C 5121   1.614   3.095   1.971
  119PC     C35 5122   1.403   3.248   2.188
  119PC     H5A 5123   1.335   3.288   2.113
  119PC     H5B 5124   1.461   3.328   2.231
  119PC     H5C 5125   1.340   3.205   2.267
  119PC     O33 5126   1.401   2.879   2.579
  119PC     O34 5127   1.229   3.050   2.570
  119PC     O21 5128   1.710   3.224   2.825
  119PC     C21 5129   1.783   3.261   2.928
  119PC     O22 5130   1.786   3.374   2.974
  120PA    C116 5131   1.245   3.026   4.201
  120PA    H16R 5132   1.259   2.924   4.158
  120PA    H16S 5133   1.147   3.028   4.255
  120PA    H16T 5134   1.325   3.046   4.275
  120PA    C115 5135   1.244   3.128   4.098
  120PA    H15R 5136   1.220   3.225   4.148
  120PA    H15S 5137   1.346   3.127   4.057
  120PA    C114 5138   1.138   3.091   3.999
  120PA    H14R 5139   1.129   2.980   3.985
  120PA    H14S 5140   1.042   3.132   4.036
  120PA    C113 5141   1.164   3.160   3.871
  120PA    H13R 5142   1.074   3.222   3.848
  120PA    H13S 5143   1.251   3.227   3.884
  120PA    C112 5144   1.189   3.059   3.761
  120PA    H12R 5145   1.282   3.003   3.782
  120PA    H12S 5146   1.105   2.985   3.755
  120PA    C111 5147   1.193   3.139   3.633
  120PA    H11R 5148   1.092   3.184   3.620
  120PA    H11S 5149   1.266   3.223   3.646
  120PA    C110 5150   1.224   3.054   3.511
  120PA    H10R 5151   1.157   2.965   3.511
  120PA    H10S 5152   1.200   3.116   3.421
  120PA     C19 5153   1.368   3.004   3.502
  120PA     H9R 5154   1.434   3.093   3.495
  120PA     H9S 5155   1.397   2.951   3.595
  120PA     C18 5156   1.387   2.907   3.382
  120PA     H8R 5157   1.308   2.830   3.377
  120PA     H8S 5158   1.367   2.968   3.291
  120PA     C17 5159   1.528   2.839   3.383
  120PA     H7R 5160   1.590   2.907   3.441
  120PA     H7S 5161   1.524   2.746   3.440
  120PA     C16 5162   1.593   2.807   3.243
  120PA     H6R 5163   1.530   2.724   3.218
  120PA     H6S 5164   1.527   2.866   3.183
  120PA     C15 5165   1.755   2.827   3.194
  120PA     H5R 5166   1.807   2.746   3.248
  120PA     H5S 5167   1.762   2.806   3.088
  120PA     C14 5168   1.866   2.955   3.192
  120PA     H4R 5169   1.871   2.941   3.300
  120PA     H4S 5170   1.971   2.932   3.190
  120PA     C13 5171   1.865   3.115   3.137
  120PA     H3R 5172   1.776   3.178   3.154
  120PA     H3S 5173   1.906   3.195   3.198
  120PA     C12 5174   1.867   3.140   2.987
  120PA     H2R 5175   1.968   3.134   2.948
  120PA     H2S 5176   1.819   3.045   2.966
  121PA    C116 5177   2.710   1.366   4.063
  121PA    H16R 5178   2.601   1.369   4.087
  121PA    H16S 5179   2.740   1.451   4.001
  121PA    H16T 5180   2.757   1.384   4.161
  121PA    C115 5181   2.758   1.231   4.009
  121PA    H15R 5182   2.858   1.200   4.046
  121PA    H15S 5183   2.692   1.146   4.028
  121PA    C114 5184   2.726   1.187   3.873
  121PA    H14R 5185   2.617   1.189   3.855
  121PA    H14S 5186   2.776   1.267   3.818
  121PA    C113 5187   2.777   1.042   3.862
  121PA    H13R 5188   2.879   1.045   3.902
  121PA    H13S 5189   2.725   0.967   3.929
  121PA    C112 5190   2.760   1.000   3.720
  121PA    H12R 5191   2.784   0.894   3.698
  121PA    H12S 5192   2.652   1.001   3.706
  121PA    C111 5193   2.803   1.109   3.622
  121PA    H11R 5194   2.724   1.109   3.550
  121PA    H11S 5195   2.801   1.214   3.649
  121PA    C110 5196   2.932   1.089   3.551
  121PA    H10R 5197   2.929   0.979   3.537
  121PA    H10S 5198   2.930   1.130   3.449
  121PA     C19 5199   3.045   1.158   3.632
  121PA     H9R 5200   3.016   1.263   3.647
  121PA     H9S 5201   3.035   1.120   3.733
  121PA     C18 5202   3.188   1.151   3.571
  121PA     H8R 5203   3.281   1.183   3.607
  121PA     H8S 5204   3.254   1.069   3.578
  121PA     C17 5205   3.190   1.172   3.432
  121PA     H7R 5206   3.294   1.146   3.399
  121PA     H7S 5207   3.118   1.104   3.386
  121PA     C16 5208   3.154   1.313   3.432
  121PA     H6R 5209   3.045   1.323   3.433
  121PA     H6S 5210   3.198   1.362   3.523
  121PA     C15 5211   3.229   1.359   3.319
  121PA     H5R 5212   3.230   1.466   3.299
  121PA     H5S 5213   3.325   1.342   3.375
  121PA     C14 5214   3.213   1.273   3.191
  121PA     H4R 5215   3.264   1.329   3.109
  121PA     H4S 5216   3.258   1.170   3.189
  121PA     C13 5217   3.075   1.254   3.152
  121PA     H3R 5218   3.038   1.162   3.204
  121PA     H3S 5219   3.019   1.343   3.189
  121PA     C12 5220   3.082   1.242   2.999
  121PA     H2R 5221   3.103   1.342   2.955
  121PA     H2S 5222   3.154   1.165   2.966
  122PC     C11 5223   2.946   1.207   2.961
  122PC     O12 5224   2.859   1.204   3.044
  122PC     O11 5225   2.934   1.192   2.830
  122PC      C1 5226   2.798   1.163   2.795
  122PC      HR 5227   2.792   1.078   2.728
  122PC      HS 5228   2.731   1.161   2.880
  122PC      C2 5229   2.722   1.251   2.702
  122PC      HX 5230   2.623   1.201   2.681
  122PC      C3 5231   2.804   1.251   2.573
  122PC      HA 5232   2.912   1.261   2.597
  122PC      HB 5233   2.790   1.151   2.523
  122PC     O31 5234   2.760   1.360   2.496
  122PC     P31 5235   2.757   1.360   2.339
  122PC     O32 5236   2.907   1.400   2.306
  122PC     C31 5237   2.960   1.507   2.384
  122PC     H1A 5238   2.884   1.586   2.409
  122PC     H1B 5239   3.003   1.469   2.479
  122PC     C32 5240   3.063   1.573   2.294
  122PC     H2A 5241   3.043   1.529   2.196
  122PC     H2B 5242   3.038   1.677   2.282
  122PC     N31 5243   3.207   1.546   2.332
  122PC     C33 5244   3.239   1.600   2.469
  122PC     H3A 5245   3.230   1.707   2.474
  122PC     H3B 5246   3.338   1.570   2.500
  122PC     H3C 5247   3.168   1.562   2.543
  122PC     C34 5248   3.298   1.605   2.232
  122PC     H4A 5249   3.290   1.554   2.136
  122PC     H4B 5250   3.400   1.596   2.266
  122PC     H4C 5251   3.273   1.709   2.215
  122PC     C35 5252   3.221   1.397   2.333
  122PC     H5A 5253   3.174   1.357   2.243
  122PC     H5B 5254   3.165   1.354   2.415
  122PC     H5C 5255   3.324   1.363   2.338
  122PC     O33 5256   2.734   1.224   2.288
  122PC     O34 5257   2.663   1.467   2.298
  122PC     O21 5258   2.701   1.377   2.765
  122PC     C21 5259   2.617   1.374   2.869
  122PC     O22 5260   2.550   1.280   2.907
  123PA    C116 5261   3.018   1.573   4.192
  123PA    H16R 5262   2.939   1.649   4.180
  123PA    H16S 5263   3.042   1.574   4.299
  123PA    H16T 5264   2.981   1.471   4.166
  123PA    C115 5265   3.147   1.598   4.113
  123PA    H15R 5266   3.218   1.668   4.164
  123PA    H15S 5267   3.192   1.501   4.096
  123PA    C114 5268   3.117   1.642   3.975
  123PA    H14R 5269   3.034   1.583   3.931
  123PA    H14S 5270   3.053   1.725   4.009
  123PA    C113 5271   3.235   1.663   3.869
  123PA    H13R 5272   3.304   1.737   3.914
  123PA    H13S 5273   3.306   1.580   3.865
  123PA    C112 5274   3.202   1.690   3.714
  123PA    H12R 5275   3.188   1.798   3.710
  123PA    H12S 5276   3.287   1.699   3.645
  123PA    C111 5277   3.083   1.609   3.645
  123PA    H11R 5278   3.104   1.504   3.631
  123PA    H11S 5279   2.993   1.603   3.710
  123PA    C110 5280   3.043   1.641   3.500
  123PA    H10R 5281   3.045   1.746   3.480
  123PA    H10S 5282   3.127   1.604   3.438
  123PA     C19 5283   2.905   1.587   3.448
  123PA     H9R 5284   2.893   1.630   3.346
  123PA     H9S 5285   2.914   1.477   3.437
  123PA     C18 5286   2.771   1.613   3.524
  123PA     H8R 5287   2.767   1.548   3.614
  123PA     H8S 5288   2.760   1.717   3.558
  123PA     C17 5289   2.640   1.602   3.443
  123PA     H7R 5290   2.556   1.640   3.506
  123PA     H7S 5291   2.646   1.669   3.354
  123PA     C16 5292   2.606   1.459   3.402
  123PA     H6R 5293   2.698   1.410   3.363
  123PA     H6S 5294   2.577   1.405   3.495
  123PA     C15 5295   2.491   1.443   3.300
  123PA     H5R 5296   2.480   1.333   3.281
  123PA     H5S 5297   2.396   1.481   3.343
  123PA     C14 5298   2.507   1.510   3.163
  123PA     H4R 5299   2.427   1.470   3.096
  123PA     H4S 5300   2.491   1.619   3.171
  123PA     C13 5301   2.642   1.481   3.098
  123PA     H3R 5302   2.720   1.545   3.144
  123PA     H3S 5303   2.670   1.375   3.120
  123PA     C12 5304   2.639   1.503   2.945
  123PA     H2R 5305   2.558   1.571   2.912
  123PA     H2S 5306   2.737   1.544   2.913
  124PA    C116 5307   3.505   2.111   4.281
  124PA    H16R 5308   3.546   2.164   4.368
  124PA    H16S 5309   3.575   2.118   4.194
  124PA    H16T 5310   3.491   2.003   4.307
  124PA    C115 5311   3.374   2.166   4.235
  124PA    H15R 5312   3.307   2.185   4.322
  124PA    H15S 5313   3.380   2.262   4.179
  124PA    C114 5314   3.326   2.057   4.143
  124PA    H14R 5315   3.385   2.038   4.052
  124PA    H14S 5316   3.314   1.963   4.203
  124PA    C113 5317   3.196   2.091   4.090
  124PA    H13R 5318   3.161   2.128   4.188
  124PA    H13S 5319   3.187   2.184   4.031
  124PA    C112 5320   3.135   1.960   4.033
  124PA    H12R 5321   3.150   1.866   4.087
  124PA    H12S 5322   3.035   1.970   4.059
  124PA    C111 5323   3.121   1.930   3.886
  124PA    H11R 5324   3.138   2.018   3.825
  124PA    H11S 5325   3.222   1.894   3.873
  124PA    C110 5326   2.988   1.853   3.833
  124PA    H10R 5327   3.004   1.750   3.827
  124PA    H10S 5328   2.898   1.827   3.889
  124PA     C19 5329   2.949   1.864   3.689
  124PA     H9R 5330   3.042   1.871   3.636
  124PA     H9S 5331   2.900   1.767   3.669
  124PA     C18 5332   2.850   1.953   3.628
  124PA     H8R 5333   2.749   1.918   3.657
  124PA     H8S 5334   2.855   2.057   3.655
  124PA     C17 5335   2.884   1.943   3.479
  124PA     H7R 5336   2.871   1.839   3.445
  124PA     H7S 5337   2.802   1.998   3.433
  124PA     C16 5338   3.030   1.983   3.437
  124PA     H6R 5339   3.054   2.085   3.469
  124PA     H6S 5340   3.116   1.923   3.472
  124PA     C15 5341   3.049   1.960   3.291
  124PA     H5R 5342   3.150   1.981   3.248
  124PA     H5S 5343   3.007   1.866   3.250
  124PA     C14 5344   2.975   2.069   3.238
  124PA     H4R 5345   2.871   2.082   3.280
  124PA     H4S 5346   3.034   2.161   3.261
  124PA     C13 5347   2.971   2.047   3.093
  124PA     H3R 5348   2.919   1.953   3.063
  124PA     H3S 5349   2.887   2.119   3.098
  124PA     C12 5350   3.093   2.088   2.996
  124PA     H2R 5351   3.169   2.011   3.003
  124PA     H2S 5352   3.063   2.090   2.890
  125PC     C11 5353   3.158   2.229   2.994
  125PC     O12 5354   3.181   2.289   3.096
  125PC     O11 5355   3.167   2.287   2.872
  125PC      C1 5356   3.201   2.430   2.870
  125PC      HR 5357   3.113   2.496   2.847
  125PC      HS 5358   3.244   2.470   2.966
  125PC      C2 5359   3.295   2.454   2.756
  125PC      HX 5360   3.293   2.564   2.729
  125PC      C3 5361   3.247   2.397   2.626
  125PC      HA 5362   3.232   2.287   2.641
  125PC      HB 5363   3.151   2.446   2.599
  125PC     O31 5364   3.352   2.427   2.534
  125PC     P31 5365   3.322   2.383   2.387
  125PC     O32 5366   3.295   2.229   2.411
  125PC     C31 5367   3.386   2.145   2.480
  125PC     H1A 5368   3.467   2.202   2.532
  125PC     H1B 5369   3.330   2.091   2.559
  125PC     C32 5370   3.452   2.040   2.388
  125PC     H2A 5371   3.536   2.089   2.341
  125PC     H2B 5372   3.487   1.961   2.454
  125PC     N31 5373   3.369   1.980   2.278
  125PC     C33 5374   3.236   1.938   2.335
  125PC     H3A 5375   3.193   2.026   2.383
  125PC     H3B 5376   3.248   1.864   2.412
  125PC     H3C 5377   3.165   1.904   2.260
  125PC     C34 5378   3.444   1.868   2.217
  125PC     H4A 5379   3.547   1.895   2.196
  125PC     H4B 5380   3.400   1.840   2.122
  125PC     H4C 5381   3.441   1.785   2.285
  125PC     C35 5382   3.345   2.086   2.174
  125PC     H5A 5383   3.267   2.061   2.104
  125PC     H5B 5384   3.435   2.112   2.121
  125PC     H5C 5385   3.311   2.177   2.224
  125PC     O33 5386   3.196   2.441   2.337
  125PC     O34 5387   3.445   2.386   2.304
  125PC     O21 5388   3.419   2.388   2.791
  125PC     C21 5389   3.501   2.482   2.829
  125PC     O22 5390   3.478   2.600   2.814
  126PA    C116 5391   3.623   2.443   4.217
  126PA    H16R 5392   3.726   2.404   4.234
  126PA    H16S 5393   3.551   2.380   4.273
  126PA    H16T 5394   3.616   2.546   4.256
  126PA    C115 5395   3.590   2.436   4.068
  126PA    H15R 5396   3.672   2.482   4.008
  126PA    H15S 5397   3.577   2.331   4.036
  126PA    C114 5398   3.464   2.512   4.034
  126PA    H14R 5399   3.374   2.470   4.084
  126PA    H14S 5400   3.481   2.612   4.078
  126PA    C113 5401   3.445   2.516   3.882
  126PA    H13R 5402   3.355   2.571   3.850
  126PA    H13S 5403   3.530   2.565   3.831
  126PA    C112 5404   3.410   2.382   3.826
  126PA    H12R 5405   3.493   2.347   3.762
  126PA    H12S 5406   3.391   2.312   3.910
  126PA    C111 5407   3.281   2.389   3.747
  126PA    H11R 5408   3.201   2.419   3.820
  126PA    H11S 5409   3.276   2.466   3.668
  126PA    C110 5410   3.256   2.249   3.692
  126PA    H10R 5411   3.235   2.177   3.773
  126PA    H10S 5412   3.168   2.259   3.628
  126PA     C19 5413   3.338   2.194   3.581
  126PA     H9R 5414   3.445   2.197   3.606
  126PA     H9S 5415   3.302   2.089   3.566
  126PA     C18 5416   3.298   2.271   3.456
  126PA     H8R 5417   3.192   2.248   3.433
  126PA     H8S 5418   3.314   2.381   3.465
  126PA     C17 5419   3.347   2.211   3.331
  126PA     H7R 5420   3.295   2.114   3.316
  126PA     H7S 5421   3.315   2.283   3.255
  126PA     C16 5422   3.495   2.199   3.333
  126PA     H6R 5423   3.535   2.296   3.370
  126PA     H6S 5424   3.521   2.121   3.408
  126PA     C15 5425   3.537   2.166   3.190
  126PA     H5R 5426   3.639   2.126   3.185
  126PA     H5S 5427   3.471   2.088   3.149
  126PA     C14 5428   3.540   2.296   3.110
  126PA     H4R 5429   3.440   2.344   3.106
  126PA     H4S 5430   3.608   2.354   3.175
  126PA     C13 5431   3.604   2.288   2.971
  126PA     H3R 5432   3.704   2.241   2.983
  126PA     H3S 5433   3.542   2.222   2.907
  126PA     C12 5434   3.625   2.425   2.899
  126PA     H2R 5435   3.670   2.501   2.966
  126PA     H2S 5436   3.697   2.413   2.816
  127PA    C116 5437   1.158   1.122   4.193
  127PA    H16R 5438   1.079   1.061   4.148
  127PA    H16S 5439   1.138   1.225   4.168
  127PA    H16T 5440   1.173   1.113   4.302
  127PA    C115 5441   1.263   1.106   4.118
  127PA    H15R 5442   1.233   1.140   4.014
  127PA    H15S 5443   1.339   1.162   4.180
  127PA    C114 5444   1.298   0.977   4.126
  127PA    H14R 5445   1.310   0.968   4.238
  127PA    H14S 5446   1.216   0.910   4.090
  127PA    C113 5447   1.423   0.984   4.047
  127PA    H13R 5448   1.475   1.075   4.086
  127PA    H13S 5449   1.506   0.917   4.059
  127PA    C112 5450   1.393   0.978   3.900
  127PA    H12R 5451   1.318   1.053   3.870
  127PA    H12S 5452   1.494   0.994   3.860
  127PA    C111 5453   1.368   0.852   3.824
  127PA    H11R 5454   1.462   0.792   3.830
  127PA    H11S 5455   1.282   0.797   3.867
  127PA    C110 5456   1.346   0.890   3.677
  127PA    H10R 5457   1.431   0.951   3.640
  127PA    H10S 5458   1.346   0.794   3.622
  127PA     C19 5459   1.213   0.964   3.651
  127PA     H9R 5460   1.135   0.911   3.709
  127PA     H9S 5461   1.216   1.069   3.686
  127PA     C18 5462   1.171   0.960   3.504
  127PA     H8R 5463   1.196   0.861   3.461
  127PA     H8S 5464   1.060   0.971   3.496
  127PA     C17 5465   1.233   1.068   3.419
  127PA     H7R 5466   1.187   1.167   3.444
  127PA     H7S 5467   1.343   1.078   3.432
  127PA     C16 5468   1.212   1.041   3.272
  127PA     H6R 5469   1.288   0.972   3.228
  127PA     H6S 5470   1.111   0.995   3.255
  127PA     C15 5471   1.220   1.172   3.203
  127PA     H5R 5472   1.145   1.242   3.248
  127PA     H5S 5473   1.320   1.221   3.205
  127PA     C14 5474   1.172   1.149   3.066
  127PA     H4R 5475   1.077   1.094   3.081
  127PA     H4S 5476   1.165   1.254   3.028
  127PA     C13 5477   1.241   1.064   2.963
  127PA     H3R 5478   1.272   0.966   3.004
  127PA     H3S 5479   1.177   1.044   2.873
  127PA     C12 5480   1.356   1.144   2.916
  127PA     H2R 5481   1.343   1.248   2.880
  127PA     H2S 5482   1.421   1.147   3.005
  128PC     C11 5483   1.415   1.063   2.805
  128PC     O12 5484   1.432   1.100   2.690
  128PC     O11 5485   1.478   0.972   2.870
  128PC      C1 5486   1.568   0.910   2.784
  128PC      HR 5487   1.616   0.975   2.708
  128PC      HS 5488   1.651   0.897   2.851
  128PC      C2 5489   1.511   0.777   2.726
  128PC      HX 5490   1.578   0.704   2.686
  128PC      C3 5491   1.439   0.794   2.598
  128PC      HA 5492   1.500   0.866   2.538
  128PC      HB 5493   1.439   0.693   2.547
  128PC     O31 5494   1.310   0.837   2.633
  128PC     P31 5495   1.233   0.887   2.510
  128PC     O32 5496   1.259   0.764   2.411
  128PC     C31 5497   1.155   0.668   2.403
  128PC     H1A 5498   1.191   0.576   2.353
  128PC     H1B 5499   1.122   0.637   2.505
  128PC     C32 5500   1.041   0.736   2.324
  128PC     H2A 5501   0.950   0.685   2.348
  128PC     H2B 5502   1.033   0.836   2.369
  128PC     N31 5503   1.057   0.750   2.173
  128PC     C33 5504   0.935   0.814   2.116
  128PC     H3A 5505   0.921   0.915   2.153
  128PC     H3B 5506   0.845   0.757   2.142
  128PC     H3C 5507   0.939   0.817   2.008
  128PC     C34 5508   1.071   0.615   2.114
  128PC     H4A 5509   0.979   0.558   2.120
  128PC     H4B 5510   1.149   0.563   2.168
  128PC     H4C 5511   1.101   0.619   2.009
  128PC     C35 5512   1.181   0.826   2.135
  128PC     H5A 5513   1.259   0.758   2.101
  128PC     H5B 5514   1.226   0.878   2.220
  128PC     H5C 5515   1.166   0.895   2.054
  128PC     O33 5516   1.090   0.899   2.546
  128PC     O34 5517   1.302   1.002   2.449
  128PC     O21 5518   1.437   0.715   2.830
  128PC     C21 5519   1.416   0.586   2.814
  128PC     O22 5520   1.472   0.511   2.736
  129PA    C116 5521   1.394   0.453   4.296
  129PA    H16R 5522   1.473   0.524   4.325
  129PA    H16S 5523   1.470   0.410   4.229
  129PA    H16T 5524   1.376   0.415   4.398
  129PA    C115 5525   1.262   0.515   4.232
  129PA    H15R 5526   1.209   0.583   4.300
  129PA    H15S 5527   1.260   0.596   4.158
  129PA    C114 5528   1.195   0.436   4.124
  129PA    H14R 5529   1.170   0.351   4.189
  129PA    H14S 5530   1.106   0.494   4.088
  129PA    C113 5531   1.287   0.399   4.004
  129PA    H13R 5532   1.393   0.417   4.024
  129PA    H13S 5533   1.281   0.289   3.994
  129PA    C112 5534   1.265   0.468   3.867
  129PA    H12R 5535   1.276   0.579   3.871
  129PA    H12S 5536   1.344   0.433   3.795
  129PA    C111 5537   1.128   0.435   3.811
  129PA    H11R 5538   1.129   0.327   3.784
  129PA    H11S 5539   1.053   0.450   3.891
  129PA    C110 5540   1.088   0.520   3.690
  129PA    H10R 5541   0.990   0.482   3.654
  129PA    H10S 5542   1.073   0.625   3.725
  129PA     C19 5543   1.192   0.519   3.577
  129PA     H9R 5544   1.276   0.586   3.607
  129PA     H9S 5545   1.233   0.417   3.565
  129PA     C18 5546   1.138   0.565   3.441
  129PA     H8R 5547   1.086   0.480   3.392
  129PA     H8S 5548   1.063   0.646   3.456
  129PA     C17 5549   1.250   0.618   3.351
  129PA     H7R 5550   1.307   0.696   3.406
  129PA     H7S 5551   1.323   0.538   3.328
  129PA     C16 5552   1.199   0.679   3.219
  129PA     H6R 5553   1.138   0.769   3.242
  129PA     H6S 5554   1.288   0.715   3.162
  129PA     C15 5555   1.117   0.580   3.135
  129PA     H5R 5556   1.175   0.485   3.127
  129PA     H5S 5557   1.022   0.556   3.186
  129PA     C14 5558   1.083   0.630   2.994
  129PA     H4R 5559   1.021   0.554   2.941
  129PA     H4S 5560   1.025   0.725   3.000
  129PA     C13 5561   1.205   0.658   2.909
  129PA     H3R 5562   1.175   0.677   2.803
  129PA     H3S 5563   1.251   0.753   2.947
  129PA     C12 5564   1.311   0.548   2.912
  129PA     H2R 5565   1.358   0.538   3.012
  129PA     H2S 5566   1.270   0.450   2.881
  130PA    C116 5567   0.903   2.391   4.273
  130PA    H16R 5568   1.003   2.358   4.307
  130PA    H16S 5569   0.834   2.309   4.296
  130PA    H16T 5570   0.865   2.480   4.326
  130PA    C115 5571   0.879   2.385   4.127
  130PA    H15R 5572   0.955   2.432   4.064
  130PA    H15S 5573   0.890   2.280   4.112
  130PA    C114 5574   0.734   2.396   4.083
  130PA    H14R 5575   0.665   2.323   4.133
  130PA    H14S 5576   0.701   2.498   4.110
  130PA    C113 5577   0.727   2.372   3.934
  130PA    H13R 5578   0.812   2.423   3.883
  130PA    H13S 5579   0.736   2.263   3.910
  130PA    C112 5580   0.596   2.420   3.880
  130PA    H12R 5581   0.513   2.385   3.946
  130PA    H12S 5582   0.592   2.531   3.878
  130PA    C111 5583   0.580   2.360   3.742
  130PA    H11R 5584   0.644   2.414   3.668
  130PA    H11S 5585   0.602   2.251   3.737
  130PA    C110 5586   0.444   2.378   3.695
  130PA    H10R 5587   0.434   2.314   3.605
  130PA    H10S 5588   0.361   2.350   3.766
  130PA     C19 5589   0.439   2.522   3.657
  130PA     H9R 5590   0.442   2.593   3.746
  130PA     H9S 5591   0.502   2.561   3.575
  130PA     C18 5592   0.307   2.524   3.606
  130PA     H8R 5593   0.259   2.510   3.705
  130PA     H8S 5594   0.293   2.634   3.600
  130PA     C17 5595   0.260   2.418   3.491
  130PA     H7R 5596   0.244   2.322   3.543
  130PA     H7S 5597   0.161   2.434   3.454
  130PA     C16 5598   0.302   2.396   3.338
  130PA     H6R 5599   0.411   2.386   3.341
  130PA     H6S 5600   0.253   2.301   3.308
  130PA     C15 5601   0.254   2.492   3.221
  130PA     H5R 5602   0.153   2.539   3.210
  130PA     H5S 5603   0.330   2.564   3.250
  130PA     C14 5604   0.280   2.493   3.080
  130PA     H4R 5605   0.206   2.429   3.026
  130PA     H4S 5606   0.264   2.599   3.042
  130PA     C13 5607   0.421   2.456   3.090
  130PA     H3R 5608   0.483   2.523   3.159
  130PA     H3S 5609   0.430   2.352   3.123
  130PA     C12 5610   0.462   2.491   2.959
  130PA     H2R 5611   0.400   2.446   2.878
  130PA     H2S 5612   0.452   2.601   2.962
  131PC     C11 5613   0.604   2.464   2.956
  131PC     O12 5614   0.682   2.440   3.047
  131PC     O11 5615   0.621   2.487   2.833
  131PC      C1 5616   0.739   2.457   2.771
  131PC      HR 5617   0.777   2.542   2.713
  131PC      HS 5618   0.818   2.437   2.847
  131PC      C2 5619   0.698   2.336   2.685
  131PC      HX 5620   0.794   2.300   2.671
  131PC      C3 5621   0.620   2.351   2.553
  131PC      HA 5622   0.532   2.414   2.580
  131PC      HB 5623   0.686   2.403   2.481
  131PC     O31 5624   0.580   2.224   2.497
  131PC     P31 5625   0.447   2.142   2.540
  131PC     O32 5626   0.353   2.164   2.417
  131PC     C31 5627   0.384   2.116   2.289
  131PC     H1A 5628   0.483   2.152   2.256
  131PC     H1B 5629   0.385   2.004   2.289
  131PC     C32 5630   0.280   2.172   2.193
  131PC     H2A 5631   0.292   2.125   2.097
  131PC     H2B 5632   0.183   2.143   2.234
  131PC     N31 5633   0.276   2.323   2.175
  131PC     C33 5634   0.191   2.354   2.058
  131PC     H3A 5635   0.092   2.309   2.065
  131PC     H3B 5636   0.237   2.319   1.967
  131PC     H3C 5637   0.177   2.461   2.048
  131PC     C34 5638   0.411   2.383   2.147
  131PC     H4A 5639   0.400   2.487   2.115
  131PC     H4B 5640   0.462   2.331   2.067
  131PC     H4C 5641   0.473   2.378   2.236
  131PC     C35 5642   0.217   2.388   2.298
  131PC     H5A 5643   0.195   2.493   2.281
  131PC     H5B 5644   0.286   2.378   2.382
  131PC     H5C 5645   0.126   2.340   2.331
  131PC     O33 5646   0.477   1.998   2.547
  131PC     O34 5647   0.379   2.203   2.656
  131PC     O21 5648   0.611   2.247   2.755
  131PC     C21 5649   0.668   2.198   2.853
  131PC     O22 5650   0.778   2.231   2.892
  132PA    C116 5651   0.275   2.184   4.419
  132PA    H16R 5652   0.200   2.104   4.444
  132PA    H16S 5653   0.225   2.281   4.426
  132PA    H16T 5654   0.352   2.176   4.499
  132PA    C115 5655   0.344   2.152   4.285
  132PA    H15R 5656   0.407   2.235   4.252
  132PA    H15S 5657   0.418   2.070   4.292
  132PA    C114 5658   0.252   2.100   4.176
  132PA    H14R 5659   0.197   2.007   4.206
  132PA    H14S 5660   0.176   2.180   4.161
  132PA    C113 5661   0.336   2.073   4.050
  132PA    H13R 5662   0.375   2.173   4.018
  132PA    H13S 5663   0.420   2.003   4.066
  132PA    C112 5664   0.253   2.022   3.936
  132PA    H12R 5665   0.187   1.936   3.962
  132PA    H12S 5666   0.197   2.117   3.934
  132PA    C111 5667   0.315   2.005   3.797
  132PA    H11R 5668   0.386   2.090   3.786
  132PA    H11S 5669   0.367   1.908   3.795
  132PA    C110 5670   0.222   2.014   3.674
  132PA    H10R 5671   0.143   1.937   3.666
  132PA    H10S 5672   0.177   2.113   3.675
  132PA     C19 5673   0.293   2.041   3.545
  132PA     H9R 5674   0.225   2.060   3.460
  132PA     H9S 5675   0.352   2.134   3.563
  132PA     C18 5676   0.385   1.929   3.519
  132PA     H8R 5677   0.467   1.928   3.595
  132PA     H8S 5678   0.331   1.832   3.527
  132PA     C17 5679   0.446   1.949   3.382
  132PA     H7R 5680   0.510   1.861   3.392
  132PA     H7S 5681   0.373   1.932   3.300
  132PA     C16 5682   0.523   2.082   3.368
  132PA     H6R 5683   0.469   2.166   3.413
  132PA     H6S 5684   0.611   2.065   3.432
  132PA     C15 5685   0.555   2.143   3.227
  132PA     H5R 5686   0.463   2.165   3.171
  132PA     H5S 5687   0.622   2.231   3.238
  132PA     C14 5688   0.620   2.038   3.146
  132PA     H4R 5689   0.696   2.031   3.223
  132PA     H4S 5690   0.544   1.960   3.138
  132PA     C13 5691   0.686   2.043   3.011
  132PA     H3R 5692   0.776   2.083   3.039
  132PA     H3S 5693   0.751   1.965   2.964
  132PA     C12 5694   0.596   2.080   2.903
  132PA     H2R 5695   0.594   1.991   2.835
  132PA     H2S 5696   0.501   2.107   2.949
  133PA    C116 5697   0.864   3.996   4.332
  133PA    H16R 5698   0.843   4.104   4.314
  133PA    H16S 5699   0.950   4.008   4.273
  133PA    H16T 5700   0.853   4.050   4.429
  133PA    C115 5701   0.776   3.866   4.272
  133PA    H15R 5702   0.839   3.823   4.194
  133PA    H15S 5703   0.767   3.807   4.360
  133PA    C114 5704   0.617   3.817   4.237
  133PA    H14R 5705   0.617   3.711   4.264
  133PA    H14S 5706   0.532   3.853   4.297
  133PA    C113 5707   0.534   3.846   4.108
  133PA    H13R 5708   0.440   3.791   4.090
  133PA    H13S 5709   0.493   3.950   4.111
  133PA    C112 5710   0.634   3.828   4.000
  133PA    H12R 5711   0.737   3.862   4.019
  133PA    H12S 5712   0.648   3.719   4.003
  133PA    C111 5713   0.603   3.895   3.870
  133PA    H11R 5714   0.497   3.868   3.851
  133PA    H11S 5715   0.605   4.005   3.860
  133PA    C110 5716   0.718   3.836   3.785
  133PA    H10R 5717   0.821   3.857   3.817
  133PA    H10S 5718   0.702   3.735   3.818
  133PA     C19 5719   0.711   3.857   3.635
  133PA     H9R 5720   0.602   3.862   3.655
  133PA     H9S 5721   0.708   3.962   3.606
  133PA     C18 5722   0.767   3.743   3.525
  133PA     H8R 5723   0.872   3.749   3.543
  133PA     H8S 5724   0.746   3.641   3.560
  133PA     C17 5725   0.730   3.730   3.360
  133PA     H7R 5726   0.755   3.835   3.334
  133PA     H7S 5727   0.803   3.674   3.300
  133PA     C16 5728   0.590   3.683   3.275
  133PA     H6R 5729   0.557   3.583   3.278
  133PA     H6S 5730   0.485   3.694   3.302
  133PA     C15 5731   0.537   3.773   3.170
  133PA     H5R 5732   0.430   3.802   3.163
  133PA     H5S 5733   0.548   3.880   3.185
  133PA     C14 5734   0.645   3.738   3.079
  133PA     H4R 5735   0.726   3.788   3.138
  133PA     H4S 5736   0.663   3.632   3.070
  133PA     C13 5737   0.662   3.828   2.972
  133PA     H3R 5738   0.558   3.856   2.990
  133PA     H3S 5739   0.678   3.927   3.018
  133PA     C12 5740   0.702   3.780   2.818
  133PA     H2R 5741   0.810   3.784   2.827
  133PA     H2S 5742   0.662   3.678   2.801
  134PC     C11 5743   0.677   3.855   2.670
  134PC     O12 5744   0.581   3.858   2.597
  134PC     O11 5745   0.763   3.948   2.656
  134PC      C1 5746   0.731   4.039   2.544
  134PC      HR 5747   0.658   4.011   2.462
  134PC      HS 5748   0.700   4.140   2.569
  134PC      C2 5749   0.867   4.050   2.491
  134PC      HX 5750   0.863   4.134   2.418
  134PC      C3 5751   0.888   3.912   2.423
  134PC      HA 5752   0.786   3.874   2.393
  134PC      HB 5753   0.946   3.929   2.332
  134PC     O31 5754   0.950   3.817   2.510
  134PC     P31 5755   0.938   3.660   2.495
  134PC     O32 5756   1.048   3.636   2.382
  134PC     C31 5757   1.179   3.673   2.424
  134PC     H1A 5758   1.182   3.774   2.473
  134PC     H1B 5759   1.219   3.598   2.497
  134PC     C32 5760   1.274   3.677   2.303
  134PC     H2A 5761   1.373   3.697   2.343
  134PC     H2B 5762   1.272   3.578   2.260
  134PC     N31 5763   1.245   3.776   2.193
  134PC     C33 5764   1.251   3.913   2.253
  134PC     H3A 5765   1.180   3.923   2.336
  134PC     H3B 5766   1.220   3.990   2.183
  134PC     H3C 5767   1.349   3.940   2.288
  134PC     C34 5768   1.107   3.757   2.135
  134PC     H4A 5769   1.098   3.662   2.085
  134PC     H4B 5770   1.081   3.835   2.064
  134PC     H4C 5771   1.036   3.757   2.218
  134PC     C35 5772   1.345   3.756   2.085
  134PC     H5A 5773   1.320   3.813   1.996
  134PC     H5B 5774   1.351   3.651   2.055
  134PC     H5C 5775   1.444   3.785   2.119
  134PC     O33 5776   0.979   3.598   2.622
  134PC     O34 5777   0.806   3.624   2.439
  134PC     O21 5778   0.953   4.082   2.605
  134PC     C21 5779   1.065   4.129   2.567
  134PC     O22 5780   1.091   4.164   2.453
  135PA    C116 5781   1.044   3.575   3.950
  135PA    H16R 5782   0.976   3.634   4.015
  135PA    H16S 5783   1.135   3.550   4.009
  135PA    H16T 5784   0.992   3.481   3.923
  135PA    C115 5785   1.077   3.657   3.825
  135PA    H15R 5786   0.985   3.674   3.765
  135PA    H15S 5787   1.117   3.757   3.855
  135PA    C114 5788   1.179   3.597   3.729
  135PA    H14R 5789   1.276   3.580   3.783
  135PA    H14S 5790   1.147   3.498   3.691
  135PA    C113 5791   1.213   3.692   3.612
  135PA    H13R 5792   1.248   3.793   3.642
  135PA    H13S 5793   1.301   3.642   3.577
  135PA    C112 5794   1.116   3.707   3.493
  135PA    H12R 5795   1.058   3.612   3.484
  135PA    H12S 5796   1.046   3.786   3.522
  135PA    C111 5797   1.175   3.756   3.357
  135PA    H11R 5798   1.222   3.855   3.367
  135PA    H11S 5799   1.257   3.693   3.320
  135PA    C110 5800   1.071   3.752   3.243
  135PA    H10R 5801   1.025   3.650   3.237
  135PA    H10S 5802   0.991   3.822   3.275
  135PA     C19 5803   1.122   3.793   3.103
  135PA     H9R 5804   1.038   3.786   3.031
  135PA     H9S 5805   1.156   3.898   3.109
  135PA     C18 5806   1.237   3.707   3.047
  135PA     H8R 5807   1.323   3.707   3.117
  135PA     H8S 5808   1.195   3.605   3.037
  135PA     C17 5809   1.290   3.735   2.906
  135PA     H7R 5810   1.373   3.662   2.888
  135PA     H7S 5811   1.212   3.713   2.830
  135PA     C16 5812   1.353   3.872   2.893
  135PA     H6R 5813   1.277   3.950   2.916
  135PA     H6S 5814   1.432   3.875   2.971
  135PA     C15 5815   1.418   3.896   2.756
  135PA     H5R 5816   1.503   3.966   2.772
  135PA     H5S 5817   1.460   3.800   2.719
  135PA     C14 5818   1.323   3.952   2.648
  135PA     H4R 5819   1.369   3.929   2.550
  135PA     H4S 5820   1.225   3.899   2.652
  135PA     C13 5821   1.303   4.104   2.656
  135PA     H3R 5822   1.370   4.144   2.736
  135PA     H3S 5823   1.335   4.152   2.560
  135PA     C12 5824   1.158   4.147   2.688
  135PA     H2R 5825   1.122   4.092   2.777
  135PA     H2S 5826   1.157   4.255   2.712
  136PA    C116 5827   2.688   0.044   4.265
  136PA    H16R 5828   2.605   0.039   4.341
  136PA    H16S 5829   2.797   0.044   4.286
  136PA    H16T 5830   2.673  -0.056   4.298
  136PA    C115 5831   2.635   0.182   4.271
  136PA    H15R 5832   2.531   0.211   4.293
  136PA    H15S 5833   2.705   0.236   4.338
  136PA    C114 5834   2.655   0.161   4.129
  136PA    H14R 5835   2.766   0.150   4.115
  136PA    H14S 5836   2.576   0.084   4.112
  136PA    C113 5837   2.605   0.225   4.011
  136PA    H13R 5838   2.593   0.322   4.055
  136PA    H13S 5839   2.681   0.213   3.929
  136PA    C112 5840   2.467   0.202   3.972
  136PA    H12R 5841   2.464   0.122   3.895
  136PA    H12S 5842   2.411   0.173   4.064
  136PA    C111 5843   2.424   0.340   3.927
  136PA    H11R 5844   2.443   0.419   4.004
  136PA    H11S 5845   2.482   0.369   3.836
  136PA    C110 5846   2.278   0.326   3.905
  136PA    H10R 5847   2.266   0.229   3.853
  136PA    H10S 5848   2.230   0.316   4.004
  136PA     C19 5849   2.217   0.441   3.828
  136PA     H9R 5850   2.111   0.443   3.860
  136PA     H9S 5851   2.261   0.539   3.858
  136PA     C18 5852   2.225   0.426   3.675
  136PA     H8R 5853   2.137   0.479   3.633
  136PA     H8S 5854   2.317   0.477   3.639
  136PA     C17 5855   2.228   0.283   3.620
  136PA     H7R 5856   2.323   0.231   3.648
  136PA     H7S 5857   2.144   0.223   3.662
  136PA     C16 5858   2.220   0.281   3.468
  136PA     H6R 5859   2.129   0.336   3.435
  136PA     H6S 5860   2.309   0.334   3.427
  136PA     C15 5861   2.213   0.138   3.415
  136PA     H5R 5862   2.301   0.078   3.449
  136PA     H5S 5863   2.120   0.091   3.455
  136PA     C14 5864   2.207   0.133   3.265
  136PA     H4R 5865   2.154   0.042   3.230
  136PA     H4S 5866   2.151   0.221   3.224
  136PA     C13 5867   2.346   0.128   3.206
  136PA     H3R 5868   2.410   0.212   3.241
  136PA     H3S 5869   2.396   0.033   3.234
  136PA     C12 5870   2.324   0.135   3.058
  136PA     H2R 5871   2.263   0.052   3.017
  136PA     H2S 5872   2.277   0.232   3.030
  137PC     C11 5873   2.455   0.126   2.994
  137PC     O12 5874   2.553   0.062   3.031
  137PC     O11 5875   2.437   0.202   2.892
  137PC      C1 5876   2.524   0.188   2.789
  137PC      HR 5877   2.548   0.283   2.738
  137PC      HS 5878   2.622   0.171   2.833
  137PC      C2 5879   2.502   0.073   2.685
  137PC      HX 5880   2.596   0.101   2.654
  137PC      C3 5881   2.420   0.094   2.571
  137PC      HA 5882   2.461   0.181   2.512
  137PC      HB 5883   2.429   0.000   2.508
  137PC     O31 5884   2.300   0.117   2.635
  137PC     P31 5885   2.178   0.112   2.547
  137PC     O32 5886   2.246   0.077   2.404
  137PC     C31 5887   2.160   0.096   2.296
  137PC     H1A 5888   2.060   0.052   2.318
  137PC     H1B 5889   2.150   0.205   2.278
  137PC     C32 5890   2.211   0.028   2.168
  137PC     H2A 5891   2.123   0.043   2.108
  137PC     H2B 5892   2.292   0.088   2.128
  137PC     N31 5893   2.248  -0.122   2.161
  137PC     C33 5894   2.137  -0.203   2.223
  137PC     H3A 5895   2.105  -0.159   2.318
  137PC     H3B 5896   2.166  -0.306   2.238
  137PC     H3C 5897   2.049  -0.196   2.158
  137PC     C34 5898   2.372  -0.149   2.232
  137PC     H4A 5899   2.447  -0.074   2.211
  137PC     H4B 5900   2.411  -0.248   2.207
  137PC     H4C 5901   2.355  -0.143   2.340
  137PC     C35 5902   2.266  -0.168   2.022
  137PC     H5A 5903   2.257  -0.274   2.009
  137PC     H5B 5904   2.359  -0.139   1.974
  137PC     H5C 5905   2.188  -0.132   1.957
  137PC     O33 5906   2.092  -0.001   2.587
  137PC     O34 5907   2.124   0.250   2.551
  137PC     O21 5908   2.461  -0.049   2.756
  137PC     C21 5909   2.500  -0.180   2.745
  137PC     O22 5910   2.594  -0.227   2.690
  138PA    C116 5911   2.124   0.072   4.144
  138PA    H16R 5912   2.194   0.144   4.099
  138PA    H16S 5913   2.129   0.102   4.251
  138PA    H16T 5914   2.019   0.083   4.115
  138PA    C115 5915   2.176  -0.072   4.128
  138PA    H15R 5916   2.289  -0.057   4.133
  138PA    H15S 5917   2.126  -0.137   4.203
  138PA    C114 5918   2.182  -0.173   4.024
  138PA    H14R 5919   2.250  -0.258   4.056
  138PA    H14S 5920   2.080  -0.217   4.015
  138PA    C113 5921   2.235  -0.099   3.910
  138PA    H13R 5922   2.205   0.008   3.912
  138PA    H13S 5923   2.348  -0.098   3.914
  138PA    C112 5924   2.161  -0.170   3.802
  138PA    H12R 5925   2.184  -0.278   3.810
  138PA    H12S 5926   2.054  -0.187   3.823
  138PA    C111 5927   2.187  -0.101   3.671
  138PA    H11R 5928   2.137  -0.002   3.679
  138PA    H11S 5929   2.295  -0.081   3.653
  138PA    C110 5930   2.130  -0.184   3.558
  138PA    H10R 5931   2.041  -0.241   3.594
  138PA    H10S 5932   2.105  -0.116   3.477
  138PA     C19 5933   2.232  -0.283   3.505
  138PA     H9R 5934   2.331  -0.241   3.506
  138PA     H9S 5935   2.244  -0.352   3.584
  138PA     C18 5936   2.192  -0.363   3.385
  138PA     H8R 5937   2.264  -0.445   3.363
  138PA     H8S 5938   2.094  -0.407   3.406
  138PA     C17 5939   2.180  -0.270   3.271
  138PA     H7R 5940   2.114  -0.185   3.296
  138PA     H7S 5941   2.283  -0.233   3.258
  138PA     C16 5942   2.117  -0.331   3.151
  138PA     H6R 5943   2.144  -0.439   3.135
  138PA     H6S 5944   2.006  -0.320   3.156
  138PA     C15 5945   2.157  -0.255   3.034
  138PA     H5R 5946   2.102  -0.301   2.949
  138PA     H5S 5947   2.128  -0.148   3.039
  138PA     C14 5948   2.306  -0.254   3.022
  138PA     H4R 5949   2.361  -0.177   3.079
  138PA     H4S 5950   2.361  -0.349   3.037
  138PA     C13 5951   2.323  -0.216   2.883
  138PA     H3R 5952   2.241  -0.257   2.824
  138PA     H3S 5953   2.303  -0.108   2.879
  138PA     C12 5954   2.454  -0.270   2.843
  138PA     H2R 5955   2.528  -0.264   2.922
  138PA     H2S 5956   2.468  -0.375   2.804
  139PA    C116 5957   3.959   3.184   4.173
  139PA    H16R 5958   4.014   3.184   4.079
  139PA    H16S 5959   4.022   3.210   4.261
  139PA    H16T 5960   3.965   3.264   4.110
  139PA    C115 5961   3.828   3.097   4.172
  139PA    H15R 5962   3.771   3.124   4.245
  139PA    H15S 5963   3.765   3.128   4.090
  139PA    C114 5964   3.820   2.949   4.244
  139PA    H14R 5965   3.893   2.991   4.315
  139PA    H14S 5966   3.745   2.946   4.317
  139PA    C113 5967   3.835   2.787   4.187
  139PA    H13R 5968   3.754   2.784   4.115
  139PA    H13S 5969   3.899   2.784   4.108
  139PA    C112 5970   3.963   2.669   4.171
  139PA    H12R 5971   4.041   2.675   4.247
  139PA    H12S 5972   3.907   2.577   4.175
  139PA    C111 5973   4.091   2.644   4.079
  139PA    H11R 5974   4.162   2.728   4.057
  139PA    H11S 5975   4.167   2.572   4.116
  139PA    C110 5976   4.019   2.585   3.966
  139PA    H10R 5977   3.952   2.504   4.000
  139PA    H10S 5978   3.943   2.664   3.958
  139PA     C19 5979   4.097   2.556   3.840
  139PA     H9R 5980   4.129   2.638   3.779
  139PA     H9S 5981   4.194   2.514   3.871
  139PA     C18 5982   4.002   2.484   3.745
  139PA     H8R 5983   3.963   2.419   3.821
  139PA     H8S 5984   3.896   2.509   3.740
  139PA     C17 5985   4.033   2.447   3.595
  139PA     H7R 5986   4.067   2.346   3.599
  139PA     H7S 5987   3.946   2.418   3.537
  139PA     C16 5988   4.122   2.537   3.505
  139PA     H6R 5989   4.166   2.621   3.561
  139PA     H6S 5990   4.193   2.498   3.437
  139PA     C15 5991   4.050   2.597   3.392
  139PA     H5R 5992   3.952   2.592   3.435
  139PA     H5S 5993   4.083   2.700   3.369
  139PA     C14 5994   3.974   2.522   3.291
  139PA     H4R 5995   3.929   2.426   3.325
  139PA     H4S 5996   3.902   2.592   3.244
  139PA     C13 5997   4.046   2.520   3.171
  139PA     H3R 5998   4.113   2.437   3.201
  139PA     H3S 5999   3.965   2.475   3.108
  139PA     C12 6000   4.099   2.663   3.126
  139PA     H2R 6001   4.014   2.734   3.140
  139PA     H2S 6002   4.182   2.700   3.188
  140PC     C11 6003   4.130   2.684   2.976
  140PC     O12 6004   4.056   2.640   2.892
  140PC     O11 6005   4.246   2.749   2.947
  140PC      C1 6006   4.291   2.724   2.808
  140PC      HR 6007   4.394   2.684   2.811
  140PC      HS 6008   4.233   2.646   2.753
  140PC      C2 6009   4.291   2.847   2.711
  140PC      HX 6010   4.184   2.871   2.688
  140PC      C3 6011   4.357   2.815   2.578
  140PC      HA 6012   4.464   2.794   2.605
  140PC      HB 6013   4.313   2.728   2.526
  140PC     O31 6014   4.338   2.928   2.494
  140PC     P31 6015   4.439   2.959   2.380
  140PC     O32 6016   4.364   3.004   2.253
  140PC     C31 6017   4.249   2.929   2.233
  140PC     H1A 6018   4.225   2.938   2.127
  140PC     H1B 6019   4.264   2.819   2.256
  140PC     C32 6020   4.145   2.987   2.325
  140PC     H2A 6021   4.063   2.916   2.333
  140PC     H2B 6022   4.185   2.989   2.428
  140PC     N31 6023   4.094   3.126   2.297
  140PC     C33 6024   4.008   3.121   2.180
  140PC     H3A 6025   3.952   3.028   2.185
  140PC     H3B 6026   4.069   3.118   2.091
  140PC     H3C 6027   3.940   3.205   2.182
  140PC     C34 6028   4.185   3.242   2.272
  140PC     H4A 6029   4.241   3.268   2.360
  140PC     H4B 6030   4.124   3.328   2.246
  140PC     H4C 6031   4.254   3.220   2.191
  140PC     C35 6032   4.032   3.154   2.424
  140PC     H5A 6033   3.957   3.080   2.455
  140PC     H5B 6034   3.981   3.250   2.424
  140PC     H5C 6035   4.105   3.164   2.506
  140PC     O33 6036   4.508   3.078   2.423
  140PC     O34 6037   4.506   2.831   2.350
  140PC     O21 6038   4.363   2.956   2.774
  140PC     C21 6039   4.336   3.082   2.738
  140PC     O22 6040   4.265   3.117   2.645
  141PA    C116 6041   4.664   3.025   4.472
  141PA    H16R 6042   4.654   2.993   4.577
  141PA    H16S 6043   4.749   3.093   4.457
  141PA    H16T 6044   4.661   2.936   4.406
  141PA    C115 6045   4.546   3.100   4.432
  141PA    H15R 6046   4.466   3.024   4.451
  141PA    H15S 6047   4.530   3.179   4.508
  141PA    C114 6048   4.551   3.157   4.286
  141PA    H14R 6049   4.465   3.228   4.285
  141PA    H14S 6050   4.625   3.231   4.277
  141PA    C113 6051   4.546   3.052   4.166
  141PA    H13R 6052   4.637   2.993   4.167
  141PA    H13S 6053   4.470   2.973   4.179
  141PA    C112 6054   4.517   3.106   4.023
  141PA    H12R 6055   4.411   3.126   4.009
  141PA    H12S 6056   4.564   3.201   4.004
  141PA    C111 6057   4.484   3.017   3.906
  141PA    H11R 6058   4.578   2.964   3.882
  141PA    H11S 6059   4.403   2.949   3.944
  141PA    C110 6060   4.407   3.078   3.786
  141PA    H10R 6061   4.299   3.085   3.808
  141PA    H10S 6062   4.435   3.180   3.757
  141PA     C19 6063   4.428   2.988   3.668
  141PA     H9R 6064   4.534   2.953   3.662
  141PA     H9S 6065   4.356   2.905   3.685
  141PA     C18 6066   4.385   3.044   3.537
  141PA     H8R 6067   4.276   3.064   3.545
  141PA     H8S 6068   4.440   3.137   3.517
  141PA     C17 6069   4.405   2.944   3.424
  141PA     H7R 6070   4.511   2.919   3.408
  141PA     H7S 6071   4.352   2.850   3.452
  141PA     C16 6072   4.341   2.997   3.298
  141PA     H6R 6073   4.345   2.922   3.217
  141PA     H6S 6074   4.245   3.002   3.349
  141PA     C15 6075   4.377   3.142   3.258
  141PA     H5R 6076   4.375   3.214   3.341
  141PA     H5S 6077   4.479   3.130   3.234
  141PA     C14 6078   4.339   3.206   3.124
  141PA     H4R 6079   4.232   3.229   3.131
  141PA     H4S 6080   4.384   3.307   3.114
  141PA     C13 6081   4.384   3.120   3.002
  141PA     H3R 6082   4.440   3.027   3.023
  141PA     H3S 6083   4.298   3.065   2.989
  141PA     C12 6084   4.376   3.178   2.856
  141PA     H2R 6085   4.302   3.260   2.863
  141PA     H2S 6086   4.470   3.220   2.825
  142PA    C116 6087   0.232   3.431   4.182
  142PA    H16R 6088   0.192   3.534   4.180
  142PA    H16S 6089   0.272   3.390   4.277
  142PA    H16T 6090   0.135   3.385   4.162
  142PA    C115 6091   0.350   3.422   4.088
  142PA    H15R 6092   0.367   3.312   4.078
  142PA    H15S 6093   0.304   3.478   4.004
  142PA    C114 6094   0.492   3.483   4.098
  142PA    H14R 6095   0.491   3.593   4.103
  142PA    H14S 6096   0.548   3.445   4.186
  142PA    C113 6097   0.573   3.476   3.969
  142PA    H13R 6098   0.671   3.522   3.993
  142PA    H13S 6099   0.590   3.373   3.935
  142PA    C112 6100   0.505   3.559   3.860
  142PA    H12R 6101   0.401   3.534   3.837
  142PA    H12S 6102   0.490   3.661   3.898
  142PA    C111 6103   0.573   3.561   3.724
  142PA    H11R 6104   0.680   3.581   3.737
  142PA    H11S 6105   0.586   3.462   3.681
  142PA    C110 6106   0.472   3.660   3.655
  142PA    H10R 6107   0.386   3.595   3.626
  142PA    H10S 6108   0.442   3.741   3.720
  142PA     C19 6109   0.480   3.715   3.517
  142PA     H9R 6110   0.560   3.771   3.512
  142PA     H9S 6111   0.541   3.629   3.482
  142PA     C18 6112   0.493   3.863   3.446
  142PA     H8R 6113   0.572   3.890   3.372
  142PA     H8S 6114   0.404   3.829   3.398
  142PA     C17 6115   0.457   4.003   3.455
  142PA     H7R 6116   0.376   3.997   3.526
  142PA     H7S 6117   0.547   4.060   3.486
  142PA     C16 6118   0.420   4.040   3.310
  142PA     H6R 6119   0.507   4.050   3.240
  142PA     H6S 6120   0.346   3.969   3.267
  142PA     C15 6121   0.368   4.176   3.313
  142PA     H5R 6122   0.306   4.182   3.405
  142PA     H5S 6123   0.461   4.231   3.332
  142PA     C14 6124   0.294   4.211   3.184
  142PA     H4R 6125   0.274   4.319   3.199
  142PA     H4S 6126   0.357   4.205   3.093
  142PA     C13 6127   0.170   4.119   3.167
  142PA     H3R 6128   0.194   4.012   3.152
  142PA     H3S 6129   0.114   4.131   3.264
  142PA     C12 6130   0.069   4.152   3.055
  142PA     H2R 6131  -0.037   4.127   3.074
  142PA     H2S 6132   0.063   4.250   3.085
  143PC     C11 6133   0.097   4.147   2.902
  143PC     O12 6134   0.010   4.117   2.823
  143PC     O11 6135   0.218   4.191   2.862
  143PC      C1 6136   0.230   4.170   2.716
  143PC      HR 6137   0.206   4.064   2.691
  143PC      HS 6138   0.168   4.230   2.653
  143PC      C2 6139   0.367   4.196   2.660
  143PC      HX 6140   0.399   4.302   2.658
  143PC      C3 6141   0.392   4.148   2.520
  143PC      HA 6142   0.324   4.212   2.458
  143PC      HB 6143   0.497   4.166   2.490
  143PC     O31 6144   0.360   4.008   2.519
  143PC     P31 6145   0.328   3.947   2.380
  143PC     O32 6146   0.295   3.792   2.395
  143PC     C31 6147   0.373   3.692   2.462
  143PC     H1A 6148   0.455   3.732   2.514
  143PC     H1B 6149   0.316   3.642   2.542
  143PC     C32 6150   0.456   3.598   2.374
  143PC     H2A 6151   0.529   3.659   2.319
  143PC     H2B 6152   0.520   3.538   2.439
  143PC     N31 6153   0.377   3.511   2.282
  143PC     C33 6154   0.471   3.415   2.220
  143PC     H3A 6155   0.551   3.463   2.164
  143PC     H3B 6156   0.418   3.350   2.152
  143PC     H3C 6157   0.516   3.351   2.296
  143PC     C34 6158   0.315   3.597   2.176
  143PC     H4A 6159   0.248   3.540   2.115
  143PC     H4B 6160   0.393   3.641   2.117
  143PC     H4C 6161   0.263   3.679   2.227
  143PC     C35 6162   0.271   3.436   2.357
  143PC     H5A 6163   0.202   3.506   2.403
  143PC     H5B 6164   0.317   3.377   2.436
  143PC     H5C 6165   0.217   3.367   2.293
  143PC     O33 6166   0.204   4.017   2.337
  143PC     O34 6167   0.443   3.969   2.289
  143PC     O21 6168   0.440   4.135   2.751
  143PC     C21 6169   0.552   4.132   2.766
  143PC     O22 6170   0.648   4.205   2.756
  144PA    C116 6171   0.379   4.234   3.975
  144PA    H16R 6172   0.342   4.329   3.937
  144PA    H16S 6173   0.472   4.212   3.916
  144PA    H16T 6174   0.409   4.249   4.081
  144PA    C115 6175   0.291   4.112   3.958
  144PA    H15R 6176   0.320   4.026   4.022
  144PA    H15S 6177   0.188   4.141   3.988
  144PA    C114 6178   0.294   4.070   3.811
  144PA    H14R 6179   0.299   4.161   3.749
  144PA    H14S 6180   0.387   4.015   3.786
  144PA    C113 6181   0.170   3.988   3.776
  144PA    H13R 6182   0.159   3.902   3.846
  144PA    H13S 6183   0.083   4.056   3.788
  144PA    C112 6184   0.172   3.936   3.633
  144PA    H12R 6185   0.177   4.022   3.563
  144PA    H12S 6186   0.262   3.871   3.618
  144PA    C111 6187   0.053   3.847   3.599
  144PA    H11R 6188   0.061   3.752   3.655
  144PA    H11S 6189  -0.040   3.899   3.632
  144PA    C110 6190   0.045   3.824   3.447
  144PA    H10R 6191  -0.046   3.774   3.418
  144PA    H10S 6192   0.037   3.923   3.397
  144PA     C19 6193   0.148   3.732   3.381
  144PA     H9R 6194   0.237   3.790   3.393
  144PA     H9S 6195   0.161   3.636   3.434
  144PA     C18 6196   0.114   3.709   3.232
  144PA     H8R 6197   0.020   3.652   3.224
  144PA     H8S 6198   0.099   3.811   3.190
  144PA     C17 6199   0.217   3.635   3.145
  144PA     H7R 6200   0.310   3.674   3.180
  144PA     H7S 6201   0.234   3.528   3.167
  144PA     C16 6202   0.183   3.652   2.993
  144PA     H6R 6203   0.129   3.562   2.960
  144PA     H6S 6204   0.115   3.740   2.985
  144PA     C15 6205   0.295   3.685   2.893
  144PA     H5R 6206   0.383   3.619   2.914
  144PA     H5S 6207   0.272   3.670   2.786
  144PA     C14 6208   0.323   3.837   2.910
  144PA     H4R 6209   0.237   3.901   2.930
  144PA     H4S 6210   0.364   3.811   3.004
  144PA     C13 6211   0.431   3.895   2.818
  144PA     H3R 6212   0.480   3.798   2.841
  144PA     H3S 6213   0.418   3.842   2.724
  144PA     C12 6214   0.544   4.020   2.847
  144PA     H2R 6215   0.565   4.063   2.946
  144PA     H2S 6216   0.655   4.004   2.835
  145CHL     C1 6217   3.455   2.280   5.784
  145CHL    H11 6218   3.489   2.367   5.723
  145CHL    H12 6219   3.349   2.270   5.777
  145CHL     C2 6220   3.503   2.284   5.930
  145CHL    H21 6221   3.444   2.362   5.978
  145CHL    H22 6222   3.608   2.318   5.943
  145CHL     C3 6223   3.485   2.145   5.997
  145CHL    H31 6224   3.376   2.122   5.994
  145CHL     C4 6225   3.559   2.027   5.934
  145CHL    H41 6226   3.670   2.040   5.932
  145CHL    H42 6227   3.548   1.933   5.993
  145CHL     C5 6228   3.487   2.022   5.800
  145CHL     C6 6229   3.424   1.914   5.760
  145CHL    H61 6230   3.433   1.822   5.821
  145CHL     C7 6231   3.361   1.913   5.621
  145CHL    H71 6232   3.392   1.809   5.598
  145CHL    H72 6233   3.252   1.907   5.624
  145CHL     C8 6234   3.414   2.024   5.512
  145CHL    H81 6235   3.516   2.004   5.541
  145CHL     C9 6236   3.448   2.163   5.560
  145CHL    H91 6237   3.354   2.216   5.571
  145CHL    C10 6238   3.495   2.153   5.715
  145CHL    C11 6239   3.524   2.251   5.447
  145CHL   H111 6240   3.631   2.233   5.431
  145CHL   H112 6241   3.522   2.356   5.480
  145CHL    C12 6242   3.478   2.239   5.297
  145CHL   H121 6243   3.545   2.302   5.236
  145CHL   H122 6244   3.374   2.274   5.290
  145CHL    C13 6245   3.485   2.097   5.237
  145CHL    C14 6246   3.397   2.014   5.347
  145CHL   H141 6247   3.305   2.079   5.349
  145CHL    C15 6248   3.322   1.900   5.266
  145CHL   H151 6249   3.350   1.799   5.237
  145CHL   H152 6250   3.273   1.837   5.339
  145CHL    C16 6251   3.357   1.910   5.115
  145CHL   H161 6252   3.444   1.849   5.078
  145CHL   H162 6253   3.277   1.877   5.046
  145CHL    C17 6254   3.391   2.058   5.117
  145CHL   H171 6255   3.290   2.098   5.144
  145CHL    C18 6256   3.638   2.074   5.181
  145CHL   H181 6257   3.680   2.137   5.102
  145CHL   H182 6258   3.724   2.087   5.247
  145CHL   H183 6259   3.655   1.970   5.157
  145CHL    C19 6260   3.633   2.181   5.728
  145CHL   H191 6261   3.654   2.257   5.650
  145CHL   H192 6262   3.688   2.211   5.818
  145CHL   H193 6263   3.689   2.090   5.717
  145CHL    C20 6264   3.410   2.115   4.982
  145CHL   H201 6265   3.327   2.070   4.920
  145CHL    C21 6266   3.539   2.080   4.913
  145CHL   H211 6267   3.619   2.156   4.919
  145CHL   H212 6268   3.511   2.061   4.808
  145CHL   H213 6269   3.581   1.988   4.955
  145CHL    C22 6270   3.398   2.264   4.992
  145CHL   H221 6271   3.307   2.289   5.051
  145CHL   H222 6272   3.489   2.298   5.045
  145CHL    C23 6273   3.398   2.331   4.857
  145CHL   H231 6274   3.371   2.437   4.872
  145CHL   H232 6275   3.503   2.328   4.819
  145CHL    C24 6276   3.303   2.260   4.761
  145CHL   H241 6277   3.338   2.157   4.738
  145CHL   H242 6278   3.203   2.251   4.810
  145CHL    C25 6279   3.290   2.327   4.625
  145CHL   H251 6280   3.258   2.432   4.639
  145CHL    C26 6281   3.425   2.322   4.554
  145CHL   H261 6282   3.447   2.215   4.531
  145CHL   H262 6283   3.424   2.381   4.460
  145CHL   H263 6284   3.507   2.359   4.618
  145CHL    C27 6285   3.183   2.252   4.546
  145CHL   H271 6286   3.088   2.263   4.601
  145CHL   H272 6287   3.172   2.293   4.444
  145CHL   H273 6288   3.205   2.143   4.538
  145CHL     O1 6289   3.524   2.161   6.131
  145CHL    HO1 6290   3.446   2.206   6.162
  146CHL     C1 6291   2.252   0.984   5.787
  146CHL    H11 6292   2.180   0.907   5.753
  146CHL    H12 6293   2.353   0.939   5.783
  146CHL     C2 6294   2.220   1.017   5.934
  146CHL    H21 6295   2.232   0.925   5.996
  146CHL    H22 6296   2.115   1.052   5.945
  146CHL     C3 6297   2.314   1.125   5.987
  146CHL    H31 6298   2.419   1.088   5.985
  146CHL     C4 6299   2.307   1.253   5.902
  146CHL    H41 6300   2.207   1.301   5.915
  146CHL    H42 6301   2.381   1.325   5.941
  146CHL     C5 6302   2.334   1.223   5.756
  146CHL     C6 6303   2.421   1.294   5.683
  146CHL    H61 6304   2.475   1.377   5.731
  146CHL     C7 6305   2.436   1.279   5.535
  146CHL    H71 6306   2.434   1.379   5.487
  146CHL    H72 6307   2.534   1.232   5.513
  146CHL     C8 6308   2.324   1.194   5.469
  146CHL    H81 6309   2.233   1.257   5.463
  146CHL     C9 6310   2.296   1.068   5.550
  146CHL    H91 6311   2.393   1.015   5.562
  146CHL    C10 6312   2.254   1.109   5.694
  146CHL    C11 6313   2.208   0.962   5.475
  146CHL   H111 6314   2.103   0.994   5.473
  146CHL   H112 6315   2.210   0.865   5.530
  146CHL    C12 6316   2.255   0.936   5.330
  146CHL   H121 6317   2.185   0.867   5.278
  146CHL   H122 6318   2.354   0.887   5.335
  146CHL    C13 6319   2.267   1.069   5.252
  146CHL    C14 6320   2.363   1.159   5.328
  146CHL   H141 6321   2.459   1.103   5.335
  146CHL    C15 6322   2.388   1.280   5.238
  146CHL   H151 6323   2.306   1.355   5.250
  146CHL   H152 6324   2.484   1.329   5.261
  146CHL    C16 6325   2.380   1.220   5.099
  146CHL   H161 6326   2.299   1.274   5.044
  146CHL   H162 6327   2.474   1.232   5.042
  146CHL    C17 6328   2.337   1.071   5.115
  146CHL   H171 6329   2.429   1.008   5.126
  146CHL    C18 6330   2.132   1.140   5.236
  146CHL   H181 6331   2.062   1.061   5.212
  146CHL   H182 6332   2.094   1.186   5.329
  146CHL   H183 6333   2.125   1.213   5.153
  146CHL    C19 6334   2.123   1.184   5.687
  146CHL   H191 6335   2.124   1.283   5.638
  146CHL   H192 6336   2.055   1.129   5.625
  146CHL   H193 6337   2.074   1.194   5.787
  146CHL    C20 6338   2.267   1.027   4.986
  146CHL   H201 6339   2.174   1.086   4.972
  146CHL    C21 6340   2.229   0.878   4.988
  146CHL   H211 6341   2.199   0.844   4.886
  146CHL   H212 6342   2.140   0.865   5.054
  146CHL   H213 6343   2.310   0.813   5.025
  146CHL    C22 6344   2.360   1.061   4.867
  146CHL   H221 6345   2.370   1.172   4.859
  146CHL   H222 6346   2.462   1.019   4.885
  146CHL    C23 6347   2.319   1.017   4.728
  146CHL   H231 6348   2.347   0.911   4.709
  146CHL   H232 6349   2.208   1.027   4.714
  146CHL    C24 6350   2.392   1.108   4.629
  146CHL   H241 6351   2.351   1.211   4.643
  146CHL   H242 6352   2.501   1.109   4.641
  146CHL    C25 6353   2.364   1.068   4.487
  146CHL   H251 6354   2.260   1.039   4.497
  146CHL    C26 6355   2.376   1.190   4.398
  146CHL   H261 6356   2.385   1.158   4.293
  146CHL   H262 6357   2.289   1.255   4.400
  146CHL   H263 6358   2.463   1.250   4.417
  146CHL    C27 6359   2.430   0.940   4.433
  146CHL   H271 6360   2.539   0.949   4.431
  146CHL   H272 6361   2.398   0.852   4.493
  146CHL   H273 6362   2.400   0.919   4.329
  146CHL     O1 6363   2.277   1.149   6.123
  146CHL    HO1 6364   2.335   1.222   6.151
  147CHL     C1 6365   2.981   3.366   5.775
  147CHL    H11 6366   3.064   3.302   5.738
  147CHL    H12 6367   3.002   3.471   5.744
  147CHL     C2 6368   2.977   3.364   5.929
  147CHL    H21 6369   3.064   3.421   5.969
  147CHL    H22 6370   2.983   3.258   5.963
  147CHL     C3 6371   2.848   3.424   5.987
  147CHL    H31 6372   2.842   3.534   5.967
  147CHL     C4 6373   2.726   3.354   5.928
  147CHL    H41 6374   2.731   3.245   5.948
  147CHL    H42 6375   2.632   3.391   5.973
  147CHL     C5 6376   2.735   3.384   5.781
  147CHL     C6 6377   2.652   3.469   5.726
  147CHL    H61 6378   2.580   3.518   5.791
  147CHL     C7 6379   2.646   3.491   5.579
  147CHL    H71 6380   2.548   3.468   5.542
  147CHL    H72 6381   2.664   3.596   5.550
  147CHL     C8 6382   2.724   3.386   5.500
  147CHL    H81 6383   2.667   3.290   5.502
  147CHL     C9 6384   2.860   3.367   5.560
  147CHL    H91 6385   2.903   3.470   5.561
  147CHL    C10 6386   2.850   3.320   5.706
  147CHL    C11 6387   2.951   3.281   5.471
  147CHL   H111 6388   2.907   3.179   5.462
  147CHL   H112 6389   3.053   3.273   5.514
  147CHL    C12 6390   2.957   3.332   5.328
  147CHL   H121 6391   3.023   3.266   5.270
  147CHL   H122 6392   3.000   3.435   5.326
  147CHL    C13 6393   2.815   3.337   5.272
  147CHL    C14 6394   2.742   3.434   5.359
  147CHL   H141 6395   2.803   3.528   5.366
  147CHL    C15 6396   2.620   3.474   5.282
  147CHL   H151 6397   2.541   3.399   5.303
  147CHL   H152 6398   2.600   3.579   5.312
  147CHL    C16 6399   2.655   3.465   5.135
  147CHL   H161 6400   2.579   3.401   5.085
  147CHL   H162 6401   2.647   3.566   5.091
  147CHL    C17 6402   2.799   3.402   5.137
  147CHL   H171 6403   2.863   3.494   5.144
  147CHL    C18 6404   2.740   3.201   5.258
  147CHL   H181 6405   2.806   3.126   5.210
  147CHL   H182 6406   2.706   3.160   5.354
  147CHL   H183 6407   2.650   3.213   5.194
  147CHL    C19 6408   2.827   3.168   5.712
  147CHL   H191 6409   2.726   3.139   5.677
  147CHL   H192 6410   2.901   3.117   5.649
  147CHL   H193 6411   2.843   3.128   5.815
  147CHL    C20 6412   2.841   3.310   5.016
  147CHL   H201 6413   2.769   3.225   5.008
  147CHL    C21 6414   2.986   3.270   5.021
  147CHL   H211 6415   2.994   3.180   5.084
  147CHL   H212 6416   3.047   3.354   5.060
  147CHL   H213 6417   3.020   3.247   4.918
  147CHL    C22 6418   2.820   3.380   4.882
  147CHL   H221 6419   2.713   3.374   4.899
  147CHL   H222 6420   2.824   3.476   4.929
  147CHL    C23 6421   2.877   3.363   4.724
  147CHL   H231 6422   2.987   3.377   4.733
  147CHL   H232 6423   2.856   3.259   4.700
  147CHL    C24 6424   2.852   3.452   4.581
  147CHL   H241 6425   2.767   3.518   4.574
  147CHL   H242 6426   2.920   3.537   4.562
  147CHL    C25 6427   2.785   3.406   4.449
  147CHL   H251 6428   2.870   3.355   4.400
  147CHL    C26 6429   2.667   3.315   4.480
  147CHL   H261 6430   2.570   3.366   4.458
  147CHL   H262 6431   2.675   3.224   4.419
  147CHL   H263 6432   2.664   3.287   4.587
  147CHL    C27 6433   2.733   3.525   4.360
  147CHL   H271 6434   2.708   3.491   4.258
  147CHL   H272 6435   2.641   3.576   4.400
  147CHL   H273 6436   2.809   3.606   4.355
  147CHL     O1 6437   2.846   3.406   6.127
  147CHL    HO1 6438   2.756   3.429   6.155
  148CHL     C1 6439   3.374   3.053   5.786
  148CHL    H11 6440   3.313   3.133   5.740
  148CHL    H12 6441   3.320   2.963   5.796
  148CHL     C2 6442   3.394   3.064   5.936
  148CHL    H21 6443   3.294   3.084   5.983
  148CHL    H22 6444   3.462   3.147   5.960
  148CHL     C3 6445   3.444   2.928   5.987
  148CHL    H31 6446   3.365   2.852   5.978
  148CHL     C4 6447   3.564   2.874   5.906
  148CHL    H41 6448   3.648   2.945   5.922
  148CHL    H42 6449   3.594   2.777   5.951
  148CHL     C5 6450   3.537   2.862   5.757
  148CHL     C6 6451   3.546   2.747   5.687
  148CHL    H61 6452   3.580   2.654   5.736
  148CHL     C7 6453   3.520   2.736   5.539
  148CHL    H71 6454   3.604   2.682   5.490
  148CHL    H72 6455   3.427   2.680   5.518
  148CHL     C8 6456   3.510   2.876   5.472
  148CHL    H81 6457   3.612   2.917   5.466
  148CHL     C9 6458   3.421   2.971   5.552
  148CHL    H91 6459   3.324   2.916   5.564
  148CHL    C10 6460   3.480   2.994   5.695
  148CHL    C11 6461   3.380   3.101   5.475
  148CHL   H111 6462   3.466   3.171   5.469
  148CHL   H112 6463   3.297   3.152   5.528
  148CHL    C12 6464   3.335   3.077   5.330
  148CHL   H121 6465   3.325   3.176   5.281
  148CHL   H122 6466   3.235   3.029   5.329
  148CHL    C13 6467   3.436   2.988   5.254
  148CHL    C14 6468   3.454   2.860   5.332
  148CHL   H141 6469   3.351   2.822   5.345
  148CHL    C15 6470   3.522   2.757   5.240
  148CHL   H151 6471   3.632   2.772   5.245
  148CHL   H152 6472   3.497   2.653   5.267
  148CHL    C16 6473   3.471   2.797   5.101
  148CHL   H161 6474   3.557   2.810   5.033
  148CHL   H162 6475   3.406   2.721   5.053
  148CHL    C17 6476   3.391   2.930   5.120
  148CHL   H171 6477   3.284   2.907   5.136
  148CHL    C18 6478   3.572   3.055   5.234
  148CHL   H181 6479   3.618   3.076   5.332
  148CHL   H182 6480   3.640   2.988   5.177
  148CHL   H183 6481   3.562   3.150   5.178
  148CHL    C19 6482   3.583   3.104   5.693
  148CHL   H191 6483   3.536   3.201   5.667
  148CHL   H192 6484   3.630   3.117   5.793
  148CHL   H193 6485   3.655   3.075   5.616
  148CHL    C20 6486   3.393   3.013   4.993
  148CHL   H201 6487   3.498   3.040   4.968
  148CHL    C21 6488   3.308   3.140   5.008
  148CHL   H211 6489   3.203   3.113   5.032
  148CHL   H212 6490   3.309   3.199   4.914
  148CHL   H213 6491   3.347   3.207   5.086
  148CHL    C22 6492   3.333   2.923   4.883
  148CHL   H221 6493   3.385   2.825   4.872
  148CHL   H222 6494   3.229   2.902   4.911
  148CHL    C23 6495   3.326   2.982   4.745
  148CHL   H231 6496   3.247   2.937   4.682
  148CHL   H232 6497   3.319   3.093   4.741
  148CHL    C24 6498   3.446   2.936   4.675
  148CHL   H241 6499   3.537   2.967   4.735
  148CHL   H242 6500   3.452   2.826   4.662
  148CHL    C25 6501   3.445   2.999   4.540
  148CHL   H251 6502   3.451   3.110   4.558
  148CHL    C26 6503   3.556   2.923   4.485
  148CHL   H261 6504   3.579   2.818   4.509
  148CHL   H262 6505   3.580   2.943   4.382
  148CHL   H263 6506   3.612   2.983   4.555
  148CHL    C27 6507   3.355   2.978   4.425
  148CHL   H271 6508   3.396   3.041   4.341
  148CHL   H272 6509   3.363   2.871   4.396
  148CHL   H273 6510   3.257   3.011   4.457
  148CHL     O1 6511   3.477   2.945   6.123
  148CHL    HO1 6512   3.480   2.857   6.162
  149CHL     C1 6513   2.339   4.005   5.783
  149CHL    H11 6514   2.416   4.077   5.749
  149CHL    H12 6515   2.238   4.052   5.773
  149CHL     C2 6516   2.360   3.974   5.933
  149CHL    H21 6517   2.355   4.069   5.990
  149CHL    H22 6518   2.459   3.927   5.949
  149CHL     C3 6519   2.249   3.880   5.980
  149CHL    H31 6520   2.149   3.929   5.966
  149CHL     C4 6521   2.251   3.755   5.897
  149CHL    H41 6522   2.342   3.696   5.921
  149CHL    H42 6523   2.165   3.692   5.932
  149CHL     C5 6524   2.243   3.789   5.748
  149CHL     C6 6525   2.147   3.739   5.671
  149CHL    H61 6526   2.078   3.677   5.722
  149CHL     C7 6527   2.141   3.731   5.523
  149CHL    H71 6528   2.146   3.621   5.506
  149CHL    H72 6529   2.043   3.754   5.478
  149CHL     C8 6530   2.257   3.810   5.458
  149CHL    H81 6531   2.350   3.750   5.461
  149CHL     C9 6532   2.295   3.928   5.546
  149CHL    H91 6533   2.200   3.984   5.558
  149CHL    C10 6534   2.343   3.884   5.689
  149CHL    C11 6535   2.394   4.021   5.472
  149CHL   H111 6536   2.494   3.973   5.471
  149CHL   H112 6537   2.400   4.114   5.530
  149CHL    C12 6538   2.357   4.054   5.325
  149CHL   H121 6539   2.434   4.118   5.281
  149CHL   H122 6540   2.259   4.108   5.324
  149CHL    C13 6541   2.342   3.926   5.243
  149CHL    C14 6542   2.225   3.859   5.314
  149CHL   H141 6543   2.136   3.926   5.327
  149CHL    C15 6544   2.175   3.766   5.204
  149CHL   H151 6545   2.264   3.708   5.215
  149CHL   H152 6546   2.077   3.719   5.210
  149CHL    C16 6547   2.214   3.801   5.064
  149CHL   H161 6548   2.284   3.729   5.015
  149CHL   H162 6549   2.123   3.809   5.001
  149CHL    C17 6550   2.287   3.930   5.097
  149CHL   H171 6551   2.203   3.989   5.116
  149CHL    C18 6552   2.477   3.849   5.234
  149CHL   H181 6553   2.559   3.920   5.208
  149CHL   H182 6554   2.505   3.801   5.330
  149CHL   H183 6555   2.475   3.771   5.156
  149CHL    C19 6556   2.482   3.815   5.688
  149CHL   H191 6557   2.558   3.886   5.650
  149CHL   H192 6558   2.513   3.785   5.790
  149CHL   H193 6559   2.482   3.724   5.625
  149CHL    C20 6560   2.367   3.976   4.978
  149CHL   H201 6561   2.454   3.907   4.969
  149CHL    C21 6562   2.417   4.119   5.002
  149CHL   H211 6563   2.460   4.162   4.910
  149CHL   H212 6564   2.497   4.116   5.078
  149CHL   H213 6565   2.336   4.186   5.038
  149CHL    C22 6566   2.291   3.961   4.842
  149CHL   H221 6567   2.246   3.861   4.828
  149CHL   H222 6568   2.206   4.031   4.838
  149CHL    C23 6569   2.386   3.983   4.724
  149CHL   H231 6570   2.422   4.088   4.729
  149CHL   H232 6571   2.472   3.914   4.730
  149CHL    C24 6572   2.317   3.974   4.588
  149CHL   H241 6573   2.266   3.877   4.569
  149CHL   H242 6574   2.242   4.051   4.612
  149CHL    C25 6575   2.402   4.016   4.465
  149CHL   H251 6576   2.454   4.111   4.494
  149CHL    C26 6577   2.507   3.910   4.438
  149CHL   H261 6578   2.585   3.909   4.517
  149CHL   H262 6579   2.455   3.812   4.431
  149CHL   H263 6580   2.555   3.932   4.340
  149CHL    C27 6581   2.332   4.033   4.328
  149CHL   H271 6582   2.406   4.065   4.254
  149CHL   H272 6583   2.289   3.938   4.292
  149CHL   H273 6584   2.256   4.110   4.315
  149CHL     O1 6585   2.267   3.845   6.116
  149CHL    HO1 6586   2.186   3.878   6.158
  150CHL     C1 6587   3.989   2.603   5.786
  150CHL    H11 6588   3.981   2.710   5.761
  150CHL    H12 6589   3.892   2.554   5.762
  150CHL     C2 6590   4.008   2.591   5.939
  150CHL    H21 6591   3.929   2.644   5.996
  150CHL    H22 6592   4.100   2.637   5.974
  150CHL     C3 6593   4.015   2.445   5.981
  150CHL    H31 6594   3.913   2.401   5.975
  150CHL     C4 6595   4.117   2.371   5.891
  150CHL    H41 6596   4.218   2.388   5.934
  150CHL    H42 6597   4.099   2.268   5.922
  150CHL     C5 6598   4.129   2.393   5.738
  150CHL     C6 6599   4.153   2.306   5.637
  150CHL    H61 6600   4.140   2.202   5.647
  150CHL     C7 6601   4.149   2.315   5.491
  150CHL    H71 6602   4.222   2.245   5.446
  150CHL    H72 6603   4.050   2.283   5.453
  150CHL     C8 6604   4.158   2.457   5.452
  150CHL    H81 6605   4.266   2.480   5.457
  150CHL     C9 6606   4.068   2.547   5.542
  150CHL    H91 6607   3.964   2.512   5.527
  150CHL    C10 6608   4.096   2.533   5.693
  150CHL    C11 6609   4.071   2.693   5.491
  150CHL   H111 6610   4.172   2.737   5.508
  150CHL   H112 6611   3.999   2.753   5.549
  150CHL    C12 6612   4.038   2.701   5.341
  150CHL   H121 6613   4.057   2.805   5.308
  150CHL   H122 6614   3.931   2.674   5.325
  150CHL    C13 6615   4.125   2.606   5.259
  150CHL    C14 6616   4.107   2.466   5.311
  150CHL   H141 6617   3.998   2.445   5.314
  150CHL    C15 6618   4.160   2.366   5.206
  150CHL   H151 6619   4.267   2.366   5.213
  150CHL   H152 6620   4.128   2.260   5.211
  150CHL    C16 6621   4.134   2.433   5.075
  150CHL   H161 6622   4.230   2.437   5.019
  150CHL   H162 6623   4.059   2.383   5.011
  150CHL    C17 6624   4.090   2.576   5.113
  150CHL   H171 6625   3.979   2.579   5.111
  150CHL    C18 6626   4.269   2.655   5.271
  150CHL   H181 6627   4.328   2.574   5.229
  150CHL   H182 6628   4.294   2.750   5.222
  150CHL   H183 6629   4.302   2.665   5.376
  150CHL    C19 6630   4.233   2.588   5.705
  150CHL   H191 6631   4.281   2.547   5.795
  150CHL   H192 6632   4.305   2.546   5.632
  150CHL   H193 6633   4.240   2.698   5.704
  150CHL    C20 6634   4.145   2.662   5.005
  150CHL   H201 6635   4.255   2.663   4.994
  150CHL    C21 6636   4.104   2.798   5.040
  150CHL   H211 6637   4.120   2.855   4.948
  150CHL   H212 6638   4.166   2.848   5.117
  150CHL   H213 6639   3.997   2.802   5.072
  150CHL    C22 6640   4.082   2.613   4.875
  150CHL   H221 6641   4.118   2.512   4.846
  150CHL   H222 6642   3.971   2.610   4.889
  150CHL    C23 6643   4.106   2.695   4.752
  150CHL   H231 6644   4.035   2.769   4.786
  150CHL   H232 6645   4.203   2.746   4.736
  150CHL    C24 6646   4.053   2.614   4.636
  150CHL   H241 6647   4.113   2.522   4.626
  150CHL   H242 6648   3.947   2.586   4.661
  150CHL    C25 6649   4.048   2.672   4.498
  150CHL   H251 6650   3.984   2.759   4.479
  150CHL    C26 6651   4.190   2.714   4.451
  150CHL   H261 6652   4.206   2.731   4.344
  150CHL   H262 6653   4.224   2.806   4.504
  150CHL   H263 6654   4.262   2.637   4.474
  150CHL    C27 6655   3.958   2.571   4.429
  150CHL   H271 6656   4.019   2.510   4.362
  150CHL   H272 6657   3.876   2.523   4.482
  150CHL   H273 6658   3.888   2.633   4.371
  150CHL     O1 6659   4.060   2.438   6.116
  150CHL    HO1 6660   3.993   2.481   6.169
  151CHL     C1 6661   3.308   3.763   5.794
  151CHL    H11 6662   3.221   3.825   5.762
  151CHL    H12 6663   3.272   3.657   5.797
  151CHL     C2 6664   3.348   3.807   5.936
  151CHL    H21 6665   3.266   3.787   6.008
  151CHL    H22 6666   3.366   3.917   5.935
  151CHL     C3 6667   3.476   3.739   5.986
  151CHL    H31 6668   3.458   3.630   5.999
  151CHL     C4 6669   3.588   3.761   5.882
  151CHL    H41 6670   3.607   3.871   5.881
  151CHL    H42 6671   3.681   3.713   5.920
  151CHL     C5 6672   3.551   3.715   5.742
  151CHL     C6 6673   3.625   3.625   5.674
  151CHL    H61 6674   3.714   3.582   5.721
  151CHL     C7 6675   3.601   3.588   5.530
  151CHL    H71 6676   3.696   3.593   5.474
  151CHL    H72 6677   3.565   3.483   5.523
  151CHL     C8 6678   3.498   3.679   5.458
  151CHL    H81 6679   3.546   3.775   5.432
  151CHL     C9 6680   3.379   3.703   5.554
  151CHL    H91 6681   3.346   3.600   5.584
  151CHL    C10 6682   3.421   3.775   5.686
  151CHL    C11 6683   3.257   3.766   5.484
  151CHL   H111 6684   3.277   3.870   5.453
  151CHL   H112 6685   3.170   3.768   5.553
  151CHL    C12 6686   3.218   3.687   5.359
  151CHL   H121 6687   3.126   3.733   5.320
  151CHL   H122 6688   3.194   3.582   5.387
  151CHL    C13 6689   3.335   3.685   5.258
  151CHL    C14 6690   3.450   3.613   5.327
  151CHL   H141 6691   3.409   3.514   5.360
  151CHL    C15 6692   3.550   3.579   5.214
  151CHL   H151 6693   3.611   3.668   5.190
  151CHL   H152 6694   3.617   3.494   5.239
  151CHL    C16 6695   3.460   3.547   5.093
  151CHL   H161 6696   3.498   3.599   5.004
  151CHL   H162 6697   3.456   3.438   5.071
  151CHL    C17 6698   3.318   3.594   5.134
  151CHL   H171 6699   3.269   3.503   5.178
  151CHL    C18 6700   3.379   3.827   5.210
  151CHL   H181 6701   3.290   3.885   5.178
  151CHL   H182 6702   3.429   3.885   5.290
  151CHL   H183 6703   3.448   3.821   5.124
  151CHL    C19 6704   3.443   3.924   5.654
  151CHL   H191 6705   3.483   3.980   5.741
  151CHL   H192 6706   3.514   3.936   5.569
  151CHL   H193 6707   3.347   3.973   5.626
  151CHL    C20 6708   3.224   3.636   5.020
  151CHL   H201 6709   3.201   3.541   4.966
  151CHL    C21 6710   3.282   3.731   4.912
  151CHL   H211 6711   3.373   3.690   4.864
  151CHL   H212 6712   3.303   3.831   4.955
  151CHL   H213 6713   3.208   3.745   4.831
  151CHL    C22 6714   3.093   3.694   5.072
  151CHL   H221 6715   3.048   3.621   5.143
  151CHL   H222 6716   3.111   3.789   5.127
  151CHL    C23 6717   2.994   3.736   4.964
  151CHL   H231 6718   2.899   3.757   5.019
  151CHL   H232 6719   3.024   3.824   4.905
  151CHL    C24 6720   2.962   3.630   4.862
  151CHL   H241 6721   3.041   3.600   4.789
  151CHL   H242 6722   2.984   3.548   4.933
  151CHL    C25 6723   2.815   3.676   4.807
  151CHL   H251 6724   2.766   3.720   4.894
  151CHL    C26 6725   2.842   3.770   4.692
  151CHL   H261 6726   2.944   3.750   4.649
  151CHL   H262 6727   2.768   3.752   4.611
  151CHL   H263 6728   2.835   3.872   4.733
  151CHL    C27 6729   2.679   3.594   4.775
  151CHL   H271 6730   2.655   3.490   4.788
  151CHL   H272 6731   2.634   3.556   4.682
  151CHL   H273 6732   2.776   3.562   4.747
  151CHL     O1 6733   3.516   3.796   6.110
  151CHL    HO1 6734   3.606   3.762   6.126
  152CHL     C1 6735   1.864   4.282   5.812
  152CHL    H11 6736   1.970   4.250   5.796
  152CHL    H12 6737   1.851   4.385   5.773
  152CHL     C2 6738   1.836   4.278   5.963
  152CHL    H21 6739   1.906   4.348   6.013
  152CHL    H22 6740   1.855   4.177   6.006
  152CHL     C3 6741   1.691   4.321   5.988
  152CHL    H31 6742   1.677   4.424   5.950
  152CHL     C4 6743   1.596   4.230   5.915
  152CHL    H41 6744   1.612   4.131   5.965
  152CHL    H42 6745   1.491   4.261   5.937
  152CHL     C5 6746   1.621   4.218   5.767
  152CHL     C6 6747   1.522   4.233   5.677
  152CHL    H61 6748   1.418   4.249   5.710
  152CHL     C7 6749   1.537   4.216   5.529
  152CHL    H71 6750   1.456   4.152   5.486
  152CHL    H72 6751   1.529   4.316   5.481
  152CHL     C8 6752   1.673   4.152   5.492
  152CHL    H81 6753   1.661   4.042   5.501
  152CHL     C9 6754   1.790   4.200   5.580
  152CHL    H91 6755   1.796   4.310   5.562
  152CHL    C10 6756   1.769   4.191   5.734
  152CHL    C11 6757   1.924   4.142   5.529
  152CHL   H111 6758   1.927   4.031   5.541
  152CHL   H112 6759   2.008   4.184   5.588
  152CHL    C12 6760   1.946   4.176   5.380
  152CHL   H121 6761   2.044   4.134   5.353
  152CHL   H122 6762   1.952   4.287   5.370
  152CHL    C13 6763   1.830   4.126   5.290
  152CHL    C14 6764   1.704   4.189   5.348
  152CHL   H141 6765   1.724   4.300   5.350
  152CHL    C15 6766   1.593   4.174   5.242
  152CHL   H151 6767   1.544   4.075   5.251
  152CHL   H152 6768   1.516   4.254   5.251
  152CHL    C16 6769   1.668   4.182   5.109
  152CHL   H161 6770   1.645   4.091   5.049
  152CHL   H162 6771   1.643   4.272   5.049
  152CHL    C17 6772   1.819   4.182   5.146
  152CHL   H171 6773   1.850   4.289   5.153
  152CHL    C18 6774   1.818   3.971   5.290
  152CHL   H181 6775   1.912   3.924   5.254
  152CHL   H182 6776   1.800   3.933   5.392
  152CHL   H183 6777   1.734   3.937   5.226
  152CHL    C19 6778   1.804   4.051   5.781
  152CHL   H191 6779   1.773   4.025   5.885
  152CHL   H192 6780   1.739   4.002   5.711
  152CHL   H193 6781   1.904   4.010   5.763
  152CHL    C20 6782   1.903   4.122   5.034
  152CHL   H201 6783   1.884   4.013   5.024
  152CHL    C21 6784   2.045   4.149   5.073
  152CHL   H211 6785   2.113   4.108   4.997
  152CHL   H212 6786   2.061   4.095   5.168
  152CHL   H213 6787   2.075   4.252   5.090
  152CHL    C22 6788   1.879   4.188   4.898
  152CHL   H221 6789   1.778   4.163   4.861
  152CHL   H222 6790   1.888   4.298   4.909
  152CHL    C23 6791   1.976   4.144   4.789
  152CHL   H231 6792   2.076   4.192   4.804
  152CHL   H232 6793   1.992   4.034   4.786
  152CHL    C24 6794   1.916   4.190   4.659
  152CHL   H241 6795   1.841   4.119   4.617
  152CHL   H242 6796   1.873   4.292   4.672
  152CHL    C25 6797   2.018   4.205   4.556
  152CHL   H251 6798   2.114   4.240   4.606
  152CHL    C26 6799   2.049   4.078   4.481
  152CHL   H261 6800   1.998   4.063   4.384
  152CHL   H262 6801   2.150   4.107   4.456
  152CHL   H263 6802   2.055   3.987   4.543
  152CHL    C27 6803   1.972   4.306   4.456
  152CHL   H271 6804   1.942   4.266   4.358
  152CHL   H272 6805   1.917   4.396   4.491
  152CHL   H273 6806   2.069   4.344   4.443
  152CHL     O1 6807   1.659   4.308   6.125
  152CHL    HO1 6808   1.702   4.383   6.167
  153CHL     C1 6809   2.847   0.046   5.817
  153CHL    H11 6810   2.786   0.135   5.789
  153CHL    H12 6811   2.799  -0.046   5.788
  153CHL     C2 6812   2.864   0.021   5.966
  153CHL    H21 6813   2.766   0.005   6.015
  153CHL    H22 6814   2.917   0.106   6.013
  153CHL     C3 6815   2.935  -0.108   5.983
  153CHL    H31 6816   2.881  -0.189   5.929
  153CHL     C4 6817   3.075  -0.083   5.925
  153CHL    H41 6818   3.118   0.002   5.982
  153CHL    H42 6819   3.134  -0.174   5.946
  153CHL     C5 6820   3.071  -0.051   5.777
  153CHL     C6 6821   3.138  -0.124   5.689
  153CHL    H61 6822   3.209  -0.198   5.726
  153CHL     C7 6823   3.130  -0.108   5.541
  153CHL    H71 6824   3.231  -0.109   5.501
  153CHL    H72 6825   3.083  -0.197   5.495
  153CHL     C8 6826   3.046   0.012   5.492
  153CHL    H81 6827   3.102   0.108   5.496
  153CHL     C9 6828   2.928   0.027   5.585
  153CHL    H91 6829   2.874  -0.070   5.578
  153CHL    C10 6830   2.970   0.052   5.732
  153CHL    C11 6831   2.832   0.131   5.533
  153CHL   H111 6832   2.854   0.228   5.573
  153CHL   H112 6833   2.728   0.126   5.558
  153CHL    C12 6834   2.805   0.123   5.387
  153CHL   H121 6835   2.762   0.225   5.373
  153CHL   H122 6836   2.735   0.042   5.364
  153CHL    C13 6837   2.915   0.097   5.292
  153CHL    C14 6838   2.996  -0.014   5.351
  153CHL   H141 6839   2.926  -0.101   5.356
  153CHL    C15 6840   3.099  -0.052   5.245
  153CHL   H151 6841   3.184   0.021   5.250
  153CHL   H152 6842   3.140  -0.154   5.254
  153CHL    C16 6843   3.023  -0.032   5.115
  153CHL   H161 6844   3.096   0.015   5.053
  153CHL   H162 6845   2.995  -0.123   5.060
  153CHL    C17 6846   2.897   0.054   5.145
  153CHL   H171 6847   2.820  -0.025   5.152
  153CHL    C18 6848   2.985   0.222   5.294
  153CHL   H181 6849   2.993   0.261   5.395
  153CHL   H182 6850   3.087   0.194   5.265
  153CHL   H183 6851   2.940   0.299   5.229
  153CHL    C19 6852   3.026   0.193   5.758
  153CHL   H191 6853   3.113   0.206   5.693
  153CHL   H192 6854   2.950   0.272   5.737
  153CHL   H193 6855   3.057   0.208   5.863
  153CHL    C20 6856   2.868   0.146   5.021
  153CHL   H201 6857   2.960   0.195   4.999
  153CHL    C21 6858   2.781   0.273   5.012
  153CHL   H211 6859   2.777   0.337   4.922
  153CHL   H212 6860   2.788   0.338   5.100
  153CHL   H213 6861   2.682   0.227   4.998
  153CHL    C22 6862   2.825   0.060   4.907
  153CHL   H221 6863   2.900  -0.019   4.886
  153CHL   H222 6864   2.729   0.004   4.918
  153CHL    C23 6865   2.793   0.143   4.788
  153CHL   H231 6866   2.694   0.195   4.784
  153CHL   H232 6867   2.862   0.221   4.762
  153CHL    C24 6868   2.793   0.036   4.694
  153CHL   H241 6869   2.884  -0.029   4.688
  153CHL   H242 6870   2.702  -0.023   4.726
  153CHL    C25 6871   2.773   0.090   4.566
  153CHL   H251 6872   2.696   0.175   4.565
  153CHL    C26 6873   2.895   0.138   4.487
  153CHL   H261 6874   2.968   0.056   4.471
  153CHL   H262 6875   2.888   0.190   4.390
  153CHL   H263 6876   2.932   0.214   4.556
  153CHL    C27 6877   2.732  -0.051   4.528
  153CHL   H271 6878   2.800  -0.111   4.465
  153CHL   H272 6879   2.626  -0.074   4.518
  153CHL   H273 6880   2.724   0.026   4.466
  153CHL     O1 6881   2.937  -0.136   6.121
  153CHL    HO1 6882   2.846  -0.166   6.143
  154CHL     C1 6883   0.405   0.617   5.797
  154CHL    H11 6884   0.298   0.608   5.764
  154CHL    H12 6885   0.453   0.519   5.782
  154CHL     C2 6886   0.405   0.662   5.944
  154CHL    H21 6887   0.374   0.576   6.007
  154CHL    H22 6888   0.332   0.744   5.960
  154CHL     C3 6889   0.544   0.711   5.989
  154CHL    H31 6890   0.614   0.624   5.985
  154CHL     C4 6891   0.602   0.823   5.903
  154CHL    H41 6892   0.541   0.917   5.914
  154CHL    H42 6893   0.703   0.852   5.939
  154CHL     C5 6894   0.611   0.774   5.761
  154CHL     C6 6895   0.722   0.782   5.690
  154CHL    H61 6896   0.812   0.820   5.739
  154CHL     C7 6897   0.728   0.761   5.542
  154CHL    H71 6898   0.785   0.845   5.496
  154CHL    H72 6899   0.778   0.665   5.518
  154CHL     C8 6900   0.590   0.764   5.478
  154CHL    H81 6901   0.554   0.870   5.475
  154CHL     C9 6902   0.491   0.678   5.561
  154CHL    H91 6903   0.529   0.574   5.563
  154CHL    C10 6904   0.483   0.717   5.707
  154CHL    C11 6905   0.356   0.671   5.491
  154CHL   H111 6906   0.302   0.762   5.509
  154CHL   H112 6907   0.289   0.594   5.534
  154CHL    C12 6908   0.385   0.639   5.342
  154CHL   H121 6909   0.307   0.598   5.278
  154CHL   H122 6910   0.430   0.549   5.382
  154CHL    C13 6911   0.476   0.732   5.256
  154CHL    C14 6912   0.601   0.713   5.334
  154CHL   H141 6913   0.619   0.603   5.344
  154CHL    C15 6914   0.712   0.764   5.241
  154CHL   H151 6915   0.714   0.874   5.248
  154CHL   H152 6916   0.809   0.719   5.270
  154CHL    C16 6917   0.669   0.724   5.099
  154CHL   H161 6918   0.685   0.801   5.022
  154CHL   H162 6919   0.718   0.631   5.064
  154CHL    C17 6920   0.521   0.689   5.112
  154CHL   H171 6921   0.536   0.584   5.126
  154CHL    C18 6922   0.448   0.884   5.237
  154CHL   H181 6923   0.526   0.938   5.181
  154CHL   H182 6924   0.366   0.896   5.168
  154CHL   H183 6925   0.421   0.937   5.329
  154CHL    C19 6926   0.402   0.834   5.711
  154CHL   H191 6927   0.423   0.914   5.637
  154CHL   H192 6928   0.299   0.794   5.692
  154CHL   H193 6929   0.382   0.877   5.811
  154CHL    C20 6930   0.444   0.709   4.977
  154CHL   H201 6931   0.440   0.817   4.949
  154CHL    C21 6932   0.303   0.670   4.994
  154CHL   H211 6933   0.239   0.635   4.910
  154CHL   H212 6934   0.264   0.756   5.034
  154CHL   H213 6935   0.292   0.610   5.084
  154CHL    C22 6936   0.494   0.621   4.863
  154CHL   H221 6937   0.601   0.644   4.848
  154CHL   H222 6938   0.486   0.513   4.883
  154CHL    C23 6939   0.420   0.635   4.730
  154CHL   H231 6940   0.480   0.570   4.666
  154CHL   H232 6941   0.314   0.599   4.730
  154CHL    C24 6942   0.433   0.776   4.676
  154CHL   H241 6943   0.363   0.841   4.735
  154CHL   H242 6944   0.537   0.810   4.696
  154CHL    C25 6945   0.412   0.788   4.525
  154CHL   H251 6946   0.500   0.750   4.470
  154CHL    C26 6947   0.295   0.706   4.474
  154CHL   H261 6948   0.227   0.724   4.553
  154CHL   H262 6949   0.249   0.745   4.382
  154CHL   H263 6950   0.293   0.596   4.479
  154CHL    C27 6951   0.392   0.938   4.497
  154CHL   H271 6952   0.303   0.979   4.550
  154CHL   H272 6953   0.481   0.993   4.534
  154CHL   H273 6954   0.380   0.957   4.389
  154CHL     O1 6955   0.538   0.761   6.120
  154CHL    HO1 6956   0.629   0.794   6.136
  155CHL     C1 6957   1.212   0.407   5.790
  155CHL    H11 6958   1.310   0.448   5.760
  155CHL    H12 6959   1.139   0.491   5.784
  155CHL     C2 6960   1.219   0.365   5.938
  155CHL    H21 6961   1.243   0.453   6.001
  155CHL    H22 6962   1.299   0.289   5.950
  155CHL     C3 6963   1.090   0.299   5.984
  155CHL    H31 6964   1.005   0.372   5.975
  155CHL     C4 6965   1.061   0.175   5.897
  155CHL    H41 6966   1.143   0.102   5.911
  155CHL    H42 6967   0.969   0.126   5.937
  155CHL     C5 6968   1.047   0.218   5.752
  155CHL     C6 6969   0.929   0.206   5.689
  155CHL    H61 6970   0.847   0.153   5.741
  155CHL     C7 6971   0.899   0.262   5.553
  155CHL    H71 6972   0.826   0.201   5.497
  155CHL    H72 6973   0.856   0.364   5.567
  155CHL     C8 6974   1.027   0.280   5.470
  155CHL    H81 6975   1.061   0.178   5.442
  155CHL     C9 6976   1.134   0.353   5.554
  155CHL    H91 6977   1.084   0.450   5.579
  155CHL    C10 6978   1.169   0.291   5.693
  155CHL    C11 6979   1.257   0.395   5.471
  155CHL   H111 6980   1.328   0.311   5.456
  155CHL   H112 6981   1.310   0.474   5.529
  155CHL    C12 6982   1.223   0.450   5.330
  155CHL   H121 6983   1.319   0.441   5.276
  155CHL   H122 6984   1.194   0.557   5.341
  155CHL    C13 6985   1.117   0.371   5.251
  155CHL    C14 6986   0.999   0.362   5.345
  155CHL   H141 6987   0.979   0.467   5.380
  155CHL    C15 6988   0.877   0.328   5.258
  155CHL   H151 6989   0.875   0.219   5.236
  155CHL   H152 6990   0.782   0.361   5.304
  155CHL    C16 6991   0.902   0.401   5.127
  155CHL   H161 6992   0.878   0.336   5.040
  155CHL   H162 6993   0.844   0.494   5.118
  155CHL    C17 6994   1.051   0.439   5.126
  155CHL   H171 6995   1.057   0.549   5.145
  155CHL    C18 6996   1.171   0.230   5.215
  155CHL   H181 6997   1.262   0.231   5.152
  155CHL   H182 6998   1.207   0.176   5.304
  155CHL   H183 6999   1.095   0.172   5.160
  155CHL    C19 7000   1.288   0.191   5.678
  155CHL   H191 7001   1.302   0.128   5.769
  155CHL   H192 7002   1.272   0.123   5.592
  155CHL   H193 7003   1.383   0.245   5.663
  155CHL    C20 7004   1.101   0.407   4.985
  155CHL   H201 7005   1.095   0.299   4.960
  155CHL    C21 7006   1.244   0.438   5.001
  155CHL   H211 7007   1.303   0.392   5.080
  155CHL   H212 7008   1.232   0.544   5.028
  155CHL   H213 7009   1.313   0.418   4.920
  155CHL    C22 7010   1.033   0.493   4.872
  155CHL   H221 7011   0.927   0.515   4.897
  155CHL   H222 7012   1.076   0.593   4.861
  155CHL    C23 7013   1.037   0.430   4.733
  155CHL   H231 7014   1.141   0.399   4.708
  155CHL   H232 7015   0.976   0.338   4.737
  155CHL    C24 7016   0.981   0.522   4.622
  155CHL   H241 7017   0.874   0.541   4.638
  155CHL   H242 7018   1.021   0.624   4.625
  155CHL    C25 7019   1.008   0.465   4.481
  155CHL   H251 7020   1.117   0.440   4.474
  155CHL    C26 7021   0.927   0.337   4.456
  155CHL   H261 7022   0.953   0.256   4.527
  155CHL   H262 7023   0.819   0.362   4.467
  155CHL   H263 7024   0.946   0.301   4.353
  155CHL    C27 7025   0.974   0.566   4.372
  155CHL   H271 7026   0.871   0.606   4.382
  155CHL   H272 7027   1.044   0.652   4.374
  155CHL   H273 7028   0.982   0.516   4.273
  155CHL     O1 7029   1.106   0.262   6.120
  155CHL    HO1 7030   1.074   0.339   6.169
  156CHL     C1 7031   4.537   1.195   5.749
  156CHL    H11 7032   4.594   1.248   5.670
  156CHL    H12 7033   4.429   1.216   5.732
  156CHL     C2 7034   4.594   1.219   5.890
  156CHL    H21 7035   4.614   1.322   5.888
  156CHL    H22 7036   4.698   1.201   5.917
  156CHL     C3 7037   4.502   1.157   6.000
  156CHL    H31 7038   4.396   1.192   5.984
  156CHL     C4 7039   4.517   1.013   5.990
  156CHL    H41 7040   4.622   0.985   6.015
  156CHL    H42 7041   4.445   0.967   6.062
  156CHL     C5 7042   4.490   0.986   5.847
  156CHL     C6 7043   4.395   0.907   5.822
  156CHL    H61 7044   4.335   0.857   5.896
  156CHL     C7 7045   4.394   0.855   5.690
  156CHL    H71 7046   4.432   0.770   5.741
  156CHL    H72 7047   4.291   0.853   5.652
  156CHL     C8 7048   4.494   0.871   5.582
  156CHL    H81 7049   4.585   0.809   5.600
  156CHL     C9 7050   4.516   1.015   5.584
  156CHL    H91 7051   4.415   1.058   5.565
  156CHL    C10 7052   4.558   1.057   5.727
  156CHL    C11 7053   4.604   1.052   5.464
  156CHL   H111 7054   4.703   1.003   5.475
  156CHL   H112 7055   4.618   1.160   5.461
  156CHL    C12 7056   4.541   1.009   5.330
  156CHL   H121 7057   4.624   1.031   5.261
  156CHL   H122 7058   4.447   1.059   5.302
  156CHL    C13 7059   4.506   0.861   5.331
  156CHL    C14 7060   4.426   0.837   5.454
  156CHL   H141 7061   4.330   0.892   5.447
  156CHL    C15 7062   4.393   0.695   5.445
  156CHL   H151 7063   4.493   0.660   5.470
  156CHL   H152 7064   4.311   0.656   5.504
  156CHL    C16 7065   4.382   0.653   5.309
  156CHL   H161 7066   4.431   0.564   5.266
  156CHL   H162 7067   4.276   0.620   5.320
  156CHL    C17 7068   4.426   0.779   5.233
  156CHL   H171 7069   4.336   0.838   5.233
  156CHL    C18 7070   4.629   0.788   5.322
  156CHL   H181 7071   4.621   0.680   5.339
  156CHL   H182 7072   4.687   0.782   5.231
  156CHL   H183 7073   4.707   0.846   5.368
  156CHL    C19 7074   4.704   1.052   5.732
  156CHL   H191 7075   4.689   0.951   5.703
  156CHL   H192 7076   4.763   1.102   5.654
  156CHL   H193 7077   4.757   1.048   5.829
  156CHL    C20 7078   4.497   0.748   5.099
  156CHL   H201 7079   4.574   0.674   5.128
  156CHL    C21 7080   4.577   0.900   5.069
  156CHL   H211 7081   4.628   0.926   4.977
  156CHL   H212 7082   4.671   0.920   5.111
  156CHL   H213 7083   4.521   0.993   5.072
  156CHL    C22 7084   4.421   0.626   5.001
  156CHL   H221 7085   4.499   0.579   4.940
  156CHL   H222 7086   4.382   0.558   5.071
  156CHL    C23 7087   4.322   0.621   4.866
  156CHL   H231 7088   4.262   0.686   4.910
  156CHL   H232 7089   4.284   0.708   4.822
  156CHL    C24 7090   4.187   0.572   4.820
  156CHL   H241 7091   4.205   0.561   4.712
  156CHL   H242 7092   4.170   0.483   4.867
  156CHL    C25 7093   4.071   0.660   4.782
  156CHL   H251 7094   4.035   0.730   4.858
  156CHL    C26 7095   4.092   0.733   4.652
  156CHL   H261 7096   4.154   0.681   4.578
  156CHL   H262 7097   3.993   0.735   4.604
  156CHL   H263 7098   4.133   0.833   4.681
  156CHL    C27 7099   3.965   0.563   4.765
  156CHL   H271 7100   3.872   0.618   4.770
  156CHL   H272 7101   3.974   0.494   4.678
  156CHL   H273 7102   3.972   0.505   4.859
  156CHL     O1 7103   4.543   1.168   6.137
  156CHL    HO1 7104   4.466   1.144   6.188
  157CHL     C1 7105   1.021   2.221   2.741
  157CHL    H11 7106   0.969   2.300   2.797
  157CHL    H12 7107   1.127   2.245   2.766
  157CHL     C2 7108   0.992   2.240   2.592
  157CHL    H21 7109   0.994   2.348   2.567
  157CHL    H22 7110   0.891   2.199   2.566
  157CHL     C3 7111   1.073   2.151   2.504
  157CHL    H31 7112   1.177   2.189   2.510
  157CHL     C4 7113   1.060   2.005   2.554
  157CHL    H41 7114   0.973   1.960   2.501
  157CHL    H42 7115   1.145   1.952   2.508
  157CHL     C5 7116   1.046   1.974   2.704
  157CHL     C6 7117   1.077   1.856   2.757
  157CHL    H61 7118   1.130   1.785   2.692
  157CHL     C7 7119   1.101   1.845   2.905
  157CHL    H71 7120   1.105   1.740   2.943
  157CHL    H72 7121   1.193   1.898   2.932
  157CHL     C8 7122   1.029   1.932   2.999
  157CHL    H81 7123   0.936   1.874   2.979
  157CHL     C9 7124   1.013   2.076   2.952
  157CHL    H91 7125   1.120   2.109   2.952
  157CHL    C10 7126   0.980   2.080   2.792
  157CHL    C11 7127   0.971   2.187   3.065
  157CHL   H111 7128   0.868   2.221   3.085
  157CHL   H112 7129   0.987   2.290   3.033
  157CHL    C12 7130   0.993   2.149   3.213
  157CHL   H121 7131   0.900   2.175   3.271
  157CHL   H122 7132   1.079   2.204   3.252
  157CHL    C13 7133   1.018   2.002   3.240
  157CHL    C14 7134   1.102   1.927   3.142
  157CHL   H141 7135   1.197   1.981   3.139
  157CHL    C15 7136   1.132   1.793   3.220
  157CHL   H151 7137   1.073   1.704   3.185
  157CHL   H152 7138   1.238   1.770   3.225
  157CHL    C16 7139   1.116   1.815   3.370
  157CHL   H161 7140   1.070   1.723   3.402
  157CHL   H162 7141   1.210   1.810   3.428
  157CHL    C17 7142   1.047   1.953   3.386
  157CHL   H171 7143   1.129   2.023   3.412
  157CHL    C18 7144   0.902   1.935   3.207
  157CHL   H181 7145   0.836   1.932   3.125
  157CHL   H182 7146   0.920   1.836   3.164
  157CHL   H183 7147   0.837   1.947   3.293
  157CHL    C19 7148   0.852   2.005   2.729
  157CHL   H191 7149   0.833   2.008   2.620
  157CHL   H192 7150   0.828   1.907   2.776
  157CHL   H193 7151   0.755   2.045   2.728
  157CHL    C20 7152   0.951   1.966   3.511
  157CHL   H201 7153   0.869   1.892   3.520
  157CHL    C21 7154   0.868   2.096   3.514
  157CHL   H211 7155   0.803   2.102   3.604
  157CHL   H212 7156   0.799   2.089   3.428
  157CHL   H213 7157   0.930   2.186   3.504
  157CHL    C22 7158   1.033   1.940   3.637
  157CHL   H221 7159   1.069   1.834   3.638
  157CHL   H222 7160   1.121   2.007   3.639
  157CHL    C23 7161   0.958   1.962   3.765
  157CHL   H231 7162   0.915   2.064   3.774
  157CHL   H232 7163   0.876   1.888   3.782
  157CHL    C24 7164   1.067   1.956   3.868
  157CHL   H241 7165   1.118   1.855   3.867
  157CHL   H242 7166   1.141   2.038   3.862
  157CHL    C25 7167   1.008   1.968   3.998
  157CHL   H251 7168   0.935   1.883   3.991
  157CHL    C26 7169   1.124   1.973   4.099
  157CHL   H261 7170   1.079   1.965   4.201
  157CHL   H262 7171   1.193   1.886   4.081
  157CHL   H263 7172   1.178   2.065   4.099
  157CHL    C27 7173   0.921   2.073   4.045
  157CHL   H271 7174   0.820   2.077   4.002
  157CHL   H272 7175   0.911   2.067   4.156
  157CHL   H273 7176   0.988   2.158   4.027
  157CHL     O1 7177   1.018   2.163   2.373
  157CHL    HO1 7178   1.078   2.220   2.324
  158CHL     C1 7179   2.032   0.783   2.717
  158CHL    H11 7180   2.118   0.844   2.752
  158CHL    H12 7181   2.052   0.676   2.739
  158CHL     C2 7182   2.014   0.804   2.563
  158CHL    H21 7183   2.096   0.752   2.510
  158CHL    H22 7184   2.019   0.913   2.539
  158CHL     C3 7185   1.884   0.747   2.508
  158CHL    H31 7186   1.881   0.636   2.511
  158CHL     C4 7187   1.776   0.792   2.599
  158CHL    H41 7188   1.762   0.903   2.586
  158CHL    H42 7189   1.685   0.755   2.547
  158CHL     C5 7190   1.807   0.744   2.745
  158CHL     C6 7191   1.743   0.658   2.831
  158CHL    H61 7192   1.667   0.589   2.799
  158CHL     C7 7193   1.710   0.696   2.974
  158CHL    H71 7194   1.606   0.739   2.989
  158CHL    H72 7195   1.712   0.604   3.034
  158CHL     C8 7196   1.799   0.804   3.031
  158CHL    H81 7197   1.755   0.906   3.021
  158CHL     C9 7198   1.931   0.791   2.956
  158CHL    H91 7199   1.955   0.682   2.962
  158CHL    C10 7200   1.913   0.823   2.806
  158CHL    C11 7201   2.051   0.851   3.025
  158CHL   H111 7202   2.066   0.954   2.995
  158CHL   H112 7203   2.139   0.805   2.979
  158CHL    C12 7204   2.047   0.828   3.178
  158CHL   H121 7205   2.125   0.893   3.222
  158CHL   H122 7206   2.076   0.722   3.192
  158CHL    C13 7207   1.909   0.845   3.248
  158CHL    C14 7208   1.811   0.763   3.174
  158CHL   H141 7209   1.855   0.660   3.172
  158CHL    C15 7210   1.682   0.755   3.258
  158CHL   H151 7211   1.614   0.841   3.238
  158CHL   H152 7212   1.628   0.661   3.240
  158CHL    C16 7213   1.736   0.763   3.401
  158CHL   H161 7214   1.686   0.848   3.453
  158CHL   H162 7215   1.722   0.671   3.460
  158CHL    C17 7216   1.889   0.791   3.387
  158CHL   H171 7217   1.943   0.694   3.393
  158CHL    C18 7218   1.848   0.982   3.260
  158CHL   H181 7219   1.751   0.991   3.312
  158CHL   H182 7220   1.917   1.050   3.313
  158CHL   H183 7221   1.828   1.023   3.160
  158CHL    C19 7222   1.896   0.968   2.790
  158CHL   H191 7223   1.810   1.018   2.837
  158CHL   H192 7224   1.988   1.010   2.832
  158CHL   H193 7225   1.901   0.998   2.684
  158CHL    C20 7226   1.932   0.878   3.502
  158CHL   H201 7227   1.885   0.979   3.507
  158CHL    C21 7228   2.078   0.899   3.496
  158CHL   H211 7229   2.105   0.954   3.405
  158CHL   H212 7230   2.125   0.798   3.498
  158CHL   H213 7231   2.117   0.960   3.578
  158CHL    C22 7232   1.905   0.799   3.625
  158CHL   H221 7233   1.794   0.794   3.638
  158CHL   H222 7234   1.950   0.698   3.626
  158CHL    C23 7235   1.959   0.863   3.744
  158CHL   H231 7236   2.064   0.832   3.768
  158CHL   H232 7237   1.961   0.975   3.731
  158CHL    C24 7238   1.862   0.807   3.846
  158CHL   H241 7239   1.769   0.872   3.843
  158CHL   H242 7240   1.827   0.705   3.831
  158CHL    C25 7241   1.937   0.811   3.972
  158CHL   H251 7242   2.047   0.792   3.967
  158CHL    C26 7243   1.905   0.958   3.967
  158CHL   H261 7244   1.999   0.994   3.921
  158CHL   H262 7245   1.911   1.046   4.025
  158CHL   H263 7246   1.891   0.953   4.074
  158CHL    C27 7247   1.884   0.718   4.080
  158CHL   H271 7248   1.944   0.722   4.173
  158CHL   H272 7249   1.784   0.752   4.103
  158CHL   H273 7250   1.870   0.612   4.055
  158CHL     O1 7251   1.854   0.790   2.376
  158CHL    HO1 7252   1.766   0.755   2.356
  159CHL     C1 7253   2.419   0.752   2.716
  159CHL    H11 7254   2.328   0.710   2.763
  159CHL    H12 7255   2.401   0.860   2.694
  159CHL     C2 7256   2.449   0.681   2.583
  159CHL    H21 7257   2.360   0.683   2.517
  159CHL    H22 7258   2.475   0.575   2.600
  159CHL     C3 7259   2.567   0.752   2.516
  159CHL    H31 7260   2.539   0.859   2.504
  159CHL     C4 7261   2.692   0.738   2.602
  159CHL    H41 7262   2.728   0.634   2.602
  159CHL    H42 7263   2.773   0.799   2.553
  159CHL     C5 7264   2.663   0.782   2.744
  159CHL     C6 7265   2.743   0.866   2.800
  159CHL    H61 7266   2.826   0.899   2.740
  159CHL     C7 7267   2.729   0.925   2.935
  159CHL    H71 7268   2.825   0.957   2.981
  159CHL    H72 7269   2.658   1.009   2.927
  159CHL     C8 7270   2.639   0.852   3.025
  159CHL    H81 7271   2.696   0.764   3.058
  159CHL     C9 7272   2.512   0.822   2.945
  159CHL    H91 7273   2.471   0.921   2.912
  159CHL    C10 7274   2.537   0.741   2.815
  159CHL    C11 7275   2.411   0.759   3.040
  159CHL   H111 7276   2.453   0.664   3.077
  159CHL   H112 7277   2.319   0.739   2.984
  159CHL    C12 7278   2.383   0.842   3.166
  159CHL   H121 7279   2.318   0.780   3.229
  159CHL   H122 7280   2.329   0.936   3.139
  159CHL    C13 7281   2.515   0.878   3.239
  159CHL    C14 7282   2.599   0.945   3.137
  159CHL   H141 7283   2.532   1.024   3.092
  159CHL    C15 7284   2.703   1.034   3.205
  159CHL   H151 7285   2.808   0.996   3.206
  159CHL   H152 7286   2.694   1.136   3.162
  159CHL    C16 7287   2.650   1.052   3.342
  159CHL   H161 7288   2.717   0.988   3.404
  159CHL   H162 7289   2.648   1.158   3.374
  159CHL    C17 7290   2.511   0.988   3.344
  159CHL   H171 7291   2.439   1.066   3.306
  159CHL    C18 7292   2.588   0.755   3.300
  159CHL   H181 7293   2.514   0.686   3.342
  159CHL   H182 7294   2.643   0.695   3.227
  159CHL   H183 7295   2.659   0.785   3.379
  159CHL    C19 7296   2.560   0.596   2.856
  159CHL   H191 7297   2.467   0.539   2.864
  159CHL   H192 7298   2.624   0.545   2.783
  159CHL   H193 7299   2.609   0.595   2.955
  159CHL    C20 7300   2.479   0.948   3.485
  159CHL   H201 7301   2.557   0.888   3.535
  159CHL    C21 7302   2.357   0.864   3.473
  159CHL   H211 7303   2.311   0.847   3.571
  159CHL   H212 7304   2.366   0.764   3.429
  159CHL   H213 7305   2.294   0.923   3.403
  159CHL    C22 7306   2.448   1.071   3.569
  159CHL   H221 7307   2.539   1.126   3.598
  159CHL   H222 7308   2.397   1.145   3.505
  159CHL    C23 7309   2.367   1.045   3.696
  159CHL   H231 7310   2.357   1.151   3.715
  159CHL   H232 7311   2.264   1.012   3.683
  159CHL    C24 7312   2.440   0.960   3.804
  159CHL   H241 7313   2.470   0.866   3.755
  159CHL   H242 7314   2.524   1.019   3.842
  159CHL    C25 7315   2.378   0.920   3.937
  159CHL   H251 7316   2.276   0.877   3.917
  159CHL    C26 7317   2.455   0.836   4.034
  159CHL   H261 7318   2.483   0.741   3.989
  159CHL   H262 7319   2.543   0.897   4.068
  159CHL   H263 7320   2.390   0.821   4.124
  159CHL    C27 7321   2.379   1.036   4.030
  159CHL   H271 7322   2.362   1.019   4.135
  159CHL   H272 7323   2.444   1.124   4.022
  159CHL   H273 7324   2.285   1.060   3.983
  159CHL     O1 7325   2.594   0.698   2.389
  159CHL    HO1 7326   2.600   0.777   2.331
  160CHL     C1 7327   1.855   3.894   2.728
  160CHL    H11 7328   1.792   3.970   2.778
  160CHL    H12 7329   1.956   3.938   2.713
  160CHL     C2 7330   1.798   3.868   2.588
  160CHL    H21 7331   1.790   3.961   2.528
  160CHL    H22 7332   1.696   3.825   2.598
  160CHL     C3 7333   1.886   3.767   2.514
  160CHL    H31 7334   1.987   3.810   2.496
  160CHL     C4 7335   1.899   3.638   2.596
  160CHL    H41 7336   1.800   3.589   2.600
  160CHL    H42 7337   1.967   3.569   2.540
  160CHL     C5 7338   1.947   3.660   2.739
  160CHL     C6 7339   2.051   3.593   2.789
  160CHL    H61 7340   2.112   3.527   2.725
  160CHL     C7 7341   2.091   3.601   2.933
  160CHL    H71 7342   2.121   3.504   2.977
  160CHL    H72 7343   2.186   3.648   2.923
  160CHL     C8 7344   1.987   3.675   3.025
  160CHL    H81 7345   1.910   3.599   3.045
  160CHL     C9 7346   1.927   3.798   2.957
  160CHL    H91 7347   2.014   3.860   2.934
  160CHL    C10 7348   1.866   3.765   2.817
  160CHL    C11 7349   1.837   3.885   3.052
  160CHL   H111 7350   1.739   3.835   3.065
  160CHL   H112 7351   1.821   3.984   3.005
  160CHL    C12 7352   1.884   3.906   3.198
  160CHL   H121 7353   1.810   3.957   3.261
  160CHL   H122 7354   1.972   3.968   3.201
  160CHL    C13 7355   1.938   3.779   3.261
  160CHL    C14 7356   2.037   3.721   3.161
  160CHL   H141 7357   2.103   3.809   3.146
  160CHL    C15 7358   2.117   3.617   3.237
  160CHL   H151 7359   2.071   3.518   3.232
  160CHL   H152 7360   2.211   3.611   3.183
  160CHL    C16 7361   2.116   3.668   3.382
  160CHL   H161 7362   2.082   3.589   3.450
  160CHL   H162 7363   2.209   3.713   3.422
  160CHL    C17 7364   2.028   3.793   3.386
  160CHL   H171 7365   2.097   3.876   3.360
  160CHL    C18 7366   1.828   3.681   3.292
  160CHL   H181 7367   1.771   3.662   3.198
  160CHL   H182 7368   1.868   3.587   3.332
  160CHL   H183 7369   1.762   3.731   3.366
  160CHL    C19 7370   1.728   3.701   2.846
  160CHL   H191 7371   1.659   3.777   2.888
  160CHL   H192 7372   1.680   3.661   2.755
  160CHL   H193 7373   1.740   3.619   2.919
  160CHL    C20 7374   1.976   3.810   3.530
  160CHL   H201 7375   1.912   3.722   3.550
  160CHL    C21 7376   1.889   3.937   3.541
  160CHL   H211 7377   1.936   4.029   3.502
  160CHL   H212 7378   1.865   3.957   3.647
  160CHL   H213 7379   1.797   3.921   3.483
  160CHL    C22 7380   2.085   3.800   3.642
  160CHL   H221 7381   2.038   3.800   3.743
  160CHL   H222 7382   2.149   3.710   3.632
  160CHL    C23 7383   2.179   3.916   3.645
  160CHL   H231 7384   2.217   3.923   3.541
  160CHL   H232 7385   2.122   4.006   3.676
  160CHL    C24 7386   2.302   3.900   3.734
  160CHL   H241 7387   2.278   3.884   3.840
  160CHL   H242 7388   2.357   3.812   3.689
  160CHL    C25 7389   2.412   4.005   3.725
  160CHL   H251 7390   2.429   4.010   3.616
  160CHL    C26 7391   2.405   4.147   3.781
  160CHL   H261 7392   2.347   4.201   3.711
  160CHL   H262 7393   2.375   4.154   3.886
  160CHL   H263 7394   2.479   4.224   3.768
  160CHL    C27 7395   2.524   3.955   3.806
  160CHL   H271 7396   2.578   3.867   3.771
  160CHL   H272 7397   2.591   4.037   3.789
  160CHL   H273 7398   2.503   3.960   3.915
  160CHL     O1 7399   1.822   3.741   2.390
  160CHL    HO1 7400   1.838   3.822   2.339
  161CHL     C1 7401   3.625   1.522   2.727
  161CHL    H11 7402   3.555   1.600   2.762
  161CHL    H12 7403   3.709   1.564   2.778
  161CHL     C2 7404   3.647   1.532   2.576
  161CHL    H21 7405   3.704   1.624   2.552
  161CHL    H22 7406   3.545   1.537   2.532
  161CHL     C3 7407   3.722   1.414   2.514
  161CHL    H31 7408   3.830   1.420   2.538
  161CHL     C4 7409   3.664   1.280   2.558
  161CHL    H41 7410   3.562   1.273   2.517
  161CHL    H42 7411   3.723   1.198   2.510
  161CHL     C5 7412   3.660   1.263   2.708
  161CHL     C6 7413   3.725   1.160   2.767
  161CHL    H61 7414   3.777   1.086   2.705
  161CHL     C7 7415   3.729   1.130   2.914
  161CHL    H71 7416   3.694   1.027   2.935
  161CHL    H72 7417   3.833   1.125   2.951
  161CHL     C8 7418   3.634   1.227   2.988
  161CHL    H81 7419   3.535   1.181   2.977
  161CHL     C9 7420   3.623   1.369   2.931
  161CHL    H91 7421   3.724   1.407   2.944
  161CHL    C10 7422   3.589   1.380   2.782
  161CHL    C11 7423   3.537   1.465   3.017
  161CHL   H111 7424   3.434   1.424   3.021
  161CHL   H112 7425   3.532   1.565   2.971
  161CHL    C12 7426   3.592   1.481   3.158
  161CHL   H121 7427   3.521   1.541   3.219
  161CHL   H122 7428   3.692   1.529   3.163
  161CHL    C13 7429   3.606   1.342   3.216
  161CHL    C14 7430   3.678   1.241   3.132
  161CHL   H141 7431   3.778   1.278   3.126
  161CHL    C15 7432   3.682   1.119   3.220
  161CHL   H151 7433   3.599   1.045   3.209
  161CHL   H152 7434   3.772   1.062   3.198
  161CHL    C16 7435   3.676   1.188   3.359
  161CHL   H161 7436   3.607   1.127   3.420
  161CHL   H162 7437   3.774   1.207   3.405
  161CHL    C17 7438   3.654   1.336   3.356
  161CHL   H171 7439   3.753   1.390   3.350
  161CHL    C18 7440   3.483   1.269   3.220
  161CHL   H181 7441   3.443   1.225   3.129
  161CHL   H182 7442   3.455   1.200   3.302
  161CHL   H183 7443   3.430   1.363   3.231
  161CHL    C19 7444   3.436   1.375   2.767
  161CHL   H191 7445   3.409   1.359   2.661
  161CHL   H192 7446   3.391   1.297   2.831
  161CHL   H193 7447   3.394   1.474   2.797
  161CHL    C20 7448   3.581   1.393   3.483
  161CHL   H201 7449   3.510   1.471   3.453
  161CHL    C21 7450   3.694   1.461   3.561
  161CHL   H211 7451   3.668   1.494   3.664
  161CHL   H212 7452   3.758   1.534   3.508
  161CHL   H213 7453   3.764   1.381   3.576
  161CHL    C22 7454   3.504   1.293   3.577
  161CHL   H221 7455   3.448   1.221   3.517
  161CHL   H222 7456   3.564   1.228   3.639
  161CHL    C23 7457   3.422   1.359   3.690
  161CHL   H231 7458   3.486   1.433   3.742
  161CHL   H232 7459   3.344   1.419   3.640
  161CHL    C24 7460   3.369   1.258   3.798
  161CHL   H241 7461   3.285   1.193   3.777
  161CHL   H242 7462   3.446   1.189   3.836
  161CHL    C25 7463   3.272   1.311   3.896
  161CHL   H251 7464   3.330   1.391   3.944
  161CHL    C26 7465   3.156   1.380   3.841
  161CHL   H261 7466   3.064   1.333   3.810
  161CHL   H262 7467   3.120   1.423   3.932
  161CHL   H263 7468   3.200   1.450   3.770
  161CHL    C27 7469   3.201   1.206   3.981
  161CHL   H271 7470   3.143   1.259   4.060
  161CHL   H272 7471   3.126   1.147   3.925
  161CHL   H273 7472   3.279   1.141   4.025
  161CHL     O1 7473   3.710   1.427   2.373
  161CHL    HO1 7474   3.747   1.514   2.353
  162CHL     C1 7475   3.241   3.636   2.748
  162CHL    H11 7476   3.151   3.598   2.800
  162CHL    H12 7477   3.260   3.741   2.780
  162CHL     C2 7478   3.220   3.637   2.596
  162CHL    H21 7479   3.144   3.713   2.572
  162CHL    H22 7480   3.184   3.536   2.565
  162CHL     C3 7481   3.351   3.666   2.522
  162CHL    H31 7482   3.389   3.768   2.549
  162CHL     C4 7483   3.453   3.560   2.554
  162CHL    H41 7484   3.408   3.461   2.529
  162CHL    H42 7485   3.544   3.570   2.491
  162CHL     C5 7486   3.479   3.581   2.702
  162CHL     C6 7487   3.595   3.628   2.745
  162CHL    H61 7488   3.678   3.642   2.674
  162CHL     C7 7489   3.618   3.654   2.891
  162CHL    H71 7490   3.721   3.647   2.915
  162CHL    H72 7491   3.607   3.761   2.912
  162CHL     C8 7492   3.531   3.571   2.989
  162CHL    H81 7493   3.558   3.463   2.991
  162CHL     C9 7494   3.390   3.595   2.944
  162CHL    H91 7495   3.387   3.707   2.944
  162CHL    C10 7496   3.361   3.554   2.797
  162CHL    C11 7497   3.284   3.557   3.050
  162CHL   H111 7498   3.274   3.447   3.061
  162CHL   H112 7499   3.188   3.602   3.018
  162CHL    C12 7500   3.313   3.614   3.189
  162CHL   H121 7501   3.232   3.589   3.259
  162CHL   H122 7502   3.320   3.725   3.183
  162CHL    C13 7503   3.448   3.568   3.237
  162CHL    C14 7504   3.537   3.630   3.130
  162CHL   H141 7505   3.517   3.739   3.120
  162CHL    C15 7506   3.666   3.630   3.195
  162CHL   H151 7507   3.689   3.525   3.169
  162CHL   H152 7508   3.742   3.698   3.157
  162CHL    C16 7509   3.648   3.647   3.346
  162CHL   H161 7510   3.696   3.565   3.405
  162CHL   H162 7511   3.690   3.743   3.383
  162CHL    C17 7512   3.499   3.637   3.364
  162CHL   H171 7513   3.466   3.743   3.361
  162CHL    C18 7514   3.466   3.413   3.255
  162CHL   H181 7515   3.395   3.374   3.330
  162CHL   H182 7516   3.448   3.358   3.160
  162CHL   H183 7517   3.568   3.386   3.289
  162CHL    C19 7518   3.328   3.404   2.793
  162CHL   H191 7519   3.252   3.371   2.865
  162CHL   H192 7520   3.306   3.365   2.692
  162CHL   H193 7521   3.422   3.360   2.826
  162CHL    C20 7522   3.464   3.582   3.499
  162CHL   H201 7523   3.495   3.475   3.515
  162CHL    C21 7524   3.313   3.598   3.510
  162CHL   H211 7525   3.264   3.526   3.442
  162CHL   H212 7526   3.288   3.702   3.481
  162CHL   H213 7527   3.271   3.578   3.609
  162CHL    C22 7528   3.531   3.670   3.602
  162CHL   H221 7529   3.643   3.664   3.602
  162CHL   H222 7530   3.503   3.776   3.589
  162CHL    C23 7531   3.478   3.641   3.737
  162CHL   H231 7532   3.492   3.738   3.790
  162CHL   H232 7533   3.378   3.600   3.759
  162CHL    C24 7534   3.555   3.539   3.801
  162CHL   H241 7535   3.534   3.431   3.786
  162CHL   H242 7536   3.662   3.546   3.761
  162CHL    C25 7537   3.519   3.597   3.942
  162CHL   H251 7538   3.552   3.703   3.965
  162CHL    C26 7539   3.448   3.521   4.059
  162CHL   H261 7540   3.476   3.565   4.159
  162CHL   H262 7541   3.342   3.530   4.040
  162CHL   H263 7542   3.478   3.414   4.072
  162CHL    C27 7543   3.630   3.553   3.971
  162CHL   H271 7544   3.722   3.598   3.924
  162CHL   H272 7545   3.644   3.575   4.079
  162CHL   H273 7546   3.627   3.438   3.959
  162CHL     O1 7547   3.328   3.658   2.383
  162CHL    HO1 7548   3.242   3.703   2.369
  163CHL     C1 7549   4.183   3.746   2.745
  163CHL    H11 7550   4.235   3.830   2.796
  163CHL    H12 7551   4.244   3.653   2.759
  163CHL     C2 7552   4.176   3.774   2.594
  163CHL    H21 7553   4.280   3.777   2.555
  163CHL    H22 7554   4.129   3.873   2.576
  163CHL     C3 7555   4.098   3.664   2.524
  163CHL    H31 7556   4.152   3.568   2.536
  163CHL     C4 7557   3.955   3.651   2.583
  163CHL    H41 7558   3.894   3.739   2.556
  163CHL    H42 7559   3.909   3.564   2.531
  163CHL     C5 7560   3.958   3.631   2.734
  163CHL     C6 7561   3.893   3.532   2.795
  163CHL    H61 7562   3.824   3.477   2.730
  163CHL     C7 7563   3.888   3.492   2.941
  163CHL    H71 7564   3.784   3.470   2.974
  163CHL    H72 7565   3.932   3.395   2.965
  163CHL     C8 7566   3.955   3.603   3.025
  163CHL    H81 7567   3.886   3.688   3.032
  163CHL     C9 7568   4.078   3.655   2.953
  163CHL    H91 7569   4.134   3.562   2.930
  163CHL    C10 7570   4.047   3.722   2.815
  163CHL    C11 7571   4.172   3.737   3.044
  163CHL   H111 7572   4.130   3.839   3.059
  163CHL   H112 7573   4.270   3.744   2.992
  163CHL    C12 7574   4.200   3.675   3.182
  163CHL   H121 7575   4.263   3.741   3.244
  163CHL   H122 7576   4.254   3.578   3.167
  163CHL    C13 7577   4.071   3.642   3.254
  163CHL    C14 7578   4.002   3.546   3.159
  163CHL   H141 7579   4.072   3.463   3.130
  163CHL    C15 7580   3.906   3.478   3.251
  163CHL   H151 7581   3.854   3.566   3.280
  163CHL   H152 7582   3.833   3.410   3.207
  163CHL    C16 7583   3.954   3.475   3.394
  163CHL   H161 7584   3.883   3.519   3.467
  163CHL   H162 7585   3.982   3.381   3.440
  163CHL    C17 7586   4.083   3.550   3.378
  163CHL   H171 7587   4.157   3.470   3.349
  163CHL    C18 7588   3.985   3.768   3.288
  163CHL   H181 7589   4.045   3.846   3.338
  163CHL   H182 7590   3.939   3.812   3.197
  163CHL   H183 7591   3.902   3.744   3.357
  163CHL    C19 7592   3.965   3.854   2.826
  163CHL   H191 7593   4.017   3.929   2.889
  163CHL   H192 7594   3.951   3.899   2.726
  163CHL   H193 7595   3.864   3.837   2.869
  163CHL    C20 7596   4.113   3.602   3.514
  163CHL   H201 7597   4.040   3.683   3.540
  163CHL    C21 7598   4.252   3.653   3.513
  163CHL   H211 7599   4.244   3.751   3.461
  163CHL   H212 7600   4.320   3.584   3.459
  163CHL   H213 7601   4.293   3.670   3.614
  163CHL    C22 7602   4.108   3.498   3.623
  163CHL   H221 7603   4.018   3.433   3.622
  163CHL   H222 7604   4.197   3.431   3.621
  163CHL    C23 7605   4.102   3.573   3.753
  163CHL   H231 7606   4.176   3.654   3.768
  163CHL   H232 7607   4.000   3.619   3.762
  163CHL    C24 7608   4.129   3.475   3.860
  163CHL   H241 7609   4.059   3.400   3.820
  163CHL   H242 7610   4.216   3.409   3.855
  163CHL    C25 7611   4.108   3.554   3.991
  163CHL   H251 7612   4.013   3.610   3.972
  163CHL    C26 7613   4.108   3.473   4.117
  163CHL   H261 7614   4.106   3.506   4.222
  163CHL   H262 7615   4.021   3.431   4.139
  163CHL   H263 7616   4.118   3.377   4.082
  163CHL    C27 7617   4.216   3.643   4.040
  163CHL   H271 7618   4.309   3.585   4.042
  163CHL   H272 7619   4.221   3.735   3.980
  163CHL   H273 7620   4.195   3.666   4.147
  163CHL     O1 7621   4.095   3.692   2.385
  163CHL    HO1 7622   4.050   3.619   2.343
  164CHL     C1 7623   1.586  -0.094   2.723
  164CHL    H11 7624   1.672  -0.156   2.755
  164CHL    H12 7625   1.493  -0.144   2.757
  164CHL     C2 7626   1.588  -0.087   2.570
  164CHL    H21 7627   1.581  -0.190   2.528
  164CHL    H22 7628   1.685  -0.044   2.535
  164CHL     C3 7629   1.474   0.002   2.521
  164CHL    H31 7630   1.377  -0.043   2.551
  164CHL     C4 7631   1.485   0.144   2.577
  164CHL    H41 7632   1.573   0.193   2.530
  164CHL    H42 7633   1.394   0.198   2.542
  164CHL     C5 7634   1.499   0.147   2.727
  164CHL     C6 7635   1.419   0.227   2.800
  164CHL    H61 7636   1.351   0.296   2.747
  164CHL     C7 7637   1.427   0.238   2.949
  164CHL    H71 7638   1.431   0.343   2.984
  164CHL    H72 7639   1.338   0.190   2.994
  164CHL     C8 7640   1.556   0.174   3.006
  164CHL    H81 7641   1.641   0.241   2.980
  164CHL     C9 7642   1.574   0.036   2.942
  164CHL    H91 7643   1.476  -0.015   2.958
  164CHL    C10 7644   1.598   0.046   2.789
  164CHL    C11 7645   1.681  -0.050   3.015
  164CHL   H111 7646   1.781  -0.007   2.994
  164CHL   H112 7647   1.680  -0.153   2.975
  164CHL    C12 7648   1.668  -0.054   3.168
  164CHL   H121 7649   1.756  -0.107   3.210
  164CHL   H122 7650   1.576  -0.110   3.197
  164CHL    C13 7651   1.662   0.088   3.225
  164CHL    C14 7652   1.546   0.161   3.157
  164CHL   H141 7653   1.456   0.097   3.174
  164CHL    C15 7654   1.518   0.287   3.241
  164CHL   H151 7655   1.589   0.369   3.215
  164CHL   H152 7656   1.414   0.325   3.230
  164CHL    C16 7657   1.545   0.237   3.383
  164CHL   H161 7658   1.605   0.312   3.438
  164CHL   H162 7659   1.450   0.218   3.438
  164CHL    C17 7660   1.619   0.099   3.372
  164CHL   H171 7661   1.539   0.022   3.383
  164CHL    C18 7662   1.796   0.163   3.204
  164CHL   H181 7663   1.880   0.093   3.223
  164CHL   H182 7664   1.807   0.199   3.100
  164CHL   H183 7665   1.806   0.250   3.272
  164CHL    C19 7666   1.744   0.094   2.764
  164CHL   H191 7667   1.811   0.006   2.763
  164CHL   H192 7668   1.756   0.145   2.667
  164CHL   H193 7669   1.780   0.162   2.844
  164CHL    C20 7670   1.720   0.073   3.484
  164CHL   H201 7671   1.808   0.140   3.472
  164CHL    C21 7672   1.768  -0.074   3.481
  164CHL   H211 7673   1.682  -0.141   3.457
  164CHL   H212 7674   1.811  -0.106   3.578
  164CHL   H213 7675   1.847  -0.088   3.404
  164CHL    C22 7676   1.658   0.106   3.623
  164CHL   H221 7677   1.622   0.211   3.620
  164CHL   H222 7678   1.569   0.042   3.640
  164CHL    C23 7679   1.755   0.094   3.742
  164CHL   H231 7680   1.764  -0.013   3.773
  164CHL   H232 7681   1.856   0.130   3.712
  164CHL    C24 7682   1.713   0.173   3.866
  164CHL   H241 7683   1.612   0.141   3.901
  164CHL   H242 7684   1.786   0.155   3.948
  164CHL    C25 7685   1.712   0.323   3.843
  164CHL   H251 7686   1.635   0.351   3.767
  164CHL    C26 7687   1.675   0.385   3.974
  164CHL   H261 7688   1.570   0.363   3.998
  164CHL   H262 7689   1.738   0.364   4.062
  164CHL   H263 7690   1.697   0.489   3.949
  164CHL    C27 7691   1.846   0.387   3.807
  164CHL   H271 7692   1.833   0.495   3.785
  164CHL   H272 7693   1.911   0.379   3.897
  164CHL   H273 7694   1.893   0.338   3.720
  164CHL     O1 7695   1.482   0.011   2.381
  164CHL    HO1 7696   1.513  -0.077   2.360
  165CHL     C1 7697   4.235   0.696   2.728
  165CHL    H11 7698   4.339   0.716   2.760
  165CHL    H12 7699   4.214   0.598   2.773
  165CHL     C2 7700   4.235   0.721   2.573
  165CHL    H21 7701   4.290   0.638   2.522
  165CHL    H22 7702   4.284   0.815   2.546
  165CHL     C3 7703   4.094   0.722   2.515
  165CHL    H31 7704   4.078   0.621   2.533
  165CHL     C4 7705   3.989   0.806   2.587
  165CHL    H41 7706   4.012   0.912   2.565
  165CHL    H42 7707   3.887   0.787   2.545
  165CHL     C5 7708   3.990   0.788   2.737
  165CHL     C6 7709   3.876   0.788   2.805
  165CHL    H61 7710   3.778   0.785   2.754
  165CHL     C7 7711   3.879   0.800   2.953
  165CHL    H71 7712   3.810   0.877   2.992
  165CHL    H72 7713   3.829   0.710   2.976
  165CHL     C8 7714   4.020   0.818   3.020
  165CHL    H81 7715   4.034   0.929   3.019
  165CHL     C9 7716   4.125   0.732   2.953
  165CHL    H91 7717   4.088   0.627   2.958
  165CHL    C10 7718   4.129   0.772   2.809
  165CHL    C11 7719   4.268   0.725   3.020
  165CHL   H111 7720   4.327   0.818   3.014
  165CHL   H112 7721   4.328   0.647   2.970
  165CHL    C12 7722   4.263   0.688   3.168
  165CHL   H121 7723   4.362   0.693   3.216
  165CHL   H122 7724   4.224   0.585   3.176
  165CHL    C13 7725   4.165   0.783   3.237
  165CHL    C14 7726   4.031   0.780   3.163
  165CHL   H141 7727   4.043   0.675   3.169
  165CHL    C15 7728   3.911   0.815   3.246
  165CHL   H151 7729   3.912   0.926   3.244
  165CHL   H152 7730   3.809   0.786   3.216
  165CHL    C16 7731   3.963   0.745   3.372
  165CHL   H161 7732   3.999   0.835   3.393
  165CHL   H162 7733   3.894   0.713   3.451
  165CHL    C17 7734   4.120   0.727   3.377
  165CHL   H171 7735   4.125   0.617   3.378
  165CHL    C18 7736   4.210   0.927   3.221
  165CHL   H181 7737   4.299   0.957   3.279
  165CHL   H182 7738   4.223   0.958   3.115
  165CHL   H183 7739   4.121   0.981   3.249
  165CHL    C19 7740   4.193   0.901   2.820
  165CHL   H191 7741   4.195   0.913   2.715
  165CHL   H192 7742   4.134   0.981   2.867
  165CHL   H193 7743   4.300   0.907   2.845
  165CHL    C20 7744   4.202   0.773   3.502
  165CHL   H201 7745   4.237   0.877   3.497
  165CHL    C21 7746   4.331   0.690   3.497
  165CHL   H211 7747   4.377   0.683   3.597
  165CHL   H212 7748   4.400   0.741   3.428
  165CHL   H213 7749   4.311   0.589   3.458
  165CHL    C22 7750   4.136   0.756   3.642
  165CHL   H221 7751   4.028   0.774   3.650
  165CHL   H222 7752   4.144   0.650   3.663
  165CHL    C23 7753   4.200   0.825   3.765
  165CHL   H231 7754   4.306   0.850   3.745
  165CHL   H232 7755   4.145   0.919   3.784
  165CHL    C24 7756   4.187   0.732   3.887
  165CHL   H241 7757   4.086   0.685   3.886
  165CHL   H242 7758   4.260   0.648   3.877
  165CHL    C25 7759   4.204   0.799   4.024
  165CHL   H251 7760   4.297   0.860   4.023
  165CHL    C26 7761   4.085   0.891   4.056
  165CHL   H261 7762   4.086   0.981   3.992
  165CHL   H262 7763   3.990   0.836   4.039
  165CHL   H263 7764   4.088   0.923   4.162
  165CHL    C27 7765   4.216   0.693   4.135
  165CHL   H271 7766   4.302   0.626   4.117
  165CHL   H272 7767   4.230   0.742   4.234
  165CHL   H273 7768   4.123   0.632   4.138
  165CHL     O1 7769   4.085   0.724   2.373
  165CHL    HO1 7770   4.115   0.813   2.347
  166CHL     C1 7771   0.445   0.621   2.725
  166CHL    H11 7772   0.537   0.575   2.766
  166CHL    H12 7773   0.361   0.550   2.735
  166CHL     C2 7774   0.465   0.647   2.574
  166CHL    H21 7775   0.485   0.553   2.521
  166CHL    H22 7776   0.552   0.714   2.554
  166CHL     C3 7777   0.337   0.712   2.518
  166CHL    H31 7778   0.248   0.650   2.542
  166CHL     C4 7779   0.323   0.846   2.584
  166CHL    H41 7780   0.424   0.887   2.561
  166CHL    H42 7781   0.247   0.910   2.534
  166CHL     C5 7782   0.304   0.832   2.734
  166CHL     C6 7783   0.193   0.877   2.795
  166CHL    H61 7784   0.117   0.936   2.741
  166CHL     C7 7785   0.167   0.845   2.938
  166CHL    H71 7786   0.094   0.915   2.983
  166CHL    H72 7787   0.124   0.743   2.943
  166CHL     C8 7788   0.299   0.840   3.018
  166CHL    H81 7789   0.353   0.937   3.009
  166CHL     C9 7790   0.388   0.728   2.960
  166CHL    H91 7791   0.332   0.632   2.967
  166CHL    C10 7792   0.413   0.748   2.808
  166CHL    C11 7793   0.516   0.712   3.048
  166CHL   H111 7794   0.580   0.803   3.050
  166CHL   H112 7795   0.576   0.628   3.007
  166CHL    C12 7796   0.483   0.689   3.196
  166CHL   H121 7797   0.581   0.682   3.247
  166CHL   H122 7798   0.430   0.592   3.202
  166CHL    C13 7799   0.395   0.802   3.255
  166CHL    C14 7800   0.272   0.814   3.165
  166CHL   H141 7801   0.223   0.714   3.169
  166CHL    C15 7802   0.173   0.908   3.239
  166CHL   H151 7803   0.195   1.015   3.217
  166CHL   H152 7804   0.068   0.886   3.210
  166CHL    C16 7805   0.199   0.875   3.387
  166CHL   H161 7806   0.216   0.967   3.446
  166CHL   H162 7807   0.113   0.822   3.430
  166CHL    C17 7808   0.322   0.778   3.390
  166CHL   H171 7809   0.280   0.675   3.381
  166CHL    C18 7810   0.469   0.938   3.267
  166CHL   H181 7811   0.490   0.982   3.168
  166CHL   H182 7812   0.410   1.011   3.325
  166CHL   H183 7813   0.566   0.925   3.320
  166CHL    C19 7814   0.545   0.817   2.809
  166CHL   H191 7815   0.633   0.756   2.838
  166CHL   H192 7816   0.567   0.847   2.705
  166CHL   H193 7817   0.542   0.904   2.878
  166CHL    C20 7818   0.399   0.779   3.523
  166CHL   H201 7819   0.447   0.878   3.538
  166CHL    C21 7820   0.506   0.668   3.523
  166CHL   H211 7821   0.456   0.570   3.509
  166CHL   H212 7822   0.562   0.667   3.618
  166CHL   H213 7823   0.580   0.684   3.442
  166CHL    C22 7824   0.305   0.752   3.644
  166CHL   H221 7825   0.211   0.810   3.635
  166CHL   H222 7826   0.276   0.644   3.642
  166CHL    C23 7827   0.369   0.789   3.779
  166CHL   H231 7828   0.445   0.712   3.806
  166CHL   H232 7829   0.420   0.886   3.767
  166CHL    C24 7830   0.265   0.798   3.893
  166CHL   H241 7831   0.175   0.853   3.856
  166CHL   H242 7832   0.234   0.694   3.918
  166CHL    C25 7833   0.313   0.869   4.022
  166CHL   H251 7834   0.416   0.833   4.046
  166CHL    C26 7835   0.315   1.021   4.009
  166CHL   H261 7836   0.350   1.065   4.105
  166CHL   H262 7837   0.385   1.051   3.928
  166CHL   H263 7838   0.214   1.062   3.989
  166CHL    C27 7839   0.221   0.838   4.141
  166CHL   H271 7840   0.116   0.862   4.117
  166CHL   H272 7841   0.230   0.732   4.171
  166CHL   H273 7842   0.251   0.902   4.227
  166CHL     O1 7843   0.348   0.731   2.378
  166CHL    HO1 7844   0.375   0.642   2.348
  167CHL     C1 7845   0.878   0.106   2.719
  167CHL    H11 7846   0.945   0.190   2.747
  167CHL    H12 7847   0.931   0.012   2.746
  167CHL     C2 7848   0.855   0.108   2.567
  167CHL    H21 7849   0.951   0.088   2.515
  167CHL    H22 7850   0.820   0.210   2.538
  167CHL     C3 7851   0.748   0.008   2.523
  167CHL    H31 7852   0.785  -0.097   2.536
  167CHL     C4 7853   0.617   0.029   2.602
  167CHL    H41 7854   0.567   0.121   2.566
  167CHL    H42 7855   0.552  -0.055   2.570
  167CHL     C5 7856   0.633   0.037   2.754
  167CHL     C6 7857   0.559  -0.035   2.838
  167CHL    H61 7858   0.481  -0.098   2.800
  167CHL     C7 7859   0.587  -0.066   2.980
  167CHL    H71 7860   0.492  -0.091   3.032
  167CHL    H72 7861   0.652  -0.157   2.988
  167CHL     C8 7862   0.660   0.054   3.038
  167CHL    H81 7863   0.588   0.138   3.035
  167CHL     C9 7864   0.785   0.084   2.955
  167CHL    H91 7865   0.843  -0.012   2.950
  167CHL    C10 7866   0.751   0.119   2.807
  167CHL    C11 7867   0.878   0.185   3.027
  167CHL   H111 7868   0.837   0.288   3.017
  167CHL   H112 7869   0.977   0.182   2.976
  167CHL    C12 7870   0.899   0.157   3.177
  167CHL   H121 7871   0.957   0.240   3.220
  167CHL   H122 7872   0.957   0.063   3.187
  167CHL    C13 7873   0.767   0.136   3.255
  167CHL    C14 7874   0.695   0.026   3.181
  167CHL   H141 7875   0.766  -0.061   3.179
  167CHL    C15 7876   0.580  -0.021   3.269
  167CHL   H151 7877   0.485   0.033   3.251
  167CHL   H152 7878   0.570  -0.126   3.238
  167CHL    C16 7879   0.631  -0.001   3.410
  167CHL   H161 7880   0.562   0.068   3.464
  167CHL   H162 7881   0.637  -0.095   3.468
  167CHL    C17 7882   0.771   0.065   3.393
  167CHL   H171 7883   0.843  -0.019   3.381
  167CHL    C18 7884   0.681   0.265   3.265
  167CHL   H181 7885   0.748   0.352   3.287
  167CHL   H182 7886   0.627   0.288   3.172
  167CHL   H183 7887   0.607   0.259   3.347
  167CHL    C19 7888   0.694   0.263   2.802
  167CHL   H191 7889   0.775   0.336   2.815
  167CHL   H192 7890   0.644   0.284   2.705
  167CHL   H193 7891   0.619   0.278   2.882
  167CHL    C20 7892   0.813   0.142   3.517
  167CHL   H201 7893   0.745   0.229   3.531
  167CHL    C21 7894   0.956   0.196   3.499
  167CHL   H211 7895   1.025   0.120   3.457
  167CHL   H212 7896   0.998   0.234   3.594
  167CHL   H213 7897   0.952   0.282   3.429
  167CHL    C22 7898   0.793   0.053   3.643
  167CHL   H221 7899   0.683   0.039   3.658
  167CHL   H222 7900   0.836  -0.049   3.628
  167CHL    C23 7901   0.843   0.114   3.775
  167CHL   H231 7902   0.954   0.114   3.778
  167CHL   H232 7903   0.808   0.219   3.778
  167CHL    C24 7904   0.782   0.038   3.894
  167CHL   H241 7905   0.672   0.055   3.889
  167CHL   H242 7906   0.800  -0.071   3.883
  167CHL    C25 7907   0.830   0.083   4.034
  167CHL   H251 7908   0.841   0.194   4.033
  167CHL    C26 7909   0.726   0.048   4.142
  167CHL   H261 7910   0.754   0.086   4.242
  167CHL   H262 7911   0.623   0.078   4.115
  167CHL   H263 7912   0.725  -0.058   4.159
  167CHL    C27 7913   0.965   0.018   4.068
  167CHL   H271 7914   0.950  -0.089   4.095
  167CHL   H272 7915   1.032   0.022   3.980
  167CHL   H273 7916   1.013   0.070   4.153
  167CHL     O1 7917   0.723   0.026   2.385
  167CHL    HO1 7918   0.804   0.004   2.340
  168CHL     C1 7919   0.055  -0.036   2.722
  168CHL    H11 7920   0.136  -0.090   2.771
  168CHL    H12 7921  -0.039  -0.093   2.740
  168CHL     C2 7922   0.084  -0.029   2.572
  168CHL    H21 7923   0.084  -0.128   2.522
  168CHL    H22 7924   0.184   0.018   2.556
  168CHL     C3 7925  -0.026   0.056   2.516
  168CHL    H31 7926  -0.124   0.016   2.552
  168CHL     C4 7927   0.005   0.198   2.569
  168CHL    H41 7928   0.102   0.227   2.523
  168CHL    H42 7929  -0.074   0.263   2.523
  168CHL     C5 7930   0.012   0.212   2.721
  168CHL     C6 7931  -0.050   0.310   2.788
  168CHL    H61 7932  -0.091   0.389   2.727
  168CHL     C7 7933  -0.097   0.305   2.932
  168CHL    H71 7934  -0.101   0.406   2.978
  168CHL    H72 7935  -0.197   0.258   2.948
  168CHL     C8 7936  -0.018   0.209   3.014
  168CHL    H81 7937   0.079   0.260   3.026
  168CHL     C9 7938   0.005   0.080   2.941
  168CHL    H91 7939  -0.092   0.026   2.927
  168CHL    C10 7940   0.067   0.096   2.799
  168CHL    C11 7941   0.095   0.001   3.035
  168CHL   H111 7942   0.196   0.042   3.047
  168CHL   H112 7943   0.112  -0.086   2.974
  168CHL    C12 7944   0.037  -0.019   3.179
  168CHL   H121 7945   0.106  -0.076   3.242
  168CHL   H122 7946  -0.058  -0.077   3.178
  168CHL    C13 7947   0.013   0.112   3.246
  168CHL    C14 7948  -0.082   0.179   3.150
  168CHL   H141 7949  -0.168   0.107   3.135
  168CHL    C15 7950  -0.139   0.296   3.228
  168CHL   H151 7951  -0.067   0.380   3.214
  168CHL   H152 7952  -0.238   0.324   3.189
  168CHL    C16 7953  -0.141   0.246   3.373
  168CHL   H161 7954  -0.092   0.322   3.437
  168CHL   H162 7955  -0.245   0.230   3.408
  168CHL    C17 7956  -0.064   0.110   3.379
  168CHL   H171 7957  -0.139   0.028   3.372
  168CHL    C18 7958   0.145   0.193   3.261
  168CHL   H181 7959   0.125   0.294   3.301
  168CHL   H182 7960   0.216   0.139   3.327
  168CHL   H183 7961   0.199   0.204   3.166
  168CHL    C19 7962   0.217   0.133   2.814
  168CHL   H191 7963   0.277   0.044   2.840
  168CHL   H192 7964   0.261   0.177   2.722
  168CHL   H193 7965   0.229   0.206   2.896
  168CHL    C20 7966   0.016   0.091   3.509
  168CHL   H201 7967   0.096   0.168   3.511
  168CHL    C21 7968   0.086  -0.047   3.519
  168CHL   H211 7969   0.152  -0.052   3.607
  168CHL   H212 7970   0.154  -0.063   3.434
  168CHL   H213 7971   0.014  -0.132   3.527
  168CHL    C22 7972  -0.064   0.118   3.638
  168CHL   H221 7973  -0.119   0.215   3.636
  168CHL   H222 7974  -0.138   0.038   3.659
  168CHL    C23 7975   0.033   0.126   3.754
  168CHL   H231 7976   0.089   0.031   3.768
  168CHL   H232 7977   0.106   0.210   3.743
  168CHL    C24 7978  -0.034   0.144   3.884
  168CHL   H241 7979  -0.078   0.247   3.891
  168CHL   H242 7980  -0.118   0.074   3.903
  168CHL    C25 7981   0.078   0.115   3.983
  168CHL   H251 7982   0.181   0.147   3.955
  168CHL    C26 7983   0.053   0.203   4.089
  168CHL   H261 7984   0.090   0.168   4.188
  168CHL   H262 7985   0.073   0.311   4.075
  168CHL   H263 7986  -0.059   0.187   4.088
  168CHL    C27 7987   0.061  -0.019   4.054
  168CHL   H271 7988  -0.041  -0.028   4.099
  168CHL   H272 7989   0.079  -0.103   3.986
  168CHL   H273 7990   0.130  -0.022   4.139
  168CHL     O1 7991  -0.020   0.047   2.375
  168CHL    HO1 7992  -0.012  -0.050   2.359
  169K+      K+ 7993   0.777   0.871   0.453
  170K+      K+ 7994   0.136   4.082   8.140
  171K+      K+ 7995   1.598   0.753   8.384
  172K+      K+ 7996   0.364   2.034   7.661
  173K+      K+ 7997   0.820   3.546   8.184
  174K+      K+ 7998   2.974   4.279   8.468
  175Cl-    Cl- 7999   0.464   2.720   0.018
  176Cl-    Cl- 8000   2.698   3.218   7.609
  177Cl-    Cl- 8001   1.682   2.667   1.505
  178Cl-    Cl- 8002   2.098   1.605   7.020
  179Cl-    Cl- 8003   0.140   4.216   0.760
  180Cl-    Cl- 8004   2.363   3.725   0.143
  181TP3      O 8005   3.344   2.155   6.367
  181TP3     H1 8006   3.438   2.138   6.384
  181TP3     H2 8007   3.342   2.229   6.307
  182TP3      O 8008   3.740   2.314   6.167
  182TP3     H1 8009   3.672   2.250   6.137
  182TP3     H2 8010   3.693   2.370   6.227
  183TP3      O 8011   3.642   2.155   6.402
  183TP3     H1 8012   3.646   2.149   6.305
  183TP3     H2 8013   3.735   2.137   6.421
  184TP3      O 8014   2.429   1.328   6.261
  184TP3     H1 8015   2.518   1.349   6.284
  184TP3     H2 8016   2.389   1.297   6.345
  185TP3      O 8017   2.172   1.001   6.357
  185TP3     H1 8018   2.204   1.051   6.279
  185TP3     H2 8019   2.085   0.975   6.329
  186TP3      O 8020   2.617   3.512   6.214
  186TP3     H1 8021   2.569   3.562   6.283
  186TP3     H2 8022   2.592   3.559   6.134
  187TP3      O 8023   3.569   2.707   6.264
  187TP3     H1 8024   3.532   2.622   6.238
  187TP3     H2 8025   3.643   2.686   6.321
  188TP3      O 8026   2.161   3.898   6.433
  188TP3     H1 8027   2.229   3.958   6.467
  188TP3     H2 8028   2.104   3.958   6.385
  189TP3      O 8029   2.329   3.667   6.360
  189TP3     H1 8030   2.262   3.618   6.312
  189TP3     H2 8031   2.300   3.759   6.351
  190TP3      O 8032   2.530   3.746   6.115
  190TP3     H1 8033   2.498   3.660   6.092
  190TP3     H2 8034   2.448   3.792   6.139
  191TP3      O 8035   4.115   2.446   6.443
  191TP3     H1 8036   4.089   2.496   6.365
  191TP3     H2 8037   4.210   2.446   6.439
  192TP3      O 8038   3.753   3.703   6.215
  192TP3     H1 8039   3.836   3.721   6.259
  192TP3     H2 8040   3.745   3.608   6.225
  193TP3      O 8041   3.274   3.862   6.258
  193TP3     H1 8042   3.363   3.848   6.223
  193TP3     H2 8043   3.280   3.833   6.349
  194TP3      O 8044   1.616   4.079   6.267
  194TP3     H1 8045   1.580   4.137   6.333
  194TP3     H2 8046   1.638   4.142   6.196
  195TP3      O 8047   1.681   0.100   6.215
  195TP3     H1 8048   1.686   0.190   6.181
  195TP3     H2 8049   1.585   0.088   6.222
  196TP3      O 8050   2.678   4.254   6.186
  196TP3     H1 8051   2.603   4.236   6.128
  196TP3     H2 8052   2.651   4.209   6.267
  197TP3      O 8053   0.330   0.842   6.268
  197TP3     H1 8054   0.324   0.936   6.253
  197TP3     H2 8055   0.393   0.813   6.198
  198TP3      O 8056   0.770   0.872   6.204
  198TP3     H1 8057   0.728   0.865   6.291
  198TP3     H2 8058   0.849   0.923   6.223
  199TP3      O 8059   0.571   0.868   6.408
  199TP3     H1 8060   0.530   0.782   6.389
  199TP3     H2 8061   0.508   0.928   6.367
  200TP3      O 8062   0.978   0.467   6.297
  200TP3     H1 8063   0.921   0.544   6.308
  200TP3     H2 8064   0.910   0.399   6.314
  201TP3      O 8065   0.328   1.157   6.234
  201TP3     H1 8066   0.266   1.202   6.173
  201TP3     H2 8067   0.269   1.099   6.284
  202TP3      O 8068   0.705   2.071   2.266
  202TP3     H1 8069   0.748   2.134   2.210
  202TP3     H2 8070   0.718   2.107   2.356
  203TP3      O 8071   1.800   1.006   2.216
  203TP3     H1 8072   1.794   0.940   2.287
  203TP3     H2 8073   1.734   1.072   2.241
  204TP3      O 8074   1.998   0.807   2.128
  204TP3     H1 8075   2.035   0.895   2.115
  204TP3     H2 8076   1.934   0.825   2.199
  205TP3      O 8077   2.439   0.570   2.198
  205TP3     H1 8078   2.479   0.602   2.281
  205TP3     H2 8079   2.497   0.598   2.129
  206TP3      O 8080   2.595   0.883   2.195
  206TP3     H1 8081   2.537   0.954   2.167
  206TP3     H2 8082   2.601   0.826   2.118
  207TP3      O 8083   1.897   4.000   2.265
  207TP3     H1 8084   1.974   4.053   2.288
  207TP3     H2 8085   1.879   4.031   2.176
  208TP3      O 8086   2.035   3.764   2.152
  208TP3     H1 8087   1.964   3.702   2.174
  208TP3     H2 8088   1.990   3.849   2.154
  209TP3      O 8089   3.643   1.205   2.234
  209TP3     H1 8090   3.563   1.251   2.214
  209TP3     H2 8091   3.690   1.274   2.284
  210TP3      O 8092   3.721   1.674   2.261
  210TP3     H1 8093   3.634   1.635   2.258
  210TP3     H2 8094   3.711   1.760   2.301
  211TP3      O 8095   3.316   3.482   2.128
  211TP3     H1 8096   3.358   3.546   2.187
  211TP3     H2 8097   3.386   3.419   2.109
  212TP3      O 8098   3.566   3.770   2.300
  212TP3     H1 8099   3.509   3.791   2.227
  212TP3     H2 8100   3.505   3.725   2.361
  213TP3      O 8101   3.097   3.733   2.255
  213TP3     H1 8102   3.141   3.805   2.210
  213TP3     H2 8103   3.007   3.750   2.225
  214TP3      O 8104   4.323   3.848   2.299
  214TP3     H1 8105   4.395   3.796   2.336
  214TP3     H2 8106   4.241   3.812   2.337
  215TP3      O 8107   1.553   4.250   2.152
  215TP3     H1 8108   1.524   4.192   2.221
  215TP3     H2 8109   1.470   4.285   2.115
  216TP3      O 8110   4.189   0.945   2.301
  216TP3     H1 8111   4.228   0.998   2.230
  216TP3     H2 8112   4.221   0.995   2.377
  217TP3      O 8113   0.168   0.734   2.085
  217TP3     H1 8114   0.168   0.701   2.175
  217TP3     H2 8115   0.264   0.740   2.070
  218TP3      O 8116   0.427   0.936   2.216
  218TP3     H1 8117   0.362   1.007   2.228
  218TP3     H2 8118   0.393   0.867   2.276
  219TP3      O 8119   0.381   0.482   2.293
  219TP3     H1 8120   0.318   0.410   2.271
  219TP3     H2 8121   0.444   0.471   2.222
  220TP3      O 8122   0.500   4.402   2.255
  220TP3     H1 8123   0.595   4.408   2.267
  220TP3     H2 8124   0.490   4.454   2.173
  221TP3      O 8125   4.442   4.251   2.314
  221TP3     H1 8126   4.373   4.204   2.363
  221TP3     H2 8127   4.521   4.199   2.334
  222TP3      O 8128   0.244   0.181   2.310
  222TP3     H1 8129   0.262   0.096   2.268
  222TP3     H2 8130   0.148   0.190   2.302
  223TP3      O 8131   4.250   0.090   2.108
  223TP3     H1 8132   4.296   0.101   2.192
  223TP3     H2 8133   4.298   0.152   2.051
  224TP3      O 8134   1.190   0.982   6.925
  224TP3     H1 8135   1.183   1.080   6.930
  224TP3     H2 8136   1.114   0.960   6.869
  225TP3      O 8137   1.071   0.902   7.277
  225TP3     H1 8138   1.071   0.842   7.353
  225TP3     H2 8139   1.030   0.849   7.207
  226TP3      O 8140   0.315   0.869   7.428
  226TP3     H1 8141   0.315   0.802   7.498
  226TP3     H2 8142   0.382   0.931   7.461
  227TP3      O 8143   1.436   1.205   7.109
  227TP3     H1 8144   1.401   1.130   7.158
  227TP3     H2 8145   1.445   1.272   7.179
  228TP3      O 8146   0.397   1.322   7.283
  228TP3     H1 8147   0.370   1.233   7.251
  228TP3     H2 8148   0.493   1.306   7.284
  229TP3      O 8149   0.095   0.706   6.807
  229TP3     H1 8150   0.041   0.779   6.841
  229TP3     H2 8151   0.026   0.638   6.808
  230TP3      O 8152   0.130   0.891   7.049
  230TP3     H1 8153   0.168   0.811   7.092
  230TP3     H2 8154   0.199   0.918   6.986
  231TP3      O 8155   1.152   1.719   7.135
  231TP3     H1 8156   1.216   1.651   7.103
  231TP3     H2 8157   1.125   1.678   7.217
  232TP3      O 8158   0.908   1.145   7.333
  232TP3     H1 8159   0.939   1.084   7.264
  232TP3     H2 8160   0.993   1.161   7.380
  233TP3      O 8161   1.766   0.309   7.401
  233TP3     H1 8162   1.783   0.373   7.474
  233TP3     H2 8163   1.823   0.348   7.333
  234TP3      O 8164   1.227   0.594   7.364
  234TP3     H1 8165   1.245   0.498   7.365
  234TP3     H2 8166   1.215   0.608   7.269
  235TP3      O 8167   0.534   0.397   7.076
  235TP3     H1 8168   0.549   0.480   7.026
  235TP3     H2 8169   0.499   0.340   7.004
  236TP3      O 8170   1.310   0.408   6.916
  236TP3     H1 8171   1.373   0.378   6.986
  236TP3     H2 8172   1.366   0.471   6.868
  237TP3      O 8173   0.230   0.654   7.138
  237TP3     H1 8174   0.276   0.590   7.196
  237TP3     H2 8175   0.224   0.605   7.055
  238TP3      O 8176   0.711   0.797   7.094
  238TP3     H1 8177   0.783   0.739   7.124
  238TP3     H2 8178   0.664   0.735   7.035
  239TP3      O 8179   1.808   0.451   7.627
  239TP3     H1 8180   1.752   0.531   7.616
  239TP3     H2 8181   1.816   0.447   7.723
  240TP3      O 8182   0.435   0.301   7.488
  240TP3     H1 8183   0.400   0.348   7.409
  240TP3     H2 8184   0.363   0.319   7.553
  241TP3      O 8185   1.152   1.239   6.839
  241TP3     H1 8186   1.130   1.219   6.747
  241TP3     H2 8187   1.125   1.332   6.847
  242TP3      O 8188   0.677   1.055   7.503
  242TP3     H1 8189   0.609   1.119   7.532
  242TP3     H2 8190   0.748   1.114   7.473
  243TP3      O 8191   1.494   0.352   7.118
  243TP3     H1 8192   1.464   0.273   7.165
  243TP3     H2 8193   1.561   0.387   7.178
  244TP3      O 8194   0.383   0.477   7.286
  244TP3     H1 8195   0.444   0.546   7.321
  244TP3     H2 8196   0.437   0.437   7.212
  245TP3      O 8197   0.528   1.259   7.584
  245TP3     H1 8198   0.520   1.352   7.555
  245TP3     H2 8199   0.441   1.248   7.630
  246TP3      O 8200   0.152   1.227   6.660
  246TP3     H1 8201   0.092   1.244   6.586
  246TP3     H2 8202   0.131   1.294   6.726
  247TP3      O 8203   1.490   1.386   7.346
  247TP3     H1 8204   1.394   1.399   7.356
  247TP3     H2 8205   1.518   1.476   7.321
  248TP3      O 8206   1.531   0.204   7.491
  248TP3     H1 8207   1.456   0.262   7.472
  248TP3     H2 8208   1.600   0.244   7.434
  249TP3      O 8209   0.770   4.510   7.191
  249TP3     H1 8210   0.807   4.432   7.234
  249TP3     H2 8211   0.704   4.539   7.258
  250TP3      O 8212   1.319   1.563   7.003
  250TP3     H1 8213   1.361   1.491   6.952
  250TP3     H2 8214   1.371   1.639   6.969
  251TP3      O 8215   1.446   1.351   6.847
  251TP3     H1 8216   1.404   1.281   6.796
  251TP3     H2 8217   1.447   1.310   6.935
  252TP3      O 8218   1.597   1.217   7.704
  252TP3     H1 8219   1.615   1.149   7.636
  252TP3     H2 8220   1.622   1.299   7.656
  253TP3      O 8221   1.055   0.902   6.679
  253TP3     H1 8222   0.981   0.961   6.653
  253TP3     H2 8223   1.120   0.923   6.611
  254TP3      O 8224   1.059   0.761   6.388
  254TP3     H1 8225   1.128   0.750   6.452
  254TP3     H2 8226   1.076   0.689   6.326
  255TP3      O 8227   1.791   0.850   7.504
  255TP3     H1 8228   1.727   0.924   7.507
  255TP3     H2 8229   1.844   0.875   7.426
  256TP3      O 8230   1.395   0.910   6.767
  256TP3     H1 8231   1.328   0.948   6.829
  256TP3     H2 8232   1.451   0.860   6.829
  257TP3      O 8233   1.389   0.741   7.687
  257TP3     H1 8234   1.389   0.824   7.737
  257TP3     H2 8235   1.328   0.768   7.616
  258TP3      O 8236   0.560   0.994   6.971
  258TP3     H1 8237   0.521   0.955   6.889
  258TP3     H2 8238   0.620   0.921   6.998
  259TP3      O 8239   0.686   1.327   7.231
  259TP3     H1 8240   0.690   1.279   7.147
  259TP3     H2 8241   0.766   1.294   7.276
  260TP3      O 8242   0.590   0.863   7.335
  260TP3     H1 8243   0.639   0.871   7.251
  260TP3     H2 8244   0.630   0.933   7.392
  261TP3      O 8245   1.234   1.427   7.403
  261TP3     H1 8246   1.205   1.490   7.470
  261TP3     H2 8247   1.211   1.340   7.445
  262TP3      O 8248   0.686   1.310   7.803
  262TP3     H1 8249   0.638   1.380   7.852
  262TP3     H2 8250   0.623   1.288   7.731
  263TP3      O 8251   0.380   0.925   7.709
  263TP3     H1 8252   0.390   0.991   7.780
  263TP3     H2 8253   0.283   0.933   7.696
  264TP3      O 8254   1.057   1.520   6.886
  264TP3     H1 8255   1.097   1.550   6.968
  264TP3     H2 8256   1.001   1.595   6.862
  265TP3      O 8257   0.512   1.515   7.876
  265TP3     H1 8258   0.503   1.502   7.779
  265TP3     H2 8259   0.422   1.495   7.907
  266TP3      O 8260   1.628   0.031   6.500
  266TP3     H1 8261   1.551   0.050   6.556
  266TP3     H2 8262   1.664   0.119   6.482
  267TP3      O 8263   0.453   0.893   6.736
  267TP3     H1 8264   0.429   0.967   6.678
  267TP3     H2 8265   0.393   0.824   6.706
  268TP3      O 8266   0.102   1.157   7.639
  268TP3     H1 8267   0.032   1.182   7.577
  268TP3     H2 8268   0.077   1.063   7.652
  269TP3      O 8269   0.040   1.426   7.286
  269TP3     H1 8270   0.127   1.384   7.292
  269TP3     H2 8271   0.044   1.495   7.353
  270TP3      O 8272   1.861   1.480   7.862
  270TP3     H1 8273   1.848   1.384   7.861
  270TP3     H2 8274   1.776   1.507   7.905
  271TP3      O 8275   0.958   1.433   7.751
  271TP3     H1 8276   0.962   1.516   7.804
  271TP3     H2 8277   0.870   1.395   7.774
  272TP3      O 8278   1.006   1.807   6.725
  272TP3     H1 8279   1.000   1.806   6.629
  272TP3     H2 8280   1.007   1.902   6.749
  273TP3      O 8281   0.368   1.700   6.916
  273TP3     H1 8282   0.384   1.653   7.000
  273TP3     H2 8283   0.288   1.653   6.887
  274TP3      O 8284   1.295   1.736   6.431
  274TP3     H1 8285   1.335   1.659   6.388
  274TP3     H2 8286   1.310   1.713   6.525
  275TP3      O 8287   1.275   1.729   6.712
  275TP3     H1 8288   1.178   1.731   6.727
  275TP3     H2 8289   1.300   1.652   6.766
  276TP3      O 8290   1.572   0.628   7.913
  276TP3     H1 8291   1.528   0.673   7.838
  276TP3     H2 8292   1.570   0.536   7.882
  277TP3      O 8293   0.308   1.282   7.725
  277TP3     H1 8294   0.313   1.232   7.809
  277TP3     H2 8295   0.225   1.243   7.689
  278TP3      O 8296   0.564   0.130   7.316
  278TP3     H1 8297   0.479   0.119   7.266
  278TP3     H2 8298   0.546   0.215   7.356
  279TP3      O 8299   1.022   0.115   7.662
  279TP3     H1 8300   1.070   0.046   7.706
  279TP3     H2 8301   0.934   0.074   7.644
  280TP3      O 8302   1.352   0.458   7.727
  280TP3     H1 8303   1.295   0.442   7.807
  280TP3     H2 8304   1.340   0.554   7.711
  281TP3      O 8305   0.570   0.611   7.433
  281TP3     H1 8306   0.497   0.615   7.498
  281TP3     H2 8307   0.567   0.702   7.393
  282TP3      O 8308   0.568   0.619   6.921
  282TP3     H1 8309   0.472   0.602   6.903
  282TP3     H2 8310   0.607   0.596   6.834
  283TP3      O 8311   1.115   0.669   6.787
  283TP3     H1 8312   1.081   0.757   6.761
  283TP3     H2 8313   1.191   0.656   6.728
  284TP3      O 8314   1.022   0.698   7.935
  284TP3     H1 8315   0.975   0.616   7.963
  284TP3     H2 8316   1.106   0.690   7.984
  285TP3      O 8317   1.225   0.631   7.081
  285TP3     H1 8318   1.194   0.687   7.008
  285TP3     H2 8319   1.231   0.545   7.037
  286TP3      O 8320   0.338   0.628   7.594
  286TP3     H1 8321   0.344   0.674   7.679
  286TP3     H2 8322   0.292   0.546   7.616
  287TP3      O 8323   0.672   0.388   6.295
  287TP3     H1 8324   0.622   0.329   6.354
  287TP3     H2 8325   0.607   0.408   6.228
  288TP3      O 8326   0.042   0.375   6.973
  288TP3     H1 8327   0.072   0.344   7.061
  288TP3     H2 8328   0.051   0.295   6.919
  289TP3      O 8329   0.146   0.420   6.539
  289TP3     H1 8330   0.189   0.480   6.475
  289TP3     H2 8331   0.062   0.466   6.556
  290TP3      O 8332   1.137   0.781   7.529
  290TP3     H1 8333   1.181   0.712   7.475
  290TP3     H2 8334   1.090   0.729   7.596
  291TP3      O 8335   0.823   0.395   7.023
  291TP3     H1 8336   0.729   0.377   7.047
  291TP3     H2 8337   0.870   0.354   7.098
  292TP3      O 8338   0.307   0.536   6.895
  292TP3     H1 8339   0.214   0.543   6.869
  292TP3     H2 8340   0.332   0.445   6.866
  293TP3      O 8341   0.663   0.544   6.666
  293TP3     H1 8342   0.759   0.547   6.682
  293TP3     H2 8343   0.646   0.616   6.603
  294TP3      O 8344   1.264   0.306   7.337
  294TP3     H1 8345   1.197   0.309   7.408
  294TP3     H2 8346   1.214   0.273   7.262
  295TP3      O 8347   1.581   1.868   7.982
  295TP3     H1 8348   1.610   1.899   7.894
  295TP3     H2 8349   1.655   1.897   8.037
  296TP3      O 8350   0.350   1.113   7.935
  296TP3     H1 8351   0.422   1.137   7.998
  296TP3     H2 8352   0.275   1.114   7.996
  297TP3      O 8353   0.950   0.655   7.206
  297TP3     H1 8354   1.014   0.603   7.155
  297TP3     H2 8355   0.932   0.597   7.281
  298TP3      O 8356   0.452   0.277   6.841
  298TP3     H1 8357   0.418   0.188   6.857
  298TP3     H2 8358   0.534   0.257   6.794
  299TP3      O 8359   0.814   0.484   7.448
  299TP3     H1 8360   0.733   0.540   7.454
  299TP3     H2 8361   0.872   0.523   7.517
  300TP3      O 8362   0.870   1.105   6.617
  300TP3     H1 8363   0.786   1.064   6.594
  300TP3     H2 8364   0.853   1.133   6.709
  301TP3      O 8365   1.598   1.034   7.499
  301TP3     H1 8366   1.649   1.085   7.433
  301TP3     H2 8367   1.510   1.033   7.456
  302TP3      O 8368   1.257   0.399   6.426
  302TP3     H1 8369   1.161   0.411   6.419
  302TP3     H2 8370   1.290   0.481   6.468
  303TP3      O 8371   1.022   1.143   7.743
  303TP3     H1 8372   0.986   1.095   7.819
  303TP3     H2 8373   0.991   1.233   7.758
  304TP3      O 8374   1.332   0.587   6.598
  304TP3     H1 8375   1.416   0.565   6.645
  304TP3     H2 8376   1.355   0.668   6.553
  305TP3      O 8377   0.395   1.057   7.198
  305TP3     H1 8378   0.452   1.041   7.120
  305TP3     H2 8379   0.392   0.970   7.241
  306TP3      O 8380   1.084   1.257   6.541
  306TP3     H1 8381   1.044   1.345   6.557
  306TP3     H2 8382   1.006   1.198   6.547
  307TP3      O 8383   0.107   0.902   7.724
  307TP3     H1 8384   0.117   0.859   7.811
  307TP3     H2 8385   0.036   0.845   7.691
  308TP3      O 8386   0.784   0.847   7.937
  308TP3     H1 8387   0.748   0.809   7.856
  308TP3     H2 8388   0.875   0.811   7.937
  309TP3      O 8389   1.257   1.382   7.742
  309TP3     H1 8390   1.164   1.398   7.716
  309TP3     H2 8391   1.250   1.412   7.834
  310TP3      O 8392   1.829   0.588   6.563
  310TP3     H1 8393   1.752   0.571   6.506
  310TP3     H2 8394   1.831   0.685   6.566
  311TP3      O 8395   1.817   1.179   7.854
  311TP3     H1 8396   1.728   1.206   7.820
  311TP3     H2 8397   1.871   1.178   7.771
  312TP3      O 8398   1.641   1.484   6.610
  312TP3     H1 8399   1.616   1.402   6.656
  312TP3     H2 8400   1.683   1.456   6.527
  313TP3      O 8401   1.371   0.964   7.327
  313TP3     H1 8402   1.277   0.944   7.314
  313TP3     H2 8403   1.413   0.889   7.280
  314TP3      O 8404   0.622   1.395   6.933
  314TP3     H1 8405   0.670   1.479   6.923
  314TP3     H2 8406   0.535   1.420   6.902
  315TP3      O 8407   0.763   1.164   6.889
  315TP3     H1 8408   0.727   1.255   6.898
  315TP3     H2 8409   0.693   1.111   6.932
  316TP3      O 8410   0.808   1.583   7.533
  316TP3     H1 8411   0.857   1.660   7.502
  316TP3     H2 8412   0.873   1.544   7.596
  317TP3      O 8413   0.633   1.654   6.843
  317TP3     H1 8414   0.538   1.670   6.861
  317TP3     H2 8415   0.671   1.740   6.870
  318TP3      O 8416   1.153   1.177   7.491
  318TP3     H1 8417   1.127   1.159   7.584
  318TP3     H2 8418   1.219   1.109   7.473
  319TP3      O 8419   1.445   1.638   7.739
  319TP3     H1 8420   1.372   1.592   7.694
  319TP3     H2 8421   1.461   1.709   7.672
  320TP3      O 8422   0.254   0.364   7.676
  320TP3     H1 8423   0.165   0.402   7.682
  320TP3     H2 8424   0.234   0.277   7.712
  321TP3      O 8425   0.211   1.540   7.518
  321TP3     H1 8426   0.245   1.450   7.521
  321TP3     H2 8427   0.241   1.573   7.604
  322TP3      O 8428   0.336   1.074   6.543
  322TP3     H1 8429   0.263   1.112   6.600
  322TP3     H2 8430   0.388   1.153   6.527
  323TP3      O 8431   1.128   0.343   7.572
  323TP3     H1 8432   1.196   0.347   7.640
  323TP3     H2 8433   1.082   0.260   7.598
  324TP3      O 8434   1.209   0.295   6.687
  324TP3     H1 8435   1.216   0.349   6.606
  324TP3     H2 8436   1.250   0.352   6.753
  325TP3      O 8437   0.966   1.511   6.557
  325TP3     H1 8438   0.884   1.560   6.579
  325TP3     H2 8439   1.017   1.571   6.503
  326TP3      O 8440   0.915   0.475   6.767
  326TP3     H1 8441   0.995   0.531   6.773
  326TP3     H2 8442   0.887   0.461   6.860
  327TP3      O 8443   0.980   0.582   7.687
  327TP3     H1 8444   0.985   0.631   7.771
  327TP3     H2 8445   1.040   0.506   7.696
  328TP3      O 8446   1.003   0.196   6.856
  328TP3     H1 8447   0.965   0.257   6.921
  328TP3     H2 8448   1.071   0.250   6.812
  329TP3      O 8449   0.702   1.620   6.574
  329TP3     H1 8450   0.721   1.699   6.520
  329TP3     H2 8451   0.675   1.653   6.662
  330TP3      O 8452   0.565   0.292   6.527
  330TP3     H1 8453   0.567   0.380   6.566
  330TP3     H2 8454   0.655   0.263   6.556
  331TP3      O 8455   1.588   0.361   7.776
  331TP3     H1 8456   1.497   0.395   7.759
  331TP3     H2 8457   1.622   0.362   7.685
  332TP3      O 8458   1.454   0.741   7.172
  332TP3     H1 8459   1.372   0.696   7.142
  332TP3     H2 8460   1.502   0.672   7.224
  333TP3      O 8461   1.560   1.671   7.336
  333TP3     H1 8462   1.554   1.738   7.264
  333TP3     H2 8463   1.657   1.674   7.351
  334TP3      O 8464   0.325   0.100   7.223
  334TP3     H1 8465   0.301   0.102   7.127
  334TP3     H2 8466   0.268   0.025   7.251
  335TP3      O 8467   0.208   1.475   6.834
  335TP3     H1 8468   0.120   1.514   6.825
  335TP3     H2 8469   0.253   1.515   6.759
  336TP3      O 8470   0.134   1.736   7.951
  336TP3     H1 8471   0.179   1.722   8.037
  336TP3     H2 8472   0.082   1.655   7.943
  337TP3      O 8473   0.595   1.623   8.124
  337TP3     H1 8474   0.675   1.576   8.153
  337TP3     H2 8475   0.591   1.598   8.029
  338TP3      O 8476   1.233   1.469   8.000
  338TP3     H1 8477   1.206   1.378   8.028
  338TP3     H2 8478   1.317   1.481   8.050
  339TP3      O 8479   0.106   1.113   8.059
  339TP3     H1 8480   0.131   1.023   8.028
  339TP3     H2 8481   0.051   1.145   7.986
  340TP3      O 8482   0.787   1.112   7.993
  340TP3     H1 8483   0.752   1.148   7.909
  340TP3     H2 8484   0.789   1.014   7.979
  341TP3      O 8485   1.352   1.097   7.742
  341TP3     H1 8486   1.434   1.151   7.739
  341TP3     H2 8487   1.287   1.169   7.743
  342TP3      O 8488   0.200   0.838   7.999
  342TP3     H1 8489   0.251   0.756   7.992
  342TP3     H2 8490   0.192   0.843   8.096
  343TP3      O 8491   0.593   0.729   7.732
  343TP3     H1 8492   0.531   0.800   7.757
  343TP3     H2 8493   0.638   0.769   7.656
  344TP3      O 8494   1.107   0.993   8.090
  344TP3     H1 8495   1.194   0.980   8.048
  344TP3     H2 8496   1.088   0.908   8.132
  345TP3      O 8497   0.645   0.471   7.832
  345TP3     H1 8498   0.654   0.404   7.763
  345TP3     H2 8499   0.629   0.553   7.781
  346TP3      O 8500   0.683   0.305   7.594
  346TP3     H1 8501   0.732   0.350   7.521
  346TP3     H2 8502   0.591   0.302   7.557
  347TP3      O 8503   0.829   0.861   7.620
  347TP3     H1 8504   0.905   0.843   7.565
  347TP3     H2 8505   0.792   0.943   7.582
  348TP3      O 8506   1.271   0.630   8.113
  348TP3     H1 8507   1.291   0.535   8.103
  348TP3     H2 8508   1.358   0.671   8.108
  349TP3      O 8509   1.409   0.914   7.944
  349TP3     H1 8510   1.379   0.979   7.877
  349TP3     H2 8511   1.504   0.908   7.917
  350TP3      O 8512   0.491   0.590   8.036
  350TP3     H1 8513   0.412   0.535   8.017
  350TP3     H2 8514   0.549   0.560   7.964
  351TP3      O 8515   0.747   0.050   7.644
  351TP3     H1 8516   0.738   0.147   7.629
  351TP3     H2 8517   0.682   0.017   7.580
  352TP3      O 8518   0.886   0.487   8.003
  352TP3     H1 8519   0.850   0.459   8.090
  352TP3     H2 8520   0.811   0.464   7.944
  353TP3      O 8521   1.156   0.398   7.907
  353TP3     H1 8522   1.061   0.399   7.922
  353TP3     H2 8523   1.189   0.343   7.982
  354TP3      O 8524   1.299   0.282   8.093
  354TP3     H1 8525   1.324   0.188   8.087
  354TP3     H2 8526   1.287   0.299   8.190
  355TP3      O 8527   0.301   0.379   8.007
  355TP3     H1 8528   0.324   0.301   7.955
  355TP3     H2 8529   0.278   0.343   8.096
  356TP3      O 8530   0.762   4.470   7.901
  356TP3     H1 8531   0.831   4.403   7.913
  356TP3     H2 8532   0.763   4.486   7.804
  357TP3      O 8533   0.815   0.149   8.122
  357TP3     H1 8534   0.803   0.100   8.038
  357TP3     H2 8535   0.760   0.228   8.106
  358TP3      O 8536   0.757   1.849   6.432
  358TP3     H1 8537   0.853   1.845   6.448
  358TP3     H2 8538   0.751   1.910   6.360
  359TP3      O 8539   0.128   1.294   6.389
  359TP3     H1 8540   0.222   1.312   6.400
  359TP3     H2 8541   0.125   1.241   6.309
  360TP3      O 8542   4.462   1.880   6.896
  360TP3     H1 8543   4.403   1.831   6.837
  360TP3     H2 8544   4.499   1.814   6.957
  361TP3      O 8545   0.078   1.657   7.060
  361TP3     H1 8546   0.049   1.566   7.084
  361TP3     H2 8547   0.102   1.690   7.149
  362TP3      O 8548   1.813   1.749   7.379
  362TP3     H1 8549   1.844   1.751   7.470
  362TP3     H2 8550   1.890   1.782   7.331
  363TP3      O 8551   1.785   1.690   7.661
  363TP3     H1 8552   1.742   1.616   7.613
  363TP3     H2 8553   1.833   1.640   7.730
  364TP3      O 8554   1.635   1.255   8.128
  364TP3     H1 8555   1.542   1.264   8.157
  364TP3     H2 8556   1.671   1.341   8.159
  365TP3      O 8557   1.804   0.901   6.845
  365TP3     H1 8558   1.724   0.861   6.885
  365TP3     H2 8559   1.859   0.921   6.923
  366TP3      O 8560   1.776   1.174   7.350
  366TP3     H1 8561   1.853   1.131   7.309
  366TP3     H2 8562   1.796   1.269   7.335
  367TP3      O 8563   1.631   1.462   7.579
  367TP3     H1 8564   1.560   1.499   7.634
  367TP3     H2 8565   1.581   1.428   7.502
  368TP3      O 8566   1.679   0.608   6.334
  368TP3     H1 8567   1.663   0.671   6.262
  368TP3     H2 8568   1.641   0.526   6.294
  369TP3      O 8569   1.583   0.750   6.914
  369TP3     H1 8570   1.568   0.655   6.904
  369TP3     H2 8571   1.554   0.766   7.006
  370TP3      O 8572   0.114   0.981   7.304
  370TP3     H1 8573   0.122   0.966   7.208
  370TP3     H2 8574   0.192   0.936   7.342
  371TP3      O 8575   1.671   0.945   7.888
  371TP3     H1 8576   1.734   0.870   7.888
  371TP3     H2 8577   1.730   1.022   7.876
  372TP3      O 8578   1.816   0.732   7.950
  372TP3     H1 8579   1.730   0.695   7.923
  372TP3     H2 8580   1.875   0.656   7.936
  373TP3      O 8581   1.595   0.355   6.261
  373TP3     H1 8582   1.637   0.305   6.332
  373TP3     H2 8583   1.502   0.325   6.265
  374TP3      O 8584   1.547   0.511   6.749
  374TP3     H1 8585   1.574   0.419   6.770
  374TP3     H2 8586   1.631   0.548   6.722
  375TP3      O 8587   1.614   0.567   7.299
  375TP3     H1 8588   1.711   0.586   7.299
  375TP3     H2 8589   1.597   0.579   7.394
  376TP3      O 8590   1.619   0.638   7.580
  376TP3     H1 8591   1.528   0.668   7.603
  376TP3     H2 8592   1.662   0.722   7.552
  377TP3      O 8593   0.079   0.516   7.961
  377TP3     H1 8594   0.164   0.467   7.963
  377TP3     H2 8595   0.017   0.441   7.961
  378TP3      O 8596   1.872   0.047   8.108
  378TP3     H1 8597   1.883  -0.023   8.041
  378TP3     H2 8598   1.851   0.124   8.050
  379TP3      O 8599   1.620   0.243   6.758
  379TP3     H1 8600   1.635   0.202   6.846
  379TP3     H2 8601   1.552   0.183   6.720
  380TP3      O 8602   0.171   0.323   7.204
  380TP3     H1 8603   0.211   0.243   7.243
  380TP3     H2 8604   0.213   0.394   7.254
  381TP3      O 8605   0.047   0.612   7.319
  381TP3     H1 8606   0.067   0.611   7.225
  381TP3     H2 8607   0.041   0.706   7.337
  382TP3      O 8608   1.795   0.243   7.951
  382TP3     H1 8609   1.707   0.286   7.949
  382TP3     H2 8610   1.790   0.196   7.865
  383TP3      O 8611   1.801   0.241   6.423
  383TP3     H1 8612   1.827   0.173   6.358
  383TP3     H2 8613   1.869   0.305   6.415
  384TP3      O 8614   0.032   0.248   6.733
  384TP3     H1 8615  -0.058   0.263   6.701
  384TP3     H2 8616   0.086   0.297   6.669
  385TP3      O 8617   1.505   1.738   6.921
  385TP3     H1 8618   1.576   1.710   6.861
  385TP3     H2 8619   1.555   1.787   6.988
  386TP3      O 8620   4.506   0.081   7.555
  386TP3     H1 8621   4.435   0.077   7.620
  386TP3     H2 8622   4.476   0.158   7.506
  387TP3      O 8623   0.255   1.435   7.977
  387TP3     H1 8624   0.172   1.446   7.930
  387TP3     H2 8625   0.230   1.425   8.070
  388TP3      O 8626   0.539   1.536   7.599
  388TP3     H1 8627   0.510   1.625   7.574
  388TP3     H2 8628   0.633   1.538   7.569
  389TP3      O 8629   0.970   1.674   7.888
  389TP3     H1 8630   0.979   1.638   7.979
  389TP3     H2 8631   1.062   1.704   7.871
  390TP3      O 8632   1.198   1.802   7.822
  390TP3     H1 8633   1.274   1.746   7.797
  390TP3     H2 8634   1.234   1.848   7.900
  391TP3      O 8635   1.718   0.082   7.739
  391TP3     H1 8636   1.634   0.119   7.705
  391TP3     H2 8637   1.715  -0.005   7.696
  392TP3      O 8638   0.263   1.819   7.599
  392TP3     H1 8639   0.190   1.871   7.555
  392TP3     H2 8640   0.230   1.810   7.690
  393TP3      O 8641   0.528   1.825   7.513
  393TP3     H1 8642   0.433   1.812   7.532
  393TP3     H2 8643   0.527   1.867   7.425
  394TP3      O 8644   0.999   1.802   7.420
  394TP3     H1 8645   0.952   1.859   7.357
  394TP3     H2 8646   1.012   1.864   7.495
  395TP3      O 8647   1.222   1.677   7.533
  395TP3     H1 8648   1.143   1.711   7.487
  395TP3     H2 8649   1.279   1.754   7.523
  396TP3      O 8650   1.481   1.837   7.546
  396TP3     H1 8651   1.485   1.933   7.522
  396TP3     H2 8652   1.509   1.798   7.460
  397TP3      O 8653   0.238   1.726   7.297
  397TP3     H1 8654   0.226   1.673   7.378
  397TP3     H2 8655   0.303   1.675   7.246
  398TP3      O 8656   0.434   1.589   7.156
  398TP3     H1 8657   0.419   1.497   7.186
  398TP3     H2 8658   0.519   1.609   7.201
  399TP3      O 8659   0.696   1.639   7.247
  399TP3     H1 8660   0.708   1.546   7.223
  399TP3     H2 8661   0.702   1.635   7.344
  400TP3      O 8662   1.032   0.211   7.157
  400TP3     H1 8663   0.977   0.140   7.197
  400TP3     H2 8664   1.095   0.157   7.109
  401TP3      O 8665   1.552   0.029   7.165
  401TP3     H1 8666   1.609   0.080   7.104
  401TP3     H2 8667   1.463   0.056   7.138
  402TP3      O 8668   1.719   0.137   6.984
  402TP3     H1 8669   1.782   0.071   6.952
  402TP3     H2 8670   1.777   0.216   6.999
  403TP3      O 8671   0.279   0.089   6.935
  403TP3     H1 8672   0.199   0.061   6.888
  403TP3     H2 8673   0.325   0.004   6.941
  404TP3      O 8674   0.166   0.064   6.600
  404TP3     H1 8675   0.212   0.113   6.530
  404TP3     H2 8676   0.080   0.108   6.601
  405TP3      O 8677   0.739   0.079   6.915
  405TP3     H1 8678   0.830   0.109   6.920
  405TP3     H2 8679   0.724   0.043   7.005
  406TP3      O 8680   1.312   0.094   7.079
  406TP3     H1 8681   1.301   0.087   6.984
  406TP3     H2 8682   1.280   0.008   7.113
  407TP3      O 8683   1.424   0.100   6.654
  407TP3     H1 8684   1.340   0.147   6.641
  407TP3     H2 8685   1.397   0.015   6.693
  408TP3      O 8686   0.158   1.646   6.604
  408TP3     H1 8687   0.077   1.639   6.551
  408TP3     H2 8688   0.150   1.737   6.634
  409TP3      O 8689   0.345   0.248   6.362
  409TP3     H1 8690   0.396   0.183   6.312
  409TP3     H2 8691   0.409   0.266   6.434
  410TP3      O 8692   0.827   0.260   6.616
  410TP3     H1 8693   0.866   0.204   6.685
  410TP3     H2 8694   0.853   0.348   6.651
  411TP3      O 8695   1.028   1.779   6.443
  411TP3     H1 8696   1.125   1.786   6.437
  411TP3     H2 8697   1.016   1.720   6.367
  412TP3      O 8698   1.699   1.725   6.725
  412TP3     H1 8699   1.685   1.641   6.677
  412TP3     H2 8700   1.695   1.790   6.655
  413TP3      O 8701   0.264   0.110   7.887
  413TP3     H1 8702   0.220   0.042   7.940
  413TP3     H2 8703   0.353   0.119   7.926
  414TP3      O 8704   0.476   0.095   8.056
  414TP3     H1 8705   0.556   0.052   8.020
  414TP3     H2 8706   0.431   0.014   8.088
  415TP3      O 8707   1.363   4.518   8.018
  415TP3     H1 8708   1.308   4.484   8.092
  415TP3     H2 8709   1.431   4.449   8.001
  416TP3      O 8710   1.626   1.595   7.935
  416TP3     H1 8711   1.550   1.582   7.874
  416TP3     H2 8712   1.616   1.690   7.951
  417TP3      O 8713   3.074   0.982   6.926
  417TP3     H1 8714   3.070   1.080   6.927
  417TP3     H2 8715   2.998   0.962   6.869
  418TP3      O 8716   2.958   0.902   7.276
  418TP3     H1 8717   2.956   0.842   7.352
  418TP3     H2 8718   2.914   0.850   7.207
  419TP3      O 8719   2.189   0.875   7.434
  419TP3     H1 8720   2.199   0.804   7.500
  419TP3     H2 8721   2.266   0.931   7.458
  420TP3      O 8722   3.318   1.200   7.110
  420TP3     H1 8723   3.283   1.127   7.162
  420TP3     H2 8724   3.327   1.270   7.177
  421TP3      O 8725   2.285   1.316   7.288
  421TP3     H1 8726   2.255   1.230   7.253
  421TP3     H2 8727   2.381   1.302   7.285
  422TP3      O 8728   1.952   0.675   6.814
  422TP3     H1 8729   1.902   0.759   6.824
  422TP3     H2 8730   1.885   0.616   6.781
  423TP3      O 8731   2.019   0.896   7.047
  423TP3     H1 8732   2.052   0.815   7.090
  423TP3     H2 8733   2.087   0.914   6.980
  424TP3      O 8734   3.038   1.720   7.133
  424TP3     H1 8735   3.102   1.653   7.100
  424TP3     H2 8736   3.013   1.679   7.217
  425TP3      O 8737   2.793   1.145   7.332
  425TP3     H1 8738   2.825   1.084   7.264
  425TP3     H2 8739   2.878   1.161   7.379
  426TP3      O 8740   3.651   0.309   7.401
  426TP3     H1 8741   3.668   0.373   7.474
  426TP3     H2 8742   3.709   0.347   7.333
  427TP3      O 8743   3.113   0.594   7.365
  427TP3     H1 8744   3.131   0.498   7.365
  427TP3     H2 8745   3.101   0.608   7.269
  428TP3      O 8746   2.415   0.399   7.077
  428TP3     H1 8747   2.437   0.480   7.026
  428TP3     H2 8748   2.382   0.342   7.005
  429TP3      O 8749   3.196   0.402   6.912
  429TP3     H1 8750   3.259   0.378   6.984
  429TP3     H2 8751   3.248   0.468   6.864
  430TP3      O 8752   2.081   0.644   7.153
  430TP3     H1 8753   2.147   0.591   7.202
  430TP3     H2 8754   2.097   0.613   7.062
  431TP3      O 8755   2.596   0.797   7.093
  431TP3     H1 8756   2.668   0.740   7.123
  431TP3     H2 8757   2.550   0.735   7.033
  432TP3      O 8758   3.695   0.451   7.625
  432TP3     H1 8759   3.638   0.529   7.611
  432TP3     H2 8760   3.700   0.447   7.722
  433TP3      O 8761   2.322   0.300   7.486
  433TP3     H1 8762   2.285   0.349   7.409
  433TP3     H2 8763   2.250   0.316   7.552
  434TP3      O 8764   3.039   1.238   6.838
  434TP3     H1 8765   3.009   1.215   6.748
  434TP3     H2 8766   3.010   1.331   6.846
  435TP3      O 8767   2.562   1.056   7.502
  435TP3     H1 8768   2.494   1.120   7.532
  435TP3     H2 8769   2.635   1.115   7.474
  436TP3      O 8770   3.378   0.352   7.115
  436TP3     H1 8771   3.350   0.273   7.165
  436TP3     H2 8772   3.450   0.386   7.170
  437TP3      O 8773   2.269   0.481   7.286
  437TP3     H1 8774   2.335   0.546   7.320
  437TP3     H2 8775   2.321   0.438   7.213
  438TP3      O 8776   2.412   1.259   7.589
  438TP3     H1 8777   2.404   1.350   7.555
  438TP3     H2 8778   2.323   1.248   7.631
  439TP3      O 8779   2.006   1.213   6.667
  439TP3     H1 8780   1.996   1.254   6.581
  439TP3     H2 8781   2.026   1.293   6.722
  440TP3      O 8782   3.377   1.386   7.344
  440TP3     H1 8783   3.280   1.398   7.356
  440TP3     H2 8784   3.403   1.477   7.320
  441TP3      O 8785   3.417   0.205   7.492
  441TP3     H1 8786   3.342   0.262   7.472
  441TP3     H2 8787   3.487   0.244   7.435
  442TP3      O 8788   2.654   4.510   7.194
  442TP3     H1 8789   2.691   4.430   7.234
  442TP3     H2 8790   2.587   4.537   7.261
  443TP3      O 8791   3.207   1.565   7.007
  443TP3     H1 8792   3.244   1.490   6.956
  443TP3     H2 8793   3.257   1.639   6.965
  444TP3      O 8794   3.327   1.356   6.851
  444TP3     H1 8795   3.300   1.283   6.792
  444TP3     H2 8796   3.330   1.308   6.936
  445TP3      O 8797   3.484   1.219   7.704
  445TP3     H1 8798   3.500   1.149   7.637
  445TP3     H2 8799   3.510   1.299   7.655
  446TP3      O 8800   2.937   0.905   6.676
  446TP3     H1 8801   2.872   0.971   6.644
  446TP3     H2 8802   3.011   0.915   6.613
  447TP3      O 8803   3.676   0.850   7.505
  447TP3     H1 8804   3.612   0.924   7.509
  447TP3     H2 8805   3.728   0.876   7.426
  448TP3      O 8806   3.288   0.925   6.775
  448TP3     H1 8807   3.213   0.950   6.834
  448TP3     H2 8808   3.338   0.862   6.830
  449TP3      O 8809   3.276   0.741   7.688
  449TP3     H1 8810   3.274   0.826   7.736
  449TP3     H2 8811   3.215   0.766   7.616
  450TP3      O 8812   2.442   0.988   6.964
  450TP3     H1 8813   2.415   0.951   6.877
  450TP3     H2 8814   2.506   0.922   6.998
  451TP3      O 8815   2.570   1.328   7.232
  451TP3     H1 8816   2.573   1.284   7.146
  451TP3     H2 8817   2.652   1.294   7.275
  452TP3      O 8818   2.473   0.864   7.335
  452TP3     H1 8819   2.524   0.870   7.251
  452TP3     H2 8820   2.516   0.932   7.391
  453TP3      O 8821   3.121   1.425   7.403
  453TP3     H1 8822   3.092   1.490   7.467
  453TP3     H2 8823   3.094   1.340   7.445
  454TP3      O 8824   2.572   1.310   7.802
  454TP3     H1 8825   2.524   1.379   7.852
  454TP3     H2 8826   2.508   1.288   7.730
  455TP3      O 8827   3.173   0.846   6.546
  455TP3     H1 8828   3.229   0.871   6.622
  455TP3     H2 8829   3.217   0.892   6.470
  456TP3      O 8830   2.269   0.924   7.710
  456TP3     H1 8831   2.277   0.991   7.781
  456TP3     H2 8832   2.173   0.928   7.698
  457TP3      O 8833   2.947   1.519   6.889
  457TP3     H1 8834   2.983   1.551   6.972
  457TP3     H2 8835   2.886   1.590   6.861
  458TP3      O 8836   2.397   1.509   7.874
  458TP3     H1 8837   2.387   1.505   7.777
  458TP3     H2 8838   2.306   1.494   7.904
  459TP3      O 8839   3.537   0.058   6.542
  459TP3     H1 8840   3.441   0.042   6.553
  459TP3     H2 8841   3.536   0.126   6.474
  460TP3      O 8842   2.348   0.890   6.711
  460TP3     H1 8843   2.311   0.974   6.681
  460TP3     H2 8844   2.273   0.830   6.707
  461TP3      O 8845   1.949   1.137   7.623
  461TP3     H1 8846   1.906   1.129   7.536
  461TP3     H2 8847   1.962   1.042   7.642
  462TP3      O 8848   1.928   1.404   7.303
  462TP3     H1 8849   2.022   1.406   7.281
  462TP3     H2 8850   1.914   1.493   7.336
  463TP3      O 8851   3.747   1.480   7.860
  463TP3     H1 8852   3.734   1.384   7.862
  463TP3     H2 8853   3.662   1.507   7.905
  464TP3      O 8854   2.845   1.431   7.755
  464TP3     H1 8855   2.848   1.516   7.805
  464TP3     H2 8856   2.756   1.395   7.775
  465TP3      O 8857   2.887   1.808   6.727
  465TP3     H1 8858   2.877   1.813   6.632
  465TP3     H2 8859   2.890   1.901   6.754
  466TP3      O 8860   2.300   1.716   6.863
  466TP3     H1 8861   2.302   1.686   6.957
  466TP3     H2 8862   2.211   1.679   6.848
  467TP3      O 8863   3.158   1.726   6.706
  467TP3     H1 8864   3.065   1.732   6.733
  467TP3     H2 8865   3.187   1.649   6.758
  468TP3      O 8866   3.461   0.629   7.909
  468TP3     H1 8867   3.411   0.673   7.837
  468TP3     H2 8868   3.455   0.536   7.882
  469TP3      O 8869   2.179   1.267   7.710
  469TP3     H1 8870   2.198   1.234   7.800
  469TP3     H2 8871   2.091   1.231   7.690
  470TP3      O 8872   2.445   0.128   7.314
  470TP3     H1 8873   2.359   0.119   7.267
  470TP3     H2 8874   2.431   0.214   7.356
  471TP3      O 8875   2.908   0.115   7.662
  471TP3     H1 8876   2.955   0.046   7.707
  471TP3     H2 8877   2.821   0.074   7.644
  472TP3      O 8878   3.239   0.460   7.734
  472TP3     H1 8879   3.179   0.444   7.810
  472TP3     H2 8880   3.223   0.552   7.709
  473TP3      O 8881   3.319   0.934   6.328
  473TP3     H1 8882   3.296   0.941   6.235
  473TP3     H2 8883   3.398   0.990   6.332
  474TP3      O 8884   2.456   0.613   7.435
  474TP3     H1 8885   2.383   0.616   7.499
  474TP3     H2 8886   2.452   0.703   7.394
  475TP3      O 8887   2.454   0.619   6.918
[truncated: 326,072 more chars]
