# Supplementary material for: gmx_ffconv: A Fast, User-Friendly Semi-Automated All-Atom Force Field Converter for GROMACS
Source: J Chem Inf Model. 2025 Sep 20;65(19):9850–5. doi: 10.1021/acs.jcim.5c02200 (PMC12529758; doi:10.1021/acs.jcim.5c02200)
Supplement: Supplementary file 2 [file ci5c02200_si_002.zip › gmx_ffconv_JCIM/gmx_ffconv-1.0.2/gmx_ffconv/utilities/ffmap.py]

from .utilities_ffmap.mapping_standard import run_ffmap_standard


def run_ffmap(args):
    run_ffmap_standard(args)
