# Supplementary material for: gmx_ffconv: A Fast, User-Friendly Semi-Automated All-Atom Force Field Converter for GROMACS
Source: J Chem Inf Model. 2025 Sep 20;65(19):9850–5. doi: 10.1021/acs.jcim.5c02200 (PMC12529758; doi:10.1021/acs.jcim.5c02200)
Supplement: Supplementary file 2 [file ci5c02200_si_002.zip › gmx_ffconv_JCIM/gmx_ffconv-1.0.2/gmx_ffconv/utilities/__init__.py]

# utilities/__init__.py

from .ffmap import run_ffmap
from .groconv import run_groconv

# Now you can do
# from gmx_ffconv.utilities import run_ffmap, run_groconv
