# Supplementary material for: gmx_ffconv: A Fast, User-Friendly Semi-Automated All-Atom Force Field Converter for GROMACS
Source: J Chem Inf Model. 2025 Sep 20;65(19):9850–5. doi: 10.1021/acs.jcim.5c02200 (PMC12529758; doi:10.1021/acs.jcim.5c02200)
Supplement: Supplementary file 2 [file ci5c02200_si_002.zip › gmx_ffconv_JCIM/gmx_ffconv-1.0.2/.github/workflows/publish.yml]

name: Upload Python Package to PyPI when a Release is Created

on:
  release:
    types: [created]

jobs:
  pypi-publish:
    name: Publish release to PyPI
    runs-on: ubuntu-latest
    permissions:
      id-token: write  # Needed for trusted publishing

    steps:
      - uses: actions/checkout@v4

      - name: Set up Python
        uses: actions/setup-python@v4
        with:
          python-version: "3.x"

      - name: Install build dependencies
        run: |
          python -m pip install --upgrade pip
          pip install build

      - name: Build package
        run: python -m build

      - name: Publish to PyPI
        uses: pypa/gh-action-pypi-publish@release/v1
