# Supplementary material for: gmx_ffconv: A Fast, User-Friendly Semi-Automated All-Atom Force Field Converter for GROMACS
Source: J Chem Inf Model. 2025 Sep 20;65(19):9850–5. doi: 10.1021/acs.jcim.5c02200 (PMC12529758; doi:10.1021/acs.jcim.5c02200)
Supplement: Supplementary file 2 [file ci5c02200_si_002.zip › gmx_ffconv_JCIM/Data_manuscript/TABLE3/FULLY_GLYCOSYLATED_PROTEIN/CHARMM_PROTEIN.gro]

Generated by CHARMM-GUI FF-Converter
72990
    1MET      N    1   0.722   8.181  23.773
    1MET    HT1    2   0.659   8.182  23.690
    1MET    HT2    3   0.739   8.083  23.803
    1MET    HT3    4   0.812   8.226  23.749
    1MET     CA    5   0.657   8.256  23.884
    1MET     HA    6   0.574   8.197  23.919
    1MET     CB    7   0.754   8.285  24.002
    1MET    HB1    8   0.807   8.190  24.026
    1MET    HB2    9   0.692   8.315  24.090
    1MET     CG   10   0.859   8.394  23.978
    1MET    HG1   11   0.921   8.402  24.069
    1MET    HG2   12   0.805   8.490  23.964
    1MET     SD   13   0.968   8.367  23.835
    1MET     CE   14   1.083   8.244  23.904
    1MET    HE1   15   1.029   8.152  23.935
    1MET    HE2   16   1.135   8.285  23.992
    1MET    HE3   17   1.158   8.215  23.827
    1MET      C   18   0.584   8.383  23.836
    1MET      O   19   0.470   8.403  23.878
    2PHE      N   20   0.643   8.465  23.748
    2PHE     HN   21   0.727   8.438  23.702
    2PHE     CA   22   0.594   8.600  23.710
    2PHE     HA   23   0.590   8.661  23.799
    2PHE     CB   24   0.689   8.661  23.606
    2PHE    HB1   25   0.791   8.668  23.650
    2PHE    HB2   26   0.653   8.762  23.579
    2PHE     CG   27   0.703   8.583  23.476
    2PHE    CD1   28   0.815   8.500  23.454
    2PHE    HD1   29   0.893   8.495  23.529
    2PHE    CE1   30   0.826   8.425  23.336
    2PHE    HE1   31   0.912   8.361  23.320
    2PHE     CZ   32   0.726   8.433  23.238
    2PHE     HZ   33   0.734   8.375  23.147
    2PHE    CD2   34   0.604   8.593  23.376
    2PHE    HD2   35   0.520   8.658  23.391
    2PHE    CE2   36   0.616   8.518  23.258
    2PHE    HE2   37   0.539   8.526  23.182
    2PHE      C   38   0.447   8.610  23.661
    2PHE      O   39   0.388   8.718  23.671
    3VAL      N   40   0.385   8.501  23.616
    3VAL     HN   41   0.436   8.417  23.600
    3VAL     CA   42   0.240   8.491  23.585
    3VAL     HA   43   0.210   8.583  23.536
    3VAL     CB   44   0.209   8.369  23.494
    3VAL     HB   45   0.100   8.366  23.473
    3VAL    CG1   46   0.286   8.377  23.362
    3VAL   HG11   47   0.395   8.361  23.380
    3VAL   HG12   48   0.272   8.477  23.316
    3VAL   HG13   49   0.250   8.299  23.292
    3VAL    CG2   50   0.241   8.234  23.560
    3VAL   HG21   51   0.181   8.221  23.652
    3VAL   HG22   52   0.349   8.229  23.587
    3VAL   HG23   53   0.216   8.151  23.490
    3VAL      C   54   0.149   8.494  23.711
    3VAL      O   55   0.040   8.437  23.712
    4PHE      N   56   0.196   8.556  23.820
    4PHE     HN   57   0.281   8.608  23.815
    4PHE     CA   58   0.134   8.559  23.954
    4PHE     HA   59   0.208   8.591  24.025
    4PHE     CB   60   0.013   8.655  23.957
    4PHE    HB1   61  -0.029   8.658  24.059
    4PHE    HB2   62  -0.064   8.619  23.885
    4PHE     CG   63   0.048   8.798  23.918
    4PHE    CD1   64   0.037   8.840  23.784
    4PHE    HD1   65   0.002   8.771  23.708
    4PHE    CE1   66   0.071   8.972  23.749
    4PHE    HE1   67   0.063   9.004  23.646
    4PHE     CZ   68   0.116   9.062  23.847
    4PHE     HZ   69   0.142   9.163  23.820
    4PHE    CD2   70   0.093   8.888  24.016
    4PHE    HD2   71   0.102   8.856  24.119
    4PHE    CE2   72   0.127   9.020  23.981
    4PHE    HE2   73   0.161   9.089  24.056
    4PHE      C   74   0.106   8.418  24.011
    4PHE      O   75   0.004   8.396  24.078
    5LEU      N   76   0.198   8.325  23.985
    5LEU     HN   77   0.279   8.350  23.934
    5LEU     CA   78   0.196   8.183  24.023
    5LEU     HA   79   0.271   8.132  23.964
    5LEU     CB   80   0.224   8.164  24.174
    5LEU    HB1   81   0.204   8.057  24.200
    5LEU    HB2   82   0.154   8.228  24.231
    5LEU     CG   83   0.368   8.197  24.216
    5LEU     HG   84   0.438   8.168  24.135
    5LEU    CD1   85   0.389   8.346  24.247
    5LEU   HD11   86   0.310   8.382  24.317
    5LEU   HD12   87   0.383   8.405  24.154
    5LEU   HD13   88   0.488   8.361  24.295
    5LEU    CD2   89   0.405   8.119  24.342
    5LEU   HD21   90   0.398   8.010  24.322
    5LEU   HD22   91   0.335   8.144  24.424
    5LEU   HD23   92   0.509   8.142  24.373
    5LEU      C   93   0.069   8.108  23.976
    5LEU      O   94  -0.035   8.107  24.042
    6VAL      N   95   0.080   8.041  23.861
    6VAL     HN   96   0.166   8.042  23.810
    6VAL     CA   97  -0.028   7.963  23.797
    6VAL     HA   98  -0.114   8.027  23.786
    6VAL     CB   99   0.018   7.910  23.660
    6VAL     HB  100   0.039   7.997  23.594
    6VAL    CG1  101   0.144   7.822  23.667
    6VAL   HG11  102   0.132   7.744  23.744
    6VAL   HG12  103   0.233   7.885  23.693
    6VAL   HG13  104   0.161   7.773  23.569
    6VAL    CG2  105  -0.092   7.832  23.588
    6VAL   HG21  106  -0.186   7.891  23.587
    6VAL   HG22  107  -0.111   7.736  23.640
    6VAL   HG23  108  -0.062   7.812  23.483
    6VAL      C  109  -0.081   7.850  23.888
    6VAL      O  110  -0.004   7.778  23.952
    7LEU      N  111  -0.213   7.831  23.893
    7LEU     HN  112  -0.276   7.889  23.842
    7LEU     CA  113  -0.276   7.725  23.974
    7LEU     HA  114  -0.226   7.722  24.070
    7LEU     CB  115  -0.426   7.753  23.994
    7LEU    HB1  116  -0.478   7.656  24.012
    7LEU    HB2  117  -0.466   7.798  23.900
    7LEU     CG  118  -0.459   7.848  24.110
    7LEU     HG  119  -0.411   7.808  24.202
    7LEU    CD1  120  -0.411   7.991  24.088
    7LEU   HD11  121  -0.459   8.033  23.997
    7LEU   HD12  122  -0.301   7.992  24.074
    7LEU   HD13  123  -0.439   8.054  24.175
    7LEU    CD2  124  -0.611   7.851  24.130
    7LEU   HD21  125  -0.648   7.749  24.154
    7LEU   HD22  126  -0.660   7.887  24.038
    7LEU   HD23  127  -0.636   7.919  24.215
    7LEU      C  128  -0.255   7.587  23.910
    7LEU      O  129  -0.311   7.557  23.804
    8LEU      N  130  -0.178   7.501  23.978
    8LEU     HN  131  -0.141   7.529  24.066
    8LEU     CA  132  -0.141   7.365  23.938
    8LEU     HA  133  -0.215   7.329  23.868
    8LEU     CB  134  -0.001   7.368  23.873
    8LEU    HB1  135   0.030   7.263  23.852
    8LEU    HB2  136   0.070   7.413  23.946
    8LEU     CG  137   0.009   7.447  23.742
    8LEU     HG  138  -0.032   7.550  23.757
    8LEU    CD1  139   0.154   7.457  23.696
    8LEU   HD11  140   0.190   7.358  23.662
    8LEU   HD12  141   0.218   7.491  23.780
    8LEU   HD13  142   0.162   7.529  23.611
    8LEU    CD2  143  -0.073   7.382  23.630
    8LEU   HD21  144  -0.181   7.393  23.650
    8LEU   HD22  145  -0.048   7.274  23.623
    8LEU   HD23  146  -0.050   7.432  23.533
    8LEU      C  147  -0.139   7.271  24.060
    8LEU      O  148  -0.123   7.319  24.173
    9PRO      N  149  -0.148   7.138  24.042
    9PRO     CD  150  -0.184   7.068  23.920
    9PRO    HD1  151  -0.121   7.106  23.836
    9PRO    HD2  152  -0.291   7.084  23.897
    9PRO     CA  153  -0.119   7.043  24.149
    9PRO     HA  154  -0.167   7.075  24.241
    9PRO     CB  155  -0.168   6.907  24.097
    9PRO    HB1  156  -0.273   6.889  24.127
    9PRO    HB2  157  -0.105   6.825  24.136
    9PRO     CG  158  -0.155   6.920  23.946
    9PRO    HG1  159  -0.053   6.892  23.912
    9PRO    HG2  160  -0.229   6.855  23.894
    9PRO      C  161   0.032   7.045  24.180
    9PRO      O  162   0.113   7.013  24.093
   10LEU      N  163   0.069   7.079  24.303
   10LEU     HN  164   0.004   7.113  24.371
   10LEU     CA  165   0.208   7.070  24.349
   10LEU     HA  166   0.271   7.120  24.277
   10LEU     CB  167   0.221   7.136  24.488
   10LEU    HB1  168   0.142   7.095  24.555
   10LEU    HB2  169   0.204   7.246  24.476
   10LEU     CG  170   0.358   7.116  24.557
   10LEU     HG  171   0.378   7.007  24.564
   10LEU    CD1  172   0.473   7.182  24.481
   10LEU   HD11  173   0.456   7.291  24.473
   10LEU   HD12  174   0.480   7.140  24.378
   10LEU   HD13  175   0.569   7.164  24.535
   10LEU    CD2  176   0.356   7.174  24.698
   10LEU   HD21  177   0.278   7.123  24.759
   10LEU   HD22  178   0.333   7.282  24.694
   10LEU   HD23  179   0.454   7.158  24.747
   10LEU      C  180   0.252   6.923  24.351
   10LEU      O  181   0.200   6.843  24.428
   11VAL      N  182   0.349   6.887  24.266
   11VAL     HN  183   0.396   6.953  24.207
   11VAL     CA  184   0.392   6.747  24.254
   11VAL     HA  185   0.304   6.686  24.254
   11VAL     CB  186   0.474   6.722  24.126
   11VAL     HB  187   0.580   6.750  24.144
   11VAL    CG1  188   0.468   6.574  24.086
   11VAL   HG11  189   0.366   6.549  24.050
   11VAL   HG12  190   0.491   6.510  24.174
   11VAL   HG13  191   0.541   6.554  24.005
   11VAL    CG2  192   0.427   6.802  24.004
   11VAL   HG21  193   0.434   6.911  24.025
   11VAL   HG22  194   0.322   6.777  23.980
   11VAL   HG23  195   0.492   6.779  23.916
   11VAL      C  196   0.467   6.700  24.380
   11VAL      O  197   0.451   6.585  24.421
   12SER      N  198   0.540   6.790  24.447
   12SER     HN  199   0.549   6.883  24.412
   12SER     CA  200   0.614   6.768  24.573
   12SER     HA  201   0.676   6.855  24.593
   12SER     CB  202   0.514   6.746  24.688
   12SER    HB1  203   0.472   6.643  24.681
   12SER    HB2  204   0.432   6.820  24.680
   12SER     OG  205   0.576   6.761  24.815
   12SER    HG1  206   0.529   6.703  24.875
   12SER      C  207   0.724   6.658  24.566
   12SER      O  208   0.750   6.602  24.459
   13SER      N  209   0.792   6.628  24.676
   13SER     HN  210   0.786   6.685  24.758
   13SER     CA  211   0.879   6.510  24.687
   13SER     HA  212   0.930   6.498  24.593
   13SER     CB  213   0.982   6.525  24.800
   13SER    HB1  214   1.041   6.431  24.810
   13SER    HB2  215   0.930   6.546  24.896
   13SER     OG  216   1.070   6.631  24.771
   13SER    HG1  217   1.124   6.602  24.697
   13SER      C  218   0.798   6.382  24.709
   13SER      O  219   0.708   6.379  24.794
   14GLN      N  220   0.830   6.276  24.635
   14GLN     HN  221   0.911   6.277  24.578
   14GLN     CA  222   0.753   6.152  24.631
   14GLN     HA  223   0.776   6.102  24.538
   14GLN     CB  224   0.785   6.059  24.750
   14GLN    HB1  225   0.703   5.985  24.761
   14GLN    HB2  226   0.792   6.120  24.842
   14GLN     CG  227   0.918   5.982  24.732
   14GLN    HG1  228   0.916   5.931  24.633
   14GLN    HG2  229   0.926   5.906  24.812
   14GLN     CD  230   1.044   6.069  24.736
   14GLN    OE1  231   1.080   6.125  24.839
   14GLN    NE2  232   1.115   6.084  24.626
   14GLN   HE21  233   1.197   6.140  24.627
   14GLN   HE22  234   1.087   6.038  24.542
   14GLN      C  235   0.603   6.175  24.599
   14GLN      O  236   0.572   6.228  24.493
   15CYS      N  237   0.508   6.131  24.682
   15CYS     HN  238   0.525   6.118  24.779
   15CYS     CA  239   0.373   6.098  24.635
   15CYS     HA  240   0.381   6.040  24.544
   15CYS     CB  241   0.302   6.018  24.744
   15CYS    HB1  242   0.267   6.089  24.822
   15CYS    HB2  243   0.377   5.950  24.790
   15CYS     SG  244   0.161   5.918  24.691
   15CYS      C  245   0.286   6.216  24.587
   15CYS      O  246   0.284   6.322  24.650
   16VAL      N  247   0.207   6.194  24.481
   16VAL     HN  248   0.206   6.105  24.436
   16VAL     CA  249   0.117   6.293  24.418
   16VAL     HA  250   0.090   6.366  24.493
   16VAL     CB  251   0.186   6.361  24.297
   16VAL     HB  252   0.286   6.397  24.330
   16VAL    CG1  253   0.205   6.268  24.177
   16VAL   HG11  254   0.106   6.232  24.141
   16VAL   HG12  255   0.267   6.181  24.206
   16VAL   HG13  256   0.254   6.323  24.094
   16VAL    CG2  257   0.112   6.485  24.248
   16VAL   HG21  258   0.089   6.553  24.334
   16VAL   HG22  259   0.016   6.456  24.201
   16VAL   HG23  260   0.174   6.541  24.175
   16VAL      C  261  -0.022   6.234  24.382
   16VAL      O  262  -0.034   6.121  24.336
   17ASN      N  263  -0.126   6.316  24.399
   17ASN     HN  264  -0.121   6.391  24.464
   17ASN     CA  265  -0.255   6.306  24.330
   17ASN     HA  266  -0.260   6.209  24.281
   17ASN     CB  267  -0.367   6.322  24.434
   17ASN    HB1  268  -0.354   6.419  24.485
   17ASN    HB2  269  -0.359   6.239  24.508
   17ASN     CG  270  -0.508   6.319  24.376
   17ASN    OD1  271  -0.554   6.415  24.316
   17ASN    ND2  272  -0.584   6.214  24.409
   17ASN   HD22  273  -0.552   6.121  24.397
   17ASN      C  274  -0.253   6.415  24.222
   17ASN      O  275  -0.267   6.533  24.253
   18LEU      N  276  -0.220   6.380  24.097
   18LEU     HN  277  -0.215   6.285  24.069
   18LEU     CA  278  -0.189   6.478  23.992
   18LEU     HA  279  -0.141   6.563  24.038
   18LEU     CB  280  -0.096   6.411  23.889
   18LEU    HB1  281  -0.157   6.344  23.825
   18LEU    HB2  282  -0.021   6.351  23.943
   18LEU     CG  283  -0.022   6.511  23.798
   18LEU     HG  284  -0.094   6.587  23.760
   18LEU    CD1  285   0.089   6.581  23.875
   18LEU   HD11  286   0.162   6.506  23.913
   18LEU   HD12  287   0.046   6.636  23.962
   18LEU   HD13  288   0.142   6.652  23.809
   18LEU    CD2  289   0.039   6.434  23.681
   18LEU   HD21  290  -0.040   6.383  23.623
   18LEU   HD22  291   0.110   6.358  23.719
   18LEU   HD23  292   0.093   6.505  23.614
   18LEU      C  293  -0.318   6.536  23.932
   18LEU      O  294  -0.362   6.496  23.824
   19THR      N  295  -0.382   6.627  24.005
   19THR     HN  296  -0.339   6.666  24.086
   19THR     CA  297  -0.517   6.680  23.977
   19THR     HA  298  -0.578   6.599  23.942
   19THR     CB  299  -0.579   6.742  24.105
   19THR     HB  300  -0.561   6.851  24.105
   19THR    OG1  301  -0.524   6.689  24.225
   19THR    HG1  302  -0.543   6.594  24.222
   19THR    CG2  303  -0.729   6.717  24.113
   19THR   HG21  304  -0.750   6.608  24.114
   19THR   HG22  305  -0.779   6.763  24.025
   19THR   HG23  306  -0.770   6.762  24.206
   19THR      C  307  -0.523   6.778  23.857
   19THR      O  308  -0.589   6.881  23.862
   20THR      N  309  -0.452   6.750  23.748
   20THR     HN  310  -0.385   6.676  23.749
   20THR     CA  311  -0.461   6.819  23.618
   20THR     HA  312  -0.566   6.837  23.598
   20THR     CB  313  -0.385   6.954  23.617
   20THR     HB  314  -0.286   6.941  23.666
   20THR    OG1  315  -0.460   7.049  23.689
   20THR    HG1  316  -0.509   7.000  23.755
   20THR    CG2  317  -0.362   7.015  23.479
   20THR   HG21  318  -0.458   7.018  23.422
   20THR   HG22  319  -0.289   6.954  23.422
   20THR   HG23  320  -0.324   7.119  23.490
   20THR      C  321  -0.412   6.727  23.506
   20THR      O  322  -0.296   6.684  23.506
   21ARG      N  323  -0.500   6.700  23.409
   21ARG     HN  324  -0.593   6.734  23.417
   21ARG     CA  325  -0.476   6.621  23.288
   21ARG     HA  326  -0.375   6.641  23.254
   21ARG     CB  327  -0.494   6.472  23.320
   21ARG    HB1  328  -0.594   6.459  23.368
   21ARG    HB2  329  -0.416   6.442  23.393
   21ARG     CG  330  -0.486   6.376  23.200
   21ARG    HG1  331  -0.438   6.281  23.234
   21ARG    HG2  332  -0.422   6.422  23.122
   21ARG     CD  333  -0.621   6.341  23.136
   21ARG    HD1  334  -0.648   6.419  23.062
   21ARG    HD2  335  -0.699   6.334  23.214
   21ARG     NE  336  -0.617   6.211  23.065
   21ARG     HE  337  -0.661   6.135  23.112
   21ARG     CZ  338  -0.562   6.182  22.949
   21ARG    NH1  339  -0.506   6.268  22.870
   21ARG   HH11  340  -0.501   6.364  22.896
   21ARG   HH12  341  -0.467   6.238  22.783
   21ARG    NH2  342  -0.568   6.061  22.903
   21ARG   HH21  343  -0.613   5.989  22.955
   21ARG   HH22  344  -0.526   6.039  22.814
   21ARG      C  345  -0.572   6.670  23.180
   21ARG      O  346  -0.693   6.652  23.193
   22THR      N  347  -0.519   6.729  23.073
   22THR     HN  348  -0.424   6.758  23.070
   22THR     CA  349  -0.598   6.757  22.952
   22THR     HA  350  -0.692   6.800  22.982
   22THR     CB  351  -0.523   6.853  22.859
   22THR     HB  352  -0.419   6.817  22.843
   22THR    OG1  353  -0.520   6.979  22.922
   22THR    HG1  354  -0.433   7.015  22.905
   22THR    CG2  355  -0.588   6.869  22.722
   22THR   HG21  356  -0.691   6.910  22.733
   22THR   HG22  357  -0.593   6.771  22.670
   22THR   HG23  358  -0.528   6.941  22.660
   22THR      C  359  -0.632   6.624  22.884
   22THR      O  360  -0.543   6.541  22.865
   23GLN      N  361  -0.759   6.601  22.854
   23GLN     HN  362  -0.828   6.673  22.863
   23GLN     CA  363  -0.812   6.472  22.806
   23GLN     HA  364  -0.729   6.403  22.797
   23GLN     CB  365  -0.915   6.421  22.907
   23GLN    HB1  366  -1.002   6.491  22.908
   23GLN    HB2  367  -0.869   6.420  23.008
   23GLN     CG  368  -0.967   6.279  22.875
   23GLN    HG1  369  -0.880   6.210  22.870
   23GLN    HG2  370  -1.018   6.281  22.776
   23GLN     CD  371  -1.066   6.227  22.979
   23GLN    OE1  372  -1.088   6.284  23.085
   23GLN    NE2  373  -1.131   6.116  22.954
   23GLN   HE21  374  -1.196   6.080  23.021
   23GLN   HE22  375  -1.116   6.067  22.868
   23GLN      C  376  -0.868   6.484  22.664
   23GLN      O  377  -0.951   6.571  22.637
   24LEU      N  378  -0.827   6.393  22.575
   24LEU     HN  379  -0.762   6.322  22.602
   24LEU     CA  380  -0.868   6.386  22.434
   24LEU     HA  381  -0.966   6.431  22.425
   24LEU     CB  382  -0.766   6.461  22.346
   24LEU    HB1  383  -0.788   6.437  22.240
   24LEU    HB2  384  -0.665   6.423  22.371
   24LEU     CG  385  -0.765   6.614  22.362
   24LEU     HG  386  -0.750   6.640  22.469
   24LEU    CD1  387  -0.652   6.675  22.280
   24LEU   HD11  388  -0.666   6.651  22.172
   24LEU   HD12  389  -0.554   6.635  22.313
   24LEU   HD13  390  -0.653   6.786  22.291
   24LEU    CD2  391  -0.896   6.677  22.314
   24LEU   HD21  392  -0.981   6.637  22.373
   24LEU   HD22  393  -0.912   6.653  22.207
   24LEU   HD23  394  -0.892   6.787  22.328
   24LEU      C  395  -0.884   6.239  22.389
   24LEU      O  396  -0.824   6.150  22.450
   25PRO      N  397  -0.964   6.210  22.284
   25PRO     CD  398  -1.046   6.306  22.210
   25PRO    HD1  399  -0.983   6.358  22.135
   25PRO    HD2  400  -1.091   6.379  22.281
   25PRO     CA  401  -0.990   6.074  22.234
   25PRO     HA  402  -1.029   6.013  22.314
   25PRO     CB  403  -1.085   6.090  22.115
   25PRO    HB1  404  -1.158   6.007  22.110
   25PRO    HB2  405  -1.028   6.094  22.019
   25PRO     CG  406  -1.155   6.223  22.142
   25PRO    HG1  407  -1.188   6.270  22.047
   25PRO    HG2  408  -1.242   6.209  22.208
   25PRO      C  409  -0.864   5.996  22.190
   25PRO      O  410  -0.765   6.056  22.147
   26PRO      N  411  -0.867   5.861  22.194
   26PRO     CD  412  -0.974   5.778  22.246
   26PRO    HD1  413  -1.070   5.808  22.199
   26PRO    HD2  414  -0.980   5.790  22.356
   26PRO     CA  415  -0.758   5.778  22.143
   26PRO     HA  416  -0.663   5.819  22.173
   26PRO     CB  417  -0.786   5.638  22.197
   26PRO    HB1  418  -0.738   5.623  22.296
   26PRO    HB2  419  -0.750   5.559  22.127
   26PRO     CG  420  -0.938   5.634  22.209
   26PRO    HG1  421  -0.985   5.604  22.113
   26PRO    HG2  422  -0.970   5.563  22.289
   26PRO      C  423  -0.753   5.779  21.989
   26PRO      O  424  -0.856   5.769  21.922
   27ALA      N  425  -0.633   5.789  21.932
   27ALA     HN  426  -0.551   5.808  21.986
   27ALA     CA  427  -0.611   5.771  21.788
   27ALA     HA  428  -0.701   5.800  21.736
   27ALA     CB  429  -0.494   5.861  21.748
   27ALA    HB1  430  -0.402   5.831  21.804
   27ALA    HB2  431  -0.517   5.967  21.771
   27ALA    HB3  432  -0.473   5.850  21.639
   27ALA      C  433  -0.592   5.623  21.752
   27ALA      O  434  -0.575   5.537  21.840
   28TYR      N  435  -0.592   5.590  21.622
   28TYR     HN  436  -0.604   5.660  21.552
   28TYR     CA  437  -0.575   5.453  21.571
   28TYR     HA  438  -0.537   5.392  21.651
   28TYR     CB  439  -0.708   5.398  21.520
   28TYR    HB1  440  -0.689   5.305  21.462
   28TYR    HB2  441  -0.757   5.474  21.455
   28TYR     CG  442  -0.810   5.361  21.627
   28TYR    CD1  443  -0.837   5.225  21.653
   28TYR    HD1  444  -0.782   5.148  21.601
   28TYR    CE1  445  -0.934   5.190  21.748
   28TYR    HE1  446  -0.956   5.086  21.767
   28TYR     CZ  447  -1.004   5.291  21.819
   28TYR     OH  448  -1.098   5.258  21.911
   28TYR     HH  449  -1.133   5.340  21.947
   28TYR    CD2  450  -0.880   5.462  21.696
   28TYR    HD2  451  -0.861   5.566  21.674
   28TYR    CE2  452  -0.976   5.427  21.793
   28TYR    HE2  453  -1.028   5.504  21.847
   28TYR      C  454  -0.472   5.451  21.457
   28TYR      O  455  -0.450   5.552  21.390
   29THR      N  456  -0.412   5.335  21.431
   29THR     HN  457  -0.426   5.255  21.489
   29THR     CA  458  -0.321   5.314  21.318
   29THR     HA  459  -0.365   5.361  21.231
   29THR     CB  460  -0.182   5.376  21.346
   29THR     HB  461  -0.193   5.484  21.370
   29THR    OG1  462  -0.100   5.363  21.233
   29THR    HG1  463  -0.051   5.445  21.226
   29THR    CG2  464  -0.107   5.313  21.462
   29THR   HG21  465  -0.090   5.205  21.442
   29THR   HG22  466  -0.167   5.322  21.556
   29THR   HG23  467  -0.009   5.362  21.476
   29THR      C  468  -0.313   5.167  21.274
   29THR      O  469  -0.363   5.077  21.341
   30ASN      N  470  -0.252   5.143  21.158
   30ASN     HN  471  -0.218   5.218  21.102
   30ASN     CA  472  -0.230   5.011  21.100
   30ASN     HA  473  -0.296   4.940  21.148
   30ASN     CB  474  -0.258   5.020  20.950
   30ASN    HB1  475  -0.181   5.084  20.902
   30ASN    HB2  476  -0.358   5.066  20.935
   30ASN     CG  477  -0.257   4.885  20.881
   30ASN    OD1  478  -0.173   4.800  20.907
   30ASN    ND2  479  -0.351   4.859  20.793
   30ASN   HD21  480  -0.353   4.771  20.746
   30ASN   HD22  481  -0.421   4.928  20.773
   30ASN      C  482  -0.086   4.967  21.131
   30ASN      O  483   0.010   5.036  21.099
   31SER      N  484  -0.070   4.851  21.194
   31SER     HN  485  -0.149   4.793  21.216
   31SER     CA  486   0.060   4.797  21.236
   31SER     HA  487   0.118   4.878  21.278
   31SER     CB  488   0.039   4.687  21.339
   31SER    HB1  489   0.001   4.731  21.434
   31SER    HB2  490   0.135   4.635  21.358
   31SER     OG  491  -0.055   4.593  21.292
   31SER    HG1  492  -0.141   4.632  21.308
   31SER      C  493   0.148   4.745  21.123
   31SER      O  494   0.267   4.723  21.145
   32PHE      N  495   0.094   4.724  21.002
   32PHE     HN  496   0.002   4.756  20.981
   32PHE     CA  497   0.163   4.656  20.892
   32PHE     HA  498   0.089   4.627  20.819
   32PHE     CB  499   0.268   4.749  20.828
   32PHE    HB1  500   0.311   4.699  20.739
   32PHE    HB2  501   0.348   4.770  20.902
   32PHE     CG  502   0.213   4.882  20.782
   32PHE    CD1  503   0.141   4.891  20.662
   32PHE    HD1  504   0.123   4.802  20.604
   32PHE    CE1  505   0.092   5.015  20.618
   32PHE    HE1  506   0.036   5.021  20.526
   32PHE     CZ  507   0.115   5.131  20.694
   32PHE     HZ  508   0.078   5.226  20.660
   32PHE    CD2  509   0.237   4.998  20.858
   32PHE    HD2  510   0.292   4.992  20.951
   32PHE    CE2  511   0.188   5.122  20.814
   32PHE    HE2  512   0.206   5.211  20.872
   32PHE      C  513   0.218   4.519  20.939
   32PHE      O  514   0.150   4.446  21.011
   33THR      N  515   0.339   4.483  20.897
   33THR     HN  516   0.391   4.540  20.834
   33THR     CA  517   0.407   4.360  20.938
   33THR     HA  518   0.334   4.294  20.982
   33THR     CB  519   0.474   4.293  20.818
   33THR     HB  520   0.531   4.203  20.852
   33THR    OG1  521   0.564   4.382  20.756
   33THR    HG1  522   0.619   4.417  20.827
   33THR    CG2  523   0.372   4.250  20.713
   33THR   HG21  524   0.316   4.339  20.676
   33THR   HG22  525   0.300   4.178  20.757
   33THR   HG23  526   0.424   4.203  20.627
   33THR      C  527   0.508   4.391  21.049
   33THR      O  528   0.626   4.412  21.023
   34ARG      N  529   0.460   4.395  21.174
   34ARG     HN  530   0.364   4.373  21.192
   34ARG     CA  531   0.538   4.430  21.294
   34ARG     HA  532   0.642   4.410  21.274
   34ARG     CB  533   0.517   4.578  21.329
   34ARG    HB1  534   0.559   4.598  21.430
   34ARG    HB2  535   0.409   4.601  21.329
   34ARG     CG  536   0.588   4.668  21.227
   34ARG    HG1  537   0.534   4.663  21.130
   34ARG    HG2  538   0.692   4.633  21.213
   34ARG     CD  539   0.588   4.812  21.277
   34ARG    HD1  540   0.627   4.816  21.381
   34ARG    HD2  541   0.486   4.855  21.272
   34ARG     NE  542   0.676   4.894  21.193
   34ARG     HE  543   0.632   4.962  21.134
   34ARG     CZ  544   0.807   4.888  21.187
   34ARG    NH1  545   0.879   4.822  21.273
   34ARG   HH11  546   0.977   4.807  21.255
   34ARG   HH12  547   0.837   4.785  21.356
   34ARG    NH2  548   0.868   4.948  21.090
   34ARG   HH21  549   0.816   4.999  21.022
   34ARG   HH22  550   0.968   4.944  21.084
   34ARG      C  551   0.501   4.343  21.414
   34ARG      O  552   0.403   4.268  21.409
   35GLY      N  553   0.578   4.353  21.521
   35GLY     HN  554   0.662   4.407  21.521
   35GLY     CA  555   0.547   4.286  21.648
   35GLY    HA1  556   0.443   4.304  21.670
   35GLY    HA2  557   0.610   4.329  21.725
   35GLY      C  558   0.572   4.135  21.643
   35GLY      O  559   0.493   4.058  21.698
   36VAL      N  560   0.681   4.096  21.579
   36VAL     HN  561   0.736   4.161  21.527
   36VAL     CA  562   0.732   3.959  21.578
   36VAL     HA  563   0.668   3.900  21.642
   36VAL     CB  564   0.736   3.897  21.438
   36VAL     HB  565   0.778   3.794  21.444
   36VAL    CG1  566   0.596   3.890  21.377
   36VAL   HG11  567   0.552   3.991  21.369
   36VAL   HG12  568   0.530   3.828  21.441
   36VAL   HG13  569   0.601   3.845  21.275
   36VAL    CG2  570   0.828   3.970  21.341
   36VAL   HG21  571   0.932   3.970  21.379
   36VAL   HG22  572   0.795   4.076  21.330
   36VAL   HG23  573   0.827   3.920  21.242
   36VAL      C  574   0.869   3.954  21.644
   36VAL      O  575   0.943   4.051  21.646
   37TYR      N  576   0.900   3.840  21.703
   37TYR     HN  577   0.844   3.758  21.690
   37TYR     CA  578   1.016   3.822  21.790
   37TYR     HA  579   1.094   3.889  21.757
   37TYR     CB  580   0.974   3.852  21.934
   37TYR    HB1  581   0.955   3.961  21.944
   37TYR    HB2  582   1.055   3.821  22.003
   37TYR     CG  583   0.848   3.780  21.976
   37TYR    CD1  584   0.855   3.645  22.015
   37TYR    HD1  585   0.951   3.595  22.021
   37TYR    CE1  586   0.738   3.575  22.047
   37TYR    HE1  587   0.743   3.470  22.073
   37TYR     CZ  588   0.614   3.641  22.044
   37TYR     OH  589   0.503   3.574  22.084
   37TYR     HH  590   0.427   3.627  22.061
   37TYR    CD2  591   0.724   3.845  21.971
   37TYR    HD2  592   0.719   3.948  21.940
   37TYR    CE2  593   0.607   3.776  22.007
   37TYR    HE2  594   0.511   3.827  22.006
   37TYR      C  595   1.065   3.678  21.777
   37TYR      O  596   0.987   3.590  21.739
   38TYR      N  597   1.191   3.652  21.810
   38TYR     HN  598   1.255   3.723  21.836
   38TYR     CA  599   1.243   3.515  21.810
   38TYR     HA  600   1.224   3.471  21.714
   38TYR     CB  601   1.393   3.520  21.838
   38TYR    HB1  602   1.434   3.416  21.840
   38TYR    HB2  603   1.413   3.570  21.935
   38TYR     CG  604   1.467   3.596  21.730
   38TYR    CD1  605   1.510   3.530  21.614
   38TYR    HD1  606   1.500   3.423  21.606
   38TYR    CE1  607   1.567   3.603  21.509
   38TYR    HE1  608   1.600   3.553  21.420
   38TYR     CZ  609   1.581   3.743  21.520
   38TYR     OH  610   1.631   3.814  21.416
   38TYR     HH  611   1.662   3.899  21.450
   38TYR    CD2  612   1.485   3.735  21.743
   38TYR    HD2  613   1.455   3.786  21.833
   38TYR    CE2  614   1.541   3.809  21.637
   38TYR    HE2  615   1.554   3.916  21.646
   38TYR      C  616   1.166   3.432  21.914
   38TYR      O  617   1.172   3.462  22.033
   39PRO      N  618   1.087   3.333  21.872
   39PRO     CD  619   1.078   3.278  21.738
   39PRO    HD1  620   1.179   3.246  21.704
   39PRO    HD2  621   1.037   3.355  21.669
   39PRO     CA  622   0.983   3.275  21.957
   39PRO     HA  623   0.934   3.354  22.013
   39PRO     CB  624   0.892   3.199  21.862
   39PRO    HB1  625   0.809   3.263  21.826
   39PRO    HB2  626   0.849   3.109  21.912
   39PRO     CG  627   0.984   3.159  21.748
   39PRO    HG1  628   1.039   3.065  21.771
   39PRO    HG2  629   0.927   3.144  21.653
   39PRO      C  630   1.039   3.186  22.068
   39PRO      O  631   0.974   3.166  22.170
   40ASP      N  632   1.161   3.134  22.050
   40ASP     HN  633   1.209   3.152  21.965
   40ASP     CA  634   1.236   3.049  22.142
   40ASP     HA  635   1.208   3.077  22.243
   40ASP     CB  636   1.205   2.900  22.117
   40ASP    HB1  637   1.100   2.881  22.147
   40ASP    HB2  638   1.273   2.839  22.180
   40ASP     CG  639   1.220   2.850  21.972
   40ASP    OD1  640   1.260   2.925  21.881
   40ASP    OD2  641   1.192   2.730  21.946
   40ASP    HD2  642   1.149   2.682  22.017
   40ASP      C  643   1.387   3.078  22.130
   40ASP      O  644   1.434   3.125  22.026
   41LYS      N  645   1.466   3.048  22.233
   41LYS     HN  646   1.428   3.009  22.317
   41LYS     CA  647   1.613   3.068  22.235
   41LYS     HA  648   1.635   3.155  22.175
   41LYS     CB  649   1.664   3.087  22.380
   41LYS    HB1  650   1.775   3.080  22.380
   41LYS    HB2  651   1.622   3.007  22.444
   41LYS     CG  652   1.621   3.224  22.435
   41LYS    HG1  653   1.512   3.224  22.452
   41LYS    HG2  654   1.646   3.303  22.361
   41LYS     CD  655   1.692   3.259  22.568
   41LYS    HD1  656   1.800   3.236  22.560
   41LYS    HD2  657   1.648   3.197  22.650
   41LYS     CE  658   1.672   3.408  22.600
   41LYS    HE1  659   1.565   3.428  22.620
   41LYS    HE2  660   1.706   3.469  22.513
   41LYS     NZ  661   1.750   3.452  22.719
   41LYS    HZ1  662   1.851   3.435  22.702
   41LYS    HZ2  663   1.719   3.397  22.802
   41LYS    HZ3  664   1.733   3.553  22.736
   41LYS      C  665   1.690   2.960  22.157
   41LYS      O  666   1.802   2.923  22.194
   42VAL      N  667   1.630   2.909  22.050
   42VAL     HN  668   1.538   2.939  22.025
   42VAL     CA  669   1.688   2.808  21.960
   42VAL     HA  670   1.783   2.778  22.001
   42VAL     CB  671   1.595   2.687  21.945
   42VAL     HB  672   1.498   2.720  21.902
   42VAL    CG1  673   1.658   2.581  21.853
   42VAL   HG11  674   1.762   2.560  21.885
   42VAL   HG12  675   1.660   2.619  21.748
   42VAL   HG13  676   1.599   2.487  21.858
   42VAL    CG2  677   1.569   2.622  22.081
   42VAL   HG21  678   1.521   2.695  22.149
   42VAL   HG22  679   1.665   2.589  22.126
   42VAL   HG23  680   1.502   2.534  22.068
   42VAL      C  681   1.720   2.871  21.825
   42VAL      O  682   1.638   2.941  21.766
   43PHE      N  683   1.841   2.847  21.776
   43PHE     HN  684   1.907   2.791  21.825
   43PHE     CA  685   1.886   2.901  21.649
   43PHE     HA  686   1.843   2.999  21.636
   43PHE     CB  687   2.038   2.908  21.650
   43PHE    HB1  688   2.080   2.805  21.651
   43PHE    HB2  689   2.072   2.963  21.741
   43PHE     CG  690   2.097   2.978  21.530
   43PHE    CD1  691   2.103   3.119  21.529
   43PHE    HD1  692   2.067   3.175  21.614
   43PHE    CE1  693   2.156   3.185  21.418
   43PHE    HE1  694   2.161   3.293  21.416
   43PHE     CZ  695   2.202   3.112  21.307
   43PHE     HZ  696   2.243   3.163  21.221
   43PHE    CD2  697   2.143   2.905  21.420
   43PHE    HD2  698   2.137   2.797  21.421
   43PHE    CE2  699   2.196   2.971  21.309
   43PHE    HE2  700   2.232   2.915  21.224
   43PHE      C  701   1.834   2.818  21.530
   43PHE      O  702   1.837   2.695  21.532
   44ARG      N  703   1.795   2.888  21.424
   44ARG     HN  704   1.792   2.987  21.429
   44ARG     CA  705   1.754   2.836  21.293
   44ARG     HA  706   1.798   2.738  21.280
   44ARG     CB  707   1.600   2.827  21.285
   44ARG    HB1  708   1.572   2.792  21.183
   44ARG    HB2  709   1.558   2.928  21.301
   44ARG     CG  710   1.538   2.730  21.387
   44ARG    HG1  711   1.563   2.765  21.490
   44ARG    HG2  712   1.579   2.628  21.372
   44ARG     CD  713   1.385   2.726  21.372
   44ARG    HD1  714   1.359   2.680  21.274
   44ARG    HD2  715   1.344   2.829  21.377
   44ARG     NE  716   1.319   2.646  21.478
   44ARG     HE  717   1.290   2.554  21.453
   44ARG     CZ  718   1.295   2.685  21.602
   44ARG    NH1  719   1.332   2.802  21.646
   44ARG   HH11  720   1.300   2.834  21.735
   44ARG   HH12  721   1.393   2.859  21.591
   44ARG    NH2  722   1.233   2.609  21.687
   44ARG   HH21  723   1.229   2.635  21.783
   44ARG   HH22  724   1.189   2.525  21.656
   44ARG      C  725   1.810   2.929  21.185
   44ARG      O  726   1.844   3.043  21.216
   45SER      N  727   1.827   2.883  21.061
   45SER     HN  728   1.793   2.794  21.033
   45SER     CA  729   1.898   2.962  20.958
   45SER     HA  730   1.862   3.063  20.961
   45SER     CB  731   2.048   2.957  20.989
   45SER    HB1  732   2.073   2.856  21.030
   45SER    HB2  733   2.072   3.034  21.065
   45SER     OG  734   2.128   2.979  20.876
   45SER    HG1  735   2.192   3.047  20.902
   45SER      C  736   1.868   2.913  20.816
   45SER      O  737   1.857   2.792  20.793
   46SER      N  738   1.857   3.006  20.721
   46SER     HN  739   1.869   3.103  20.744
   46SER     CA  740   1.825   2.981  20.579
   46SER     HA  741   1.786   3.073  20.537
   46SER     CB  742   1.950   2.937  20.502
   46SER    HB1  743   1.921   2.909  20.398
   46SER    HB2  744   1.997   2.850  20.552
   46SER     OG  745   2.043   3.042  20.496
   46SER    HG1  746   2.128   3.002  20.476
   46SER      C  747   1.708   2.885  20.559
   46SER      O  748   1.717   2.788  20.484
   47VAL      N  749   1.598   2.906  20.632
   47VAL     HN  750   1.586   2.991  20.683
   47VAL     CA  751   1.487   2.810  20.644
   47VAL     HA  752   1.477   2.758  20.550
   47VAL     CB  753   1.517   2.711  20.759
   47VAL     HB  754   1.617   2.666  20.741
   47VAL    CG1  755   1.517   2.777  20.897
   47VAL   HG11  756   1.417   2.821  20.918
   47VAL   HG12  757   1.593   2.857  20.902
   47VAL   HG13  758   1.538   2.700  20.975
   47VAL    CG2  759   1.421   2.593  20.763
   47VAL   HG21  760   1.413   2.546  20.663
   47VAL   HG22  761   1.320   2.627  20.795
   47VAL   HG23  762   1.458   2.516  20.835
   47VAL      C  763   1.354   2.881  20.663
   47VAL      O  764   1.349   2.993  20.714
   48LEU      N  765   1.244   2.814  20.626
   48LEU     HN  766   1.251   2.733  20.569
   48LEU     CA  767   1.109   2.853  20.664
   48LEU     HA  768   1.112   2.955  20.698
   48LEU     CB  769   1.012   2.840  20.545
   48LEU    HB1  770   0.912   2.875  20.578
   48LEU    HB2  771   1.005   2.732  20.518
   48LEU     CG  772   1.052   2.918  20.419
   48LEU     HG  773   1.147   2.878  20.379
   48LEU    CD1  774   0.943   2.906  20.313
   48LEU   HD11  775   0.847   2.946  20.352
   48LEU   HD12  776   0.928   2.799  20.286
   48LEU   HD13  777   0.971   2.964  20.222
   48LEU    CD2  778   1.073   3.067  20.449
   48LEU   HD21  779   1.165   3.081  20.510
   48LEU   HD22  780   0.986   3.107  20.506
   48LEU   HD23  781   1.084   3.123  20.354
   48LEU      C  782   1.065   2.764  20.780
   48LEU      O  783   1.074   2.642  20.771
   49HSD      N  784   1.018   2.824  20.888
   49HSD     HN  785   1.008   2.923  20.893
   49HSD     CA  786   0.976   2.752  21.008
   49HSD     HA  787   0.958   2.649  20.982
   49HSD     CB  788   1.086   2.762  21.114
   49HSD    HB1  789   1.100   2.868  21.142
   49HSD    HB2  790   1.181   2.724  21.071
   49HSD    ND1  791   1.062   2.544  21.246
   49HSD    HD1  792   1.102   2.482  21.178
   49HSD     CG  793   1.053   2.683  21.236
   49HSD    CE1  794   1.007   2.513  21.364
   49HSD    HE1  795   0.997   2.410  21.400
   49HSD    NE2  796   0.968   2.623  21.429
   49HSD    CD2  797   0.995   2.732  21.349
   49HSD    HD2  798   0.970   2.833  21.379
   49HSD      C  799   0.843   2.803  21.061
   49HSD      O  800   0.817   2.923  21.059
   50SER      N  801   0.757   2.713  21.109
   50SER     HN  802   0.782   2.617  21.115
   50SER     CA  803   0.623   2.745  21.156
   50SER     HA  804   0.606   2.851  21.138
   50SER     CB  805   0.518   2.662  21.082
   50SER    HB1  806   0.519   2.689  20.974
   50SER    HB2  807   0.417   2.683  21.125
   50SER     OG  808   0.543   2.523  21.093
   50SER    HG1  809   0.557   2.506  21.187
   50SER      C  810   0.610   2.728  21.306
   50SER      O  811   0.666   2.636  21.366
   51THR      N  812   0.535   2.818  21.370
   51THR     HN  813   0.487   2.889  21.319
   51THR     CA  814   0.514   2.822  21.515
   51THR     HA  815   0.515   2.721  21.553
   51THR     CB  816   0.626   2.905  21.581
   51THR     HB  817   0.724   2.856  21.562
   51THR    OG1  818   0.607   2.914  21.720
   51THR    HG1  819   0.530   2.971  21.732
   51THR    CG2  820   0.636   3.048  21.529
   51THR   HG21  821   0.540   3.102  21.548
   51THR   HG22  822   0.655   3.048  21.419
   51THR   HG23  823   0.718   3.102  21.581
   51THR      C  824   0.377   2.880  21.548
   51THR      O  825   0.321   2.955  21.470
   52GLN      N  826   0.321   2.848  21.665
   52GLN     HN  827   0.356   2.773  21.721
   52GLN     CA  828   0.206   2.919  21.720
   52GLN     HA  829   0.184   3.003  21.656
   52GLN     CB  830   0.086   2.824  21.728
   52GLN    HB1  831   0.109   2.742  21.799
   52GLN    HB2  832   0.067   2.781  21.628
   52GLN     CG  833  -0.039   2.900  21.776
   52GLN    HG1  834  -0.055   2.988  21.711
   52GLN    HG2  835  -0.022   2.934  21.881
   52GLN     CD  836  -0.164   2.814  21.773
   52GLN    OE1  837  -0.163   2.692  21.784
   52GLN    NE2  838  -0.280   2.874  21.761
   52GLN   HE21  839  -0.284   2.974  21.754
   52GLN   HE22  840  -0.365   2.821  21.758
   52GLN      C  841   0.240   2.982  21.856
   52GLN      O  842   0.274   2.912  21.951
   53ASP      N  843   0.227   3.114  21.866
   53ASP     HN  844   0.198   3.169  21.788
   53ASP     CA  845   0.252   3.189  21.988
   53ASP     HA  846   0.208   3.136  22.071
   53ASP     CB  847   0.404   3.207  22.011
   53ASP    HB1  848   0.439   3.293  21.951
   53ASP    HB2  849   0.456   3.115  21.977
   53ASP     CG  850   0.441   3.232  22.158
   53ASP    OD1  851   0.352   3.227  22.247
   53ASP    OD2  852   0.558   3.261  22.188
   53ASP      C  853   0.179   3.325  21.987
   53ASP      O  854   0.114   3.362  21.890
   54LEU      N  855   0.187   3.398  22.098
   54LEU     HN  856   0.236   3.363  22.177
   54LEU     CA  857   0.130   3.530  22.118
   54LEU     HA  858   0.029   3.530  22.081
   54LEU     CB  859   0.133   3.560  22.269
   54LEU    HB1  860   0.084   3.658  22.287
   54LEU    HB2  861   0.239   3.567  22.301
   54LEU     CG  862   0.064   3.454  22.357
   54LEU     HG  863   0.111   3.355  22.340
   54LEU    CD1  864   0.075   3.491  22.504
   54LEU   HD11  865   0.027   3.590  22.522
   54LEU   HD12  866   0.182   3.498  22.533
   54LEU   HD13  867   0.024   3.415  22.567
   54LEU    CD2  868  -0.084   3.439  22.320
   54LEU   HD21  869  -0.094   3.409  22.213
   54LEU   HD22  870  -0.136   3.537  22.334
   54LEU   HD23  871  -0.131   3.362  22.384
   54LEU      C  872   0.201   3.638  22.034
   54LEU      O  873   0.280   3.716  22.086
   55PHE      N  874   0.180   3.641  21.902
   55PHE     HN  875   0.125   3.570  21.858
   55PHE     CA  876   0.231   3.744  21.812
   55PHE     HA  877   0.321   3.786  21.856
   55PHE     CB  878   0.262   3.683  21.676
   55PHE    HB1  879   0.297   3.763  21.606
   55PHE    HB2  880   0.171   3.634  21.636
   55PHE     CG  881   0.370   3.578  21.680
   55PHE    CD1  882   0.336   3.441  21.679
   55PHE    HD1  883   0.232   3.412  21.675
   55PHE    CE1  884   0.436   3.344  21.682
   55PHE    HE1  885   0.410   3.239  21.682
   55PHE     CZ  886   0.571   3.382  21.686
   55PHE     HZ  887   0.649   3.307  21.687
   55PHE    CD2  888   0.505   3.616  21.687
   55PHE    HD2  889   0.531   3.721  21.689
   55PHE    CE2  890   0.606   3.518  21.689
   55PHE    HE2  891   0.710   3.548  21.693
   55PHE      C  892   0.133   3.861  21.797
   55PHE      O  893   0.014   3.846  21.825
   56LEU      N  894   0.179   3.976  21.749
   56LEU     HN  895   0.276   3.996  21.742
   56LEU     CA  896   0.087   4.081  21.702
   56LEU     HA  897   0.007   4.090  21.773
   56LEU     CB  898   0.166   4.212  21.691
   56LEU    HB1  899   0.247   4.198  21.617
   56LEU    HB2  900   0.212   4.234  21.790
   56LEU     CG  901   0.081   4.332  21.650
   56LEU     HG  902   0.024   4.306  21.558
   56LEU    CD1  903  -0.017   4.372  21.760
   56LEU   HD11  904   0.038   4.399  21.852
   56LEU   HD12  905  -0.085   4.287  21.783
   56LEU   HD13  906  -0.077   4.460  21.727
   56LEU    CD2  907   0.171   4.452  21.623
   56LEU   HD21  908   0.242   4.429  21.542
   56LEU   HD22  909   0.228   4.477  21.715
   56LEU   HD23  910   0.109   4.539  21.592
   56LEU      C  911   0.027   4.039  21.567
   56LEU      O  912   0.104   4.015  21.474
   57PRO      N  913  -0.106   4.031  21.550
   57PRO     CD  914  -0.208   4.040  21.653
   57PRO    HD1  915  -0.226   4.146  21.679
   57PRO    HD2  916  -0.175   3.984  21.743
   57PRO     CA  917  -0.168   4.005  21.420
   57PRO     HA  918  -0.133   3.911  21.382
   57PRO     CB  919  -0.319   4.010  21.444
   57PRO    HB1  920  -0.372   3.936  21.381
   57PRO    HB2  921  -0.360   4.111  21.422
   57PRO     CG  922  -0.333   3.976  21.592
   57PRO    HG1  923  -0.425   4.020  21.634
   57PRO    HG2  924  -0.334   3.866  21.608
   57PRO      C  925  -0.126   4.108  21.316
   57PRO      O  926  -0.125   4.228  21.344
   58PHE      N  927  -0.092   4.065  21.195
   58PHE     HN  928  -0.092   3.969  21.170
   58PHE     CA  929  -0.051   4.159  21.090
   58PHE     HA  930   0.025   4.224  21.131
   58PHE     CB  931   0.002   4.084  20.969
   58PHE    HB1  932  -0.001   4.152  20.881
   58PHE    HB2  933  -0.063   3.995  20.951
   58PHE     CG  934   0.144   4.031  20.978
   58PHE    CD1  935   0.230   4.063  21.084
   58PHE    HD1  936   0.193   4.116  21.171
   58PHE    CE1  937   0.365   4.025  21.079
   58PHE    HE1  938   0.432   4.051  21.160
   58PHE     CZ  939   0.413   3.954  20.968
   58PHE     HZ  940   0.518   3.925  20.964
   58PHE    CD2  941   0.192   3.958  20.869
   58PHE    HD2  942   0.125   3.931  20.788
   58PHE    CE2  943   0.327   3.919  20.864
   58PHE    HE2  944   0.364   3.862  20.780
   58PHE      C  945  -0.165   4.252  21.051
   58PHE      O  946  -0.282   4.213  21.048
   59PHE      N  947  -0.131   4.377  21.022
   59PHE     HN  948  -0.035   4.405  21.020
   59PHE     CA  949  -0.226   4.484  20.991
   59PHE     HA  950  -0.173   4.578  20.997
   59PHE     CB  951  -0.286   4.464  20.851
   59PHE    HB1  952  -0.343   4.555  20.823
   59PHE    HB2  953  -0.353   4.376  20.852
   59PHE     CG  954  -0.183   4.441  20.742
   59PHE    CD1  955  -0.125   4.550  20.674
   59PHE    HD1  956  -0.157   4.651  20.697
   59PHE    CE1  957  -0.026   4.528  20.577
   59PHE    HE1  958   0.017   4.612  20.524
   59PHE     CZ  959   0.016   4.397  20.548
   59PHE     HZ  960   0.094   4.381  20.474
   59PHE    CD2  961  -0.143   4.310  20.710
   59PHE    HD2  962  -0.189   4.226  20.759
   59PHE    CE2  963  -0.042   4.288  20.614
   59PHE    HE2  964  -0.010   4.188  20.591
   59PHE      C  965  -0.331   4.508  21.101
   59PHE      O  966  -0.437   4.564  21.074
   60SER      N  967  -0.302   4.468  21.226
   60SER     HN  968  -0.221   4.413  21.244
   60SER     CA  969  -0.384   4.498  21.343
   60SER     HA  970  -0.483   4.459  21.327
   60SER     CB  971  -0.321   4.435  21.468
   60SER    HB1  972  -0.216   4.471  21.480
   60SER    HB2  973  -0.322   4.325  21.459
   60SER     OG  974  -0.395   4.472  21.583
   60SER    HG1  975  -0.351   4.430  21.657
   60SER      C  976  -0.402   4.649  21.364
   60SER      O  977  -0.311   4.728  21.336
   61ASN      N  978  -0.520   4.684  21.415
   61ASN     HN  979  -0.583   4.613  21.444
   61ASN     CA  980  -0.574   4.819  21.433
   61ASN     HA  981  -0.534   4.884  21.357
   61ASN     CB  982  -0.727   4.804  21.420
   61ASN    HB1  983  -0.767   4.767  21.517
   61ASN    HB2  984  -0.748   4.728  21.341
   61ASN     CG  985  -0.800   4.931  21.384
   61ASN    OD1  986  -0.745   5.037  21.354
   61ASN    ND2  987  -0.928   4.904  21.364
   61ASN   HD22  988  -0.974   4.835  21.418
   61ASN      C  989  -0.528   4.880  21.568
   61ASN      O  990  -0.606   4.893  21.663
   62VAL      N  991  -0.399   4.910  21.577
   62VAL     HN  992  -0.341   4.901  21.497
   62VAL     CA  993  -0.328   4.960  21.696
   62VAL     HA  994  -0.344   4.890  21.777
   62VAL     CB  995  -0.178   4.970  21.661
   62VAL     HB  996  -0.170   5.005  21.556
   62VAL    CG1  997  -0.095   5.062  21.748
   62VAL   HG11  998  -0.098   5.029  21.854
   62VAL   HG12  999  -0.134   5.166  21.742
   62VAL   HG13 1000   0.011   5.061  21.714
   62VAL    CG2 1001  -0.115   4.830  21.670
   62VAL   HG21 1002  -0.165   4.761  21.599
   62VAL   HG22 1003  -0.127   4.790  21.773
   62VAL   HG23 1004  -0.008   4.836  21.644
   62VAL      C 1005  -0.384   5.092  21.749
   62VAL      O 1006  -0.415   5.183  21.672
   63THR      N 1007  -0.392   5.106  21.882
   63THR     HN 1008  -0.371   5.029  21.942
   63THR     CA 1009  -0.432   5.230  21.952
   63THR     HA 1010  -0.506   5.281  21.892
   63THR     CB 1011  -0.490   5.196  22.090
   63THR     HB 1012  -0.415   5.141  22.150
   63THR    OG1 1013  -0.605   5.116  22.077
   63THR    HG1 1014  -0.654   5.151  22.002
   63THR    CG2 1015  -0.535   5.318  22.170
   63THR   HG21 1016  -0.600   5.383  22.108
   63THR   HG22 1017  -0.446   5.377  22.202
   63THR   HG23 1018  -0.592   5.286  22.260
   63THR      C 1019  -0.313   5.325  21.968
   63THR      O 1020  -0.199   5.280  21.976
   64TRP      N 1021  -0.336   5.456  21.973
   64TRP     HN 1022  -0.429   5.492  21.978
   64TRP     CA 1023  -0.231   5.558  21.974
   64TRP     HA 1024  -0.139   5.514  22.010
   64TRP     CB 1025  -0.219   5.604  21.829
   64TRP    HB1 1026  -0.320   5.633  21.795
   64TRP    HB2 1027  -0.184   5.517  21.770
   64TRP     CG 1028  -0.129   5.717  21.793
   64TRP    CD1 1029  -0.025   5.768  21.864
   64TRP    HD1 1030   0.010   5.730  21.959
   64TRP    NE1 1031   0.029   5.875  21.796
   64TRP    HE1 1032   0.102   5.930  21.830
   64TRP    CE2 1033  -0.032   5.895  21.674
   64TRP    CD2 1034  -0.131   5.793  21.668
   64TRP    CE3 1035  -0.208   5.784  21.550
   64TRP    HE3 1036  -0.283   5.708  21.539
   64TRP    CZ3 1037  -0.188   5.874  21.444
   64TRP    HZ3 1038  -0.247   5.866  21.354
   64TRP    CZ2 1039  -0.011   5.986  21.570
   64TRP    HZ2 1040   0.063   6.063  21.577
   64TRP    CH2 1041  -0.090   5.975  21.454
   64TRP    HH2 1042  -0.076   6.045  21.372
   64TRP      C 1043  -0.261   5.671  22.074
   64TRP      O 1044  -0.372   5.722  22.081
   65PHE      N 1045  -0.158   5.711  22.150
   65PHE     HN 1046  -0.066   5.677  22.131
   65PHE     CA 1047  -0.164   5.802  22.265
   65PHE     HA 1048  -0.259   5.852  22.264
   65PHE     CB 1049  -0.146   5.719  22.392
   65PHE    HB1 1050  -0.142   5.788  22.479
   65PHE    HB2 1051  -0.052   5.661  22.385
   65PHE     CG 1052  -0.256   5.619  22.420
   65PHE    CD1 1053  -0.387   5.664  22.444
   65PHE    HD1 1054  -0.411   5.769  22.437
   65PHE    CE1 1055  -0.488   5.571  22.476
   65PHE    HE1 1056  -0.589   5.606  22.494
   65PHE     CZ 1057  -0.458   5.435  22.486
   65PHE     HZ 1058  -0.535   5.364  22.512
   65PHE    CD2 1059  -0.226   5.482  22.428
   65PHE    HD2 1060  -0.126   5.448  22.409
   65PHE    CE2 1061  -0.327   5.390  22.462
   65PHE    HE2 1062  -0.303   5.285  22.469
   65PHE      C 1063  -0.053   5.909  22.261
   65PHE      O 1064   0.053   5.887  22.201
   66HSD      N 1065  -0.075   6.021  22.331
   66HSD     HN 1066  -0.162   6.035  22.378
   66HSD     CA 1067   0.021   6.130  22.346
   66HSD     HA 1068   0.119   6.093  22.319
   66HSD     CB 1069  -0.019   6.248  22.256
   66HSD    HB1 1070   0.053   6.331  22.273
   66HSD    HB2 1071  -0.121   6.281  22.284
   66HSD    ND1 1072   0.090   6.219  22.026
   66HSD    HD1 1073   0.185   6.232  22.056
   66HSD     CG 1074  -0.020   6.219  22.108
   66HSD    CE1 1075   0.048   6.197  21.900
   66HSD    HE1 1076   0.115   6.194  21.814
   66HSD    NE2 1077  -0.085   6.181  21.897
   66HSD    CD2 1078  -0.129   6.194  22.030
   66HSD    HD2 1079  -0.234   6.184  22.055
   66HSD      C 1080   0.032   6.181  22.491
   66HSD      O 1081  -0.068   6.208  22.557
   67ALA      N 1082   0.155   6.207  22.536
   67ALA     HN 1083   0.236   6.169  22.492
   67ALA     CA 1084   0.181   6.291  22.653
   67ALA     HA 1085   0.086   6.325  22.692
   67ALA     CB 1086   0.257   6.211  22.759
   67ALA    HB1 1087   0.354   6.175  22.717
   67ALA    HB2 1088   0.197   6.122  22.789
   67ALA    HB3 1089   0.277   6.274  22.847
   67ALA      C 1090   0.257   6.415  22.605
   67ALA      O 1091   0.362   6.403  22.542
   68ILE      N 1092   0.198   6.534  22.621
   68ILE     HN 1093   0.127   6.549  22.689
   68ILE     CA 1094   0.235   6.650  22.539
   68ILE     HA 1095   0.343   6.660  22.542
   68ILE     CB 1096   0.187   6.630  22.393
   68ILE     HB 1097   0.245   6.547  22.347
   68ILE    CG2 1098   0.037   6.597  22.382
   68ILE   HG21 1099  -0.023   6.686  22.408
   68ILE   HG22 1100   0.012   6.514  22.451
   68ILE   HG23 1101   0.013   6.567  22.277
   68ILE    CG1 1102   0.220   6.752  22.305
   68ILE   HG11 1103   0.327   6.778  22.321
   68ILE   HG12 1104   0.157   6.837  22.338
   68ILE     CD 1105   0.198   6.731  22.155
   68ILE    HD1 1106   0.089   6.725  22.133
   68ILE    HD2 1107   0.246   6.637  22.122
   68ILE    HD3 1108   0.240   6.817  22.098
   68ILE      C 1109   0.187   6.781  22.601
   68ILE      O 1110   0.068   6.802  22.628
   69HSD      N 1111   0.282   6.873  22.620
   69HSD     HN 1112   0.378   6.851  22.608
   69HSD     CA 1113   0.255   7.011  22.659
   69HSD     HA 1114   0.163   7.013  22.717
   69HSD     CB 1115   0.372   7.064  22.742
   69HSD    HB1 1116   0.454   7.094  22.674
   69HSD    HB2 1117   0.408   6.983  22.809
   69HSD    ND1 1118   0.307   7.310  22.784
   69HSD    HD1 1119   0.321   7.344  22.691
   69HSD     CG 1120   0.332   7.181  22.826
   69HSD    CE1 1121   0.261   7.380  22.889
   69HSD    HE1 1122   0.236   7.486  22.884
   69HSD    NE2 1123   0.251   7.301  22.997
   69HSD    CD2 1124   0.298   7.175  22.958
   69HSD    HD2 1125   0.302   7.093  23.029
   69HSD      C 1126   0.227   7.102  22.539
   69HSD      O 1127   0.139   7.188  22.546
   70VAL      N 1128   0.297   7.083  22.427
   70VAL     HN 1129   0.358   7.005  22.416
   70VAL     CA 1130   0.290   7.175  22.311
   70VAL     HA 1131   0.271   7.274  22.349
   70VAL     CB 1132   0.422   7.173  22.229
   70VAL     HB 1133   0.417   7.253  22.152
   70VAL    CG1 1134   0.544   7.197  22.319
   70VAL   HG11 1135   0.561   7.109  22.385
   70VAL   HG12 1136   0.527   7.287  22.383
   70VAL   HG13 1137   0.634   7.213  22.256
   70VAL    CG2 1138   0.442   7.043  22.152
   70VAL   HG21 1139   0.359   7.028  22.080
   70VAL   HG22 1140   0.445   6.957  22.222
   70VAL   HG23 1141   0.538   7.048  22.095
   70VAL      C 1142   0.167   7.157  22.221
   70VAL      O 1143   0.159   7.218  22.114
   71SER      N 1144   0.069   7.074  22.260
   71SER     HN 1145   0.069   7.034  22.351
   71SER     CA 1146  -0.046   7.036  22.176
   71SER     HA 1147  -0.009   6.994  22.084
   71SER     CB 1148  -0.134   6.934  22.250
   71SER    HB1 1149  -0.177   6.982  22.341
   71SER    HB2 1150  -0.072   6.847  22.280
   71SER     OG 1151  -0.240   6.888  22.168
   71SER    HG1 1152  -0.307   6.956  22.171
   71SER      C 1153  -0.129   7.158  22.134
   71SER      O 1154  -0.194   7.223  22.216
   72GLY      N 1155  -0.121   7.195  22.006
   72GLY     HN 1156  -0.070   7.141  21.941
   72GLY     CA 1157  -0.184   7.316  21.949
   72GLY    HA1 1158  -0.290   7.305  21.962
   72GLY    HA2 1159  -0.159   7.318  21.844
   72GLY      C 1160  -0.140   7.449  22.012
   72GLY      O 1161  -0.206   7.550  21.990
   73THR      N 1162  -0.035   7.450  22.096
   73THR     HN 1163   0.029   7.374  22.097
   73THR     CA 1164  -0.001   7.560  22.190
   73THR     HA 1165   0.070   7.521  22.262
   73THR     CB 1166   0.059   7.683  22.120
   73THR     HB 1167   0.101   7.752  22.196
   73THR    OG1 1168  -0.038   7.753  22.044
   73THR    HG1 1169  -0.102   7.688  22.016
   73THR    CG2 1170   0.174   7.648  22.025
   73THR   HG21 1171   0.139   7.579  21.946
   73THR   HG22 1172   0.256   7.598  22.082
   73THR   HG23 1173   0.213   7.740  21.977
   73THR      C 1174  -0.117   7.598  22.285
   73THR      O 1175  -0.123   7.711  22.336
   74ASN      N 1176  -0.212   7.507  22.307
   74ASN     HN 1177  -0.199   7.412  22.279
   74ASN     CA 1178  -0.341   7.535  22.371
   74ASN     HA 1179  -0.328   7.617  22.441
   74ASN     CB 1180  -0.442   7.572  22.260
   74ASN    HB1 1181  -0.482   7.479  22.215
   74ASN    HB2 1182  -0.389   7.631  22.181
   74ASN     CG 1183  -0.558   7.656  22.313
   74ASN    OD1 1184  -0.624   7.617  22.408
   74ASN    ND2 1185  -0.579   7.776  22.260
   74ASN   HD22 1186  -0.631   7.795  22.177
   74ASN      C 1187  -0.391   7.419  22.459
   74ASN      O 1188  -0.429   7.441  22.574
   75GLY      N 1189  -0.386   7.295  22.409
   75GLY     HN 1190  -0.359   7.280  22.315
   75GLY     CA 1191  -0.418   7.171  22.482
   75GLY    HA1 1192  -0.433   7.093  22.409
   75GLY    HA2 1193  -0.508   7.188  22.538
   75GLY      C 1194  -0.307   7.128  22.579
   75GLY      O 1195  -0.264   7.013  22.577
   76THR      N 1196  -0.255   7.222  22.659
   76THR     HN 1197  -0.295   7.313  22.662
   76THR     CA 1198  -0.140   7.202  22.747
   76THR     HA 1199  -0.057   7.167  22.686
   76THR     CB 1200  -0.102   7.332  22.820
   76THR     HB 1201  -0.021   7.311  22.892
   76THR    OG1 1202  -0.212   7.387  22.890
   76THR    HG1 1203  -0.249   7.315  22.942
   76THR    CG2 1204  -0.052   7.438  22.722
   76THR   HG21 1205  -0.131   7.462  22.647
   76THR   HG22 1206   0.038   7.400  22.668
   76THR   HG23 1207  -0.026   7.531  22.777
   76THR      C 1208  -0.164   7.091  22.849
   76THR      O 1209  -0.275   7.077  22.900
   77LYS      N 1210  -0.059   7.015  22.883
   77LYS     HN 1211   0.030   7.030  22.842
   77LYS     CA 1212  -0.063   6.905  22.982
   77LYS     HA 1213   0.031   6.851  22.975
   77LYS     CB 1214  -0.083   6.959  23.125
   77LYS    HB1 1215  -0.079   6.875  23.196
   77LYS    HB2 1216  -0.183   7.007  23.131
   77LYS     CG 1217   0.024   7.062  23.162
   77LYS    HG1 1218   0.003   7.157  23.109
   77LYS    HG2 1219   0.123   7.024  23.130
   77LYS     CD 1220   0.029   7.090  23.313
   77LYS    HD1 1221   0.100   7.020  23.361
   77LYS    HD2 1222  -0.072   7.073  23.356
   77LYS     CE 1223   0.072   7.234  23.345
   77LYS    HE1 1224   0.084   7.245  23.454
   77LYS    HE2 1225  -0.005   7.304  23.307
   77LYS     NZ 1226   0.201   7.272  23.282
   77LYS    HZ1 1227   0.198   7.248  23.181
   77LYS    HZ2 1228   0.278   7.221  23.328
   77LYS    HZ3 1229   0.215   7.375  23.293
   77LYS      C 1230  -0.160   6.792  22.946
   77LYS      O 1231  -0.231   6.738  23.032
   78ARG      N 1232  -0.165   6.753  22.818
   78ARG     HN 1233  -0.129   6.808  22.743
   78ARG     CA 1234  -0.226   6.625  22.780
   78ARG     HA 1235  -0.321   6.616  22.830
   78ARG     CB 1236  -0.245   6.617  22.628
   78ARG    HB1 1237  -0.146   6.626  22.579
   78ARG    HB2 1238  -0.309   6.702  22.596
   78ARG     CG 1239  -0.310   6.485  22.585
   78ARG    HG1 1240  -0.415   6.482  22.624
   78ARG    HG2 1241  -0.253   6.400  22.628
   78ARG     CD 1242  -0.313   6.473  22.433
   78ARG    HD1 1243  -0.210   6.487  22.392
   78ARG    HD2 1244  -0.381   6.550  22.390
   78ARG     NE 1245  -0.361   6.341  22.391
   78ARG     HE 1246  -0.350   6.267  22.456
   78ARG     CZ 1247  -0.417   6.310  22.276
   78ARG    NH1 1248  -0.453   6.187  22.255
   78ARG   HH11 1249  -0.509   6.165  22.175
   78ARG   HH12 1250  -0.425   6.116  22.319
   78ARG    NH2 1251  -0.437   6.397  22.181
   78ARG   HH21 1252  -0.410   6.492  22.194
   78ARG   HH22 1253  -0.480   6.368  22.095
   78ARG      C 1254  -0.137   6.512  22.833
   78ARG      O 1255  -0.016   6.513  22.812
   79PHE      N 1256  -0.198   6.418  22.905
   79PHE     HN 1257  -0.297   6.410  22.907
   79PHE     CA 1258  -0.125   6.321  22.986
   79PHE     HA 1259  -0.024   6.311  22.946
   79PHE     CB 1260  -0.122   6.373  23.131
   79PHE    HB1 1261  -0.222   6.356  23.177
   79PHE    HB2 1262  -0.098   6.481  23.130
   79PHE     CG 1263  -0.021   6.307  23.221
   79PHE    CD1 1264  -0.063   6.239  23.337
   79PHE    HD1 1265  -0.169   6.229  23.358
   79PHE    CE1 1266   0.031   6.182  23.424
   79PHE    HE1 1267  -0.002   6.131  23.513
   79PHE     CZ 1268   0.168   6.193  23.396
   79PHE     HZ 1269   0.241   6.150  23.463
   79PHE    CD2 1270   0.117   6.319  23.194
   79PHE    HD2 1271   0.150   6.372  23.106
   79PHE    CE2 1272   0.211   6.261  23.280
   79PHE    HE2 1273   0.316   6.268  23.257
   79PHE      C 1274  -0.183   6.181  22.968
   79PHE      O 1275  -0.246   6.124  23.057
   80ASP      N 1276  -0.168   6.126  22.847
   80ASP     HN 1277  -0.126   6.175  22.771
   80ASP     CA 1278  -0.212   5.989  22.817
   80ASP     HA 1279  -0.306   5.974  22.867
   80ASP     CB 1280  -0.229   5.963  22.666
   80ASP    HB1 1281  -0.258   5.857  22.652
   80ASP    HB2 1282  -0.131   5.981  22.617
   80ASP     CG 1283  -0.333   6.051  22.595
   80ASP    OD1 1284  -0.330   6.057  22.470
   80ASP    OD2 1285  -0.423   6.107  22.663
   80ASP      C 1286  -0.119   5.885  22.881
   80ASP      O 1287  -0.034   5.823  22.817
   81ASN      N 1288  -0.141   5.858  23.010
   81ASN     HN 1289  -0.184   5.925  23.070
   81ASN     CA 1290  -0.105   5.731  23.072
   81ASN     HA 1291  -0.100   5.656  22.995
   81ASN     CB 1292   0.031   5.743  23.144
   81ASN    HB1 1293   0.105   5.783  23.071
   81ASN    HB2 1294   0.062   5.642  23.176
   81ASN     CG 1295   0.033   5.833  23.266
   81ASN    OD1 1296  -0.065   5.897  23.304
   81ASN    ND2 1297   0.145   5.840  23.332
   81ASN   HD21 1298   0.152   5.897  23.413
   81ASN   HD22 1299   0.224   5.786  23.302
   81ASN      C 1300  -0.219   5.673  23.158
   81ASN      O 1301  -0.195   5.633  23.273
   82PRO      N 1302  -0.343   5.663  23.106
   82PRO     CD 1303  -0.386   5.697  22.971
   82PRO    HD1 1304  -0.309   5.663  22.899
   82PRO    HD2 1305  -0.400   5.807  22.963
   82PRO     CA 1306  -0.449   5.590  23.175
   82PRO     HA 1307  -0.458   5.626  23.276
   82PRO     CB 1308  -0.574   5.609  23.090
   82PRO    HB1 1309  -0.630   5.700  23.120
   82PRO    HB2 1310  -0.642   5.521  23.098
   82PRO     CG 1311  -0.518   5.623  22.949
   82PRO    HG1 1312  -0.501   5.524  22.902
   82PRO    HG2 1313  -0.586   5.682  22.884
   82PRO      C 1314  -0.409   5.442  23.186
   82PRO      O 1315  -0.329   5.393  23.106
   83VAL      N 1316  -0.463   5.370  23.285
   83VAL     HN 1317  -0.521   5.409  23.355
   83VAL     CA 1318  -0.438   5.225  23.291
   83VAL     HA 1319  -0.331   5.211  23.285
   83VAL     CB 1320  -0.492   5.158  23.419
   83VAL     HB 1321  -0.479   5.048  23.411
   83VAL    CG1 1322  -0.416   5.209  23.543
   83VAL   HG11 1323  -0.428   5.319  23.553
   83VAL   HG12 1324  -0.308   5.186  23.533
   83VAL   HG13 1325  -0.456   5.160  23.634
   83VAL    CG2 1326  -0.642   5.178  23.443
   83VAL   HG21 1327  -0.700   5.135  23.358
   83VAL   HG22 1328  -0.665   5.286  23.451
   83VAL   HG23 1329  -0.672   5.126  23.537
   83VAL      C 1330  -0.493   5.158  23.166
   83VAL      O 1331  -0.606   5.183  23.123
   84LEU      N 1332  -0.411   5.074  23.105
   84LEU     HN 1333  -0.319   5.058  23.140
   84LEU     CA 1334  -0.442   4.998  22.985
   84LEU     HA 1335  -0.538   5.031  22.947
   84LEU     CB 1336  -0.332   5.021  22.881
   84LEU    HB1 1337  -0.362   4.970  22.787
   84LEU    HB2 1338  -0.238   4.974  22.918
   84LEU     CG 1339  -0.303   5.168  22.848
   84LEU     HG 1340  -0.265   5.220  22.939
   84LEU    CD1 1341  -0.198   5.177  22.737
   84LEU   HD11 1342  -0.235   5.127  22.645
   84LEU   HD12 1343  -0.104   5.128  22.770
   84LEU   HD13 1344  -0.178   5.284  22.713
   84LEU    CD2 1345  -0.428   5.242  22.800
   84LEU   HD21 1346  -0.505   5.240  22.880
   84LEU   HD22 1347  -0.468   5.194  22.709
   84LEU   HD23 1348  -0.402   5.348  22.779
   84LEU      C 1349  -0.453   4.850  23.023
   84LEU      O 1350  -0.369   4.801  23.099
   85PRO      N 1351  -0.553   4.775  22.974
   85PRO     CD 1352  -0.667   4.820  22.897
   85PRO    HD1 1353  -0.635   4.843  22.794
   85PRO    HD2 1354  -0.711   4.910  22.945
   85PRO     CA 1355  -0.554   4.630  22.988
   85PRO     HA 1356  -0.560   4.603  23.093
   85PRO     CB 1357  -0.673   4.581  22.905
   85PRO    HB1 1358  -0.723   4.495  22.954
   85PRO    HB2 1359  -0.641   4.550  22.803
   85PRO     CG 1360  -0.765   4.702  22.899
   85PRO    HG1 1361  -0.828   4.701  22.808
   85PRO    HG2 1362  -0.831   4.707  22.989
   85PRO      C 1363  -0.424   4.570  22.936
   85PRO      O 1364  -0.365   4.624  22.843
   86PHE      N 1365  -0.379   4.457  22.990
   86PHE     HN 1366  -0.422   4.417  23.071
   86PHE     CA 1367  -0.264   4.383  22.936
   86PHE     HA 1368  -0.203   4.451  22.879
   86PHE     CB 1369  -0.185   4.325  23.054
   86PHE    HB1 1370  -0.245   4.244  23.101
   86PHE    HB2 1371  -0.167   4.406  23.128
   86PHE     CG 1372  -0.050   4.266  23.019
   86PHE    CD1 1373   0.062   4.349  23.005
   86PHE    HD1 1374   0.051   4.456  23.013
   86PHE    CE1 1375   0.189   4.294  22.980
   86PHE    HE1 1376   0.275   4.358  22.970
   86PHE     CZ 1377   0.204   4.155  22.968
   86PHE     HZ 1378   0.301   4.112  22.948
   86PHE    CD2 1379  -0.035   4.126  23.007
   86PHE    HD2 1380  -0.121   4.062  23.017
   86PHE    CE2 1381   0.091   4.071  22.982
   86PHE    HE2 1382   0.103   3.964  22.973
   86PHE      C 1383  -0.305   4.274  22.835
   86PHE      O 1384  -0.228   4.241  22.745
   87ASN      N 1385  -0.428   4.221  22.846
   87ASN     HN 1386  -0.493   4.258  22.911
   87ASN     CA 1387  -0.477   4.107  22.768
   87ASN     HA 1388  -0.565   4.068  22.817
   87ASN     CB 1389  -0.512   4.152  22.624
   87ASN    HB1 1390  -0.543   4.064  22.565
   87ASN    HB2 1391  -0.422   4.198  22.578
   87ASN     CG 1392  -0.625   4.254  22.621
   87ASN    OD1 1393  -0.740   4.222  22.642
   87ASN    ND2 1394  -0.596   4.379  22.593
   87ASN   HD21 1395  -0.669   4.447  22.591
   87ASN   HD22 1396  -0.502   4.405  22.574
   87ASN      C 1397  -0.381   3.986  22.778
   87ASN      O 1398  -0.331   3.956  22.886
   88ASP      N 1399  -0.354   3.916  22.667
   88ASP     HN 1400  -0.403   3.934  22.582
   88ASP     CA 1401  -0.253   3.810  22.661
   88ASP     HA 1402  -0.270   3.743  22.745
   88ASP     CB 1403  -0.266   3.734  22.528
   88ASP    HB1 1404  -0.183   3.661  22.521
   88ASP    HB2 1405  -0.257   3.808  22.445
   88ASP     CG 1406  -0.397   3.657  22.507
   88ASP    OD1 1407  -0.472   3.635  22.605
   88ASP    OD2 1408  -0.424   3.613  22.393
   88ASP      C 1409  -0.110   3.863  22.675
   88ASP      O 1410  -0.018   3.789  22.713
   89GLY      N 1411  -0.088   3.990  22.642
   89GLY     HN 1412  -0.165   4.051  22.625
   89GLY     CA 1413   0.042   4.054  22.628
   89GLY    HA1 1414   0.112   3.981  22.591
   89GLY    HA2 1415   0.073   4.091  22.725
   89GLY      C 1416   0.036   4.171  22.530
   89GLY      O 1417  -0.062   4.190  22.457
   90VAL      N 1418   0.143   4.250  22.526
   90VAL     HN 1419   0.229   4.220  22.566
   90VAL     CA 1420   0.146   4.384  22.467
   90VAL     HA 1421   0.052   4.401  22.416
   90VAL     CB 1422   0.166   4.487  22.579
   90VAL     HB 1423   0.241   4.447  22.650
   90VAL    CG1 1424   0.212   4.625  22.533
   90VAL   HG11 1425   0.148   4.662  22.450
   90VAL   HG12 1426   0.317   4.620  22.497
   90VAL   HG13 1427   0.206   4.698  22.617
   90VAL    CG2 1428   0.034   4.505  22.654
   90VAL   HG21 1429  -0.008   4.406  22.682
   90VAL   HG22 1430  -0.040   4.557  22.589
   90VAL   HG23 1431   0.050   4.565  22.746
   90VAL      C 1432   0.255   4.397  22.364
   90VAL      O 1433   0.366   4.350  22.385
   91TYR      N 1434   0.226   4.470  22.257
   91TYR     HN 1435   0.131   4.481  22.229
   91TYR     CA 1436   0.321   4.539  22.172
   91TYR     HA 1437   0.420   4.501  22.193
   91TYR     CB 1438   0.284   4.514  22.025
   91TYR    HB1 1439   0.176   4.538  22.011
   91TYR    HB2 1440   0.303   4.408  22.000
   91TYR     CG 1441   0.361   4.598  21.925
   91TYR    CD1 1442   0.312   4.723  21.886
   91TYR    HD1 1443   0.221   4.761  21.929
   91TYR    CE1 1444   0.382   4.800  21.791
   91TYR    HE1 1445   0.343   4.896  21.761
   91TYR     CZ 1446   0.502   4.752  21.735
   91TYR     OH 1447   0.567   4.827  21.643
   91TYR     HH 1448   0.653   4.787  21.628
   91TYR    CD2 1449   0.481   4.550  21.870
   91TYR    HD2 1450   0.520   4.453  21.900
   91TYR    CE2 1451   0.552   4.627  21.775
   91TYR    HE2 1452   0.644   4.589  21.733
   91TYR      C 1453   0.315   4.688  22.205
   91TYR      O 1454   0.207   4.748  22.202
   92PHE      N 1455   0.429   4.749  22.237
   92PHE     HN 1456   0.515   4.698  22.236
   92PHE     CA 1457   0.441   4.889  22.275
   92PHE     HA 1458   0.348   4.939  22.255
   92PHE     CB 1459   0.476   4.896  22.424
   92PHE    HB1 1460   0.575   4.848  22.440
   92PHE    HB2 1461   0.398   4.843  22.482
   92PHE     CG 1462   0.486   5.036  22.482
   92PHE    CD1 1463   0.601   5.114  22.465
   92PHE    HD1 1464   0.684   5.075  22.408
   92PHE    CE1 1465   0.609   5.242  22.523
   92PHE    HE1 1466   0.698   5.301  22.509
   92PHE     CZ 1467   0.502   5.292  22.597
   92PHE     HZ 1468   0.508   5.391  22.640
   92PHE    CD2 1469   0.379   5.086  22.559
   92PHE    HD2 1470   0.291   5.026  22.574
   92PHE    CE2 1471   0.388   5.214  22.616
   92PHE    HE2 1472   0.305   5.252  22.675
   92PHE      C 1473   0.546   4.956  22.186
   92PHE      O 1474   0.666   4.931  22.199
   93ALA      N 1475   0.501   5.041  22.094
   93ALA     HN 1476   0.404   5.055  22.080
   93ALA     CA 1477   0.588   5.119  22.007
   93ALA     HA 1478   0.686   5.075  22.008
   93ALA     CB 1479   0.532   5.120  21.865
   93ALA    HB1 1480   0.425   5.148  21.866
   93ALA    HB2 1481   0.542   5.019  21.820
   93ALA    HB3 1482   0.587   5.194  21.803
   93ALA      C 1483   0.601   5.261  22.061
   93ALA      O 1484   0.502   5.328  22.086
   94SER      N 1485   0.724   5.307  22.077
   94SER     HN 1486   0.803   5.253  22.047
   94SER     CA 1487   0.759   5.435  22.137
   94SER     HA 1488   0.667   5.487  22.161
   94SER     CB 1489   0.842   5.412  22.263
   94SER    HB1 1490   0.946   5.384  22.234
   94SER    HB2 1491   0.797   5.329  22.322
   94SER     OG 1492   0.847   5.528  22.342
   94SER    HG1 1493   0.913   5.585  22.302
   94SER      C 1494   0.837   5.521  22.039
   94SER      O 1495   0.918   5.470  21.961
   95THR      N 1496   0.810   5.650  22.045
   95THR     HN 1497   0.743   5.685  22.110
   95THR     CA 1498   0.872   5.753  21.962
   95THR     HA 1499   0.973   5.723  21.940
   95THR     CB 1500   0.793   5.774  21.832
   95THR     HB 1501   0.817   5.874  21.790
   95THR    OG1 1502   0.654   5.766  21.854
   95THR    HG1 1503   0.639   5.797  21.943
   95THR    CG2 1504   0.831   5.673  21.723
   95THR   HG21 1505   0.795   5.572  21.750
   95THR   HG22 1506   0.942   5.670  21.712
   95THR   HG23 1507   0.784   5.703  21.627
   95THR      C 1508   0.873   5.884  22.041
   95THR      O 1509   0.767   5.936  22.076
   96GLU      N 1510   0.992   5.935  22.075
   96GLU     HN 1511   1.077   5.904  22.034
   96GLU     CA 1512   1.003   6.042  22.175
   96GLU     HA 1513   0.920   6.109  22.162
   96GLU     CB 1514   1.002   5.981  22.317
   96GLU    HB1 1515   0.911   5.917  22.326
   96GLU    HB2 1516   0.994   6.064  22.390
   96GLU     CG 1517   1.123   5.895  22.358
   96GLU    HG1 1518   1.124   5.888  22.469
   96GLU    HG2 1519   1.215   5.947  22.324
   96GLU     CD 1520   1.129   5.751  22.303
   96GLU    OE1 1521   1.239   5.690  22.307
   96GLU    OE2 1522   1.026   5.693  22.260
   96GLU      C 1523   1.123   6.135  22.153
   96GLU      O 1524   1.224   6.098  22.095
   97LYS      N 1525   1.109   6.259  22.203
   97LYS     HN 1526   1.027   6.283  22.255
   97LYS     CA 1527   1.205   6.370  22.191
   97LYS     HA 1528   1.227   6.385  22.086
   97LYS     CB 1529   1.142   6.496  22.254
   97LYS    HB1 1530   1.121   6.475  22.361
   97LYS    HB2 1531   1.046   6.516  22.202
   97LYS     CG 1532   1.230   6.622  22.245
   97LYS    HG1 1533   1.229   6.660  22.141
   97LYS    HG2 1534   1.334   6.596  22.273
   97LYS     CD 1535   1.178   6.732  22.339
   97LYS    HD1 1536   1.165   6.690  22.441
   97LYS    HD2 1537   1.080   6.768  22.302
   97LYS     CE 1538   1.278   6.849  22.343
   97LYS    HE1 1539   1.276   6.903  22.246
   97LYS    HE2 1540   1.380   6.810  22.364
   97LYS     NZ 1541   1.244   6.946  22.450
   97LYS    HZ1 1542   1.245   6.898  22.542
   97LYS    HZ2 1543   1.149   6.985  22.432
   97LYS    HZ3 1544   1.313   7.023  22.450
   97LYS      C 1545   1.342   6.336  22.252
   97LYS      O 1546   1.441   6.329  22.179
   98SER      N 1547   1.347   6.313  22.383
   98SER     HN 1548   1.263   6.306  22.437
   98SER     CA 1549   1.472   6.295  22.461
   98SER     HA 1550   1.550   6.267  22.391
   98SER     CB 1551   1.511   6.424  22.535
   98SER    HB1 1552   1.604   6.407  22.593
   98SER    HB2 1553   1.429   6.454  22.604
   98SER     OG 1554   1.533   6.528  22.442
   98SER    HG1 1555   1.586   6.594  22.488
   98SER      C 1556   1.466   6.174  22.554
   98SER      O 1557   1.505   6.179  22.671
   99ASN      N 1558   1.417   6.062  22.502
   99ASN     HN 1559   1.382   6.058  22.409
   99ASN     CA 1560   1.409   5.935  22.576
   99ASN     HA 1561   1.354   5.864  22.516
   99ASN     CB 1562   1.551   5.881  22.606
   99ASN    HB1 1563   1.544   5.772  22.623
   99ASN    HB2 1564   1.588   5.930  22.698
   99ASN     CG 1565   1.655   5.903  22.497
   99ASN    OD1 1566   1.670   5.825  22.404
   99ASN    ND2 1567   1.730   6.010  22.504
   99ASN   HD21 1568   1.799   6.028  22.434
   99ASN   HD22 1569   1.718   6.075  22.580
   99ASN      C 1570   1.320   5.942  22.702
   99ASN      O 1571   1.344   5.867  22.796
  100ILE      N 1572   1.223   6.034  22.709
  100ILE     HN 1573   1.195   6.086  22.629
  100ILE     CA 1574   1.149   6.068  22.833
  100ILE     HA 1575   1.219   6.066  22.915
  100ILE     CB 1576   1.082   6.207  22.823
  100ILE     HB 1577   1.037   6.233  22.921
  100ILE    CG2 1578   1.185   6.314  22.784
  100ILE   HG21 1579   1.217   6.299  22.679
  100ILE   HG22 1580   1.274   6.306  22.850
  100ILE   HG23 1581   1.140   6.415  22.794
  100ILE    CG1 1582   0.960   6.212  22.728
  100ILE   HG11 1583   0.971   6.133  22.651
  100ILE   HG12 1584   0.959   6.311  22.678
  100ILE     CD 1585   0.827   6.192  22.800
  100ILE    HD1 1586   0.812   6.271  22.877
  100ILE    HD2 1587   0.825   6.093  22.851
  100ILE    HD3 1588   0.743   6.198  22.727
  100ILE      C 1589   1.046   5.963  22.879
  100ILE      O 1590   1.007   5.962  22.995
  101ILE      N 1591   1.002   5.875  22.790
  101ILE     HN 1592   1.023   5.884  22.692
  101ILE     CA 1593   0.920   5.758  22.826
  101ILE     HA 1594   0.854   5.787  22.906
  101ILE     CB 1595   0.838   5.708  22.705
  101ILE     HB 1596   0.906   5.690  22.619
  101ILE    CG2 1597   0.765   5.578  22.741
  101ILE   HG21 1598   0.697   5.595  22.827
  101ILE   HG22 1599   0.839   5.500  22.770
  101ILE   HG23 1600   0.706   5.542  22.654
  101ILE    CG1 1601   0.738   5.817  22.662
  101ILE   HG11 1602   0.794   5.911  22.642
  101ILE   HG12 1603   0.667   5.834  22.746
  101ILE     CD 1604   0.656   5.783  22.537
  101ILE    HD1 1605   0.597   5.690  22.554
  101ILE    HD2 1606   0.724   5.766  22.451
  101ILE    HD3 1607   0.586   5.866  22.513
  101ILE      C 1608   1.014   5.650  22.882
  101ILE      O 1609   1.092   5.592  22.806
  102ARG      N 1610   1.011   5.625  23.013
  102ARG     HN 1611   0.932   5.651  23.069
  102ARG     CA 1612   1.121   5.559  23.087
  102ARG     HA 1613   1.186   5.512  23.014
  102ARG     CB 1614   1.198   5.665  23.169
  102ARG    HB1 1615   1.261   5.613  23.245
  102ARG    HB2 1616   1.126   5.731  23.221
  102ARG     CG 1617   1.286   5.748  23.077
  102ARG    HG1 1618   1.221   5.800  23.003
  102ARG    HG2 1619   1.355   5.680  23.022
  102ARG     CD 1620   1.370   5.853  23.149
  102ARG    HD1 1621   1.448   5.804  23.211
  102ARG    HD2 1622   1.305   5.917  23.213
  102ARG     NE 1623   1.437   5.939  23.050
  102ARG     HE 1624   1.452   5.898  22.960
  102ARG     CZ 1625   1.479   6.062  23.065
  102ARG    NH1 1626   1.476   6.123  23.180
  102ARG   HH11 1627   1.441   6.076  23.261
  102ARG   HH12 1628   1.509   6.217  23.187
  102ARG    NH2 1629   1.524   6.129  22.963
  102ARG   HH21 1630   1.528   6.086  22.873
  102ARG   HH22 1631   1.556   6.223  22.975
  102ARG      C 1632   1.083   5.439  23.171
  102ARG      O 1633   1.172   5.379  23.232
  103GLY      N 1634   0.957   5.397  23.176
  103GLY     HN 1635   0.883   5.445  23.131
  103GLY     CA 1636   0.923   5.276  23.250
  103GLY    HA1 1637   0.940   5.296  23.355
  103GLY    HA2 1638   0.989   5.198  23.216
  103GLY      C 1639   0.780   5.230  23.232
  103GLY      O 1640   0.700   5.292  23.163
  104TRP      N 1641   0.746   5.120  23.299
  104TRP     HN 1642   0.813   5.072  23.354
  104TRP     CA 1643   0.613   5.062  23.297
  104TRP     HA 1644   0.542   5.143  23.283
  104TRP     CB 1645   0.599   4.959  23.184
  104TRP    HB1 1646   0.494   4.922  23.186
  104TRP    HB2 1647   0.668   4.875  23.206
  104TRP     CG 1648   0.627   5.005  23.046
  104TRP    CD1 1649   0.535   5.045  22.954
  104TRP    HD1 1650   0.428   5.048  22.971
  104TRP    NE1 1651   0.599   5.082  22.837
  104TRP    HE1 1652   0.553   5.113  22.757
  104TRP    CE2 1653   0.735   5.068  22.848
  104TRP    CD2 1654   0.756   5.019  22.980
  104TRP    CE3 1655   0.890   4.996  23.020
  104TRP    HE3 1656   0.912   4.958  23.119
  104TRP    CZ3 1657   0.997   5.023  22.933
  104TRP    HZ3 1658   1.098   5.007  22.967
  104TRP    CZ2 1659   0.841   5.092  22.760
  104TRP    HZ2 1660   0.824   5.127  22.660
  104TRP    CH2 1661   0.973   5.069  22.803
  104TRP    HH2 1662   1.056   5.087  22.736
  104TRP      C 1663   0.580   4.999  23.431
  104TRP      O 1664   0.667   4.958  23.508
  105ILE      N 1665   0.451   4.990  23.459
  105ILE     HN 1666   0.383   5.024  23.395
  105ILE     CA 1667   0.396   4.933  23.581
  105ILE     HA 1668   0.475   4.881  23.634
  105ILE     CB 1669   0.337   5.045  23.668
  105ILE     HB 1670   0.273   5.110  23.604
  105ILE    CG2 1671   0.252   4.988  23.782
  105ILE   HG21 1672   0.308   4.909  23.837
  105ILE   HG22 1673   0.159   4.943  23.741
  105ILE   HG23 1674   0.225   5.069  23.854
  105ILE    CG1 1675   0.450   5.133  23.723
  105ILE   HG11 1676   0.519   5.158  23.639
  105ILE   HG12 1677   0.506   5.075  23.799
  105ILE     CD 1678   0.402   5.264  23.786
  105ILE    HD1 1679   0.349   5.242  23.882
  105ILE    HD2 1680   0.331   5.316  23.718
  105ILE    HD3 1681   0.489   5.330  23.808
  105ILE      C 1682   0.292   4.830  23.540
  105ILE      O 1683   0.219   4.854  23.444
  106PHE      N 1684   0.281   4.719  23.612
  106PHE     HN 1685   0.338   4.705  23.693
  106PHE     CA 1686   0.189   4.610  23.581
  106PHE     HA 1687   0.108   4.650  23.523
  106PHE     CB 1688   0.261   4.499  23.503
  106PHE    HB1 1689   0.185   4.428  23.463
  106PHE    HB2 1690   0.330   4.446  23.571
  106PHE     CG 1691   0.343   4.544  23.384
  106PHE    CD1 1692   0.471   4.599  23.405
  106PHE    HD1 1693   0.511   4.606  23.505
  106PHE    CE1 1694   0.547   4.643  23.297
  106PHE    HE1 1695   0.645   4.685  23.313
  106PHE     CZ 1696   0.495   4.635  23.166
  106PHE     HZ 1697   0.553   4.671  23.083
  106PHE    CD2 1698   0.293   4.531  23.253
  106PHE    HD2 1699   0.197   4.485  23.237
  106PHE    CE2 1700   0.368   4.579  23.145
  106PHE    HE2 1701   0.329   4.572  23.045
  106PHE      C 1702   0.129   4.550  23.708
  106PHE      O 1703   0.187   4.560  23.816
  107GLY      N 1704   0.016   4.481  23.696
  107GLY     HN 1705  -0.035   4.478  23.611
  107GLY     CA 1706  -0.040   4.404  23.808
  107GLY    HA1 1707  -0.026   4.462  23.898
  107GLY    HA2 1708   0.013   4.311  23.814
  107GLY      C 1709  -0.189   4.375  23.791
  107GLY      O 1710  -0.245   4.394  23.683
  108THR      N 1711  -0.253   4.328  23.898
  108THR     HN 1712  -0.204   4.287  23.974
  108THR     CA 1713  -0.399   4.333  23.910
  108THR     HA 1714  -0.440   4.354  23.812
  108THR     CB 1715  -0.456   4.201  23.964
  108THR     HB 1716  -0.400   4.169  24.054
  108THR    OG1 1717  -0.445   4.101  23.864
  108THR    HG1 1718  -0.354   4.071  23.868
  108THR    CG2 1719  -0.605   4.208  23.997
  108THR   HG21 1720  -0.661   4.252  23.912
  108THR   HG22 1721  -0.620   4.273  24.086
  108THR   HG23 1722  -0.645   4.107  24.017
  108THR      C 1723  -0.441   4.455  23.992
  108THR      O 1724  -0.498   4.549  23.938
  109THR      N 1725  -0.412   4.456  24.123
  109THR     HN 1726  -0.351   4.387  24.163
  109THR     CA 1727  -0.464   4.556  24.217
  109THR     HA 1728  -0.556   4.596  24.175
  109THR     CB 1729  -0.493   4.495  24.356
  109THR     HB 1730  -0.398   4.487  24.413
  109THR    OG1 1731  -0.550   4.367  24.346
  109THR    HG1 1732  -0.535   4.325  24.431
  109THR    CG2 1733  -0.592   4.581  24.436
  109THR   HG21 1734  -0.688   4.588  24.381
  109THR   HG22 1735  -0.551   4.683  24.450
  109THR   HG23 1736  -0.611   4.534  24.535
  109THR      C 1737  -0.373   4.679  24.226
  109THR      O 1738  -0.322   4.714  24.332
  110LEU      N 1739  -0.358   4.749  24.115
  110LEU     HN 1740  -0.394   4.718  24.027
  110LEU     CA 1741  -0.286   4.878  24.111
  110LEU     HA 1742  -0.189   4.864  24.156
  110LEU     CB 1743  -0.271   4.926  23.965
  110LEU    HB1 1744  -0.238   5.032  23.967
  110LEU    HB2 1745  -0.370   4.920  23.916
  110LEU     CG 1746  -0.170   4.846  23.880
  110LEU     HG 1747  -0.075   4.835  23.937
  110LEU    CD1 1748  -0.219   4.707  23.841
  110LEU   HD11 1749  -0.322   4.714  23.798
  110LEU   HD12 1750  -0.223   4.642  23.931
  110LEU   HD13 1751  -0.152   4.662  23.765
  110LEU    CD2 1752  -0.142   4.923  23.750
  110LEU   HD21 1753  -0.099   5.023  23.773
  110LEU   HD22 1754  -0.236   4.937  23.693
  110LEU   HD23 1755  -0.069   4.866  23.688
  110LEU      C 1756  -0.352   4.985  24.201
  110LEU      O 1757  -0.295   5.091  24.226
  111ASP      N 1758  -0.468   4.955  24.261
  111ASP     HN 1759  -0.530   4.888  24.220
  111ASP     CA 1760  -0.516   5.013  24.387
  111ASP     HA 1761  -0.503   5.120  24.382
  111ASP     CB 1762  -0.665   4.977  24.410
  111ASP    HB1 1763  -0.696   5.019  24.508
  111ASP    HB2 1764  -0.674   4.866  24.413
  111ASP     CG 1765  -0.763   5.029  24.304
  111ASP    OD1 1766  -0.881   4.987  24.309
  111ASP    OD2 1767  -0.726   5.112  24.219
  111ASP      C 1768  -0.427   4.973  24.509
  111ASP      O 1769  -0.475   4.930  24.613
  112SER      N 1770  -0.295   4.994  24.497
  112SER     HN 1771  -0.254   5.009  24.408
  112SER     CA 1772  -0.200   4.998  24.609
  112SER     HA 1773  -0.101   5.012  24.569
  112SER     CB 1774  -0.239   5.114  24.702
  112SER    HB1 1775  -0.329   5.087  24.761
  112SER    HB2 1776  -0.261   5.205  24.641
  112SER     OG 1777  -0.134   5.143  24.790
  112SER    HG1 1778  -0.119   5.063  24.841
  112SER      C 1779  -0.171   4.867  24.686
  112SER      O 1780  -0.118   4.874  24.798
  113LYS      N 1781  -0.202   4.749  24.632
  113LYS     HN 1782  -0.241   4.741  24.540
  113LYS     CA 1783  -0.184   4.621  24.704
  113LYS     HA 1784  -0.087   4.622  24.751
  113LYS     CB 1785  -0.296   4.606  24.810
  113LYS    HB1 1786  -0.295   4.697  24.874
  113LYS    HB2 1787  -0.274   4.517  24.873
  113LYS     CG 1788  -0.436   4.590  24.749
  113LYS    HG1 1789  -0.431   4.513  24.670
  113LYS    HG2 1790  -0.466   4.687  24.704
  113LYS     CD 1791  -0.542   4.549  24.852
  113LYS    HD1 1792  -0.643   4.558  24.806
  113LYS    HD2 1793  -0.536   4.617  24.939
  113LYS     CE 1794  -0.521   4.404  24.900
  113LYS    HE1 1795  -0.426   4.397  24.957
  113LYS    HE2 1796  -0.519   4.336  24.813
  113LYS     NZ 1797  -0.631   4.361  24.990
  113LYS    HZ1 1798  -0.721   4.366  24.939
  113LYS    HZ2 1799  -0.634   4.423  25.073
  113LYS    HZ3 1800  -0.613   4.263  25.021
  113LYS      C 1801  -0.175   4.497  24.612
  113LYS      O 1802  -0.163   4.508  24.491
  114THR      N 1803  -0.183   4.380  24.674
  114THR     HN 1804  -0.187   4.379  24.773
  114THR     CA 1805  -0.186   4.243  24.617
  114THR     HA 1806  -0.185   4.173  24.700
  114THR     CB 1807  -0.310   4.220  24.529
  114THR     HB 1808  -0.302   4.282  24.437
  114THR    OG1 1809  -0.429   4.257  24.597
  114THR    HG1 1810  -0.441   4.191  24.666
  114THR    CG2 1811  -0.329   4.074  24.490
  114THR   HG21 1812  -0.341   4.011  24.580
  114THR   HG22 1813  -0.241   4.039  24.433
  114THR   HG23 1814  -0.420   4.064  24.427
  114THR      C 1815  -0.057   4.201  24.546
  114THR      O 1816   0.007   4.105  24.588
  115GLN      N 1817  -0.020   4.271  24.439
  115GLN     HN 1818  -0.077   4.345  24.405
  115GLN     CA 1819   0.103   4.249  24.362
  115GLN     HA 1820   0.186   4.258  24.431
  115GLN     CB 1821   0.105   4.111  24.293
  115GLN    HB1 1822   0.108   4.033  24.372
  115GLN    HB2 1823   0.198   4.104  24.233
  115GLN     CG 1824  -0.015   4.082  24.201
  115GLN    HG1 1825   0.007   4.120  24.099
  115GLN    HG2 1826  -0.105   4.133  24.241
  115GLN     CD 1827  -0.044   3.932  24.193
  115GLN    OE1 1828   0.039   3.852  24.154
  115GLN    NE2 1829  -0.163   3.888  24.226
  115GLN   HE21 1830  -0.183   3.790  24.221
  115GLN   HE22 1831  -0.233   3.952  24.257
  115GLN      C 1832   0.116   4.358  24.256
  115GLN      O 1833   0.018   4.394  24.190
  116SER      N 1834   0.237   4.408  24.234
  116SER     HN 1835   0.313   4.391  24.296
  116SER     CA 1836   0.267   4.489  24.116
  116SER     HA 1837   0.208   4.451  24.034
  116SER     CB 1838   0.233   4.635  24.143
  116SER    HB1 1839   0.127   4.643  24.175
  116SER    HB2 1840   0.248   4.694  24.050
  116SER     OG 1841   0.315   4.688  24.244
  116SER    HG1 1842   0.324   4.619  24.310
  116SER      C 1843   0.411   4.471  24.075
  116SER      O 1844   0.499   4.446  24.158
  117LEU      N 1845   0.436   4.485  23.945
  117LEU     HN 1846   0.363   4.500  23.880
  117LEU     CA 1847   0.569   4.480  23.887
  117LEU     HA 1848   0.641   4.461  23.966
  117LEU     CB 1849   0.573   4.368  23.782
  117LEU    HB1 1850   0.507   4.397  23.697
  117LEU    HB2 1851   0.534   4.275  23.828
  117LEU     CG 1852   0.713   4.338  23.726
  117LEU     HG 1853   0.789   4.350  23.806
  117LEU    CD1 1854   0.717   4.195  23.673
  117LEU   HD11 1855   0.642   4.182  23.592
  117LEU   HD12 1856   0.694   4.123  23.755
  117LEU   HD13 1857   0.818   4.172  23.631
  117LEU    CD2 1858   0.751   4.429  23.610
  117LEU   HD21 1859   0.750   4.535  23.643
  117LEU   HD22 1860   0.678   4.417  23.527
  117LEU   HD23 1861   0.853   4.404  23.574
  117LEU      C 1862   0.603   4.619  23.834
  117LEU      O 1863   0.526   4.676  23.757
  118LEU      N 1864   0.716   4.671  23.877
  118LEU     HN 1865   0.772   4.622  23.943
  118LEU     CA 1866   0.771   4.799  23.836
  118LEU     HA 1867   0.697   4.853  23.780
  118LEU     CB 1868   0.810   4.875  23.964
  118LEU    HB1 1869   0.876   4.809  24.024
  118LEU    HB2 1870   0.718   4.895  24.021
  118LEU     CG 1871   0.883   5.008  23.940
  118LEU     HG 1872   0.969   4.991  23.871
  118LEU    CD1 1873   0.789   5.111  23.879
  118LEU   HD11 1874   0.695   5.117  23.937
  118LEU   HD12 1875   0.764   5.083  23.774
  118LEU   HD13 1876   0.838   5.211  23.880
  118LEU    CD2 1877   0.937   5.062  24.072
  118LEU   HD21 1878   1.009   4.990  24.117
  118LEU   HD22 1879   0.854   5.079  24.143
  118LEU   HD23 1880   0.990   5.158  24.054
  118LEU      C 1881   0.892   4.775  23.746
  118LEU      O 1882   0.979   4.695  23.779
  119ILE      N 1883   0.900   4.850  23.637
  119ILE     HN 1884   0.821   4.902  23.605
  119ILE     CA 1885   1.019   4.864  23.554
  119ILE     HA 1886   1.101   4.817  23.606
  119ILE     CB 1887   1.000   4.798  23.416
  119ILE     HB 1888   0.919   4.850  23.360
  119ILE    CG2 1889   1.132   4.808  23.338
  119ILE   HG21 1890   1.217   4.772  23.401
  119ILE   HG22 1891   1.152   4.914  23.310
  119ILE   HG23 1892   1.128   4.745  23.247
  119ILE    CG1 1893   0.949   4.653  23.428
  119ILE   HG11 1894   0.853   4.654  23.483
  119ILE   HG12 1895   1.023   4.596  23.489
  119ILE     CD 1896   0.929   4.579  23.296
  119ILE    HD1 1897   1.027   4.558  23.248
  119ILE    HD2 1898   0.869   4.642  23.227
  119ILE    HD3 1899   0.876   4.483  23.314
  119ILE      C 1900   1.048   5.012  23.538
  119ILE      O 1901   0.958   5.089  23.503
  120VAL      N 1902   1.173   5.053  23.556
  120VAL     HN 1903   1.244   4.990  23.587
  120VAL     CA 1904   1.217   5.191  23.535
  120VAL     HA 1905   1.151   5.234  23.460
  120VAL     CB 1906   1.212   5.277  23.663
  120VAL     HB 1907   1.309   5.268  23.717
  120VAL    CG1 1908   1.186   5.423  23.627
  120VAL   HG11 1909   1.089   5.433  23.574
  120VAL   HG12 1910   1.267   5.461  23.560
  120VAL   HG13 1911   1.182   5.485  23.719
  120VAL    CG2 1912   1.107   5.234  23.766
  120VAL   HG21 1913   1.125   5.130  23.799
  120VAL   HG22 1914   1.005   5.240  23.721
  120VAL   HG23 1915   1.112   5.301  23.855
  120VAL      C 1916   1.358   5.193  23.479
  120VAL      O 1917   1.438   5.107  23.513
  121ASN      N 1918   1.391   5.290  23.395
  121ASN     HN 1919   1.325   5.360  23.369
  121ASN     CA 1920   1.523   5.303  23.334
  121ASN     HA 1921   1.594   5.248  23.393
  121ASN     CB 1922   1.513   5.247  23.191
  121ASN    HB1 1923   1.441   5.308  23.133
  121ASN    HB2 1924   1.476   5.142  23.197
  121ASN     CG 1925   1.645   5.246  23.117
  121ASN    OD1 1926   1.703   5.143  23.087
  121ASN    ND2 1927   1.696   5.361  23.082
  121ASN   HD21 1928   1.790   5.365  23.046
  121ASN   HD22 1929   1.642   5.444  23.091
  121ASN      C 1930   1.572   5.449  23.343
  121ASN      O 1931   1.496   5.542  23.321
  122ASN      N 1932   1.702   5.468  23.367
  122ASN     HN 1933   1.760   5.392  23.393
  122ASN     CA 1934   1.770   5.597  23.360
  122ASN     HA 1935   1.713   5.662  23.294
  122ASN     CB 1936   1.778   5.657  23.502
  122ASN    HB1 1937   1.675   5.668  23.542
  122ASN    HB2 1938   1.826   5.757  23.495
  122ASN     CG 1939   1.858   5.572  23.599
  122ASN    OD1 1940   1.959   5.511  23.563
  122ASN    ND2 1941   1.810   5.567  23.722
  122ASN   HD22 1942   1.744   5.635  23.754
  122ASN      C 1943   1.904   5.585  23.284
  122ASN      O 1944   1.926   5.488  23.211
  123ALA      N 1945   1.991   5.685  23.296
  123ALA     HN 1946   1.977   5.757  23.363
  123ALA     CA 1947   2.111   5.698  23.214
  123ALA     HA 1948   2.082   5.706  23.110
  123ALA     CB 1949   2.184   5.825  23.260
  123ALA    HB1 1950   2.212   5.817  23.367
  123ALA    HB2 1951   2.118   5.913  23.247
  123ALA    HB3 1952   2.277   5.839  23.201
  123ALA      C 1953   2.208   5.579  23.219
  123ALA      O 1954   2.283   5.558  23.123
  124THR      N 1955   2.209   5.500  23.327
  124THR     HN 1956   2.140   5.508  23.399
  124THR     CA 1957   2.312   5.397  23.348
  124THR     HA 1958   2.366   5.386  23.255
  124THR     CB 1959   2.410   5.434  23.461
  124THR     HB 1960   2.498   5.367  23.457
  124THR    OG1 1961   2.348   5.421  23.586
  124THR    HG1 1962   2.418   5.430  23.651
  124THR    CG2 1963   2.465   5.576  23.450
  124THR   HG21 1964   2.385   5.650  23.471
  124THR   HG22 1965   2.503   5.594  23.347
  124THR   HG23 1966   2.547   5.591  23.523
  124THR      C 1967   2.258   5.257  23.375
  124THR      O 1968   2.337   5.163  23.381
  125ASN      N 1969   2.127   5.241  23.393
  125ASN     HN 1970   2.064   5.318  23.392
  125ASN     CA 1971   2.065   5.110  23.415
  125ASN     HA 1972   2.103   5.042  23.340
  125ASN     CB 1973   2.099   5.059  23.557
  125ASN    HB1 1974   2.209   5.045  23.564
  125ASN    HB2 1975   2.049   4.961  23.572
  125ASN     CG 1976   2.056   5.152  23.668
  125ASN    OD1 1977   1.952   5.133  23.730
  125ASN    ND2 1978   2.135   5.252  23.700
  125ASN   HD21 1979   2.213   5.274  23.642
  125ASN   HD22 1980   2.117   5.305  23.782
  125ASN      C 1981   1.913   5.109  23.392
  125ASN      O 1982   1.847   5.213  23.392
  126VAL      N 1983   1.859   4.989  23.378
  126VAL     HN 1984   1.915   4.913  23.345
  126VAL     CA 1985   1.720   4.953  23.405
  126VAL     HA 1986   1.664   5.044  23.413
  126VAL     CB 1987   1.660   4.863  23.296
  126VAL     HB 1988   1.667   4.917  23.199
  126VAL    CG1 1989   1.728   4.726  23.280
  126VAL   HG11 1990   1.721   4.669  23.375
  126VAL   HG12 1991   1.835   4.741  23.255
  126VAL   HG13 1992   1.678   4.668  23.199
  126VAL    CG2 1993   1.511   4.836  23.319
  126VAL   HG21 1994   1.454   4.931  23.320
  126VAL   HG22 1995   1.497   4.785  23.418
  126VAL   HG23 1996   1.470   4.771  23.238
  126VAL      C 1997   1.715   4.885  23.542
  126VAL      O 1998   1.800   4.802  23.575
  127VAL      N 1999   1.614   4.919  23.622
  127VAL     HN 2000   1.556   4.996  23.598
  127VAL     CA 2001   1.577   4.853  23.747
  127VAL     HA 2002   1.647   4.773  23.764
  127VAL     CB 2003   1.580   4.952  23.865
  127VAL     HB 2004   1.684   4.990  23.876
  127VAL    CG1 2005   1.485   5.071  23.846
  127VAL   HG11 2006   1.384   5.034  23.818
  127VAL   HG12 2007   1.523   5.137  23.765
  127VAL   HG13 2008   1.477   5.128  23.941
  127VAL    CG2 2009   1.544   4.883  23.997
  127VAL   HG21 2010   1.605   4.791  24.010
  127VAL   HG22 2011   1.437   4.856  23.997
  127VAL   HG23 2012   1.565   4.952  24.082
  127VAL      C 2013   1.441   4.786  23.729
  127VAL      O 2014   1.353   4.837  23.659
  128ILE      N 2015   1.425   4.671  23.791
  128ILE     HN 2016   1.499   4.630  23.844
  128ILE     CA 2017   1.301   4.594  23.791
  128ILE     HA 2018   1.221   4.659  23.758
  128ILE     CB 2019   1.313   4.473  23.696
  128ILE     HB 2020   1.401   4.411  23.726
  128ILE    CG2 2021   1.186   4.387  23.702
  128ILE   HG21 2022   1.098   4.447  23.672
  128ILE   HG22 2023   1.170   4.350  23.806
  128ILE   HG23 2024   1.195   4.300  23.633
  128ILE    CG1 2025   1.345   4.519  23.552
  128ILE   HG11 2026   1.438   4.579  23.555
  128ILE   HG12 2027   1.261   4.585  23.518
  128ILE     CD 2028   1.362   4.407  23.450
  128ILE    HD1 2029   1.264   4.358  23.430
  128ILE    HD2 2030   1.433   4.331  23.489
  128ILE    HD3 2031   1.401   4.448  23.354
  128ILE      C 2032   1.272   4.551  23.933
  128ILE      O 2033   1.362   4.505  24.003
  129LYS      N 2034   1.148   4.566  23.979
  129LYS     HN 2035   1.076   4.606  23.924
  129LYS     CA 2036   1.109   4.524  24.114
  129LYS     HA 2037   1.175   4.445  24.146
  129LYS     CB 2038   1.116   4.642  24.212
  129LYS    HB1 2039   1.094   4.605  24.314
  129LYS    HB2 2040   1.039   4.717  24.183
  129LYS     CG 2041   1.253   4.712  24.214
  129LYS    HG1 2042   1.268   4.763  24.116
  129LYS    HG2 2043   1.332   4.634  24.226
  129LYS     CD 2044   1.270   4.816  24.325
  129LYS    HD1 2045   1.181   4.883  24.327
  129LYS    HD2 2046   1.360   4.878  24.305
  129LYS     CE 2047   1.284   4.748  24.462
  129LYS    HE1 2048   1.366   4.672  24.457
  129LYS    HE2 2049   1.188   4.698  24.489
  129LYS     NZ 2050   1.318   4.844  24.570
  129LYS    HZ1 2051   1.231   4.893  24.601
  129LYS    HZ2 2052   1.386   4.913  24.535
  129LYS    HZ3 2053   1.359   4.792  24.650
  129LYS      C 2054   0.968   4.465  24.113
  129LYS      O 2055   0.882   4.514  24.040
  130VAL      N 2056   0.942   4.367  24.198
  130VAL     HN 2057   1.014   4.322  24.250
  130VAL     CA 2058   0.806   4.318  24.223
  130VAL     HA 2059   0.738   4.377  24.164
  130VAL     CB 2060   0.792   4.170  24.188
  130VAL     HB 2061   0.861   4.110  24.252
  130VAL    CG1 2062   0.648   4.122  24.209
  130VAL   HG11 2063   0.579   4.180  24.145
  130VAL   HG12 2064   0.619   4.136  24.316
  130VAL   HG13 2065   0.640   4.014  24.183
  130VAL    CG2 2066   0.829   4.144  24.042
  130VAL   HG21 2067   0.934   4.175  24.023
  130VAL   HG22 2068   0.762   4.203  23.975
  130VAL   HG23 2069   0.819   4.036  24.019
  130VAL      C 2070   0.772   4.341  24.369
  130VAL      O 2071   0.840   4.288  24.456
  131CYS      N 2072   0.669   4.420  24.397
  131CYS     HN 2073   0.614   4.462  24.325
  131CYS     CA 2074   0.629   4.453  24.534
  131CYS     HA 2075   0.650   4.367  24.596
  131CYS     CB 2076   0.705   4.577  24.586
  131CYS    HB1 2077   0.692   4.578  24.696
  131CYS    HB2 2078   0.655   4.665  24.542
  131CYS     SG 2079   0.883   4.593  24.552
  131CYS      C 2080   0.479   4.482  24.544
  131CYS      O 2081   0.417   4.527  24.447
  132GLU      N 2082   0.421   4.469  24.663
  132GLU     HN 2083   0.459   4.411  24.735
  132GLU     CA 2084   0.297   4.540  24.697
  132GLU     HA 2085   0.234   4.540  24.610
  132GLU     CB 2086   0.223   4.473  24.815
  132GLU    HB1 2087   0.137   4.537  24.844
  132GLU    HB2 2088   0.293   4.466  24.901
  132GLU     CG 2089   0.171   4.333  24.783
  132GLU    HG1 2090   0.256   4.262  24.778
  132GLU    HG2 2091   0.119   4.334  24.685
  132GLU     CD 2092   0.072   4.283  24.891
  132GLU    OE1 2093  -0.031   4.351  24.914
  132GLU    OE2 2094   0.094   4.176  24.952
  132GLU      C 2095   0.326   4.688  24.726
  132GLU      O 2096   0.306   4.738  24.836
  133PHE      N 2097   0.379   4.760  24.626
  133PHE     HN 2098   0.403   4.718  24.539
  133PHE     CA 2099   0.404   4.903  24.637
  133PHE     HA 2100   0.481   4.918  24.712
  133PHE     CB 2101   0.450   4.958  24.502
  133PHE    HB1 2102   0.447   5.069  24.505
  133PHE    HB2 2103   0.382   4.920  24.423
  133PHE     CG 2104   0.590   4.919  24.461
  133PHE    CD1 2105   0.613   4.830  24.354
  133PHE    HD1 2106   0.529   4.783  24.305
  133PHE    CE1 2107   0.743   4.802  24.312
  133PHE    HE1 2108   0.760   4.732  24.231
  133PHE     CZ 2109   0.852   4.865  24.375
  133PHE     HZ 2110   0.953   4.844  24.341
  133PHE    CD2 2111   0.700   4.981  24.523
  133PHE    HD2 2112   0.683   5.050  24.605
  133PHE    CE2 2113   0.831   4.954  24.480
  133PHE    HE2 2114   0.914   5.003  24.528
  133PHE      C 2115   0.280   4.981  24.683
  133PHE      O 2116   0.167   4.950  24.644
  134GLN      N 2117   0.300   5.087  24.763
  134GLN     HN 2118   0.388   5.107  24.805
  134GLN     CA 2119   0.191   5.179  24.791
  134GLN     HA 2120   0.098   5.123  24.790
  134GLN     CB 2121   0.208   5.248  24.927
  134GLN    HB1 2122   0.298   5.313  24.923
  134GLN    HB2 2123   0.223   5.170  25.005
  134GLN     CG 2124   0.086   5.333  24.964
  134GLN    HG1 2125  -0.004   5.268  24.968
  134GLN    HG2 2126   0.071   5.411  24.887
  134GLN     CD 2127   0.102   5.401  25.099
  134GLN    OE1 2128   0.120   5.522  25.109
  134GLN    NE2 2129   0.096   5.328  25.209
  134GLN   HE21 2130   0.106   5.371  25.298
  134GLN   HE22 2131   0.081   5.230  25.202
  134GLN      C 2132   0.176   5.278  24.675
  134GLN      O 2133   0.263   5.361  24.651
  135PHE      N 2134   0.067   5.265  24.599
  135PHE     HN 2135  -0.005   5.199  24.621
  135PHE     CA 2136   0.043   5.343  24.477
  135PHE     HA 2137   0.137   5.352  24.425
  135PHE     CB 2138  -0.062   5.277  24.388
  135PHE    HB1 2139  -0.112   5.355  24.327
  135PHE    HB2 2140  -0.137   5.225  24.452
  135PHE     CG 2141  -0.007   5.173  24.291
  135PHE    CD1 2142  -0.017   5.195  24.153
  135PHE    HD1 2143  -0.061   5.286  24.115
  135PHE    CE1 2144   0.030   5.098  24.063
  135PHE    HE1 2145   0.022   5.115  23.956
  135PHE     CZ 2146   0.087   4.979  24.111
  135PHE     HZ 2147   0.121   4.904  24.042
  135PHE    CD2 2148   0.053   5.056  24.339
  135PHE    HD2 2149   0.064   5.041  24.445
  135PHE    CE2 2150   0.100   4.959  24.249
  135PHE    HE2 2151   0.145   4.868  24.286
  135PHE      C 2152   0.000   5.486  24.508
  135PHE      O 2153  -0.102   5.510  24.573
  136CYS      N 2154   0.071   5.582  24.449
  136CYS     HN 2155   0.166   5.568  24.422
  136CYS     CA 2156   0.015   5.715  24.420
  136CYS     HA 2157  -0.049   5.744  24.502
  136CYS     CB 2158   0.133   5.812  24.407
  136CYS    HB1 2159   0.094   5.915  24.399
  136CYS    HB2 2160   0.188   5.788  24.313
  136CYS     SG 2161   0.245   5.799  24.549
  136CYS      C 2162  -0.076   5.707  24.296
  136CYS      O 2163  -0.065   5.613  24.217
  137ASN      N 2164  -0.170   5.801  24.277
  137ASN     HN 2165  -0.176   5.882  24.335
  137ASN     CA 2166  -0.270   5.789  24.170
  137ASN     HA 2167  -0.316   5.692  24.177
  137ASN     CB 2168  -0.376   5.900  24.185
  137ASN    HB1 2169  -0.429   5.911  24.088
  137ASN    HB2 2170  -0.325   5.995  24.209
  137ASN     CG 2171  -0.480   5.873  24.292
  137ASN    OD1 2172  -0.488   5.942  24.393
  137ASN    ND2 2173  -0.565   5.774  24.274
  137ASN   HD21 2174  -0.634   5.753  24.342
  137ASN   HD22 2175  -0.559   5.718  24.190
  137ASN      C 2176  -0.209   5.793  24.028
  137ASN      O 2177  -0.270   5.741  23.935
  138ASP      N 2178  -0.091   5.854  24.011
  138ASP     HN 2179  -0.036   5.882  24.089
  138ASP     CA 2180  -0.033   5.884  23.880
  138ASP     HA 2181  -0.079   5.820  23.806
  138ASP     CB 2182  -0.059   6.032  23.846
  138ASP    HB1 2183  -0.032   6.051  23.740
  138ASP    HB2 2184   0.004   6.096  23.912
  138ASP     CG 2185  -0.206   6.069  23.868
  138ASP    OD1 2186  -0.240   6.127  23.973
  138ASP    OD2 2187  -0.289   6.034  23.781
  138ASP      C 2188   0.118   5.851  23.873
  138ASP      O 2189   0.192   5.887  23.965
  139PRO      N 2190   0.166   5.786  23.766
  139PRO     CD 2191   0.087   5.717  23.665
  139PRO    HD1 2192   0.047   5.791  23.592
  139PRO    HD2 2193   0.003   5.664  23.714
  139PRO     CA 2194   0.308   5.774  23.736
  139PRO     HA 2195   0.359   5.731  23.821
  139PRO     CB 2196   0.318   5.688  23.609
  139PRO    HB1 2197   0.400   5.614  23.617
  139PRO    HB2 2198   0.337   5.752  23.520
  139PRO     CG 2199   0.182   5.620  23.598
  139PRO    HG1 2200   0.154   5.603  23.491
  139PRO    HG2 2201   0.183   5.522  23.650
  139PRO      C 2202   0.375   5.910  23.715
  139PRO      O 2203   0.320   5.995  23.645
  140PHE      N 2204   0.494   5.931  23.771
  140PHE     HN 2205   0.538   5.862  23.827
  140PHE     CA 2206   0.571   6.056  23.755
  140PHE     HA 2207   0.570   6.083  23.651
  140PHE     CB 2208   0.505   6.165  23.841
  140PHE    HB1 2209   0.538   6.153  23.947
  140PHE    HB2 2210   0.394   6.154  23.835
  140PHE     CG 2211   0.537   6.308  23.801
  140PHE    CD1 2212   0.668   6.357  23.810
  140PHE    HD1 2213   0.747   6.294  23.848
  140PHE    CE1 2214   0.699   6.488  23.768
  140PHE    HE1 2215   0.801   6.524  23.772
  140PHE     CZ 2216   0.597   6.572  23.722
  140PHE     HZ 2217   0.619   6.673  23.692
  140PHE    CD2 2218   0.435   6.393  23.754
  140PHE    HD2 2219   0.333   6.356  23.748
  140PHE    CE2 2220   0.464   6.524  23.715
  140PHE    HE2 2221   0.385   6.589  23.680
  140PHE      C 2222   0.717   6.033  23.799
  140PHE      O 2223   0.740   5.970  23.902
  141LEU      N 2224   0.814   6.088  23.725
  141LEU     HN 2225   0.794   6.131  23.638
  141LEU     CA 2226   0.955   6.090  23.764
  141LEU     HA 2227   0.962   6.067  23.869
  141LEU     CB 2228   1.033   5.987  23.680
  141LEU    HB1 2229   1.138   5.987  23.715
  141LEU    HB2 2230   1.030   6.020  23.574
  141LEU     CG 2231   0.981   5.842  23.685
  141LEU     HG 2232   0.872   5.841  23.665
  141LEU    CD1 2233   1.053   5.758  23.581
  141LEU   HD11 2234   1.163   5.758  23.600
  141LEU   HD12 2235   1.035   5.800  23.479
  141LEU   HD13 2236   1.017   5.653  23.585
  141LEU    CD2 2237   1.005   5.779  23.822
  141LEU   HD21 2238   0.953   5.837  23.901
  141LEU   HD22 2239   1.114   5.778  23.845
  141LEU   HD23 2240   0.966   5.675  23.823
  141LEU      C 2241   1.017   6.230  23.745
  141LEU      O 2242   0.986   6.298  23.647
  142GLY      N 2243   1.109   6.268  23.833
  142GLY     HN 2244   1.112   6.227  23.924
  142GLY     CA 2245   1.211   6.370  23.807
  142GLY    HA1 2246   1.226   6.373  23.701
  142GLY    HA2 2247   1.301   6.336  23.857
  142GLY      C 2248   1.182   6.512  23.855
  142GLY      O 2249   1.068   6.558  23.856
  143VAL      N 2250   1.285   6.582  23.900
  143VAL     HN 2251   1.364   6.538  23.943
  143VAL     CA 2252   1.292   6.728  23.890
  143VAL     HA 2253   1.195   6.767  23.917
  143VAL     CB 2254   1.401   6.789  23.981
  143VAL     HB 2255   1.500   6.749  23.951
  143VAL    CG1 2256   1.401   6.941  23.971
  143VAL   HG11 2257   1.298   6.981  23.984
  143VAL   HG12 2258   1.439   6.972  23.871
  143VAL   HG13 2259   1.466   6.984  24.050
  143VAL    CG2 2260   1.379   6.752  24.128
  143VAL   HG21 2261   1.381   6.641  24.141
  143VAL   HG22 2262   1.280   6.789  24.162
  143VAL   HG23 2263   1.459   6.796  24.190
  143VAL      C 2264   1.323   6.763  23.744
  143VAL      O 2265   1.258   6.850  23.686
  144TYR      N 2266   1.421   6.689  23.689
  144TYR     HN 2267   1.471   6.628  23.749
  144TYR     CA 2268   1.470   6.683  23.551
  144TYR     HA 2269   1.562   6.627  23.550
  144TYR     CB 2270   1.363   6.615  23.463
  144TYR    HB1 2271   1.283   6.689  23.442
  144TYR    HB2 2272   1.322   6.529  23.519
  144TYR     CG 2273   1.407   6.561  23.328
  144TYR    CD1 2274   1.311   6.544  23.227
  144TYR    HD1 2275   1.207   6.567  23.247
  144TYR    CE1 2276   1.348   6.496  23.100
  144TYR    HE1 2277   1.273   6.483  23.023
  144TYR     CZ 2278   1.483   6.464  23.074
  144TYR     OH 2279   1.521   6.420  22.951
  144TYR     HH 2280   1.462   6.458  22.886
  144TYR    CD2 2281   1.541   6.526  23.302
  144TYR    HD2 2282   1.616   6.536  23.380
  144TYR    CE2 2283   1.579   6.477  23.176
  144TYR    HE2 2284   1.681   6.449  23.157
  144TYR      C 2285   1.526   6.815  23.492
  144TYR      O 2286   1.619   6.811  23.412
  145TYR      N 2287   1.482   6.931  23.540
  145TYR     HN 2288   1.399   6.938  23.596
  145TYR     CA 2289   1.552   7.056  23.513
  145TYR     HA 2290   1.586   7.053  23.411
  145TYR     CB 2291   1.461   7.178  23.535
  145TYR    HB1 2292   1.364   7.158  23.485
  145TYR    HB2 2293   1.511   7.266  23.489
  145TYR     CG 2294   1.427   7.219  23.678
  145TYR    CD1 2295   1.520   7.292  23.753
  145TYR    HD1 2296   1.620   7.307  23.715
  145TYR    CE1 2297   1.485   7.345  23.879
  145TYR    HE1 2298   1.557   7.401  23.937
  145TYR     CZ 2299   1.355   7.326  23.928
  145TYR     OH 2300   1.319   7.382  24.046
  145TYR     HH 2301   1.228   7.358  24.064
  145TYR    CD2 2302   1.297   7.198  23.728
  145TYR    HD2 2303   1.225   7.142  23.671
  145TYR    CE2 2304   1.261   7.251  23.854
  145TYR    HE2 2305   1.162   7.234  23.893
  145TYR      C 2306   1.686   7.056  23.590
  145TYR      O 2307   1.692   7.042  23.712
  146HSD      N 2308   1.796   7.069  23.514
  146HSD     HN 2309   1.790   7.106  23.422
  146HSD     CA 2310   1.932   7.031  23.557
  146HSD     HA 2311   1.935   6.925  23.577
  146HSD     CB 2312   2.026   7.070  23.441
  146HSD    HB1 2313   2.043   7.179  23.445
  146HSD    HB2 2314   1.976   7.044  23.345
  146HSD    ND1 2315   2.214   6.929  23.338
  146HSD    HD1 2316   2.167   6.907  23.253
  146HSD     CG 2317   2.160   7.002  23.441
  146HSD    CE1 2318   2.339   6.892  23.372
  146HSD    HE1 2319   2.403   6.830  23.309
  146HSD    NE2 2320   2.371   6.942  23.493
  146HSD    CD2 2321   2.259   7.014  23.536
  146HSD    HD2 2322   2.260   7.066  23.631
  146HSD      C 2323   1.979   7.099  23.687
  146HSD      O 2324   2.057   7.044  23.767
  147LYS      N 2325   1.936   7.223  23.706
  147LYS     HN 2326   1.855   7.257  23.659
  147LYS     CA 2327   1.999   7.322  23.794
  147LYS     HA 2328   2.105   7.305  23.794
  147LYS     CB 2329   1.966   7.464  23.743
  147LYS    HB1 2330   2.015   7.538  23.810
  147LYS    HB2 2331   1.856   7.478  23.748
  147LYS     CG 2332   2.012   7.491  23.598
  147LYS    HG1 2333   2.098   7.423  23.576
  147LYS    HG2 2334   2.046   7.596  23.591
  147LYS     CD 2335   1.904   7.468  23.489
  147LYS    HD1 2336   1.822   7.542  23.503
  147LYS    HD2 2337   1.862   7.366  23.500
  147LYS     CE 2338   1.964   7.485  23.349
  147LYS    HE1 2339   2.043   7.408  23.332
  147LYS    HE2 2340   2.007   7.587  23.338
  147LYS     NZ 2341   1.863   7.469  23.241
  147LYS    HZ1 2342   1.788   7.540  23.252
  147LYS    HZ2 2343   1.821   7.374  23.247
  147LYS    HZ3 2344   1.908   7.481  23.148
  147LYS      C 2345   1.965   7.304  23.943
  147LYS      O 2346   2.035   7.359  24.027
  148ASN      N 2347   1.862   7.225  23.978
  148ASN     HN 2348   1.811   7.172  23.911
  148ASN     CA 2349   1.818   7.213  24.118
  148ASN     HA 2350   1.809   7.312  24.161
  148ASN     CB 2351   1.682   7.140  24.121
  148ASN    HB1 2352   1.700   7.031  24.115
  148ASN    HB2 2353   1.622   7.173  24.034
  148ASN     CG 2354   1.603   7.169  24.249
  148ASN    OD1 2355   1.648   7.150  24.360
  148ASN    ND2 2356   1.482   7.218  24.237
  148ASN   HD21 2357   1.422   7.224  24.317
  148ASN   HD22 2358   1.450   7.249  24.147
  148ASN      C 2359   1.922   7.142  24.207
  148ASN      O 2360   1.947   7.186  24.320
  149ASN      N 2361   1.989   7.038  24.155
  149ASN     HN 2362   1.972   7.010  24.061
  149ASN     CA 2363   2.089   6.958  24.227
  149ASN     HA 2364   2.115   7.010  24.318
  149ASN     CB 2365   2.029   6.820  24.259
  149ASN    HB1 2366   2.107   6.758  24.308
  149ASN    HB2 2367   1.998   6.771  24.163
  149ASN     CG 2368   1.907   6.824  24.351
  149ASN    OD1 2369   1.800   6.866  24.309
  149ASN    ND2 2370   1.918   6.772  24.473
  149ASN   HD22 2371   2.006   6.757  24.518
  149ASN      C 2372   2.223   6.947  24.151
  149ASN      O 2373   2.310   6.868  24.190
  150LYS      N 2374   2.240   7.023  24.041
  150LYS     HN 2375   2.176   7.097  24.022
  150LYS     CA 2376   2.347   7.009  23.940
  150LYS     HA 2377   2.314   7.057  23.850
  150LYS     CB 2378   2.479   7.073  23.989
  150LYS    HB1 2379   2.511   7.020  24.082
  150LYS    HB2 2380   2.458   7.179  24.014
  150LYS     CG 2381   2.597   7.070  23.890
  150LYS    HG1 2382   2.636   6.966  23.886
  150LYS    HG2 2383   2.677   7.137  23.927
  150LYS     CD 2384   2.560   7.113  23.747
  150LYS    HD1 2385   2.533   7.221  23.748
  150LYS    HD2 2386   2.472   7.054  23.713
  150LYS     CE 2387   2.675   7.092  23.648
  150LYS    HE1 2388   2.717   6.990  23.660
  150LYS    HE2 2389   2.754   7.168  23.666
  150LYS     NZ 2390   2.628   7.106  23.508
  150LYS    HZ1 2391   2.606   7.206  23.489
  150LYS    HZ2 2392   2.544   7.048  23.493
  150LYS    HZ3 2393   2.704   7.075  23.443
  150LYS      C 2394   2.358   6.864  23.890
  150LYS      O 2395   2.455   6.793  23.917
  151SER      N 2396   2.253   6.819  23.821
  151SER     HN 2397   2.172   6.875  23.813
  151SER     CA 2398   2.243   6.689  23.752
  151SER     HA 2399   2.336   6.672  23.700
  151SER     CB 2400   2.216   6.575  23.851
  151SER    HB1 2401   2.186   6.483  23.796
  151SER    HB2 2402   2.134   6.604  23.921
  151SER     OG 2403   2.331   6.546  23.928
  151SER    HG1 2404   2.362   6.631  23.962
  151SER      C 2405   2.125   6.694  23.654
  151SER      O 2406   2.018   6.738  23.695
  152TRP      N 2407   2.143   6.650  23.529
  152TRP     HN 2408   2.231   6.614  23.499
  152TRP     CA 2409   2.036   6.652  23.428
  152TRP     HA 2410   1.994   6.751  23.425
  152TRP     CB 2411   2.092   6.612  23.290
  152TRP    HB1 2412   2.142   6.514  23.301
  152TRP    HB2 2413   2.167   6.689  23.261
  152TRP     CG 2414   1.993   6.601  23.177
  152TRP    CD1 2415   1.988   6.498  23.090
  152TRP    HD1 2416   2.048   6.408  23.096
  152TRP    NE1 2417   1.895   6.524  22.991
  152TRP    HE1 2418   1.873   6.463  22.919
  152TRP    CE2 2419   1.838   6.648  23.008
  152TRP    CD2 2420   1.895   6.699  23.129
  152TRP    CE3 2421   1.850   6.825  23.172
  152TRP    HE3 2422   1.886   6.867  23.265
  152TRP    CZ3 2423   1.757   6.899  23.097
  152TRP    HZ3 2424   1.725   6.996  23.132
  152TRP    CZ2 2425   1.744   6.721  22.933
  152TRP    HZ2 2426   1.702   6.681  22.842
  152TRP    CH2 2427   1.705   6.848  22.977
  152TRP    HH2 2428   1.635   6.907  22.919
  152TRP      C 2429   1.920   6.561  23.469
  152TRP      O 2430   1.814   6.609  23.510
  153MET      N 2431   1.942   6.430  23.469
  153MET     HN 2432   2.029   6.393  23.438
  153MET     CA 2433   1.844   6.330  23.511
  153MET     HA 2434   1.745   6.367  23.488
  153MET     CB 2435   1.869   6.197  23.438
  153MET    HB1 2436   1.802   6.118  23.479
  153MET    HB2 2437   1.975   6.166  23.453
  153MET     CG 2438   1.842   6.213  23.287
  153MET    HG1 2439   1.891   6.308  23.255
  153MET    HG2 2440   1.732   6.225  23.274
  153MET     SD 2441   1.898   6.080  23.178
  153MET     CE 2442   1.788   5.945  23.228
  153MET    HE1 2443   1.682   5.978  23.229
  153MET    HE2 2444   1.814   5.911  23.330
  153MET    HE3 2445   1.797   5.860  23.158
  153MET      C 2446   1.838   6.320  23.665
  153MET      O 2447   1.859   6.213  23.724
  154GLU      N 2448   1.809   6.433  23.730
  154GLU     HN 2449   1.815   6.521  23.684
  154GLU     CA 2450   1.768   6.442  23.871
  154GLU     HA 2451   1.835   6.380  23.929
  154GLU     CB 2452   1.773   6.587  23.922
  154GLU    HB1 2453   1.706   6.649  23.858
  154GLU    HB2 2454   1.878   6.624  23.911
  154GLU     CG 2455   1.731   6.606  24.069
  154GLU    HG1 2456   1.623   6.582  24.078
  154GLU    HG2 2457   1.747   6.713  24.097
  154GLU     CD 2458   1.807   6.520  24.173
  154GLU    OE1 2459   1.753   6.496  24.283
  154GLU    OE2 2460   1.922   6.478  24.147
  154GLU      C 2461   1.630   6.377  23.887
  154GLU      O 2462   1.526   6.442  23.896
  155SER      N 2463   1.632   6.245  23.883
  155SER     HN 2464   1.718   6.198  23.868
  155SER     CA 2465   1.519   6.155  23.899
  155SER     HA 2466   1.434   6.196  23.846
  155SER     CB 2467   1.554   6.016  23.843
  155SER    HB1 2468   1.561   6.022  23.732
  155SER    HB2 2469   1.475   5.944  23.872
  155SER     OG 2470   1.679   5.968  23.893
  155SER    HG1 2471   1.669   5.963  23.988
  155SER      C 2472   1.471   6.152  24.045
  155SER      O 2473   1.480   6.051  24.115
  156GLU      N 2474   1.416   6.265  24.092
  156GLU     HN 2475   1.435   6.354  24.052
  156GLU     CA 2476   1.325   6.264  24.207
  156GLU     HA 2477   1.375   6.212  24.287
  156GLU     CB 2478   1.284   6.405  24.252
  156GLU    HB1 2479   1.231   6.456  24.170
  156GLU    HB2 2480   1.375   6.463  24.278
  156GLU     CG 2481   1.192   6.396  24.375
  156GLU    HG1 2482   1.240   6.331  24.452
  156GLU    HG2 2483   1.095   6.352  24.345
  156GLU     CD 2484   1.164   6.533  24.440
  156GLU    OE1 2485   1.206   6.555  24.556
  156GLU    OE2 2486   1.095   6.617  24.377
  156GLU      C 2487   1.203   6.179  24.171
  156GLU      O 2488   1.107   6.223  24.108
  157PHE      N 2489   1.212   6.051  24.203
  157PHE     HN 2490   1.294   6.017  24.250
  157PHE     CA 2491   1.111   5.952  24.177
  157PHE     HA 2492   1.084   5.956  24.072
  157PHE     CB 2493   1.173   5.816  24.214
  157PHE    HB1 2494   1.232   5.828  24.307
  157PHE    HB2 2495   1.238   5.782  24.131
  157PHE     CG 2496   1.075   5.703  24.241
  157PHE    CD1 2497   1.015   5.688  24.367
  157PHE    HD1 2498   1.038   5.759  24.446
  157PHE    CE1 2499   0.926   5.583  24.392
  157PHE    HE1 2500   0.879   5.573  24.489
  157PHE     CZ 2501   0.897   5.490  24.291
  157PHE     HZ 2502   0.828   5.409  24.309
  157PHE    CD2 2503   1.047   5.609  24.140
  157PHE    HD2 2504   1.093   5.619  24.043
  157PHE    CE2 2505   0.958   5.503  24.165
  157PHE    HE2 2506   0.937   5.431  24.087
  157PHE      C 2507   0.984   5.975  24.260
  157PHE      O 2508   0.993   6.016  24.377
  158ARG      N 2509   0.864   5.947  24.206
  158ARG     HN 2510   0.855   5.900  24.118
  158ARG     CA 2511   0.737   5.982  24.274
  158ARG     HA 2512   0.756   5.988  24.381
  158ARG     CB 2513   0.688   6.117  24.221
  158ARG    HB1 2514   0.589   6.141  24.265
  158ARG    HB2 2515   0.678   6.111  24.110
  158ARG     CG 2516   0.786   6.229  24.255
  158ARG    HG1 2517   0.876   6.221  24.190
  158ARG    HG2 2518   0.817   6.220  24.361
  158ARG     CD 2519   0.722   6.366  24.233
  158ARG    HD1 2520   0.653   6.389  24.317
  158ARG    HD2 2521   0.668   6.368  24.137
  158ARG     NE 2522   0.825   6.470  24.230
  158ARG     HE 2523   0.840   6.523  24.314
  158ARG     CZ 2524   0.899   6.501  24.127
  158ARG    NH1 2525   0.887   6.437  24.015
  158ARG   HH11 2526   0.820   6.362  24.007
  158ARG   HH12 2527   0.944   6.461  23.937
  158ARG    NH2 2528   0.985   6.597  24.130
  158ARG   HH21 2529   1.019   6.630  24.218
  158ARG   HH22 2530   1.018   6.638  24.045
  158ARG      C 2531   0.621   5.883  24.274
  158ARG      O 2532   0.533   5.898  24.359
  159VAL      N 2533   0.616   5.785  24.184
  159VAL     HN 2534   0.691   5.764  24.123
  159VAL     CA 2535   0.495   5.700  24.171
  159VAL     HA 2536   0.409   5.765  24.164
  159VAL     CB 2537   0.504   5.610  24.047
  159VAL     HB 2538   0.525   5.673  23.958
  159VAL    CG1 2539   0.615   5.504  24.057
  159VAL   HG11 2540   0.596   5.438  24.145
  159VAL   HG12 2541   0.713   5.553  24.071
  159VAL   HG13 2542   0.616   5.442  23.965
  159VAL    CG2 2543   0.371   5.540  24.018
  159VAL   HG21 2544   0.289   5.614  24.018
  159VAL   HG22 2545   0.351   5.464  24.096
  159VAL   HG23 2546   0.375   5.491  23.918
  159VAL      C 2547   0.459   5.618  24.297
  159VAL      O 2548   0.342   5.588  24.317
  160TYR      N 2549   0.557   5.585  24.382
  160TYR     HN 2550   0.652   5.610  24.364
  160TYR     CA 2551   0.534   5.512  24.507
  160TYR     HA 2552   0.427   5.507  24.523
  160TYR     CB 2553   0.594   5.371  24.502
  160TYR    HB1 2554   0.570   5.318  24.596
  160TYR    HB2 2555   0.704   5.379  24.489
  160TYR     CG 2556   0.541   5.286  24.388
  160TYR    CD1 2557   0.404   5.288  24.357
  160TYR    HD1 2558   0.338   5.352  24.413
  160TYR    CE1 2559   0.352   5.207  24.255
  160TYR    HE1 2560   0.247   5.212  24.230
  160TYR     CZ 2561   0.438   5.121  24.184
  160TYR     OH 2562   0.386   5.038  24.091
  160TYR     HH 2563   0.290   5.041  24.098
  160TYR    CD2 2564   0.628   5.203  24.314
  160TYR    HD2 2565   0.734   5.202  24.335
  160TYR    CE2 2566   0.575   5.120  24.213
  160TYR    HE2 2567   0.641   5.055  24.157
  160TYR      C 2568   0.578   5.590  24.630
  160TYR      O 2569   0.687   5.647  24.637
  161SER      N 2570   0.491   5.588  24.731
  161SER     HN 2571   0.399   5.554  24.717
  161SER     CA 2572   0.519   5.634  24.867
  161SER     HA 2573   0.587   5.718  24.862
  161SER     CB 2574   0.388   5.674  24.934
  161SER    HB1 2575   0.352   5.770  24.892
  161SER    HB2 2576   0.402   5.684  25.044
  161SER     OG 2577   0.290   5.574  24.910
  161SER    HG1 2578   0.223   5.587  24.977
  161SER      C 2579   0.588   5.525  24.951
  161SER      O 2580   0.676   5.557  25.030
  162SER      N 2581   0.551   5.398  24.932
  162SER     HN 2582   0.478   5.374  24.868
  162SER     CA 2583   0.613   5.284  25.001
  162SER     HA 2584   0.693   5.322  25.063
  162SER     CB 2585   0.513   5.207  25.088
  162SER    HB1 2586   0.567   5.132  25.150
  162SER    HB2 2587   0.439   5.154  25.023
  162SER     OG 2588   0.442   5.293  25.175
  162SER    HG1 2589   0.409   5.365  25.120
  162SER      C 2590   0.676   5.186  24.903
  162SER      O 2591   0.607   5.125  24.822
  163ALA      N 2592   0.808   5.168  24.918
  163ALA     HN 2593   0.859   5.225  24.981
  163ALA     CA 2594   0.889   5.069  24.849
  163ALA     HA 2595   0.831   5.025  24.769
  163ALA     CB 2596   1.014   5.140  24.793
  163ALA    HB1 2597   1.072   5.185  24.876
  163ALA    HB2 2598   0.983   5.220  24.723
  163ALA    HB3 2599   1.078   5.067  24.740
  163ALA      C 2600   0.920   4.951  24.944
  163ALA      O 2601   1.035   4.929  24.985
  164ASN      N 2602   0.815   4.880  24.984
  164ASN     HN 2603   0.725   4.898  24.944
  164ASN     CA 2604   0.816   4.774  25.084
  164ASN     HA 2605   0.916   4.734  25.091
  164ASN     CB 2606   0.772   4.835  25.219
  164ASN    HB1 2607   0.663   4.857  25.214
  164ASN    HB2 2608   0.828   4.930  25.235
  164ASN     CG 2609   0.798   4.743  25.337
  164ASN    OD1 2610   0.881   4.653  25.333
  164ASN    ND2 2611   0.726   4.760  25.445
  164ASN   HD21 2612   0.740   4.701  25.524
  164ASN   HD22 2613   0.656   4.831  25.447
  164ASN      C 2614   0.728   4.655  25.041
  164ASN      O 2615   0.650   4.668  24.946
  165ASN      N 2616   0.741   4.541  25.109
  165ASN     HN 2617   0.797   4.538  25.191
  165ASN     CA 2618   0.677   4.413  25.075
  165ASN     HA 2619   0.722   4.335  25.134
  165ASN     CB 2620   0.526   4.424  25.104
  165ASN    HB1 2621   0.480   4.492  25.029
  165ASN    HB2 2622   0.512   4.467  25.205
  165ASN     CG 2623   0.453   4.291  25.098
  165ASN    OD1 2624   0.402   4.250  24.995
  165ASN    ND2 2625   0.433   4.231  25.214
  165ASN   HD22 2626   0.507   4.193  25.269
  165ASN      C 2627   0.715   4.370  24.931
  165ASN      O 2628   0.631   4.362  24.842
  166CYS      N 2629   0.846   4.348  24.908
  166CYS     HN 2630   0.911   4.352  24.983
  166CYS     CA 2631   0.905   4.316  24.778
  166CYS     HA 2632   0.828   4.326  24.702
  166CYS     CB 2633   1.021   4.410  24.749
  166CYS    HB1 2634   1.070   4.378  24.655
  166CYS    HB2 2635   1.095   4.401  24.832
  166CYS     SG 2636   0.975   4.585  24.733
  166CYS      C 2637   0.951   4.170  24.769
  166CYS      O 2638   1.015   4.120  24.862
  167THR      N 2639   0.924   4.102  24.657
  167THR     HN 2640   0.880   4.147  24.579
  167THR     CA 2641   0.955   3.959  24.636
  167THR     HA 2642   1.009   3.924  24.723
  167THR     CB 2643   0.828   3.875  24.616
  167THR     HB 2644   0.854   3.767  24.618
  167THR    OG1 2645   0.767   3.905  24.492
  167THR    HG1 2646   0.689   3.849  24.487
  167THR    CG2 2647   0.724   3.897  24.725
  167THR   HG21 2648   0.680   3.999  24.716
  167THR   HG22 2649   0.772   3.888  24.825
  167THR   HG23 2650   0.642   3.823  24.716
  167THR      C 2651   1.053   3.932  24.521
  167THR      O 2652   1.095   3.817  24.504
  168PHE      N 2653   1.095   4.034  24.446
  168PHE     HN 2654   1.056   4.125  24.458
  168PHE     CA 2655   1.199   4.024  24.343
  168PHE     HA 2656   1.279   3.961  24.381
  168PHE     CB 2657   1.140   3.964  24.215
  168PHE    HB1 2658   1.057   4.029  24.180
  168PHE    HB2 2659   1.102   3.862  24.237
  168PHE     CG 2660   1.238   3.952  24.100
  168PHE    CD1 2661   1.306   3.831  24.079
  168PHE    HD1 2662   1.292   3.749  24.147
  168PHE    CE1 2663   1.392   3.817  23.968
  168PHE    HE1 2664   1.444   3.724  23.952
  168PHE     CZ 2665   1.409   3.924  23.879
  168PHE     HZ 2666   1.475   3.913  23.794
  168PHE    CD2 2667   1.256   4.059  24.011
  168PHE    HD2 2668   1.205   4.153  24.028
  168PHE    CE2 2669   1.342   4.045  23.900
  168PHE    HE2 2670   1.355   4.127  23.832
  168PHE      C 2671   1.259   4.162  24.314
  168PHE      O 2672   1.184   4.258  24.297
  169GLU      N 2673   1.391   4.173  24.307
  169GLU     HN 2674   1.450   4.094  24.320
  169GLU     CA 2675   1.460   4.300  24.281
  169GLU     HA 2676   1.393   4.363  24.225
  169GLU     CB 2677   1.500   4.367  24.414
  169GLU    HB1 2678   1.544   4.466  24.391
  169GLU    HB2 2679   1.577   4.304  24.464
  169GLU     CG 2680   1.381   4.386  24.511
  169GLU    HG1 2681   1.342   4.287  24.540
  169GLU    HG2 2682   1.301   4.443  24.459
  169GLU     CD 2683   1.419   4.463  24.639
  169GLU    OE1 2684   1.486   4.568  24.630
  169GLU    OE2 2685   1.377   4.421  24.750
  169GLU      C 2686   1.581   4.276  24.190
  169GLU      O 2687   1.658   4.183  24.211
  170TYR      N 2688   1.597   4.358  24.086
  170TYR     HN 2689   1.543   4.441  24.077
  170TYR     CA 2690   1.694   4.336  23.978
  170TYR     HA 2691   1.782   4.288  24.019
  170TYR     CB 2692   1.626   4.246  23.874
  170TYR    HB1 2693   1.523   4.283  23.857
  170TYR    HB2 2694   1.623   4.142  23.914
  170TYR     CG 2695   1.692   4.237  23.738
  170TYR    CD1 2696   1.768   4.123  23.703
  170TYR    HD1 2697   1.785   4.046  23.776
  170TYR    CE1 2698   1.821   4.112  23.573
  170TYR    HE1 2699   1.879   4.024  23.547
  170TYR     CZ 2700   1.799   4.213  23.478
  170TYR     OH 2701   1.848   4.199  23.352
  170TYR     HH 2702   1.880   4.109  23.342
  170TYR    CD2 2703   1.672   4.339  23.643
  170TYR    HD2 2704   1.615   4.427  23.670
  170TYR    CE2 2705   1.726   4.328  23.514
  170TYR    HE2 2706   1.711   4.407  23.442
  170TYR      C 2707   1.741   4.467  23.915
  170TYR      O 2708   1.665   4.564  23.907
  171VAL      N 2709   1.864   4.470  23.864
  171VAL     HN 2710   1.925   4.391  23.874
  171VAL     CA 2711   1.923   4.583  23.790
  171VAL     HA 2712   1.843   4.638  23.744
  171VAL     CB 2713   2.005   4.675  23.884
  171VAL     HB 2714   2.086   4.615  23.931
  171VAL    CG1 2715   2.068   4.793  23.810
  171VAL   HG11 2716   1.991   4.845  23.749
  171VAL   HG12 2717   2.149   4.758  23.743
  171VAL   HG13 2718   2.109   4.866  23.884
  171VAL    CG2 2719   1.919   4.734  23.996
  171VAL   HG21 2720   1.876   4.653  24.058
  171VAL   HG22 2721   1.837   4.795  23.953
  171VAL   HG23 2722   1.982   4.799  24.061
  171VAL      C 2723   2.011   4.531  23.676
  171VAL      O 2724   2.080   4.430  23.693
  172SER      N 2725   2.016   4.601  23.562
  172SER     HN 2726   1.956   4.680  23.549
  172SER     CA 2727   2.105   4.571  23.449
  172SER     HA 2728   2.203   4.548  23.489
  172SER     CB 2729   2.050   4.452  23.369
  172SER    HB1 2730   1.955   4.483  23.319
  172SER    HB2 2731   2.030   4.368  23.438
  172SER     OG 2732   2.141   4.409  23.270
  172SER    HG1 2733   2.099   4.335  23.225
  172SER      C 2734   2.128   4.693  23.358
  172SER      O 2735   2.064   4.796  23.375
  173GLN      N 2736   2.220   4.683  23.262
  173GLN     HN 2737   2.276   4.601  23.256
  173GLN     CA 2738   2.251   4.784  23.160
  173GLN     HA 2739   2.303   4.867  23.206
  173GLN     CB 2740   2.341   4.713  23.057
  173GLN    HB1 2741   2.280   4.634  23.006
  173GLN    HB2 2742   2.425   4.664  23.111
  173GLN     CG 2743   2.400   4.804  22.949
  173GLN    HG1 2744   2.452   4.888  22.999
  173GLN    HG2 2745   2.316   4.845  22.888
  173GLN     CD 2746   2.498   4.737  22.854
  173GLN    OE1 2747   2.582   4.802  22.792
  173GLN    NE2 2748   2.497   4.606  22.836
  173GLN   HE21 2749   2.562   4.563  22.774
  173GLN   HE22 2750   2.430   4.550  22.885
  173GLN      C 2751   2.123   4.844  23.096
  173GLN      O 2752   2.029   4.769  23.072
  174PRO      N 2753   2.116   4.976  23.071
  174PRO     CD 2754   2.225   5.073  23.071
  174PRO    HD1 2755   2.305   5.037  23.003
  174PRO    HD2 2756   2.264   5.083  23.174
  174PRO     CA 2757   1.990   5.044  23.044
  174PRO     HA 2758   1.915   5.010  23.113
  174PRO     CB 2759   2.018   5.194  23.051
  174PRO    HB1 2760   1.994   5.234  23.152
  174PRO    HB2 2761   1.958   5.250  22.976
  174PRO     CG 2762   2.167   5.205  23.021
  174PRO    HG1 2763   2.184   5.218  22.912
  174PRO    HG2 2764   2.212   5.291  23.076
  174PRO      C 2765   1.935   5.001  22.908
  174PRO      O 2766   1.992   5.030  22.803
  175PHE      N 2767   1.823   4.929  22.911
  175PHE     HN 2768   1.772   4.917  22.996
  175PHE     CA 2769   1.767   4.861  22.794
  175PHE     HA 2770   1.849   4.826  22.732
  175PHE     CB 2771   1.681   4.743  22.842
  175PHE    HB1 2772   1.740   4.687  22.917
  175PHE    HB2 2773   1.661   4.679  22.754
  175PHE     CG 2774   1.546   4.769  22.906
  175PHE    CD1 2775   1.461   4.658  22.925
  175PHE    HD1 2776   1.494   4.559  22.897
  175PHE    CE1 2777   1.332   4.675  22.979
  175PHE    HE1 2778   1.268   4.589  22.994
  175PHE     CZ 2779   1.288   4.803  23.014
  175PHE     HZ 2780   1.187   4.817  23.052
  175PHE    CD2 2781   1.502   4.896  22.946
  175PHE    HD2 2782   1.568   4.981  22.937
  175PHE    CE2 2783   1.373   4.914  22.999
  175PHE    HE2 2784   1.339   5.012  23.027
  175PHE      C 2785   1.695   4.955  22.696
  175PHE      O 2786   1.651   4.912  22.590
  176LEU      N 2787   1.682   5.083  22.733
  176LEU     HN 2788   1.733   5.118  22.811
  176LEU     CA 2789   1.596   5.182  22.668
  176LEU     HA 2790   1.514   5.131  22.619
  176LEU     CB 2791   1.546   5.274  22.781
  176LEU    HB1 2792   1.634   5.328  22.822
  176LEU    HB2 2793   1.502   5.210  22.861
  176LEU     CG 2794   1.440   5.378  22.741
  176LEU     HG 2795   1.475   5.431  22.650
  176LEU    CD1 2796   1.306   5.312  22.713
  176LEU   HD11 2797   1.270   5.259  22.804
  176LEU   HD12 2798   1.316   5.238  22.631
  176LEU   HD13 2799   1.231   5.389  22.685
  176LEU    CD2 2800   1.423   5.478  22.855
  176LEU   HD21 2801   1.520   5.529  22.876
  176LEU   HD22 2802   1.391   5.425  22.947
  176LEU   HD23 2803   1.348   5.555  22.827
  176LEU      C 2804   1.664   5.262  22.556
  176LEU      O 2805   1.594   5.312  22.468
  177MET      N 2806   1.797   5.280  22.559
  177MET     HN 2807   1.857   5.221  22.612
  177MET     CA 2808   1.863   5.389  22.484
  177MET     HA 2809   1.795   5.424  22.407
  177MET     CB 2810   1.900   5.503  22.579
  177MET    HB1 2811   1.957   5.580  22.523
  177MET    HB2 2812   1.965   5.463  22.660
  177MET     CG 2813   1.778   5.570  22.643
  177MET    HG1 2814   1.725   5.494  22.704
  177MET    HG2 2815   1.711   5.604  22.562
  177MET     SD 2816   1.819   5.711  22.750
  177MET     CE 2817   1.896   5.627  22.891
  177MET    HE1 2818   1.995   5.585  22.864
  177MET    HE2 2819   1.831   5.544  22.926
  177MET    HE3 2820   1.911   5.699  22.974
  177MET      C 2821   1.989   5.349  22.406
  177MET      O 2822   2.076   5.279  22.457
  178ASP      N 2823   2.001   5.402  22.283
  178ASP     HN 2824   1.919   5.425  22.232
  178ASP     CA 2825   2.126   5.434  22.211
  178ASP     HA 2826   2.181   5.504  22.272
  178ASP     CB 2827   2.216   5.312  22.180
  178ASP    HB1 2828   2.253   5.273  22.277
  178ASP    HB2 2829   2.301   5.349  22.120
  178ASP     CG 2830   2.156   5.192  22.105
  178ASP    OD1 2831   2.038   5.193  22.063
  178ASP    OD2 2832   2.231   5.093  22.086
  178ASP      C 2833   2.095   5.518  22.084
  178ASP      O 2834   2.095   5.468  21.972
  179LEU      N 2835   2.066   5.648  22.103
  179LEU     HN 2836   2.066   5.687  22.194
  179LEU     CA 2837   2.033   5.742  21.995
  179LEU     HA 2838   1.944   5.706  21.944
  179LEU     CB 2839   2.007   5.883  22.053
  179LEU    HB1 2840   2.011   5.956  21.969
  179LEU    HB2 2841   2.089   5.906  22.124
  179LEU     CG 2842   1.874   5.904  22.126
  179LEU     HG 2843   1.862   5.826  22.204
  179LEU    CD1 2844   1.871   6.042  22.191
  179LEU   HD11 2845   1.882   6.121  22.113
  179LEU   HD12 2846   1.955   6.052  22.263
  179LEU   HD13 2847   1.774   6.057  22.243
  179LEU    CD2 2848   1.754   5.895  22.030
  179LEU   HD21 2849   1.752   5.795  21.981
  179LEU   HD22 2850   1.764   5.973  21.951
  179LEU   HD23 2851   1.660   5.910  22.086
  179LEU      C 2852   2.141   5.753  21.885
  179LEU      O 2853   2.260   5.741  21.911
  180GLU      N 2854   2.097   5.784  21.763
  180GLU     HN 2855   2.000   5.781  21.742
  180GLU     CA 2856   2.181   5.825  21.650
  180GLU     HA 2857   2.277   5.855  21.689
  180GLU     CB 2858   2.199   5.708  21.550
  180GLU    HB1 2859   2.258   5.744  21.463
  180GLU    HB2 2860   2.098   5.677  21.514
  180GLU     CG 2861   2.269   5.585  21.610
  180GLU    HG1 2862   2.207   5.545  21.693
  180GLU    HG2 2863   2.368   5.617  21.651
  180GLU     CD 2864   2.293   5.473  21.508
  180GLU    OE1 2865   2.398   5.405  21.515
  180GLU    OE2 2866   2.207   5.448  21.420
  180GLU      C 2867   2.117   5.946  21.579
  180GLU      O 2868   2.000   5.940  21.540
  181GLY      N 2869   2.192   6.055  21.560
  181GLY     HN 2870   2.290   6.054  21.578
  181GLY     CA 2871   2.139   6.183  21.511
  181GLY    HA1 2872   2.079   6.162  21.424
  181GLY    HA2 2873   2.223   6.245  21.484
  181GLY      C 2874   2.053   6.258  21.614
  181GLY      O 2875   1.989   6.196  21.700
  182LYS      N 2876   2.052   6.391  21.608
  182LYS     HN 2877   2.098   6.440  21.534
  182LYS     CA 2878   1.984   6.478  21.707
  182LYS     HA 2879   1.981   6.426  21.802
  182LYS     CB 2880   2.063   6.611  21.721
  182LYS    HB1 2881   2.010   6.689  21.662
  182LYS    HB2 2882   2.164   6.596  21.677
  182LYS     CG 2883   2.080   6.662  21.865
  182LYS    HG1 2884   2.157   6.742  21.865
  182LYS    HG2 2885   2.116   6.577  21.927
  182LYS     CD 2886   1.953   6.718  21.931
  182LYS    HD1 2887   1.876   6.638  21.939
  182LYS    HD2 2888   1.912   6.800  21.869
  182LYS     CE 2889   1.987   6.771  22.071
  182LYS    HE1 2890   2.067   6.848  22.063
  182LYS    HE2 2891   2.022   6.687  22.135
  182LYS     NZ 2892   1.871   6.834  22.139
  182LYS    HZ1 2893   1.795   6.764  22.149
  182LYS    HZ2 2894   1.837   6.914  22.082
  182LYS    HZ3 2895   1.900   6.868  22.233
  182LYS      C 2896   1.836   6.503  21.676
  182LYS      O 2897   1.754   6.500  21.767
  183GLN      N 2898   1.802   6.525  21.548
  183GLN     HN 2899   1.869   6.512  21.475
  183GLN     CA 2900   1.668   6.567  21.503
  183GLN     HA 2901   1.596   6.532  21.575
  183GLN     CB 2902   1.663   6.722  21.492
  183GLN    HB1 2903   1.570   6.749  21.437
  183GLN    HB2 2904   1.750   6.755  21.432
  183GLN     CG 2905   1.664   6.798  21.625
  183GLN    HG1 2906   1.681   6.905  21.605
  183GLN    HG2 2907   1.747   6.758  21.688
  183GLN     CD 2908   1.534   6.785  21.706
  183GLN    OE1 2909   1.447   6.702  21.681
  183GLN    NE2 2910   1.514   6.868  21.806
  183GLN   HE21 2911   1.431   6.862  21.860
  183GLN   HE22 2912   1.584   6.937  21.828
  183GLN      C 2913   1.620   6.496  21.375
  183GLN      O 2914   1.568   6.559  21.282
  184GLY      N 2915   1.632   6.363  21.369
  184GLY     HN 2916   1.702   6.313  21.419
  184GLY     CA 2917   1.541   6.283  21.286
  184GLY    HA1 2918   1.576   6.181  21.285
  184GLY    HA2 2919   1.541   6.323  21.186
  184GLY      C 2920   1.399   6.289  21.346
  184GLY      O 2921   1.385   6.279  21.468
  185ASN      N 2922   1.295   6.310  21.264
  185ASN     HN 2923   1.300   6.293  21.166
  185ASN     CA 2924   1.167   6.359  21.316
  185ASN     HA 2925   1.188   6.431  21.393
  185ASN     CB 2926   1.082   6.424  21.204
  185ASN    HB1 2927   1.129   6.521  21.178
  185ASN    HB2 2928   0.980   6.442  21.245
  185ASN     CG 2929   1.065   6.346  21.074
  185ASN    OD1 2930   0.963   6.285  21.047
  185ASN    ND2 2931   1.162   6.352  20.985
  185ASN   HD21 2932   1.154   6.302  20.899
  185ASN   HD22 2933   1.244   6.407  21.004
  185ASN      C 2934   1.094   6.262  21.413
  185ASN      O 2935   1.024   6.307  21.503
  186PHE      N 2936   1.121   6.131  21.405
  186PHE     HN 2937   1.148   6.091  21.317
  186PHE     CA 2938   1.116   6.034  21.516
  186PHE     HA 2939   1.136   6.089  21.607
  186PHE     CB 2940   0.980   5.963  21.528
  186PHE    HB1 2941   0.997   5.865  21.578
  186PHE    HB2 2942   0.940   5.947  21.426
  186PHE     CG 2943   0.867   6.030  21.607
  186PHE    CD1 2944   0.892   6.121  21.712
  186PHE    HD1 2945   0.993   6.151  21.735
  186PHE    CE1 2946   0.785   6.173  21.788
  186PHE    HE1 2947   0.805   6.243  21.868
  186PHE     CZ 2948   0.653   6.134  21.761
  186PHE     HZ 2949   0.571   6.175  21.819
  186PHE    CD2 2950   0.734   5.989  21.584
  186PHE    HD2 2951   0.714   5.916  21.506
  186PHE    CE2 2952   0.628   6.041  21.659
  186PHE    HE2 2953   0.527   6.010  21.638
  186PHE      C 2954   1.237   5.939  21.507
  186PHE      O 2955   1.224   5.817  21.490
  187LYS      N 2956   1.356   5.999  21.519
  187LYS     HN 2957   1.357   6.097  21.538
  187LYS     CA 2958   1.493   5.943  21.509
  187LYS     HA 2959   1.519   5.936  21.404
  187LYS     CB 2960   1.590   6.038  21.583
  187LYS    HB1 2961   1.596   6.133  21.526
  187LYS    HB2 2962   1.691   5.990  21.584
  187LYS     CG 2963   1.551   6.071  21.729
  187LYS    HG1 2964   1.570   5.981  21.792
  187LYS    HG2 2965   1.442   6.094  21.732
  187LYS     CD 2966   1.629   6.190  21.785
  187LYS    HD1 2967   1.623   6.275  21.715
  187LYS    HD2 2968   1.736   6.162  21.798
  187LYS     CE 2969   1.569   6.231  21.921
  187LYS    HE1 2970   1.581   6.147  21.993
  187LYS    HE2 2971   1.462   6.256  21.908
  187LYS     NZ 2972   1.636   6.349  21.980
  187LYS    HZ1 2973   1.641   6.425  21.909
  187LYS    HZ2 2974   1.732   6.324  22.010
  187LYS    HZ3 2975   1.582   6.383  22.062
  187LYS      C 2976   1.511   5.799  21.554
  187LYS      O 2977   1.575   5.719  21.485
  188ASN      N 2978   1.456   5.761  21.669
  188ASN     HN 2979   1.421   5.828  21.735
  188ASN     CA 2980   1.441   5.622  21.707
  188ASN     HA 2981   1.478   5.561  21.626
  188ASN     CB 2982   1.519   5.592  21.837
  188ASN    HB1 2983   1.476   5.502  21.883
  188ASN    HB2 2984   1.506   5.679  21.905
  188ASN     CG 2985   1.669   5.569  21.821
  188ASN    OD1 2986   1.736   5.535  21.918
  188ASN    ND2 2987   1.725   5.580  21.703
  188ASN   HD21 2988   1.820   5.550  21.690
  188ASN   HD22 2989   1.674   5.619  21.627
  188ASN      C 2990   1.293   5.587  21.723
  188ASN      O 2991   1.225   5.639  21.812
  189LEU      N 2992   1.247   5.491  21.643
  189LEU     HN 2993   1.286   5.474  21.553
  189LEU     CA 2994   1.137   5.405  21.683
  189LEU     HA 2995   1.063   5.465  21.733
  189LEU     CB 2996   1.078   5.338  21.558
  189LEU    HB1 2997   1.162   5.301  21.495
  189LEU    HB2 2998   1.021   5.415  21.501
  189LEU     CG 2999   0.984   5.220  21.587
  189LEU     HG 3000   1.038   5.146  21.650
  189LEU    CD1 3001   0.856   5.263  21.658
  189LEU   HD11 3002   0.801   5.336  21.595
  189LEU   HD12 3003   0.881   5.311  21.755
  189LEU   HD13 3004   0.791   5.175  21.676
  189LEU    CD2 3005   0.945   5.154  21.455
  189LEU   HD21 3006   1.035   5.117  21.402
  189LEU   HD22 3007   0.893   5.227  21.390
  189LEU   HD23 3008   0.877   5.067  21.474
  189LEU      C 3009   1.195   5.304  21.782
  189LEU      O 3010   1.301   5.246  21.758
  190ARG      N 3011   1.127   5.281  21.894
  190ARG     HN 3012   1.048   5.336  21.919
  190ARG     CA 3013   1.162   5.173  21.987
  190ARG     HA 3014   1.235   5.110  21.939
  190ARG     CB 3015   1.218   5.231  22.117
  190ARG    HB1 3016   1.244   5.149  22.187
  190ARG    HB2 3017   1.142   5.296  22.166
  190ARG     CG 3018   1.344   5.314  22.087
  190ARG    HG1 3019   1.315   5.402  22.025
  190ARG    HG2 3020   1.415   5.251  22.029
  190ARG     CD 3021   1.412   5.363  22.214
  190ARG    HD1 3022   1.443   5.276  22.276
  190ARG    HD2 3023   1.344   5.429  22.271
  190ARG     NE 3024   1.533   5.440  22.180
  190ARG     HE 3025   1.590   5.405  22.105
  190ARG     CZ 3026   1.574   5.551  22.239
  190ARG    NH1 3027   1.688   5.603  22.206
  190ARG   HH11 3028   1.738   5.568  22.126
  190ARG   HH12 3029   1.726   5.678  22.260
  190ARG    NH2 3030   1.504   5.616  22.327
  190ARG   HH21 3031   1.546   5.691  22.379
  190ARG   HH22 3032   1.409   5.592  22.344
  190ARG      C 3033   1.042   5.083  22.006
  190ARG      O 3034   0.935   5.128  22.045
  191GLU      N 3035   1.058   4.957  21.972
  191GLU     HN 3036   1.146   4.923  21.940
  191GLU     CA 3037   0.954   4.855  21.978
  191GLU     HA 3038   0.859   4.905  21.993
  191GLU     CB 3039   0.951   4.772  21.848
  191GLU    HB1 3040   0.867   4.700  21.855
  191GLU    HB2 3041   1.046   4.717  21.840
  191GLU     CG 3042   0.932   4.857  21.721
  191GLU    HG1 3043   1.020   4.923  21.708
  191GLU    HG2 3044   0.841   4.919  21.732
  191GLU     CD 3045   0.917   4.770  21.595
  191GLU    OE1 3046   1.017   4.713  21.545
  191GLU    OE2 3047   0.804   4.759  21.542
  191GLU      C 3048   0.982   4.765  22.098
  191GLU      O 3049   1.093   4.714  22.113
  192PHE      N 3050   0.882   4.743  22.182
  192PHE     HN 3051   0.796   4.793  22.174
  192PHE     CA 3052   0.885   4.646  22.291
  192PHE     HA 3053   0.977   4.591  22.284
  192PHE     CB 3054   0.875   4.718  22.426
  192PHE    HB1 3055   0.866   4.642  22.506
  192PHE    HB2 3056   0.785   4.783  22.426
  192PHE     CG 3057   0.993   4.805  22.460
  192PHE    CD1 3058   1.001   4.937  22.412
  192PHE    HD1 3059   0.922   4.976  22.348
  192PHE    CE1 3060   1.111   5.018  22.445
  192PHE    HE1 3061   1.117   5.119  22.407
  192PHE     CZ 3062   1.212   4.968  22.528
  192PHE     HZ 3063   1.297   5.030  22.553
  192PHE    CD2 3064   1.095   4.756  22.544
  192PHE    HD2 3065   1.089   4.655  22.582
  192PHE    CE2 3066   1.204   4.837  22.578
  192PHE    HE2 3067   1.282   4.799  22.642
  192PHE      C 3068   0.770   4.548  22.275
  192PHE      O 3069   0.662   4.586  22.228
  193VAL      N 3070   0.790   4.424  22.317
  193VAL     HN 3071   0.882   4.392  22.338
  193VAL     CA 3072   0.684   4.325  22.335
  193VAL     HA 3073   0.590   4.377  22.336
  193VAL     CB 3074   0.686   4.221  22.222
  193VAL     HB 3075   0.790   4.184  22.209
  193VAL    CG1 3076   0.595   4.101  22.251
  193VAL   HG11 3077   0.494   4.137  22.281
  193VAL   HG12 3078   0.637   4.041  22.334
  193VAL   HG13 3079   0.585   4.039  22.160
  193VAL    CG2 3080   0.636   4.282  22.091
  193VAL   HG21 3081   0.701   4.367  22.061
  193VAL   HG22 3082   0.532   4.319  22.104
  193VAL   HG23 3083   0.639   4.206  22.010
  193VAL      C 3084   0.695   4.262  22.474
  193VAL      O 3085   0.802   4.214  22.512
  194PHE      N 3086   0.585   4.259  22.547
  194PHE     HN 3087   0.500   4.298  22.512
  194PHE     CA 3088   0.575   4.202  22.681
  194PHE     HA 3089   0.672   4.163  22.708
  194PHE     CB 3090   0.530   4.309  22.781
  194PHE    HB1 3091   0.538   4.267  22.883
  194PHE    HB2 3092   0.425   4.336  22.758
  194PHE     CG 3093   0.608   4.440  22.784
  194PHE    CD1 3094   0.747   4.444  22.766
  194PHE    HD1 3095   0.801   4.353  22.745
  194PHE    CE1 3096   0.816   4.566  22.775
  194PHE    HE1 3097   0.923   4.568  22.761
  194PHE     CZ 3098   0.747   4.685  22.802
  194PHE     HZ 3099   0.801   4.778  22.810
  194PHE    CD2 3100   0.539   4.560  22.811
  194PHE    HD2 3101   0.432   4.558  22.824
  194PHE    CE2 3102   0.609   4.682  22.819
  194PHE    HE2 3103   0.555   4.773  22.840
  194PHE      C 3104   0.475   4.086  22.681
  194PHE      O 3105   0.364   4.100  22.630
  195LYS      N 3106   0.509   3.974  22.745
  195LYS     HN 3107   0.602   3.960  22.780
  195LYS     CA 3108   0.416   3.862  22.768
  195LYS     HA 3109   0.316   3.903  22.769
  195LYS     CB 3110   0.428   3.755  22.657
  195LYS    HB1 3111   0.407   3.803  22.559
  195LYS    HB2 3112   0.353   3.675  22.675
  195LYS     CG 3113   0.568   3.692  22.653
  195LYS    HG1 3114   0.596   3.664  22.756
  195LYS    HG2 3115   0.639   3.768  22.615
  195LYS     CD 3116   0.582   3.567  22.564
  195LYS    HD1 3117   0.506   3.493  22.596
  195LYS    HD2 3118   0.683   3.524  22.579
  195LYS     CE 3119   0.562   3.595  22.415
  195LYS    HE1 3120   0.614   3.690  22.387
  195LYS    HE2 3121   0.454   3.603  22.392
  195LYS     NZ 3122   0.619   3.486  22.332
  195LYS    HZ1 3123   0.572   3.397  22.355
  195LYS    HZ2 3124   0.721   3.478  22.351
  195LYS    HZ3 3125   0.605   3.508  22.231
  195LYS      C 3126   0.431   3.803  22.907
  195LYS      O 3127   0.540   3.799  22.963
  196ASN      N 3128   0.322   3.751  22.962
  196ASN     HN 3129   0.234   3.757  22.916
  196ASN     CA 3130   0.318   3.683  23.092
  196ASN     HA 3131   0.417   3.681  23.134
  196ASN     CB 3132   0.220   3.761  23.181
  196ASN    HB1 3133   0.117   3.746  23.143
  196ASN    HB2 3134   0.246   3.869  23.176
  196ASN     CG 3135   0.223   3.718  23.327
  196ASN    OD1 3136   0.315   3.654  23.374
  196ASN    ND2 3137   0.122   3.756  23.402
  196ASN   HD21 3138   0.126   3.744  23.501
  196ASN   HD22 3139   0.041   3.797  23.360
  196ASN      C 3140   0.277   3.535  23.071
  196ASN      O 3141   0.172   3.508  23.013
  197ILE      N 3142   0.361   3.441  23.112
  197ILE     HN 3143   0.435   3.462  23.175
  197ILE     CA 3144   0.352   3.300  23.072
  197ILE     HA 3145   0.248   3.275  23.057
  197ILE     CB 3146   0.432   3.275  22.942
  197ILE     HB 3147   0.461   3.168  22.937
  197ILE    CG2 3148   0.347   3.311  22.819
  197ILE   HG21 3149   0.333   3.421  22.814
  197ILE   HG22 3150   0.248   3.263  22.827
  197ILE   HG23 3151   0.398   3.277  22.727
  197ILE    CG1 3152   0.568   3.349  22.938
  197ILE   HG11 3153   0.614   3.346  23.039
  197ILE   HG12 3154   0.550   3.455  22.910
  197ILE     CD 3155   0.667   3.288  22.838
  197ILE    HD1 3156   0.625   3.291  22.736
  197ILE    HD2 3157   0.688   3.182  22.865
  197ILE    HD3 3158   0.762   3.346  22.839
  197ILE      C 3159   0.398   3.205  23.184
  197ILE      O 3160   0.517   3.181  23.202
  198ASP      N 3161   0.302   3.148  23.257
  198ASP     HN 3162   0.210   3.187  23.258
  198ASP     CA 3163   0.318   3.027  23.340
  198ASP     HA 3164   0.243   3.028  23.417
  198ASP     CB 3165   0.302   2.903  23.250
  198ASP    HB1 3166   0.394   2.892  23.188
  198ASP    HB2 3167   0.215   2.918  23.183
  198ASP     CG 3168   0.281   2.772  23.328
  198ASP    OD1 3169   0.275   2.665  23.263
  198ASP    OD2 3170   0.264   2.774  23.452
  198ASP      C 3171   0.445   3.024  23.428
  198ASP      O 3172   0.528   2.934  23.419
  199GLY      N 3173   0.461   3.128  23.510
  199GLY     HN 3174   0.393   3.200  23.515
  199GLY     CA 3175   0.577   3.146  23.599
  199GLY    HA1 3176   0.621   3.049  23.614
  199GLY    HA2 3177   0.540   3.186  23.692
  199GLY      C 3178   0.685   3.240  23.546
  199GLY      O 3179   0.783   3.263  23.615
  200TYR      N 3180   0.669   3.298  23.426
  200TYR     HN 3181   0.588   3.279  23.370
  200TYR     CA 3182   0.765   3.391  23.368
  200TYR     HA 3183   0.830   3.427  23.446
  200TYR     CB 3184   0.846   3.319  23.260
  200TYR    HB1 3185   0.909   3.393  23.206
  200TYR    HB2 3186   0.776   3.270  23.189
  200TYR     CG 3187   0.938   3.212  23.313
  200TYR    CD1 3188   1.060   3.250  23.371
  200TYR    HD1 3189   1.083   3.355  23.385
  200TYR    CE1 3190   1.153   3.152  23.412
  200TYR    HE1 3191   1.247   3.182  23.455
  200TYR     CZ 3192   1.122   3.016  23.395
  200TYR     OH 3193   1.212   2.922  23.435
  200TYR     HH 3194   1.163   2.843  23.461
  200TYR    CD2 3195   0.905   3.076  23.300
  200TYR    HD2 3196   0.810   3.046  23.259
  200TYR    CE2 3197   0.997   2.977  23.342
  200TYR    HE2 3198   0.972   2.873  23.333
  200TYR      C 3199   0.699   3.517  23.311
  200TYR      O 3200   0.589   3.512  23.256
  201PHE      N 3201   0.769   3.630  23.319
  201PHE     HN 3202   0.849   3.637  23.378
  201PHE     CA 3203   0.738   3.752  23.245
  201PHE     HA 3204   0.649   3.734  23.186
  201PHE     CB 3205   0.715   3.865  23.344
  201PHE    HB1 3206   0.811   3.889  23.395
  201PHE    HB2 3207   0.639   3.834  23.419
  201PHE     CG 3208   0.666   3.994  23.282
  201PHE    CD1 3209   0.528   4.018  23.274
  201PHE    HD1 3210   0.458   3.942  23.306
  201PHE    CE1 3211   0.480   4.141  23.225
  201PHE    HE1 3212   0.374   4.159  23.218
  201PHE     CZ 3213   0.571   4.240  23.185
  201PHE     HZ 3214   0.535   4.335  23.149
  201PHE    CD2 3215   0.757   4.092  23.238
  201PHE    HD2 3216   0.863   4.072  23.240
  201PHE    CE2 3217   0.709   4.215  23.191
  201PHE    HE2 3218   0.779   4.291  23.159
  201PHE      C 3219   0.851   3.779  23.146
  201PHE      O 3220   0.967   3.790  23.186
  202LYS      N 3221   0.821   3.783  23.017
  202LYS     HN 3222   0.726   3.784  22.986
  202LYS     CA 3223   0.920   3.786  22.909
  202LYS     HA 3224   1.018   3.776  22.952
  202LYS     CB 3225   0.893   3.672  22.809
  202LYS    HB1 3226   0.827   3.711  22.729
  202LYS    HB2 3227   0.840   3.591  22.863
  202LYS     CG 3228   1.019   3.613  22.745
  202LYS    HG1 3229   1.098   3.690  22.742
  202LYS    HG2 3230   0.995   3.582  22.641
  202LYS     CD 3231   1.071   3.491  22.822
  202LYS    HD1 3232   0.989   3.417  22.833
  202LYS    HD2 3233   1.105   3.523  22.922
  202LYS     CE 3234   1.189   3.424  22.748
  202LYS    HE1 3235   1.277   3.491  22.750
  202LYS    HE2 3236   1.159   3.403  22.643
  202LYS     NZ 3237   1.228   3.294  22.811
  202LYS    HZ1 3238   1.147   3.229  22.809
  202LYS    HZ2 3239   1.257   3.311  22.909
  202LYS    HZ3 3240   1.308   3.253  22.758
  202LYS      C 3241   0.916   3.921  22.839
  202LYS      O 3242   0.808   3.967  22.801
  203ILE      N 3243   1.033   3.982  22.819
  203ILE     HN 3244   1.118   3.943  22.852
  203ILE     CA 3245   1.047   4.110  22.746
  203ILE     HA 3246   0.949   4.139  22.711
  203ILE     CB 3247   1.105   4.219  22.837
  203ILE     HB 3248   1.203   4.185  22.877
  203ILE    CG2 3249   1.124   4.349  22.758
  203ILE   HG21 3250   1.031   4.375  22.703
  203ILE   HG22 3251   1.206   4.337  22.684
  203ILE   HG23 3252   1.149   4.433  22.827
  203ILE    CG1 3253   1.016   4.236  22.962
  203ILE   HG11 3254   1.019   4.141  23.020
  203ILE   HG12 3255   0.912   4.254  22.928
  203ILE     CD 3256   1.057   4.350  23.055
  203ILE    HD1 3257   1.036   4.448  23.007
  203ILE    HD2 3258   1.165   4.344  23.077
  203ILE    HD3 3259   0.999   4.344  23.150
  203ILE      C 3260   1.132   4.092  22.622
  203ILE      O 3261   1.250   4.057  22.631
  204TYR      N 3262   1.077   4.129  22.506
  204TYR     HN 3263   0.980   4.152  22.501
  204TYR     CA 3264   1.148   4.139  22.380
  204TYR     HA 3265   1.251   4.110  22.397
  204TYR     CB 3266   1.087   4.049  22.272
  204TYR    HB1 3267   1.159   4.041  22.187
  204TYR    HB2 3268   0.992   4.096  22.237
  204TYR     CG 3269   1.052   3.908  22.311
  204TYR    CD1 3270   0.934   3.884  22.384
  204TYR    HD1 3271   0.874   3.966  22.419
  204TYR    CE1 3272   0.895   3.752  22.411
  204TYR    HE1 3273   0.805   3.733  22.468
  204TYR     CZ 3274   0.972   3.644  22.364
  204TYR     OH 3275   0.928   3.516  22.385
  204TYR     HH 3276   0.983   3.457  22.334
  204TYR    CD2 3277   1.131   3.800  22.268
  204TYR    HD2 3278   1.223   3.819  22.213
  204TYR    CE2 3279   1.091   3.668  22.294
  204TYR    HE2 3280   1.152   3.585  22.261
  204TYR      C 3281   1.147   4.283  22.331
  204TYR      O 3282   1.055   4.358  22.363
  205SER      N 3283   1.246   4.325  22.254
  205SER     HN 3284   1.322   4.266  22.228
  205SER     CA 3285   1.252   4.462  22.203
  205SER     HA 3286   1.153   4.489  22.168
  205SER     CB 3287   1.297   4.554  22.317
  205SER    HB1 3288   1.397   4.521  22.353
  205SER    HB2 3289   1.223   4.548  22.400
  205SER     OG 3290   1.308   4.689  22.278
  205SER    HG1 3291   1.221   4.715  22.248
  205SER      C 3292   1.343   4.475  22.082
  205SER      O 3293   1.425   4.388  22.054
  206LYS      N 3294   1.329   4.587  22.011
  206LYS     HN 3295   1.246   4.642  22.019
  206LYS     CA 3296   1.429   4.639  21.918
  206LYS     HA 3297   1.526   4.608  21.954
  206LYS     CB 3298   1.404   4.585  21.777
  206LYS    HB1 3299   1.339   4.656  21.721
  206LYS    HB2 3300   1.353   4.487  21.783
  206LYS     CG 3301   1.536   4.569  21.702
  206LYS    HG1 3302   1.594   4.486  21.748
  206LYS    HG2 3303   1.595   4.663  21.711
  206LYS     CD 3304   1.512   4.537  21.554
  206LYS    HD1 3305   1.493   4.632  21.500
  206LYS    HD2 3306   1.423   4.472  21.545
  206LYS     CE 3307   1.633   4.467  21.491
  206LYS    HE1 3308   1.726   4.523  21.514
  206LYS    HE2 3309   1.619   4.458  21.382
  206LYS     NZ 3310   1.649   4.330  21.546
  206LYS    HZ1 3311   1.559   4.279  21.541
  206LYS    HZ2 3312   1.681   4.335  21.645
  206LYS    HZ3 3313   1.721   4.278  21.490
  206LYS      C 3314   1.425   4.791  21.919
  206LYS      O 3315   1.318   4.851  21.933
  207HSD      N 3316   1.538   4.855  21.895
  207HSD     HN 3317   1.627   4.813  21.908
  207HSD     CA 3318   1.538   4.994  21.846
  207HSD     HA 3319   1.448   5.042  21.881
  207HSD     CB 3320   1.663   5.067  21.898
  207HSD    HB1 3321   1.659   5.172  21.864
  207HSD    HB2 3322   1.753   5.017  21.856
  207HSD    ND1 3323   1.784   5.110  22.120
  207HSD    HD1 3324   1.867   5.148  22.079
  207HSD     CG 3325   1.675   5.067  22.049
  207HSD    CE1 3326   1.761   5.092  22.250
  207HSD    HE1 3327   1.832   5.118  22.329
  207HSD    NE2 3328   1.639   5.038  22.268
  207HSD    CD2 3329   1.582   5.025  22.141
  207HSD    HD2 3330   1.481   4.988  22.128
  207HSD      C 3331   1.529   4.995  21.693
  207HSD      O 3332   1.538   4.891  21.628
  208THR      N 3333   1.509   5.111  21.632
  208THR     HN 3334   1.492   5.194  21.685
  208THR     CA 3335   1.511   5.128  21.487
  208THR     HA 3336   1.591   5.067  21.447
  208THR     CB 3337   1.376   5.086  21.427
  208THR     HB 3338   1.292   5.125  21.489
  208THR    OG1 3339   1.369   4.945  21.425
  208THR    HG1 3340   1.408   4.915  21.507
  208THR    CG2 3341   1.354   5.131  21.283
  208THR   HG21 3342   1.442   5.104  21.221
  208THR   HG22 3343   1.341   5.242  21.280
  208THR   HG23 3344   1.264   5.082  21.241
  208THR      C 3345   1.543   5.273  21.454
  208THR      O 3346   1.464   5.361  21.490
  209PRO      N 3347   1.655   5.302  21.387
  209PRO     CD 3348   1.763   5.211  21.351
  209PRO    HD1 3349   1.721   5.124  21.296
  209PRO    HD2 3350   1.814   5.177  21.443
  209PRO     CA 3351   1.682   5.435  21.335
  209PRO     HA 3352   1.655   5.509  21.409
  209PRO     CB 3353   1.830   5.436  21.298
  209PRO    HB1 3354   1.893   5.469  21.384
  209PRO    HB2 3355   1.849   5.503  21.211
  209PRO     CG 3356   1.859   5.290  21.262
  209PRO    HG1 3357   1.839   5.271  21.155
  209PRO    HG2 3358   1.965   5.264  21.284
  209PRO      C 3359   1.589   5.462  21.216
  209PRO      O 3360   1.591   5.389  21.117
  210ILE      N 3361   1.503   5.563  21.227
  210ILE     HN 3362   1.501   5.621  21.308
  210ILE     CA 3363   1.405   5.598  21.123
  210ILE     HA 3364   1.453   5.585  21.027
  210ILE     CB 3365   1.280   5.507  21.134
  210ILE     HB 3366   1.312   5.401  21.127
  210ILE    CG2 3367   1.206   5.527  21.267
  210ILE   HG21 3368   1.172   5.633  21.276
  210ILE   HG22 3369   1.273   5.504  21.352
  210ILE   HG23 3370   1.117   5.461  21.271
  210ILE    CG1 3371   1.178   5.522  21.020
  210ILE   HG11 3372   1.141   5.627  21.019
  210ILE   HG12 3373   1.093   5.454  21.039
  210ILE     CD 3374   1.236   5.490  20.881
  210ILE    HD1 3375   1.273   5.386  20.879
  210ILE    HD2 3376   1.321   5.559  20.860
  210ILE    HD3 3377   1.158   5.503  20.804
  210ILE      C 3378   1.373   5.747  21.127
  210ILE      O 3379   1.386   5.812  21.231
  211ASN      N 3380   1.330   5.803  21.014
  211ASN     HN 3381   1.324   5.750  20.930
  211ASN     CA 3382   1.290   5.942  21.003
  211ASN     HA 3383   1.347   6.000  21.074
  211ASN     CB 3384   1.317   5.991  20.859
  211ASN    HB1 3385   1.426   5.983  20.839
  211ASN    HB2 3386   1.286   6.097  20.852
  211ASN     CG 3387   1.244   5.914  20.749
  211ASN    OD1 3388   1.201   5.801  20.765
  211ASN    ND2 3389   1.229   5.973  20.634
  211ASN   HD21 3390   1.182   5.926  20.559
  211ASN   HD22 3391   1.264   6.066  20.620
  211ASN      C 3392   1.145   5.966  21.047
  211ASN      O 3393   1.122   6.052  21.132
  212LEU      N 3394   1.048   5.893  20.991
  212LEU     HN 3395   1.070   5.807  20.946
  212LEU     CA 3396   0.905   5.929  20.988
  212LEU     HA 3397   0.895   6.023  20.937
  212LEU     CB 3398   0.829   5.817  20.913
  212LEU    HB1 3399   0.848   5.721  20.966
  212LEU    HB2 3400   0.870   5.810  20.810
  212LEU     CG 3401   0.676   5.838  20.904
  212LEU     HG 3402   0.636   5.855  21.006
  212LEU    CD1 3403   0.641   5.959  20.816
  212LEU   HD11 3404   0.680   5.943  20.713
  212LEU   HD12 3405   0.687   6.051  20.858
  212LEU   HD13 3406   0.531   5.971  20.811
  212LEU    CD2 3407   0.609   5.715  20.845
  212LEU   HD21 3408   0.629   5.626  20.909
  212LEU   HD22 3409   0.649   5.694  20.743
  212LEU   HD23 3410   0.499   5.730  20.839
  212LEU      C 3411   0.843   5.955  21.126
  212LEU      O 3412   0.824   5.863  21.206
  213VAL      N 3413   0.799   6.080  21.148
  213VAL     HN 3414   0.819   6.153  21.084
  213VAL     CA 3415   0.720   6.121  21.266
  213VAL     HA 3416   0.757   6.067  21.351
  213VAL     CB 3417   0.734   6.273  21.289
  213VAL     HB 3418   0.843   6.298  21.293
  213VAL    CG1 3419   0.669   6.361  21.181
  213VAL   HG11 3420   0.559   6.354  21.188
  213VAL   HG12 3421   0.701   6.327  21.080
  213VAL   HG13 3422   0.698   6.467  21.196
  213VAL    CG2 3423   0.678   6.317  21.424
  213VAL   HG21 3424   0.732   6.266  21.507
  213VAL   HG22 3425   0.570   6.291  21.430
  213VAL   HG23 3426   0.691   6.427  21.437
  213VAL      C 3427   0.573   6.081  21.258
  213VAL      O 3428   0.511   6.047  21.358
  214ARG      N 3429   0.513   6.088  21.138
  214ARG     HN 3430   0.563   6.083  21.052
  214ARG     CA 3431   0.367   6.104  21.128
  214ARG     HA 3432   0.335   6.173  21.204
  214ARG     CB 3433   0.332   6.158  20.988
  214ARG    HB1 3434   0.329   6.074  20.916
  214ARG    HB2 3435   0.409   6.231  20.956
  214ARG     CG 3436   0.195   6.228  20.991
  214ARG    HG1 3437   0.189   6.292  21.081
  214ARG    HG2 3438   0.115   6.150  20.997
  214ARG     CD 3439   0.172   6.314  20.867
  214ARG    HD1 3440   0.154   6.249  20.778
  214ARG    HD2 3441   0.261   6.379  20.849
  214ARG     NE 3442   0.055   6.400  20.884
  214ARG     HE 3443  -0.030   6.370  20.842
  214ARG     CZ 3444   0.050   6.515  20.951
  214ARG    NH1 3445   0.154   6.569  21.007
  214ARG   HH11 3446   0.243   6.524  21.001
  214ARG   HH12 3447   0.145   6.655  21.056
  214ARG    NH2 3448  -0.063   6.578  20.962
  214ARG   HH21 3449  -0.146   6.541  20.921
  214ARG   HH22 3450  -0.066   6.665  21.013
  214ARG      C 3451   0.286   5.980  21.165
  214ARG      O 3452   0.171   5.993  21.209
  215ASP      N 3453   0.344   5.861  21.151
  215ASP     HN 3454   0.437   5.853  21.118
  215ASP     CA 3455   0.277   5.735  21.183
  215ASP     HA 3456   0.222   5.747  21.275
  215ASP     CB 3457   0.183   5.699  21.067
  215ASP    HB1 3458   0.243   5.658  20.983
  215ASP    HB2 3459   0.131   5.791  21.033
  215ASP     CG 3460   0.077   5.595  21.105
  215ASP    OD1 3461   0.063   5.561  21.225
  215ASP    OD2 3462   0.005   5.548  21.014
  215ASP      C 3463   0.379   5.623  21.207
  215ASP      O 3464   0.496   5.634  21.168
  216LEU      N 3465   0.334   5.512  21.266
  216LEU     HN 3466   0.242   5.509  21.304
  216LEU     CA 3467   0.411   5.388  21.283
  216LEU     HA 3468   0.500   5.410  21.340
  216LEU     CB 3469   0.319   5.290  21.358
  216LEU    HB1 3470   0.228   5.274  21.297
  216LEU    HB2 3471   0.290   5.337  21.455
  216LEU     CG 3472   0.382   5.153  21.387
  216LEU     HG 3473   0.421   5.110  21.293
  216LEU    CD1 3474   0.495   5.163  21.489
  216LEU   HD11 3475   0.457   5.205  21.585
  216LEU   HD12 3476   0.575   5.231  21.450
  216LEU   HD13 3477   0.538   5.063  21.508
  216LEU    CD2 3478   0.274   5.063  21.447
  216LEU   HD21 3479   0.190   5.051  21.376
  216LEU   HD22 3480   0.235   5.107  21.541
  216LEU   HD23 3481   0.317   4.962  21.469
  216LEU      C 3482   0.456   5.336  21.145
  216LEU      O 3483   0.371   5.302  21.062
  217PRO      N 3484   0.587   5.331  21.115
  217PRO     CD 3485   0.698   5.359  21.204
  217PRO    HD1 3486   0.691   5.294  21.293
  217PRO    HD2 3487   0.696   5.466  21.234
  217PRO     CA 3488   0.634   5.319  20.977
  217PRO     HA 3489   0.574   5.381  20.913
  217PRO     CB 3490   0.782   5.357  20.980
  217PRO    HB1 3491   0.796   5.464  20.955
  217PRO    HB2 3492   0.840   5.295  20.908
  217PRO     CG 3493   0.824   5.328  21.124
  217PRO    HG1 3494   0.855   5.222  21.136
  217PRO    HG2 3495   0.908   5.393  21.155
  217PRO      C 3496   0.612   5.179  20.921
  217PRO      O 3497   0.643   5.079  20.986
  218GLN      N 3498   0.566   5.170  20.797
  218GLN     HN 3499   0.532   5.251  20.748
  218GLN     CA 3500   0.562   5.045  20.722
  218GLN     HA 3501   0.511   4.971  20.782
  218GLN     CB 3502   0.488   5.068  20.589
  218GLN    HB1 3503   0.547   5.140  20.528
  218GLN    HB2 3504   0.389   5.112  20.611
  218GLN     CG 3505   0.467   4.940  20.508
  218GLN    HG1 3506   0.426   4.861  20.574
  218GLN    HG2 3507   0.566   4.906  20.468
  218GLN     CD 3508   0.372   4.959  20.390
  218GLN    OE1 3509   0.326   5.068  20.358
  218GLN    NE2 3510   0.338   4.853  20.320
  218GLN   HE21 3511   0.275   4.862  20.242
  218GLN   HE22 3512   0.374   4.763  20.344
  218GLN      C 3513   0.704   4.989  20.701
  218GLN      O 3514   0.799   5.065  20.680
  219GLY      N 3515   0.718   4.857  20.707
  219GLY     HN 3516   0.638   4.798  20.715
  219GLY     CA 3517   0.845   4.786  20.703
  219GLY    HA1 3518   0.921   4.849  20.748
  219GLY    HA2 3519   0.870   4.766  20.600
  219GLY      C 3520   0.836   4.654  20.779
  219GLY      O 3521   0.725   4.609  20.810
  220PHE      N 3522   0.950   4.594  20.812
  220PHE     HN 3523   1.038   4.631  20.785
  220PHE     CA 3524   0.956   4.470  20.889
  220PHE     HA 3525   0.869   4.464  20.953
  220PHE     CB 3526   0.960   4.351  20.792
  220PHE    HB1 3527   1.054   4.355  20.733
  220PHE    HB2 3528   0.872   4.357  20.724
  220PHE     CG 3529   0.955   4.217  20.861
  220PHE    CD1 3530   0.832   4.167  20.906
  220PHE    HD1 3531   0.742   4.224  20.891
  220PHE    CE1 3532   0.826   4.043  20.972
  220PHE    HE1 3533   0.731   4.005  21.006
  220PHE     CZ 3534   0.943   3.969  20.992
  220PHE     HZ 3535   0.939   3.872  21.040
  220PHE    CD2 3536   1.073   4.144  20.884
  220PHE    HD2 3537   1.168   4.184  20.851
  220PHE    CE2 3538   1.067   4.021  20.949
  220PHE    HE2 3539   1.157   3.964  20.967
  220PHE      C 3540   1.075   4.469  20.986
  220PHE      O 3541   1.180   4.527  20.958
  221SER      N 3542   1.058   4.404  21.101
  221SER     HN 3543   0.972   4.359  21.122
  221SER     CA 3544   1.160   4.393  21.206
  221SER     HA 3545   1.256   4.380  21.159
  221SER     CB 3546   1.159   4.519  21.294
  221SER    HB1 3547   1.192   4.607  21.233
  221SER    HB2 3548   1.229   4.506  21.379
  221SER     OG 3549   1.029   4.545  21.345
  221SER    HG1 3550   1.042   4.602  21.421
  221SER      C 3551   1.132   4.270  21.293
  221SER      O 3552   1.016   4.234  21.313
  222ALA      N 3553   1.236   4.209  21.349
  222ALA     HN 3554   1.330   4.232  21.323
  222ALA     CA 3555   1.225   4.106  21.452
  222ALA     HA 3556   1.120   4.088  21.471
  222ALA     CB 3557   1.293   3.978  21.402
  222ALA    HB1 3558   1.400   3.998  21.381
  222ALA    HB2 3559   1.244   3.944  21.308
  222ALA    HB3 3560   1.285   3.899  21.479
  222ALA      C 3561   1.283   4.155  21.584
  222ALA      O 3562   1.392   4.213  21.585
  223LEU      N 3563   1.213   4.134  21.694
  223LEU     HN 3564   1.127   4.084  21.692
  223LEU     CA 3565   1.252   4.182  21.827
  223LEU     HA 3566   1.319   4.266  21.815
  223LEU     CB 3567   1.127   4.223  21.904
  223LEU    HB1 3568   1.151   4.219  22.013
  223LEU    HB2 3569   1.047   4.149  21.883
  223LEU     CG 3570   1.073   4.363  21.872
  223LEU     HG 3571   1.150   4.437  21.899
  223LEU    CD1 3572   1.035   4.384  21.726
  223LEU   HD11 3573   0.969   4.302  21.691
  223LEU   HD12 3574   1.126   4.386  21.663
  223LEU   HD13 3575   0.979   4.480  21.715
  223LEU    CD2 3576   0.948   4.385  21.957
  223LEU   HD21 3577   0.973   4.378  22.065
  223LEU   HD22 3578   0.872   4.308  21.933
  223LEU   HD23 3579   0.906   4.486  21.936
  223LEU      C 3580   1.329   4.073  21.902
  223LEU      O 3581   1.288   3.958  21.910
  224GLU      N 3582   1.443   4.111  21.959
  224GLU     HN 3583   1.477   4.204  21.949
  224GLU     CA 3584   1.527   4.023  22.040
  224GLU     HA 3585   1.523   3.924  21.998
  224GLU     CB 3586   1.672   4.074  22.041
  224GLU    HB1 3587   1.726   4.027  22.126
  224GLU    HB2 3588   1.671   4.184  22.056
  224GLU     CG 3589   1.749   4.043  21.911
  224GLU    HG1 3590   1.713   3.945  21.872
  224GLU    HG2 3591   1.857   4.036  21.936
  224GLU     CD 3592   1.735   4.146  21.796
  224GLU    OE1 3593   1.722   4.268  21.818
  224GLU    OE2 3594   1.744   4.105  21.678
  224GLU      C 3595   1.475   4.013  22.184
  224GLU      O 3596   1.430   4.114  22.239
  225PRO      N 3597   1.484   3.897  22.251
  225PRO     CD 3598   1.527   3.770  22.195
  225PRO    HD1 3599   1.626   3.784  22.146
  225PRO    HD2 3600   1.453   3.735  22.121
  225PRO     CA 3601   1.451   3.883  22.393
  225PRO     HA 3602   1.359   3.935  22.414
  225PRO     CB 3603   1.446   3.732  22.418
  225PRO    HB1 3604   1.342   3.693  22.406
  225PRO    HB2 3605   1.481   3.708  22.520
  225PRO     CG 3606   1.538   3.673  22.312
  225PRO    HG1 3607   1.643   3.668  22.350
  225PRO    HG2 3608   1.506   3.571  22.283
  225PRO      C 3609   1.557   3.953  22.479
  225PRO      O 3610   1.671   3.909  22.487
  226LEU      N 3611   1.521   4.063  22.546
  226LEU     HN 3612   1.428   4.099  22.541
  226LEU     CA 3613   1.615   4.138  22.630
  226LEU     HA 3614   1.714   4.123  22.590
  226LEU     CB 3615   1.580   4.287  22.633
  226LEU    HB1 3616   1.651   4.338  22.702
  226LEU    HB2 3617   1.477   4.299  22.672
  226LEU     CG 3618   1.588   4.359  22.497
  226LEU     HG 3619   1.499   4.333  22.435
  226LEU    CD1 3620   1.591   4.510  22.522
  226LEU   HD11 3621   1.680   4.536  22.584
  226LEU   HD12 3622   1.500   4.541  22.577
  226LEU   HD13 3623   1.598   4.565  22.426
  226LEU    CD2 3624   1.713   4.326  22.414
  226LEU   HD21 3625   1.716   4.217  22.393
  226LEU   HD22 3626   1.804   4.354  22.471
  226LEU   HD23 3627   1.710   4.382  22.318
  226LEU      C 3628   1.625   4.081  22.772
  226LEU      O 3629   1.736   4.067  22.822
  227VAL      N 3630   1.512   4.046  22.835
  227VAL     HN 3631   1.423   4.058  22.793
  227VAL     CA 3632   1.511   3.987  22.970
  227VAL     HA 3633   1.601   3.928  22.980
  227VAL     CB 3634   1.506   4.091  23.085
  227VAL     HB 3635   1.504   4.037  23.182
  227VAL    CG1 3636   1.624   4.188  23.086
  227VAL   HG11 3637   1.617   4.257  22.999
  227VAL   HG12 3638   1.719   4.132  23.079
  227VAL   HG13 3639   1.623   4.248  23.179
  227VAL    CG2 3640   1.377   4.174  23.087
  227VAL   HG21 3641   1.288   4.108  23.082
  227VAL   HG22 3642   1.375   4.243  23.001
  227VAL   HG23 3643   1.372   4.232  23.182
  227VAL      C 3644   1.399   3.885  22.989
  227VAL      O 3645   1.295   3.887  22.923
  228ASP      N 3646   1.421   3.798  23.087
  228ASP     HN 3647   1.510   3.796  23.133
  228ASP     CA 3648   1.326   3.702  23.138
  228ASP     HA 3649   1.228   3.727  23.100
  228ASP     CB 3650   1.370   3.563  23.088
  228ASP    HB1 3651   1.468   3.539  23.134
  228ASP    HB2 3652   1.380   3.567  22.978
  228ASP     CG 3653   1.273   3.451  23.123
  228ASP    OD1 3654   1.167   3.477  23.184
  228ASP    OD2 3655   1.299   3.337  23.079
  228ASP      C 3656   1.322   3.710  23.291
  228ASP      O 3657   1.427   3.713  23.356
  229LEU      N 3658   1.203   3.717  23.349
  229LEU     HN 3659   1.119   3.709  23.295
  229LEU     CA 3660   1.183   3.735  23.492
  229LEU     HA 3661   1.279   3.733  23.541
  229LEU     CB 3662   1.112   3.869  23.516
  229LEU    HB1 3663   1.119   3.891  23.625
  229LEU    HB2 3664   1.005   3.857  23.488
  229LEU     CG 3665   1.166   3.992  23.441
  229LEU     HG 3666   1.168   3.971  23.332
  229LEU    CD1 3667   1.073   4.109  23.470
  229LEU   HD11 3668   1.070   4.130  23.579
  229LEU   HD12 3669   0.970   4.085  23.436
  229LEU   HD13 3670   1.109   4.200  23.417
  229LEU    CD2 3671   1.307   4.030  23.485
  229LEU   HD21 3672   1.376   3.945  23.466
  229LEU   HD22 3673   1.307   4.053  23.594
  229LEU   HD23 3674   1.342   4.118  23.428
  229LEU      C 3675   1.101   3.617  23.547
  229LEU      O 3676   0.988   3.596  23.502
  230PRO      N 3677   1.152   3.543  23.647
  230PRO     CD 3678   1.280   3.567  23.711
  230PRO    HD1 3679   1.280   3.668  23.757
  230PRO    HD2 3680   1.361   3.560  23.635
  230PRO     CA 3681   1.093   3.419  23.698
  230PRO     HA 3682   1.042   3.366  23.619
  230PRO     CB 3683   1.213   3.345  23.758
  230PRO    HB1 3684   1.270   3.291  23.679
  230PRO    HB2 3685   1.182   3.273  23.836
  230PRO     CG 3686   1.296   3.459  23.816
  230PRO    HG1 3687   1.256   3.492  23.915
  230PRO    HG2 3688   1.402   3.429  23.829
  230PRO      C 3689   0.978   3.445  23.798
  230PRO      O 3690   0.974   3.385  23.906
  231ILE      N 3691   0.888   3.538  23.767
  231ILE     HN 3692   0.878   3.572  23.673
  231ILE     CA 3693   0.798   3.596  23.866
  231ILE     HA 3694   0.847   3.592  23.962
  231ILE     CB 3695   0.763   3.742  23.830
  231ILE     HB 3696   0.699   3.743  23.739
  231ILE    CG2 3697   0.688   3.809  23.946
  231ILE   HG21 3698   0.751   3.808  24.038
  231ILE   HG22 3699   0.595   3.753  23.968
  231ILE   HG23 3700   0.664   3.914  23.920
  231ILE    CG1 3701   0.886   3.826  23.790
  231ILE   HG11 3702   0.854   3.932  23.782
  231ILE   HG12 3703   0.920   3.790  23.690
  231ILE     CD 3704   1.005   3.819  23.886
  231ILE    HD1 3705   1.041   3.714  23.896
  231ILE    HD2 3706   0.975   3.855  23.987
  231ILE    HD3 3707   1.088   3.882  23.848
  231ILE      C 3708   0.670   3.514  23.889
  231ILE      O 3709   0.638   3.480  24.003
  232GLY      N 3710   0.593   3.489  23.783
  232GLY     HN 3711   0.624   3.506  23.690
  232GLY     CA 3712   0.456   3.435  23.795
  232GLY    HA1 3713   0.462   3.349  23.860
  232GLY    HA2 3714   0.425   3.406  23.696
  232GLY      C 3715   0.352   3.533  23.853
  232GLY      O 3716   0.252   3.487  23.909
  233ILE      N 3717   0.372   3.665  23.842
  233ILE     HN 3718   0.456   3.700  23.802
  233ILE     CA 3719   0.276   3.768  23.887
  233ILE     HA 3720   0.247   3.744  23.988
  233ILE     CB 3721   0.341   3.909  23.882
  233ILE     HB 3722   0.420   3.915  23.960
  233ILE    CG2 3723   0.404   3.939  23.745
  233ILE   HG21 3724   0.326   3.935  23.665
  233ILE   HG22 3725   0.482   3.865  23.722
  233ILE   HG23 3726   0.448   4.041  23.745
  233ILE    CG1 3727   0.239   4.017  23.925
  233ILE   HG11 3728   0.199   3.988  24.024
  233ILE   HG12 3729   0.157   4.018  23.851
  233ILE     CD 3730   0.294   4.159  23.936
  233ILE    HD1 3731   0.318   4.199  23.835
  233ILE    HD2 3732   0.388   4.159  23.996
  233ILE    HD3 3733   0.219   4.226  23.983
  233ILE      C 3734   0.144   3.761  23.809
  233ILE      O 3735   0.143   3.750  23.687
  234ASN      N 3736   0.030   3.772  23.878
  234ASN     HN 3737   0.030   3.777  23.978
  234ASN     CA 3738  -0.103   3.778  23.817
  234ASN     HA 3739  -0.100   3.721  23.725
  234ASN     CB 3740  -0.208   3.720  23.914
  234ASN    HB1 3741  -0.219   3.789  24.000
  234ASN    HB2 3742  -0.173   3.621  23.950
  234ASN     CG 3743  -0.344   3.703  23.848
  234ASN    OD1 3744  -0.354   3.709  23.726
  234ASN    ND2 3745  -0.450   3.686  23.925
  234ASN   HD22 3746  -0.443   3.677  24.024
  234ASN      C 3747  -0.139   3.921  23.770
  234ASN      O 3748  -0.181   4.006  23.849
  235ILE      N 3749  -0.121   3.948  23.640
  235ILE     HN 3750  -0.091   3.877  23.578
  235ILE     CA 3751  -0.144   4.079  23.576
  235ILE     HA 3752  -0.155   4.153  23.654
  235ILE     CB 3753  -0.026   4.115  23.484
  235ILE     HB 3754  -0.007   4.031  23.414
  235ILE    CG2 3755  -0.053   4.243  23.402
  235ILE   HG21 3756  -0.070   4.329  23.470
  235ILE   HG22 3757  -0.143   4.229  23.339
  235ILE   HG23 3758   0.035   4.266  23.337
  235ILE    CG1 3759   0.104   4.133  23.565
  235ILE   HG11 3760   0.110   4.052  23.640
  235ILE   HG12 3761   0.101   4.231  23.617
  235ILE     CD 3762   0.231   4.128  23.479
  235ILE    HD1 3763   0.229   4.209  23.403
  235ILE    HD2 3764   0.238   4.031  23.426
  235ILE    HD3 3765   0.321   4.142  23.543
  235ILE      C 3766  -0.277   4.082  23.499
  235ILE      O 3767  -0.308   3.988  23.427
  236THR      N 3768  -0.349   4.195  23.506
  236THR     HN 3769  -0.338   4.259  23.581
  236THR     CA 3770  -0.450   4.234  23.405
  236THR     HA 3771  -0.433   4.174  23.316
  236THR     CB 3772  -0.593   4.212  23.456
  236THR     HB 3773  -0.602   4.111  23.502
  236THR    OG1 3774  -0.684   4.221  23.348
  236THR    HG1 3775  -0.681   4.136  23.303
  236THR    CG2 3776  -0.638   4.315  23.559
  236THR   HG21 3777  -0.635   4.417  23.515
  236THR   HG22 3778  -0.571   4.312  23.647
  236THR   HG23 3779  -0.743   4.294  23.591
  236THR      C 3780  -0.434   4.376  23.350
  236THR      O 3781  -0.494   4.409  23.248
  237ARG      N 3782  -0.354   4.463  23.414
  237ARG     HN 3783  -0.300   4.433  23.492
  237ARG     CA 3784  -0.339   4.605  23.380
  237ARG     HA 3785  -0.386   4.622  23.284
  237ARG     CB 3786  -0.403   4.692  23.489
  237ARG    HB1 3787  -0.346   4.787  23.496
  237ARG    HB2 3788  -0.395   4.638  23.586
  237ARG     CG 3789  -0.550   4.723  23.462
  237ARG    HG1 3790  -0.606   4.628  23.446
  237ARG    HG2 3791  -0.558   4.785  23.370
  237ARG     CD 3792  -0.612   4.800  23.580
  237ARG    HD1 3793  -0.710   4.843  23.549
  237ARG    HD2 3794  -0.543   4.880  23.613
  237ARG     NE 3795  -0.637   4.711  23.696
  237ARG     HE 3796  -0.561   4.698  23.759
  237ARG     CZ 3797  -0.750   4.648  23.724
  237ARG    NH1 3798  -0.758   4.572  23.829
  237ARG   HH11 3799  -0.679   4.561  23.889
  237ARG   HH12 3800  -0.843   4.524  23.850
  237ARG    NH2 3801  -0.856   4.657  23.650
  237ARG   HH21 3802  -0.856   4.714  23.568
  237ARG   HH22 3803  -0.939   4.607  23.676
  237ARG      C 3804  -0.193   4.643  23.366
  237ARG      O 3805  -0.108   4.588  23.437
  238PHE      N 3806  -0.166   4.744  23.284
  238PHE     HN 3807  -0.235   4.778  23.221
  238PHE     CA 3808  -0.038   4.812  23.278
  238PHE     HA 3809   0.008   4.806  23.375
  238PHE     CB 3810   0.053   4.747  23.173
  238PHE    HB1 3811   0.026   4.640  23.165
  238PHE    HB2 3812   0.158   4.758  23.207
  238PHE     CG 3813   0.049   4.802  23.032
  238PHE    CD1 3814  -0.052   4.762  22.942
  238PHE    HD1 3815  -0.130   4.695  22.975
  238PHE    CE1 3816  -0.051   4.809  22.810
  238PHE    HE1 3817  -0.128   4.778  22.741
  238PHE     CZ 3818   0.050   4.896  22.767
  238PHE     HZ 3819   0.051   4.932  22.665
  238PHE    CD2 3820   0.150   4.889  22.988
  238PHE    HD2 3821   0.228   4.920  23.057
  238PHE    CE2 3822   0.151   4.937  22.856
  238PHE    HE2 3823   0.229   5.004  22.823
  238PHE      C 3824  -0.052   4.963  23.260
  238PHE      O 3825  -0.159   5.015  23.229
  239GLN      N 3826   0.056   5.036  23.284
  239GLN     HN 3827   0.142   4.992  23.309
  239GLN     CA 3828   0.063   5.182  23.278
  239GLN     HA 3829   0.001   5.216  23.196
  239GLN     CB 3830   0.011   5.237  23.412
  239GLN    HB1 3831   0.095   5.237  23.485
  239GLN    HB2 3832  -0.069   5.170  23.449
  239GLN     CG 3833  -0.044   5.379  23.401
  239GLN    HG1 3834  -0.127   5.381  23.327
  239GLN    HG2 3835   0.036   5.448  23.368
  239GLN     CD 3836  -0.098   5.430  23.535
  239GLN    OE1 3837  -0.073   5.375  23.642
  239GLN    NE2 3838  -0.173   5.537  23.536
  239GLN   HE21 3839  -0.194   5.584  23.451
  239GLN   HE22 3840  -0.210   5.572  23.623
  239GLN      C 3841   0.207   5.226  23.250
  239GLN      O 3842   0.299   5.148  23.271
  240THR      N 3843   0.230   5.350  23.205
  240THR     HN 3844   0.157   5.417  23.198
  240THR     CA 3845   0.363   5.396  23.162
  240THR     HA 3846   0.434   5.317  23.181
  240THR     CB 3847   0.362   5.433  23.014
  240THR     HB 3848   0.273   5.495  22.990
  240THR    OG1 3849   0.356   5.313  22.941
  240THR    HG1 3850   0.441   5.270  22.952
  240THR    CG2 3851   0.485   5.506  22.963
  240THR   HG21 3852   0.577   5.452  22.994
  240THR   HG22 3853   0.488   5.609  23.005
  240THR   HG23 3854   0.483   5.511  22.852
  240THR      C 3855   0.417   5.511  23.247
  240THR      O 3856   0.344   5.603  23.283
  241LEU      N 3857   0.546   5.504  23.277
  241LEU     HN 3858   0.600   5.424  23.251
  241LEU     CA 3859   0.622   5.606  23.348
  241LEU     HA 3860   0.554   5.665  23.407
  241LEU     CB 3861   0.727   5.539  23.437
  241LEU    HB1 3862   0.803   5.614  23.466
  241LEU    HB2 3863   0.776   5.458  23.380
  241LEU     CG 3864   0.665   5.480  23.564
  241LEU     HG 3865   0.561   5.447  23.543
  241LEU    CD1 3866   0.747   5.361  23.612
  241LEU   HD11 3867   0.851   5.392  23.634
  241LEU   HD12 3868   0.749   5.283  23.533
  241LEU   HD13 3869   0.702   5.318  23.704
  241LEU    CD2 3870   0.664   5.586  23.674
  241LEU   HD21 3871   0.620   5.680  23.636
  241LEU   HD22 3872   0.768   5.606  23.708
  241LEU   HD23 3873   0.603   5.550  23.760
  241LEU      C 3874   0.692   5.699  23.248
  241LEU      O 3875   0.757   5.655  23.153
  242LEU      N 3876   0.684   5.828  23.278
  242LEU     HN 3877   0.631   5.857  23.357
  242LEU     CA 3878   0.746   5.936  23.205
  242LEU     HA 3879   0.813   5.893  23.132
  242LEU     CB 3880   0.639   6.022  23.134
  242LEU    HB1 3881   0.691   6.095  23.070
  242LEU    HB2 3882   0.581   6.076  23.212
  242LEU     CG 3883   0.540   5.942  23.048
  242LEU     HG 3884   0.590   5.849  23.013
  242LEU    CD1 3885   0.413   5.904  23.124
  242LEU   HD11 3886   0.361   5.996  23.159
  242LEU   HD12 3887   0.439   5.842  23.213
  242LEU   HD13 3888   0.344   5.847  23.058
  242LEU    CD2 3889   0.495   6.026  22.929
  242LEU   HD21 3890   0.583   6.054  22.866
  242LEU   HD22 3891   0.446   6.119  22.965
  242LEU   HD23 3892   0.424   5.967  22.866
  242LEU      C 3893   0.829   6.020  23.302
  242LEU      O 3894   0.792   6.032  23.420
  243ALA      N 3895   0.938   6.077  23.254
  243ALA     HN 3896   0.972   6.056  23.163
  243ALA     CA 3897   1.017   6.176  23.328
  243ALA     HA 3898   0.984   6.176  23.431
  243ALA     CB 3899   1.164   6.138  23.319
  243ALA    HB1 3900   1.197   6.137  23.213
  243ALA    HB2 3901   1.181   6.037  23.362
  243ALA    HB3 3902   1.226   6.212  23.374
  243ALA      C 3903   0.988   6.318  23.277
  243ALA      O 3904   0.983   6.340  23.156
  244LEU      N 3905   0.967   6.412  23.370
  244LEU     HN 3906   0.989   6.396  23.465
  244LEU     CA 3907   0.911   6.545  23.341
  244LEU     HA 3908   0.915   6.561  23.234
  244LEU     CB 3909   0.766   6.553  23.390
  244LEU    HB1 3910   0.725   6.653  23.363
  244LEU    HB2 3911   0.765   6.543  23.501
  244LEU     CG 3912   0.673   6.445  23.332
  244LEU     HG 3913   0.718   6.407  23.237
  244LEU    CD1 3914   0.654   6.328  23.428
  244LEU   HD11 3915   0.608   6.364  23.523
  244LEU   HD12 3916   0.752   6.282  23.451
  244LEU   HD13 3917   0.586   6.253  23.383
  244LEU    CD2 3918   0.536   6.504  23.304
  244LEU   HD21 3919   0.544   6.588  23.231
  244LEU   HD22 3920   0.491   6.543  23.398
  244LEU   HD23 3921   0.469   6.426  23.260
  244LEU      C 3922   0.992   6.657  23.405
  244LEU      O 3923   1.037   6.646  23.520
  245HSD      N 3924   1.007   6.768  23.334
  245HSD     HN 3925   0.980   6.773  23.238
  245HSD     CA 3926   1.062   6.891  23.389
  245HSD     HA 3927   1.150   6.866  23.448
  245HSD     CB 3928   1.100   6.987  23.276
  245HSD    HB1 3929   1.130   7.085  23.319
  245HSD    HB2 3930   1.012   7.002  23.210
  245HSD    ND1 3931   1.343   6.917  23.244
  245HSD    HD1 3932   1.378   6.947  23.332
  245HSD     CG 3933   1.214   6.933  23.195
  245HSD    CE1 3934   1.411   6.852  23.147
  245HSD    HE1 3935   1.515   6.822  23.156
  245HSD    NE2 3936   1.331   6.832  23.040
  245HSD    CD2 3937   1.206   6.881  23.070
  245HSD    HD2 3938   1.124   6.873  22.999
  245HSD      C 3939   0.962   6.954  23.485
  245HSD      O 3940   0.847   6.980  23.450
  246ARG      N 3941   1.002   6.973  23.611
  246ARG     HN 3942   1.095   6.953  23.640
  246ARG     CA 3943   0.912   7.026  23.714
  246ARG     HA 3944   0.815   6.979  23.702
  246ARG     CB 3945   0.970   6.996  23.852
  246ARG    HB1 3946   0.926   7.065  23.926
  246ARG    HB2 3947   1.080   7.010  23.850
  246ARG     CG 3948   0.938   6.851  23.893
  246ARG    HG1 3949   0.995   6.828  23.985
  246ARG    HG2 3950   0.972   6.784  23.811
  246ARG     CD 3951   0.789   6.823  23.920
  246ARG    HD1 3952   0.779   6.724  23.970
  246ARG    HD2 3953   0.733   6.823  23.824
  246ARG     NE 3954   0.728   6.924  24.007
  246ARG     HE 3955   0.653   6.977  23.967
  246ARG     CZ 3956   0.759   6.953  24.132
  246ARG    NH1 3957   0.847   6.886  24.200
  246ARG   HH11 3958   0.895   6.809  24.159
  246ARG   HH12 3959   0.867   6.913  24.295
  246ARG    NH2 3960   0.701   7.052  24.192
  246ARG   HH21 3961   0.622   7.097  24.150
  246ARG   HH22 3962   0.735   7.084  24.281
  246ARG      C 3963   0.884   7.175  23.695
  246ARG      O 3964   0.976   7.257  23.700
  247SER      N 3965   0.757   7.210  23.680
  247SER     HN 3966   0.683   7.143  23.687
  247SER     CA 3967   0.715   7.347  23.653
  247SER     HA 3968   0.799   7.398  23.608
  247SER     CB 3969   0.593   7.354  23.559
  247SER    HB1 3970   0.596   7.265  23.492
  247SER    HB2 3971   0.602   7.446  23.497
  247SER     OG 3972   0.467   7.356  23.621
  247SER    HG1 3973   0.446   7.449  23.635
  247SER      C 3974   0.710   7.431  23.780
  247SER      O 3975   0.605   7.478  23.823
  248TYR      N 3976   0.827   7.454  23.839
  248TYR     HN 3977   0.906   7.395  23.822
  248TYR     CA 3978   0.851   7.565  23.931
  248TYR     HA 3979   0.780   7.643  23.909
  248TYR     CB 3980   0.837   7.521  24.077
  248TYR    HB1 3981   0.740   7.468  24.088
  248TYR    HB2 3982   0.838   7.612  24.141
  248TYR     CG 3983   0.942   7.429  24.136
  248TYR    CD1 3984   0.938   7.291  24.107
  248TYR    HD1 3985   0.866   7.253  24.036
  248TYR    CE1 3986   1.027   7.203  24.172
  248TYR    HE1 3987   1.025   7.097  24.148
  248TYR     CZ 3988   1.119   7.252  24.267
  248TYR     OH 3989   1.200   7.166  24.334
  248TYR     HH 3990   1.231   7.211  24.414
  248TYR    CD2 3991   1.036   7.478  24.229
  248TYR    HD2 3992   1.040   7.584  24.249
  248TYR    CE2 3993   1.123   7.390  24.295
  248TYR    HE2 3994   1.194   7.428  24.367
  248TYR      C 3995   0.978   7.647  23.899
  248TYR      O 3996   0.987   7.761  23.945
  249LEU      N 3997   1.068   7.600  23.810
  249LEU     HN 3998   1.071   7.504  23.786
  249LEU     CA 3999   1.166   7.687  23.742
  249LEU     HA 4000   1.174   7.780  23.797
  249LEU     CB 4001   1.303   7.615  23.737
  249LEU    HB1 4002   1.290   7.519  23.683
  249LEU    HB2 4003   1.335   7.593  23.841
  249LEU     CG 4004   1.415   7.695  23.668
  249LEU     HG 4005   1.382   7.721  23.565
  249LEU    CD1 4006   1.449   7.823  23.744
  249LEU   HD11 4007   1.484   7.798  23.847
  249LEU   HD12 4008   1.359   7.888  23.751
  249LEU   HD13 4009   1.531   7.877  23.691
  249LEU    CD2 4010   1.543   7.612  23.656
  249LEU   HD21 4011   1.524   7.521  23.596
  249LEU   HD22 4012   1.578   7.582  23.757
  249LEU   HD23 4013   1.622   7.672  23.605
  249LEU      C 4014   1.122   7.730  23.601
  249LEU      O 4015   1.150   7.843  23.559
  250THR      N 4016   1.056   7.641  23.527
  250THR     HN 4017   1.010   7.564  23.570
  250THR     CA 4018   1.043   7.644  23.380
  250THR     HA 4019   1.142   7.648  23.337
  250THR     CB 4020   0.968   7.519  23.330
  250THR     HB 4021   0.951   7.526  23.221
  250THR    OG1 4022   0.844   7.508  23.395
  250THR    HG1 4023   0.785   7.569  23.350
  250THR    CG2 4024   1.046   7.391  23.361
  250THR   HG21 4025   1.060   7.380  23.470
  250THR   HG22 4026   1.145   7.394  23.312
  250THR   HG23 4027   0.989   7.302  23.324
  250THR      C 4028   0.974   7.770  23.324
  250THR      O 4029   0.879   7.821  23.384
  251PRO      N 4030   1.017   7.822  23.206
  251PRO     CD 4031   1.132   7.778  23.128
  251PRO    HD1 4032   1.106   7.685  23.073
  251PRO    HD2 4033   1.218   7.758  23.196
  251PRO     CA 4034   0.959   7.942  23.145
  251PRO     HA 4035   0.972   8.027  23.210
  251PRO     CB 4036   1.029   7.957  23.009
  251PRO    HB1 4037   1.040   8.064  22.981
  251PRO    HB2 4038   0.972   7.905  22.929
  251PRO     CG 4039   1.164   7.891  23.031
  251PRO    HG1 4040   1.206   7.852  22.936
  251PRO    HG2 4041   1.237   7.963  23.076
  251PRO      C 4042   0.806   7.936  23.127
  251PRO      O 4043   0.737   8.035  23.150
  252GLY      N 4044   0.756   7.819  23.088
  252GLY     HN 4045   0.815   7.747  23.053
  252GLY     CA 4046   0.614   7.785  23.093
  252GLY    HA1 4047   0.593   7.713  23.016
  252GLY    HA2 4048   0.557   7.875  23.076
  252GLY      C 4049   0.577   7.726  23.229
  252GLY      O 4050   0.642   7.635  23.277
  253ASP      N 4051   0.468   7.777  23.288
  253ASP     HN 4052   0.428   7.861  23.255
  253ASP     CA 4053   0.399   7.717  23.403
  253ASP     HA 4054   0.332   7.792  23.444
  253ASP     CB 4055   0.320   7.593  23.358
  253ASP    HB1 4056   0.293   7.534  23.448
  253ASP    HB2 4057   0.385   7.532  23.292
  253ASP     CG 4058   0.191   7.627  23.282
  253ASP    OD1 4059   0.159   7.746  23.259
  253ASP    OD2 4060   0.119   7.531  23.248
  253ASP      C 4061   0.479   7.699  23.534
  253ASP      O 4062   0.438   7.622  23.622
  254SER      N 4063   0.588   7.772  23.553
  254SER     HN 4064   0.628   7.825  23.479
  254SER     CA 4065   0.656   7.782  23.682
  254SER     HA 4066   0.678   7.682  23.716
  254SER     CB 4067   0.786   7.863  23.668
  254SER    HB1 4068   0.769   7.946  23.596
  254SER    HB2 4069   0.866   7.796  23.629
  254SER     OG 4070   0.831   7.919  23.790
  254SER    HG1 4071   0.889   7.853  23.829
  254SER      C 4072   0.565   7.835  23.794
  254SER      O 4073   0.538   7.955  23.807
  255SER      N 4074   0.524   7.743  23.881
  255SER     HN 4075   0.526   7.646  23.855
  255SER     CA 4076   0.474   7.766  24.017
  255SER     HA 4077   0.529   7.849  24.059
  255SER     CB 4078   0.323   7.799  24.014
  255SER    HB1 4079   0.304   7.875  23.936
  255SER    HB2 4080   0.293   7.838  24.113
  255SER     OG 4081   0.243   7.685  23.986
  255SER    HG1 4082   0.154   7.718  23.971
  255SER      C 4083   0.499   7.646  24.110
  255SER      O 4084   0.544   7.664  24.223
  256SER      N 4085   0.468   7.525  24.063
  256SER     HN 4086   0.448   7.512  23.966
  256SER     CA 4087   0.459   7.402  24.143
  256SER     HA 4088   0.551   7.390  24.199
  256SER     CB 4089   0.339   7.418  24.237
  256SER    HB1 4090   0.356   7.503  24.306
  256SER    HB2 4091   0.325   7.325  24.296
  256SER     OG 4092   0.221   7.442  24.163
  256SER    HG1 4093   0.236   7.523  24.114
  256SER      C 4094   0.440   7.272  24.063
  256SER      O 4095   0.452   7.163  24.120
  257GLY      N 4096   0.411   7.278  23.933
  257GLY     HN 4097   0.426   7.362  23.881
  257GLY     CA 4098   0.355   7.167  23.856
  257GLY    HA1 4099   0.279   7.207  23.791
  257GLY    HA2 4100   0.312   7.098  23.927
  257GLY      C 4101   0.456   7.091  23.771
  257GLY      O 4102   0.562   7.048  23.818
  258TRP      N 4103   0.424   7.069  23.643
  258TRP     HN 4104   0.343   7.112  23.604
  258TRP     CA 4105   0.500   6.985  23.552
  258TRP     HA 4106   0.604   6.991  23.578
  258TRP     CB 4107   0.447   6.843  23.567
  258TRP    HB1 4108   0.453   6.816  23.675
  258TRP    HB2 4109   0.514   6.776  23.509
  258TRP     CG 4110   0.307   6.814  23.522
  258TRP    CD1 4111   0.197   6.817  23.601
  258TRP    HD1 4112   0.195   6.850  23.704
  258TRP    NE1 4113   0.088   6.770  23.530
  258TRP    HE1 4114  -0.002   6.762  23.567
  258TRP    CE2 4115   0.122   6.735  23.401
  258TRP    CD2 4116   0.260   6.772  23.391
  258TRP    CE3 4117   0.320   6.756  23.264
  258TRP    HE3 4118   0.423   6.785  23.249
  258TRP    CZ3 4119   0.248   6.704  23.155
  258TRP    HZ3 4120   0.296   6.694  23.059
  258TRP    CZ2 4121   0.051   6.680  23.295
  258TRP    HZ2 4122  -0.052   6.648  23.306
  258TRP    CH2 4123   0.114   6.664  23.170
  258TRP    HH2 4124   0.060   6.622  23.087
  258TRP      C 4125   0.494   7.031  23.406
  258TRP      O 4126   0.398   7.096  23.363
  259THR      N 4127   0.596   6.994  23.329
  259THR     HN 4128   0.675   6.949  23.369
  259THR     CA 4129   0.606   7.013  23.184
  259THR     HA 4130   0.506   7.017  23.144
  259THR     CB 4131   0.682   7.142  23.148
  259THR     HB 4132   0.701   7.145  23.039
  259THR    OG1 4133   0.805   7.150  23.215
  259THR    HG1 4134   0.789   7.117  23.304
  259THR    CG2 4135   0.605   7.271  23.178
  259THR   HG21 4136   0.580   7.277  23.286
  259THR   HG22 4137   0.510   7.272  23.120
  259THR   HG23 4138   0.666   7.359  23.150
  259THR      C 4139   0.676   6.894  23.119
  259THR      O 4140   0.766   6.834  23.177
  260ALA      N 4141   0.634   6.858  22.997
  260ALA     HN 4142   0.553   6.900  22.958
  260ALA     CA 4143   0.700   6.760  22.911
  260ALA     HA 4144   0.807   6.774  22.919
  260ALA     CB 4145   0.659   6.619  22.954
  260ALA    HB1 4146   0.549   6.606  22.946
  260ALA    HB2 4147   0.690   6.601  23.059
  260ALA    HB3 4148   0.708   6.544  22.888
  260ALA      C 4149   0.658   6.790  22.766
  260ALA      O 4150   0.539   6.786  22.735
  261GLY      N 4151   0.754   6.826  22.680
  261GLY     HN 4152   0.850   6.808  22.699
  261GLY     CA 4153   0.727   6.893  22.552
  261GLY    HA1 4154   0.821   6.904  22.500
  261GLY    HA2 4155   0.685   6.991  22.575
  261GLY      C 4156   0.629   6.818  22.463
  261GLY      O 4157   0.515   6.862  22.445
  262ALA      N 4158   0.671   6.703  22.410
  262ALA     HN 4159   0.766   6.674  22.421
  262ALA     CA 4160   0.589   6.610  22.334
  262ALA     HA 4161   0.492   6.603  22.382
  262ALA     CB 4162   0.574   6.662  22.190
  262ALA    HB1 4163   0.674   6.670  22.142
  262ALA    HB2 4164   0.527   6.762  22.190
  262ALA    HB3 4165   0.511   6.591  22.131
  262ALA      C 4166   0.649   6.469  22.331
  262ALA      O 4167   0.770   6.452  22.315
  263ALA      N 4168   0.563   6.367  22.340
  263ALA     HN 4169   0.468   6.383  22.364
  263ALA     CA 4170   0.597   6.228  22.317
  263ALA     HA 4171   0.672   6.223  22.239
  263ALA     CB 4172   0.650   6.167  22.447
  263ALA    HB1 4173   0.573   6.173  22.527
  263ALA    HB2 4174   0.740   6.223  22.481
  263ALA    HB3 4175   0.676   6.060  22.431
  263ALA      C 4176   0.475   6.150  22.264
  263ALA      O 4177   0.360   6.185  22.292
  264ALA      N 4178   0.501   6.042  22.190
  264ALA     HN 4179   0.594   6.014  22.169
  264ALA     CA 4180   0.396   5.959  22.133
  264ALA     HA 4181   0.305   5.975  22.188
  264ALA     CB 4182   0.377   5.997  21.985
  264ALA    HB1 4183   0.472   5.981  21.929
  264ALA    HB2 4184   0.348   6.104  21.978
  264ALA    HB3 4185   0.298   5.934  21.940
  264ALA      C 4186   0.428   5.810  22.148
  264ALA      O 4187   0.541   5.765  22.126
  265TYR      N 4188   0.325   5.731  22.178
  265TYR     HN 4189   0.235   5.767  22.201
  265TYR     CA 4190   0.338   5.585  22.180
  265TYR     HA 4191   0.410   5.557  22.104
  265TYR     CB 4192   0.385   5.537  22.317
  265TYR    HB1 4193   0.473   5.596  22.349
  265TYR    HB2 4194   0.412   5.429  22.310
  265TYR     CG 4195   0.282   5.549  22.427
  265TYR    CD1 4196   0.271   5.668  22.501
  265TYR    HD1 4197   0.334   5.752  22.477
  265TYR    CE1 4198   0.180   5.676  22.608
  265TYR    HE1 4199   0.172   5.768  22.665
  265TYR     CZ 4200   0.098   5.566  22.639
  265TYR     OH 4201   0.010   5.573  22.742
  265TYR     HH 4202   0.006   5.664  22.771
  265TYR    CD2 4203   0.199   5.439  22.457
  265TYR    HD2 4204   0.206   5.349  22.399
  265TYR    CE2 4205   0.108   5.447  22.564
  265TYR    HE2 4206   0.045   5.363  22.587
  265TYR      C 4207   0.210   5.517  22.133
  265TYR      O 4208   0.100   5.574  22.137
  266TYR      N 4209   0.225   5.394  22.085
  266TYR     HN 4210   0.314   5.349  22.091
  266TYR     CA 4211   0.121   5.315  22.022
  266TYR     HA 4212   0.026   5.364  22.042
  266TYR     CB 4213   0.143   5.302  21.870
  266TYR    HB1 4214   0.045   5.279  21.823
  266TYR    HB2 4215   0.214   5.218  21.853
  266TYR     CG 4216   0.200   5.421  21.795
  266TYR    CD1 4217   0.118   5.497  21.709
  266TYR    HD1 4218   0.013   5.472  21.699
  266TYR    CE1 4219   0.172   5.604  21.636
  266TYR    HE1 4220   0.109   5.661  21.569
  266TYR     CZ 4221   0.308   5.639  21.650
  266TYR     OH 4222   0.360   5.745  21.584
  266TYR     HH 4223   0.289   5.785  21.532
  266TYR    CD2 4224   0.336   5.453  21.805
  266TYR    HD2 4225   0.401   5.392  21.867
  266TYR    CE2 4226   0.390   5.561  21.734
  266TYR    HE2 4227   0.495   5.585  21.743
  266TYR      C 4228   0.115   5.178  22.090
  266TYR      O 4229   0.218   5.120  22.122
  267VAL      N 4230  -0.005   5.125  22.113
  267VAL     HN 4231  -0.087   5.167  22.075
  267VAL     CA 4232  -0.028   5.004  22.193
  267VAL     HA 4233   0.067   4.958  22.212
  267VAL     CB 4234  -0.098   5.041  22.325
  267VAL     HB 4235  -0.192   5.096  22.301
  267VAL    CG1 4236  -0.133   4.918  22.408
  267VAL   HG11 4237  -0.044   4.852  22.418
  267VAL   HG12 4238  -0.214   4.860  22.359
  267VAL   HG13 4239  -0.166   4.949  22.510
  267VAL    CG2 4240  -0.008   5.133  22.407
  267VAL   HG21 4241   0.014   5.226  22.351
  267VAL   HG22 4242   0.088   5.081  22.429
  267VAL   HG23 4243  -0.059   5.160  22.502
  267VAL      C 4244  -0.111   4.904  22.114
  267VAL      O 4245  -0.215   4.939  22.058
  268GLY      N 4246  -0.069   4.779  22.113
  268GLY     HN 4247   0.017   4.753  22.157
  268GLY     CA 4248  -0.141   4.669  22.048
  268GLY    HA1 4249  -0.096   4.652  21.951
  268GLY    HA2 4250  -0.244   4.699  22.037
  268GLY      C 4251  -0.134   4.541  22.130
  268GLY      O 4252  -0.042   4.522  22.208
  269TYR      N 4253  -0.231   4.453  22.112
  269TYR     HN 4254  -0.301   4.465  22.042
  269TYR     CA 4255  -0.243   4.332  22.192
  269TYR     HA 4256  -0.164   4.332  22.266
  269TYR     CB 4257  -0.380   4.329  22.260
  269TYR    HB1 4258  -0.391   4.235  22.318
  269TYR    HB2 4259  -0.460   4.336  22.184
  269TYR     CG 4260  -0.393   4.445  22.354
  269TYR    CD1 4261  -0.312   4.449  22.468
  269TYR    HD1 4262  -0.244   4.368  22.489
  269TYR    CE1 4263  -0.318   4.559  22.555
  269TYR    HE1 4264  -0.255   4.562  22.642
  269TYR     CZ 4265  -0.406   4.665  22.529
  269TYR     OH 4266  -0.417   4.765  22.619
  269TYR     HH 4267  -0.384   4.733  22.704
  269TYR    CD2 4268  -0.480   4.552  22.326
  269TYR    HD2 4269  -0.542   4.550  22.237
  269TYR    CE2 4270  -0.487   4.662  22.414
  269TYR    HE2 4271  -0.555   4.744  22.393
  269TYR      C 4272  -0.213   4.206  22.112
  269TYR      O 4273  -0.265   4.187  22.002
  270LEU      N 4274  -0.128   4.122  22.169
  270LEU     HN 4275  -0.086   4.143  22.257
  270LEU     CA 4276  -0.087   3.994  22.111
  270LEU     HA 4277  -0.056   4.012  22.009
  270LEU     CB 4278   0.029   3.937  22.194
  270LEU    HB1 4279   0.067   3.847  22.141
  270LEU    HB2 4280  -0.012   3.906  22.292
  270LEU     CG 4281   0.147   4.031  22.218
  270LEU     HG 4282   0.110   4.127  22.262
  270LEU    CD1 4283   0.246   3.967  22.314
  270LEU   HD11 4284   0.298   3.882  22.264
  270LEU   HD12 4285   0.193   3.928  22.404
  270LEU   HD13 4286   0.323   4.042  22.346
  270LEU    CD2 4287   0.219   4.069  22.090
  270LEU   HD21 4288   0.150   4.120  22.020
  270LEU   HD22 4289   0.259   3.978  22.040
  270LEU   HD23 4290   0.304   4.138  22.112
  270LEU      C 4291  -0.203   3.895  22.106
  270LEU      O 4292  -0.297   3.903  22.185
  271GLN      N 4293  -0.195   3.797  22.016
  271GLN     HN 4294  -0.118   3.793  21.953
  271GLN     CA 4295  -0.293   3.689  22.001
  271GLN     HA 4296  -0.341   3.673  22.096
  271GLN     CB 4297  -0.396   3.727  21.894
  271GLN    HB1 4298  -0.465   3.642  21.878
  271GLN    HB2 4299  -0.342   3.748  21.799
  271GLN     CG 4300  -0.478   3.851  21.932
  271GLN    HG1 4301  -0.411   3.939  21.935
  271GLN    HG2 4302  -0.522   3.835  22.032
  271GLN     CD 4303  -0.591   3.881  21.835
  271GLN    OE1 4304  -0.623   3.805  21.744
  271GLN    NE2 4305  -0.657   3.993  21.850
  271GLN   HE21 4306  -0.732   4.016  21.788
  271GLN   HE22 4307  -0.632   4.056  21.924
  271GLN      C 4308  -0.222   3.559  21.961
  271GLN      O 4309  -0.116   3.565  21.899
  272PRO      N 4310  -0.279   3.441  21.991
  272PRO     CD 4311  -0.403   3.423  22.066
  272PRO    HD1 4312  -0.485   3.479  22.015
  272PRO    HD2 4313  -0.389   3.462  22.169
  272PRO     CA 4314  -0.218   3.310  21.966
  272PRO     HA 4315  -0.111   3.315  21.981
  272PRO     CB 4316  -0.290   3.214  22.061
  272PRO    HB1 4317  -0.242   3.213  22.161
  272PRO    HB2 4318  -0.292   3.111  22.021
  272PRO     CG 4319  -0.430   3.273  22.067
  272PRO    HG1 4320  -0.491   3.243  21.980
  272PRO    HG2 4321  -0.483   3.243  22.160
  272PRO      C 4322  -0.226   3.268  21.818
  272PRO      O 4323  -0.283   3.164  21.782
  273ARG      N 4324  -0.172   3.352  21.729
  273ARG     HN 4325  -0.129   3.436  21.760
  273ARG     CA 4326  -0.168   3.332  21.584
  273ARG     HA 4327  -0.265   3.298  21.551
  273ARG     CB 4328  -0.132   3.466  21.516
  273ARG    HB1 4329  -0.133   3.450  21.406
  273ARG    HB2 4330  -0.030   3.495  21.548
  273ARG     CG 4331  -0.228   3.581  21.548
  273ARG    HG1 4332  -0.181   3.676  21.514
  273ARG    HG2 4333  -0.243   3.585  21.658
  273ARG     CD 4334  -0.365   3.568  21.481
  273ARG    HD1 4335  -0.442   3.618  21.543
  273ARG    HD2 4336  -0.390   3.461  21.468
  273ARG     NE 4337  -0.365   3.632  21.348
  273ARG     HE 4338  -0.283   3.619  21.292
  273ARG     CZ 4339  -0.463   3.703  21.297
  273ARG    NH1 4340  -0.578   3.717  21.355
  273ARG   HH11 4341  -0.596   3.671  21.442
  273ARG   HH12 4342  -0.650   3.772  21.312
  273ARG    NH2 4343  -0.445   3.767  21.186
  273ARG   HH21 4344  -0.523   3.809  21.139
  273ARG   HH22 4345  -0.354   3.775  21.147
  273ARG      C 4346  -0.062   3.229  21.547
  273ARG      O 4347   0.050   3.234  21.597
  274THR      N 4348  -0.093   3.139  21.454
  274THR     HN 4349  -0.187   3.121  21.426
  274THR     CA 4350   0.012   3.061  21.388
  274THR     HA 4351   0.082   3.030  21.463
  274THR     CB 4352  -0.045   2.939  21.316
  274THR     HB 4353  -0.114   2.970  21.235
  274THR    OG1 4354  -0.116   2.860  21.409
  274THR    HG1 4355  -0.162   2.794  21.358
  274THR    CG2 4356   0.064   2.850  21.257
  274THR   HG21 4357   0.132   2.814  21.337
  274THR   HG22 4358   0.125   2.908  21.183
  274THR   HG23 4359   0.019   2.762  21.206
  274THR      C 4360   0.086   3.151  21.290
  274THR      O 4361   0.025   3.227  21.216
  275PHE      N 4362   0.219   3.144  21.291
  275PHE     HN 4363   0.265   3.080  21.352
  275PHE     CA 4364   0.308   3.223  21.207
  275PHE     HA 4365   0.249   3.272  21.131
  275PHE     CB 4366   0.381   3.327  21.294
  275PHE    HB1 4367   0.485   3.337  21.258
  275PHE    HB2 4368   0.380   3.293  21.400
  275PHE     CG 4369   0.320   3.466  21.292
  275PHE    CD1 4370   0.192   3.490  21.346
  275PHE    HD1 4371   0.136   3.409  21.391
  275PHE    CE1 4372   0.137   3.619  21.342
  275PHE    HE1 4373   0.038   3.637  21.382
  275PHE     CZ 4374   0.209   3.724  21.285
  275PHE     HZ 4375   0.167   3.824  21.283
  275PHE    CD2 4376   0.392   3.572  21.236
  275PHE    HD2 4377   0.490   3.554  21.195
  275PHE    CE2 4378   0.337   3.701  21.232
  275PHE    HE2 4379   0.393   3.782  21.188
  275PHE      C 4380   0.409   3.133  21.139
  275PHE      O 4381   0.467   3.045  21.202
  276LEU      N 4382   0.435   3.159  21.011
  276LEU     HN 4383   0.375   3.217  20.957
  276LEU     CA 4384   0.551   3.106  20.941
  276LEU     HA 4385   0.596   3.029  21.003
  276LEU     CB 4386   0.508   3.046  20.806
  276LEU    HB1 4387   0.453   3.125  20.750
  276LEU    HB2 4388   0.440   2.961  20.826
  276LEU     CG 4389   0.624   2.995  20.718
  276LEU     HG 4390   0.705   2.955  20.782
  276LEU    CD1 4391   0.573   2.885  20.625
  276LEU   HD11 4392   0.493   2.924  20.560
  276LEU   HD12 4393   0.533   2.801  20.685
  276LEU   HD13 4394   0.657   2.849  20.561
  276LEU    CD2 4395   0.682   3.105  20.628
  276LEU   HD21 4396   0.737   3.179  20.688
  276LEU   HD22 4397   0.600   3.157  20.574
  276LEU   HD23 4398   0.752   3.059  20.554
  276LEU      C 4399   0.655   3.217  20.932
  276LEU      O 4400   0.625   3.328  20.892
  277LEU      N 4401   0.779   3.186  20.970
  277LEU     HN 4402   0.801   3.092  20.995
  277LEU     CA 4403   0.891   3.278  20.979
  277LEU     HA 4404   0.856   3.377  20.954
  277LEU     CB 4405   0.946   3.273  21.122
  277LEU    HB1 4406   1.023   3.353  21.132
  277LEU    HB2 4407   0.995   3.175  21.137
  277LEU     CG 4408   0.843   3.293  21.234
  277LEU     HG 4409   0.765   3.214  21.228
  277LEU    CD1 4410   0.912   3.286  21.369
  277LEU   HD11 4411   0.990   3.366  21.377
  277LEU   HD12 4412   0.962   3.187  21.381
  277LEU   HD13 4413   0.838   3.301  21.451
  277LEU    CD2 4414   0.773   3.428  21.224
  277LEU   HD21 4415   0.720   3.437  21.127
  277LEU   HD22 4416   0.847   3.510  21.231
  277LEU   HD23 4417   0.698   3.439  21.306
  277LEU      C 4418   0.999   3.236  20.880
  277LEU      O 4419   1.026   3.117  20.863
  278LYS      N 4420   1.063   3.333  20.815
  278LYS     HN 4421   1.039   3.429  20.831
  278LYS     CA 4422   1.170   3.313  20.718
  278LYS     HA 4423   1.183   3.207  20.702
  278LYS     CB 4424   1.130   3.385  20.589
  278LYS    HB1 4425   1.116   3.492  20.612
  278LYS    HB2 4426   1.032   3.342  20.556
  278LYS     CG 4427   1.228   3.374  20.471
  278LYS    HG1 4428   1.170   3.371  20.376
  278LYS    HG2 4429   1.285   3.279  20.481
  278LYS     CD 4430   1.327   3.491  20.465
  278LYS    HD1 4431   1.401   3.482  20.547
  278LYS    HD2 4432   1.271   3.587  20.477
  278LYS     CE 4433   1.399   3.491  20.329
  278LYS    HE1 4434   1.324   3.488  20.247
  278LYS    HE2 4435   1.466   3.402  20.323
  278LYS     NZ 4436   1.483   3.612  20.309
  278LYS    HZ1 4437   1.565   3.608  20.373
  278LYS    HZ2 4438   1.427   3.697  20.330
  278LYS    HZ3 4439   1.516   3.615  20.211
  278LYS      C 4440   1.302   3.361  20.777
  278LYS      O 4441   1.318   3.480  20.807
  279TYR      N 4442   1.397   3.270  20.791
  279TYR     HN 4443   1.383   3.176  20.760
  279TYR     CA 4444   1.528   3.296  20.850
  279TYR     HA 4445   1.523   3.389  20.904
  279TYR     CB 4446   1.565   3.181  20.945
  279TYR    HB1 4447   1.671   3.194  20.976
  279TYR    HB2 4448   1.553   3.085  20.891
  279TYR     CG 4449   1.483   3.171  21.071
  279TYR    CD1 4450   1.540   3.207  21.194
  279TYR    HD1 4451   1.640   3.249  21.197
  279TYR    CE1 4452   1.469   3.191  21.314
  279TYR    HE1 4453   1.514   3.219  21.408
  279TYR     CZ 4454   1.339   3.137  21.311
  279TYR     OH 4455   1.270   3.116  21.426
  279TYR     HH 4456   1.319   3.157  21.498
  279TYR    CD2 4457   1.353   3.118  21.068
  279TYR    HD2 4458   1.308   3.089  20.974
  279TYR    CE2 4459   1.281   3.102  21.188
  279TYR    HE2 4460   1.180   3.063  21.186
  279TYR      C 4461   1.636   3.308  20.742
  279TYR      O 4462   1.646   3.222  20.655
  280ASN      N 4463   1.722   3.409  20.751
  280ASN     HN 4464   1.708   3.484  20.816
  280ASN     CA 4465   1.842   3.420  20.668
  280ASN     HA 4466   1.820   3.379  20.571
  280ASN     CB 4467   1.881   3.569  20.658
  280ASN    HB1 4468   1.992   3.579  20.666
  280ASN    HB2 4469   1.833   3.626  20.740
  280ASN     CG 4470   1.835   3.623  20.524
  280ASN    OD1 4471   1.716   3.639  20.498
  280ASN    ND2 4472   1.927   3.647  20.433
  280ASN   HD21 4473   1.900   3.683  20.344
  280ASN   HD22 4474   2.023   3.629  20.453
  280ASN      C 4475   1.957   3.331  20.718
  280ASN      O 4476   1.945   3.265  20.821
  281GLU      N 4477   2.071   3.328  20.648
  281GLU     HN 4478   2.081   3.382  20.564
  281GLU     CA 4479   2.188   3.248  20.686
  281GLU     HA 4480   2.158   3.145  20.695
  281GLU     CB 4481   2.296   3.264  20.578
  281GLU    HB1 4482   2.322   3.372  20.571
  281GLU    HB2 4483   2.254   3.231  20.481
  281GLU     CG 4484   2.427   3.186  20.601
  281GLU    HG1 4485   2.458   3.201  20.707
  281GLU    HG2 4486   2.505   3.228  20.534
  281GLU     CD 4487   2.415   3.035  20.575
  281GLU    OE1 4488   2.387   2.958  20.668
  281GLU    OE2 4489   2.445   2.990  20.462
  281GLU      C 4490   2.241   3.286  20.826
  281GLU      O 4491   2.275   3.198  20.905
  282ASN      N 4492   2.241   3.415  20.860
  282ASN     HN 4493   2.221   3.486  20.793
  282ASN     CA 4494   2.268   3.463  20.996
  282ASN     HA 4495   2.351   3.405  21.036
  282ASN     CB 4496   2.303   3.613  20.993
  282ASN    HB1 4497   2.406   3.624  20.953
  282ASN    HB2 4498   2.301   3.652  21.097
  282ASN     CG 4499   2.210   3.699  20.909
  282ASN    OD1 4500   2.089   3.685  20.926
  282ASN    ND2 4501   2.250   3.788  20.820
  282ASN   HD22 4502   2.202   3.874  20.802
  282ASN      C 4503   2.161   3.429  21.101
  282ASN      O 4504   2.178   3.461  21.219
  283GLY      N 4505   2.052   3.362  21.062
  283GLY     HN 4506   2.043   3.330  20.968
  283GLY     CA 4507   1.939   3.332  21.148
  283GLY    HA1 4508   1.977   3.287  21.238
  283GLY    HA2 4509   1.876   3.261  21.095
  283GLY      C 4510   1.855   3.454  21.185
  283GLY      O 4511   1.770   3.443  21.273
  284THR      N 4512   1.874   3.569  21.120
  284THR     HN 4513   1.952   3.584  21.059
  284THR     CA 4514   1.779   3.680  21.133
  284THR     HA 4515   1.767   3.701  21.238
  284THR     CB 4516   1.828   3.806  21.060
  284THR     HB 4517   1.833   3.786  20.951
  284THR    OG1 4518   1.956   3.842  21.105
  284THR    HG1 4519   2.017   3.785  21.059
  284THR    CG2 4520   1.738   3.926  21.083
  284THR   HG21 4521   1.733   3.951  21.192
  284THR   HG22 4522   1.635   3.904  21.048
  284THR   HG23 4523   1.778   4.015  21.029
  284THR      C 4524   1.645   3.638  21.075
  284THR      O 4525   1.641   3.588  20.962
  285ILE      N 4526   1.534   3.661  21.146
  285ILE     HN 4527   1.538   3.684  21.243
  285ILE     CA 4528   1.401   3.653  21.087
  285ILE     HA 4529   1.397   3.565  21.026
  285ILE     CB 4530   1.291   3.648  21.195
  285ILE     HB 4531   1.305   3.732  21.266
  285ILE    CG2 4532   1.151   3.658  21.132
  285ILE   HG21 4533   1.135   3.574  21.061
  285ILE   HG22 4534   1.142   3.754  21.076
  285ILE   HG23 4535   1.074   3.654  21.211
  285ILE    CG1 4536   1.299   3.519  21.279
  285ILE   HG11 4537   1.406   3.495  21.297
  285ILE   HG12 4538   1.252   3.436  21.223
  285ILE     CD 4539   1.228   3.535  21.414
  285ILE    HD1 4540   1.121   3.559  21.398
  285ILE    HD2 4541   1.275   3.618  21.472
  285ILE    HD3 4542   1.235   3.440  21.472
  285ILE      C 4543   1.386   3.777  20.998
  285ILE      O 4544   1.377   3.888  21.050
  286THR      N 4545   1.386   3.760  20.867
  286THR     HN 4546   1.389   3.668  20.827
  286THR     CA 4547   1.383   3.871  20.770
  286THR     HA 4548   1.396   3.963  20.825
  286THR     CB 4549   1.493   3.857  20.665
  286THR     HB 4550   1.483   3.938  20.589
  286THR    OG1 4551   1.482   3.733  20.599
  286THR    HG1 4552   1.572   3.701  20.588
  286THR    CG2 4553   1.632   3.866  20.726
  286THR   HG21 4554   1.646   3.785  20.801
  286THR   HG22 4555   1.645   3.964  20.777
  286THR   HG23 4556   1.709   3.855  20.647
  286THR      C 4557   1.248   3.888  20.701
  286THR      O 4558   1.223   3.994  20.643
  287ASP      N 4559   1.158   3.790  20.711
  287ASP     HN 4560   1.183   3.701  20.748
  287ASP     CA 4561   1.018   3.803  20.672
  287ASP     HA 4562   0.982   3.899  20.706
  287ASP     CB 4563   1.005   3.792  20.518
  287ASP    HB1 4564   0.991   3.686  20.491
  287ASP    HB2 4565   1.098   3.830  20.472
  287ASP     CG 4566   0.887   3.872  20.461
  287ASP    OD1 4567   0.796   3.911  20.538
  287ASP    OD2 4568   0.886   3.899  20.339
  287ASP      C 4569   0.930   3.700  20.744
  287ASP      O 4570   0.981   3.604  20.801
  288ALA      N 4571   0.799   3.719  20.744
  288ALA     HN 4572   0.758   3.796  20.697
  288ALA     CA 4573   0.704   3.630  20.810
  288ALA     HA 4574   0.737   3.528  20.797
  288ALA     CB 4575   0.699   3.666  20.959
  288ALA    HB1 4576   0.667   3.771  20.972
  288ALA    HB2 4577   0.800   3.655  21.004
  288ALA    HB3 4578   0.627   3.600  21.012
  288ALA      C 4579   0.564   3.635  20.748
  288ALA      O 4580   0.531   3.725  20.671
  289VAL      N 4581   0.481   3.536  20.781
  289VAL     HN 4582   0.508   3.469  20.849
  289VAL     CA 4583   0.346   3.515  20.727
  289VAL     HA 4584   0.314   3.607  20.681
  289VAL     CB 4585   0.345   3.401  20.624
  289VAL     HB 4586   0.368   3.305  20.675
  289VAL    CG1 4587   0.209   3.391  20.557
  289VAL   HG11 4588   0.185   3.486  20.504
  289VAL   HG12 4589   0.130   3.372  20.633
  289VAL   HG13 4590   0.209   3.308  20.482
  289VAL    CG2 4591   0.452   3.417  20.516
  289VAL   HG21 4592   0.553   3.420  20.562
  289VAL   HG22 4593   0.436   3.513  20.462
  289VAL   HG23 4594   0.448   3.332  20.445
  289VAL      C 4595   0.249   3.482  20.840
  289VAL      O 4596   0.257   3.375  20.901
  290ASP      N 4597   0.158   3.574  20.869
  290ASP     HN 4598   0.160   3.664  20.827
  290ASP     CA 4599   0.048   3.552  20.964
  290ASP     HA 4600   0.088   3.502  21.051
  290ASP     CB 4601  -0.011   3.689  21.002
  290ASP    HB1 4602  -0.043   3.740  20.909
  290ASP    HB2 4603   0.068   3.749  21.052
  290ASP     CG 4604  -0.132   3.682  21.096
  290ASP    OD1 4605  -0.188   3.573  21.123
  290ASP    OD2 4606  -0.173   3.790  21.146
  290ASP      C 4607  -0.055   3.460  20.899
  290ASP      O 4608  -0.132   3.502  20.814
  291CYS      N 4609  -0.055   3.332  20.938
  291CYS     HN 4610  -0.001   3.301  21.016
  291CYS     CA 4611  -0.134   3.229  20.871
  291CYS     HA 4612  -0.118   3.238  20.764
  291CYS     CB 4613  -0.090   3.091  20.920
  291CYS    HB1 4614  -0.148   3.014  20.864
  291CYS    HB2 4615  -0.116   3.083  21.028
  291CYS     SG 4616   0.086   3.055  20.900
  291CYS      C 4617  -0.286   3.244  20.886
  291CYS      O 4618  -0.360   3.165  20.828
  292ALA      N 4619  -0.335   3.342  20.961
  292ALA     HN 4620  -0.275   3.401  21.016
  292ALA     CA 4621  -0.477   3.372  20.971
  292ALA     HA 4622  -0.533   3.293  20.923
  292ALA     CB 4623  -0.513   3.381  21.119
  292ALA    HB1 4624  -0.454   3.462  21.167
  292ALA    HB2 4625  -0.489   3.285  21.169
  292ALA    HB3 4626  -0.621   3.405  21.130
  292ALA      C 4627  -0.521   3.497  20.892
  292ALA      O 4628  -0.641   3.520  20.878
  293LEU      N 4629  -0.428   3.577  20.838
  293LEU     HN 4630  -0.332   3.550  20.834
  293LEU     CA 4631  -0.459   3.708  20.780
  293LEU     HA 4632  -0.508   3.768  20.855
  293LEU     CB 4633  -0.327   3.774  20.736
  293LEU    HB1 4634  -0.274   3.704  20.668
  293LEU    HB2 4635  -0.264   3.789  20.826
  293LEU     CG 4636  -0.343   3.909  20.664
  293LEU     HG 4637  -0.408   3.895  20.575
  293LEU    CD1 4638  -0.405   4.014  20.755
  293LEU   HD11 4639  -0.341   4.031  20.844
  293LEU   HD12 4640  -0.505   3.981  20.789
  293LEU   HD13 4641  -0.414   4.110  20.700
  293LEU    CD2 4642  -0.207   3.960  20.619
  293LEU   HD21 4643  -0.160   3.887  20.549
  293LEU   HD22 4644  -0.140   3.972  20.706
  293LEU   HD23 4645  -0.218   4.057  20.566
  293LEU      C 4646  -0.559   3.704  20.664
  293LEU      O 4647  -0.656   3.779  20.665
  294ASP      N 4648  -0.535   3.620  20.564
  294ASP     HN 4649  -0.457   3.559  20.567
  294ASP     CA 4650  -0.618   3.607  20.444
  294ASP     HA 4651  -0.721   3.606  20.473
  294ASP     CB 4652  -0.589   3.726  20.349
  294ASP    HB1 4653  -0.581   3.818  20.411
  294ASP    HB2 4654  -0.675   3.736  20.280
  294ASP     CG 4655  -0.462   3.716  20.264
  294ASP    OD1 4656  -0.359   3.660  20.309
  294ASP    OD2 4657  -0.466   3.765  20.149
  294ASP      C 4658  -0.593   3.470  20.377
  294ASP      O 4659  -0.495   3.403  20.410
  295PRO      N 4660  -0.678   3.424  20.283
  295PRO     CD 4661  -0.803   3.483  20.241
  295PRO    HD1 4662  -0.789   3.592  20.224
  295PRO    HD2 4663  -0.881   3.467  20.318
  295PRO     CA 4664  -0.662   3.291  20.223
  295PRO     HA 4665  -0.652   3.217  20.301
  295PRO     CB 4666  -0.784   3.271  20.134
  295PRO    HB1 4667  -0.860   3.207  20.184
  295PRO    HB2 4668  -0.756   3.224  20.037
  295PRO     CG 4669  -0.839   3.412  20.111
  295PRO    HG1 4670  -0.790   3.460  20.024
  295PRO    HG2 4671  -0.949   3.410  20.095
  295PRO      C 4672  -0.531   3.274  20.146
  295PRO      O 4673  -0.479   3.162  20.139
  296LEU      N 4674  -0.473   3.381  20.092
  296LEU     HN 4675  -0.517   3.470  20.089
  296LEU     CA 4676  -0.339   3.373  20.035
  296LEU     HA 4677  -0.337   3.290  19.966
  296LEU     CB 4678  -0.304   3.503  19.963
  296LEU    HB1 4679  -0.306   3.586  20.037
  296LEU    HB2 4680  -0.382   3.523  19.885
  296LEU     CG 4681  -0.166   3.502  19.894
  296LEU     HG 4682  -0.088   3.482  19.971
  296LEU    CD1 4683  -0.157   3.395  19.785
  296LEU   HD11 4684  -0.233   3.414  19.707
  296LEU   HD12 4685  -0.175   3.295  19.829
  296LEU   HD13 4686  -0.056   3.398  19.738
  296LEU    CD2 4687  -0.142   3.637  19.828
  296LEU   HD21 4688  -0.144   3.718  19.905
  296LEU   HD22 4689  -0.221   3.657  19.753
  296LEU   HD23 4690  -0.042   3.638  19.779
  296LEU      C 4691  -0.235   3.339  20.142
  296LEU      O 4692  -0.152   3.252  20.121
  297SER      N 4693  -0.239   3.404  20.259
  297SER     HN 4694  -0.306   3.476  20.276
  297SER     CA 4695  -0.148   3.374  20.369
  297SER     HA 4696  -0.047   3.376  20.330
  297SER     CB 4697  -0.163   3.475  20.482
  297SER    HB1 4698  -0.088   3.455  20.561
  297SER    HB2 4699  -0.265   3.469  20.525
  297SER     OG 4700  -0.143   3.606  20.432
  297SER    HG1 4701  -0.226   3.631  20.390
  297SER      C 4702  -0.171   3.234  20.424
  297SER      O 4703  -0.076   3.161  20.449
  298GLU      N 4704  -0.297   3.192  20.435
  298GLU     HN 4705  -0.375   3.250  20.413
  298GLU     CA 4706  -0.329   3.057  20.482
  298GLU     HA 4707  -0.279   3.041  20.576
  298GLU     CB 4708  -0.480   3.043  20.499
  298GLU    HB1 4709  -0.529   3.039  20.399
  298GLU    HB2 4710  -0.520   3.131  20.554
  298GLU     CG 4711  -0.514   2.915  20.577
  298GLU    HG1 4712  -0.480   2.927  20.682
  298GLU    HG2 4713  -0.461   2.830  20.530
  298GLU     CD 4714  -0.664   2.885  20.577
  298GLU    OE1 4715  -0.744   2.970  20.623
  298GLU    OE2 4716  -0.703   2.774  20.533
  298GLU      C 4717  -0.272   2.950  20.389
  298GLU      O 4718  -0.212   2.853  20.435
  299THR      N 4719  -0.283   2.968  20.257
  299THR     HN 4720  -0.333   3.044  20.218
  299THR     CA 4721  -0.221   2.874  20.161
  299THR     HA 4722  -0.239   2.774  20.198
  299THR     CB 4723  -0.277   2.887  20.020
  299THR     HB 4724  -0.209   2.834  19.949
  299THR    OG1 4725  -0.288   3.020  19.979
  299THR    HG1 4726  -0.359   3.058  20.031
  299THR    CG2 4727  -0.413   2.821  20.012
  299THR   HG21 4728  -0.483   2.871  20.083
  299THR   HG22 4729  -0.405   2.714  20.039
  299THR   HG23 4730  -0.453   2.831  19.909
  299THR      C 4731  -0.071   2.886  20.154
  299THR      O 4732  -0.003   2.784  20.142
  300LYS      N 4733  -0.015   3.007  20.167
  300LYS     HN 4734  -0.071   3.089  20.170
  300LYS     CA 4735   0.129   3.028  20.177
  300LYS     HA 4736   0.177   2.986  20.089
  300LYS     CB 4737   0.153   3.179  20.186
  300LYS    HB1 4738   0.121   3.214  20.287
  300LYS    HB2 4739   0.091   3.230  20.109
  300LYS     CG 4740   0.299   3.217  20.165
  300LYS    HG1 4741   0.331   3.182  20.065
  300LYS    HG2 4742   0.360   3.166  20.243
  300LYS     CD 4743   0.325   3.368  20.174
  300LYS    HD1 4744   0.434   3.386  20.182
  300LYS    HD2 4745   0.275   3.408  20.265
  300LYS     CE 4746   0.271   3.442  20.051
  300LYS    HE1 4747   0.164   3.466  20.064
  300LYS    HE2 4748   0.286   3.380  19.960
  300LYS     NZ 4749   0.344   3.571  20.030
  300LYS    HZ1 4750   0.441   3.551  19.999
  300LYS    HZ2 4751   0.345   3.624  20.119
  300LYS    HZ3 4752   0.295   3.627  19.957
  300LYS      C 4753   0.186   2.947  20.294
  300LYS      O 4754   0.290   2.882  20.280
  301CYS      N 4755   0.113   2.940  20.405
  301CYS     HN 4756   0.032   2.997  20.417
  301CYS     CA 4757   0.144   2.851  20.517
  301CYS     HA 4758   0.250   2.854  20.533
  301CYS     CB 4759   0.069   2.896  20.642
  301CYS    HB1 4760   0.088   2.822  20.723
  301CYS    HB2 4761  -0.040   2.896  20.620
  301CYS     SG 4762   0.117   3.060  20.700
  301CYS      C 4763   0.116   2.704  20.487
  301CYS      O 4764   0.202   2.621  20.515
  302THR      N 4765   0.001   2.666  20.429
  302THR     HN 4766  -0.068   2.731  20.398
  302THR     CA 4767  -0.030   2.523  20.408
  302THR     HA 4768  -0.012   2.471  20.501
  302THR     CB 4769  -0.176   2.500  20.363
  302THR     HB 4770  -0.242   2.578  20.407
  302THR    OG1 4771  -0.218   2.373  20.408
  302THR    HG1 4772  -0.314   2.376  20.407
  302THR    CG2 4773  -0.198   2.498  20.212
  302THR   HG21 4774  -0.153   2.407  20.168
  302THR   HG22 4775  -0.150   2.587  20.165
  302THR   HG23 4776  -0.307   2.499  20.190
  302THR      C 4777   0.067   2.456  20.311
  302THR      O 4778   0.102   2.339  20.330
  303LEU      N 4779   0.118   2.530  20.212
  303LEU     HN 4780   0.086   2.622  20.196
  303LEU     CA 4781   0.223   2.482  20.122
  303LEU     HA 4782   0.208   2.377  20.104
  303LEU     CB 4783   0.212   2.563  19.991
  303LEU    HB1 4784   0.255   2.664  20.009
  303LEU    HB2 4785   0.104   2.574  19.967
  303LEU     CG 4786   0.283   2.500  19.870
  303LEU     HG 4787   0.390   2.486  19.895
  303LEU    CD1 4788   0.221   2.365  19.833
  303LEU   HD11 4789   0.111   2.375  19.825
  303LEU   HD12 4790   0.245   2.290  19.912
  303LEU   HD13 4791   0.262   2.331  19.736
  303LEU    CD2 4792   0.271   2.591  19.749
  303LEU   HD21 4793   0.317   2.690  19.770
  303LEU   HD22 4794   0.164   2.607  19.724
  303LEU   HD23 4795   0.323   2.545  19.662
  303LEU      C 4796   0.363   2.491  20.185
  303LEU      O 4797   0.461   2.443  20.128
  304LYS      N 4798   0.376   2.557  20.302
  304LYS     HN 4799   0.295   2.582  20.353
  304LYS     CA 4800   0.502   2.598  20.366
  304LYS     HA 4801   0.480   2.682  20.430
  304LYS     CB 4802   0.565   2.484  20.448
  304LYS    HB1 4803   0.661   2.519  20.490
  304LYS    HB2 4804   0.584   2.398  20.380
  304LYS     CG 4805   0.476   2.435  20.564
  304LYS    HG1 4806   0.388   2.381  20.523
  304LYS    HG2 4807   0.441   2.522  20.623
  304LYS     CD 4808   0.557   2.340  20.655
  304LYS    HD1 4809   0.632   2.401  20.710
  304LYS    HD2 4810   0.611   2.267  20.591
  304LYS     CE 4811   0.472   2.263  20.756
  304LYS    HE1 4812   0.536   2.188  20.808
  304LYS    HE2 4813   0.388   2.212  20.703
  304LYS     NZ 4814   0.411   2.349  20.862
  304LYS    HZ1 4815   0.350   2.420  20.818
  304LYS    HZ2 4816   0.487   2.397  20.915
  304LYS    HZ3 4817   0.355   2.290  20.927
  304LYS      C 4818   0.600   2.660  20.266
  304LYS      O 4819   0.718   2.627  20.263
  305SER      N 4820   0.551   2.750  20.181
  305SER     HN 4821   0.456   2.779  20.186
  305SER     CA 4822   0.629   2.813  20.075
  305SER     HA 4823   0.734   2.802  20.100
  305SER     CB 4824   0.599   2.748  19.940
  305SER    HB1 4825   0.489   2.751  19.922
  305SER    HB2 4826   0.633   2.642  19.941
  305SER     OG 4827   0.664   2.817  19.835
  305SER    HG1 4828   0.597   2.834  19.769
  305SER      C 4829   0.598   2.961  20.070
  305SER      O 4830   0.482   2.998  20.074
  306PHE      N 4831   0.700   3.047  20.057
  306PHE     HN 4832   0.793   3.016  20.043
  306PHE     CA 4833   0.678   3.192  20.062
  306PHE     HA 4834   0.608   3.213  20.141
  306PHE     CB 4835   0.812   3.262  20.087
  306PHE    HB1 4836   0.844   3.315  19.996
  306PHE    HB2 4837   0.889   3.187  20.118
  306PHE     CG 4838   0.800   3.364  20.198
  306PHE    CD1 4839   0.809   3.322  20.332
  306PHE    HD1 4840   0.828   3.218  20.355
  306PHE    CE1 4841   0.791   3.415  20.436
  306PHE    HE1 4842   0.800   3.383  20.539
  306PHE     CZ 4843   0.764   3.549  20.406
  306PHE     HZ 4844   0.749   3.620  20.486
  306PHE    CD2 4845   0.772   3.498  20.168
  306PHE    HD2 4846   0.765   3.530  20.066
  306PHE    CE2 4847   0.755   3.591  20.272
  306PHE    HE2 4848   0.734   3.694  20.249
  306PHE      C 4849   0.604   3.248  19.940
  306PHE      O 4850   0.552   3.360  19.945
  307THR      N 4851   0.592   3.170  19.833
  307THR     HN 4852   0.648   3.088  19.825
  307THR     CA 4853   0.501   3.192  19.719
  307THR     HA 4854   0.427   3.264  19.750
  307THR     CB 4855   0.575   3.244  19.595
  307THR     HB 4856   0.504   3.253  19.510
  307THR    OG1 4857   0.678   3.155  19.557
  307THR    HG1 4858   0.636   3.071  19.538
  307THR    CG2 4859   0.637   3.382  19.616
  307THR   HG21 4860   0.710   3.379  19.700
  307THR   HG22 4861   0.557   3.455  19.641
  307THR   HG23 4862   0.689   3.414  19.524
  307THR      C 4863   0.432   3.062  19.682
  307THR      O 4864   0.497   2.957  19.680
  308VAL      N 4865   0.303   3.067  19.647
  308VAL     HN 4866   0.249   3.150  19.660
  308VAL     CA 4867   0.232   2.954  19.586
  308VAL     HA 4868   0.301   2.870  19.584
  308VAL     CB 4869   0.104   2.913  19.663
  308VAL     HB 4870   0.075   2.810  19.633
  308VAL    CG1 4871   0.124   2.918  19.815
  308VAL   HG11 4872   0.134   3.023  19.849
  308VAL   HG12 4873   0.217   2.862  19.843
  308VAL   HG13 4874   0.037   2.872  19.866
  308VAL    CG2 4875  -0.020   2.996  19.631
  308VAL   HG21 4876  -0.045   2.987  19.523
  308VAL   HG22 4877  -0.002   3.103  19.654
  308VAL   HG23 4878  -0.107   2.959  19.690
  308VAL      C 4879   0.208   2.981  19.438
  308VAL      O 4880   0.168   3.092  19.401
  309GLU      N 4881   0.236   2.883  19.354
  309GLU     HN 4882   0.270   2.796  19.388
  309GLU     CA 4883   0.222   2.889  19.208
  309GLU     HA 4884   0.268   2.979  19.172
  309GLU     CB 4885   0.292   2.764  19.149
  309GLU    HB1 4886   0.256   2.750  19.045
  309GLU    HB2 4887   0.264   2.676  19.210
  309GLU     CG 4888   0.446   2.776  19.147
  309GLU    HG1 4889   0.473   2.862  19.083
  309GLU    HG2 4890   0.487   2.682  19.103
  309GLU     CD 4891   0.512   2.796  19.284
  309GLU    OE1 4892   0.471   2.733  19.384
  309GLU    OE2 4893   0.609   2.876  19.292
  309GLU      C 4894   0.076   2.896  19.163
  309GLU      O 4895  -0.017   2.892  19.244
  310LYS      N 4896   0.050   2.906  19.032
  310LYS     HN 4897   0.122   2.917  18.964
  310LYS     CA 4898  -0.088   2.902  18.981
  310LYS     HA 4899  -0.146   2.976  19.034
  310LYS     CB 4900  -0.088   2.932  18.830
  310LYS    HB1 4901  -0.040   2.847  18.776
  310LYS    HB2 4902  -0.031   3.025  18.811
  310LYS     CG 4903  -0.232   2.950  18.778
  310LYS    HG1 4904  -0.278   3.035  18.830
  310LYS    HG2 4905  -0.289   2.858  18.800
  310LYS     CD 4906  -0.239   2.975  18.627
  310LYS    HD1 4907  -0.169   3.058  18.601
  310LYS    HD2 4908  -0.342   3.006  18.600
  310LYS     CE 4909  -0.201   2.850  18.546
  310LYS    HE1 4910  -0.265   2.765  18.577
  310LYS    HE2 4911  -0.094   2.826  18.563
  310LYS     NZ 4912  -0.220   2.872  18.401
  310LYS    HZ1 4913  -0.160   2.951  18.369
  310LYS    HZ2 4914  -0.319   2.894  18.382
  310LYS    HZ3 4915  -0.193   2.786  18.349
  310LYS      C 4916  -0.154   2.769  19.013
  310LYS      O 4917  -0.094   2.663  18.991
  311GLY      N 4918  -0.278   2.772  19.060
  311GLY     HN 4919  -0.323   2.859  19.082
  311GLY     CA 4920  -0.357   2.652  19.082
  311GLY    HA1 4921  -0.291   2.576  19.121
  311GLY    HA2 4922  -0.398   2.621  18.987
  311GLY      C 4923  -0.472   2.672  19.180
  311GLY      O 4924  -0.495   2.782  19.231
  312ILE      N 4925  -0.541   2.562  19.208
  312ILE     HN 4926  -0.532   2.481  19.152
  312ILE     CA 4927  -0.633   2.551  19.320
  312ILE     HA 4928  -0.647   2.649  19.363
  312ILE     CB 4929  -0.769   2.493  19.276
  312ILE     HB 4930  -0.819   2.567  19.209
  312ILE    CG2 4931  -0.757   2.360  19.201
  312ILE   HG21 4932  -0.708   2.284  19.266
  312ILE   HG22 4933  -0.694   2.373  19.110
  312ILE   HG23 4934  -0.857   2.323  19.172
  312ILE    CG1 4935  -0.861   2.478  19.399
  312ILE   HG11 4936  -0.862   2.574  19.454
  312ILE   HG12 4937  -0.819   2.398  19.464
  312ILE     CD 4938  -1.005   2.441  19.364
  312ILE    HD1 4939  -1.010   2.337  19.326
  312ILE    HD2 4940  -1.044   2.509  19.285
  312ILE    HD3 4941  -1.069   2.449  19.454
  312ILE      C 4942  -0.567   2.468  19.429
  312ILE      O 4943  -0.516   2.359  19.403
  313TYR      N 4944  -0.567   2.518  19.552
  313TYR     HN 4945  -0.608   2.606  19.571
  313TYR     CA 4946  -0.508   2.451  19.668
  313TYR     HA 4947  -0.471   2.355  19.637
  313TYR     CB 4948  -0.394   2.537  19.723
  313TYR    HB1 4949  -0.345   2.484  19.807
  313TYR    HB2 4950  -0.435   2.634  19.757
  313TYR     CG 4951  -0.287   2.567  19.621
  313TYR    CD1 4952  -0.302   2.676  19.533
  313TYR    HD1 4953  -0.388   2.740  19.541
  313TYR    CE1 4954  -0.205   2.702  19.435
  313TYR    HE1 4955  -0.216   2.785  19.368
  313TYR     CZ 4956  -0.092   2.618  19.425
  313TYR     OH 4957   0.002   2.643  19.331
  313TYR     HH 4958  -0.016   2.729  19.293
  313TYR    CD2 4959  -0.174   2.484  19.611
  313TYR    HD2 4960  -0.162   2.400  19.678
  313TYR    CE2 4961  -0.076   2.509  19.513
  313TYR    HE2 4962   0.011   2.445  19.505
  313TYR      C 4963  -0.614   2.429  19.774
  313TYR      O 4964  -0.676   2.525  19.817
  314GLN      N 4965  -0.637   2.305  19.819
  314GLN     HN 4966  -0.598   2.225  19.775
  314GLN     CA 4967  -0.721   2.282  19.936
  314GLN     HA 4968  -0.807   2.345  19.929
  314GLN     CB 4969  -0.763   2.135  19.943
  314GLN    HB1 4970  -0.672   2.071  19.951
  314GLN    HB2 4971  -0.817   2.108  19.850
  314GLN     CG 4972  -0.854   2.107  20.064
  314GLN    HG1 4973  -0.923   2.193  20.077
  314GLN    HG2 4974  -0.791   2.097  20.155
  314GLN     CD 4975  -0.938   1.980  20.049
  314GLN    OE1 4976  -0.964   1.931  19.940
  314GLN    NE2 4977  -0.986   1.923  20.156
  314GLN   HE21 4978  -0.982   1.970  20.244
  314GLN   HE22 4979  -1.028   1.832  20.149
  314GLN      C 4980  -0.645   2.328  20.060
  314GLN      O 4981  -0.534   2.281  20.086
  315THR      N 4982  -0.700   2.423  20.135
  315THR     HN 4983  -0.795   2.451  20.124
  315THR     CA 4984  -0.624   2.493  20.239
  315THR     HA 4985  -0.520   2.464  20.231
  315THR     CB 4986  -0.638   2.645  20.222
  315THR     HB 4987  -0.606   2.674  20.120
  315THR    OG1 4988  -0.559   2.712  20.315
  315THR    HG1 4989  -0.614   2.725  20.393
  315THR    CG2 4990  -0.779   2.702  20.235
  315THR   HG21 4991  -0.820   2.680  20.336
  315THR   HG22 4992  -0.845   2.657  20.159
  315THR   HG23 4993  -0.776   2.812  20.221
  315THR      C 4994  -0.658   2.447  20.380
  315THR      O 4995  -0.570   2.433  20.465
  316SER      N 4996  -0.785   2.418  20.405
  316SER     HN 4997  -0.854   2.428  20.335
  316SER     CA 4998  -0.835   2.370  20.534
  316SER     HA 4999  -0.772   2.289  20.567
  316SER     CB 5000  -0.835   2.483  20.637
  316SER    HB1 5001  -0.730   2.508  20.664
  316SER    HB2 5002  -0.890   2.450  20.728
  316SER     OG 5003  -0.897   2.601  20.588
  316SER    HG1 5004  -0.826   2.665  20.576
  316SER      C 5005  -0.976   2.313  20.515
  316SER      O 5006  -1.038   2.333  20.411
  317ASN      N 5007  -1.028   2.243  20.615
  317ASN     HN 5008  -0.974   2.218  20.695
  317ASN     CA 5009  -1.167   2.199  20.616
  317ASN     HA 5010  -1.214   2.236  20.526
  317ASN     CB 5011  -1.175   2.046  20.621
  317ASN    HB1 5012  -1.278   2.016  20.647
  317ASN    HB2 5013  -1.105   2.009  20.699
  317ASN     CG 5014  -1.137   1.981  20.488
  317ASN    OD1 5015  -1.032   2.003  20.431
  317ASN    ND2 5016  -1.225   1.901  20.432
  317ASN   HD21 5017  -1.203   1.857  20.345
  317ASN   HD22 5018  -1.313   1.884  20.477
  317ASN      C 5019  -1.241   2.268  20.729
  317ASN      O 5020  -1.184   2.298  20.834
  318PHE      N 5021  -1.369   2.295  20.708
  318PHE     HN 5022  -1.416   2.263  20.626
  318PHE     CA 5023  -1.452   2.372  20.800
  318PHE     HA 5024  -1.410   2.365  20.899
  318PHE     CB 5025  -1.456   2.519  20.754
  318PHE    HB1 5026  -1.367   2.540  20.690
  318PHE    HB2 5027  -1.455   2.586  20.843
  318PHE     CG 5028  -1.579   2.554  20.672
  318PHE    CD1 5029  -1.597   2.495  20.546
  318PHE    HD1 5030  -1.520   2.433  20.503
  318PHE    CE1 5031  -1.716   2.517  20.476
  318PHE    HE1 5032  -1.732   2.470  20.380
  318PHE     CZ 5033  -1.816   2.600  20.531
  318PHE     HZ 5034  -1.908   2.617  20.476
  318PHE    CD2 5035  -1.679   2.636  20.727
  318PHE    HD2 5036  -1.664   2.681  20.825
  318PHE    CE2 5037  -1.797   2.660  20.656
  318PHE    HE2 5038  -1.873   2.724  20.697
  318PHE      C 5039  -1.593   2.312  20.811
  318PHE      O 5040  -1.634   2.234  20.725
  319ARG      N 5041  -1.666   2.350  20.916
  319ARG     HN 5042  -1.628   2.407  20.988
  319ARG     CA 5043  -1.807   2.314  20.933
  319ARG     HA 5044  -1.854   2.314  20.836
  319ARG     CB 5045  -1.817   2.175  20.998
  319ARG    HB1 5046  -1.755   2.105  20.939
  319ARG    HB2 5047  -1.923   2.142  20.993
  319ARG     CG 5048  -1.771   2.169  21.144
  319ARG    HG1 5049  -1.851   2.211  21.209
  319ARG    HG2 5050  -1.679   2.229  21.156
  319ARG     CD 5051  -1.743   2.024  21.186
  319ARG    HD1 5052  -1.822   1.957  21.146
  319ARG    HD2 5053  -1.739   2.017  21.297
  319ARG     NE 5054  -1.612   1.977  21.134
  319ARG     HE 5055  -1.605   1.969  21.034
  319ARG     CZ 5056  -1.505   1.944  21.204
  319ARG    NH1 5057  -1.393   1.916  21.146
  319ARG   HH11 5058  -1.309   1.906  21.200
  319ARG   HH12 5059  -1.389   1.905  21.046
  319ARG    NH2 5060  -1.505   1.937  21.334
  319ARG   HH21 5061  -1.589   1.958  21.385
  319ARG   HH22 5062  -1.422   1.912  21.382
  319ARG      C 5063  -1.884   2.420  21.009
  319ARG      O 5064  -1.825   2.493  21.089
  320VAL      N 5065  -2.015   2.427  20.988
  320VAL     HN 5066  -2.060   2.373  20.917
  320VAL     CA 5067  -2.103   2.513  21.068
  320VAL     HA 5068  -2.067   2.615  21.058
  320VAL     CB 5069  -2.248   2.504  21.020
  320VAL     HB 5070  -2.277   2.397  21.012
  320VAL    CG1 5071  -2.346   2.574  21.116
  320VAL   HG11 5072  -2.310   2.676  21.138
  320VAL   HG12 5073  -2.353   2.517  21.211
  320VAL   HG13 5074  -2.446   2.581  21.069
  320VAL    CG2 5075  -2.262   2.572  20.884
  320VAL   HG21 5076  -2.196   2.522  20.810
  320VAL   HG22 5077  -2.232   2.679  20.892
  320VAL   HG23 5078  -2.367   2.565  20.849
  320VAL      C 5079  -2.087   2.475  21.214
  320VAL      O 5080  -2.103   2.359  21.251
  321GLN      N 5081  -2.048   2.572  21.297
  321GLN     HN 5082  -2.037   2.666  21.267
  321GLN     CA 5083  -2.018   2.545  21.437
  321GLN     HA 5084  -1.959   2.455  21.442
  321GLN     CB 5085  -1.940   2.663  21.498
  321GLN    HB1 5086  -1.925   2.643  21.606
  321GLN    HB2 5087  -2.000   2.755  21.486
  321GLN     CG 5088  -1.804   2.683  21.430
  321GLN    HG1 5089  -1.753   2.769  21.476
  321GLN    HG2 5090  -1.819   2.703  21.322
  321GLN     CD 5091  -1.714   2.560  21.444
  321GLN    OE1 5092  -1.665   2.528  21.552
  321GLN    NE2 5093  -1.691   2.483  21.340
  321GLN   HE21 5094  -1.744   2.497  21.256
  321GLN   HE22 5095  -1.621   2.412  21.345
  321GLN      C 5096  -2.147   2.514  21.513
  321GLN      O 5097  -2.249   2.581  21.489
  322PRO      N 5098  -2.147   2.414  21.603
  322PRO     CD 5099  -2.034   2.336  21.649
  322PRO    HD1 5100  -1.950   2.404  21.675
  322PRO    HD2 5101  -2.003   2.266  21.569
  322PRO     CA 5102  -2.269   2.368  21.666
  322PRO     HA 5103  -2.346   2.354  21.592
  322PRO     CB 5104  -2.233   2.242  21.743
  322PRO    HB1 5105  -2.251   2.151  21.681
  322PRO    HB2 5106  -2.291   2.233  21.837
  322PRO     CG 5107  -2.084   2.260  21.772
  322PRO    HG1 5108  -2.068   2.319  21.864
  322PRO    HG2 5109  -2.033   2.162  21.782
  322PRO      C 5110  -2.331   2.480  21.751
  322PRO      O 5111  -2.262   2.567  21.804
  323THR      N 5112  -2.464   2.482  21.755
  323THR     HN 5113  -2.518   2.398  21.746
  323THR     CA 5114  -2.540   2.606  21.773
  323THR     HA 5115  -2.471   2.689  21.772
  323THR     CB 5116  -2.641   2.617  21.659
  323THR     HB 5117  -2.592   2.592  21.563
  323THR    OG1 5118  -2.691   2.747  21.653
  323THR    CG2 5119  -2.760   2.523  21.674
  323THR   HG21 5120  -2.841   2.573  21.731
  323THR   HG22 5121  -2.729   2.432  21.730
  323THR   HG23 5122  -2.799   2.494  21.574
  323THR      C 5123  -2.600   2.624  21.912
  323THR      O 5124  -2.574   2.724  21.978
  324GLU      N 5125  -2.675   2.527  21.963
  324GLU     HN 5126  -2.700   2.449  21.906
  324GLU     CA 5127  -2.727   2.519  22.100
  324GLU     HA 5128  -2.649   2.549  22.168
  324GLU     CB 5129  -2.850   2.611  22.117
  324GLU    HB1 5130  -2.817   2.715  22.098
  324GLU    HB2 5131  -2.884   2.602  22.223
  324GLU     CG 5132  -2.969   2.580  22.025
  324GLU    HG1 5133  -3.020   2.488  22.061
  324GLU    HG2 5134  -2.932   2.563  21.922
  324GLU     CD 5135  -3.070   2.696  22.024
  324GLU    OE1 5136  -3.102   2.751  22.131
  324GLU    OE2 5137  -3.114   2.736  21.914
  324GLU      C 5138  -2.762   2.373  22.131
  324GLU      O 5139  -2.772   2.293  22.038
  325SER      N 5140  -2.779   2.333  22.257
  325SER     HN 5141  -2.757   2.391  22.336
  325SER     CA 5142  -2.831   2.199  22.286
  325SER     HA 5143  -2.788   2.132  22.214
  325SER     CB 5144  -2.799   2.150  22.427
  325SER    HB1 5145  -2.851   2.054  22.447
  325SER    HB2 5146  -2.831   2.226  22.502
  325SER     OG 5147  -2.661   2.131  22.437
  325SER    HG1 5148  -2.641   2.055  22.382
  325SER      C 5149  -2.982   2.195  22.279
  325SER      O 5150  -3.051   2.283  22.331
  326ILE      N 5151  -3.031   2.082  22.229
  326ILE     HN 5152  -2.981   2.027  22.162
  326ILE     CA 5153  -3.162   2.032  22.268
  326ILE     HA 5154  -3.204   2.104  22.336
  326ILE     CB 5155  -3.261   2.008  22.153
  326ILE     HB 5156  -3.362   1.986  22.194
  326ILE    CG2 5157  -3.267   2.133  22.065
  326ILE   HG21 5158  -3.172   2.145  22.009
  326ILE   HG22 5159  -3.283   2.223  22.128
  326ILE   HG23 5160  -3.351   2.124  21.992
  326ILE    CG1 5161  -3.240   1.882  22.067
  326ILE   HG11 5162  -3.206   1.798  22.132
  326ILE   HG12 5163  -3.161   1.902  21.991
  326ILE     CD 5164  -3.369   1.842  21.996
  326ILE    HD1 5165  -3.403   1.924  21.929
  326ILE    HD2 5166  -3.449   1.821  22.071
  326ILE    HD3 5167  -3.352   1.751  21.934
  326ILE      C 5168  -3.133   1.911  22.356
  326ILE      O 5169  -3.057   1.821  22.318
  327VAL      N 5170  -3.187   1.912  22.476
  327VAL     HN 5171  -3.238   1.991  22.509
  327VAL     CA 5172  -3.179   1.801  22.570
  327VAL     HA 5173  -3.109   1.730  22.530
  327VAL     CB 5174  -3.133   1.846  22.709
  327VAL     HB 5175  -3.206   1.918  22.751
  327VAL    CG1 5176  -3.122   1.725  22.803
  327VAL   HG11 5177  -3.048   1.652  22.763
  327VAL   HG12 5178  -3.221   1.675  22.812
  327VAL   HG13 5179  -3.088   1.758  22.904
  327VAL    CG2 5180  -2.996   1.914  22.702
  327VAL   HG21 5181  -3.001   2.004  22.637
  327VAL   HG22 5182  -2.921   1.844  22.660
  327VAL   HG23 5183  -2.964   1.946  22.804
  327VAL      C 5184  -3.315   1.736  22.574
  327VAL      O 5185  -3.418   1.801  22.591
  328ARG      N 5186  -3.315   1.606  22.552
  328ARG     HN 5187  -3.229   1.557  22.541
  328ARG     CA 5188  -3.433   1.523  22.541
  328ARG     HA 5189  -3.520   1.580  22.570
  328ARG     CB 5190  -3.444   1.479  22.394
  328ARG    HB1 5191  -3.509   1.389  22.388
  328ARG    HB2 5192  -3.342   1.451  22.358
  328ARG     CG 5193  -3.500   1.587  22.302
  328ARG    HG1 5194  -3.492   1.553  22.197
  328ARG    HG2 5195  -3.441   1.680  22.315
  328ARG     CD 5196  -3.647   1.616  22.333
  328ARG    HD1 5197  -3.691   1.530  22.387
  328ARG    HD2 5198  -3.702   1.635  22.238
  328ARG     NE 5199  -3.663   1.734  22.418
  328ARG     HE 5200  -3.580   1.781  22.448
  328ARG     CZ 5201  -3.779   1.783  22.456
  328ARG    NH1 5202  -3.892   1.725  22.428
  328ARG   HH11 5203  -3.893   1.633  22.390
  328ARG   HH12 5204  -3.978   1.773  22.446
  328ARG    NH2 5205  -3.783   1.895  22.520
  328ARG   HH21 5206  -3.700   1.951  22.528
  328ARG   HH22 5207  -3.868   1.926  22.563
  328ARG      C 5208  -3.416   1.408  22.638
  328ARG      O 5209  -3.310   1.345  22.641
  329PHE      N 5210  -3.515   1.382  22.721
  329PHE     HN 5211  -3.607   1.419  22.707
  329PHE     CA 5212  -3.498   1.299  22.840
  329PHE     HA 5213  -3.419   1.228  22.821
  329PHE     CB 5214  -3.462   1.392  22.957
  329PHE    HB1 5215  -3.555   1.431  23.002
  329PHE    HB2 5216  -3.400   1.476  22.919
  329PHE     CG 5217  -3.384   1.325  23.067
  329PHE    CD1 5218  -3.444   1.300  23.192
  329PHE    HD1 5219  -3.544   1.334  23.212
  329PHE    CE1 5220  -3.372   1.232  23.292
  329PHE    HE1 5221  -3.418   1.213  23.388
  329PHE     CZ 5222  -3.241   1.187  23.267
  329PHE     HZ 5223  -3.187   1.133  23.343
  329PHE    CD2 5224  -3.252   1.282  23.043
  329PHE    HD2 5225  -3.205   1.303  22.948
  329PHE    CE2 5226  -3.181   1.212  23.142
  329PHE    HE2 5227  -3.081   1.178  23.123
  329PHE      C 5228  -3.624   1.216  22.866
  329PHE      O 5229  -3.733   1.261  22.827
  330PRO      N 5230  -3.617   1.097  22.927
  330PRO     CD 5231  -3.495   1.026  22.965
  330PRO    HD1 5232  -3.435   1.090  23.034
  330PRO    HD2 5233  -3.436   1.003  22.874
  330PRO     CA 5234  -3.733   1.010  22.948
  330PRO     HA 5235  -3.800   1.019  22.864
  330PRO     CB 5236  -3.674   0.870  22.968
  330PRO    HB1 5237  -3.660   0.818  22.871
  330PRO    HB2 5238  -3.740   0.808  23.033
  330PRO     CG 5239  -3.541   0.898  23.035
  330PRO    HG1 5240  -3.553   0.914  23.144
  330PRO    HG2 5241  -3.469   0.816  23.019
  330PRO      C 5242  -3.825   1.059  23.061
  330PRO      O 5243  -3.849   0.990  23.160
  331ASN      N 5244  -3.880   1.180  23.043
  331ASN     HN 5245  -3.836   1.243  22.980
  331ASN     CA 5246  -4.000   1.235  23.104
  331ASN     HA 5247  -3.992   1.343  23.107
  331ASN     CB 5248  -4.117   1.189  23.016
  331ASN    HB1 5249  -4.147   1.087  23.046
  331ASN    HB2 5250  -4.083   1.187  22.910
  331ASN     CG 5251  -4.238   1.280  23.026
  331ASN    OD1 5252  -4.227   1.397  23.061
  331ASN    ND2 5253  -4.350   1.230  22.977
  331ASN   HD22 5254  -4.384   1.138  22.995
  331ASN      C 5255  -4.017   1.203  23.254
  331ASN      O 5256  -4.087   1.108  23.291
  332ILE      N 5257  -3.950   1.280  23.341
  332ILE     HN 5258  -3.905   1.363  23.309
  332ILE     CA 5259  -3.934   1.256  23.486
  332ILE     HA 5260  -3.884   1.161  23.500
  332ILE     CB 5261  -3.851   1.371  23.547
  332ILE     HB 5262  -3.893   1.468  23.511
  332ILE    CG2 5263  -3.851   1.373  23.701
  332ILE   HG21 5264  -3.826   1.273  23.741
  332ILE   HG22 5265  -3.952   1.402  23.739
  332ILE   HG23 5266  -3.776   1.446  23.738
  332ILE    CG1 5267  -3.705   1.363  23.499
  332ILE   HG11 5268  -3.703   1.317  23.398
  332ILE   HG12 5269  -3.647   1.299  23.569
  332ILE     CD 5270  -3.638   1.501  23.491
  332ILE    HD1 5271  -3.654   1.556  23.586
  332ILE    HD2 5272  -3.683   1.560  23.408
  332ILE    HD3 5273  -3.529   1.490  23.474
  332ILE      C 5274  -4.070   1.236  23.556
  332ILE      O 5275  -4.140   1.332  23.589
  333THR      N 5276  -4.109   1.110  23.578
  333THR     HN 5277  -4.049   1.032  23.561
  333THR     CA 5278  -4.244   1.077  23.630
  333THR     HA 5279  -4.278   1.160  23.691
  333THR     CB 5280  -4.341   1.053  23.513
  333THR     HB 5281  -4.433   1.003  23.550
  333THR    OG1 5282  -4.282   0.971  23.414
  333THR    HG1 5283  -4.214   1.025  23.372
  333THR    CG2 5284  -4.385   1.181  23.442
  333THR   HG21 5285  -4.297   1.234  23.401
  333THR   HG22 5286  -4.436   1.249  23.515
  333THR   HG23 5287  -4.454   1.157  23.359
  333THR      C 5288  -4.249   0.956  23.724
  333THR      O 5289  -4.358   0.910  23.758
  334ASN      N 5290  -4.136   0.909  23.779
  334ASN     HN 5291  -4.047   0.918  23.735
  334ASN     CA 5292  -4.137   0.842  23.910
  334ASN     HA 5293  -4.235   0.856  23.953
  334ASN     CB 5294  -4.106   0.691  23.897
  334ASN    HB1 5295  -3.996   0.677  23.891
  334ASN    HB2 5296  -4.153   0.652  23.804
  334ASN     CG 5297  -4.160   0.614  24.017
  334ASN    OD1 5298  -4.258   0.653  24.079
  334ASN    ND2 5299  -4.098   0.507  24.059
  334ASN   HD21 5300  -4.133   0.456  24.137
  334ASN   HD22 5301  -4.015   0.476  24.012
  334ASN      C 5302  -4.044   0.912  24.008
  334ASN      O 5303  -3.923   0.916  23.984
  335LEU      N 5304  -4.096   0.951  24.124
  335LEU     HN 5305  -4.195   0.955  24.137
  335LEU     CA 5306  -4.019   0.991  24.242
  335LEU     HA 5307  -3.917   1.012  24.211
  335LEU     CB 5308  -4.082   1.116  24.305
  335LEU    HB1 5309  -4.047   1.125  24.410
  335LEU    HB2 5310  -4.193   1.104  24.305
  335LEU     CG 5311  -4.047   1.246  24.229
  335LEU     HG 5312  -4.053   1.228  24.120
  335LEU    CD1 5313  -4.145   1.357  24.268
  335LEU   HD11 5314  -4.139   1.377  24.377
  335LEU   HD12 5315  -4.249   1.327  24.242
  335LEU   HD13 5316  -4.119   1.451  24.214
  335LEU    CD2 5317  -3.906   1.296  24.262
  335LEU   HD21 5318  -3.831   1.219  24.234
  335LEU   HD22 5319  -3.897   1.316  24.371
  335LEU   HD23 5320  -3.885   1.389  24.205
  335LEU      C 5321  -4.009   0.875  24.341
  335LEU      O 5322  -4.111   0.813  24.372
  336CYS      N 5323  -3.891   0.849  24.399
  336CYS     HN 5324  -3.804   0.876  24.359
  336CYS     CA 5325  -3.887   0.777  24.526
  336CYS     HA 5326  -3.954   0.692  24.517
  336CYS     CB 5327  -3.748   0.727  24.564
  336CYS    HB1 5328  -3.748   0.706  24.673
  336CYS    HB2 5329  -3.676   0.809  24.544
  336CYS     SG 5330  -3.693   0.579  24.477
  336CYS      C 5331  -3.955   0.855  24.641
  336CYS      O 5332  -3.942   0.977  24.648
  337PRO      N 5333  -4.031   0.786  24.728
  337PRO     CD 5334  -4.048   0.642  24.731
  337PRO    HD1 5335  -3.950   0.593  24.746
  337PRO    HD2 5336  -4.093   0.608  24.635
  337PRO     CA 5337  -4.116   0.849  24.829
  337PRO     HA 5338  -4.157   0.941  24.791
  337PRO     CB 5339  -4.219   0.742  24.864
  337PRO    HB1 5340  -4.306   0.746  24.794
  337PRO    HB2 5341  -4.256   0.754  24.968
  337PRO     CG 5342  -4.142   0.612  24.848
  337PRO    HG1 5343  -4.085   0.587  24.940
  337PRO    HG2 5344  -4.210   0.527  24.824
  337PRO      C 5345  -4.036   0.899  24.951
  337PRO      O 5346  -4.051   0.848  25.062
  338PHE      N 5347  -3.952   1.002  24.936
  338PHE     HN 5348  -3.932   1.042  24.847
  338PHE     CA 5349  -3.885   1.061  25.052
  338PHE     HA 5350  -3.846   0.981  25.113
  338PHE     CB 5351  -3.773   1.155  25.008
  338PHE    HB1 5352  -3.737   1.212  25.096
  338PHE    HB2 5353  -3.813   1.224  24.931
  338PHE     CG 5354  -3.650   1.090  24.947
  338PHE    CD1 5355  -3.595   0.972  25.000
  338PHE    HD1 5356  -3.645   0.921  25.081
  338PHE    CE1 5357  -3.476   0.919  24.947
  338PHE    HE1 5358  -3.435   0.827  24.986
  338PHE     CZ 5359  -3.409   0.986  24.843
  338PHE     HZ 5360  -3.318   0.945  24.802
  338PHE    CD2 5361  -3.581   1.158  24.844
  338PHE    HD2 5362  -3.622   1.250  24.804
  338PHE    CE2 5363  -3.461   1.106  24.792
  338PHE    HE2 5364  -3.409   1.159  24.714
  338PHE      C 5365  -3.983   1.141  25.140
  338PHE      O 5366  -3.970   1.144  25.262
  339GLY      N 5367  -4.086   1.202  25.081
  339GLY     HN 5368  -4.106   1.192  24.984
  339GLY     CA 5369  -4.177   1.288  25.157
  339GLY    HA1 5370  -4.252   1.325  25.088
  339GLY    HA2 5371  -4.119   1.370  25.196
  339GLY      C 5372  -4.247   1.217  25.273
  339GLY      O 5373  -4.265   1.277  25.378
  340GLU      N 5374  -4.277   1.088  25.260
  340GLU     HN 5375  -4.257   1.037  25.176
  340GLU     CA 5376  -4.343   1.011  25.367
  340GLU     HA 5377  -4.404   1.080  25.424
  340GLU     CB 5378  -4.430   0.898  25.309
  340GLU    HB1 5379  -4.497   0.942  25.232
  340GLU    HB2 5380  -4.492   0.857  25.392
  340GLU     CG 5381  -4.352   0.783  25.245
  340GLU    HG1 5382  -4.302   0.725  25.326
  340GLU    HG2 5383  -4.275   0.826  25.177
  340GLU     CD 5384  -4.440   0.687  25.164
  340GLU    OE1 5385  -4.548   0.727  25.113
  340GLU    OE2 5386  -4.404   0.567  25.152
  340GLU      C 5387  -4.246   0.959  25.474
  340GLU      O 5388  -4.294   0.921  25.581
  341VAL      N 5389  -4.114   0.958  25.452
  341VAL     HN 5390  -4.075   0.972  25.361
  341VAL     CA 5391  -4.018   0.935  25.563
  341VAL     HA 5392  -4.069   0.878  25.638
  341VAL     CB 5393  -3.887   0.863  25.524
  341VAL     HB 5394  -3.826   0.845  25.615
  341VAL    CG1 5395  -3.917   0.729  25.458
  341VAL   HG11 5396  -3.962   0.745  25.357
  341VAL   HG12 5397  -3.990   0.672  25.520
  341VAL   HG13 5398  -3.824   0.670  25.446
  341VAL    CG2 5399  -3.788   0.939  25.435
  341VAL   HG21 5400  -3.756   1.032  25.485
  341VAL   HG22 5401  -3.837   0.966  25.339
  341VAL   HG23 5402  -3.699   0.876  25.415
  341VAL      C 5403  -3.985   1.066  25.633
  341VAL      O 5404  -3.976   1.068  25.756
  342PHE      N 5405  -3.973   1.178  25.561
  342PHE     HN 5406  -3.984   1.179  25.462
  342PHE     CA 5407  -3.943   1.307  25.625
  342PHE     HA 5408  -3.871   1.290  25.704
  342PHE     CB 5409  -3.886   1.406  25.523
  342PHE    HB1 5410  -3.895   1.510  25.562
  342PHE    HB2 5411  -3.942   1.397  25.427
  342PHE     CG 5412  -3.739   1.383  25.491
  342PHE    CD1 5413  -3.699   1.298  25.387
  342PHE    HD1 5414  -3.774   1.252  25.324
  342PHE    CE1 5415  -3.563   1.272  25.363
  342PHE    HE1 5416  -3.534   1.206  25.283
  342PHE     CZ 5417  -3.466   1.331  25.445
  342PHE     HZ 5418  -3.361   1.312  25.426
  342PHE    CD2 5419  -3.641   1.440  25.574
  342PHE    HD2 5420  -3.670   1.504  25.656
  342PHE    CE2 5421  -3.504   1.416  25.550
  342PHE    HE2 5422  -3.429   1.462  25.613
  342PHE      C 5423  -4.064   1.366  25.699
  342PHE      O 5424  -4.046   1.419  25.809
  343ASN      N 5425  -4.185   1.352  25.645
  343ASN     HN 5426  -4.198   1.307  25.557
  343ASN     CA 5427  -4.308   1.402  25.709
  343ASN     HA 5428  -4.281   1.459  25.796
  343ASN     CB 5429  -4.388   1.488  25.610
  343ASN    HB1 5430  -4.487   1.512  25.654
  343ASN    HB2 5431  -4.403   1.431  25.515
  343ASN     CG 5432  -4.317   1.619  25.576
  343ASN    OD1 5433  -4.228   1.666  25.646
  343ASN    ND2 5434  -4.354   1.670  25.461
  343ASN   HD22 5435  -4.448   1.664  25.427
  343ASN      C 5436  -4.391   1.288  25.772
  343ASN      O 5437  -4.514   1.299  25.783
  344ALA      N 5438  -4.328   1.178  25.812
  344ALA     HN 5439  -4.230   1.166  25.799
  344ALA     CA 5440  -4.396   1.066  25.878
  344ALA     HA 5441  -4.472   1.029  25.812
  344ALA     CB 5442  -4.293   0.957  25.911
  344ALA    HB1 5443  -4.225   0.992  25.991
  344ALA    HB2 5444  -4.232   0.935  25.820
  344ALA    HB3 5445  -4.345   0.865  25.945
  344ALA      C 5446  -4.468   1.110  26.007
  344ALA      O 5447  -4.417   1.192  26.085
  345THR      N 5448  -4.585   1.052  26.036
  345THR     HN 5449  -4.630   0.992  25.971
  345THR     CA 5450  -4.657   1.073  26.163
  345THR     HA 5451  -4.660   1.180  26.183
  345THR     CB 5452  -4.799   1.016  26.157
  345THR     HB 5453  -4.851   1.035  26.254
  345THR    OG1 5454  -4.798   0.877  26.134
  345THR    HG1 5455  -4.890   0.850  26.131
  345THR    CG2 5456  -4.883   1.081  26.047
  345THR   HG21 5457  -4.835   1.065  25.948
  345THR   HG22 5458  -4.890   1.191  26.065
  345THR   HG23 5459  -4.984   1.037  26.046
  345THR      C 5460  -4.580   1.018  26.284
  345THR      O 5461  -4.593   1.068  26.395
  346ARG      N 5462  -4.496   0.916  26.260
  346ARG     HN 5463  -4.489   0.879  26.168
  346ARG     CA 5464  -4.407   0.848  26.356
  346ARG     HA 5465  -4.396   0.912  26.443
  346ARG     CB 5466  -4.471   0.713  26.394
  346ARG    HB1 5467  -4.505   0.663  26.302
  346ARG    HB2 5468  -4.559   0.733  26.459
  346ARG     CG 5469  -4.375   0.619  26.469
  346ARG    HG1 5470  -4.336   0.672  26.559
  346ARG    HG2 5471  -4.290   0.594  26.402
  346ARG     CD 5472  -4.442   0.489  26.514
  346ARG    HD1 5473  -4.423   0.409  26.439
  346ARG    HD2 5474  -4.551   0.505  26.526
  346ARG     NE 5475  -4.388   0.444  26.643
  346ARG     HE 5476  -4.298   0.400  26.640
  346ARG     CZ 5477  -4.443   0.453  26.762
  346ARG    NH1 5478  -4.383   0.398  26.864
  346ARG   HH11 5479  -4.415   0.417  26.957
  346ARG   HH12 5480  -4.305   0.338  26.849
  346ARG    NH2 5481  -4.553   0.518  26.786
  346ARG   HH21 5482  -4.601   0.564  26.711
  346ARG   HH22 5483  -4.590   0.521  26.878
  346ARG      C 5484  -4.267   0.831  26.298
  346ARG      O 5485  -4.252   0.782  26.186
  347PHE      N 5486  -4.165   0.865  26.377
  347PHE     HN 5487  -4.179   0.927  26.454
  347PHE     CA 5488  -4.028   0.816  26.360
  347PHE     HA 5489  -4.018   0.775  26.261
  347PHE     CB 5490  -3.930   0.934  26.380
  347PHE    HB1 5491  -3.832   0.893  26.414
  347PHE    HB2 5492  -3.972   1.003  26.456
  347PHE     CG 5493  -3.901   1.017  26.256
  347PHE    CD1 5494  -4.005   1.064  26.173
  347PHE    HD1 5495  -4.108   1.042  26.198
  347PHE    CE1 5496  -3.976   1.138  26.057
  347PHE    HE1 5497  -4.057   1.173  25.994
  347PHE     CZ 5498  -3.843   1.167  26.023
  347PHE     HZ 5499  -3.821   1.224  25.934
  347PHE    CD2 5500  -3.769   1.048  26.221
  347PHE    HD2 5501  -3.688   1.014  26.284
  347PHE    CE2 5502  -3.739   1.122  26.105
  347PHE    HE2 5503  -3.636   1.144  26.080
  347PHE      C 5504  -4.001   0.701  26.460
  347PHE      O 5505  -4.077   0.681  26.554
  348ALA      N 5506  -3.893   0.626  26.441
  348ALA     HN 5507  -3.833   0.638  26.363
  348ALA     CA 5508  -3.853   0.520  26.535
  348ALA     HA 5509  -3.942   0.477  26.578
  348ALA     CB 5510  -3.775   0.415  26.458
  348ALA    HB1 5511  -3.684   0.460  26.413
  348ALA    HB2 5512  -3.838   0.372  26.377
  348ALA    HB3 5513  -3.743   0.333  26.527
  348ALA      C 5514  -3.773   0.567  26.658
  348ALA      O 5515  -3.703   0.668  26.656
  349SER      N 5516  -3.776   0.484  26.763
  349SER     HN 5517  -3.853   0.423  26.777
  349SER     CA 5518  -3.670   0.475  26.865
  349SER     HA 5519  -3.653   0.574  26.905
  349SER     CB 5520  -3.715   0.380  26.976
  349SER    HB1 5521  -3.632   0.366  27.049
  349SER    HB2 5522  -3.742   0.281  26.932
  349SER     OG 5523  -3.827   0.432  27.044
  349SER    HG1 5524  -3.859   0.361  27.101
  349SER      C 5525  -3.541   0.419  26.805
  349SER      O 5526  -3.547   0.324  26.726
  350VAL      N 5527  -3.423   0.471  26.840
  350VAL     HN 5528  -3.412   0.526  26.923
  350VAL     CA 5529  -3.303   0.450  26.757
  350VAL     HA 5530  -3.331   0.470  26.654
  350VAL     CB 5531  -3.185   0.541  26.797
  350VAL     HB 5532  -3.141   0.504  26.892
  350VAL    CG1 5533  -3.078   0.539  26.687
  350VAL   HG11 5534  -3.121   0.575  26.591
  350VAL   HG12 5535  -3.041   0.435  26.672
  350VAL   HG13 5536  -2.993   0.605  26.716
  350VAL    CG2 5537  -3.226   0.684  26.824
  350VAL   HG21 5538  -3.286   0.690  26.918
  350VAL   HG22 5539  -3.289   0.722  26.740
  350VAL   HG23 5540  -3.136   0.748  26.835
  350VAL      C 5541  -3.255   0.305  26.757
  350VAL      O 5542  -3.212   0.254  26.654
  351TYR      N 5543  -3.268   0.234  26.870
  351TYR     HN 5544  -3.307   0.275  26.952
  351TYR     CA 5545  -3.227   0.094  26.883
  351TYR     HA 5546  -3.123   0.086  26.855
  351TYR     CB 5547  -3.248   0.049  27.029
  351TYR    HB1 5548  -3.226   0.134  27.097
  351TYR    HB2 5549  -3.180  -0.036  27.051
  351TYR     CG 5550  -3.389   0.002  27.059
  351TYR    CD1 5551  -3.490   0.094  27.090
  351TYR    HD1 5552  -3.466   0.199  27.101
  351TYR    CE1 5553  -3.623   0.050  27.108
  351TYR    HE1 5554  -3.701   0.121  27.130
  351TYR     CZ 5555  -3.654  -0.087  27.095
  351TYR     OH 5556  -3.781  -0.132  27.113
  351TYR     HH 5557  -3.781  -0.227  27.100
  351TYR    CD2 5558  -3.420  -0.135  27.046
  351TYR    HD2 5559  -3.342  -0.205  27.021
  351TYR    CE2 5560  -3.552  -0.180  27.065
  351TYR    HE2 5561  -3.575  -0.285  27.056
  351TYR      C 5562  -3.302   0.001  26.786
  351TYR      O 5563  -3.252  -0.104  26.747
  352ALA      N 5564  -3.423   0.041  26.745
  352ALA     HN 5565  -3.464   0.123  26.784
  352ALA     CA 5566  -3.506  -0.024  26.644
  352ALA     HA 5567  -3.447  -0.101  26.596
  352ALA     CB 5568  -3.628  -0.084  26.715
  352ALA    HB1 5569  -3.686  -0.005  26.766
  352ALA    HB2 5570  -3.595  -0.158  26.791
  352ALA    HB3 5571  -3.694  -0.134  26.641
  352ALA      C 5572  -3.540   0.073  26.529
  352ALA      O 5573  -3.657   0.088  26.494
  353TRP      N 5574  -3.439   0.142  26.474
  353TRP     HN 5575  -3.343   0.121  26.493
  353TRP     CA 5576  -3.462   0.255  26.382
  353TRP     HA 5577  -3.520   0.328  26.435
  353TRP     CB 5578  -3.333   0.319  26.331
  353TRP    HB1 5579  -3.268   0.339  26.418
  353TRP    HB2 5580  -3.359   0.415  26.282
  353TRP     CG 5581  -3.254   0.238  26.233
  353TRP    CD1 5582  -3.267   0.251  26.100
  353TRP    HD1 5583  -3.333   0.320  26.050
  353TRP    NE1 5584  -3.183   0.163  26.035
  353TRP    HE1 5585  -3.177   0.153  25.938
  353TRP    CE2 5586  -3.109   0.090  26.125
  353TRP    CD2 5587  -3.155   0.133  26.254
  353TRP    CE3 5588  -3.094   0.075  26.367
  353TRP    HE3 5589  -3.127   0.101  26.467
  353TRP    CZ3 5590  -2.990  -0.018  26.352
  353TRP    HZ3 5591  -2.942  -0.059  26.440
  353TRP    CZ2 5592  -3.008  -0.006  26.110
  353TRP    HZ2 5593  -2.976  -0.039  26.012
  353TRP    CH2 5594  -2.947  -0.058  26.224
  353TRP    HH2 5595  -2.867  -0.130  26.215
  353TRP      C 5596  -3.545   0.212  26.259
  353TRP      O 5597  -3.536   0.097  26.214
  354ASN      N 5598  -3.624   0.304  26.205
  354ASN     HN 5599  -3.627   0.397  26.240
  354ASN     CA 5600  -3.711   0.276  26.091
  354ASN     HA 5601  -3.756   0.179  26.105
  354ASN     CB 5602  -3.819   0.386  26.083
  354ASN    HB1 5603  -3.793   0.458  26.003
  354ASN    HB2 5604  -3.825   0.439  26.180
  354ASN     CG 5605  -3.955   0.326  26.053
  354ASN    OD1 5606  -4.026   0.283  26.143
  354ASN    ND2 5607  -3.991   0.312  25.928
  354ASN   HD21 5608  -4.080   0.273  25.906
  354ASN   HD22 5609  -3.929   0.342  25.855
  354ASN      C 5610  -3.626   0.276  25.963
  354ASN      O 5611  -3.542   0.364  25.946
  355ARG      N 5612  -3.652   0.184  25.870
  355ARG     HN 5613  -3.719   0.112  25.886
  355ARG     CA 5614  -3.585   0.177  25.739
  355ARG     HA 5615  -3.531   0.270  25.724
  355ARG     CB 5616  -3.489   0.057  25.735
  355ARG    HB1 5617  -3.541  -0.032  25.776
  355ARG    HB2 5618  -3.401   0.080  25.799
  355ARG     CG 5619  -3.440   0.025  25.593
  355ARG    HG1 5620  -3.419   0.120  25.540
  355ARG    HG2 5621  -3.520  -0.030  25.539
  355ARG     CD 5622  -3.312  -0.060  25.591
  355ARG    HD1 5623  -3.288  -0.089  25.486
  355ARG    HD2 5624  -3.327  -0.151  25.653
  355ARG     NE 5625  -3.197   0.013  25.645
  355ARG     HE 5626  -3.212   0.109  25.668
  355ARG     CZ 5627  -3.076  -0.034  25.666
  355ARG    NH1 5628  -3.042  -0.156  25.638
  355ARG   HH11 5629  -3.110  -0.219  25.599
  355ARG   HH12 5630  -2.949  -0.188  25.656
  355ARG    NH2 5631  -2.984   0.044  25.716
  355ARG   HH21 5632  -3.006   0.139  25.738
  355ARG   HH22 5633  -2.892   0.009  25.732
  355ARG      C 5634  -3.690   0.174  25.627
  355ARG      O 5635  -3.785   0.096  25.636
  356LYS      N 5636  -3.670   0.252  25.520
  356LYS     HN 5637  -3.600   0.322  25.520
  356LYS     CA 5638  -3.748   0.242  25.395
  356LYS     HA 5639  -3.811   0.155  25.403
  356LYS     CB 5640  -3.833   0.367  25.372
  356LYS    HB1 5641  -3.767   0.455  25.357
  356LYS    HB2 5642  -3.897   0.386  25.461
  356LYS     CG 5643  -3.922   0.349  25.247
  356LYS    HG1 5644  -3.964   0.246  25.248
  356LYS    HG2 5645  -3.860   0.362  25.156
  356LYS     CD 5646  -4.039   0.449  25.243
  356LYS    HD1 5647  -4.067   0.466  25.137
  356LYS    HD2 5648  -4.004   0.545  25.287
  356LYS     CE 5649  -4.166   0.406  25.320
  356LYS    HE1 5650  -4.244   0.484  25.307
  356LYS    HE2 5651  -4.141   0.394  25.427
  356LYS     NZ 5652  -4.224   0.277  25.273
  356LYS    HZ1 5653  -4.149   0.205  25.269
  356LYS    HZ2 5654  -4.265   0.290  25.179
  356LYS    HZ3 5655  -4.298   0.247  25.340
  356LYS      C 5656  -3.656   0.209  25.277
  356LYS      O 5657  -3.546   0.265  25.265
  357ARG      N 5658  -3.698   0.114  25.193
  357ARG     HN 5659  -3.785   0.068  25.208
  357ARG     CA 5660  -3.625   0.069  25.074
  357ARG     HA 5661  -3.519   0.067  25.096
  357ARG     CB 5662  -3.677  -0.072  25.040
  357ARG    HB1 5663  -3.662  -0.093  24.932
  357ARG    HB2 5664  -3.786  -0.077  25.062
  357ARG     CG 5665  -3.602  -0.177  25.124
  357ARG    HG1 5666  -3.613  -0.151  25.231
  357ARG    HG2 5667  -3.495  -0.175  25.097
  357ARG     CD 5668  -3.657  -0.318  25.100
  357ARG    HD1 5669  -3.631  -0.353  24.998
  357ARG    HD2 5670  -3.767  -0.319  25.114
  357ARG     NE 5671  -3.598  -0.413  25.197
  357ARG     HE 5672  -3.512  -0.386  25.240
  357ARG     CZ 5673  -3.647  -0.531  25.231
  357ARG    NH1 5674  -3.606  -0.589  25.340
  357ARG   HH11 5675  -3.538  -0.544  25.398
  357ARG   HH12 5676  -3.643  -0.678  25.366
  357ARG    NH2 5677  -3.739  -0.593  25.163
  357ARG   HH21 5678  -3.776  -0.551  25.080
  357ARG   HH22 5679  -3.772  -0.682  25.193
  357ARG      C 5680  -3.656   0.168  24.961
  357ARG      O 5681  -3.773   0.189  24.927
  358ILE      N 5682  -3.553   0.228  24.902
  358ILE     HN 5683  -3.460   0.205  24.929
  358ILE     CA 5684  -3.562   0.330  24.797
  358ILE     HA 5685  -3.666   0.354  24.780
  358ILE     CB 5686  -3.484   0.455  24.846
  358ILE     HB 5687  -3.383   0.423  24.878
  358ILE    CG2 5688  -3.468   0.565  24.739
  358ILE   HG21 5689  -3.567   0.613  24.719
  358ILE   HG22 5690  -3.430   0.520  24.645
  358ILE   HG23 5691  -3.398   0.642  24.775
  358ILE    CG1 5692  -3.540   0.514  24.978
  358ILE   HG11 5693  -3.471   0.595  25.011
  358ILE   HG12 5694  -3.540   0.434  25.054
  358ILE     CD 5695  -3.682   0.573  24.971
  358ILE    HD1 5696  -3.754   0.495  24.940
  358ILE    HD2 5697  -3.685   0.656  24.896
  358ILE    HD3 5698  -3.711   0.612  25.071
  358ILE      C 5699  -3.509   0.268  24.668
  358ILE      O 5700  -3.395   0.220  24.662
  359SER      N 5701  -3.592   0.259  24.564
  359SER     HN 5702  -3.680   0.305  24.564
  359SER     CA 5703  -3.563   0.181  24.442
  359SER     HA 5704  -3.461   0.199  24.413
  359SER     CB 5705  -3.585   0.032  24.470
  359SER    HB1 5706  -3.586  -0.026  24.375
  359SER    HB2 5707  -3.681   0.016  24.524
  359SER     OG 5708  -3.478  -0.015  24.551
  359SER    HG1 5709  -3.405  -0.030  24.492
  359SER      C 5710  -3.647   0.226  24.321
  359SER      O 5711  -3.753   0.286  24.338
  360ASN      N 5712  -3.602   0.194  24.200
  360ASN     HN 5713  -3.509   0.158  24.189
  360ASN     CA 5714  -3.677   0.206  24.074
  360ASN     HA 5715  -3.609   0.197  23.992
  360ASN     CB 5716  -3.783   0.093  24.069
  360ASN    HB1 5717  -3.818   0.083  23.964
  360ASN    HB2 5718  -3.869   0.122  24.134
  360ASN     CG 5719  -3.734  -0.042  24.116
  360ASN    OD1 5720  -3.634  -0.094  24.068
  360ASN    ND2 5721  -3.798  -0.101  24.214
  360ASN   HD21 5722  -3.768  -0.191  24.247
  360ASN   HD22 5723  -3.878  -0.057  24.255
  360ASN      C 5724  -3.739   0.345  24.049
  360ASN      O 5725  -3.860   0.358  24.027
  361CYS      N 5726  -3.658   0.450  24.049
  361CYS     HN 5727  -3.559   0.439  24.052
  361CYS     CA 5728  -3.705   0.589  24.044
  361CYS     HA 5729  -3.786   0.595  23.974
  361CYS     CB 5730  -3.751   0.631  24.184
  361CYS    HB1 5731  -3.826   0.557  24.221
  361CYS    HB2 5732  -3.801   0.730  24.177
  361CYS     SG 5733  -3.614   0.641  24.302
  361CYS      C 5734  -3.594   0.686  24.003
  361CYS      O 5735  -3.474   0.654  24.002
  362VAL      N 5736  -3.634   0.810  23.979
  362VAL     HN 5737  -3.729   0.830  23.958
  362VAL     CA 5738  -3.545   0.927  23.980
  362VAL     HA 5739  -3.445   0.894  24.002
  362VAL     CB 5740  -3.552   0.996  23.843
  362VAL     HB 5741  -3.509   0.927  23.768
  362VAL    CG1 5742  -3.692   1.035  23.797
  362VAL   HG11 5743  -3.738   1.106  23.870
  362VAL   HG12 5744  -3.757   0.945  23.791
  362VAL   HG13 5745  -3.687   1.084  23.698
  362VAL    CG2 5746  -3.463   1.119  23.841
  362VAL   HG21 5747  -3.362   1.093  23.879
  362VAL   HG22 5748  -3.506   1.198  23.906
  362VAL   HG23 5749  -3.454   1.157  23.737
  362VAL      C 5750  -3.583   1.014  24.101
  362VAL      O 5751  -3.701   1.033  24.129
  363ALA      N 5752  -3.487   1.058  24.182
  363ALA     HN 5753  -3.390   1.050  24.157
  363ALA     CA 5754  -3.513   1.123  24.311
  363ALA     HA 5755  -3.619   1.140  24.320
  363ALA     CB 5756  -3.462   1.029  24.421
  363ALA    HB1 5757  -3.354   1.011  24.409
  363ALA    HB2 5758  -3.516   0.932  24.415
  363ALA    HB3 5759  -3.480   1.075  24.520
  363ALA      C 5760  -3.452   1.264  24.318
  363ALA      O 5761  -3.333   1.283  24.295
  364ASP      N 5762  -3.534   1.364  24.348
  364ASP     HN 5763  -3.629   1.348  24.374
  364ASP     CA 5764  -3.493   1.505  24.344
  364ASP     HA 5765  -3.412   1.515  24.274
  364ASP     CB 5766  -3.613   1.591  24.301
  364ASP    HB1 5767  -3.693   1.584  24.378
  364ASP    HB2 5768  -3.653   1.553  24.204
  364ASP     CG 5769  -3.574   1.738  24.284
  364ASP    OD1 5770  -3.484   1.766  24.201
  364ASP    OD2 5771  -3.638   1.825  24.345
  364ASP      C 5772  -3.432   1.549  24.478
  364ASP      O 5773  -3.501   1.592  24.570
  365TYR      N 5774  -3.300   1.536  24.490
  365TYR     HN 5775  -3.245   1.508  24.412
  365TYR     CA 5776  -3.225   1.558  24.614
  365TYR     HA 5777  -3.272   1.504  24.694
  365TYR     CB 5778  -3.083   1.507  24.586
  365TYR    HB1 5779  -3.021   1.520  24.677
  365TYR    HB2 5780  -3.040   1.564  24.502
  365TYR     CG 5781  -3.075   1.360  24.549
  365TYR    CD1 5782  -3.152   1.263  24.617
  365TYR    HD1 5783  -3.209   1.292  24.704
  365TYR    CE1 5784  -3.154   1.130  24.572
  365TYR    HE1 5785  -3.208   1.055  24.628
  365TYR     CZ 5786  -3.085   1.094  24.455
  365TYR     OH 5787  -3.093   0.967  24.408
  365TYR     HH 5788  -3.116   0.971  24.315
  365TYR    CD2 5789  -3.007   1.324  24.432
  365TYR    HD2 5790  -2.950   1.398  24.378
  365TYR    CE2 5791  -3.011   1.191  24.384
  365TYR    HE2 5792  -2.959   1.164  24.293
  365TYR      C 5793  -3.216   1.706  24.655
  365TYR      O 5794  -3.200   1.738  24.773
  366SER      N 5795  -3.228   1.799  24.560
  366SER     HN 5796  -3.260   1.778  24.468
  366SER     CA 5797  -3.193   1.940  24.587
  366SER     HA 5798  -3.115   1.942  24.661
  366SER     CB 5799  -3.147   2.005  24.456
  366SER    HB1 5800  -3.046   1.968  24.430
  366SER    HB2 5801  -3.144   2.116  24.469
  366SER     OG 5802  -3.237   1.974  24.351
  366SER    HG1 5803  -3.204   1.893  24.311
  366SER      C 5804  -3.310   2.019  24.645
  366SER      O 5805  -3.287   2.122  24.709
  367VAL      N 5806  -3.434   1.967  24.639
  367VAL     HN 5807  -3.454   1.886  24.586
  367VAL     CA 5808  -3.548   2.027  24.711
  367VAL     HA 5809  -3.535   2.134  24.711
  367VAL     CB 5810  -3.682   1.990  24.645
  367VAL     HB 5811  -3.673   2.008  24.536
  367VAL    CG1 5812  -3.723   1.844  24.668
  367VAL   HG11 5813  -3.752   1.829  24.774
  367VAL   HG12 5814  -3.639   1.777  24.643
  367VAL   HG13 5815  -3.811   1.820  24.604
  367VAL    CG2 5816  -3.796   2.079  24.694
  367VAL   HG21 5817  -3.775   2.185  24.671
  367VAL   HG22 5818  -3.807   2.068  24.804
  367VAL   HG23 5819  -3.891   2.050  24.644
  367VAL      C 5820  -3.544   1.991  24.860
  367VAL      O 5821  -3.583   2.071  24.943
  368LEU      N 5822  -3.489   1.873  24.894
  368LEU     HN 5823  -3.470   1.803  24.825
  368LEU     CA 5824  -3.455   1.838  25.032
  368LEU     HA 5825  -3.542   1.856  25.093
  368LEU     CB 5826  -3.412   1.690  25.041
  368LEU    HB1 5827  -3.347   1.679  25.130
  368LEU    HB2 5828  -3.353   1.666  24.950
  368LEU     CG 5829  -3.524   1.585  25.053
  368LEU     HG 5830  -3.583   1.606  25.145
  368LEU    CD1 5831  -3.620   1.585  24.934
  368LEU   HD11 5832  -3.562   1.581  24.839
  368LEU   HD12 5833  -3.681   1.678  24.934
  368LEU   HD13 5834  -3.686   1.496  24.939
  368LEU    CD2 5835  -3.461   1.446  25.064
  368LEU   HD21 5836  -3.396   1.441  25.154
  368LEU   HD22 5837  -3.400   1.425  24.974
  368LEU   HD23 5838  -3.541   1.369  25.073
  368LEU      C 5839  -3.342   1.930  25.081
  368LEU      O 5840  -3.357   1.997  25.183
  369TYR      N 5841  -3.232   1.939  25.006
  369TYR     HN 5842  -3.224   1.892  24.918
  369TYR     CA 5843  -3.115   2.017  25.046
  369TYR     HA 5844  -3.079   1.979  25.140
  369TYR     CB 5845  -3.007   2.005  24.937
  369TYR    HB1 5846  -3.040   2.062  24.848
  369TYR    HB2 5847  -2.995   1.898  24.912
  369TYR     CG 5848  -2.869   2.057  24.973
  369TYR    CD1 5849  -2.822   2.064  25.106
  369TYR    HD1 5850  -2.886   2.031  25.186
  369TYR    CE1 5851  -2.693   2.112  25.134
  369TYR    HE1 5852  -2.657   2.113  25.235
  369TYR     CZ 5853  -2.611   2.158  25.029
  369TYR     OH 5854  -2.486   2.205  25.058
  369TYR     HH 5855  -2.439   2.218  24.975
  369TYR    CD2 5856  -2.787   2.106  24.869
  369TYR    HD2 5857  -2.823   2.106  24.767
  369TYR    CE2 5858  -2.658   2.155  24.896
  369TYR    HE2 5859  -2.595   2.191  24.816
  369TYR      C 5860  -3.147   2.165  25.069
  369TYR      O 5861  -3.109   2.224  25.170
  370ASN      N 5862  -3.222   2.225  24.976
  370ASN     HN 5863  -3.253   2.175  24.896
  370ASN     CA 5864  -3.263   2.365  24.980
  370ASN     HA 5865  -3.194   2.421  25.041
  370ASN     CB 5866  -3.264   2.419  24.836
  370ASN    HB1 5867  -3.292   2.527  24.838
  370ASN    HB2 5868  -3.340   2.363  24.777
  370ASN     CG 5869  -3.130   2.405  24.768
  370ASN    OD1 5870  -3.024   2.411  24.829
  370ASN    ND2 5871  -3.128   2.380  24.639
  370ASN   HD21 5872  -3.214   2.371  24.589
  370ASN   HD22 5873  -3.041   2.370  24.591
  370ASN      C 5874  -3.397   2.387  25.054
  370ASN      O 5875  -3.460   2.493  25.038
  371SER      N 5876  -3.441   2.291  25.136
  371SER     HN 5877  -3.389   2.208  25.152
  371SER     CA 5878  -3.569   2.301  25.208
  371SER     HA 5879  -3.645   2.334  25.138
  371SER     CB 5880  -3.605   2.164  25.265
  371SER    HB1 5881  -3.523   2.129  25.332
  371SER    HB2 5882  -3.619   2.091  25.182
  371SER     OG 5883  -3.724   2.169  25.341
  371SER    HG1 5884  -3.701   2.141  25.430
  371SER      C 5885  -3.564   2.404  25.322
  371SER      O 5886  -3.666   2.463  25.358
  372ALA      N 5887  -3.445   2.426  25.380
  372ALA     HN 5888  -3.363   2.382  25.345
  372ALA     CA 5889  -3.423   2.513  25.497
  372ALA     HA 5890  -3.325   2.490  25.537
  372ALA     CB 5891  -3.430   2.660  25.454
  372ALA    HB1 5892  -3.534   2.687  25.428
  372ALA    HB2 5893  -3.365   2.677  25.365
  372ALA    HB3 5894  -3.396   2.725  25.537
  372ALA      C 5895  -3.510   2.477  25.619
  372ALA      O 5896  -3.535   2.560  25.707
  373SER      N 5897  -3.554   2.351  25.627
  373SER     HN 5898  -3.543   2.288  25.551
  373SER     CA 5899  -3.622   2.292  25.744
  373SER     HA 5900  -3.661   2.371  25.805
  373SER     CB 5901  -3.734   2.199  25.695
  373SER    HB1 5902  -3.813   2.260  25.646
  373SER    HB2 5903  -3.777   2.144  25.781
  373SER     OG 5904  -3.685   2.105  25.601
  373SER    HG1 5905  -3.643   2.036  25.653
  373SER      C 5906  -3.524   2.211  25.831
  373SER      O 5907  -3.562   2.160  25.937
  374PHE      N 5908  -3.397   2.202  25.789
  374PHE     HN 5909  -3.367   2.255  25.710
  374PHE     CA 5910  -3.292   2.120  25.848
  374PHE     HA 5911  -3.335   2.063  25.929
  374PHE     CB 5912  -3.234   2.025  25.742
  374PHE    HB1 5913  -3.161   1.956  25.790
  374PHE    HB2 5914  -3.184   2.085  25.663
  374PHE     CG 5915  -3.339   1.940  25.674
  374PHE    CD1 5916  -3.408   1.843  25.750
  374PHE    HD1 5917  -3.384   1.829  25.854
  374PHE    CE1 5918  -3.508   1.764  25.690
  374PHE    HE1 5919  -3.561   1.691  25.749
  374PHE     CZ 5920  -3.538   1.781  25.554
  374PHE     HZ 5921  -3.614   1.720  25.507
  374PHE    CD2 5922  -3.370   1.957  25.538
  374PHE    HD2 5923  -3.318   2.032  25.480
  374PHE    CE2 5924  -3.468   1.877  25.478
  374PHE    HE2 5925  -3.491   1.889  25.373
  374PHE      C 5926  -3.183   2.204  25.915
  374PHE      O 5927  -3.149   2.313  25.871
  375SER      N 5928  -3.129   2.150  26.025
  375SER     HN 5929  -3.167   2.066  26.063
  375SER     CA 5930  -3.015   2.205  26.098
  375SER     HA 5931  -3.008   2.311  26.078
  375SER     CB 5932  -3.036   2.179  26.247
  375SER    HB1 5933  -3.134   2.221  26.278
  375SER    HB2 5934  -2.955   2.228  26.306
  375SER     OG 5935  -3.035   2.040  26.276
  375SER    HG1 5936  -2.942   2.015  26.280
  375SER      C 5937  -2.881   2.144  26.054
  375SER      O 5938  -2.776   2.205  26.072
  376THR      N 5939  -2.886   2.025  25.993
  376THR     HN 5940  -2.974   1.981  25.979
  376THR     CA 5941  -2.772   1.948  25.942
  376THR     HA 5942  -2.690   2.017  25.927
  376THR     CB 5943  -2.731   1.837  26.041
  376THR     HB 5944  -2.817   1.769  26.058
  376THR    OG1 5945  -2.692   1.893  26.164
  376THR    HG1 5946  -2.701   1.988  26.154
  376THR    CG2 5947  -2.615   1.749  25.993
  376THR   HG21 5948  -2.525   1.812  25.976
  376THR   HG22 5949  -2.643   1.700  25.897
  376THR   HG23 5950  -2.592   1.672  26.069
  376THR      C 5951  -2.812   1.886  25.809
  376THR      O 5952  -2.924   1.836  25.799
  377PHE      N 5953  -2.724   1.889  25.709
  377PHE     HN 5954  -2.637   1.938  25.719
  377PHE     CA 5955  -2.745   1.824  25.580
  377PHE     HA 5956  -2.787   1.726  25.597
  377PHE     CB 5957  -2.842   1.911  25.497
  377PHE    HB1 5958  -2.784   1.992  25.447
  377PHE    HB2 5959  -2.918   1.955  25.565
  377PHE     CG 5960  -2.918   1.838  25.387
  377PHE    CD1 5961  -2.853   1.756  25.293
  377PHE    HD1 5962  -2.745   1.749  25.293
  377PHE    CE1 5963  -2.928   1.683  25.199
  377PHE    HE1 5964  -2.877   1.622  25.126
  377PHE     CZ 5965  -3.068   1.690  25.201
  377PHE     HZ 5966  -3.125   1.634  25.128
  377PHE    CD2 5967  -3.058   1.843  25.389
  377PHE    HD2 5968  -3.109   1.905  25.461
  377PHE    CE2 5969  -3.133   1.769  25.297
  377PHE    HE2 5970  -3.241   1.772  25.300
  377PHE      C 5971  -2.608   1.800  25.515
  377PHE      O 5972  -2.566   1.870  25.423
  378LYS      N 5973  -2.533   1.703  25.569
  378LYS     HN 5974  -2.568   1.648  25.644
  378LYS     CA 5975  -2.397   1.667  25.525
  378LYS     HA 5976  -2.368   1.736  25.447
  378LYS     CB 5977  -2.295   1.674  25.641
  378LYS    HB1 5978  -2.201   1.629  25.605
  378LYS    HB2 5979  -2.335   1.613  25.724
  378LYS     CG 5980  -2.261   1.813  25.699
  378LYS    HG1 5981  -2.181   1.800  25.775
  378LYS    HG2 5982  -2.351   1.854  25.748
  378LYS     CD 5983  -2.213   1.913  25.592
  378LYS    HD1 5984  -2.296   1.929  25.520
  378LYS    HD2 5985  -2.127   1.868  25.538
  378LYS     CE 5986  -2.169   2.051  25.644
  378LYS    HE1 5987  -2.162   2.122  25.559
  378LYS    HE2 5988  -2.071   2.042  25.694
  378LYS     NZ 5989  -2.262   2.112  25.743
  378LYS    HZ1 5990  -2.271   2.050  25.826
  378LYS    HZ2 5991  -2.356   2.125  25.700
  378LYS    HZ3 5992  -2.225   2.205  25.773
  378LYS      C 5993  -2.391   1.529  25.461
  378LYS      O 5994  -2.435   1.431  25.521
  379CYS      N 5995  -2.336   1.521  25.341
  379CYS     HN 5996  -2.310   1.603  25.290
  379CYS     CA 5997  -2.308   1.394  25.275
  379CYS     HA 5998  -2.357   1.315  25.329
  379CYS     CB 5999  -2.359   1.402  25.131
  379CYS    HB1 6000  -2.331   1.308  25.079
  379CYS    HB2 6001  -2.307   1.487  25.080
  379CYS     SG 6002  -2.538   1.426  25.119
  379CYS      C 6003  -2.160   1.355  25.286
  379CYS      O 6004  -2.071   1.439  25.303
  380TYR      N 6005  -2.133   1.224  25.277
  380TYR     HN 6006  -2.202   1.161  25.244
  380TYR     CA 6007  -2.004   1.162  25.311
  380TYR     HA 6008  -1.931   1.240  25.327
  380TYR     CB 6009  -2.024   1.079  25.438
  380TYR    HB1 6010  -1.932   1.021  25.460
  380TYR    HB2 6011  -2.110   1.010  25.424
  380TYR     CG 6012  -2.054   1.164  25.560
  380TYR    CD1 6013  -1.948   1.214  25.639
  380TYR    HD1 6014  -1.846   1.189  25.614
  380TYR    CE1 6015  -1.975   1.295  25.751
  380TYR    HE1 6016  -1.894   1.329  25.813
  380TYR     CZ 6017  -2.108   1.330  25.782
  380TYR     OH 6018  -2.133   1.408  25.891
  380TYR     HH 6019  -2.225   1.397  25.916
  380TYR    CD2 6020  -2.187   1.202  25.590
  380TYR    HD2 6021  -2.268   1.166  25.529
  380TYR    CE2 6022  -2.214   1.285  25.700
  380TYR    HE2 6023  -2.315   1.315  25.722
  380TYR      C 6024  -1.945   1.081  25.194
  380TYR      O 6025  -1.847   1.009  25.210
  381GLY      N 6026  -2.002   1.101  25.075
  381GLY     HN 6027  -2.090   1.148  25.070
  381GLY     CA 6028  -1.950   1.059  24.946
  381GLY    HA1 6029  -2.021   0.994  24.898
  381GLY    HA2 6030  -1.856   1.007  24.961
  381GLY      C 6031  -1.927   1.183  24.859
  381GLY      O 6032  -1.813   1.220  24.831
  382VAL      N 6033  -2.037   1.249  24.822
  382VAL     HN 6034  -2.127   1.210  24.838
  382VAL     CA 6035  -2.040   1.381  24.755
  382VAL     HA 6036  -1.953   1.436  24.787
  382VAL     CB 6037  -2.040   1.369  24.601
  382VAL     HB 6038  -2.058   1.470  24.558
  382VAL    CG1 6039  -1.909   1.314  24.546
  382VAL   HG11 6040  -1.898   1.206  24.573
  382VAL   HG12 6041  -1.823   1.369  24.590
  382VAL   HG13 6042  -1.907   1.323  24.436
  382VAL    CG2 6043  -2.158   1.289  24.544
  382VAL   HG21 6044  -2.254   1.337  24.572
  382VAL   HG22 6045  -2.157   1.186  24.584
  382VAL   HG23 6046  -2.151   1.286  24.433
  382VAL      C 6047  -2.164   1.459  24.800
  382VAL      O 6048  -2.264   1.398  24.838
  383SER      N 6049  -2.159   1.592  24.793
  383SER     HN 6050  -2.073   1.639  24.775
  383SER     CA 6051  -2.275   1.682  24.809
  383SER     HA 6052  -2.299   1.687  24.915
  383SER     CB 6053  -2.240   1.822  24.756
  383SER    HB1 6054  -2.193   1.812  24.656
  383SER    HB2 6055  -2.170   1.872  24.826
  383SER     OG 6056  -2.356   1.903  24.743
  383SER    HG1 6057  -2.370   1.913  24.648
  383SER      C 6058  -2.401   1.631  24.738
  383SER      O 6059  -2.389   1.575  24.628
  384PRO      N 6060  -2.522   1.651  24.793
  384PRO     CD 6061  -2.552   1.725  24.915
  384PRO    HD1 6062  -2.487   1.815  24.921
  384PRO    HD2 6063  -2.535   1.660  25.003
  384PRO     CA 6064  -2.645   1.604  24.731
  384PRO     HA 6065  -2.640   1.497  24.716
  384PRO     CB 6066  -2.760   1.649  24.822
  384PRO    HB1 6067  -2.793   1.566  24.888
  384PRO    HB2 6068  -2.847   1.685  24.762
  384PRO     CG 6069  -2.699   1.763  24.903
  384PRO    HG1 6070  -2.710   1.860  24.850
  384PRO    HG2 6071  -2.746   1.770  25.003
  384PRO      C 6072  -2.662   1.656  24.587
  384PRO      O 6073  -2.707   1.584  24.499
  385THR      N 6074  -2.617   1.779  24.559
  385THR     HN 6075  -2.577   1.837  24.629
  385THR     CA 6076  -2.623   1.838  24.424
  385THR     HA 6077  -2.725   1.831  24.389
  385THR     CB 6078  -2.577   1.984  24.424
  385THR     HB 6079  -2.575   2.023  24.320
  385THR    OG1 6080  -2.448   1.996  24.479
  385THR    HG1 6081  -2.419   2.086  24.462
  385THR    CG2 6082  -2.670   2.072  24.507
  385THR   HG21 6083  -2.672   2.036  24.613
  385THR   HG22 6084  -2.773   2.068  24.466
  385THR   HG23 6085  -2.634   2.177  24.506
  385THR      C 6086  -2.536   1.762  24.323
  385THR      O 6087  -2.564   1.766  24.203
  386LYS      N 6088  -2.433   1.690  24.370
  386LYS     HN 6089  -2.415   1.684  24.468
  386LYS     CA 6090  -2.341   1.613  24.285
  386LYS     HA 6091  -2.343   1.655  24.186
  386LYS     CB 6092  -2.199   1.623  24.346
  386LYS    HB1 6093  -2.130   1.560  24.285
  386LYS    HB2 6094  -2.202   1.584  24.450
  386LYS     CG 6095  -2.146   1.768  24.348
  386LYS    HG1 6096  -2.221   1.834  24.397
  386LYS    HG2 6097  -2.130   1.803  24.243
  386LYS     CD 6098  -2.013   1.777  24.424
  386LYS    HD1 6099  -1.938   1.714  24.372
  386LYS    HD2 6100  -2.028   1.737  24.527
  386LYS     CE 6101  -1.957   1.920  24.435
  386LYS    HE1 6102  -1.862   1.919  24.493
  386LYS    HE2 6103  -2.032   1.985  24.485
  386LYS     NZ 6104  -1.927   1.982  24.303
  386LYS    HZ1 6105  -2.014   1.986  24.246
  386LYS    HZ2 6106  -1.856   1.924  24.253
  386LYS    HZ3 6107  -1.890   2.078  24.317
  386LYS      C 6108  -2.384   1.467  24.270
  386LYS      O 6109  -2.367   1.411  24.162
  387LEU      N 6110  -2.451   1.408  24.370
  387LEU     HN 6111  -2.460   1.451  24.460
  387LEU     CA 6112  -2.518   1.278  24.354
  387LEU     HA 6113  -2.466   1.224  24.276
  387LEU     CB 6114  -2.519   1.194  24.484
  387LEU    HB1 6115  -2.414   1.164  24.505
  387LEU    HB2 6116  -2.579   1.103  24.463
  387LEU     CG 6117  -2.575   1.258  24.611
  387LEU     HG 6118  -2.533   1.360  24.622
  387LEU    CD1 6119  -2.727   1.267  24.609
  387LEU   HD11 6120  -2.771   1.168  24.582
  387LEU   HD12 6121  -2.760   1.342  24.533
  387LEU   HD13 6122  -2.765   1.296  24.709
  387LEU    CD2 6123  -2.537   1.174  24.732
  387LEU   HD21 6124  -2.426   1.167  24.741
  387LEU   HD22 6125  -2.578   1.071  24.721
  387LEU   HD23 6126  -2.577   1.220  24.825
  387LEU      C 6127  -2.654   1.289  24.282
  387LEU      O 6128  -2.710   1.190  24.237
  388ASN      N 6129  -2.703   1.411  24.261
  388ASN     HN 6130  -2.677   1.489  24.318
  388ASN     CA 6131  -2.798   1.442  24.154
  388ASN     HA 6132  -2.884   1.378  24.165
  388ASN     CB 6133  -2.838   1.590  24.166
  388ASN    HB1 6134  -2.775   1.650  24.096
  388ASN    HB2 6135  -2.819   1.624  24.270
  388ASN     CG 6136  -2.984   1.614  24.133
  388ASN    OD1 6137  -3.059   1.675  24.207
  388ASN    ND2 6138  -3.028   1.566  24.019
  388ASN   HD21 6139  -2.966   1.517  23.958
  388ASN   HD22 6140  -3.123   1.580  23.993
  388ASN      C 6141  -2.747   1.406  24.012
  388ASN      O 6142  -2.829   1.378  23.925
  389ASP      N 6143  -2.615   1.401  23.991
  389ASP     HN 6144  -2.552   1.442  24.056
  389ASP     CA 6145  -2.551   1.336  23.876
  389ASP     HA 6146  -2.628   1.311  23.804
  389ASP     CB 6147  -2.449   1.432  23.812
  389ASP    HB1 6148  -2.387   1.375  23.740
  389ASP    HB2 6149  -2.383   1.472  23.893
  389ASP     CG 6150  -2.512   1.550  23.739
  389ASP    OD1 6151  -2.602   1.527  23.655
  389ASP    OD2 6152  -2.467   1.666  23.759
  389ASP      C 6153  -2.489   1.202  23.917
  389ASP      O 6154  -2.368   1.181  23.907
  390LEU      N 6155  -2.572   1.107  23.960
  390LEU     HN 6156  -2.670   1.124  23.965
  390LEU     CA 6157  -2.532   0.972  24.002
  390LEU     HA 6158  -2.462   0.933  23.930
  390LEU     CB 6159  -2.468   0.981  24.143
  390LEU    HB1 6160  -2.550   0.998  24.215
  390LEU    HB2 6161  -2.402   1.070  24.142
  390LEU     CG 6162  -2.385   0.863  24.194
  390LEU     HG 6163  -2.455   0.785  24.231
  390LEU    CD1 6164  -2.294   0.799  24.088
  390LEU   HD11 6165  -2.222   0.875  24.050
  390LEU   HD12 6166  -2.355   0.762  24.003
  390LEU   HD13 6167  -2.237   0.715  24.133
  390LEU    CD2 6168  -2.298   0.910  24.310
  390LEU   HD21 6169  -2.362   0.949  24.392
  390LEU   HD22 6170  -2.231   0.992  24.276
  390LEU   HD23 6171  -2.238   0.825  24.349
  390LEU      C 6172  -2.653   0.877  24.003
  390LEU      O 6173  -2.768   0.921  24.005
  391CYS      N 6174  -2.627   0.746  24.002
  391CYS     HN 6175  -2.533   0.713  23.991
  391CYS     CA 6176  -2.727   0.641  24.017
  391CYS     HA 6177  -2.811   0.682  24.071
  391CYS     CB 6178  -2.772   0.590  23.879
  391CYS    HB1 6179  -2.840   0.504  23.897
  391CYS    HB2 6180  -2.682   0.553  23.827
  391CYS     SG 6181  -2.858   0.704  23.768
  391CYS      C 6182  -2.676   0.523  24.103
  391CYS      O 6183  -2.558   0.487  24.095
  392PHE      N 6184  -2.764   0.461  24.181
  392PHE     HN 6185  -2.859   0.490  24.181
  392PHE     CA 6186  -2.737   0.348  24.272
  392PHE     HA 6187  -2.638   0.311  24.252
  392PHE     CB 6188  -2.748   0.398  24.416
  392PHE    HB1 6189  -2.731   0.313  24.486
  392PHE    HB2 6190  -2.849   0.441  24.432
  392PHE     CG 6191  -2.647   0.505  24.450
  392PHE    CD1 6192  -2.684   0.641  24.445
  392PHE    HD1 6193  -2.783   0.670  24.414
  392PHE    CE1 6194  -2.591   0.740  24.481
  392PHE    HE1 6195  -2.619   0.845  24.480
  392PHE     CZ 6196  -2.460   0.704  24.517
  392PHE     HZ 6197  -2.389   0.779  24.548
  392PHE    CD2 6198  -2.515   0.469  24.481
  392PHE    HD2 6199  -2.486   0.366  24.478
  392PHE    CE2 6200  -2.421   0.568  24.515
  392PHE    HE2 6201  -2.320   0.541  24.539
  392PHE      C 6202  -2.832   0.230  24.247
  392PHE      O 6203  -2.942   0.249  24.195
  393THR      N 6204  -2.792   0.106  24.279
  393THR     HN 6205  -2.704   0.089  24.323
  393THR     CA 6206  -2.877  -0.012  24.252
  393THR     HA 6207  -2.931   0.008  24.161
  393THR     CB 6208  -2.796  -0.142  24.236
  393THR     HB 6209  -2.721  -0.131  24.156
  393THR    OG1 6210  -2.884  -0.246  24.202
  393THR    HG1 6211  -2.913  -0.228  24.113
  393THR    CG2 6212  -2.725  -0.189  24.362
  393THR   HG21 6213  -2.799  -0.208  24.443
  393THR   HG22 6214  -2.654  -0.112  24.397
  393THR   HG23 6215  -2.670  -0.284  24.342
  393THR      C 6216  -2.992  -0.024  24.351
  393THR      O 6217  -3.106  -0.046  24.310
  394ASN      N 6218  -2.963   0.003  24.478
  394ASN     HN 6219  -2.869   0.020  24.506
  394ASN     CA 6220  -3.060   0.011  24.586
  394ASN     HA 6221  -3.157   0.030  24.543
  394ASN     CB 6222  -3.061  -0.121  24.665
  394ASN    HB1 6223  -3.131  -0.110  24.750
  394ASN    HB2 6224  -2.959  -0.139  24.704
  394ASN     CG 6225  -3.104  -0.242  24.584
  394ASN    OD1 6226  -3.209  -0.248  24.523
  394ASN    ND2 6227  -3.020  -0.343  24.580
  394ASN   HD21 6228  -2.933  -0.337  24.629
  394ASN   HD22 6229  -3.043  -0.425  24.529
  394ASN      C 6230  -3.016   0.126  24.678
  394ASN      O 6231  -2.897   0.153  24.693
  395VAL      N 6232  -3.113   0.194  24.737
  395VAL     HN 6233  -3.209   0.176  24.715
  395VAL     CA 6234  -3.092   0.300  24.835
  395VAL     HA 6235  -2.990   0.293  24.870
  395VAL     CB 6236  -3.118   0.439  24.774
  395VAL     HB 6237  -3.220   0.439  24.729
  395VAL    CG1 6238  -3.109   0.553  24.875
  395VAL   HG11 6239  -3.008   0.556  24.920
  395VAL   HG12 6240  -3.184   0.538  24.956
  395VAL   HG13 6241  -3.128   0.650  24.824
  395VAL    CG2 6242  -3.017   0.464  24.661
  395VAL   HG21 6243  -3.039   0.398  24.574
  395VAL   HG22 6244  -2.914   0.443  24.697
  395VAL   HG23 6245  -3.024   0.570  24.627
  395VAL      C 6246  -3.171   0.269  24.961
  395VAL      O 6247  -3.279   0.209  24.956
  396TYR      N 6248  -3.117   0.305  25.076
  396TYR     HN 6249  -3.027   0.348  25.080
  396TYR     CA 6250  -3.182   0.286  25.206
  396TYR     HA 6251  -3.281   0.247  25.189
  396TYR     CB 6252  -3.098   0.189  25.290
  396TYR    HB1 6253  -3.154   0.162  25.382
  396TYR    HB2 6254  -3.001   0.236  25.317
  396TYR     CG 6255  -3.068   0.061  25.215
  396TYR    CD1 6256  -2.954   0.054  25.133
  396TYR    HD1 6257  -2.880   0.132  25.136
  396TYR    CE1 6258  -2.936  -0.056  25.047
  396TYR    HE1 6259  -2.847  -0.062  24.985
  396TYR     CZ 6260  -3.032  -0.158  25.041
  396TYR     OH 6261  -3.016  -0.263  24.956
  396TYR     HH 6262  -2.928  -0.259  24.920
  396TYR    CD2 6263  -3.165  -0.041  25.209
  396TYR    HD2 6264  -3.253  -0.035  25.271
  396TYR    CE2 6265  -3.147  -0.151  25.123
  396TYR    HE2 6266  -3.221  -0.229  25.119
  396TYR      C 6267  -3.203   0.421  25.273
  396TYR      O 6268  -3.115   0.507  25.269
  397ALA      N 6269  -3.318   0.439  25.337
  397ALA     HN 6270  -3.390   0.370  25.335
  397ALA     CA 6271  -3.350   0.558  25.416
  397ALA     HA 6272  -3.263   0.621  25.420
  397ALA     CB 6273  -3.467   0.631  25.349
  397ALA    HB1 6274  -3.556   0.564  25.344
  397ALA    HB2 6275  -3.440   0.660  25.245
  397ALA    HB3 6276  -3.494   0.721  25.407
  397ALA      C 6277  -3.380   0.515  25.560
  397ALA      O 6278  -3.487   0.460  25.588
  398ASP      N 6279  -3.284   0.538  25.649
  398ASP     HN 6280  -3.195   0.572  25.620
  398ASP     CA 6281  -3.295   0.516  25.793
  398ASP     HA 6282  -3.366   0.437  25.810
  398ASP     CB 6283  -3.157   0.479  25.851
  398ASP    HB1 6284  -3.168   0.465  25.961
  398ASP    HB2 6285  -3.087   0.563  25.832
  398ASP     CG 6286  -3.097   0.351  25.792
  398ASP    OD1 6287  -3.173   0.259  25.757
  398ASP    OD2 6288  -2.973   0.336  25.788
  398ASP      C 6289  -3.350   0.643  25.861
  398ASP      O 6290  -3.306   0.753  25.830
  399SER      N 6291  -3.447   0.629  25.952
  399SER     HN 6292  -3.485   0.539  25.974
  399SER     CA 6293  -3.504   0.742  26.026
  399SER     HA 6294  -3.426   0.816  26.039
  399SER     CB 6295  -3.623   0.801  25.949
  399SER    HB1 6296  -3.588   0.836  25.849
  399SER    HB2 6297  -3.664   0.886  26.006
  399SER     OG 6298  -3.726   0.706  25.929
  399SER    HG1 6299  -3.692   0.642  25.866
  399SER      C 6300  -3.539   0.708  26.171
  399SER      O 6301  -3.584   0.597  26.203
  400PHE      N 6302  -3.518   0.805  26.260
  400PHE     HN 6303  -3.490   0.896  26.231
  400PHE     CA 6304  -3.534   0.789  26.406
  400PHE     HA 6305  -3.632   0.749  26.425
  400PHE     CB 6306  -3.425   0.693  26.458
  400PHE    HB1 6307  -3.444   0.591  26.418
  400PHE    HB2 6308  -3.428   0.692  26.569
  400PHE     CG 6309  -3.284   0.730  26.417
  400PHE    CD1 6310  -3.224   0.673  26.303
  400PHE    HD1 6311  -3.280   0.603  26.243
  400PHE    CE1 6312  -3.093   0.706  26.267
  400PHE    HE1 6313  -3.048   0.661  26.180
  400PHE     CZ 6314  -3.020   0.798  26.345
  400PHE     HZ 6315  -2.919   0.823  26.318
  400PHE    CD2 6316  -3.211   0.823  26.493
  400PHE    HD2 6317  -3.257   0.870  26.579
  400PHE    CE2 6318  -3.080   0.856  26.458
  400PHE    HE2 6319  -3.024   0.927  26.518
  400PHE      C 6320  -3.526   0.923  26.480
  400PHE      O 6321  -3.490   1.026  26.423
  401VAL      N 6322  -3.557   0.922  26.610
  401VAL     HN 6323  -3.581   0.837  26.655
  401VAL     CA 6324  -3.560   1.041  26.699
  401VAL     HA 6325  -3.522   1.125  26.643
  401VAL     CB 6326  -3.703   1.070  26.748
  401VAL     HB 6327  -3.752   0.972  26.767
  401VAL    CG1 6328  -3.716   1.155  26.875
  401VAL   HG11 6329  -3.669   1.255  26.858
  401VAL   HG12 6330  -3.664   1.105  26.959
  401VAL   HG13 6331  -3.823   1.170  26.900
  401VAL    CG2 6332  -3.780   1.142  26.638
  401VAL   HG21 6333  -3.769   1.088  26.542
  401VAL   HG22 6334  -3.740   1.245  26.625
  401VAL   HG23 6335  -3.888   1.147  26.664
  401VAL      C 6336  -3.463   1.027  26.817
  401VAL      O 6337  -3.450   0.919  26.875
  402ILE      N 6338  -3.400   1.139  26.851
  402ILE     HN 6339  -3.415   1.221  26.798
  402ILE     CA 6340  -3.306   1.157  26.963
  402ILE     HA 6341  -3.325   1.080  27.036
  402ILE     CB 6342  -3.160   1.148  26.913
  402ILE     HB 6343  -3.091   1.178  26.995
  402ILE    CG2 6344  -3.128   1.004  26.870
  402ILE   HG21 6345  -3.183   0.980  26.777
  402ILE   HG22 6346  -3.159   0.933  26.949
  402ILE   HG23 6347  -3.019   0.994  26.851
  402ILE    CG1 6348  -3.130   1.250  26.801
  402ILE   HG11 6349  -3.146   1.352  26.841
  402ILE   HG12 6350  -3.202   1.233  26.718
  402ILE     CD 6351  -2.988   1.240  26.746
  402ILE    HD1 6352  -2.971   1.139  26.703
  402ILE    HD2 6353  -2.915   1.258  26.827
  402ILE    HD3 6354  -2.974   1.316  26.665
  402ILE      C 6355  -3.331   1.292  27.032
  402ILE      O 6356  -3.402   1.376  26.978
  403ARG      N 6357  -3.272   1.316  27.149
  403ARG     HN 6358  -3.231   1.243  27.204
  403ARG     CA 6359  -3.264   1.452  27.206
  403ARG     HA 6360  -3.356   1.503  27.183
  403ARG     CB 6361  -3.242   1.443  27.357
  403ARG    HB1 6362  -3.300   1.356  27.396
  403ARG    HB2 6363  -3.282   1.536  27.404
  403ARG     CG 6364  -3.095   1.427  27.397
  403ARG    HG1 6365  -3.039   1.515  27.361
  403ARG    HG2 6366  -3.055   1.336  27.347
  403ARG     CD 6367  -3.077   1.413  27.548
  403ARG    HD1 6368  -3.141   1.333  27.588
  403ARG    HD2 6369  -3.099   1.510  27.599
  403ARG     NE 6370  -2.937   1.379  27.573
  403ARG     HE 6371  -2.877   1.381  27.493
  403ARG     CZ 6372  -2.879   1.345  27.686
  403ARG    NH1 6373  -2.750   1.361  27.699
  403ARG   HH11 6374  -2.699   1.412  27.630
  403ARG   HH12 6375  -2.703   1.323  27.778
  403ARG    NH2 6376  -2.945   1.295  27.786
  403ARG   HH21 6377  -3.043   1.280  27.779
  403ARG   HH22 6378  -2.897   1.271  27.871
  403ARG      C 6379  -3.159   1.537  27.130
  403ARG      O 6380  -3.061   1.483  27.079
  404GLY      N 6381  -3.178   1.669  27.124
  404GLY     HN 6382  -3.252   1.712  27.175
  404GLY     CA 6383  -3.095   1.761  27.045
  404GLY    HA1 6384  -3.125   1.861  27.072
  404GLY    HA2 6385  -3.117   1.741  26.941
  404GLY      C 6386  -2.942   1.751  27.064
  404GLY      O 6387  -2.869   1.755  26.965
  405ASP      N 6388  -2.892   1.739  27.187
  405ASP     HN 6389  -2.951   1.731  27.268
  405ASP     CA 6390  -2.747   1.737  27.213
  405ASP     HA 6391  -2.701   1.810  27.147
  405ASP     CB 6392  -2.716   1.771  27.360
  405ASP    HB1 6393  -2.790   1.846  27.394
  405ASP    HB2 6394  -2.614   1.816  27.364
  405ASP     CG 6395  -2.718   1.654  27.460
  405ASP    OD1 6396  -2.777   1.548  27.433
  405ASP    OD2 6397  -2.662   1.672  27.570
  405ASP      C 6398  -2.673   1.611  27.161
  405ASP      O 6399  -2.550   1.609  27.157
  406GLU      N 6400  -2.747   1.508  27.117
  406GLU     HN 6401  -2.846   1.514  27.113
  406GLU     CA 6402  -2.691   1.380  27.072
  406GLU     HA 6403  -2.590   1.372  27.111
  406GLU     CB 6404  -2.777   1.262  27.122
  406GLU    HB1 6405  -2.755   1.172  27.060
  406GLU    HB2 6406  -2.885   1.288  27.110
  406GLU     CG 6407  -2.748   1.230  27.270
  406GLU    HG1 6408  -2.754   1.324  27.327
  406GLU    HG2 6409  -2.645   1.189  27.277
  406GLU     CD 6410  -2.844   1.128  27.336
  406GLU    OE1 6411  -2.952   1.097  27.283
  406GLU    OE2 6412  -2.809   1.080  27.447
  406GLU      C 6413  -2.671   1.373  26.919
  406GLU      O 6414  -2.612   1.276  26.871
  407VAL      N 6415  -2.716   1.472  26.841
  407VAL     HN 6416  -2.752   1.556  26.881
  407VAL     CA 6417  -2.715   1.468  26.693
  407VAL     HA 6418  -2.774   1.383  26.662
  407VAL     CB 6419  -2.775   1.599  26.637
  407VAL     HB 6420  -2.724   1.685  26.687
  407VAL    CG1 6421  -2.757   1.615  26.485
  407VAL   HG11 6422  -2.792   1.524  26.433
  407VAL   HG12 6423  -2.650   1.632  26.461
  407VAL   HG13 6424  -2.818   1.701  26.449
  407VAL    CG2 6425  -2.925   1.608  26.664
  407VAL   HG21 6426  -2.946   1.587  26.771
  407VAL   HG22 6427  -2.980   1.533  26.603
  407VAL   HG23 6428  -2.963   1.710  26.640
  407VAL      C 6429  -2.577   1.437  26.633
  407VAL      O 6430  -2.569   1.360  26.537
  408ARG      N 6431  -2.468   1.483  26.695
  408ARG     HN 6432  -2.476   1.545  26.773
  408ARG     CA 6433  -2.330   1.449  26.655
  408ARG     HA 6434  -2.323   1.456  26.548
  408ARG     CB 6435  -2.229   1.544  26.721
  408ARG    HB1 6436  -2.260   1.648  26.699
  408ARG    HB2 6437  -2.129   1.525  26.677
  408ARG     CG 6438  -2.217   1.529  26.874
  408ARG    HG1 6439  -2.222   1.421  26.900
  408ARG    HG2 6440  -2.302   1.582  26.922
  408ARG     CD 6441  -2.085   1.587  26.927
  408ARG    HD1 6442  -2.001   1.517  26.902
  408ARG    HD2 6443  -2.092   1.601  27.037
  408ARG     NE 6444  -2.052   1.718  26.867
  408ARG     HE 6445  -1.984   1.717  26.794
  408ARG     CZ 6446  -2.101   1.836  26.899
  408ARG    NH1 6447  -2.190   1.851  26.992
  408ARG   HH11 6448  -2.224   1.772  27.043
  408ARG   HH12 6449  -2.225   1.943  27.014
  408ARG    NH2 6450  -2.060   1.941  26.836
  408ARG   HH21 6451  -1.992   1.933  26.764
  408ARG   HH22 6452  -2.097   2.031  26.860
  408ARG      C 6453  -2.288   1.302  26.668
  408ARG      O 6454  -2.188   1.263  26.608
  409GLN      N 6455  -2.362   1.218  26.741
  409GLN     HN 6456  -2.437   1.249  26.799
  409GLN     CA 6457  -2.336   1.073  26.739
  409GLN     HA 6458  -2.229   1.058  26.745
  409GLN     CB 6459  -2.406   1.004  26.858
  409GLN    HB1 6460  -2.382   0.895  26.855
  409GLN    HB2 6461  -2.516   1.017  26.847
  409GLN     CG 6462  -2.363   1.059  26.995
  409GLN    HG1 6463  -2.407   1.160  27.008
  409GLN    HG2 6464  -2.253   1.066  26.998
  409GLN     CD 6465  -2.409   0.971  27.111
  409GLN    OE1 6466  -2.426   0.850  27.100
  409GLN    NE2 6467  -2.430   1.028  27.227
  409GLN   HE21 6468  -2.460   0.973  27.305
  409GLN   HE22 6469  -2.416   1.126  27.238
  409GLN      C 6470  -2.381   1.007  26.608
  409GLN      O 6471  -2.335   0.898  26.574
  410ILE      N 6472  -2.465   1.076  26.529
  410ILE     HN 6473  -2.507   1.161  26.560
  410ILE     CA 6474  -2.503   1.034  26.393
  410ILE     HA 6475  -2.483   0.928  26.385
  410ILE     CB 6476  -2.652   1.062  26.363
  410ILE     HB 6477  -2.668   1.171  26.349
  410ILE    CG2 6478  -2.689   0.986  26.234
  410ILE   HG21 6479  -2.672   0.877  26.248
  410ILE   HG22 6480  -2.625   1.021  26.150
  410ILE   HG23 6481  -2.796   1.002  26.210
  410ILE    CG1 6482  -2.746   1.021  26.479
  410ILE   HG11 6483  -2.850   1.033  26.444
  410ILE   HG12 6484  -2.727   1.091  26.564
  410ILE     CD 6485  -2.730   0.878  26.533
  410ILE    HD1 6486  -2.634   0.868  26.587
  410ILE    HD2 6487  -2.731   0.806  26.448
  410ILE    HD3 6488  -2.813   0.855  26.603
  410ILE      C 6489  -2.406   1.096  26.291
  410ILE      O 6490  -2.437   1.192  26.221
  411ALA      N 6491  -2.286   1.040  26.287
  411ALA     HN 6492  -2.263   0.968  26.352
  411ALA     CA 6493  -2.177   1.073  26.195
  411ALA     HA 6494  -2.219   1.090  26.097
  411ALA     CB 6495  -2.106   1.200  26.246
  411ALA    HB1 6496  -2.065   1.181  26.348
  411ALA    HB2 6497  -2.178   1.284  26.252
  411ALA    HB3 6498  -2.023   1.226  26.178
  411ALA      C 6499  -2.085   0.950  26.186
  411ALA      O 6500  -2.093   0.862  26.272
  412PRO      N 6501  -2.002   0.935  26.081
  412PRO     CD 6502  -1.986   1.026  25.968
  412PRO    HD1 6503  -1.971   1.129  26.005
  412PRO    HD2 6504  -2.076   1.022  25.904
  412PRO     CA 6505  -1.925   0.812  26.061
  412PRO     HA 6506  -1.988   0.726  26.073
  412PRO     CB 6507  -1.863   0.826  25.921
  412PRO    HB1 6508  -1.924   0.772  25.846
  412PRO    HB2 6509  -1.760   0.785  25.919
  412PRO     CG 6510  -1.863   0.976  25.893
  412PRO    HG1 6511  -1.770   1.024  25.932
  412PRO    HG2 6512  -1.871   0.996  25.784
  412PRO      C 6513  -1.819   0.789  26.170
  412PRO      O 6514  -1.752   0.882  26.216
  413GLY      N 6515  -1.803   0.663  26.211
  413GLY     HN 6516  -1.863   0.591  26.178
  413GLY     CA 6517  -1.699   0.616  26.304
  413GLY    HA1 6518  -1.604   0.647  26.264
  413GLY    HA2 6519  -1.705   0.508  26.307
  413GLY      C 6520  -1.709   0.668  26.449
  413GLY      O 6521  -1.606   0.682  26.515
  414GLN      N 6522  -1.829   0.696  26.500
  414GLN     HN 6523  -1.913   0.670  26.452
  414GLN     CA 6524  -1.850   0.767  26.628
  414GLN     HA 6525  -1.756   0.809  26.659
  414GLN     CB 6526  -1.956   0.878  26.613
  414GLN    HB1 6527  -1.972   0.927  26.711
  414GLN    HB2 6528  -2.052   0.833  26.579
  414GLN     CG 6529  -1.912   0.984  26.511
  414GLN    HG1 6530  -1.990   1.064  26.508
  414GLN    HG2 6531  -1.905   0.936  26.411
  414GLN     CD 6532  -1.778   1.049  26.542
  414GLN    OE1 6533  -1.741   1.070  26.657
  414GLN    NE2 6534  -1.698   1.076  26.442
  414GLN   HE21 6535  -1.718   1.041  26.351
  414GLN   HE22 6536  -1.616   1.132  26.457
  414GLN      C 6537  -1.884   0.676  26.747
  414GLN      O 6538  -1.919   0.559  26.732
  415THR      N 6539  -1.870   0.734  26.867
  415THR     HN 6540  -1.837   0.828  26.873
  415THR     CA 6541  -1.899   0.672  26.997
  415THR     HA 6542  -1.950   0.579  26.978
  415THR     CB 6543  -1.769   0.646  27.077
  415THR     HB 6544  -1.791   0.576  27.161
  415THR    OG1 6545  -1.717   0.765  27.130
  415THR    HG1 6546  -1.647   0.739  27.191
  415THR    CG2 6547  -1.658   0.578  26.997
  415THR   HG21 6548  -1.617   0.648  26.921
  415THR   HG22 6549  -1.698   0.488  26.945
  415THR   HG23 6550  -1.576   0.547  27.065
  415THR      C 6551  -2.000   0.751  27.081
  415THR      O 6552  -2.038   0.863  27.046
  416GLY      N 6553  -2.046   0.690  27.190
  416GLY     HN 6554  -2.004   0.605  27.221
  416GLY     CA 6555  -2.157   0.736  27.274
  416GLY    HA1 6556  -2.191   0.832  27.237
  416GLY    HA2 6557  -2.121   0.746  27.375
  416GLY      C 6558  -2.272   0.635  27.270
  416GLY      O 6559  -2.273   0.548  27.183
  417LYS      N 6560  -2.371   0.645  27.360
  417LYS     HN 6561  -2.378   0.722  27.422
  417LYS     CA 6562  -2.475   0.541  27.373
  417LYS     HA 6563  -2.427   0.447  27.393
  417LYS     CB 6564  -2.573   0.577  27.487
  417LYS    HB1 6565  -2.654   0.502  27.488
  417LYS    HB2 6566  -2.616   0.677  27.465
  417LYS     CG 6567  -2.507   0.581  27.626
  417LYS    HG1 6568  -2.583   0.615  27.700
  417LYS    HG2 6569  -2.423   0.654  27.624
  417LYS     CD 6570  -2.453   0.444  27.670
  417LYS    HD1 6571  -2.370   0.414  27.602
  417LYS    HD2 6572  -2.534   0.369  27.664
  417LYS     CE 6573  -2.401   0.450  27.815
  417LYS    HE1 6574  -2.480   0.490  27.882
  417LYS    HE2 6575  -2.311   0.516  27.819
  417LYS     NZ 6576  -2.361   0.316  27.865
  417LYS    HZ1 6577  -2.286   0.277  27.805
  417LYS    HZ2 6578  -2.444   0.253  27.864
  417LYS    HZ3 6579  -2.327   0.325  27.963
  417LYS      C 6580  -2.552   0.516  27.243
  417LYS      O 6581  -2.580   0.400  27.209
  418ILE      N 6582  -2.583   0.620  27.167
  418ILE     HN 6583  -2.561   0.713  27.194
  418ILE     CA 6584  -2.653   0.607  27.039
  418ILE     HA 6585  -2.734   0.537  27.052
  418ILE     CB 6586  -2.708   0.743  26.990
  418ILE     HB 6587  -2.624   0.811  26.964
  418ILE    CG2 6588  -2.797   0.721  26.867
  418ILE   HG21 6589  -2.881   0.654  26.892
  418ILE   HG22 6590  -2.737   0.674  26.786
  418ILE   HG23 6591  -2.837   0.818  26.832
  418ILE    CG1 6592  -2.789   0.819  27.098
  418ILE   HG11 6593  -2.836   0.907  27.051
  418ILE   HG12 6594  -2.718   0.853  27.176
  418ILE     CD 6595  -2.899   0.737  27.167
  418ILE    HD1 6596  -2.855   0.648  27.218
  418ILE    HD2 6597  -2.973   0.701  27.092
  418ILE    HD3 6598  -2.950   0.799  27.243
  418ILE      C 6599  -2.561   0.541  26.936
  418ILE      O 6600  -2.596   0.437  26.880
  419ALA      N 6601  -2.441   0.595  26.915
  419ALA     HN 6602  -2.410   0.676  26.965
  419ALA     CA 6603  -2.346   0.541  26.818
  419ALA     HA 6604  -2.397   0.530  26.723
  419ALA     CB 6605  -2.228   0.637  26.805
  419ALA    HB1 6606  -2.177   0.649  26.903
  419ALA    HB2 6607  -2.264   0.736  26.771
  419ALA    HB3 6608  -2.154   0.597  26.732
  419ALA      C 6609  -2.298   0.398  26.849
  419ALA      O 6610  -2.274   0.320  26.757
  420ASP      N 6611  -2.274   0.363  26.975
  420ASP     HN 6612  -2.290   0.429  27.048
  420ASP     CA 6613  -2.226   0.233  27.020
  420ASP     HA 6614  -2.160   0.192  26.944
  420ASP     CB 6615  -2.151   0.251  27.153
  420ASP    HB1 6616  -2.121   0.151  27.192
  420ASP    HB2 6617  -2.219   0.300  27.226
  420ASP     CG 6618  -2.025   0.337  27.137
  420ASP    OD1 6619  -1.970   0.342  27.024
  420ASP    OD2 6620  -1.983   0.403  27.235
  420ASP      C 6621  -2.334   0.125  27.032
  420ASP      O 6622  -2.307   0.009  27.001
  421TYR      N 6623  -2.454   0.162  27.078
  421TYR     HN 6624  -2.480   0.258  27.088
  421TYR     CA 6625  -2.555   0.064  27.119
  421TYR     HA 6626  -2.524  -0.033  27.084
  421TYR     CB 6627  -2.568   0.065  27.272
  421TYR    HB1 6628  -2.637  -0.018  27.303
  421TYR    HB2 6629  -2.610   0.162  27.305
  421TYR     CG 6630  -2.438   0.044  27.347
  421TYR    CD1 6631  -2.389   0.145  27.433
  421TYR    HD1 6632  -2.446   0.236  27.447
  421TYR    CE1 6633  -2.267   0.127  27.501
  421TYR    HE1 6634  -2.231   0.204  27.568
  421TYR     CZ 6635  -2.192   0.009  27.481
  421TYR     OH 6636  -2.076  -0.012  27.549
  421TYR     HH 6637  -2.013  -0.052  27.489
  421TYR    CD2 6638  -2.359  -0.070  27.322
  421TYR    HD2 6639  -2.392  -0.143  27.250
  421TYR    CE2 6640  -2.238  -0.088  27.390
  421TYR    HE2 6641  -2.179  -0.177  27.372
  421TYR      C 6642  -2.689   0.076  27.046
  421TYR      O 6643  -2.777  -0.008  27.068
  422ASN      N 6644  -2.708   0.176  26.959
  422ASN     HN 6645  -2.636   0.242  26.940
  422ASN     CA 6646  -2.833   0.193  26.886
  422ASN     HA 6647  -2.898   0.110  26.908
  422ASN     CB 6648  -2.899   0.325  26.927
  422ASN    HB1 6649  -2.987   0.343  26.863
  422ASN    HB2 6650  -2.826   0.407  26.912
  422ASN     CG 6651  -2.944   0.329  27.071
  422ASN    OD1 6652  -3.062   0.317  27.096
  422ASN    ND2 6653  -2.856   0.345  27.168
  422ASN   HD21 6654  -2.887   0.347  27.263
  422ASN   HD22 6655  -2.759   0.354  27.146
  422ASN      C 6656  -2.814   0.190  26.734
  422ASN      O 6657  -2.877   0.108  26.667
  423TYR      N 6658  -2.729   0.277  26.680
  423TYR     HN 6659  -2.674   0.337  26.738
  423TYR     CA 6660  -2.707   0.295  26.537
  423TYR     HA 6661  -2.708   0.197  26.490
  423TYR     CB 6662  -2.819   0.384  26.481
  423TYR    HB1 6663  -2.815   0.482  26.533
  423TYR    HB2 6664  -2.917   0.334  26.500
  423TYR     CG 6665  -2.811   0.411  26.333
  423TYR    CD1 6666  -2.865   0.319  26.242
  423TYR    HD1 6667  -2.906   0.226  26.278
  423TYR    CE1 6668  -2.866   0.348  26.105
  423TYR    HE1 6669  -2.908   0.276  26.035
  423TYR     CZ 6670  -2.813   0.469  26.058
  423TYR     OH 6671  -2.816   0.498  25.926
  423TYR     HH 6672  -2.871   0.432  25.883
  423TYR    CD2 6673  -2.756   0.532  26.287
  423TYR    HD2 6674  -2.713   0.602  26.356
  423TYR    CE2 6675  -2.757   0.561  26.149
  423TYR    HE2 6676  -2.715   0.654  26.113
  423TYR      C 6677  -2.568   0.352  26.507
  423TYR      O 6678  -2.541   0.469  26.539
  424LYS      N 6679  -2.481   0.274  26.442
  424LYS     HN 6680  -2.508   0.184  26.410
  424LYS     CA 6681  -2.342   0.311  26.410
  424LYS     HA 6682  -2.322   0.407  26.454
  424LYS     CB 6683  -2.244   0.205  26.464
  424LYS    HB1 6684  -2.250   0.114  26.401
  424LYS    HB2 6685  -2.272   0.179  26.568
  424LYS     CG 6686  -2.100   0.259  26.462
  424LYS    HG1 6687  -2.099   0.359  26.510
  424LYS    HG2 6688  -2.068   0.270  26.356
  424LYS     CD 6689  -1.997   0.170  26.534
  424LYS    HD1 6690  -1.895   0.209  26.512
  424LYS    HD2 6691  -2.006   0.067  26.493
  424LYS     CE 6692  -2.015   0.164  26.687
  424LYS    HE1 6693  -1.968   0.071  26.726
  424LYS    HE2 6694  -2.124   0.165  26.711
  424LYS     NZ 6695  -1.952   0.279  26.756
  424LYS    HZ1 6696  -1.982   0.368  26.711
  424LYS    HZ2 6697  -1.848   0.271  26.750
  424LYS    HZ3 6698  -1.981   0.280  26.856
  424LYS      C 6699  -2.323   0.331  26.260
  424LYS      O 6700  -2.352   0.241  26.181
  425LEU      N 6701  -2.270   0.447  26.220
  425LEU     HN 6702  -2.257   0.522  26.284
  425LEU     CA 6703  -2.227   0.473  26.083
  425LEU     HA 6704  -2.287   0.412  26.016
  425LEU     CB 6705  -2.246   0.622  26.052
  425LEU    HB1 6706  -2.197   0.645  25.955
  425LEU    HB2 6707  -2.198   0.682  26.132
  425LEU     CG 6708  -2.394   0.664  26.042
  425LEU     HG 6709  -2.446   0.640  26.137
  425LEU    CD1 6710  -2.402   0.815  26.016
  425LEU   HD11 6711  -2.351   0.840  25.921
  425LEU   HD12 6712  -2.353   0.870  26.099
  425LEU   HD13 6713  -2.509   0.845  26.008
  425LEU    CD2 6714  -2.467   0.592  25.930
  425LEU   HD21 6715  -2.465   0.483  25.947
  425LEU   HD22 6716  -2.419   0.614  25.832
  425LEU   HD23 6717  -2.573   0.625  25.927
  425LEU      C 6718  -2.081   0.428  26.061
  425LEU      O 6719  -1.997   0.451  26.149
  426PRO      N 6720  -2.049   0.365  25.947
  426PRO     CD 6721  -2.137   0.338  25.835
  426PRO    HD1 6722  -2.185   0.432  25.801
  426PRO    HD2 6723  -2.215   0.265  25.866
  426PRO     CA 6724  -1.915   0.312  25.921
  426PRO     HA 6725  -1.877   0.263  26.009
  426PRO     CB 6726  -1.931   0.218  25.800
  426PRO    HB1 6727  -1.953   0.115  25.832
  426PRO    HB2 6728  -1.839   0.218  25.738
  426PRO     CG 6729  -2.049   0.279  25.725
  426PRO    HG1 6730  -2.015   0.358  25.655
  426PRO    HG2 6731  -2.103   0.201  25.667
  426PRO      C 6732  -1.812   0.420  25.890
  426PRO      O 6733  -1.846   0.531  25.852
  427ASP      N 6734  -1.685   0.384  25.898
  427ASP     HN 6735  -1.657   0.300  25.944
  427ASP     CA 6736  -1.575   0.463  25.841
  427ASP     HA 6737  -1.578   0.562  25.884
  427ASP     CB 6738  -1.443   0.392  25.874
  427ASP    HB1 6739  -1.361   0.441  25.818
  427ASP    HB2 6740  -1.450   0.286  25.842
  427ASP     CG 6741  -1.410   0.396  26.024
  427ASP    OD1 6742  -1.434   0.499  26.091
  427ASP    OD2 6743  -1.360   0.293  26.076
  427ASP      C 6744  -1.592   0.478  25.688
  427ASP      O 6745  -1.580   0.588  25.634
  428ASP      N 6746  -1.624   0.368  25.619
  428ASP     HN 6747  -1.633   0.281  25.665
  428ASP     CA 6748  -1.650   0.364  25.474
  428ASP     HA 6749  -1.599   0.447  25.428
  428ASP     CB 6750  -1.601   0.230  25.415
  428ASP    HB1 6751  -1.490   0.231  25.414
  428ASP    HB2 6752  -1.639   0.222  25.311
  428ASP     CG 6753  -1.646   0.104  25.491
  428ASP    OD1 6754  -1.766   0.089  25.523
  428ASP    OD2 6755  -1.560   0.017  25.518
  428ASP      C 6756  -1.798   0.399  25.440
  428ASP      O 6757  -1.866   0.329  25.365
  429PHE      N 6758  -1.848   0.508  25.497
  429PHE     HN 6759  -1.793   0.563  25.560
  429PHE     CA 6760  -1.983   0.559  25.473
  429PHE     HA 6761  -2.052   0.476  25.471
  429PHE     CB 6762  -2.018   0.657  25.586
  429PHE    HB1 6763  -1.947   0.742  25.581
  429PHE    HB2 6764  -2.007   0.603  25.682
  429PHE     CG 6765  -2.157   0.718  25.588
  429PHE    CD1 6766  -2.174   0.841  25.654
  429PHE    HD1 6767  -2.088   0.893  25.694
  429PHE    CE1 6768  -2.302   0.898  25.667
  429PHE    HE1 6769  -2.314   0.994  25.714
  429PHE     CZ 6770  -2.415   0.829  25.620
  429PHE     HZ 6771  -2.513   0.873  25.630
  429PHE    CD2 6772  -2.271   0.647  25.546
  429PHE    HD2 6773  -2.260   0.549  25.501
  429PHE    CE2 6774  -2.399   0.702  25.561
  429PHE    HE2 6775  -2.486   0.648  25.528
  429PHE      C 6776  -1.993   0.628  25.335
  429PHE      O 6777  -1.910   0.711  25.300
  430THR      N 6778  -2.097   0.596  25.258
  430THR     HN 6779  -2.159   0.522  25.285
  430THR     CA 6780  -2.132   0.661  25.130
  430THR     HA 6781  -2.042   0.708  25.091
  430THR     CB 6782  -2.186   0.559  25.028
  430THR     HB 6783  -2.218   0.612  24.935
  430THR    OG1 6784  -2.298   0.489  25.080
  430THR    HG1 6785  -2.315   0.418  25.018
  430THR    CG2 6786  -2.082   0.454  24.989
  430THR   HG21 6787  -2.049   0.398  25.079
  430THR   HG22 6788  -1.994   0.504  24.944
  430THR   HG23 6789  -2.126   0.383  24.916
  430THR      C 6790  -2.236   0.772  25.146
  430THR      O 6791  -2.242   0.864  25.064
  431GLY      N 6792  -2.325   0.757  25.245
  431GLY     HN 6793  -2.307   0.691  25.318
  431GLY     CA 6794  -2.451   0.828  25.259
  431GLY    HA1 6795  -2.511   0.772  25.328
  431GLY    HA2 6796  -2.497   0.828  25.161
  431GLY      C 6797  -2.447   0.973  25.307
  431GLY      O 6798  -2.344   1.041  25.306
  432CYS      N 6799  -2.563   1.019  25.354
  432CYS     HN 6800  -2.643   0.959  25.356
  432CYS     CA 6801  -2.588   1.153  25.407
  432CYS     HA 6802  -2.493   1.203  25.418
  432CYS     CB 6803  -2.679   1.230  25.310
  432CYS    HB1 6804  -2.691   1.332  25.350
  432CYS    HB2 6805  -2.778   1.180  25.311
  432CYS     SG 6806  -2.621   1.241  25.139
  432CYS      C 6807  -2.648   1.149  25.547
  432CYS      O 6808  -2.717   1.054  25.583
  433VAL      N 6809  -2.625   1.255  25.625
  433VAL     HN 6810  -2.560   1.325  25.595
  433VAL     CA 6811  -2.685   1.283  25.755
  433VAL     HA 6812  -2.751   1.201  25.780
  433VAL     CB 6813  -2.578   1.299  25.864
  433VAL     HB 6814  -2.503   1.374  25.830
  433VAL    CG1 6815  -2.636   1.346  25.998
  433VAL   HG11 6816  -2.711   1.272  26.035
  433VAL   HG12 6817  -2.687   1.444  25.985
  433VAL   HG13 6818  -2.555   1.355  26.073
  433VAL    CG2 6819  -2.503   1.167  25.887
  433VAL   HG21 6820  -2.453   1.135  25.793
  433VAL   HG22 6821  -2.574   1.088  25.918
  433VAL   HG23 6822  -2.425   1.181  25.965
  433VAL      C 6823  -2.766   1.412  25.745
  433VAL      O 6824  -2.712   1.518  25.712
  434ILE      N 6825  -2.895   1.402  25.775
  434ILE     HN 6826  -2.935   1.313  25.798
  434ILE     CA 6827  -2.988   1.514  25.778
  434ILE     HA 6828  -2.931   1.605  25.771
  434ILE     CB 6829  -3.088   1.503  25.660
  434ILE     HB 6830  -3.147   1.410  25.670
  434ILE    CG2 6831  -3.182   1.624  25.660
  434ILE   HG21 6832  -3.123   1.718  25.649
  434ILE   HG22 6833  -3.238   1.628  25.756
  434ILE   HG23 6834  -3.253   1.617  25.575
  434ILE    CG1 6835  -3.016   1.490  25.523
  434ILE   HG11 6836  -2.927   1.424  25.536
  434ILE   HG12 6837  -2.983   1.590  25.491
  434ILE     CD 6838  -3.106   1.430  25.414
  434ILE    HD1 6839  -3.195   1.494  25.399
  434ILE    HD2 6840  -3.140   1.329  25.444
  434ILE    HD3 6841  -3.049   1.424  25.318
  434ILE      C 6842  -3.058   1.517  25.915
  434ILE      O 6843  -3.099   1.412  25.964
  435ALA      N 6844  -3.075   1.634  25.976
  435ALA     HN 6845  -3.045   1.721  25.936
  435ALA     CA 6846  -3.141   1.643  26.107
  435ALA     HA 6847  -3.218   1.568  26.111
  435ALA     CB 6848  -3.037   1.620  26.218
  435ALA    HB1 6849  -2.968   1.707  26.223
  435ALA    HB2 6850  -2.978   1.529  26.196
  435ALA    HB3 6851  -3.088   1.610  26.316
  435ALA      C 6852  -3.216   1.775  26.129
  435ALA      O 6853  -3.177   1.880  26.078
  436TRP      N 6854  -3.321   1.770  26.211
  436TRP     HN 6855  -3.347   1.685  26.256
  436TRP     CA 6856  -3.408   1.884  26.243
  436TRP     HA 6857  -3.346   1.972  26.256
  436TRP     CB 6858  -3.509   1.904  26.129
  436TRP    HB1 6859  -3.451   1.929  26.038
  436TRP    HB2 6860  -3.573   1.990  26.157
  436TRP     CG 6861  -3.600   1.791  26.094
  436TRP    CD1 6862  -3.561   1.671  26.042
  436TRP    HD1 6863  -3.459   1.643  26.024
  436TRP    NE1 6864  -3.671   1.593  26.017
  436TRP    HE1 6865  -3.667   1.504  25.977
  436TRP    CE2 6866  -3.788   1.656  26.055
  436TRP    CD2 6867  -3.746   1.782  26.106
  436TRP    CE3 6868  -3.847   1.868  26.155
  436TRP    HE3 6869  -3.821   1.965  26.194
  436TRP    CZ3 6870  -3.982   1.829  26.153
  436TRP    HZ3 6871  -4.058   1.896  26.192
  436TRP    CZ2 6872  -3.922   1.617  26.052
  436TRP    HZ2 6873  -3.952   1.521  26.012
  436TRP    CH2 6874  -4.020   1.704  26.101
  436TRP    HH2 6875  -4.124   1.676  26.099
  436TRP      C 6876  -3.480   1.870  26.378
  436TRP      O 6877  -3.505   1.759  26.426
  437ASN      N 6878  -3.517   1.984  26.438
  437ASN     HN 6879  -3.492   2.072  26.398
  437ASN     CA 6880  -3.595   1.992  26.561
  437ASN     HA 6881  -3.556   1.920  26.632
  437ASN     CB 6882  -3.582   2.135  26.617
  437ASN    HB1 6883  -3.625   2.206  26.543
  437ASN    HB2 6884  -3.474   2.159  26.631
  437ASN     CG 6885  -3.653   2.154  26.750
  437ASN    OD1 6886  -3.775   2.153  26.757
  437ASN    ND2 6887  -3.580   2.173  26.857
  437ASN   HD21 6888  -3.624   2.201  26.942
  437ASN   HD22 6889  -3.481   2.161  26.853
  437ASN      C 6890  -3.742   1.958  26.536
  437ASN      O 6891  -3.806   2.017  26.449
  438SER      N 6892  -3.798   1.867  26.616
  438SER     HN 6893  -3.746   1.826  26.690
  438SER     CA 6894  -3.936   1.820  26.605
  438SER     HA 6895  -3.987   1.881  26.531
  438SER     CB 6896  -3.935   1.673  26.562
  438SER    HB1 6897  -3.883   1.663  26.464
  438SER    HB2 6898  -4.040   1.636  26.553
  438SER     OG 6899  -3.867   1.595  26.658
  438SER    HG1 6900  -3.918   1.514  26.667
  438SER      C 6901  -4.017   1.841  26.733
  438SER      O 6902  -4.116   1.772  26.757
  439ASN      N 6903  -3.979   1.939  26.816
  439ASN     HN 6904  -3.900   1.996  26.796
  439ASN     CA 6905  -4.048   1.970  26.941
  439ASN     HA 6906  -4.053   1.881  27.001
  439ASN     CB 6907  -3.969   2.080  27.013
  439ASN    HB1 6908  -3.989   2.178  26.964
  439ASN    HB2 6909  -3.861   2.058  27.006
  439ASN     CG 6910  -4.008   2.090  27.159
  439ASN    OD1 6911  -4.034   1.990  27.225
  439ASN    ND2 6912  -4.013   2.209  27.213
  439ASN   HD21 6913  -4.039   2.219  27.309
  439ASN   HD22 6914  -3.992   2.290  27.158
  439ASN      C 6915  -4.197   2.006  26.924
  439ASN      O 6916  -4.276   1.993  27.017
  440ASN      N 6917  -4.238   2.052  26.805
  440ASN     HN 6918  -4.173   2.075  26.734
  440ASN     CA 6919  -4.379   2.072  26.770
  440ASN     HA 6920  -4.430   2.113  26.856
  440ASN     CB 6921  -4.386   2.169  26.651
  440ASN    HB1 6922  -4.340   2.265  26.681
  440ASN    HB2 6923  -4.493   2.186  26.626
  440ASN     CG 6924  -4.316   2.119  26.526
  440ASN    OD1 6925  -4.198   2.086  26.526
  440ASN    ND2 6926  -4.385   2.112  26.415
  440ASN   HD21 6927  -4.341   2.080  26.331
  440ASN   HD22 6928  -4.481   2.140  26.414
  440ASN      C 6929  -4.458   1.941  26.745
  440ASN      O 6930  -4.581   1.944  26.749
  441LEU      N 6931  -4.390   1.829  26.716
  441LEU     HN 6932  -4.290   1.829  26.718
  441LEU     CA 6933  -4.450   1.699  26.680
  441LEU     HA 6934  -4.557   1.712  26.674
  441LEU     CB 6935  -4.394   1.653  26.544
  441LEU    HB1 6936  -4.451   1.563  26.513
  441LEU    HB2 6937  -4.288   1.624  26.559
  441LEU     CG 6938  -4.399   1.754  26.429
  441LEU     HG 6939  -4.351   1.849  26.461
  441LEU    CD1 6940  -4.327   1.697  26.308
  441LEU   HD11 6941  -4.376   1.603  26.275
  441LEU   HD12 6942  -4.221   1.676  26.334
  441LEU   HD13 6943  -4.331   1.770  26.224
  441LEU    CD2 6944  -4.543   1.791  26.392
  441LEU   HD21 6945  -4.595   1.835  26.479
  441LEU   HD22 6946  -4.598   1.699  26.360
  441LEU   HD23 6947  -4.543   1.865  26.309
  441LEU      C 6948  -4.428   1.586  26.781
  441LEU      O 6949  -4.516   1.503  26.801
  442ASP      N 6950  -4.310   1.579  26.843
  442ASP     HN 6951  -4.247   1.656  26.843
  442ASP     CA 6952  -4.261   1.460  26.916
  442ASP     HA 6953  -4.330   1.379  26.898
  442ASP     CB 6954  -4.120   1.424  26.865
  442ASP    HB1 6955  -4.074   1.353  26.937
  442ASP    HB2 6956  -4.060   1.517  26.861
  442ASP     CG 6957  -4.117   1.359  26.727
  442ASP    OD1 6958  -4.208   1.279  26.692
  442ASP    OD2 6959  -4.019   1.383  26.653
  442ASP      C 6960  -4.263   1.474  27.069
  442ASP      O 6961  -4.218   1.384  27.140
  443SER      N 6962  -4.316   1.584  27.123
  443SER     HN 6963  -4.353   1.656  27.065
  443SER     CA 6964  -4.327   1.610  27.267
  443SER     HA 6965  -4.306   1.518  27.319
  443SER     CB 6966  -4.228   1.720  27.309
  443SER    HB1 6967  -4.128   1.697  27.268
  443SER    HB2 6968  -4.222   1.723  27.420
  443SER     OG 6969  -4.267   1.846  27.263
  443SER    HG1 6970  -4.186   1.896  27.250
  443SER      C 6971  -4.471   1.646  27.306
  443SER      O 6972  -4.551   1.688  27.221
  444LYS      N 6973  -4.505   1.629  27.434
  444LYS     HN 6974  -4.441   1.591  27.499
  444LYS     CA 6975  -4.638   1.664  27.489
  444LYS     HA 6976  -4.673   1.752  27.437
  444LYS     CB 6977  -4.737   1.548  27.472
  444LYS    HB1 6978  -4.735   1.515  27.366
  444LYS    HB2 6979  -4.839   1.585  27.495
  444LYS     CG 6980  -4.709   1.426  27.560
  444LYS    HG1 6981  -4.720   1.454  27.667
  444LYS    HG2 6982  -4.604   1.392  27.543
  444LYS     CD 6983  -4.805   1.311  27.528
  444LYS    HD1 6984  -4.787   1.276  27.424
  444LYS    HD2 6985  -4.910   1.348  27.535
  444LYS     CE 6986  -4.787   1.193  27.625
  444LYS    HE1 6987  -4.784   1.231  27.730
  444LYS    HE2 6988  -4.694   1.139  27.601
  444LYS     NZ 6989  -4.900   1.097  27.616
  444LYS    HZ1 6990  -4.904   1.059  27.519
  444LYS    HZ2 6991  -4.989   1.145  27.639
  444LYS    HZ3 6992  -4.884   1.019  27.683
  444LYS      C 6993  -4.625   1.709  27.634
  444LYS      O 6994  -4.525   1.679  27.699
  445VAL      N 6995  -4.723   1.783  27.685
  445VAL     HN 6996  -4.812   1.791  27.641
  445VAL     CA 6997  -4.707   1.859  27.812
  445VAL     HA 6998  -4.615   1.916  27.806
  445VAL     CB 6999  -4.828   1.954  27.831
  445VAL     HB 7000  -4.921   1.894  27.824
  445VAL    CG1 7001  -4.827   2.026  27.966
  445VAL   HG11 7002  -4.735   2.088  27.976
  445VAL   HG12 7003  -4.829   1.952  28.049
  445VAL   HG13 7004  -4.916   2.093  27.974
  445VAL    CG2 7005  -4.831   2.060  27.721
  445VAL   HG21 7006  -4.840   2.012  27.621
  445VAL   HG22 7007  -4.738   2.120  27.723
  445VAL   HG23 7008  -4.919   2.127  27.735
  445VAL      C 7009  -4.687   1.768  27.933
  445VAL      O 7010  -4.606   1.799  28.021
  446GLY      N 7011  -4.750   1.650  27.936
  446GLY     HN 7012  -4.819   1.627  27.867
  446GLY     CA 7013  -4.727   1.546  28.037
  446GLY    HA1 7014  -4.807   1.474  28.029
  446GLY    HA2 7015  -4.730   1.594  28.134
  446GLY      C 7016  -4.593   1.472  28.023
  446GLY      O 7017  -4.551   1.401  28.116
  447GLY      N 7018  -4.527   1.485  27.908
  447GLY     HN 7019  -4.559   1.550  27.840
  447GLY     CA 7020  -4.406   1.413  27.869
  447GLY    HA1 7021  -4.361   1.371  27.958
  447GLY    HA2 7022  -4.338   1.484  27.823
  447GLY      C 7023  -4.439   1.302  27.770
  447GLY      O 7024  -4.524   1.217  27.797
  448ASN      N 7025  -4.369   1.299  27.657
  448ASN     HN 7026  -4.310   1.374  27.629
  448ASN     CA 7027  -4.374   1.186  27.564
  448ASN     HA 7028  -4.466   1.132  27.583
  448ASN     CB 7029  -4.369   1.234  27.419
  448ASN    HB1 7030  -4.271   1.285  27.401
  448ASN    HB2 7031  -4.451   1.306  27.400
  448ASN     CG 7032  -4.382   1.118  27.321
  448ASN    OD1 7033  -4.433   1.012  27.354
  448ASN    ND2 7034  -4.332   1.133  27.201
  448ASN   HD21 7035  -4.286   1.218  27.176
  448ASN   HD22 7036  -4.338   1.059  27.135
  448ASN      C 7037  -4.259   1.090  27.596
  448ASN      O 7038  -4.142   1.126  27.583
  449TYR      N 7039  -4.295   0.968  27.636
  449TYR     HN 7040  -4.392   0.945  27.644
  449TYR     CA 7041  -4.205   0.859  27.671
  449TYR     HA 7042  -4.103   0.894  27.663
  449TYR     CB 7043  -4.236   0.813  27.814
  449TYR    HB1 7044  -4.168   0.730  27.842
  449TYR    HB2 7045  -4.342   0.780  27.820
  449TYR     CG 7046  -4.216   0.924  27.917
  449TYR    CD1 7047  -4.087   0.955  27.963
  449TYR    HD1 7048  -4.002   0.897  27.929
  449TYR    CE1 7049  -4.068   1.060  28.055
  449TYR    HE1 7050  -3.969   1.084  28.091
  449TYR     CZ 7051  -4.179   1.135  28.100
  449TYR     OH 7052  -4.161   1.236  28.189
  449TYR     HH 7053  -4.247   1.264  28.220
  449TYR    CD2 7054  -4.326   0.999  27.961
  449TYR    HD2 7055  -4.425   0.976  27.925
  449TYR    CE2 7056  -4.308   1.104  28.053
  449TYR    HE2 7057  -4.393   1.161  28.088
  449TYR      C 7058  -4.208   0.745  27.567
  449TYR      O 7059  -4.165   0.632  27.593
  450ASN      N 7060  -4.264   0.771  27.448
  450ASN     HN 7061  -4.306   0.860  27.429
  450ASN     CA 7062  -4.268   0.676  27.336
  450ASN     HA 7063  -4.310   0.583  27.371
  450ASN     CB 7064  -4.356   0.738  27.226
  450ASN    HB1 7065  -4.316   0.838  27.200
  450ASN    HB2 7066  -4.460   0.750  27.265
  450ASN     CG 7067  -4.362   0.654  27.100
  450ASN    OD1 7068  -4.438   0.558  27.091
  450ASN    ND2 7069  -4.286   0.688  26.998
  450ASN   HD21 7070  -4.226   0.767  27.004
  450ASN   HD22 7071  -4.289   0.634  26.914
  450ASN      C 7072  -4.128   0.641  27.282
  450ASN      O 7073  -4.105   0.529  27.237
  451TYR      N 7074  -4.034   0.737  27.285
  451TYR     HN 7075  -4.050   0.823  27.333
  451TYR     CA 7076  -3.904   0.724  27.220
  451TYR     HA 7077  -3.911   0.646  27.145
  451TYR     CB 7078  -3.865   0.857  27.155
  451TYR    HB1 7079  -3.759   0.850  27.120
  451TYR    HB2 7080  -3.874   0.939  27.230
  451TYR     CG 7081  -3.949   0.896  27.035
  451TYR    CD1 7082  -3.923   0.834  26.912
  451TYR    HD1 7083  -3.850   0.755  26.906
  451TYR    CE1 7084  -3.991   0.876  26.796
  451TYR    HE1 7085  -3.970   0.828  26.702
  451TYR     CZ 7086  -4.087   0.979  26.803
  451TYR     OH 7087  -4.148   1.020  26.689
  451TYR     HH 7088  -4.170   1.113  26.699
  451TYR    CD2 7089  -4.046   0.999  27.043
  451TYR    HD2 7090  -4.067   1.046  27.138
  451TYR    CE2 7091  -4.115   1.040  26.927
  451TYR    HE2 7092  -4.190   1.117  26.933
  451TYR      C 7093  -3.795   0.677  27.316
  451TYR      O 7094  -3.769   0.740  27.419
  452LEU      N 7095  -3.728   0.569  27.277
  452LEU     HN 7096  -3.745   0.530  27.187
  452LEU     CA 7097  -3.626   0.497  27.354
  452LEU     HA 7098  -3.614   0.548  27.448
  452LEU     CB 7099  -3.668   0.350  27.377
  452LEU    HB1 7100  -3.602   0.309  27.455
  452LEU    HB2 7101  -3.651   0.296  27.282
  452LEU     CG 7102  -3.813   0.323  27.420
  452LEU     HG 7103  -3.883   0.357  27.340
  452LEU    CD1 7104  -3.830   0.173  27.443
  452LEU   HD11 7105  -3.760   0.138  27.523
  452LEU   HD12 7106  -3.807   0.117  27.350
  452LEU   HD13 7107  -3.934   0.151  27.475
  452LEU    CD2 7108  -3.848   0.393  27.550
  452LEU   HD21 7109  -3.836   0.503  27.539
  452LEU   HD22 7110  -3.780   0.359  27.631
  452LEU   HD23 7111  -3.953   0.371  27.578
  452LEU      C 7112  -3.489   0.499  27.285
  452LEU      O 7113  -3.478   0.516  27.163
  453TYR      N 7114  -3.386   0.470  27.364
  453TYR     HN 7115  -3.396   0.473  27.463
  453TYR     CA 7116  -3.253   0.433  27.317
  453TYR     HA 7117  -3.263   0.386  27.220
  453TYR     CB 7118  -3.164   0.558  27.308
  453TYR    HB1 7119  -3.215   0.633  27.243
  453TYR    HB2 7120  -3.066   0.530  27.264
  453TYR     CG 7121  -3.136   0.627  27.440
  453TYR    CD1 7122  -3.228   0.719  27.492
  453TYR    HD1 7123  -3.320   0.740  27.439
  453TYR    CE1 7124  -3.202   0.785  27.614
  453TYR    HE1 7125  -3.274   0.856  27.654
  453TYR     CZ 7126  -3.082   0.760  27.683
  453TYR     OH 7127  -3.057   0.823  27.800
  453TYR     HH 7128  -3.131   0.881  27.819
  453TYR    CD2 7129  -3.016   0.601  27.509
  453TYR    HD2 7130  -2.945   0.530  27.469
  453TYR    CE2 7131  -2.989   0.667  27.631
  453TYR    HE2 7132  -2.897   0.647  27.684
  453TYR      C 7133  -3.192   0.326  27.409
  453TYR      O 7134  -3.227   0.314  27.526
  454ARG      N 7135  -3.097   0.247  27.358
  454ARG     HN 7136  -3.070   0.254  27.262
  454ARG     CA 7137  -3.024   0.147  27.436
  454ARG     HA 7138  -3.092   0.101  27.505
  454ARG     CB 7139  -2.965   0.042  27.340
  454ARG    HB1 7140  -2.888   0.090  27.277
  454ARG    HB2 7141  -3.046   0.003  27.275
  454ARG     CG 7142  -2.903  -0.075  27.417
  454ARG    HG1 7143  -2.977  -0.113  27.490
  454ARG    HG2 7144  -2.814  -0.037  27.472
  454ARG     CD 7145  -2.858  -0.192  27.328
  454ARG    HD1 7146  -2.814  -0.272  27.391
  454ARG    HD2 7147  -2.784  -0.156  27.253
  454ARG     NE 7148  -2.971  -0.251  27.255
  454ARG     HE 7149  -2.983  -0.222  27.160
  454ARG     CZ 7150  -3.058  -0.337  27.303
  454ARG    NH1 7151  -3.051  -0.387  27.423
  454ARG   HH11 7152  -2.976  -0.361  27.483
  454ARG   HH12 7153  -3.120  -0.453  27.454
  454ARG    NH2 7154  -3.159  -0.374  27.231
  454ARG   HH21 7155  -3.163  -0.350  27.134
  454ARG   HH22 7156  -3.232  -0.428  27.272
  454ARG      C 7157  -2.917   0.215  27.520
  454ARG      O 7158  -2.832   0.286  27.466
  455LEU      N 7159  -2.922   0.192  27.651
  455LEU     HN 7160  -2.996   0.139  27.690
  455LEU     CA 7161  -2.825   0.241  27.748
  455LEU     HA 7162  -2.773   0.326  27.706
  455LEU     CB 7163  -2.902   0.282  27.876
  455LEU    HB1 7164  -2.950   0.191  27.917
  455LEU    HB2 7165  -2.980   0.355  27.847
  455LEU     CG 7166  -2.816   0.345  27.987
  455LEU     HG 7167  -2.740   0.270  28.021
  455LEU    CD1 7168  -2.743   0.471  27.940
  455LEU   HD11 7169  -2.817   0.547  27.907
  455LEU   HD12 7170  -2.677   0.446  27.854
  455LEU   HD13 7171  -2.683   0.513  28.023
  455LEU    CD2 7172  -2.901   0.386  28.106
  455LEU   HD21 7173  -2.953   0.297  28.148
  455LEU   HD22 7174  -2.978   0.459  28.074
  455LEU   HD23 7175  -2.837   0.430  28.185
  455LEU      C 7176  -2.717   0.136  27.779
  455LEU      O 7177  -2.603   0.172  27.807
  456PHE      N 7178  -2.752   0.007  27.772
  456PHE     HN 7179  -2.845  -0.019  27.745
  456PHE     CA 7180  -2.662  -0.104  27.801
  456PHE     HA 7181  -2.561  -0.067  27.803
  456PHE     CB 7182  -2.699  -0.166  27.937
  456PHE    HB1 7183  -2.621  -0.240  27.964
  456PHE    HB2 7184  -2.797  -0.217  27.927
  456PHE     CG 7185  -2.711  -0.070  28.054
  456PHE    CD1 7186  -2.595  -0.016  28.112
  456PHE    HD1 7187  -2.498  -0.041  28.071
  456PHE    CE1 7188  -2.605   0.070  28.222
  456PHE    HE1 7189  -2.516   0.112  28.267
  456PHE     CZ 7190  -2.731   0.103  28.275
  456PHE     HZ 7191  -2.739   0.169  28.360
  456PHE    CD2 7192  -2.837  -0.036  28.106
  456PHE    HD2 7193  -2.927  -0.076  28.061
  456PHE    CE2 7194  -2.847   0.050  28.217
  456PHE    HE2 7195  -2.944   0.075  28.257
  456PHE      C 7196  -2.663  -0.213  27.693
  456PHE      O 7197  -2.767  -0.245  27.635
  457ARG      N 7198  -2.546  -0.275  27.670
  457ARG     HN 7199  -2.463  -0.246  27.718
  457ARG     CA 7200  -2.527  -0.388  27.578
  457ARG     HA 7201  -2.611  -0.455  27.587
  457ARG     CB 7202  -2.515  -0.335  27.434
  457ARG    HB1 7203  -2.410  -0.307  27.414
  457ARG    HB2 7204  -2.579  -0.245  27.423
  457ARG     CG 7205  -2.560  -0.441  27.332
  457ARG    HG1 7206  -2.664  -0.470  27.355
  457ARG    HG2 7207  -2.494  -0.530  27.343
  457ARG     CD 7208  -2.554  -0.393  27.187
  457ARG    HD1 7209  -2.452  -0.357  27.162
  457ARG    HD2 7210  -2.629  -0.313  27.169
  457ARG     NE 7211  -2.585  -0.508  27.102
  457ARG     HE 7212  -2.682  -0.528  27.089
  457ARG     CZ 7213  -2.501  -0.589  27.040
  457ARG    NH1 7214  -2.372  -0.571  27.039
  457ARG   HH11 7215  -2.332  -0.492  27.086
  457ARG   HH12 7216  -2.313  -0.635  26.990
  457ARG    NH2 7217  -2.548  -0.694  26.982
  457ARG   HH21 7218  -2.489  -0.749  26.922
  457ARG   HH22 7219  -2.643  -0.722  26.998
  457ARG      C 7220  -2.404  -0.472  27.616
  457ARG      O 7221  -2.311  -0.420  27.679
  458LYS      N 7222  -2.401  -0.601  27.579
  458LYS     HN 7223  -2.478  -0.643  27.531
  458LYS     CA 7224  -2.286  -0.692  27.605
  458LYS     HA 7225  -2.266  -0.692  27.711
  458LYS     CB 7226  -2.322  -0.834  27.557
  458LYS    HB1 7227  -2.232  -0.898  27.569
  458LYS    HB2 7228  -2.348  -0.829  27.449
  458LYS     CG 7229  -2.439  -0.899  27.633
  458LYS    HG1 7230  -2.533  -0.845  27.607
  458LYS    HG2 7231  -2.421  -0.890  27.742
  458LYS     CD 7232  -2.455  -1.048  27.596
  458LYS    HD1 7233  -2.393  -1.108  27.666
  458LYS    HD2 7234  -2.417  -1.063  27.493
  458LYS     CE 7235  -2.600  -1.099  27.603
  458LYS    HE1 7236  -2.603  -1.204  27.567
  458LYS    HE2 7237  -2.664  -1.035  27.539
  458LYS     NZ 7238  -2.656  -1.097  27.740
  458LYS    HZ1 7239  -2.640  -1.003  27.783
  458LYS    HZ2 7240  -2.609  -1.169  27.798
  458LYS    HZ3 7241  -2.758  -1.116  27.736
  458LYS      C 7242  -2.156  -0.647  27.537
  458LYS      O 7243  -2.048  -0.670  27.590
  459SER      N 7244  -2.166  -0.579  27.422
  459SER     HN 7245  -2.255  -0.563  27.382
  459SER     CA 7246  -2.056  -0.522  27.343
  459SER     HA 7247  -1.992  -0.465  27.410
  459SER     CB 7248  -1.975  -0.633  27.275
  459SER    HB1 7249  -1.956  -0.715  27.348
  459SER    HB2 7250  -1.878  -0.592  27.239
  459SER     OG 7251  -2.045  -0.687  27.164
  459SER    HG1 7252  -1.982  -0.744  27.118
  459SER      C 7253  -2.109  -0.421  27.240
  459SER      O 7254  -2.231  -0.405  27.226
  460ASN      N 7255  -2.022  -0.350  27.168
  460ASN     HN 7256  -1.924  -0.367  27.175
  460ASN     CA 7257  -2.062  -0.245  27.074
  460ASN     HA 7258  -2.141  -0.187  27.120
  460ASN     CB 7259  -1.939  -0.156  27.043
  460ASN    HB1 7260  -1.967  -0.086  26.962
  460ASN    HB2 7261  -1.857  -0.222  27.009
  460ASN     CG 7262  -1.887  -0.074  27.160
  460ASN    OD1 7263  -1.924  -0.090  27.275
  460ASN    ND2 7264  -1.796   0.017  27.134
  460ASN   HD21 7265  -1.759   0.074  27.208
  460ASN   HD22 7266  -1.763   0.030  27.040
  460ASN      C 7267  -2.117  -0.305  26.943
  460ASN      O 7268  -2.076  -0.412  26.899
  461LEU      N 7269  -2.205  -0.231  26.875
  461LEU     HN 7270  -2.239  -0.145  26.913
  461LEU     CA 7271  -2.261  -0.266  26.744
  461LEU     HA 7272  -2.284  -0.371  26.744
  461LEU     CB 7273  -2.387  -0.181  26.720
  461LEU    HB1 7274  -2.416  -0.191  26.614
  461LEU    HB2 7275  -2.362  -0.075  26.741
  461LEU     CG 7276  -2.509  -0.219  26.807
  461LEU     HG 7277  -2.482  -0.211  26.914
  461LEU    CD1 7278  -2.624  -0.125  26.775
  461LEU   HD11 7279  -2.652  -0.133  26.667
  461LEU   HD12 7280  -2.595  -0.020  26.796
  461LEU   HD13 7281  -2.713  -0.152  26.836
  461LEU    CD2 7282  -2.558  -0.361  26.778
  461LEU   HD21 7283  -2.478  -0.435  26.799
  461LEU   HD22 7284  -2.588  -0.370  26.671
  461LEU   HD23 7285  -2.645  -0.384  26.843
  461LEU      C 7286  -2.159  -0.238  26.633
  461LEU      O 7287  -2.094  -0.133  26.632
  462LYS      N 7288  -2.147  -0.329  26.535
  462LYS     HN 7289  -2.183  -0.421  26.543
  462LYS     CA 7290  -2.079  -0.299  26.407
  462LYS     HA 7291  -1.993  -0.238  26.430
  462LYS     CB 7292  -2.034  -0.427  26.334
  462LYS    HB1 7293  -1.991  -0.400  26.235
  462LYS    HB2 7294  -2.123  -0.492  26.318
  462LYS     CG 7295  -1.929  -0.504  26.416
  462LYS    HG1 7296  -1.971  -0.523  26.517
  462LYS    HG2 7297  -1.839  -0.439  26.426
  462LYS     CD 7298  -1.884  -0.638  26.357
  462LYS    HD1 7299  -1.972  -0.704  26.346
  462LYS    HD2 7300  -1.812  -0.686  26.427
  462LYS     CE 7301  -1.816  -0.623  26.219
  462LYS    HE1 7302  -1.706  -0.610  26.233
  462LYS    HE2 7303  -1.858  -0.535  26.166
  462LYS     NZ 7304  -1.836  -0.741  26.132
  462LYS    HZ1 7305  -1.937  -0.766  26.130
  462LYS    HZ2 7306  -1.782  -0.821  26.170
  462LYS    HZ3 7307  -1.803  -0.719  26.036
  462LYS      C 7308  -2.164  -0.205  26.320
  462LYS      O 7309  -2.285  -0.192  26.343
  463PRO      N 7310  -2.106  -0.133  26.222
  463PRO     CD 7311  -1.964  -0.124  26.192
  463PRO    HD1 7312  -1.933  -0.213  26.133
  463PRO    HD2 7313  -1.906  -0.119  26.286
  463PRO     CA 7314  -2.181  -0.038  26.142
  463PRO     HA 7315  -2.223   0.038  26.206
  463PRO     CB 7316  -2.083   0.015  26.039
  463PRO    HB1 7317  -2.105   0.120  26.013
  463PRO    HB2 7318  -2.085  -0.047  25.947
  463PRO     CG 7319  -1.948   0.003  26.110
  463PRO    HG1 7320  -1.865  -0.005  26.037
  463PRO    HG2 7321  -1.929   0.091  26.175
  463PRO      C 7322  -2.306  -0.097  26.075
  463PRO      O 7323  -2.302  -0.207  26.021
  464PHE      N 7324  -2.416  -0.021  26.080
  464PHE     HN 7325  -2.411   0.071  26.117
  464PHE     CA 7326  -2.551  -0.060  26.033
  464PHE     HA 7327  -2.621   0.011  26.074
  464PHE     CB 7328  -2.556  -0.060  25.880
  464PHE    HB1 7329  -2.660  -0.085  25.848
  464PHE    HB2 7330  -2.485  -0.136  25.841
  464PHE     CG 7331  -2.521   0.072  25.812
  464PHE    CD1 7332  -2.599   0.187  25.835
  464PHE    HD1 7333  -2.680   0.184  25.905
  464PHE    CE1 7334  -2.569   0.306  25.767
  464PHE    HE1 7335  -2.628   0.394  25.785
  464PHE     CZ 7336  -2.464   0.310  25.674
  464PHE     HZ 7337  -2.442   0.402  25.622
  464PHE    CD2 7338  -2.416   0.076  25.719
  464PHE    HD2 7339  -2.356  -0.012  25.701
  464PHE    CE2 7340  -2.388   0.195  25.649
  464PHE    HE2 7341  -2.308   0.198  25.576
  464PHE      C 7342  -2.607  -0.191  26.095
  464PHE      O 7343  -2.706  -0.244  26.046
  465GLU      N 7344  -2.548  -0.243  26.203
  465GLU     HN 7345  -2.461  -0.208  26.236
  465GLU     CA 7346  -2.605  -0.355  26.280
  465GLU     HA 7347  -2.649  -0.425  26.210
  465GLU     CB 7348  -2.493  -0.421  26.361
  465GLU    HB1 7349  -2.465  -0.354  26.445
  465GLU    HB2 7350  -2.404  -0.435  26.295
  465GLU     CG 7351  -2.531  -0.558  26.419
  465GLU    HG1 7352  -2.563  -0.625  26.336
  465GLU    HG2 7353  -2.616  -0.544  26.490
  465GLU     CD 7354  -2.416  -0.627  26.495
  465GLU    OE1 7355  -2.306  -0.570  26.512
  465GLU    OE2 7356  -2.435  -0.745  26.534
  465GLU      C 7357  -2.719  -0.305  26.370
  465GLU      O 7358  -2.714  -0.192  26.418
  466ARG      N 7359  -2.819  -0.390  26.398
  466ARG     HN 7360  -2.821  -0.481  26.358
  466ARG     CA 7361  -2.932  -0.358  26.487
  466ARG     HA 7362  -2.909  -0.265  26.537
  466ARG     CB 7363  -3.063  -0.345  26.407
  466ARG    HB1 7364  -3.090  -0.445  26.366
  466ARG    HB2 7365  -3.048  -0.275  26.323
  466ARG     CG 7366  -3.177  -0.294  26.496
  466ARG    HG1 7367  -3.155  -0.189  26.525
  466ARG    HG2 7368  -3.181  -0.357  26.588
  466ARG     CD 7369  -3.317  -0.297  26.432
  466ARG    HD1 7370  -3.393  -0.275  26.510
  466ARG    HD2 7371  -3.335  -0.397  26.388
  466ARG     NE 7372  -3.334  -0.197  26.324
  466ARG     HE 7373  -3.342  -0.102  26.352
  466ARG     CZ 7374  -3.342  -0.221  26.194
  466ARG    NH1 7375  -3.313  -0.337  26.143
  466ARG   HH11 7376  -3.334  -0.355  26.047
  466ARG   HH12 7377  -3.270  -0.407  26.199
  466ARG    NH2 7378  -3.382  -0.128  26.113
  466ARG   HH21 7379  -3.373  -0.141  26.015
  466ARG   HH22 7380  -3.421  -0.043  26.150
  466ARG      C 7381  -2.943  -0.465  26.596
  466ARG      O 7382  -2.938  -0.584  26.566
  467ASP      N 7383  -2.962  -0.422  26.720
  467ASP     HN 7384  -2.952  -0.326  26.744
  467ASP     CA 7385  -3.001  -0.510  26.830
  467ASP     HA 7386  -3.031  -0.605  26.789
  467ASP     CB 7387  -2.882  -0.529  26.926
  467ASP    HB1 7388  -2.861  -0.432  26.977
  467ASP    HB2 7389  -2.793  -0.558  26.867
  467ASP     CG 7390  -2.907  -0.635  27.033
  467ASP    OD1 7391  -3.020  -0.688  27.042
  467ASP    OD2 7392  -2.811  -0.670  27.106
  467ASP      C 7393  -3.128  -0.459  26.899
  467ASP      O 7394  -3.131  -0.350  26.955
  468ILE      N 7395  -3.233  -0.542  26.900
  468ILE     HN 7396  -3.228  -0.630  26.855
  468ILE     CA 7397  -3.363  -0.514  26.963
  468ILE     HA 7398  -3.360  -0.415  27.005
  468ILE     CB 7399  -3.478  -0.525  26.860
  468ILE     HB 7400  -3.575  -0.500  26.910
  468ILE    CG2 7401  -3.455  -0.427  26.743
  468ILE   HG21 7402  -3.369  -0.462  26.682
  468ILE   HG22 7403  -3.432  -0.326  26.783
  468ILE   HG23 7404  -3.545  -0.423  26.679
  468ILE    CG1 7405  -3.500  -0.670  26.813
  468ILE   HG11 7406  -3.512  -0.735  26.902
  468ILE   HG12 7407  -3.411  -0.703  26.755
  468ILE     CD 7408  -3.624  -0.687  26.724
  468ILE    HD1 7409  -3.615  -0.624  26.633
  468ILE    HD2 7410  -3.715  -0.655  26.780
  468ILE    HD3 7411  -3.634  -0.793  26.693
  468ILE      C 7412  -3.387  -0.595  27.092
  468ILE      O 7413  -3.499  -0.600  27.143
  469SER      N 7414  -3.282  -0.658  27.148
  469SER     HN 7415  -3.192  -0.654  27.106
  469SER     CA 7416  -3.291  -0.737  27.272
  469SER     HA 7417  -3.361  -0.817  27.256
  469SER     CB 7418  -3.153  -0.794  27.310
  469SER    HB1 7419  -3.164  -0.860  27.399
  469SER    HB2 7420  -3.084  -0.711  27.334
  469SER     OG 7421  -3.098  -0.870  27.204
  469SER    HG1 7422  -3.061  -0.806  27.143
  469SER      C 7423  -3.342  -0.657  27.392
  469SER      O 7424  -3.302  -0.542  27.413
  470THR      N 7425  -3.425  -0.721  27.474
  470THR     HN 7426  -3.453  -0.814  27.454
  470THR     CA 7427  -3.483  -0.666  27.599
  470THR     HA 7428  -3.426  -0.578  27.625
  470THR     CB 7429  -3.631  -0.629  27.581
  470THR     HB 7430  -3.668  -0.578  27.672
  470THR    OG1 7431  -3.711  -0.744  27.560
  470THR    HG1 7432  -3.712  -0.791  27.643
  470THR    CG2 7433  -3.657  -0.530  27.467
  470THR   HG21 7434  -3.640  -0.579  27.369
  470THR   HG22 7435  -3.588  -0.444  27.477
  470THR   HG23 7436  -3.762  -0.495  27.471
  470THR      C 7437  -3.458  -0.754  27.722
  470THR      O 7438  -3.531  -0.749  27.821
  471GLU      N 7439  -3.351  -0.834  27.719
  471GLU     HN 7440  -3.297  -0.845  27.635
  471GLU     CA 7441  -3.304  -0.913  27.833
  471GLU     HA 7442  -3.389  -0.963  27.877
  471GLU     CB 7443  -3.199  -1.015  27.784
  471GLU    HB1 7444  -3.115  -0.960  27.739
  471GLU    HB2 7445  -3.246  -1.079  27.707
  471GLU     CG 7446  -3.144  -1.106  27.895
  471GLU    HG1 7447  -3.224  -1.175  27.929
  471GLU    HG2 7448  -3.111  -1.043  27.980
  471GLU     CD 7449  -3.024  -1.192  27.849
  471GLU    OE1 7450  -3.019  -1.311  27.886
  471GLU    OE2 7451  -2.932  -1.140  27.781
  471GLU      C 7452  -3.246  -0.819  27.940
  471GLU      O 7453  -3.179  -0.721  27.905
  472ILE      N 7454  -3.270  -0.846  28.069
  472ILE     HN 7455  -3.321  -0.926  28.098
  472ILE     CA 7456  -3.220  -0.757  28.175
  472ILE     HA 7457  -3.247  -0.656  28.150
  472ILE     CB 7458  -3.282  -0.796  28.312
  472ILE     HB 7459  -3.271  -0.906  28.327
  472ILE    CG2 7460  -3.214  -0.722  28.428
  472ILE   HG21 7461  -3.209  -0.613  28.407
  472ILE   HG22 7462  -3.111  -0.760  28.442
  472ILE   HG23 7463  -3.272  -0.737  28.522
  472ILE    CG1 7464  -3.435  -0.768  28.317
  472ILE   HG11 7465  -3.470  -0.789  28.420
  472ILE   HG12 7466  -3.485  -0.839  28.247
  472ILE     CD 7467  -3.478  -0.626  28.280
  472ILE    HD1 7468  -3.464  -0.609  28.171
  472ILE    HD2 7469  -3.418  -0.552  28.336
  472ILE    HD3 7470  -3.586  -0.613  28.303
  472ILE      C 7471  -3.067  -0.768  28.177
  472ILE      O 7472  -3.011  -0.877  28.188
  473TYR      N 7473  -3.000  -0.654  28.166
  473TYR     HN 7474  -3.046  -0.566  28.171
  473TYR     CA 7475  -2.856  -0.646  28.145
  473TYR     HA 7476  -2.827  -0.725  28.078
  473TYR     CB 7477  -2.820  -0.509  28.086
  473TYR    HB1 7478  -2.850  -0.429  28.157
  473TYR    HB2 7479  -2.872  -0.496  27.989
  473TYR     CG 7480  -2.671  -0.495  28.062
  473TYR    CD1 7481  -2.612  -0.564  27.955
  473TYR    HD1 7482  -2.673  -0.626  27.890
  473TYR    CE1 7483  -2.474  -0.553  27.932
  473TYR    HE1 7484  -2.428  -0.609  27.853
  473TYR     CZ 7485  -2.395  -0.468  28.013
  473TYR     OH 7486  -2.264  -0.450  27.984
  473TYR     HH 7487  -2.250  -0.474  27.892
  473TYR    CD2 7488  -2.592  -0.416  28.147
  473TYR    HD2 7489  -2.637  -0.367  28.232
  473TYR    CE2 7490  -2.455  -0.401  28.122
  473TYR    HE2 7491  -2.394  -0.337  28.185
  473TYR      C 7492  -2.777  -0.672  28.274
  473TYR      O 7493  -2.784  -0.593  28.368
  474GLN      N 7494  -2.699  -0.779  28.274
  474GLN     HN 7495  -2.697  -0.842  28.197
  474GLN     CA 7496  -2.609  -0.815  28.384
  474GLN     HA 7497  -2.655  -0.784  28.477
  474GLN     CB 7498  -2.589  -0.967  28.381
  474GLN    HB1 7499  -2.525  -0.993  28.294
  474GLN    HB2 7500  -2.687  -1.017  28.370
  474GLN     CG 7501  -2.521  -1.021  28.509
  474GLN    HG1 7502  -2.599  -1.041  28.585
  474GLN    HG2 7503  -2.452  -0.942  28.548
  474GLN     CD 7504  -2.440  -1.149  28.488
  474GLN    OE1 7505  -2.449  -1.244  28.565
  474GLN    NE2 7506  -2.357  -1.159  28.386
  474GLN   HE21 7507  -2.304  -1.243  28.373
  474GLN   HE22 7508  -2.347  -1.083  28.322
  474GLN      C 7509  -2.478  -0.736  28.371
  474GLN      O 7510  -2.385  -0.776  28.300
  475ALA      N 7511  -2.470  -0.623  28.442
  475ALA     HN 7512  -2.545  -0.593  28.499
  475ALA     CA 7513  -2.352  -0.536  28.442
  475ALA     HA 7514  -2.308  -0.537  28.343
  475ALA     CB 7515  -2.399  -0.394  28.479
  475ALA    HB1 7516  -2.446  -0.395  28.579
  475ALA    HB2 7517  -2.474  -0.358  28.405
  475ALA    HB3 7518  -2.312  -0.325  28.480
  475ALA      C 7519  -2.242  -0.585  28.538
  475ALA      O 7520  -2.125  -0.550  28.520
  476GLY      N 7521  -2.278  -0.665  28.639
  476GLY     HN 7522  -2.374  -0.684  28.656
  476GLY     CA 7523  -2.186  -0.730  28.732
  476GLY    HA1 7524  -2.227  -0.722  28.831
  476GLY    HA2 7525  -2.091  -0.679  28.726
  476GLY      C 7526  -2.164  -0.879  28.699
  476GLY      O 7527  -2.197  -0.925  28.590
  477SER      N 7528  -2.112  -0.955  28.795
  477SER     HN 7529  -2.089  -0.917  28.884
  477SER     CA 7530  -2.083  -1.099  28.779
  477SER     HA 7531  -2.079  -1.122  28.674
  477SER     CB 7532  -1.949  -1.129  28.847
  477SER    HB1 7533  -1.871  -1.061  28.808
  477SER    HB2 7534  -1.920  -1.235  28.827
  477SER     OG 7535  -1.959  -1.111  28.987
  477SER    HG1 7536  -2.001  -1.191  29.021
  477SER      C 7537  -2.193  -1.193  28.832
  477SER      O 7538  -2.198  -1.309  28.792
  478THR      N 7539  -2.283  -1.145  28.919
  478THR     HN 7540  -2.275  -1.052  28.955
  478THR     CA 7541  -2.398  -1.221  28.970
  478THR     HA 7542  -2.371  -1.325  28.972
  478THR     CB 7543  -2.438  -1.173  29.110
  478THR     HB 7544  -2.528  -1.229  29.144
  478THR    OG1 7545  -2.469  -1.035  29.110
  478THR    HG1 7546  -2.530  -1.021  29.037
  478THR    CG2 7547  -2.329  -1.197  29.214
  478THR   HG21 7548  -2.236  -1.142  29.185
  478THR   HG22 7549  -2.306  -1.305  29.220
  478THR   HG23 7550  -2.362  -1.160  29.313
  478THR      C 7551  -2.521  -1.209  28.877
  478THR      O 7552  -2.566  -1.096  28.854
  479PRO      N 7553  -2.584  -1.320  28.833
  479PRO     CD 7554  -2.532  -1.456  28.833
  479PRO    HD1 7555  -2.550  -1.503  28.931
  479PRO    HD2 7556  -2.423  -1.453  28.811
  479PRO     CA 7557  -2.715  -1.315  28.769
  479PRO     HA 7558  -2.714  -1.244  28.688
  479PRO     CB 7559  -2.745  -1.459  28.725
  479PRO    HB1 7560  -2.793  -1.461  28.624
  479PRO    HB2 7561  -2.813  -1.510  28.797
  479PRO     CG 7562  -2.608  -1.527  28.721
  479PRO    HG1 7563  -2.617  -1.636  28.742
  479PRO    HG2 7564  -2.559  -1.513  28.623
  479PRO      C 7565  -2.825  -1.264  28.863
  479PRO      O 7566  -2.820  -1.288  28.985
  480CYS      N 7567  -2.930  -1.203  28.808
  480CYS     HN 7568  -2.927  -1.174  28.712
  480CYS     CA 7569  -3.055  -1.172  28.878
  480CYS     HA 7570  -3.042  -1.197  28.982
  480CYS     CB 7571  -3.092  -1.024  28.863
  480CYS    HB1 7572  -3.192  -1.008  28.909
  480CYS    HB2 7573  -3.099  -1.000  28.755
  480CYS     SG 7574  -2.971  -0.914  28.941
  480CYS      C 7575  -3.172  -1.267  28.846
  480CYS      O 7576  -3.276  -1.260  28.912
  481ASN      N 7577  -3.158  -1.355  28.746
  481ASN     HN 7578  -3.073  -1.361  28.694
  481ASN     CA 7579  -3.264  -1.449  28.703
  481ASN     HA 7580  -3.233  -1.492  28.609
  481ASN     CB 7581  -3.285  -1.559  28.808
  481ASN    HB1 7582  -3.350  -1.638  28.765
  481ASN    HB2 7583  -3.335  -1.515  28.897
  481ASN     CG 7584  -3.157  -1.626  28.857
  481ASN    OD1 7585  -3.131  -1.637  28.976
  481ASN    ND2 7586  -3.072  -1.672  28.768
  481ASN   HD21 7587  -2.987  -1.716  28.797
  481ASN   HD22 7588  -3.092  -1.663  28.670
  481ASN      C 7589  -3.393  -1.380  28.653
  481ASN      O 7590  -3.505  -1.421  28.687
  482GLY      N 7591  -3.379  -1.275  28.571
  482GLY     HN 7592  -3.289  -1.236  28.553
  482GLY     CA 7593  -3.491  -1.209  28.502
  482GLY    HA1 7594  -3.558  -1.287  28.471
  482GLY    HA2 7595  -3.449  -1.159  28.416
  482GLY      C 7596  -3.571  -1.106  28.583
  482GLY      O 7597  -3.687  -1.081  28.550
  483VAL      N 7598  -3.511  -1.043  28.684
  483VAL     HN 7599  -3.423  -1.074  28.719
  483VAL     CA 7600  -3.567  -0.925  28.753
  483VAL     HA 7601  -3.642  -0.882  28.688
  483VAL     CB 7602  -3.630  -0.961  28.889
  483VAL     HB 7603  -3.648  -0.868  28.947
  483VAL    CG1 7604  -3.763  -1.035  28.871
  483VAL   HG11 7605  -3.747  -1.129  28.814
  483VAL   HG12 7606  -3.835  -0.971  28.815
  483VAL   HG13 7607  -3.806  -1.061  28.971
  483VAL    CG2 7608  -3.539  -1.044  28.980
  483VAL   HG21 7609  -3.446  -0.987  29.002
  483VAL   HG22 7610  -3.511  -1.139  28.930
  483VAL   HG23 7611  -3.590  -1.065  29.076
  483VAL      C 7612  -3.459  -0.818  28.772
  483VAL      O 7613  -3.340  -0.847  28.773
  484GLU      N 7614  -3.501  -0.692  28.786
  484GLU     HN 7615  -3.598  -0.670  28.790
  484GLU     CA 7616  -3.412  -0.576  28.796
  484GLU     HA 7617  -3.324  -0.596  28.735
  484GLU     CB 7618  -3.482  -0.448  28.748
  484GLU    HB1 7619  -3.426  -0.360  28.784
  484GLU    HB2 7620  -3.585  -0.446  28.790
  484GLU     CG 7621  -3.490  -0.443  28.595
  484GLU    HG1 7622  -3.552  -0.527  28.558
  484GLU    HG2 7623  -3.388  -0.451  28.552
  484GLU     CD 7624  -3.553  -0.311  28.549
  484GLU    OE1 7625  -3.478  -0.217  28.514
  484GLU    OE2 7626  -3.678  -0.301  28.546
  484GLU      C 7627  -3.356  -0.554  28.938
  484GLU      O 7628  -3.422  -0.582  29.038
  485GLY      N 7629  -3.235  -0.499  28.946
  485GLY     HN 7630  -3.180  -0.485  28.865
  485GLY     CA 7631  -3.171  -0.455  29.071
  485GLY    HA1 7632  -3.152  -0.542  29.132
  485GLY    HA2 7633  -3.239  -0.388  29.122
  485GLY      C 7634  -3.039  -0.382  29.044
  485GLY      O 7635  -3.009  -0.347  28.930
  486PHE      N 7636  -2.957  -0.360  29.147
  486PHE     HN 7637  -2.984  -0.378  29.241
  486PHE     CA 7638  -2.821  -0.309  29.127
  486PHE     HA 7639  -2.828  -0.215  29.075
  486PHE     CB 7640  -2.748  -0.290  29.261
  486PHE    HB1 7641  -2.740  -0.388  29.313
  486PHE    HB2 7642  -2.805  -0.218  29.324
  486PHE     CG 7643  -2.608  -0.236  29.243
  486PHE    CD1 7644  -2.588  -0.098  29.221
  486PHE    HD1 7645  -2.673  -0.031  29.220
  486PHE    CE1 7646  -2.459  -0.048  29.200
  486PHE    HE1 7647  -2.444   0.058  29.183
  486PHE     CZ 7648  -2.348  -0.135  29.202
  486PHE     HZ 7649  -2.249  -0.096  29.186
  486PHE    CD2 7650  -2.497  -0.323  29.245
  486PHE    HD2 7651  -2.512  -0.428  29.262
  486PHE    CE2 7652  -2.368  -0.272  29.225
  486PHE    HE2 7653  -2.283  -0.339  29.227
  486PHE      C 7654  -2.741  -0.399  29.031
  486PHE      O 7655  -2.732  -0.521  29.051
  487ASN      N 7656  -2.687  -0.340  28.924
  487ASN     HN 7657  -2.693  -0.241  28.914
  487ASN     CA 7658  -2.616  -0.408  28.815
  487ASN     HA 7659  -2.611  -0.340  28.731
  487ASN     CB 7660  -2.474  -0.448  28.861
  487ASN    HB1 7661  -2.436  -0.528  28.794
  487ASN    HB2 7662  -2.480  -0.488  28.965
  487ASN     CG 7663  -2.376  -0.332  28.859
  487ASN    OD1 7664  -2.402  -0.224  28.807
  487ASN    ND2 7665  -2.257  -0.352  28.910
  487ASN   HD21 7666  -2.190  -0.278  28.911
  487ASN   HD22 7667  -2.234  -0.441  28.949
  487ASN      C 7668  -2.699  -0.515  28.740
  487ASN      O 7669  -2.642  -0.602  28.674
  488CYS      N 7670  -2.832  -0.504  28.745
  488CYS     HN 7671  -2.875  -0.441  28.809
  488CYS     CA 7672  -2.926  -0.579  28.662
  488CYS     HA 7673  -2.873  -0.621  28.578
  488CYS     CB 7674  -2.987  -0.690  28.748
  488CYS    HB1 7675  -3.077  -0.729  28.696
  488CYS    HB2 7676  -3.019  -0.645  28.844
  488CYS     SG 7677  -2.877  -0.829  28.783
  488CYS      C 7678  -3.034  -0.483  28.610
  488CYS      O 7679  -3.133  -0.458  28.679
  489TYR      N 7680  -3.016  -0.427  28.490
  489TYR     HN 7681  -2.946  -0.460  28.427
  489TYR     CA 7682  -3.097  -0.315  28.441
  489TYR     HA 7683  -3.175  -0.295  28.514
  489TYR     CB 7684  -3.010  -0.190  28.421
  489TYR    HB1 7685  -3.077  -0.101  28.414
  489TYR    HB2 7686  -2.952  -0.201  28.327
  489TYR     CG 7687  -2.910  -0.160  28.531
  489TYR    CD1 7688  -2.954  -0.116  28.658
  489TYR    HD1 7689  -3.060  -0.109  28.678
  489TYR    CE1 7690  -2.861  -0.082  28.758
  489TYR    HE1 7691  -2.895  -0.051  28.855
  489TYR     CZ 7692  -2.723  -0.088  28.730
  489TYR     OH 7693  -2.633  -0.061  28.829
  489TYR     HH 7694  -2.549  -0.099  28.804
  489TYR    CD2 7695  -2.772  -0.166  28.504
  489TYR    HD2 7696  -2.737  -0.199  28.407
  489TYR    CE2 7697  -2.678  -0.130  28.603
  489TYR    HE2 7698  -2.572  -0.134  28.581
  489TYR      C 7699  -3.173  -0.347  28.312
  489TYR      O 7700  -3.118  -0.412  28.223
  490PHE      N 7701  -3.297  -0.301  28.295
  490PHE     HN 7702  -3.351  -0.265  28.371
  490PHE     CA 7703  -3.360  -0.301  28.163
  490PHE     HA 7704  -3.359  -0.403  28.125
  490PHE     CB 7705  -3.503  -0.249  28.174
  490PHE    HB1 7706  -3.500  -0.141  28.201
  490PHE    HB2 7707  -3.557  -0.306  28.253
  490PHE     CG 7708  -3.585  -0.261  28.047
  490PHE    CD1 7709  -3.630  -0.387  28.004
  490PHE    HD1 7710  -3.604  -0.476  28.060
  490PHE    CE1 7711  -3.707  -0.398  27.887
  490PHE    HE1 7712  -3.741  -0.496  27.854
  490PHE     CZ 7713  -3.739  -0.284  27.812
  490PHE     HZ 7714  -3.797  -0.293  27.722
  490PHE    CD2 7715  -3.618  -0.146  27.973
  490PHE    HD2 7716  -3.585  -0.049  28.006
  490PHE    CE2 7717  -3.696  -0.158  27.856
  490PHE    HE2 7718  -3.722  -0.069  27.800
  490PHE      C 7719  -3.273  -0.220  28.063
  490PHE      O 7720  -3.234  -0.107  28.096
  491PRO      N 7721  -3.236  -0.274  27.945
  491PRO     CD 7722  -3.283  -0.400  27.889
  491PRO    HD1 7723  -3.393  -0.396  27.876
  491PRO    HD2 7724  -3.255  -0.484  27.956
  491PRO     CA 7725  -3.126  -0.220  27.865
  491PRO     HA 7726  -3.048  -0.182  27.929
  491PRO     CB 7727  -3.083  -0.336  27.775
  491PRO    HB1 7728  -3.006  -0.399  27.825
  491PRO    HB2 7729  -3.042  -0.299  27.678
  491PRO     CG 7730  -3.212  -0.414  27.754
  491PRO    HG1 7731  -3.273  -0.369  27.672
  491PRO    HG2 7732  -3.192  -0.520  27.729
  491PRO      C 7733  -3.163  -0.096  27.782
  491PRO      O 7734  -3.075  -0.033  27.724
  492LEU      N 7735  -3.292  -0.061  27.775
  492LEU     HN 7736  -3.361  -0.114  27.823
  492LEU     CA 7737  -3.345   0.052  27.700
  492LEU     HA 7738  -3.264   0.095  27.642
  492LEU     CB 7739  -3.459   0.007  27.608
  492LEU    HB1 7740  -3.490   0.094  27.547
  492LEU    HB2 7741  -3.544  -0.025  27.672
  492LEU     CG 7742  -3.427  -0.109  27.511
  492LEU     HG 7743  -3.405  -0.201  27.569
  492LEU    CD1 7744  -3.549  -0.132  27.422
  492LEU   HD11 7745  -3.572  -0.041  27.364
  492LEU   HD12 7746  -3.637  -0.158  27.485
  492LEU   HD13 7747  -3.528  -0.215  27.351
  492LEU    CD2 7748  -3.307  -0.081  27.422
  492LEU   HD21 7749  -3.214  -0.082  27.483
  492LEU   HD22 7750  -3.317   0.019  27.375
  492LEU   HD23 7751  -3.299  -0.159  27.344
  492LEU      C 7752  -3.393   0.162  27.796
  492LEU      O 7753  -3.465   0.135  27.892
  493GLN      N 7754  -3.358   0.287  27.767
  493GLN     HN 7755  -3.299   0.306  27.688
  493GLN     CA 7756  -3.398   0.406  27.841
  493GLN     HA 7757  -3.451   0.375  27.929
  493GLN     CB 7758  -3.272   0.486  27.879
  493GLN    HB1 7759  -3.272   0.582  27.823
  493GLN    HB2 7760  -3.182   0.428  27.850
  493GLN     CG 7761  -3.263   0.517  28.029
  493GLN    HG1 7762  -3.349   0.582  28.057
  493GLN    HG2 7763  -3.168   0.571  28.049
  493GLN     CD 7764  -3.267   0.392  28.117
  493GLN    OE1 7765  -3.220   0.284  28.083
  493GLN    NE2 7766  -3.319   0.402  28.237
  493GLN   HE21 7767  -3.323   0.322  28.297
  493GLN   HE22 7768  -3.355   0.490  28.269
  493GLN      C 7769  -3.490   0.492  27.754
  493GLN      O 7770  -3.467   0.507  27.634
  494SER      N 7771  -3.592   0.552  27.815
  494SER     HN 7772  -3.612   0.536  27.911
  494SER     CA 7773  -3.681   0.645  27.746
  494SER     HA 7774  -3.685   0.618  27.642
  494SER     CB 7775  -3.821   0.639  27.808
  494SER    HB1 7776  -3.815   0.670  27.915
  494SER    HB2 7777  -3.859   0.535  27.802
  494SER     OG 7778  -3.912   0.724  27.742
  494SER    HG1 7779  -3.876   0.813  27.750
  494SER      C 7780  -3.624   0.787  27.754
  494SER      O 7781  -3.579   0.830  27.861
  495TYR      N 7782  -3.635   0.863  27.645
  495TYR     HN 7783  -3.644   0.825  27.554
  495TYR     CA 7784  -3.634   1.009  27.655
  495TYR     HA 7785  -3.548   1.039  27.713
  495TYR     CB 7786  -3.628   1.072  27.516
  495TYR    HB1 7787  -3.633   1.183  27.526
  495TYR    HB2 7788  -3.715   1.036  27.456
  495TYR     CG 7789  -3.503   1.041  27.436
  495TYR    CD1 7790  -3.380   1.099  27.472
  495TYR    HD1 7791  -3.375   1.165  27.557
  495TYR    CE1 7792  -3.264   1.072  27.396
  495TYR    HE1 7793  -3.170   1.117  27.424
  495TYR     CZ 7794  -3.272   0.986  27.285
  495TYR     OH 7795  -3.162   0.962  27.210
  495TYR     HH 7796  -3.088   1.011  27.247
  495TYR    CD2 7797  -3.510   0.956  27.324
  495TYR    HD2 7798  -3.605   0.911  27.296
  495TYR    CE2 7799  -3.395   0.929  27.248
  495TYR    HE2 7800  -3.401   0.865  27.161
  495TYR      C 7801  -3.761   1.057  27.728
  495TYR      O 7802  -3.863   0.988  27.727
  496GLY      N 7803  -3.757   1.174  27.790
  496GLY     HN 7804  -3.671   1.222  27.805
  496GLY     CA 7805  -3.876   1.242  27.842
  496GLY    HA1 7806  -3.863   1.261  27.947
  496GLY    HA2 7807  -3.962   1.179  27.826
  496GLY      C 7808  -3.893   1.374  27.767
  496GLY      O 7809  -3.828   1.473  27.800
  497PHE      N 7810  -3.976   1.372  27.663
  497PHE     HN 7811  -4.029   1.292  27.638
  497PHE     CA 7812  -3.994   1.489  27.576
  497PHE     HA 7813  -3.911   1.556  27.592
  497PHE     CB 7814  -4.000   1.443  27.430
  497PHE    HB1 7815  -4.030   1.529  27.367
  497PHE    HB2 7816  -4.075   1.361  27.422
  497PHE     CG 7817  -3.870   1.389  27.373
  497PHE    CD1 7818  -3.750   1.461  27.387
  497PHE    HD1 7819  -3.749   1.554  27.443
  497PHE    CE1 7820  -3.631   1.413  27.330
  497PHE    HE1 7821  -3.539   1.467  27.342
  497PHE     CZ 7822  -3.632   1.293  27.256
  497PHE     HZ 7823  -3.541   1.256  27.212
  497PHE    CD2 7824  -3.871   1.269  27.299
  497PHE    HD2 7825  -3.962   1.214  27.288
  497PHE    CE2 7826  -3.752   1.222  27.240
  497PHE    HE2 7827  -3.753   1.130  27.183
  497PHE      C 7828  -4.118   1.569  27.619
  497PHE      O 7829  -4.231   1.538  27.581
  498GLN      N 7830  -4.095   1.677  27.693
  498GLN     HN 7831  -4.006   1.690  27.737
  498GLN     CA 7832  -4.190   1.785  27.718
  498GLN     HA 7833  -4.289   1.749  27.692
  498GLN     CB 7834  -4.186   1.829  27.865
  498GLN    HB1 7835  -4.232   1.929  27.873
  498GLN    HB2 7836  -4.080   1.835  27.897
  498GLN     CG 7837  -4.260   1.734  27.961
  498GLN    HG1 7838  -4.344   1.687  27.906
  498GLN    HG2 7839  -4.301   1.794  28.045
  498GLN     CD 7840  -4.174   1.622  28.021
  498GLN    OE1 7841  -4.063   1.593  27.980
  498GLN    NE2 7842  -4.223   1.553  28.122
  498GLN   HE21 7843  -4.169   1.479  28.163
  498GLN   HE22 7844  -4.314   1.574  28.158
  498GLN      C 7845  -4.157   1.904  27.627
  498GLN      O 7846  -4.039   1.933  27.605
  499PRO      N 7847  -4.258   1.979  27.577
  499PRO     CD 7848  -4.400   1.959  27.600
  499PRO    HD1 7849  -4.417   1.939  27.708
  499PRO    HD2 7850  -4.436   1.874  27.539
  499PRO     CA 7851  -4.236   2.094  27.489
  499PRO     HA 7852  -4.171   2.066  27.408
  499PRO     CB 7853  -4.375   2.140  27.446
  499PRO    HB1 7854  -4.403   2.095  27.348
  499PRO    HB2 7855  -4.380   2.251  27.438
  499PRO     CG 7856  -4.467   2.089  27.557
  499PRO    HG1 7857  -4.472   2.162  27.641
  499PRO    HG2 7858  -4.570   2.071  27.519
  499PRO      C 7859  -4.155   2.207  27.555
  499PRO      O 7860  -4.094   2.288  27.486
  500THR      N 7861  -4.149   2.209  27.689
  500THR     HN 7862  -4.198   2.140  27.742
  500THR     CA 7863  -4.075   2.306  27.770
  500THR     HA 7864  -4.072   2.400  27.716
  500THR     CB 7865  -4.147   2.325  27.905
  500THR     HB 7866  -4.085   2.388  27.972
  500THR    OG1 7867  -4.167   2.200  27.967
  500THR    HG1 7868  -4.083   2.176  28.008
  500THR    CG2 7869  -4.284   2.391  27.889
  500THR   HG21 7870  -4.349   2.328  27.824
  500THR   HG22 7871  -4.272   2.491  27.842
  500THR   HG23 7872  -4.332   2.402  27.988
  500THR      C 7873  -3.929   2.268  27.796
  500THR      O 7874  -3.858   2.343  27.863
  501ASN      N 7875  -3.879   2.156  27.742
  501ASN     HN 7876  -3.936   2.091  27.692
  501ASN     CA 7877  -3.737   2.121  27.755
  501ASN     HA 7878  -3.710   2.124  27.859
  501ASN     CB 7879  -3.710   1.981  27.696
  501ASN    HB1 7880  -3.600   1.965  27.692
  501ASN    HB2 7881  -3.751   1.978  27.593
  501ASN     CG 7882  -3.772   1.865  27.774
  501ASN    OD1 7883  -3.825   1.879  27.882
  501ASN    ND2 7884  -3.757   1.745  27.723
  501ASN   HD21 7885  -3.796   1.666  27.770
  501ASN   HD22 7886  -3.708   1.732  27.637
  501ASN      C 7887  -3.645   2.226  27.687
  501ASN      O 7888  -3.683   2.288  27.587
  502GLY      N 7889  -3.522   2.241  27.737
  502GLY     HN 7890  -3.497   2.203  27.826
  502GLY     CA 7891  -3.416   2.315  27.667
  502GLY    HA1 7892  -3.331   2.323  27.733
  502GLY    HA2 7893  -3.454   2.413  27.642
  502GLY      C 7894  -3.374   2.242  27.539
  502GLY      O 7895  -3.395   2.122  27.527
  503VAL      N 7896  -3.316   2.313  27.442
  503VAL     HN 7897  -3.280   2.404  27.458
  503VAL     CA 7898  -3.300   2.261  27.304
  503VAL     HA 7899  -3.397   2.229  27.269
  503VAL     CB 7900  -3.244   2.370  27.211
  503VAL     HB 7901  -3.148   2.407  27.253
  503VAL    CG1 7902  -3.217   2.319  27.069
  503VAL   HG11 7903  -3.307   2.266  27.030
  503VAL   HG12 7904  -3.132   2.248  27.070
  503VAL   HG13 7905  -3.195   2.404  27.001
  503VAL    CG2 7906  -3.342   2.487  27.199
  503VAL   HG21 7907  -3.361   2.531  27.300
  503VAL   HG22 7908  -3.439   2.451  27.159
  503VAL   HG23 7909  -3.301   2.565  27.133
  503VAL      C 7910  -3.218   2.132  27.296
  503VAL      O 7911  -3.252   2.043  27.218
  504GLY      N 7912  -3.118   2.113  27.382
  504GLY     HN 7913  -3.089   2.185  27.444
  504GLY     CA 7914  -3.042   1.988  27.390
  504GLY    HA1 7915  -2.960   2.003  27.459
  504GLY    HA2 7916  -3.004   1.966  27.291
  504GLY      C 7917  -3.125   1.867  27.438
  504GLY      O 7918  -3.089   1.754  27.410
  505TYR      N 7919  -3.238   1.892  27.506
  505TYR     HN 7920  -3.263   1.986  27.525
  505TYR     CA 7921  -3.334   1.793  27.557
  505TYR     HA 7922  -3.294   1.695  27.540
  505TYR     CB 7923  -3.355   1.817  27.707
  505TYR    HB1 7924  -3.445   1.761  27.741
  505TYR    HB2 7925  -3.369   1.926  27.726
  505TYR     CG 7926  -3.239   1.771  27.794
  505TYR    CD1 7927  -3.126   1.854  27.811
  505TYR    HD1 7928  -3.123   1.951  27.763
  505TYR    CE1 7929  -3.018   1.810  27.890
  505TYR    HE1 7930  -2.932   1.874  27.904
  505TYR     CZ 7931  -3.022   1.683  27.950
  505TYR     OH 7932  -2.918   1.642  28.027
  505TYR     HH 7933  -2.846   1.704  28.016
  505TYR    CD2 7934  -3.242   1.643  27.853
  505TYR    HD2 7935  -3.328   1.580  27.839
  505TYR    CE2 7936  -3.134   1.599  27.932
  505TYR    HE2 7937  -3.137   1.501  27.977
  505TYR      C 7938  -3.468   1.793  27.481
  505TYR      O 7939  -3.558   1.717  27.514
  506GLN      N 7940  -3.485   1.879  27.380
  506GLN     HN 7941  -3.421   1.954  27.363
  506GLN     CA 7942  -3.597   1.871  27.286
  506GLN     HA 7943  -3.686   1.848  27.343
  506GLN     CB 7944  -3.613   2.004  27.211
  506GLN    HB1 7945  -3.685   1.990  27.127
  506GLN    HB2 7946  -3.515   2.034  27.170
  506GLN     CG 7947  -3.666   2.115  27.303
  506GLN    HG1 7948  -3.595   2.128  27.387
  506GLN    HG2 7949  -3.765   2.084  27.343
  506GLN     CD 7950  -3.682   2.250  27.233
  506GLN    OE1 7951  -3.676   2.262  27.111
  506GLN    NE2 7952  -3.701   2.356  27.308
  506GLN   HE21 7953  -3.704   2.347  27.407
  506GLN   HE22 7954  -3.712   2.446  27.265
  506GLN      C 7955  -3.575   1.756  27.186
  506GLN      O 7956  -3.460   1.721  27.158
  507PRO      N 7957  -3.682   1.699  27.129
  507PRO     CD 7958  -3.823   1.725  27.156
  507PRO    HD1 7959  -3.843   1.833  27.146
  507PRO    HD2 7960  -3.847   1.691  27.259
  507PRO     CA 7961  -3.669   1.595  27.028
  507PRO     HA 7962  -3.590   1.527  27.056
  507PRO     CB 7963  -3.806   1.529  27.018
  507PRO    HB1 7964  -3.817   1.446  27.090
  507PRO    HB2 7965  -3.825   1.491  26.915
  507PRO     CG 7966  -3.901   1.644  27.052
  507PRO    HG1 7967  -3.923   1.706  26.962
  507PRO    HG2 7968  -3.996   1.606  27.094
  507PRO      C 7969  -3.619   1.651  26.894
  507PRO      O 7970  -3.660   1.758  26.848
  508TYR      N 7971  -3.530   1.575  26.832
  508TYR     HN 7972  -3.493   1.495  26.878
  508TYR     CA 7973  -3.477   1.595  26.698
  508TYR     HA 7974  -3.533   1.674  26.651
  508TYR     CB 7975  -3.328   1.631  26.704
  508TYR    HB1 7976  -3.279   1.602  26.608
  508TYR    HB2 7977  -3.280   1.578  26.789
  508TYR     CG 7978  -3.302   1.779  26.723
  508TYR    CD1 7979  -3.335   1.842  26.844
  508TYR    HD1 7980  -3.379   1.785  26.924
  508TYR    CE1 7981  -3.312   1.980  26.861
  508TYR    HE1 7982  -3.337   2.028  26.954
  508TYR     CZ 7983  -3.256   2.055  26.756
  508TYR     OH 7984  -3.241   2.189  26.770
  508TYR     HH 7985  -3.188   2.220  26.696
  508TYR    CD2 7986  -3.244   1.854  26.619
  508TYR    HD2 7987  -3.217   1.805  26.526
  508TYR    CE2 7988  -3.221   1.992  26.634
  508TYR    HE2 7989  -3.177   2.049  26.554
  508TYR      C 7990  -3.499   1.469  26.614
  508TYR      O 7991  -3.460   1.358  26.654
  509ARG      N 7992  -3.558   1.488  26.496
  509ARG     HN 7993  -3.601   1.575  26.475
  509ARG     CA 7994  -3.570   1.389  26.389
  509ARG     HA 7995  -3.578   1.291  26.434
  509ARG     CB 7996  -3.694   1.419  26.304
  509ARG    HB1 7997  -3.690   1.361  26.209
  509ARG    HB2 7998  -3.697   1.528  26.280
  509ARG     CG 7999  -3.819   1.381  26.382
  509ARG    HG1 8000  -3.822   1.440  26.476
  509ARG    HG2 8001  -3.812   1.273  26.409
  509ARG     CD 8002  -3.948   1.404  26.305
  509ARG    HD1 8003  -3.943   1.353  26.207
  509ARG    HD2 8004  -3.965   1.513  26.291
  509ARG     NE 8005  -4.061   1.349  26.381
  509ARG     HE 8006  -4.045   1.333  26.478
  509ARG     CZ 8007  -4.180   1.318  26.335
  509ARG    NH1 8008  -4.208   1.329  26.209
  509ARG   HH11 8009  -4.294   1.291  26.173
  509ARG   HH12 8010  -4.145   1.375  26.147
  509ARG    NH2 8011  -4.271   1.273  26.415
  509ARG   HH21 8012  -4.256   1.277  26.514
  509ARG   HH22 8013  -4.356   1.236  26.379
  509ARG      C 8014  -3.444   1.385  26.304
  509ARG      O 8015  -3.395   1.488  26.258
  510VAL      N 8016  -3.395   1.264  26.280
  510VAL     HN 8017  -3.440   1.183  26.317
  510VAL     CA 8018  -3.275   1.238  26.202
  510VAL     HA 8019  -3.245   1.331  26.156
  510VAL     CB 8020  -3.162   1.183  26.290
  510VAL     HB 8021  -3.195   1.088  26.337
  510VAL    CG1 8022  -3.036   1.156  26.207
  510VAL   HG11 8023  -3.011   1.246  26.146
  510VAL   HG12 8024  -3.052   1.070  26.140
  510VAL   HG13 8025  -2.950   1.135  26.275
  510VAL    CG2 8026  -3.126   1.280  26.403
  510VAL   HG21 8027  -3.214   1.298  26.467
  510VAL   HG22 8028  -3.093   1.378  26.360
  510VAL   HG23 8029  -3.044   1.238  26.465
  510VAL      C 8030  -3.310   1.142  26.090
  510VAL      O 8031  -3.382   1.044  26.111
  511VAL      N 8032  -3.261   1.172  25.970
  511VAL     HN 8033  -3.216   1.259  25.953
  511VAL     CA 8034  -3.268   1.083  25.853
  511VAL     HA 8035  -3.304   0.987  25.887
  511VAL     CB 8036  -3.362   1.139  25.744
  511VAL     HB 8037  -3.327   1.240  25.714
  511VAL    CG1 8038  -3.364   1.048  25.621
  511VAL   HG11 8039  -3.383   0.942  25.651
  511VAL   HG12 8040  -3.267   1.053  25.568
  511VAL   HG13 8041  -3.446   1.079  25.552
  511VAL    CG2 8042  -3.506   1.154  25.795
  511VAL   HG21 8043  -3.509   1.224  25.882
  511VAL   HG22 8044  -3.545   1.055  25.828
  511VAL   HG23 8045  -3.570   1.195  25.715
  511VAL      C 8046  -3.127   1.058  25.800
  511VAL      O 8047  -3.049   1.152  25.781
  512VAL      N 8048  -3.095   0.932  25.774
  512VAL     HN 8049  -3.153   0.857  25.805
  512VAL     CA 8050  -2.976   0.891  25.700
  512VAL     HA 8051  -2.924   0.981  25.669
  512VAL     CB 8052  -2.882   0.803  25.785
  512VAL     HB 8053  -2.943   0.725  25.836
  512VAL    CG1 8054  -2.775   0.734  25.699
  512VAL   HG11 8055  -2.725   0.809  25.634
  512VAL   HG12 8056  -2.823   0.657  25.634
  512VAL   HG13 8057  -2.699   0.687  25.764
  512VAL    CG2 8058  -2.812   0.887  25.892
  512VAL   HG21 8059  -2.887   0.934  25.959
  512VAL   HG22 8060  -2.752   0.967  25.843
  512VAL   HG23 8061  -2.746   0.823  25.953
  512VAL      C 8062  -3.015   0.824  25.569
  512VAL      O 8063  -3.087   0.724  25.569
  513LEU      N 8064  -2.961   0.874  25.459
  513LEU     HN 8065  -2.907   0.958  25.461
  513LEU     CA 8066  -2.976   0.812  25.328
  513LEU     HA 8067  -3.056   0.739  25.334
  513LEU     CB 8068  -3.009   0.920  25.223
  513LEU    HB1 8069  -3.019   0.870  25.124
  513LEU    HB2 8070  -2.924   0.991  25.220
  513LEU     CG 8071  -3.138   0.999  25.250
  513LEU     HG 8072  -3.128   1.056  25.345
  513LEU    CD1 8073  -3.164   1.096  25.134
  513LEU   HD11 8074  -3.175   1.040  25.039
  513LEU   HD12 8075  -3.078   1.166  25.124
  513LEU   HD13 8076  -3.257   1.153  25.153
  513LEU    CD2 8077  -3.261   0.910  25.265
  513LEU   HD21 8078  -3.247   0.840  25.350
  513LEU   HD22 8079  -3.276   0.850  25.173
  513LEU   HD23 8080  -3.351   0.972  25.285
  513LEU      C 8081  -2.846   0.739  25.296
  513LEU      O 8082  -2.741   0.803  25.290
  514SER      N 8083  -2.850   0.607  25.279
  514SER     HN 8084  -2.936   0.557  25.289
  514SER     CA 8085  -2.735   0.522  25.245
  514SER     HA 8086  -2.647   0.585  25.240
  514SER     CB 8087  -2.716   0.413  25.350
  514SER    HB1 8088  -2.642   0.338  25.315
  514SER    HB2 8089  -2.813   0.362  25.370
  514SER     OG 8090  -2.669   0.473  25.469
  514SER    HG1 8091  -2.746   0.511  25.512
  514SER      C 8092  -2.747   0.459  25.106
  514SER      O 8093  -2.853   0.409  25.069
  515PHE      N 8094  -2.639   0.458  25.028
  515PHE     HN 8095  -2.548   0.476  25.065
  515PHE     CA 8096  -2.644   0.429  24.884
  515PHE     HA 8097  -2.745   0.402  24.858
  515PHE     CB 8098  -2.600   0.555  24.809
  515PHE    HB1 8099  -2.625   0.543  24.702
  515PHE    HB2 8100  -2.490   0.567  24.822
  515PHE     CG 8101  -2.662   0.687  24.853
  515PHE    CD1 8102  -2.797   0.715  24.824
  515PHE    HD1 8103  -2.857   0.643  24.772
  515PHE    CE1 8104  -2.854   0.838  24.863
  515PHE    HE1 8105  -2.958   0.858  24.843
  515PHE     CZ 8106  -2.775   0.934  24.928
  515PHE     HZ 8107  -2.818   1.028  24.959
  515PHE    CD2 8108  -2.583   0.784  24.917
  515PHE    HD2 8109  -2.479   0.763  24.938
  515PHE    CE2 8110  -2.639   0.907  24.954
  515PHE    HE2 8111  -2.578   0.981  25.003
  515PHE      C 8112  -2.552   0.311  24.846
  515PHE      O 8113  -2.439   0.306  24.895
  516GLU      N 8114  -2.595   0.218  24.758
  516GLU     HN 8115  -2.686   0.220  24.719
  516GLU     CA 8116  -2.509   0.105  24.714
  516GLU     HA 8117  -2.407   0.132  24.739
  516GLU     CB 8118  -2.546  -0.028  24.782
  516GLU    HB1 8119  -2.559  -0.010  24.890
  516GLU    HB2 8120  -2.461  -0.099  24.767
  516GLU     CG 8121  -2.674  -0.096  24.729
  516GLU    HG1 8122  -2.679  -0.082  24.619
  516GLU    HG2 8123  -2.762  -0.047  24.776
  516GLU     CD 8124  -2.682  -0.247  24.759
  516GLU    OE1 8125  -2.600  -0.300  24.838
  516GLU    OE2 8126  -2.766  -0.317  24.697
  516GLU      C 8127  -2.496   0.083  24.562
  516GLU      O 8128  -2.583   0.120  24.482
  517LEU      N 8129  -2.389   0.012  24.524
  517LEU     HN 8130  -2.314  -0.000  24.588
  517LEU     CA 8131  -2.369  -0.052  24.395
  517LEU     HA 8132  -2.465  -0.064  24.347
  517LEU     CB 8133  -2.275   0.034  24.308
  517LEU    HB1 8134  -2.236  -0.030  24.226
  517LEU    HB2 8135  -2.190   0.067  24.371
  517LEU     CG 8136  -2.340   0.159  24.246
  517LEU     HG 8137  -2.380   0.224  24.327
  517LEU    CD1 8138  -2.236   0.234  24.164
  517LEU   HD11 8139  -2.196   0.169  24.083
  517LEU   HD12 8140  -2.151   0.265  24.230
  517LEU   HD13 8141  -2.282   0.324  24.118
  517LEU    CD2 8142  -2.455   0.124  24.150
  517LEU   HD21 8143  -2.534   0.068  24.204
  517LEU   HD22 8144  -2.417   0.060  24.067
  517LEU   HD23 8145  -2.499   0.217  24.109
  517LEU      C 8146  -2.310  -0.192  24.420
  517LEU      O 8147  -2.215  -0.208  24.497
  518LEU      N 8148  -2.367  -0.294  24.355
  518LEU     HN 8149  -2.441  -0.277  24.290
  518LEU     CA 8150  -2.331  -0.436  24.370
  518LEU     HA 8151  -2.226  -0.442  24.397
  518LEU     CB 8152  -2.421  -0.495  24.481
  518LEU    HB1 8153  -2.518  -0.523  24.435
  518LEU    HB2 8154  -2.439  -0.416  24.557
  518LEU     CG 8155  -2.364  -0.619  24.553
  518LEU     HG 8156  -2.319  -0.687  24.477
  518LEU    CD1 8157  -2.257  -0.582  24.655
  518LEU   HD11 8158  -2.300  -0.515  24.733
  518LEU   HD12 8159  -2.173  -0.529  24.605
  518LEU   HD13 8160  -2.219  -0.674  24.705
  518LEU    CD2 8161  -2.475  -0.694  24.626
  518LEU   HD21 8162  -2.552  -0.728  24.553
  518LEU   HD22 8163  -2.523  -0.628  24.701
  518LEU   HD23 8164  -2.433  -0.784  24.676
  518LEU      C 8165  -2.346  -0.505  24.233
  518LEU      O 8166  -2.345  -0.437  24.130
  519HSD      N 8167  -2.365  -0.637  24.227
  519HSD     HN 8168  -2.363  -0.693  24.309
  519HSD     CA 8169  -2.389  -0.710  24.102
  519HSD     HA 8170  -2.337  -0.659  24.022
  519HSD     CB 8171  -2.336  -0.854  24.117
  519HSD    HB1 8172  -2.338  -0.903  24.017
  519HSD    HB2 8173  -2.404  -0.909  24.186
  519HSD    ND1 8174  -2.090  -0.779  24.144
  519HSD    HD1 8175  -2.091  -0.706  24.076
  519HSD     CG 8176  -2.195  -0.864  24.171
  519HSD    CE1 8177  -1.988  -0.811  24.225
  519HSD    HE1 8178  -1.891  -0.760  24.223
  519HSD    NE2 8179  -2.022  -0.912  24.306
  519HSD    CD2 8180  -2.154  -0.946  24.273
  519HSD    HD2 8181  -2.206  -1.025  24.326
  519HSD      C 8182  -2.537  -0.703  24.059
  519HSD      O 8183  -2.605  -0.804  24.040
  520ALA      N 8184  -2.587  -0.580  24.044
  520ALA     HN 8185  -2.532  -0.500  24.069
  520ALA     CA 8186  -2.720  -0.546  23.994
  520ALA     HA 8187  -2.744  -0.613  23.912
  520ALA     CB 8188  -2.822  -0.560  24.107
  520ALA    HB1 8189  -2.796  -0.491  24.191
  520ALA    HB2 8190  -2.822  -0.664  24.146
  520ALA    HB3 8191  -2.924  -0.533  24.071
  520ALA      C 8192  -2.721  -0.403  23.934
  520ALA      O 8193  -2.644  -0.317  23.979
  521PRO      N 8194  -2.806  -0.374  23.834
  521PRO     CD 8195  -2.895  -0.469  23.769
  521PRO    HD1 8196  -2.952  -0.526  23.846
  521PRO    HD2 8197  -2.836  -0.540  23.707
  521PRO     CA 8198  -2.815  -0.244  23.767
  521PRO     HA 8199  -2.716  -0.208  23.743
  521PRO     CB 8200  -2.904  -0.265  23.644
  521PRO    HB1 8201  -2.843  -0.286  23.553
  521PRO    HB2 8202  -2.968  -0.176  23.625
  521PRO     CG 8203  -2.989  -0.386  23.682
  521PRO    HG1 8204  -3.079  -0.355  23.739
  521PRO    HG2 8205  -3.021  -0.442  23.592
  521PRO      C 8206  -2.866  -0.130  23.857
  521PRO      O 8207  -2.937  -0.152  23.955
  522ALA      N 8208  -2.830  -0.006  23.824
  522ALA     HN 8209  -2.776   0.011  23.742
  522ALA     CA 8210  -2.865   0.112  23.902
  522ALA     HA 8211  -2.857   0.088  24.007
  522ALA     CB 8212  -2.766   0.223  23.864
  522ALA    HB1 8213  -2.786   0.258  23.761
  522ALA    HB2 8214  -2.662   0.185  23.870
  522ALA    HB3 8215  -2.779   0.309  23.934
  522ALA      C 8216  -3.013   0.154  23.883
  522ALA      O 8217  -3.050   0.202  23.776
  523THR      N 8218  -3.098   0.133  23.984
  523THR     HN 8219  -3.066   0.097  24.071
  523THR     CA 8220  -3.243   0.163  23.977
  523THR     HA 8221  -3.269   0.173  23.873
  523THR     CB 8222  -3.328   0.052  24.042
  523THR     HB 8223  -3.433   0.062  24.007
  523THR    OG1 8224  -3.327   0.059  24.182
  523THR    HG1 8225  -3.253   0.005  24.211
  523THR    CG2 8226  -3.283  -0.088  24.002
  523THR   HG21 8227  -3.185  -0.112  24.049
  523THR   HG22 8228  -3.273  -0.095  23.892
  523THR   HG23 8229  -3.358  -0.163  24.037
  523THR      C 8230  -3.284   0.297  24.039
  523THR      O 8231  -3.398   0.340  24.022
  524VAL      N 8232  -3.194   0.366  24.110
  524VAL     HN 8233  -3.101   0.331  24.121
  524VAL     CA 8234  -3.218   0.495  24.177
  524VAL     HA 8235  -3.320   0.524  24.156
  524VAL     CB 8236  -3.196   0.487  24.329
  524VAL     HB 8237  -3.090   0.459  24.349
  524VAL    CG1 8238  -3.226   0.621  24.397
  524VAL   HG11 8239  -3.325   0.659  24.365
  524VAL   HG12 8240  -3.149   0.696  24.370
  524VAL   HG13 8241  -3.227   0.607  24.508
  524VAL    CG2 8242  -3.287   0.383  24.392
  524VAL   HG21 8243  -3.267   0.283  24.348
  524VAL   HG22 8244  -3.394   0.409  24.373
  524VAL   HG23 8245  -3.269   0.378  24.501
  524VAL      C 8246  -3.126   0.601  24.119
  524VAL      O 8247  -3.006   0.577  24.111
  525CYS      N 8248  -3.179   0.715  24.076
  525CYS     HN 8249  -3.276   0.733  24.090
  525CYS     CA 8250  -3.106   0.822  24.008
  525CYS     HA 8251  -3.001   0.814  24.032
  525CYS     CB 8252  -3.128   0.807  23.857
  525CYS    HB1 8253  -3.085   0.896  23.806
  525CYS    HB2 8254  -3.238   0.806  23.838
  525CYS     SG 8255  -3.057   0.658  23.783
  525CYS      C 8256  -3.147   0.962  24.058
  525CYS      O 8257  -3.219   0.973  24.158
  526GLY      N 8258  -3.108   1.068  23.988
  526GLY     HN 8259  -3.045   1.057  23.911
  526GLY     CA 8260  -3.148   1.207  24.014
  526GLY    HA1 8261  -3.068   1.257  24.067
  526GLY    HA2 8262  -3.238   1.205  24.074
  526GLY      C 8263  -3.177   1.280  23.882
  526GLY      O 8264  -3.124   1.242  23.777
  527PRO      N 8265  -3.270   1.377  23.881
  527PRO     CD 8266  -3.340   1.430  23.997
  527PRO    HD1 8267  -3.266   1.464  24.073
  527PRO    HD2 8268  -3.405   1.351  24.041
  527PRO     CA 8269  -3.330   1.428  23.758
  527PRO     HA 8270  -3.351   1.346  23.691
  527PRO     CB 8271  -3.455   1.505  23.802
  527PRO    HB1 8272  -3.545   1.440  23.799
  527PRO    HB2 8273  -3.472   1.593  23.737
  527PRO     CG 8274  -3.423   1.547  23.945
  527PRO    HG1 8275  -3.365   1.642  23.947
  527PRO    HG2 8276  -3.515   1.560  24.005
  527PRO      C 8277  -3.237   1.514  23.673
  527PRO      O 8278  -3.155   1.590  23.726
  528LYS      N 8279  -3.255   1.508  23.540
  528LYS     HN 8280  -3.312   1.437  23.501
  528LYS     CA 8281  -3.196   1.600  23.442
  528LYS     HA 8282  -3.144   1.678  23.495
  528LYS     CB 8283  -3.100   1.522  23.352
  528LYS    HB1 8284  -3.158   1.447  23.294
  528LYS    HB2 8285  -3.026   1.469  23.415
  528LYS     CG 8286  -3.026   1.614  23.254
  528LYS    HG1 8287  -2.972   1.692  23.311
  528LYS    HG2 8288  -3.100   1.664  23.187
  528LYS     CD 8289  -2.926   1.534  23.170
  528LYS    HD1 8290  -2.981   1.460  23.108
  528LYS    HD2 8291  -2.856   1.480  23.237
  528LYS     CE 8292  -2.847   1.629  23.079
  528LYS    HE1 8293  -2.797   1.706  23.140
  528LYS    HE2 8294  -2.915   1.676  23.005
  528LYS     NZ 8295  -2.742   1.555  23.004
  528LYS    HZ1 8296  -2.787   1.482  22.945
  528LYS    HZ2 8297  -2.676   1.510  23.071
  528LYS    HZ3 8298  -2.690   1.621  22.943
  528LYS      C 8299  -3.306   1.671  23.361
  528LYS      O 8300  -3.383   1.606  23.291
  529LYS      N 8301  -3.310   1.804  23.368
  529LYS     HN 8302  -3.247   1.854  23.427
  529LYS     CA 8303  -3.404   1.887  23.293
  529LYS     HA 8304  -3.504   1.849  23.308
  529LYS     CB 8305  -3.393   2.032  23.346
  529LYS    HB1 8306  -3.294   2.073  23.316
  529LYS    HB2 8307  -3.399   2.030  23.457
  529LYS     CG 8308  -3.503   2.125  23.292
  529LYS    HG1 8309  -3.583   2.135  23.369
  529LYS    HG2 8310  -3.548   2.080  23.201
  529LYS     CD 8311  -3.447   2.264  23.258
  529LYS    HD1 8312  -3.359   2.252  23.191
  529LYS    HD2 8313  -3.415   2.314  23.352
  529LYS     CE 8314  -3.553   2.349  23.189
  529LYS    HE1 8315  -3.639   2.365  23.257
  529LYS    HE2 8316  -3.587   2.298  23.096
  529LYS     NZ 8317  -3.500   2.482  23.151
  529LYS    HZ1 8318  -3.419   2.470  23.086
  529LYS    HZ2 8319  -3.468   2.532  23.237
  529LYS    HZ3 8320  -3.574   2.537  23.104
  529LYS      C 8321  -3.377   1.881  23.142
  529LYS      O 8322  -3.263   1.893  23.099
  530SER      N 8323  -3.483   1.865  23.063
  530SER     HN 8324  -3.572   1.842  23.102
  530SER     CA 8325  -3.482   1.879  22.917
  530SER     HA 8326  -3.393   1.831  22.878
  530SER     CB 8327  -3.608   1.813  22.859
  530SER    HB1 8328  -3.604   1.815  22.748
  530SER    HB2 8329  -3.698   1.868  22.894
  530SER     OG 8330  -3.616   1.679  22.902
  530SER    HG1 8331  -3.647   1.629  22.827
  530SER      C 8332  -3.478   2.026  22.872
  530SER      O 8333  -3.496   2.117  22.952
  531THR      N 8334  -3.460   2.051  22.742
  531THR     HN 8335  -3.441   1.977  22.677
  531THR     CA 8336  -3.465   2.186  22.683
  531THR     HA 8337  -3.521   2.249  22.750
  531THR     CB 8338  -3.326   2.247  22.659
  531THR     HB 8339  -3.337   2.353  22.631
  531THR    OG1 8340  -3.257   2.179  22.557
  531THR    HG1 8341  -3.200   2.245  22.516
  531THR    CG2 8342  -3.236   2.245  22.783
  531THR   HG21 8343  -3.206   2.141  22.807
  531THR   HG22 8344  -3.291   2.287  22.870
  531THR   HG23 8345  -3.145   2.305  22.764
  531THR      C 8346  -3.546   2.186  22.553
  531THR      O 8347  -3.575   2.080  22.498
  532ASN      N 8348  -3.589   2.304  22.507
  532ASN     HN 8349  -3.560   2.390  22.547
  532ASN     CA 8350  -3.683   2.314  22.395
  532ASN     HA 8351  -3.765   2.246  22.413
  532ASN     CB 8352  -3.733   2.459  22.385
  532ASN    HB1 8353  -3.655   2.521  22.337
  532ASN    HB2 8354  -3.753   2.498  22.488
  532ASN     CG 8355  -3.861   2.473  22.304
  532ASN    OD1 8356  -3.901   2.384  22.230
  532ASN    ND2 8357  -3.931   2.583  22.316
  532ASN   HD21 8358  -4.016   2.595  22.263
  532ASN   HD22 8359  -3.900   2.656  22.378
  532ASN      C 8360  -3.623   2.260  22.264
  532ASN      O 8361  -3.517   2.303  22.218
  533LEU      N 8362  -3.692   2.164  22.202
  533LEU     HN 8363  -3.784   2.142  22.233
  533LEU     CA 8364  -3.648   2.083  22.088
  533LEU     HA 8365  -3.541   2.073  22.093
  533LEU     CB 8366  -3.716   1.944  22.095
  533LEU    HB1 8367  -3.693   1.901  22.194
  533LEU    HB2 8368  -3.669   1.881  22.016
  533LEU     CG 8369  -3.869   1.934  22.075
  533LEU     HG 8370  -3.898   1.984  21.980
  533LEU    CD1 8371  -3.907   1.786  22.070
  533LEU   HD11 8372  -3.878   1.736  22.165
  533LEU   HD12 8373  -3.854   1.736  21.986
  533LEU   HD13 8374  -4.017   1.776  22.056
  533LEU    CD2 8375  -3.953   2.001  22.184
  533LEU   HD21 8376  -3.943   2.111  22.177
  533LEU   HD22 8377  -3.918   1.968  22.284
  533LEU   HD23 8378  -4.060   1.974  22.171
  533LEU      C 8379  -3.657   2.154  21.952
  533LEU      O 8380  -3.729   2.113  21.860
  534VAL      N 8381  -3.583   2.264  21.938
  534VAL     HN 8382  -3.522   2.293  22.011
  534VAL     CA 8383  -3.582   2.351  21.819
  534VAL     HA 8384  -3.684   2.378  21.796
  534VAL     CB 8385  -3.499   2.478  21.845
  534VAL     HB 8386  -3.493   2.538  21.751
  534VAL    CG1 8387  -3.562   2.563  21.955
  534VAL   HG11 8388  -3.568   2.505  22.050
  534VAL   HG12 8389  -3.665   2.593  21.926
  534VAL   HG13 8390  -3.501   2.654  21.973
  534VAL    CG2 8391  -3.353   2.448  21.881
  534VAL   HG21 8392  -3.304   2.393  21.798
  534VAL   HG22 8393  -3.349   2.386  21.972
  534VAL   HG23 8394  -3.298   2.543  21.897
  534VAL      C 8395  -3.534   2.282  21.690
  534VAL      O 8396  -3.452   2.191  21.692
  535LYS      N 8397  -3.585   2.329  21.575
  535LYS     HN 8398  -3.645   2.408  21.575
  535LYS     CA 8399  -3.561   2.269  21.442
  535LYS     HA 8400  -3.523   2.169  21.457
  535LYS     CB 8401  -3.690   2.265  21.357
  535LYS    HB1 8402  -3.681   2.180  21.287
  535LYS    HB2 8403  -3.695   2.359  21.299
  535LYS     CG 8404  -3.824   2.249  21.432
  535LYS    HG1 8405  -3.905   2.246  21.356
  535LYS    HG2 8406  -3.838   2.339  21.496
  535LYS     CD 8407  -3.835   2.124  21.520
  535LYS    HD1 8408  -3.747   2.117  21.587
  535LYS    HD2 8409  -3.841   2.033  21.457
  535LYS     CE 8410  -3.963   2.137  21.604
  535LYS    HE1 8411  -4.052   2.116  21.541
  535LYS    HE2 8412  -3.970   2.240  21.647
  535LYS     NZ 8413  -3.965   2.041  21.718
  535LYS    HZ1 8414  -3.884   2.059  21.780
  535LYS    HZ2 8415  -3.960   1.944  21.681
  535LYS    HZ3 8416  -4.053   2.053  21.772
  535LYS      C 8417  -3.452   2.345  21.365
  535LYS      O 8418  -3.423   2.460  21.393
  536ASN      N 8419  -3.402   2.283  21.258
  536ASN     HN 8420  -3.408   2.184  21.251
  536ASN     CA 8421  -3.336   2.347  21.144
  536ASN     HA 8422  -3.284   2.271  21.087
  536ASN     CB 8423  -3.442   2.417  21.056
  536ASN    HB1 8424  -3.390   2.476  20.978
  536ASN    HB2 8425  -3.501   2.486  21.120
  536ASN     CG 8426  -3.539   2.322  20.987
  536ASN    OD1 8427  -3.572   2.214  21.034
  536ASN    ND2 8428  -3.587   2.358  20.870
  536ASN   HD21 8429  -3.651   2.298  20.822
  536ASN   HD22 8430  -3.559   2.445  20.829
  536ASN      C 8431  -3.211   2.433  21.174
  536ASN      O 8432  -3.166   2.510  21.089
  537LYS      N 8433  -3.149   2.414  21.291
  537LYS     HN 8434  -3.191   2.356  21.361
  537LYS     CA 8435  -3.019   2.470  21.332
  537LYS     HA 8436  -2.976   2.522  21.247
  537LYS     CB 8437  -3.041   2.567  21.449
  537LYS    HB1 8438  -2.942   2.595  21.491
  537LYS    HB2 8439  -3.099   2.515  21.528
  537LYS     CG 8440  -3.115   2.695  21.407
  537LYS    HG1 8441  -3.210   2.666  21.357
  537LYS    HG2 8442  -3.052   2.751  21.335
  537LYS     CD 8443  -3.147   2.785  21.527
  537LYS    HD1 8444  -3.167   2.888  21.491
  537LYS    HD2 8445  -3.060   2.786  21.596
  537LYS     CE 8446  -3.270   2.734  21.604
  537LYS    HE1 8447  -3.253   2.629  21.637
  537LYS    HE2 8448  -3.360   2.738  21.538
  537LYS     NZ 8449  -3.298   2.816  21.724
  537LYS    HZ1 8450  -3.299   2.917  21.698
  537LYS    HZ2 8451  -3.224   2.799  21.795
  537LYS    HZ3 8452  -3.391   2.790  21.764
  537LYS      C 8453  -2.924   2.357  21.371
  537LYS      O 8454  -2.971   2.250  21.409
  538CYS      N 8455  -2.792   2.376  21.359
  538CYS     HN 8456  -2.753   2.463  21.331
  538CYS     CA 8457  -2.696   2.269  21.389
  538CYS     HA 8458  -2.738   2.176  21.355
  538CYS     CB 8459  -2.562   2.295  21.318
  538CYS    HB1 8460  -2.509   2.378  21.370
  538CYS    HB2 8461  -2.581   2.325  21.213
  538CYS     SG 8462  -2.459   2.145  21.321
  538CYS      C 8463  -2.677   2.244  21.539
  538CYS      O 8464  -2.575   2.278  21.598
  539VAL      N 8465  -2.780   2.191  21.604
  539VAL     HN 8466  -2.862   2.162  21.554
  539VAL     CA 8467  -2.785   2.170  21.748
  539VAL     HA 8468  -2.745   2.258  21.796
  539VAL     CB 8469  -2.929   2.145  21.797
  539VAL     HB 8470  -2.927   2.119  21.905
  539VAL    CG1 8471  -3.014   2.269  21.776
  539VAL   HG11 8472  -3.017   2.296  21.668
  539VAL   HG12 8473  -2.971   2.355  21.832
  539VAL   HG13 8474  -3.118   2.250  21.810
  539VAL    CG2 8475  -2.996   2.027  21.728
  539VAL   HG21 8476  -2.938   1.933  21.746
  539VAL   HG22 8477  -3.000   2.044  21.618
  539VAL   HG23 8478  -3.099   2.013  21.768
  539VAL      C 8479  -2.691   2.060  21.796
  539VAL      O 8480  -2.655   1.968  21.724
  540ASN      N 8481  -2.651   2.071  21.922
  540ASN     HN 8482  -2.683   2.148  21.977
  540ASN     CA 8483  -2.561   1.982  21.995
  540ASN     HA 8484  -2.506   1.922  21.924
  540ASN     CB 8485  -2.468   2.073  22.076
  540ASN    HB1 8486  -2.523   2.108  22.166
  540ASN    HB2 8487  -2.440   2.160  22.014
  540ASN     CG 8488  -2.341   2.005  22.122
  540ASN    OD1 8489  -2.329   1.884  22.133
  540ASN    ND2 8490  -2.238   2.082  22.149
  540ASN   HD21 8491  -2.152   2.042  22.179
  540ASN   HD22 8492  -2.246   2.181  22.139
  540ASN      C 8493  -2.643   1.881  22.078
  540ASN      O 8494  -2.641   1.880  22.201
  541PHE      N 8495  -2.728   1.805  22.010
  541PHE     HN 8496  -2.722   1.795  21.911
  541PHE     CA 8497  -2.836   1.730  22.073
  541PHE     HA 8498  -2.891   1.797  22.137
  541PHE     CB 8499  -2.927   1.673  21.964
  541PHE    HB1 8500  -2.969   1.757  21.905
  541PHE    HB2 8501  -3.009   1.616  22.012
  541PHE     CG 8502  -2.860   1.579  21.865
  541PHE    CD1 8503  -2.837   1.445  21.899
  541PHE    HD1 8504  -2.866   1.409  21.997
  541PHE    CE1 8505  -2.776   1.358  21.807
  541PHE    HE1 8506  -2.758   1.255  21.834
  541PHE     CZ 8507  -2.740   1.405  21.680
  541PHE     HZ 8508  -2.695   1.337  21.609
  541PHE    CD2 8509  -2.821   1.627  21.738
  541PHE    HD2 8510  -2.837   1.730  21.712
  541PHE    CE2 8511  -2.762   1.539  21.646
  541PHE    HE2 8512  -2.733   1.575  21.548
  541PHE      C 8513  -2.792   1.619  22.170
  541PHE      O 8514  -2.690   1.553  22.152
  542ASN      N 8515  -2.877   1.595  22.270
  542ASN     HN 8516  -2.956   1.654  22.285
  542ASN     CA 8517  -2.866   1.484  22.364
  542ASN     HA 8518  -2.804   1.407  22.320
  542ASN     CB 8519  -2.804   1.537  22.494
  542ASN    HB1 8520  -2.883   1.553  22.570
  542ASN    HB2 8521  -2.752   1.634  22.474
  542ASN     CG 8522  -2.703   1.438  22.548
  542ASN    OD1 8523  -2.737   1.339  22.611
  542ASN    ND2 8524  -2.577   1.460  22.520
  542ASN   HD21 8525  -2.509   1.390  22.541
  542ASN   HD22 8526  -2.550   1.547  22.479
  542ASN      C 8527  -3.003   1.418  22.385
  542ASN      O 8528  -3.085   1.468  22.462
  543PHE      N 8529  -3.031   1.308  22.316
  543PHE     HN 8530  -2.968   1.273  22.247
  543PHE     CA 8531  -3.154   1.229  22.334
  543PHE     HA 8532  -3.227   1.292  22.383
  543PHE     CB 8533  -3.208   1.180  22.198
  543PHE    HB1 8534  -3.282   1.100  22.217
  543PHE    HB2 8535  -3.124   1.142  22.138
  543PHE     CG 8536  -3.278   1.285  22.114
  543PHE    CD1 8537  -3.205   1.390  22.056
  543PHE    HD1 8538  -3.099   1.398  22.076
  543PHE    CE1 8539  -3.269   1.483  21.974
  543PHE    HE1 8540  -3.212   1.565  21.931
  543PHE     CZ 8541  -3.406   1.472  21.947
  543PHE     HZ 8542  -3.455   1.544  21.884
  543PHE    CD2 8543  -3.416   1.274  22.088
  543PHE    HD2 8544  -3.473   1.194  22.132
  543PHE    CE2 8545  -3.479   1.367  22.004
  543PHE    HE2 8546  -3.585   1.357  21.983
  543PHE      C 8547  -3.126   1.112  22.427
  543PHE      O 8548  -3.070   1.012  22.385
  544ASN      N 8549  -3.163   1.123  22.554
  544ASN     HN 8550  -3.204   1.207  22.588
  544ASN     CA 8551  -3.148   1.018  22.656
  544ASN     HA 8552  -3.143   1.065  22.753
  544ASN     CB 8553  -3.267   0.919  22.649
  544ASN    HB1 8554  -3.359   0.975  22.673
  544ASN    HB2 8555  -3.251   0.840  22.725
  544ASN     CG 8556  -3.288   0.851  22.515
  544ASN    OD1 8557  -3.380   0.882  22.441
  544ASN    ND2 8558  -3.206   0.754  22.480
  544ASN   HD21 8559  -3.132   0.727  22.542
  544ASN   HD22 8560  -3.218   0.708  22.393
  544ASN      C 8561  -3.007   0.954  22.657
  544ASN      O 8562  -2.992   0.832  22.668
  545GLY      N 8563  -2.902   1.036  22.640
  545GLY     HN 8564  -2.916   1.134  22.633
  545GLY     CA 8565  -2.762   0.993  22.630
  545GLY    HA1 8566  -2.753   0.900  22.684
  545GLY    HA2 8567  -2.702   1.070  22.677
  545GLY      C 8568  -2.709   0.971  22.487
  545GLY      O 8569  -2.587   0.972  22.466
  546LEU      N 8570  -2.797   0.958  22.387
  546LEU     HN 8571  -2.894   0.944  22.405
  546LEU     CA 8572  -2.761   0.963  22.245
  546LEU     HA 8573  -2.678   0.895  22.229
  546LEU     CB 8574  -2.879   0.922  22.154
  546LEU    HB1 8575  -2.844   0.924  22.049
  546LEU    HB2 8576  -2.960   0.997  22.167
  546LEU     CG 8577  -2.939   0.783  22.182
  546LEU     HG 8578  -2.957   0.771  22.291
  546LEU    CD1 8579  -3.071   0.767  22.106
  546LEU   HD11 8580  -3.053   0.777  21.997
  546LEU   HD12 8581  -3.143   0.845  22.139
  546LEU   HD13 8582  -3.113   0.666  22.126
  546LEU    CD2 8583  -2.844   0.671  22.137
  546LEU   HD21 8584  -2.748   0.679  22.192
  546LEU   HD22 8585  -2.824   0.680  22.029
  546LEU   HD23 8586  -2.890   0.572  22.159
  546LEU      C 8587  -2.712   1.104  22.212
  546LEU      O 8588  -2.791   1.198  22.197
  547THR      N 8589  -2.580   1.119  22.209
  547THR     HN 8590  -2.520   1.040  22.207
  547THR     CA 8591  -2.511   1.248  22.208
  547THR     HA 8592  -2.582   1.326  22.233
  547THR     CB 8593  -2.396   1.244  22.310
  547THR     HB 8594  -2.325   1.163  22.283
  547THR    OG1 8595  -2.446   1.220  22.440
  547THR    HG1 8596  -2.490   1.135  22.436
  547THR    CG2 8597  -2.317   1.375  22.316
  547THR   HG21 8598  -2.386   1.461  22.326
  547THR   HG22 8599  -2.258   1.387  22.222
  547THR   HG23 8600  -2.248   1.373  22.403
  547THR      C 8601  -2.455   1.277  22.069
  547THR      O 8602  -2.382   1.195  22.014
  548GLY      N 8603  -2.484   1.394  22.012
  548GLY     HN 8604  -2.547   1.460  22.054
  548GLY     CA 8605  -2.426   1.432  21.883
  548GLY    HA1 8606  -2.478   1.376  21.807
  548GLY    HA2 8607  -2.322   1.404  21.885
  548GLY      C 8608  -2.437   1.580  21.852
  548GLY      O 8609  -2.483   1.661  21.932
  549THR      N 8610  -2.396   1.616  21.730
  549THR     HN 8611  -2.344   1.552  21.673
  549THR     CA 8612  -2.420   1.747  21.669
  549THR     HA 8613  -2.496   1.796  21.728
  549THR     CB 8614  -2.295   1.835  21.663
  549THR     HB 8615  -2.318   1.927  21.604
  549THR    OG1 8616  -2.188   1.768  21.601
  549THR    HG1 8617  -2.124   1.751  21.670
  549THR    CG2 8618  -2.245   1.884  21.797
  549THR   HG21 8619  -2.236   1.799  21.868
  549THR   HG22 8620  -2.316   1.958  21.840
  549THR   HG23 8621  -2.145   1.931  21.786
  549THR      C 8622  -2.475   1.728  21.529
  549THR      O 8623  -2.429   1.643  21.453
  550GLY      N 8624  -2.574   1.808  21.491
  550GLY     HN 8625  -2.613   1.877  21.552
  550GLY     CA 8626  -2.635   1.800  21.358
  550GLY    HA1 8627  -2.663   1.698  21.340
  550GLY    HA2 8628  -2.560   1.831  21.286
  550GLY      C 8629  -2.757   1.889  21.345
  550GLY      O 8630  -2.809   1.940  21.444
  551VAL      N 8631  -2.804   1.910  21.223
  551VAL     HN 8632  -2.752   1.884  21.141
  551VAL     CA 8633  -2.933   1.973  21.200
  551VAL     HA 8634  -2.950   2.044  21.279
  551VAL     CB 8635  -2.939   2.043  21.064
  551VAL     HB 8636  -2.852   2.112  21.057
  551VAL    CG1 8637  -2.934   1.950  20.942
  551VAL   HG11 8638  -3.021   1.881  20.944
  551VAL   HG12 8639  -2.841   1.891  20.943
  551VAL   HG13 8640  -2.940   2.010  20.849
  551VAL    CG2 8641  -3.064   2.128  21.055
  551VAL   HG21 8642  -3.073   2.193  21.145
  551VAL   HG22 8643  -3.154   2.063  21.048
  551VAL   HG23 8644  -3.059   2.194  20.965
  551VAL      C 8645  -3.043   1.870  21.221
  551VAL      O 8646  -3.034   1.757  21.173
  552LEU      N 8647  -3.147   1.907  21.296
  552LEU     HN 8648  -3.151   1.999  21.335
  552LEU     CA 8649  -3.262   1.823  21.325
  552LEU     HA 8650  -3.244   1.726  21.281
  552LEU     CB 8651  -3.283   1.809  21.477
  552LEU    HB1 8652  -3.373   1.746  21.494
  552LEU    HB2 8653  -3.302   1.910  21.518
  552LEU     CG 8654  -3.166   1.747  21.553
  552LEU     HG 8655  -3.078   1.814  21.547
  552LEU    CD1 8656  -3.207   1.728  21.698
  552LEU   HD11 8657  -3.295   1.660  21.705
  552LEU   HD12 8658  -3.234   1.826  21.743
  552LEU   HD13 8659  -3.123   1.682  21.755
  552LEU    CD2 8660  -3.126   1.610  21.500
  552LEU   HD21 8661  -3.079   1.621  21.400
  552LEU   HD22 8662  -3.216   1.546  21.490
  552LEU   HD23 8663  -3.053   1.563  21.569
  552LEU      C 8664  -3.389   1.879  21.262
  552LEU      O 8665  -3.412   2.000  21.266
  553THR      N 8666  -3.473   1.792  21.209
  553THR     HN 8667  -3.453   1.694  21.208
  553THR     CA 8668  -3.599   1.831  21.146
  553THR     HA 8669  -3.644   1.909  21.206
  553THR     CB 8670  -3.572   1.881  21.004
  553THR     HB 8671  -3.479   1.943  21.003
  553THR    OG1 8672  -3.679   1.959  20.960
  553THR    HG1 8673  -3.659   2.050  20.986
  553THR    CG2 8674  -3.546   1.770  20.903
  553THR   HG21 8675  -3.639   1.713  20.884
  553THR   HG22 8676  -3.470   1.699  20.943
  553THR   HG23 8677  -3.510   1.813  20.808
  553THR      C 8678  -3.700   1.716  21.150
  553THR      O 8679  -3.663   1.602  21.178
  554GLU      N 8680  -3.828   1.741  21.126
  554GLU     HN 8681  -3.861   1.833  21.108
  554GLU     CA 8682  -3.928   1.634  21.123
  554GLU     HA 8683  -3.914   1.572  21.211
  554GLU     CB 8684  -4.070   1.695  21.122
  554GLU    HB1 8685  -4.081   1.755  21.215
  554GLU    HB2 8686  -4.143   1.611  21.125
  554GLU     CG 8687  -4.104   1.785  21.002
  554GLU    HG1 8688  -4.018   1.852  20.982
  554GLU    HG2 8689  -4.193   1.846  21.028
  554GLU     CD 8690  -4.136   1.708  20.873
  554GLU    OE1 8691  -4.197   1.599  20.879
  554GLU    OE2 8692  -4.103   1.757  20.763
  554GLU      C 8693  -3.902   1.530  21.011
  554GLU      O 8694  -3.870   1.566  20.897
  555SER      N 8695  -3.911   1.401  21.043
  555SER     HN 8696  -3.937   1.372  21.135
  555SER     CA 8697  -3.883   1.293  20.947
  555SER     HA 8698  -3.817   1.332  20.871
  555SER     CB 8699  -3.819   1.172  21.017
  555SER    HB1 8700  -3.748   1.208  21.095
  555SER    HB2 8701  -3.763   1.112  20.942
  555SER     OG 8702  -3.916   1.091  21.077
  555SER    HG1 8703  -3.950   1.141  21.151
  555SER      C 8704  -4.006   1.248  20.868
  555SER      O 8705  -4.121   1.268  20.908
  556ASN      N 8706  -3.982   1.180  20.756
  556ASN     HN 8707  -3.889   1.162  20.726
  556ASN     CA 8708  -4.086   1.127  20.667
  556ASN     HA 8709  -4.171   1.193  20.667
  556ASN     CB 8710  -4.021   1.118  20.527
  556ASN    HB1 8711  -3.944   1.038  20.527
  556ASN    HB2 8712  -3.973   1.216  20.503
  556ASN     CG 8713  -4.122   1.087  20.417
  556ASN    OD1 8714  -4.203   1.170  20.380
  556ASN    ND2 8715  -4.118   0.969  20.360
  556ASN   HD21 8716  -4.192   0.940  20.299
  556ASN   HD22 8717  -4.042   0.907  20.379
  556ASN      C 8718  -4.144   0.990  20.710
  556ASN      O 8719  -4.235   0.939  20.645
  557LYS      N 8720  -4.091   0.924  20.814
  557LYS     HN 8721  -4.047   0.971  20.891
  557LYS     CA 8722  -4.095   0.777  20.819
  557LYS     HA 8723  -4.128   0.740  20.723
  557LYS     CB 8724  -3.956   0.721  20.853
  557LYS    HB1 8725  -3.958   0.610  20.843
  557LYS    HB2 8726  -3.930   0.747  20.958
  557LYS     CG 8727  -3.849   0.778  20.759
  557LYS    HG1 8728  -3.821   0.880  20.795
  557LYS    HG2 8729  -3.892   0.787  20.657
  557LYS     CD 8730  -3.721   0.694  20.750
  557LYS    HD1 8731  -3.646   0.748  20.690
  557LYS    HD2 8732  -3.745   0.598  20.700
  557LYS     CE 8733  -3.660   0.662  20.888
  557LYS    HE1 8734  -3.725   0.590  20.942
  557LYS    HE2 8735  -3.650   0.756  20.947
  557LYS     NZ 8736  -3.525   0.602  20.874
  557LYS    HZ1 8737  -3.456   0.677  20.856
  557LYS    HZ2 8738  -3.525   0.535  20.794
  557LYS    HZ3 8739  -3.501   0.552  20.961
  557LYS      C 8740  -4.202   0.718  20.913
  557LYS      O 8741  -4.211   0.757  21.029
  558LYS      N 8742  -4.274   0.617  20.863
  558LYS     HN 8743  -4.286   0.606  20.765
  558LYS     CA 8744  -4.341   0.516  20.946
  558LYS     HA 8745  -4.407   0.567  21.015
  558LYS     CB 8746  -4.422   0.421  20.855
  558LYS    HB1 8747  -4.352   0.374  20.782
  558LYS    HB2 8748  -4.497   0.480  20.799
  558LYS     CG 8749  -4.494   0.308  20.932
  558LYS    HG1 8750  -4.564   0.354  21.005
  558LYS    HG2 8751  -4.419   0.248  20.987
  558LYS     CD 8752  -4.574   0.215  20.838
  558LYS    HD1 8753  -4.507   0.180  20.756
  558LYS    HD2 8754  -4.659   0.271  20.794
  558LYS     CE 8755  -4.627   0.095  20.917
  558LYS    HE1 8756  -4.702   0.129  20.991
  558LYS    HE2 8757  -4.542   0.045  20.970
  558LYS     NZ 8758  -4.693  -0.008  20.831
  558LYS    HZ1 8759  -4.621  -0.056  20.773
  558LYS    HZ2 8760  -4.762   0.038  20.769
  558LYS    HZ3 8761  -4.741  -0.078  20.891
  558LYS      C 8762  -4.234   0.444  21.029
  558LYS      O 8763  -4.129   0.408  20.975
  559PHE      N 8764  -4.256   0.430  21.159
  559PHE     HN 8765  -4.347   0.443  21.198
  559PHE     CA 8766  -4.152   0.394  21.257
  559PHE     HA 8767  -4.086   0.320  21.212
  559PHE     CB 8768  -4.076   0.523  21.290
  559PHE    HB1 8769  -4.149   0.596  21.331
  559PHE    HB2 8770  -4.030   0.562  21.197
  559PHE     CG 8771  -3.964   0.512  21.392
  559PHE    CD1 8772  -3.830   0.507  21.349
  559PHE    HD1 8773  -3.807   0.499  21.244
  559PHE    CE1 8774  -3.726   0.511  21.444
  559PHE    HE1 8775  -3.623   0.508  21.411
  559PHE     CZ 8776  -3.756   0.519  21.581
  559PHE     HZ 8777  -3.677   0.521  21.654
  559PHE    CD2 8778  -3.994   0.521  21.529
  559PHE    HD2 8779  -4.097   0.524  21.562
  559PHE    CE2 8780  -3.890   0.525  21.623
  559PHE    HE2 8781  -3.913   0.532  21.728
  559PHE      C 8782  -4.218   0.328  21.378
  559PHE      O 8783  -4.302   0.391  21.444
  560LEU      N 8784  -4.189   0.200  21.404
  560LEU     HN 8785  -4.107   0.157  21.369
  560LEU     CA 8786  -4.277   0.115  21.486
  560LEU     HA 8787  -4.379   0.147  21.469
  560LEU     CB 8788  -4.263  -0.034  21.450
  560LEU    HB1 8789  -4.355  -0.087  21.485
  560LEU    HB2 8790  -4.175  -0.075  21.504
  560LEU     CG 8791  -4.245  -0.065  21.300
  560LEU     HG 8792  -4.154  -0.014  21.262
  560LEU    CD1 8793  -4.231  -0.215  21.281
  560LEU   HD11 8794  -4.321  -0.268  21.318
  560LEU   HD12 8795  -4.142  -0.253  21.337
  560LEU   HD13 8796  -4.218  -0.239  21.173
  560LEU    CD2 8797  -4.363  -0.016  21.216
  560LEU   HD21 8798  -4.375   0.094  21.227
  560LEU   HD22 8799  -4.457  -0.065  21.251
  560LEU   HD23 8800  -4.346  -0.039  21.109
  560LEU      C 8801  -4.260   0.137  21.637
  560LEU      O 8802  -4.147   0.164  21.681
  561PRO      N 8803  -4.366   0.123  21.719
  561PRO     CD 8804  -4.496   0.068  21.680
  561PRO    HD1 8805  -4.488  -0.043  21.676
  561PRO    HD2 8806  -4.525   0.108  21.581
  561PRO     CA 8807  -4.377   0.182  21.853
  561PRO     HA 8808  -4.373   0.289  21.846
  561PRO     CB 8809  -4.507   0.126  21.910
  561PRO    HB1 8810  -4.552   0.197  21.983
  561PRO    HB2 8811  -4.490   0.029  21.961
  561PRO     CG 8812  -4.595   0.111  21.787
  561PRO    HG1 8813  -4.673   0.034  21.803
  561PRO    HG2 8814  -4.644   0.207  21.760
  561PRO      C 8815  -4.264   0.154  21.952
  561PRO      O 8816  -4.239   0.237  22.040
  562PHE      N 8817  -4.197   0.040  21.944
  562PHE     HN 8818  -4.214  -0.025  21.870
  562PHE     CA 8819  -4.094  -0.001  22.039
  562PHE     HA 8820  -4.117   0.042  22.135
  562PHE     CB 8821  -4.093  -0.153  22.046
  562PHE    HB1 8822  -4.191  -0.189  22.083
  562PHE    HB2 8823  -4.012  -0.186  22.115
  562PHE     CG 8824  -4.068  -0.220  21.913
  562PHE    CD1 8825  -4.176  -0.251  21.828
  562PHE    HD1 8826  -4.277  -0.233  21.861
  562PHE    CE1 8827  -4.152  -0.306  21.701
  562PHE    HE1 8828  -4.235  -0.328  21.636
  562PHE     CZ 8829  -4.021  -0.332  21.660
  562PHE     HZ 8830  -4.003  -0.374  21.562
  562PHE    CD2 8831  -3.936  -0.247  21.871
  562PHE    HD2 8832  -3.853  -0.224  21.937
  562PHE    CE2 8833  -3.913  -0.303  21.745
  562PHE    HE2 8834  -3.812  -0.325  21.713
  562PHE      C 8835  -3.953   0.053  22.009
  562PHE      O 8836  -3.865   0.041  22.093
  563GLN      N 8837  -3.928   0.109  21.890
  563GLN     HN 8838  -3.998   0.113  21.818
  563GLN     CA 8839  -3.798   0.166  21.856
  563GLN     HA 8840  -3.722   0.108  21.906
  563GLN     CB 8841  -3.775   0.165  21.705
  563GLN    HB1 8842  -3.686   0.227  21.680
  563GLN    HB2 8843  -3.864   0.208  21.654
  563GLN     CG 8844  -3.753   0.022  21.654
  563GLN    HG1 8845  -3.794  -0.049  21.729
  563GLN    HG2 8846  -3.644   0.004  21.643
  563GLN     CD 8847  -3.819  -0.008  21.520
  563GLN    OE1 8848  -3.758  -0.058  21.428
  563GLN    NE2 8849  -3.946   0.020  21.502
  563GLN   HE21 8850  -3.993  -0.013  21.420
  563GLN   HE22 8851  -3.996   0.075  21.569
  563GLN      C 8852  -3.784   0.308  21.911
  563GLN      O 8853  -3.879   0.385  21.910
  564GLN      N 8854  -3.664   0.347  21.954
  564GLN     HN 8855  -3.586   0.285  21.952
  564GLN     CA 8856  -3.636   0.481  22.006
  564GLN     HA 8857  -3.730   0.535  22.011
  564GLN     CB 8858  -3.573   0.469  22.145
  564GLN    HB1 8859  -3.538   0.570  22.177
  564GLN    HB2 8860  -3.486   0.401  22.139
  564GLN     CG 8861  -3.671   0.415  22.251
  564GLN    HG1 8862  -3.614   0.387  22.342
  564GLN    HG2 8863  -3.721   0.325  22.211
  564GLN     CD 8864  -3.778   0.517  22.290
  564GLN    OE1 8865  -3.872   0.545  22.217
  564GLN    NE2 8866  -3.769   0.575  22.407
  564GLN   HE21 8867  -3.838   0.642  22.435
  564GLN   HE22 8868  -3.694   0.553  22.469
  564GLN      C 8869  -3.550   0.565  21.912
  564GLN      O 8870  -3.554   0.688  21.918
  565PHE      N 8871  -3.473   0.501  21.824
  565PHE     HN 8872  -3.469   0.402  21.822
  565PHE     CA 8873  -3.390   0.569  21.725
  565PHE     HA 8874  -3.446   0.652  21.685
  565PHE     CB 8875  -3.260   0.617  21.790
  565PHE    HB1 8876  -3.286   0.676  21.881
  565PHE    HB2 8877  -3.206   0.681  21.717
  565PHE     CG 8878  -3.163   0.511  21.835
  565PHE    CD1 8879  -3.054   0.477  21.753
  565PHE    HD1 8880  -3.046   0.518  21.653
  565PHE    CE1 8881  -2.954   0.390  21.801
  565PHE    HE1 8882  -2.870   0.365  21.738
  565PHE     CZ 8883  -2.964   0.337  21.930
  565PHE     HZ 8884  -2.887   0.272  21.968
  565PHE    CD2 8885  -3.175   0.454  21.963
  565PHE    HD2 8886  -3.261   0.477  22.024
  565PHE    CE2 8887  -3.075   0.367  22.011
[truncated: 2,884,727 more chars]
