# Supplementary material for: gmx_ffconv: A Fast, User-Friendly Semi-Automated All-Atom Force Field Converter for GROMACS
Source: J Chem Inf Model. 2025 Sep 20;65(19):9850–5. doi: 10.1021/acs.jcim.5c02200 (PMC12529758; doi:10.1021/acs.jcim.5c02200)
Supplement: Supplementary file 2 [file ci5c02200_si_002.zip › gmx_ffconv_JCIM/Data_manuscript/TABLE3/Viral_MEMBRANE/CHARMM_MEMB.gro]

Generated by CHARMM-GUI FF-Converter
2270122
 4408CHL1    C373273  23.811  19.826  20.907
 4408CHL1    H373274  23.729  19.902  20.897
 4408CHL1    O373275  23.834  19.794  21.043
 4408CHL1   H3'73276  23.874  19.873  21.083
 4408CHL1    C473277  23.764  19.699  20.835
 4408CHL1   H4A73278  23.834  19.616  20.859
 4408CHL1   H4B73279  23.665  19.674  20.879
 4408CHL1    C573280  23.758  19.723  20.685
 4408CHL1    C673281  23.650  19.695  20.611
 4408CHL1    H673282  23.561  19.656  20.662
 4408CHL1    C773283  23.658  19.689  20.461
 4408CHL1   H7A73284  23.650  19.588  20.425
 4408CHL1   H7B73285  23.593  19.752  20.409
 4408CHL1    C873286  23.797  19.714  20.400
 4408CHL1    H873287  23.844  19.614  20.405
 4408CHL1   C1473288  23.796  19.756  20.253
 4408CHL1   H1473289  23.738  19.851  20.237
 4408CHL1   C1573290  23.732  19.657  20.164
 4408CHL1  H15A73291  23.738  19.555  20.186
 4408CHL1  H15B73292  23.641  19.638  20.167
 4408CHL1   C1673293  23.795  19.669  20.031
 4408CHL1  H16A73294  23.808  19.602  19.965
 4408CHL1  H16B73295  23.746  19.703  19.967
 4408CHL1   C1773296  23.886  19.800  20.041
 4408CHL1   H1773297  23.834  19.903  20.051
 4408CHL1   C1373298  23.933  19.773  20.185
 4408CHL1   C1873299  24.010  19.636  20.187
 4408CHL1  H18A73300  23.953  19.564  20.125
 4408CHL1  H18B73301  24.112  19.648  20.145
 4408CHL1  H18C73302  24.018  19.600  20.292
 4408CHL1   C1273303  24.005  19.884  20.263
 4408CHL1  H12A73304  24.106  19.909  20.226
 4408CHL1  H12B73305  23.941  19.975  20.260
 4408CHL1   C1173306  24.019  19.851  20.413
 4408CHL1  H11A73307  24.087  19.765  20.427
 4408CHL1  H11B73308  24.070  19.937  20.463
 4408CHL1    C973309  23.881  19.813  20.481
 4408CHL1    H973310  23.819  19.906  20.483
 4408CHL1   C1073311  23.894  19.767  20.626
 4408CHL1   C1973312  23.990  19.643  20.636
 4408CHL1  H19A73313  23.957  19.556  20.574
 4408CHL1  H19B73314  24.093  19.660  20.600
 4408CHL1  H19C73315  23.995  19.611  20.742
 4408CHL1    C173316  23.945  19.892  20.702
 4408CHL1   H1A73317  24.050  19.915  20.677
 4408CHL1   H1B73318  23.877  19.979  20.680
 4408CHL1    C273319  23.949  19.875  20.854
 4408CHL1   H2A73320  23.969  19.976  20.898
 4408CHL1   H2B73321  24.028  19.800  20.883
 4408CHL1   C2073322  23.985  19.812  19.923
 4408CHL1   H2073323  24.030  19.714  19.893
 4408CHL1   C2173324  24.099  19.913  19.953
 4408CHL1  H21A73325  24.051  20.010  19.977
 4408CHL1  H21B73326  24.170  19.921  19.867
 4408CHL1  H21C73327  24.159  19.877  20.039
 4408CHL1   C2273328  23.906  19.857  19.801
 4408CHL1  H22A73329  23.870  19.771  19.772
 4408CHL1  H22B73330  23.825  19.929  19.822
 4408CHL1   C2373331  23.980  19.888  19.672
 4408CHL1  H23A73332  24.035  19.981  19.694
 4408CHL1  H23B73333  24.053  19.806  19.649
 4408CHL1   C2473334  23.879  19.914  19.559
 4408CHL1  H24A73335  23.789  19.865  19.581
 4408CHL1  H24B73336  23.831  20.012  19.566
 4408CHL1   C2573337  23.931  19.897  19.416
 4408CHL1   H2573338  23.971  19.795  19.397
 4408CHL1   C2673339  23.827  19.945  19.309
 4408CHL1  H26A73340  23.872  19.949  19.208
 4408CHL1  H26B73341  23.742  19.873  19.316
 4408CHL1  H26C73342  23.797  20.049  19.330
 4408CHL1   C2773343  24.050  19.990  19.406
 4408CHL1  H27A73344  24.131  19.988  19.480
 4408CHL1  H27B73345  24.098  19.989  19.309
 4408CHL1  H27C73346  24.013  20.089  19.415
 4409CHL1    C373347  19.624   3.758  20.905
 4409CHL1    H373348  19.524   3.803  20.884
 4409CHL1    O373349  19.646   3.751  21.045
 4409CHL1   H3'73350  19.597   3.678  21.084
 4409CHL1    C473351  19.631   3.616  20.850
 4409CHL1   H4A73352  19.715   3.559  20.894
 4409CHL1   H4B73353  19.547   3.562  20.897
 4409CHL1    C573354  19.624   3.607  20.700
 4409CHL1    C673355  19.518   3.550  20.641
 4409CHL1    H673356  19.438   3.507  20.705
 4409CHL1    C773357  19.517   3.524  20.492
 4409CHL1   H7A73358  19.481   3.422  20.467
 4409CHL1   H7B73359  19.456   3.604  20.443
 4409CHL1    C873360  19.655   3.534  20.424
 4409CHL1    H873361  19.717   3.447  20.456
 4409CHL1   C1473362  19.635   3.534  20.272
 4409CHL1   H1473363  19.565   3.619  20.250
 4409CHL1   C1573364  19.567   3.416  20.203
 4409CHL1  H15A73365  19.590   3.319  20.251
 4409CHL1  H15B73366  19.457   3.420  20.202
 4409CHL1   C1673367  19.621   3.418  20.058
 4409CHL1  H16A73368  19.677   3.324  20.042
 4409CHL1  H16B73369  19.541   3.429  19.980
 4409CHL1   C1773370  19.728   3.531  20.049
 4409CHL1   H1773371  19.680   3.625  20.012
 4409CHL1   C1373372  19.765   3.556  20.198
 4409CHL1   C1873373  19.868   3.450  20.243
 4409CHL1  H18A73374  19.959   3.468  20.184
 4409CHL1  H18B73375  19.902   3.459  20.348
 4409CHL1  H18C73376  19.838   3.345  20.221
 4409CHL1   C1273377  19.814   3.699  20.239
 4409CHL1  H12A73378  19.911   3.733  20.197
 4409CHL1  H12B73379  19.735   3.772  20.212
 4409CHL1   C1173380  19.843   3.709  20.390
 4409CHL1  H11A73381  19.942   3.663  20.407
 4409CHL1  H11B73382  19.859   3.817  20.413
 4409CHL1    C973383  19.720   3.665  20.473
 4409CHL1    H973384  19.647   3.744  20.442
 4409CHL1   C1073385  19.741   3.671  20.628
 4409CHL1   C1973386  19.871   3.595  20.663
 4409CHL1  H19A73387  19.863   3.486  20.644
 4409CHL1  H19B73388  19.957   3.643  20.611
 4409CHL1  H19C73389  19.897   3.602  20.771
 4409CHL1    C173390  19.749   3.819  20.686
 4409CHL1   H1A73391  19.847   3.863  20.658
 4409CHL1   H1B73392  19.671   3.876  20.631
 4409CHL1    C273393  19.739   3.839  20.841
 4409CHL1   H2A73394  19.740   3.947  20.868
 4409CHL1   H2B73395  19.831   3.794  20.886
 4409CHL1   C2073396  19.842   3.496  19.948
 4409CHL1   H2073397  19.899   3.410  19.991
 4409CHL1   C2173398  19.942   3.607  19.930
 4409CHL1  H21A73399  19.899   3.694  19.875
 4409CHL1  H21B73400  20.025   3.558  19.875
 4409CHL1  H21C73401  19.979   3.639  20.029
 4409CHL1   C2273402  19.798   3.447  19.809
 4409CHL1  H22A73403  19.889   3.426  19.750
 4409CHL1  H22B73404  19.755   3.344  19.813
 4409CHL1   C2373405  19.715   3.544  19.722
 4409CHL1  H23A73406  19.618   3.547  19.773
 4409CHL1  H23B73407  19.736   3.654  19.712
 4409CHL1   C2473408  19.726   3.493  19.579
 4409CHL1  H24A73409  19.833   3.510  19.554
 4409CHL1  H24B73410  19.712   3.383  19.565
 4409CHL1   C2573411  19.633   3.560  19.481
 4409CHL1   H2573412  19.658   3.668  19.472
 4409CHL1   C2673413  19.652   3.498  19.344
 4409CHL1  H26A73414  19.596   3.537  19.257
 4409CHL1  H26B73415  19.755   3.527  19.319
 4409CHL1  H26C73416  19.644   3.387  19.346
 4409CHL1   C2773417  19.498   3.535  19.527
 4409CHL1  H27A73418  19.416   3.553  19.455
 4409CHL1  H27B73419  19.476   3.434  19.573
 4409CHL1  H27C73420  19.496   3.620  19.600
 4410CHL1    C373421   1.244  22.308  20.908
 4410CHL1    H373422   1.279  22.411  20.879
 4410CHL1    O373423   1.198  22.302  21.043
 4410CHL1   H3'73424   1.147  22.383  21.055
 4410CHL1    C473425   1.128  22.268  20.818
 4410CHL1   H4A73426   1.095  22.168  20.851
 4410CHL1   H4B73427   1.043  22.339  20.830
 4410CHL1    C573428   1.181  22.260  20.678
 4410CHL1    C673429   1.126  22.341  20.587
 4410CHL1    H673430   1.055  22.418  20.620
 4410CHL1    C773431   1.166  22.348  20.445
 4410CHL1   H7A73432   1.081  22.346  20.375
 4410CHL1   H7B73433   1.223  22.441  20.423
 4410CHL1    C873434   1.243  22.219  20.414
 4410CHL1    H873435   1.170  22.136  20.419
 4410CHL1   C1473436   1.299  22.233  20.278
 4410CHL1   H1473437   1.376  22.313  20.280
 4410CHL1   C1573438   1.206  22.273  20.165
 4410CHL1  H15A73439   1.115  22.212  20.175
 4410CHL1  H15B73440   1.179  22.381  20.163
 4410CHL1   C1673441   1.288  22.233  20.044
 4410CHL1  H16A73442   1.230  22.171  19.973
 4410CHL1  H16B73443   1.318  22.329  19.997
 4410CHL1   C1773444   1.413  22.155  20.093
 4410CHL1   H1773445   1.486  22.237  20.101
 4410CHL1   C1373446   1.375  22.112  20.236
 4410CHL1   C1873447   1.294  21.983  20.224
 4410CHL1  H18A73448   1.240  21.945  20.313
 4410CHL1  H18B73449   1.227  21.987  20.135
 4410CHL1  H18C73450   1.370  21.904  20.213
 4410CHL1   C1273451   1.470  22.116  20.340
 4410CHL1  H12A73452   1.545  22.071  20.342
 4410CHL1  H12B73453   1.547  22.196  20.319
 4410CHL1   C1173454   1.432  22.071  20.472
 4410CHL1  H11A73455   1.397  21.972  20.462
 4410CHL1  H11B73456   1.522  22.043  20.537
 4410CHL1    C973457   1.354  22.185  20.517
 4410CHL1    H973458   1.424  22.272  20.525
 4410CHL1   C1073459   1.303  22.169  20.659
 4410CHL1   C1973460   1.261  22.022  20.671
 4410CHL1  H19A73461   1.357  21.969  20.667
 4410CHL1  H19B73462   1.220  21.999  20.772
 4410CHL1  H19C73463   1.197  21.982  20.589
 4410CHL1    C173464   1.418  22.206  20.759
 4410CHL1   H1A73465   1.504  22.137  20.746
 4410CHL1   H1B73466   1.454  22.307  20.728
 4410CHL1    C273467   1.366  22.211  20.902
 4410CHL1   H2A73468   1.445  22.247  20.972
 4410CHL1   H2B73469   1.339  22.108  20.936
 4410CHL1   C2073470   1.456  22.059  19.975
 4410CHL1   H2073471   1.382  21.984  19.950
 4410CHL1   C2173472   1.567  21.977  19.981
 4410CHL1  H21A73473   1.547  21.888  20.038
 4410CHL1  H21B73474   1.623  22.053  20.023
 4410CHL1  H21C73475   1.634  21.916  19.934
 4410CHL1   C2273476   1.487  22.134  19.846
 4410CHL1  H22A73477   1.395  22.182  19.809
 4410CHL1  H22B73478   1.561  22.207  19.854
 4410CHL1   C2373479   1.538  22.050  19.729
 4410CHL1  H23A73480   1.638  22.004  19.750
 4410CHL1  H23B73481   1.458  21.975  19.711
 4410CHL1   C2473482   1.542  22.146  19.609
 4410CHL1  H24A73483   1.449  22.204  19.620
 4410CHL1  H24B73484   1.625  22.208  19.615
 4410CHL1   C2573485   1.542  22.096  19.469
 4410CHL1   H2573486   1.448  22.037  19.450
 4410CHL1   C2673487   1.529  22.191  19.360
 4410CHL1  H26A73488   1.428  22.236  19.363
 4410CHL1  H26B73489   1.605  22.263  19.387
 4410CHL1  H26C73490   1.553  22.156  19.257
 4410CHL1   C2773491   1.673  22.028  19.452
 4410CHL1  H27A73492   1.752  22.078  19.439
 4410CHL1  H27B73493   1.692  21.942  19.536
 4410CHL1  H27C73494   1.658  21.970  19.344
 4411CHL1    C373495   7.758  15.138  20.907
 4411CHL1    H373496   7.700  15.054  20.864
 4411CHL1    O373497   7.730  15.125  21.044
 4411CHL1   H3'73498   7.812  15.161  21.079
 4411CHL1    C473499   7.910  15.122  20.888
 4411CHL1   H4A73500   7.963  15.192  20.954
 4411CHL1   H4B73501   7.934  15.018  20.924
 4411CHL1    C573502   7.949  15.150  20.747
 4411CHL1    C673503   8.003  15.052  20.685
 4411CHL1    H673504   8.065  14.976  20.745
 4411CHL1    C773505   8.031  15.071  20.543
 4411CHL1   H7A73506   8.109  15.052  20.556
 4411CHL1   H7B73507   8.024  14.982  20.474
 4411CHL1    C873508   8.022  15.208  20.479
 4411CHL1    H873509   8.102  15.279  20.509
 4411CHL1   C1473510   8.004  15.200  20.334
 4411CHL1   H1473511   7.927  15.124  20.317
 4411CHL1   C1573512   8.085  15.137  20.268
 4411CHL1  H15A73513   8.197  15.209  20.311
 4411CHL1  H15B73514   8.113  15.030  20.275
 4411CHL1   C1673515   8.056  15.180  20.098
 4411CHL1  H16A73516   8.140  15.245  20.049
 4411CHL1  H16B73517   8.068  15.087  20.044
 4411CHL1   C1773518   7.965  15.281  20.100
 4411CHL1   H1773519   7.871  15.228  20.085
 4411CHL1   C1373520   7.971  15.324  20.250
 4411CHL1   C1873521   8.077  15.436  20.258
 4411CHL1  H18A73522   8.043  15.516  20.192
 4411CHL1  H18B73523   8.083  15.486  20.357
 4411CHL1  H18C73524   8.173  15.400  20.215
 4411CHL1   C1273525   7.837  15.367  20.305
 4411CHL1  H12A73526   7.830  15.458  20.265
 4411CHL1  H12B73527   7.750  15.307  20.274
 4411CHL1   C1173528   7.835  15.379  20.456
 4411CHL1  H11A73529   7.895  15.452  20.488
 4411CHL1  H11B73530   7.735  15.410  20.492
 4411CHL1    C973531   7.889  15.254  20.525
 4411CHL1    H973532   7.821  15.170  20.494
 4411CHL1   C1073533   7.888  15.270  20.674
 4411CHL1   C1973534   7.967  15.400  20.716
 4411CHL1  H19A73535   8.064  15.405  20.663
 4411CHL1  H19B73536   7.914  15.491  20.681
 4411CHL1  H19C73537   7.985  15.400  20.826
 4411CHL1    C173538   7.736  15.287  20.710
 4411CHL1   H1A73539   7.709  15.392  20.685
 4411CHL1   H1B73540   7.668  15.220  20.653
 4411CHL1    C273541   7.712  15.271  20.857
 4411CHL1   H2A73542   7.607  15.294  20.884
 4411CHL1   H2B73543   7.776  15.346  20.906
 4411CHL1   C2073544   7.979  15.377  19.981
 4411CHL1   H2073545   8.075  15.434  19.991
 4411CHL1   C2173546   7.865  15.454  19.992
 4411CHL1  H21A73547   7.910  15.543  20.053
 4411CHL1  H21B73548   7.758  15.442  20.018
 4411CHL1  H21C73549   7.838  15.506  19.886
 4411CHL1   C2273550   7.978  15.302  19.847
 4411CHL1  H22A73551   8.071  15.240  19.845
 4411CHL1  H22B73552   7.890  15.239  19.870
 4411CHL1   C2373553   7.974  15.387  19.716
 4411CHL1  H23A73554   7.901  15.471  19.725
 4411CHL1  H23B73555   8.075  15.432  19.707
 4411CHL1   C2473556   7.950  15.300  19.590
 4411CHL1  H24A73557   8.037  15.232  19.581
 4411CHL1  H24B73558   7.858  15.237  19.596
 4411CHL1   C2573559   7.931  15.378  19.461
 4411CHL1   H2573560   7.829  15.421  19.470
 4411CHL1   C2673561   8.032  15.487  19.432
 4411CHL1  H26A73562   8.138  15.456  19.422
 4411CHL1  H26B73563   8.011  15.539  19.336
 4411CHL1  H26C73564   8.023  15.562  19.513
 4411CHL1   C2773565   7.934  15.280  19.345
 4411CHL1  H27A73566   8.038  15.240  19.348
 4411CHL1  H27B73567   7.853  15.208  19.371
 4411CHL1  H27C73568   7.915  15.331  19.249
 4412CHL1    C373569   0.136  18.133  20.904
 4412CHL1    H373570   0.053  18.204  20.886
 4412CHL1    O373571   0.153  18.140  21.044
 4412CHL1   H3'73572   0.151  18.236  21.062
 4412CHL1    C473573   0.100  17.992  20.850
 4412CHL1   H4A73574   0.184  17.922  20.869
 4412CHL1   H4B73575   0.013  17.951  20.905
 4412CHL1    C573576   0.081  17.995  20.703
 4412CHL1    C673577  -0.026  17.949  20.657
 4412CHL1    H673578  -0.113  17.914  20.708
 4412CHL1    C773579  -0.036  17.935  20.534
 4412CHL1   H7A73580  -0.103  17.853  20.504
 4412CHL1   H7B73581  -0.069  18.012  20.497
 4412CHL1    C873582   0.091  17.959  20.434
 4412CHL1    H873583   0.124  17.859  20.433
 4412CHL1   C1473584   0.077  17.985  20.287
 4412CHL1   H1473585   0.003  18.087  20.294
 4412CHL1   C1573586   0.033  17.830  20.254
 4412CHL1  H15A73587   0.031  17.770  20.237
 4412CHL1  H15B73588  -0.180  17.813  20.243
 4412CHL1   C1673589   0.021  17.927  20.041
 4412CHL1  H16A73590   0.008  17.834  19.998
 4412CHL1  H16B73591  -0.075  17.987  20.032
 4412CHL1   C1773592   0.074  18.039  20.040
 4412CHL1   H1773593   0.014  18.132  20.066
 4412CHL1   C1373594   0.150  18.018  20.172
 4412CHL1   C1873595   0.218  17.920  20.142
 4412CHL1  H18A73596   0.260  17.882  20.260
 4412CHL1  H18B73597   0.187  17.825  20.069
 4412CHL1  H18C73598   0.302  17.899  20.111
 4412CHL1   C1273599   0.236  18.118  20.230
 4412CHL1  H12A73600   0.323  18.133  20.165
 4412CHL1  H12B73601   0.171  18.206  20.231
 4412CHL1   C1173602   0.275  18.092  20.382
 4412CHL1  H11A73603   0.321  17.993  20.416
 4412CHL1  H11B73604   0.339  18.171  20.415
 4412CHL1    C973605   0.166  18.065  20.474
 4412CHL1    H973606   0.103  18.154  20.464
 4412CHL1   C1073607   0.197  18.045  20.623
 4412CHL1   C1973608   0.284  17.929  20.640
 4412CHL1  H19A73609   0.354  17.976  20.597
 4412CHL1  H19B73610   0.332  17.906  20.734
 4412CHL1  H19C73611   0.267  17.833  20.592
 4412CHL1    C173612   0.261  18.176  20.681
 4412CHL1   H1A73613   0.365  18.192  20.644
 4412CHL1   H1B73614   0.199  18.259  20.640
 4412CHL1    C273615   0.268  18.179  20.838
 4412CHL1   H2A73616   0.306  18.271  20.887
 4412CHL1   H2B73617   0.341  18.100  20.867
 4412CHL1   C2073618   0.130  18.035  19.901
 4412CHL1   H2073619   0.175  17.935  19.891
 4412CHL1   C2173620   0.246  18.130  19.893
 4412CHL1  H21A73621   0.332  18.099  19.954
 4412CHL1  H21B73622   0.207  18.224  19.936
 4412CHL1  H21C73623   0.289  18.145  19.792
 4412CHL1   C2273624   0.034  18.049  19.781
 4412CHL1  H22A73625  -0.024  17.948  19.768
 4412CHL1  H22B73626  -0.045  18.128  19.810
 4412CHL1   C2373627   0.101  18.069  19.656
 4412CHL1  H23A73628   0.155  18.164  19.645
 4412CHL1  H23B73629   0.160  17.985  19.624
 4412CHL1   C2473630   0.019  18.051  19.575
 4412CHL1  H24A73631  -0.083  17.997  19.592
 4412CHL1  H24B73632  -0.023  18.165  19.590
 4412CHL1   C2573633   0.083  18.000  19.413
 4412CHL1   H2573634   0.152  18.083  19.386
 4412CHL1   C2673635   0.075  17.879  19.383
 4412CHL1  H26A73636  -0.007  17.819  19.394
 4412CHL1  H26B73637   0.115  17.873  19.281
 4412CHL1  H26C73638   0.141  17.863  19.465
 4412CHL1   C2773639   0.010  18.039  19.246
 4412CHL1  H27A73640  -0.100  17.972  19.288
 4412CHL1  H27B73641   0.000  18.178  19.250
 4412CHL1  H27C73642  -0.029  18.035  19.165
 4413CHL1    C373643  22.384  15.333  20.904
 4413CHL1    H373644  22.331  15.238  20.881
 4413CHL1    O373645  22.388  15.360  21.044
 4413CHL1   H3'73646  22.303  15.337  21.080
 4413CHL1    C473647  22.525  15.306  20.851
 4413CHL1   H4A73648  22.581  15.399  20.876
 4413CHL1   H4B73649  22.571  15.230  20.915
 4413CHL1    C573650  22.524  15.269  20.705
 4413CHL1    C673651  22.581  15.155  20.661
 4413CHL1    H673652  22.636  15.089  20.730
 4413CHL1    C773653  22.592  15.121  20.517
 4413CHL1   H7A73654  22.695  15.086  20.500
 4413CHL1   H7B73655  22.524  15.039  20.484
 4413CHL1    C873656  22.563  15.244  20.427
 4413CHL1    H873657  22.653  15.307  20.412
 4413CHL1   C1473658  22.541  15.199  20.285
 4413CHL1   H1473659  22.452  15.132  20.291
 4413CHL1   C1573660  22.649  15.112  20.222
 4413CHL1  H15A73661  22.746  15.141  20.239
 4413CHL1  H15B73662  22.638  15.008  20.254
 4413CHL1   C1673663  22.620  15.120  20.074
 4413CHL1  H16A73664  22.713  15.160  20.027
 4413CHL1  H16B73665  22.583  15.020  20.041
 4413CHL1   C1773666  22.501  15.218  20.060
 4413CHL1   H1773667  22.409  15.158  20.080
 4413CHL1   C1373668  22.511  15.308  20.183
 4413CHL1   C1873669  22.628  15.404  20.165
 4413CHL1  H18A73670  22.692  15.332  20.168
 4413CHL1  H18B73671  22.648  15.442  20.065
 4413CHL1  H18C73672  22.650  15.479  20.242
 4413CHL1   C1273673  22.387  15.377  20.231
 4413CHL1  H12A73674  22.377  15.452  20.169
 4413CHL1  H12B73675  22.292  15.328  20.211
 4413CHL1   C1173676  22.396  15.401  20.377
 4413CHL1  H11A73677  22.492  15.486  20.377
 4413CHL1  H11B73678  22.286  15.451  20.406
 4413CHL1    C973679  22.442  15.321  20.477
 4413CHL1    H973680  22.363  15.246  20.482
 4413CHL1   C1073681  22.452  15.373  20.622
 4413CHL1   C1973682  22.543  15.484  20.645
 4413CHL1  H19A73683  22.549  15.535  20.735
 4413CHL1  H19B73684  22.646  15.474  20.591
 4413CHL1  H19C73685  22.474  15.567  20.604
 4413CHL1    C173686  22.312  15.412  20.679
 4413CHL1   H1A73687  22.267  15.495  20.621
 4413CHL1   H1B73688  22.239  15.330  20.669
 4413CHL1    C273689  22.314  15.446  20.828
 4413CHL1   H2A73690  22.214  15.453  20.876
 4413CHL1   H2B73691  22.364  15.544  20.841
 4413CHL1   C2073692  22.491  15.275  19.916
 4413CHL1   H2073693  22.592  15.319  19.899
 4413CHL1   C2173694  22.379  15.378  19.885
 4413CHL1  H21A73695  22.401  15.478  19.925
 4413CHL1  H21B73696  22.282  15.336  19.917
 4413CHL1  H21C73697  22.373  15.406  19.777
 4413CHL1   C2273698  22.476  15.163  19.809
 4413CHL1  H22A73699  22.556  15.088  19.824
 4413CHL1  H22B73700  22.376  15.115  19.826
 4413CHL1   C2373701  22.495  15.218  19.666
 4413CHL1  H23A73702  22.394  15.245  19.629
 4413CHL1  H23B73703  22.550  15.316  19.670
 4413CHL1   C2473704  22.569  15.119  19.573
 4413CHL1  H24A73705  22.670  15.091  19.608
 4413CHL1  H24B73706  22.518  15.019  19.579
 4413CHL1   C2573707  22.577  15.176  19.428
 4413CHL1   H2573708  22.476  15.211  19.402
 4413CHL1   C2673709  22.671  15.289  19.405
 4413CHL1  H26A73710  22.770  15.276  19.388
 4413CHL1  H26B73711  22.657  15.324  19.306
 4413CHL1  H26C73712  22.668  15.364  19.482
 4413CHL1   C2773713  22.602  15.080  19.322
 4413CHL1  H27A73714  22.561  15.089  19.220
 4413CHL1  H27B73715  22.702  15.054  19.298
 4413CHL1  H27C73716  22.546  15.002  19.360
 4414CHL1    C373717   7.527  17.145  20.909
 4414CHL1    H373718   7.565  17.040  20.911
 4414CHL1    O373719   7.493  17.174  21.043
 4414CHL1   H3'73720   7.539  17.108  21.095
 4414CHL1    C473721   7.636  17.240  20.870
 4414CHL1   H4A73722   7.600  17.344  20.879
 4414CHL1   H4B73723   7.724  17.231  20.938
 4414CHL1    C573724   7.664  17.212  20.726
 4414CHL1    C673725   7.782  17.162  20.692
 4414CHL1    H673726   7.863  17.151  20.765
 4414CHL1    C773727   7.814  17.134  20.550
 4414CHL1   H7A73728   7.916  17.170  20.525
 4414CHL1   H7B73729   7.788  17.027  20.535
 4414CHL1    C873730   7.745  17.214  20.449
 4414CHL1    H873731   7.781  17.314  20.478
 4414CHL1   C1473732   7.773  17.177  20.302
 4414CHL1   H1473733   7.739  17.072  20.287
 4414CHL1   C1573734   7.896  17.199  20.226
 4414CHL1  H15A73735   7.967  17.264  20.270
 4414CHL1  H15B73736   7.941  17.134  20.228
 4414CHL1   C1673737   7.872  17.190  20.080
 4414CHL1  H16A73738   7.916  17.261  20.029
 4414CHL1  H16B73739   7.889  17.105  20.007
 4414CHL1   C1773740   7.731  17.211  20.074
 4414CHL1   H1773741   7.683  17.111  20.069
 4414CHL1   C1373742   7.691  17.260  20.210
 4414CHL1   C1873743   7.732  17.408  20.226
 4414CHL1  H18A73744   7.699  17.453  20.322
 4414CHL1  H18B73745   7.842  17.421  20.221
 4414CHL1  H18C73746   7.685  17.465  20.143
 4414CHL1   C1273747   7.546  17.223  20.235
 4414CHL1  H12A73748   7.473  17.269  20.166
 4414CHL1  H12B73749   7.543  17.113  20.220
 4414CHL1   C1173750   7.502  17.258  20.376
 4414CHL1  H11A73751   7.496  17.369  20.366
 4414CHL1  H11B73752   7.399  17.219  20.389
 4414CHL1    C973753   7.597  17.195  20.480
 4414CHL1    H973754   7.593  17.084  20.473
 4414CHL1   C1073755   7.550  17.230  20.624
 4414CHL1   C1973756   7.508  17.379  20.622
 4414CHL1  H19A73757   7.505  17.424  20.724
 4414CHL1  H19B73758   7.588  17.428  20.565
 4414CHL1  H19C73759   7.411  17.402  20.572
 4414CHL1    C173760   7.429  17.142  20.667
 4414CHL1   H1A73761   7.335  17.168  20.613
 4414CHL1   H1B73762   7.452  17.034  20.649
 4414CHL1    C273763   7.399  17.151  20.818
 4414CHL1   H2A73764   7.339  17.063  20.850
 4414CHL1   H2B73765   7.339  17.241  20.844
 4414CHL1   C2073766   7.695  17.293  19.952
 4414CHL1   H2073767   7.756  17.375  19.958
 4414CHL1   C2173768   7.547  17.339  19.938
 4414CHL1  H21A73769   7.530  17.389  19.841
 4414CHL1  H21B73770   7.512  17.414  20.014
 4414CHL1  H21C73771   7.490  17.244  19.933
 4414CHL1   C2273772   7.750  17.228  19.825
 4414CHL1  H22A73773   7.842  17.246  19.854
 4414CHL1  H22B73774   7.736  17.122  19.818
 4414CHL1   C2373775   7.728  17.274  19.687
 4414CHL1  H23A73776   7.787  17.217  19.613
 4414CHL1  H23B73777   7.626  17.279  19.652
 4414CHL1   C2473778   7.781  17.369  19.699
 4414CHL1  H24A73779   7.744  17.446  19.790
 4414CHL1  H24B73780   7.913  17.389  19.710
 4414CHL1   C2573781   7.796  17.408  19.550
 4414CHL1   H2573782   7.854  17.428  19.476
 4414CHL1   C2673783   7.552  17.445  19.512
 4414CHL1  H26A73784   7.573  17.386  19.452
 4414CHL1  H26B73785   7.540  17.518  19.578
 4414CHL1  H26C73786   7.559  17.483  19.396
 4414CHL1   C2773787   7.898  17.680  19.510
 4414CHL1  H27A73788   7.859  17.710  19.440
 4414CHL1  H27B73789   7.796  17.751  19.564
 4414CHL1  H27C73790   7.941  17.627  19.550
 4415CHL1    C373791  24.232  21.206  20.908
 4415CHL1    H373792  24.216  21.096  20.910
 4415CHL1    O373793  24.248  21.251  21.042
 4415CHL1   H3'73794  24.341  21.237  21.061
 4415CHL1    C473795  24.356  21.248  20.825
 4415CHL1   H4A73796  24.378  21.355  20.846
 4415CHL1   H4B73797  24.441  21.197  20.872
 4415CHL1    C573798  24.347  21.219  20.678
 4415CHL1    C673799  24.440  21.150  20.610
 4415CHL1    H673800  24.537  21.123  20.657
 4415CHL1    C773801  24.441  21.145  20.458
 4415CHL1   H7A73802  24.542  21.170  20.419
 4415CHL1   H7B73803  24.413  21.044  20.425
 4415CHL1    C873804  24.340  21.239  20.388
 4415CHL1    H873805  24.382  21.342  20.395
 4415CHL1   C1473806  24.325  21.200  20.240
 4415CHL1   H1473807  24.298  21.092  20.236
 4415CHL1   C1573808  24.451  21.191  20.156
 4415CHL1  H15A73809  24.495  21.293  20.147
 4415CHL1  H15B73810  24.528  21.118  20.192
 4415CHL1   C1673811  24.388  21.156  20.019
 4415CHL1  H16A73812  24.438  21.216  19.940
 4415CHL1  H16B73813  24.394  21.049  19.993
 4415CHL1   C1773814  24.234  21.187  20.027
 4415CHL1   H1773815  24.180  21.092  20.045
 4415CHL1   C1373816  24.213  21.267  20.157
 4415CHL1   C1873817  24.242  21.418  20.136
 4415CHL1  H18A73818  24.152  21.474  20.099
 4415CHL1  H18B73819  24.277  21.456  20.235
 4415CHL1  H18C73820  24.325  21.438  20.067
 4415CHL1   C1273821  24.083  21.245  20.244
 4415CHL1  H12A73822  23.999  21.295  20.192
 4415CHL1  H12B73823  24.058  21.137  20.259
 4415CHL1   C1173824  24.098  21.311  20.384
 4415CHL1  H11A73825  24.133  21.417  20.377
 4415CHL1  H11B73826  24.005  21.311  20.445
 4415CHL1    C973827  24.207  21.237  20.467
 4415CHL1    H973828  24.167  21.132  20.471
 4415CHL1   C1073829  24.221  21.281  20.618
 4415CHL1   C1973830  24.251  21.432  20.626
 4415CHL1  H19A73831  24.254  21.474  20.728
 4415CHL1  H19B73832  24.347  21.455  20.575
 4415CHL1  H19C73833  24.171  21.490  20.579
 4415CHL1    C173834  24.095  21.248  20.702
 4415CHL1   H1A73835  24.014  21.321  20.681
 4415CHL1   H1B73836  24.059  21.146  20.677
 4415CHL1    C273837  24.105  21.266  20.853
 4415CHL1   H2A73838  24.020  21.209  20.896
 4415CHL1   H2B73839  24.096  21.377  20.867
 4415CHL1   C2073840  24.188  21.238  19.890
 4415CHL1   H2073841  24.242  21.333  19.871
 4415CHL1   C2173842  24.040  21.275  19.896
 4415CHL1  H21A73843  23.987  21.180  19.913
 4415CHL1  H21B73844  23.994  21.329  19.810
 4415CHL1  H21C73845  24.019  21.341  19.982
 4415CHL1   C2273846  24.210  21.140  19.772
 4415CHL1  H22A73847  24.303  21.080  19.779
 4415CHL1  H22B73848  24.128  21.067  19.772
 4415CHL1   C2373849  24.206  21.223  19.649
 4415CHL1  H23A73850  24.114  21.277  19.632
 4415CHL1  H23B73851  24.289  21.292  19.647
 4415CHL1   C2473852  24.226  21.147  19.552
 4415CHL1  H24A73853  24.314  21.062  19.588
 4415CHL1  H24B73854  24.127  21.069  19.536
 4415CHL1   C2573855  24.270  21.210  19.370
 4415CHL1   H2573856  24.360  21.238  19.399
 4415CHL1   C2673857  24.299  21.030  19.188
 4415CHL1  H26A73858  24.202  20.988  19.224
 4415CHL1  H26B73859  24.324  21.113  19.167
 4415CHL1  H26C73860  24.453  20.951  19.283
 4415CHL1   C2773861  24.152  21.245  19.315
 4415CHL1  H27A73862  24.080  21.277  19.389
 4415CHL1  H27B73863  24.186  21.326  19.255
 4415CHL1  H27C73864  24.099  21.166  19.260
 4416CHL1    C373865  10.717  10.446  20.911
 4416CHL1    H373866  10.745  10.340  20.892
 4416CHL1    O373867  10.770  10.473  21.039
 4416CHL1   H3'73868  10.721  10.552  21.067
 4416CHL1    C473869  10.789  10.530  20.804
 4416CHL1   H4A73870  10.795  10.639  20.829
 4416CHL1   H4B73871  10.894  10.495  20.805
 4416CHL1    C573872  10.719  10.510  20.671
 4416CHL1    C673873  10.796  10.481  20.562
 4416CHL1    H673874  10.898  10.454  20.573
 4416CHL1    C773875  10.742  10.465  20.414
 4416CHL1   H7A73876  10.801  10.500  20.340
 4416CHL1   H7B73877  10.756  10.356  20.383
 4416CHL1    C873878  10.587  10.505  20.402
 4416CHL1    H873879  10.576  10.612  20.399
 4416CHL1   C1473880  10.531  10.460  20.266
 4416CHL1   H1473881  10.551  10.354  20.244
 4416CHL1   C1573882  10.607  10.468  20.145
 4416CHL1  H15A73883  10.650  10.565  20.129
 4416CHL1  H15B73884  10.692  10.396  20.136
 4416CHL1   C1673885  10.498  10.444  20.039
 4416CHL1  H16A73886  10.486  10.534  19.977
 4416CHL1  H16B73887  10.520  10.355  19.976
 4416CHL1   C1773888  10.362  10.421  20.114
 4416CHL1   H1773889  10.360  10.325  20.115
 4416CHL1   C1373890  10.384  10.481  20.245
 4416CHL1   C1873891  10.373  10.614  20.224
 4416CHL1  H18A73892  10.383  10.682  20.323
 4416CHL1  H18B73893  10.425  10.661  20.146
 4416CHL1  H18C73894  10.261  10.618  20.182
 4416CHL1   C1273895  10.307  10.442  20.352
 4416CHL1  H12A73896  10.199  10.452  20.344
 4416CHL1  H12B73897  10.328  10.345  20.336
 4416CHL1   C1173898  10.349  10.470  20.489
 4416CHL1  H11A73899  10.309  10.563  20.450
 4416CHL1  H11B73900  10.284  10.429  20.577
 4416CHL1    C973901  10.496  10.472  20.526
 4416CHL1    H973902  10.489  10.364  20.544
 4416CHL1   C1073903  10.561  10.524  20.660
 4416CHL1   C1973904  10.519  10.669  20.680
 4416CHL1  H19A73905  10.434  10.638  20.707
 4416CHL1  H19B73906  10.550  10.723  20.766
 4416CHL1  H19C73907  10.520  10.726  20.588
 4416CHL1    C173908  10.502  10.450  20.777
 4416CHL1   H1A73909  10.408  10.468  20.785
 4416CHL1   H1B73910  10.489  10.355  20.769
 4416CHL1    C273911  10.567  10.471  20.911
 4416CHL1   H2A73912  10.513  10.407  20.982
 4416CHL1   H2B73913  10.537  10.573  20.937
 4416CHL1   C2073914  10.242  10.456  20.035
 4416CHL1   H2073915  10.234  10.552  19.996
 4416CHL1   C2173916  10.100  10.428  20.094
 4416CHL1  H21A73917  10.083  10.327  20.093
 4416CHL1  H21B73918  10.015  10.476  20.042
 4416CHL1  H21C73919  10.086  10.459  20.197
 4416CHL1   C2273920  10.274  10.415  19.919
 4416CHL1  H22A73921  10.347  10.429  19.845
 4416CHL1  H22B73922  10.290  10.292  19.927
 4416CHL1   C2373923  10.138  10.485  19.824
 4416CHL1  H23A73924  10.044  10.412  19.873
 4416CHL1  H23B73925  10.118  10.556  19.794
 4416CHL1   C2473926  10.191  10.441  19.619
 4416CHL1  H24A73927  10.126  10.475  19.584
 4416CHL1  H24B73928  10.276  10.432  19.605
 4416CHL1   C2573929  10.152  10.214  19.563
 4416CHL1   H2573930  10.194  10.177  19.608
 4416CHL1   C2673931   9.952  10.122  19.679
 4416CHL1  H26A73932   9.895  10.087  19.618
 4416CHL1  H26B73933   9.944  10.157  19.762
 4416CHL1  H26C73934   9.856  10.241  19.667
 4416CHL1   C2773935  10.171  10.216  19.497
 4416CHL1  H27A73936  10.101  10.265  19.385
 4416CHL1  H27B73937  10.247  10.258  19.458
 4416CHL1  H27C73938  10.147  10.095  19.468
 4417CHL1    C373939  11.396  22.894  20.905
 4417CHL1    H373940  11.297  22.894  20.855
 4417CHL1    O373941  11.388  22.859  21.044
 4417CHL1   H3'73942  11.481  22.843  21.065
 4417CHL1    C473943  11.481  22.797  20.821
 4417CHL1   H4A73944  11.584  22.805  20.857
 4417CHL1   H4B73945  11.444  22.693  20.836
 4417CHL1    C573946  11.470  22.852  20.682
 4417CHL1    C673947  11.418  22.787  20.592
 4417CHL1    H673948  11.400  22.677  20.618
 4417CHL1    C773949  11.402  22.830  20.442
 4417CHL1   H7A73950  11.416  22.739  20.367
 4417CHL1   H7B73951  11.298  22.865  20.423
 4417CHL1    C873952  11.487  22.933  20.407
 4417CHL1    H873953  11.587  22.887  20.417
 4417CHL1   C1473954  11.449  22.983  20.272
 4417CHL1   H1473955  11.348  23.024  20.288
 4417CHL1   C1573956  11.439  22.880  20.159
 4417CHL1  H15A73957  11.507  22.794  20.170
 4417CHL1  H15B73958  11.338  22.838  20.148
 4417CHL1   C1673959  11.478  22.956  20.033
 4417CHL1  H16A73960  11.573  22.920  19.988
 4417CHL1  H16B73961  11.406  22.957  19.951
 4417CHL1   C1773962  11.502  23.098  20.091
 4417CHL1   H1773963  11.434  23.156  20.092
 4417CHL1   C1373964  11.533  23.094  20.232
 4417CHL1   C1873965  11.650  23.017  20.256
 4417CHL1  H18A73966  11.702  22.955  20.184
 4417CHL1  H18B73967  11.722  23.059  20.246
 4417CHL1  H18C73968  11.675  23.020  20.338
 4417CHL1   C1273969  11.518  23.216  20.323
 4417CHL1  H12A73970  11.592  23.292  20.301
 4417CHL1  H12B73971  11.420  23.258  20.308
 4417CHL1   C1173972  11.542  23.176  20.469
 4417CHL1  H11A73973  11.645  23.171  20.491
 4417CHL1  H11B73974  11.508  23.249  20.543
 4417CHL1    C973975  11.478  23.042  20.511
 4417CHL1    H973976  11.370  23.059  20.517
 4417CHL1   C1073977  11.507  22.988  20.647
 4417CHL1   C1973978  11.637  22.946  20.649
 4417CHL1  H19A73979  11.660  23.078  20.628
 4417CHL1  H19B73980  11.692  22.936  20.753
 4417CHL1  H19C73981  11.708  22.903  20.576
 4417CHL1    C173982  11.442  23.091  20.755
 4417CHL1   H1A73983  11.503  23.188  20.726
 4417CHL1   H1B73984  11.363  23.123  20.731
 4417CHL1    C273985  11.452  23.027  20.899
 4417CHL1   H2A73986  11.400  23.099  20.965
 4417CHL1   H2B73987  11.549  23.022  20.949
 4417CHL1   C2073988  11.539  23.190  20.012
 4417CHL1   H2073989  11.632  23.104  19.976
 4417CHL1   C2173990  11.575  23.353  20.034
 4417CHL1  H21A73991  11.642  23.399  19.970
 4417CHL1  H21B73992  11.653  23.385  20.105
 4417CHL1  H21C73993  11.499  23.406  20.034
 4417CHL1   C2273994  11.500  23.186  19.856
 4417CHL1  H22A73995  11.523  23.083  19.815
 4417CHL1  H22B73996  11.419  23.242  19.853
 4417CHL1   C2373997  11.544  23.203  19.768
 4417CHL1  H23A73998  11.524  23.370  19.822
 4417CHL1  H23B73999  11.644  23.204  19.740
 4417CHL1   C2474000  11.494  23.163  19.634
 4417CHL1  H24A74001  11.494  23.045  19.566
 4417CHL1  H24B74002  11.441  23.212  19.579
 4417CHL1   C2574003  11.599  23.372  19.421
 4417CHL1   H2574004  11.552  23.424  19.458
 4417CHL1   C2674005  11.752  23.401  19.497
 4417CHL1  H26A74006  11.887  23.333  19.445
 4417CHL1  H26B74007  11.769  23.437  19.431
 4417CHL1  H26C74008  11.772  23.417  19.589
 4417CHL1   C2774009  11.596  23.264  19.292
 4417CHL1  H27A74010  11.662  23.316  19.250
 4417CHL1  H27B74011  11.630  23.165  19.332
 4417CHL1  H27C74012  11.521  23.203  19.312
 4418CHL1    C374013  15.054  24.603  20.907
 4418CHL1    H374014  15.071  24.493  20.897
 4418CHL1    O374015  15.034  24.632  21.043
 4418CHL1   H3'74016  15.000  24.547  21.074
 4418CHL1    C474017  15.180  24.669  20.849
 4418CHL1   H4A74018  15.178  24.778  20.874
 4418CHL1   H4B74019  15.269  24.624  20.900
 4418CHL1    C574020  15.185  24.653  20.697
 4418CHL1    C674021  15.297  24.611  20.635
 4418CHL1    H674022  15.393  24.588  20.686
 4418CHL1    C774023  15.306  24.607  20.488
 4418CHL1   H7A74024  15.396  24.644  20.451
 4418CHL1   H7B74025  15.318  24.506  20.458
 4418CHL1    C874026  15.194  24.688  20.412
 4418CHL1    H874027  15.232  24.788  20.416
 4418CHL1   C1474028  15.195  24.648  20.274
 4418CHL1   H1474029  15.166  24.567  20.290
 4418CHL1   C1574030  15.310  24.622  20.212
 4418CHL1  H15A74031  15.385  24.700  20.231
 4418CHL1  H15B74032  15.360  24.511  20.220
 4418CHL1   C1674033  15.305  24.645  20.079
 4418CHL1  H16A74034  15.336  24.708  20.002
 4418CHL1  H16B74035  15.334  24.554  20.007
 4418CHL1   C1774036  15.107  24.672  20.091
 4418CHL1   H1774037  15.047  24.587  20.051
 4418CHL1   C1374038  15.096  24.724  20.194
 4418CHL1   C1874039  15.138  24.856  20.166
 4418CHL1  H18A74040  15.074  24.911  20.097
 4418CHL1  H18B74041  15.128  24.906  20.262
 4418CHL1  H18C74042  15.242  24.845  20.132
 4418CHL1   C1274043  14.945  24.705  20.244
 4418CHL1  H12A74044  14.892  24.754  20.170
 4418CHL1  H12B74045  14.893  24.600  20.236
 4418CHL1   C1174046  14.938  24.734  20.387
 4418CHL1  H11A74047  14.938  24.844  20.383
 4418CHL1  H11B74048  14.837  24.706  20.420
 4418CHL1    C974049  15.051  24.671  20.471
 4418CHL1    H974050  15.020  24.565  20.473
 4418CHL1   C1074051  15.055  24.700  20.621
 4418CHL1   C1974052  15.032  24.852  20.637
 4418CHL1  H19A74053  15.060  24.887  20.738
 4418CHL1  H19B74054  15.099  24.905  20.566
 4418CHL1  H19C74055  14.923  24.871  20.616
 4418CHL1    C174056  14.939  24.624  20.686
 4418CHL1   H1A74057  14.847  24.642  20.626
 4418CHL1   H1B74058  14.955  24.516  20.668
 4418CHL1    C274059  14.928  24.657  20.835
 4418CHL1   H2A74060  14.835  24.615  20.877
 4418CHL1   H2B74061  14.916  24.766  20.855
 4418CHL1   C2074062  14.994  24.741  19.951
 4418CHL1   H2074063  14.919  24.682  19.958
 4418CHL1   C2174064  14.981  24.447  19.806
 4418CHL1  H21A74065  14.954  24.534  19.761
 4418CHL1  H21B74066  14.968  24.430  19.913
 4418CHL1  H21C74067  15.081  24.429  19.814
 4418CHL1   C2274068  15.082  24.804  19.826
 4418CHL1  H22A74069  15.136  24.860  19.903
 4418CHL1  H22B74070  15.200  24.783  19.808
 4418CHL1   C2374071  15.031  24.813  19.706
 4418CHL1  H23A74072  14.995  24.721  19.657
 4418CHL1  H23B74073  14.943  24.872  19.732
 4418CHL1   C2474074  15.137  24.875  19.619
 4418CHL1  H24A74075  15.182  24.968  19.665
 4418CHL1  H24B74076  15.215  24.802  19.592
 4418CHL1   C2574077  15.082  24.893  19.485
 4418CHL1   H2574078  14.991  24.961  19.514
 4418CHL1   C2674079  15.203  24.945  19.386
 4418CHL1  H26A74080  15.285  25.011  19.424
 4418CHL1  H26B74081  15.240  24.854  19.351
 4418CHL1  H26C74082  15.174  24.991  19.290
 4418CHL1   C2774083  14.991  24.806  19.407
 4418CHL1  H27A74084  14.903  24.783  19.471
 4418CHL1  H27B74085  14.950  24.845  19.310
 4418CHL1  H27C74086  15.057  24.724  19.381
 4419CHL1    C374087  23.368   7.661  20.909
 4419CHL1    H374088  23.480   7.657  20.908
 4419CHL1    O374089  23.324   7.659  21.041
 4419CHL1   H3'74090  23.336   7.568  21.065
 4419CHL1    C474091  23.327   7.792  20.854
 4419CHL1   H4A74092  23.219   7.804  20.878
 4419CHL1   H4B74093  23.356   7.875  20.919
 4419CHL1    C574094  23.377   7.804  20.708
 4419CHL1    C674095  23.462   7.898  20.667
 4419CHL1    H674096  23.476   7.990  20.725
 4419CHL1    C774097  23.482   7.911  20.512
 4419CHL1   H7A74098  23.478   8.016  20.472
 4419CHL1   H7B74099  23.580   7.883  20.502
 4419CHL1    C874100  23.419   7.817  20.411
 4419CHL1    H874101  23.329   7.823  20.422
 4419CHL1   C1474102  23.492   7.799  20.281
 4419CHL1   H1474103  23.581   7.745  20.322
 4419CHL1   C1574104  23.549   7.917  20.198
 4419CHL1  H15A74105  23.474   7.995  20.195
 4419CHL1  H15B74106  23.641   7.965  20.238
 4419CHL1   C1674107  23.577   7.858  20.061
 4419CHL1  H16A74108  23.522   7.917  19.986
 4419CHL1  H16B74109  23.686   7.873  20.046
 4419CHL1   C1774110  23.522   7.711  20.064
 4419CHL1   H1774111  23.610   7.661  20.104
 4419CHL1   C1374112  23.425   7.704  20.179
 4419CHL1   C1874113  23.315   7.743  20.123
 4419CHL1  H18A74114  23.227   7.699  20.070
 4419CHL1  H18B74115  23.256   7.765  20.216
 4419CHL1  H18C74116  23.330   7.844  20.057
 4419CHL1   C1274117  23.387   7.579  20.235
 4419CHL1  H12A74118  23.318   7.509  20.186
 4419CHL1  H12B74119  23.489   7.531  20.240
 4419CHL1   C1174120  23.306   7.598  20.372
 4419CHL1  H11A74121  23.215   7.632  20.341
 4419CHL1  H11B74122  23.277   7.494  20.404
 4419CHL1    C974123  23.380   7.688  20.473
 4419CHL1    H974124  23.479   7.661  20.505
 4419CHL1   C1074125  23.321   7.696  20.609
 4419CHL1   C1974126  23.193   7.688  20.568
 4419CHL1  H19A74127  23.131   7.641  20.518
 4419CHL1  H19B74128  23.128   7.664  20.692
 4419CHL1  H19C74129  23.154   7.785  20.531
 4419CHL1    C174130  23.349   7.573  20.679
 4419CHL1   H1A74131  23.310   7.498  20.606
 4419CHL1   H1B74132  23.456   7.550  20.682
 4419CHL1    C274133  23.298   7.558  20.829
 4419CHL1   H2A74134  23.328   7.460  20.875
 4419CHL1   H2B74135  23.188   7.560  20.835
 4419CHL1   C2074136  23.496   7.650  19.924
 4419CHL1   H2074137  23.408   7.702  19.881
 4419CHL1   C2174138  23.461   7.500  19.913
 4419CHL1  H21A74139  23.414   7.478  19.815
 4419CHL1  H21B74140  23.387   7.472  19.989
 4419CHL1  H21C74141  23.543   7.431  19.923
 4419CHL1   C2274142  23.608   7.690  19.826
 4419CHL1  H22A74143  23.593   7.799  19.808
 4419CHL1  H22B74144  23.707   7.677  19.875
 4419CHL1   C2374145  23.600   7.627  19.687
 4419CHL1  H23A74146  23.647   7.527  19.691
 4419CHL1  H23B74147  23.495   7.614  19.656
 4419CHL1   C2474148  23.670   7.704  19.594
 4419CHL1  H24A74149  23.663   7.807  19.598
 4419CHL1  H24B74150  23.774   7.672  19.625
 4419CHL1   C2574151  23.635   7.662  19.447
 4419CHL1   H2574152  23.543   7.658  19.420
 4419CHL1   C2674153  23.672   7.782  19.325
 4419CHL1  H26A74154  23.694   7.859  19.348
 4419CHL1  H26B74155  23.801   7.800  19.311
 4419CHL1  H26C74156  23.691   7.703  19.312
 4419CHL1   C2774157  23.707   7.527  19.423
 4419CHL1  H27A74158  23.671   7.504  19.316
 4419CHL1  H27B74159  23.820   7.530  19.425
 4419CHL1  H27C74160  23.713   7.452  19.495
 4420CHL1    C374161   1.570  10.364  20.908
 4420CHL1    H374162   1.572  10.254  20.893
 4420CHL1    O374163   1.568  10.398  21.046
 4420CHL1   H3'74164   1.495  10.352  21.088
 4420CHL1    C474165   1.699  10.421  20.855
 4420CHL1   H4A74166   1.722  10.522  20.894
 4420CHL1   H4B74167   1.769  10.356  20.911
 4420CHL1    C574168   1.710  10.421  20.704
 4420CHL1    C674169   1.812  10.364  20.638
 4420CHL1    H674170   1.903  10.329  20.690
 4420CHL1    C774171   1.813  10.365  20.488
 4420CHL1   H7A74172   1.913  10.402  20.456
 4420CHL1   H7B74173   1.803  10.260  20.449
 4420CHL1    C874174   1.714  10.453  20.410
 4420CHL1    H874175   1.759  10.554  20.414
 4420CHL1   C1474176   1.700  10.412  20.263
 4420CHL1   H1474177   1.657  10.307  20.271
 4420CHL1   C1574178   1.828  10.401  20.178
 4420CHL1  H15A74179   1.910  10.470  20.206
 4420CHL1  H15B74180   1.875  10.302  20.193
 4420CHL1   C1674181   1.781  10.426  20.034
 4420CHL1  H16A74182   1.836  10.519  20.006
 4420CHL1  H16B74183   1.814  10.347  19.964
 4420CHL1   C1774184   1.628  10.460  20.039
 4420CHL1   H1774185   1.566  10.369  20.028
 4420CHL1   C1374186   1.606  10.506  20.180
 4420CHL1   C1874187   1.633  10.653  20.188
 4420CHL1  H18A74188   1.566  10.723  20.157
 4420CHL1  H18B74189   1.660  10.688  20.295
 4420CHL1  H18C74190   1.714  10.674  20.116
 4420CHL1   C1274191   1.471  10.481  20.238
 4420CHL1  H12A74192   1.388  10.529  20.187
 4420CHL1  H12B74193   1.454  10.372  20.226
 4420CHL1   C1174194   1.464  10.513  20.388
 4420CHL1  H11A74195   1.472  10.618  20.397
 4420CHL1  H11B74196   1.363  10.485  20.424
 4420CHL1    C974197   1.576  10.448  20.475
 4420CHL1    H974198   1.542  10.343  20.469
 4420CHL1   C1074199   1.585  10.477  20.628
 4420CHL1   C1974200   1.594  10.630  20.642
 4420CHL1  H19A74201   1.495  10.662  20.607
 4420CHL1  H19B74202   1.621  10.669  20.743
 4420CHL1  H19C74203   1.664  10.678  20.572
 4420CHL1    C174204   1.455  10.426  20.693
 4420CHL1   H1A74205   1.367  10.473  20.644
 4420CHL1   H1B74206   1.445  10.318  20.670
 4420CHL1    C274207   1.451  10.432  20.847
 4420CHL1   H2A74208   1.357  10.389  20.889
 4420CHL1   H2B74209   1.454  10.539  20.876
 4420CHL1   C2074210   1.589  10.545  19.917
 4420CHL1   H2074211   1.666  10.623  19.907
 4420CHL1   C2174212   1.450  10.597  19.919
 4420CHL1  H21A74213   1.389  10.505  19.943
 4420CHL1  H21B74214   1.414  10.640  19.823
 4420CHL1  H21C74215   1.436  10.672  19.994
 4420CHL1   C2274216   1.598  10.459  19.788
 4420CHL1  H22A74217   1.665  10.372  19.806
 4420CHL1  H22B74218   1.503  10.405  19.766
 4420CHL1   C2374219   1.632  10.543  19.661
 4420CHL1  H23A74220   1.552  10.618  19.640
 4420CHL1  H23B74221   1.726  10.601  19.677
 4420CHL1   C2474222   1.642  10.460  19.528
 4420CHL1  H24A74223   1.690  10.524  19.451
 4420CHL1  H24B74224   1.712  10.376  19.541
 4420CHL1   C2574225   1.518  10.393  19.469
 4420CHL1   H2574226   1.481  10.315  19.534
 4420CHL1   C2674227   1.409  10.491  19.441
 4420CHL1  H26A74228   1.327  10.450  19.378
 4420CHL1  H26B74229   1.370  10.534  19.539
 4420CHL1  H26C74230   1.433  10.565  19.369
 4420CHL1   C2774231   1.563  10.323  19.342
 4420CHL1  H27A74232   1.592  10.392  19.264
 4420CHL1  H27B74233   1.625  10.235  19.357
 4420CHL1  H27C74234   1.493  10.298  19.283
 4421CHL1    C374235  22.590  18.156  20.911
 4421CHL1    H374236  22.667  18.078  20.916
 4421CHL1    O374237  22.529  18.176  21.037
 4421CHL1   H3'74238  22.501  18.269  21.030
 4421CHL1    C474239  22.643  18.290  20.854
 4421CHL1   H4A74240  22.566  18.369  20.869
 4421CHL1   H4B74241  22.724  18.320  20.926
 4421CHL1    C574242  22.685  18.272  20.707
 4421CHL1    C674243  22.801  18.309  20.656
 4421CHL1    H674244  22.871  18.369  20.715
 4421CHL1    C774245  22.849  18.267  20.523
 4421CHL1   H7A74246  22.910  18.329  20.504
 4421CHL1   H7B74247  22.919  18.185  20.524
 4421CHL1    C874248  22.740  18.262  20.418
 4421CHL1    H874249  22.694  18.362  20.401
 4421CHL1   C1474250  22.788  18.220  20.280
 4421CHL1   H1474251  22.811  18.117  20.294
 4421CHL1   C1574252  22.919  18.265  20.217
 4421CHL1  H15A74253  22.965  18.355  20.234
 4421CHL1  H15B74254  23.004  18.228  20.257
 4421CHL1   C1674255  22.897  18.259  20.073
 4421CHL1  H16A74256  22.889  18.361  20.029
 4421CHL1  H16B74257  22.989  18.207  20.043
 4421CHL1   C1774258  22.767  18.178  20.050
 4421CHL1   H1774259  22.780  18.070  20.063
 4421CHL1   C1374260  22.679  18.210  20.173
 4421CHL1   C1874261  22.603  18.336  20.154
 4421CHL1  H18A74262  22.559  18.381  20.243
 4421CHL1  H18B74263  22.679  18.390  20.145
 4421CHL1  H18C74264  22.536  18.340  20.069
 4421CHL1   C1274265  22.582  18.103  20.230
 4421CHL1  H12A74266  22.497  18.089  20.160
 4421CHL1  H12B74267  22.634  18.008  20.247
 4421CHL1   C1174268  22.535  18.141  20.368
 4421CHL1  H11A74269  22.482  18.231  20.334
 4421CHL1  H11B74270  22.464  18.065  20.412
 4421CHL1    C974271  22.635  18.168  20.470
 4421CHL1    H974272  22.677  18.072  20.484
 4421CHL1   C1074273  22.586  18.203  20.613
 4421CHL1   C1974274  22.479  18.306  20.610
 4421CHL1  H19A74275  22.393  18.259  20.596
 4421CHL1  H19B74276  22.441  18.327  20.706
 4421CHL1  H19C74277  22.509  18.388  20.545
 4421CHL1    C174278  22.534  18.075  20.678
 4421CHL1   H1A74279  22.451  18.044  20.618
 4421CHL1   H1B74280  22.611  17.997  20.662
 4421CHL1    C274281  22.488  18.086  20.822
 4421CHL1   H2A74282  22.449  17.987  20.860
 4421CHL1   H2B74283  22.414  18.163  20.819
 4421CHL1   C2074284  22.722  18.205  19.903
 4421CHL1   H2074285  22.736  18.314  19.900
 4421CHL1   C2174286  22.581  18.156  19.863
 4421CHL1  H21A74287  22.571  18.056  19.909
 4421CHL1  H21B74288  22.569  18.144  19.752
 4421CHL1  H21C74289  22.499  18.223  19.896
 4421CHL1   C2274290  22.816  18.151  19.796
 4421CHL1  H22A74291  22.910  18.144  19.859
 4421CHL1  H22B74292  22.794  18.046  19.776
 4421CHL1   C2374293  22.814  18.223  19.654
 4421CHL1  H23A74294  22.713  18.237  19.611
 4421CHL1  H23B74295  22.855  18.325  19.676
 4421CHL1   C2474296  22.896  18.161  19.541
 4421CHL1  H24A74297  22.943  18.094  19.474
 4421CHL1  H24B74298  22.839  18.074  19.507
 4421CHL1   C2574299  22.951  18.250  19.437
 4421CHL1   H2574300  22.996  18.334  19.485
 4421CHL1   C2674301  23.056  18.204  19.338
 4421CHL1  H26A74302  23.157  18.172  19.412
 4421CHL1  H26B74303  23.003  18.094  19.281
 4421CHL1  H26C74304  23.101  18.253  19.274
 4421CHL1   C2774305  22.830  18.285  19.358
 4421CHL1  H27A74306  22.756  18.344  19.416
 4421CHL1  H27B74307  22.853  18.336  19.262
 4421CHL1  H27C74308  22.788  18.185  19.336
 4422CHL1    C374309  18.453  23.657  20.908
 4422CHL1    H374310  18.352  23.609  20.905
 4422CHL1    O374311  18.480  23.703  21.040
 4422CHL1   H3'74312  18.481  23.626  21.099
 4422CHL1    C474313  18.560  23.556  20.856
 4422CHL1   H4A74314  18.658  23.599  20.884
 4422CHL1   H4B74315  18.561  23.463  20.916
 4422CHL1    C574316  18.542  23.525  20.709
 4422CHL1    C674317  18.533  23.396  20.675
 4422CHL1    H674318  18.540  23.323  20.753
 4422CHL1    C774319  18.517  23.345  20.537
 4422CHL1   H7A74320  18.577  23.256  20.523
 4422CHL1   H7B74321  18.411  23.324  20.517
 4422CHL1    C874322  18.546  23.454  20.434
 4422CHL1    H874323  18.621  23.463  20.462
 4422CHL1   C1474324  18.526  23.414  20.293
 4422CHL1   H1474325  18.417  23.397  20.294
 4422CHL1   C1574326  18.597  23.286  20.247
 4422CHL1  H15A74327  18.703  23.300  20.280
 4422CHL1  H15B74328  18.559  23.189  20.287
 4422CHL1   C1674329  18.586  23.292  20.092
 4422CHL1  H16A74330  18.687  23.301  20.064
 4422CHL1  H16B74331  18.539  23.202  20.049
 4422CHL1   C1774332  18.511  23.425  20.060
 4422CHL1   H1774333  18.406  23.392  20.066
 4422CHL1   C1374334  18.539  23.518  20.184
 4422CHL1   C1874335  18.673  23.565  20.172
 4422CHL1  H18A74336  18.726  23.491  20.108
 4422CHL1  H18B74337  18.692  23.657  20.117
 4422CHL1  H18C74338  18.725  23.575  20.272
 4422CHL1   C1274339  18.442  23.635  20.218
 4422CHL1  H12A74340  18.440  23.715  20.141
 4422CHL1  H12B74341  18.338  23.595  20.216
 4422CHL1   C1174342  18.479  23.698  20.359
 4422CHL1  H11A74343  18.579  23.748  20.359
 4422CHL1  H11B74344  18.407  23.783  20.375
 4422CHL1    C974345  18.488  23.590  20.471
 4422CHL1    H974346  18.386  23.555  20.489
 4422CHL1   C1074347  18.531  23.643  20.611
 4422CHL1   C1974348  18.672  23.713  20.603
 4422CHL1  H19A74349  18.741  23.669  20.530
 4422CHL1  H19B74350  18.664  23.821  20.579
 4422CHL1  H19C74351  18.715  23.714  20.704
 4422CHL1    C174352  18.423  23.737  20.670
 4422CHL1   H1A74353  18.417  23.823  20.601
 4422CHL1   H1B74354  18.323  23.686  20.671
 4422CHL1    C274355  18.453  23.781  20.814
 4422CHL1   H2A74356  18.385  23.862  20.848
 4422CHL1   H2B74357  18.551  23.833  20.819
 4422CHL1   C2074358  18.538  23.476  19.918
 4422CHL1   H2074359  18.643  23.512  19.911
 4422CHL1   C2174360  18.456  23.597  19.879
 4422CHL1  H21A74361  18.461  23.677  19.955
 4422CHL1  H21B74362  18.352  23.561  19.873
 4422CHL1  H21C74363  18.486  23.640  19.781
 4422CHL1   C2274364  18.529  23.367  19.808
 4422CHL1  H22A74365  18.618  23.320  19.811
 4422CHL1  H22B74366  18.442  23.300  19.819
 4422CHL1   C2374367  18.526  23.420  19.665
 4422CHL1  H23A74368  18.423  23.458  19.652
 4422CHL1  H23B74369  18.600  23.501  19.649
 4422CHL1   C2474370  18.541  23.318  19.559
 4422CHL1  H24A74371  18.633  23.310  19.552
 4422CHL1  H24B74372  18.478  23.235  19.591
 4422CHL1   C2574373  18.513  23.366  19.418
 4422CHL1   H2574374  18.415  23.414  19.423
 4422CHL1   C2674375  18.601  23.471  19.363
 4422CHL1  H26A74376  18.684  23.414  19.371
 4422CHL1  H26B74377  18.591  23.495  19.257
 4422CHL1  H26C74378  18.601  23.566  19.419
 4422CHL1   C2774379  18.525  23.251  19.317
 4422CHL1  H27A74380  18.633  23.229  19.297
 4422CHL1  H27B74381  18.464  23.163  19.348
 4422CHL1  H27C74382  18.487  23.291  19.222
 4423CHL1    C374383   1.868   4.913  20.912
 4423CHL1    H374384   1.929   4.821  20.930
 4423CHL1    O374385   1.852   4.977  21.037
 4423CHL1   H3'74386   1.814   4.910  21.094
 4423CHL1    C474387   1.940   5.015  20.818
 4423CHL1   H4A74388   1.881   5.108  20.836
 4423CHL1   H4B74389   2.045   5.030  20.850
 4423CHL1    C574390   1.938   4.986  20.672
 4423CHL1    C674391   2.044   4.962  20.596
 4423CHL1    H674392   2.136   5.018  20.628
 4423CHL1    C774393   2.033   4.968  20.441
 4423CHL1   H7A74394   2.102   5.036  20.379
 4423CHL1   H7B74395   2.071   4.872  20.425
 4423CHL1    C874396   1.891   4.990  20.384
 4423CHL1    H874397   1.869   5.099  20.382
 4423CHL1   C1474398   1.887   4.933  20.242
 4423CHL1   H1474399   1.912   4.825  20.256
 4423CHL1   C1574400   1.985   4.988  20.139
 4423CHL1  H15A74401   1.989   5.101  20.134
 4423CHL1  H15B74402   2.081   4.939  20.167
 4423CHL1   C1674403   1.931   4.928  20.004
 4423CHL1  H16A74404   1.923   5.016  19.936
 4423CHL1  H16B74405   1.997   4.850  19.957
 4423CHL1   C1774406   1.787   4.870  20.036
 4423CHL1   H1774407   1.795   4.761  20.050
 4423CHL1   C1374408   1.753   4.929  20.174
 4423CHL1   C1874409   1.703   5.073  20.152
 4423CHL1  H18A74410   1.598   5.066  20.119
 4423CHL1  H18B74411   1.715   5.127  20.248
 4423CHL1  H18C74412   1.760   5.127  20.074
 4423CHL1   C1274413   1.669   4.855  20.270
 4423CHL1  H12A74414   1.585   4.891  20.233
 4423CHL1  H12B74415   1.689   4.748  20.265
 4423CHL1   C1174416   1.654   4.900  20.410
 4423CHL1  H11A74417   1.600   4.996  20.403
 4423CHL1  H11B74418   1.590   4.833  20.470
 4423CHL1    C974419   1.796   4.909  20.471
 4423CHL1    H974420   1.837   4.805  20.472
 4423CHL1   C1074421   1.798   4.961  20.617
 4423CHL1   C1974422   1.708   5.089  20.627
 4423CHL1  H19A74423   1.697   5.107  20.735
 4423CHL1  H19B74424   1.748   5.180  20.576
 4423CHL1  H19C74425   1.605   5.079  20.589
 4423CHL1    C174426   1.734   4.846  20.705
 4423CHL1   H1A74427   1.626   4.834  20.681
 4423CHL1   H1B74428   1.782   4.750  20.674
 4423CHL1    C274429   1.731   4.868  20.858
 4423CHL1   H2A74430   1.691   4.775  20.905
 4423CHL1   H2B74431   1.647   4.939  20.877
 4423CHL1   C2074432   1.706   4.883  19.915
 4423CHL1   H2074433   1.695   4.987  19.884
 4423CHL1   C2174434   1.621   4.815  19.915
 4423CHL1  H21A74435   1.537   4.915  20.057
 4423CHL1  H21B74436   1.575   4.723  19.961
 4423CHL1  H21C74437   1.572   4.854  19.818
 4423CHL1   C2274438   1.759   4.802  19.797
 4423CHL1  H22A74439   1.851   4.849  19.768
 4423CHL1  H22B74440   1.772   4.694  19.819
 4423CHL1   C2374441   1.687   4.809  19.663
 4423CHL1  H23A74442   1.584   4.758  19.671
 4423CHL1  H23B74443   1.673   4.923  19.655
 4423CHL1   C2474444   1.759   4.743  19.550
 4423CHL1  H24A74445   1.854   4.795  19.524
 4423CHL1  H24B74446   1.779   4.639  19.583
 4423CHL1   C2574447   1.677   4.730  19.428
 4423CHL1   H2574448   1.592   4.662  19.456
 4423CHL1   C2674449   1.664   4.871  19.409
 4423CHL1  H26A74450   1.654   4.939  19.330
 4423CHL1  H26B74451   1.601   4.919  19.419
 4423CHL1  H26C74452   1.704   4.942  19.361
 4423CHL1   C2774453   1.738   4.679  19.313
 4423CHL1  H27A74454   1.732   4.591  19.356
 4423CHL1  H27B74455   1.687   4.661  19.212
 4423CHL1  H27C74456   1.843   4.706  19.287
 4424CHL1    C374457  14.036   6.209  20.914
 4424CHL1    H374458  14.146   6.222  20.920
 4424CHL1    O374459  13.989   6.151  21.034
 4424CHL1   H3'74460  13.895   6.170  21.034
 4424CHL1    C474461  13.970   6.348  20.901
 4424CHL1   H4A74462  13.860   6.343  20.919
 4424CHL1   H4B74463  13.999   6.406  20.989
 4424CHL1    C574464  14.012   6.412  20.770
 4424CHL1    C674465  14.075   6.533  20.771
 4424CHL1    H674466  14.098   6.585  20.865
 4424CHL1    C774467  14.118   6.610  20.649
 4424CHL1   H7A74468  14.088   6.716  20.666
 4424CHL1   H7B74469  14.226   6.603  20.618
 4424CHL1    C874470  14.039   6.553  20.525
 4424CHL1    H874471  13.941   6.596  20.536
 4424CHL1   C1474472  14.106   6.606  20.396
 4424CHL1   H1474473  14.204   6.554  20.402
 4424CHL1   C1574474  14.135   6.759  20.378
 4424CHL1  H15A74475  14.050   6.823  20.414
 4424CHL1  H15B74476  14.237   6.780  20.419
 4424CHL1   C1674477  14.141   6.773  20.225
 4424CHL1  H16A74478  14.061   6.843  20.194
 4424CHL1  H16B74479  14.237   6.801  20.198
 4424CHL1   C1774480  14.126   6.632  20.163
 4424CHL1   H1774481  14.228   6.590  20.175
 4424CHL1   C1374482  14.045   6.556  20.266
 4424CHL1   C1874483  13.922   6.617  20.250
 4424CHL1  H18A74484  13.876   6.581  20.356
 4424CHL1  H18B74485  13.901   6.722  20.250
 4424CHL1  H18C74486  13.860   6.576  20.163
 4424CHL1   C1274487  14.044   6.400  20.260
 4424CHL1  H12A74488  13.982   6.367  20.174
 4424CHL1  H12B74489  14.148   6.364  20.241
 4424CHL1   C1174490  13.978   6.341  20.390
 4424CHL1  H11A74491  13.872   6.335  20.393
 4424CHL1  H11B74492  13.984   6.233  20.389
 4424CHL1    C974493  14.034   6.399  20.519
 4424CHL1    H974494  14.142   6.375  20.506
 4424CHL1   C1074495  13.977   6.329  20.645
 4424CHL1   C1974496  13.831   6.331  20.643
 4424CHL1  H19A74497  13.792   6.249  20.585
 4424CHL1  H19B74498  13.775   6.315  20.736
 4424CHL1  H19C74499  13.794   6.425  20.625
 4424CHL1    C174500  14.028   6.183  20.655
 4424CHL1   H1A74501  13.982   6.130  20.567
 4424CHL1   H1B74502  14.139   6.191  20.653
 4424CHL1    C274503  13.996   6.125  20.793
 4424CHL1   H2A74504  14.045   6.026  20.800
 4424CHL1   H2B74505  13.885   6.117  20.799
 4424CHL1   C2074506  14.091   6.625  20.009
 4424CHL1   H2074507  13.981   6.632  19.997
 4424CHL1   C2174508  14.140   6.494  19.943
 4424CHL1  H21A74509  14.118   6.487  19.833
 4424CHL1  H21B74510  14.103   6.405  19.998
 4424CHL1  H21C74511  14.250   6.488  19.951
 4424CHL1   C2274512  14.157   6.744  19.932
 4424CHL1  H22A74513  14.112   6.839  19.970
 4424CHL1  H22B74514  14.269   6.750  19.942
 4424CHL1   C2374515  14.135   6.743  19.781
 4424CHL1  H23A74516  14.188   6.659  19.732
 4424CHL1  H23B74517  14.037   6.717  19.761
 4424CHL1   C2474518  14.175   6.876  19.723
 4424CHL1  H24A74519  14.106   6.959  19.755
 4424CHL1  H24B74520  14.262   6.908  19.772
 4424CHL1   C2574521  14.185   6.865  19.567
 4424CHL1   H2574522  14.241   6.779  19.537
 4424CHL1   C2674523  14.088   6.841  19.479
 4424CHL1  H26A74524  14.054   6.829  19.383
 4424CHL1  H26B74525  14.079   6.735  19.534
 4424CHL1  H26C74526  14.000   6.907  19.476
 4424CHL1   C2774527  14.185   7.003  19.513
 4424CHL1  H27A74528  14.186   6.989  19.393
 4424CHL1  H27B74529  14.121   7.072  19.531
 4424CHL1  H27C74530  14.285   7.042  19.547
 4425CHL1    C374531  13.709  22.727  20.912
 4425CHL1    H374532  13.677  22.829  20.935
 4425CHL1    O374533  13.745  22.678  21.040
 4425CHL1   H3'74534  13.813  22.736  21.074
 4425CHL1    C474535  13.592  22.646  20.856
 4425CHL1   H4A74536  13.614  22.537  20.856
 4425CHL1   H4B74537  13.503  22.652  20.922
 4425CHL1    C574538  13.566  22.686  20.715
 4425CHL1    C674539  13.462  22.733  20.680
 4425CHL1    H674540  13.392  22.741  20.775
 4425CHL1    C774541  13.416  22.776  20.536
 4425CHL1   H7A74542  13.315  22.777  20.505
 4425CHL1   H7B74543  13.376  22.873  20.521
 4425CHL1    C874544  13.495  22.716  20.431
 4425CHL1    H874545  13.488  22.604  20.433
 4425CHL1   C1474546  13.463  22.775  20.296
 4425CHL1   H1474547  13.482  22.884  20.310
 4425CHL1   C1574548  13.331  22.777  20.241
 4425CHL1  H15A74549  13.303  22.662  20.234
 4425CHL1  H15B74550  13.261  22.841  20.308
 4425CHL1   C1674551  13.331  22.816  20.095
 4425CHL1  H16A74552  13.258  22.765  20.027
 4425CHL1  H16B74553  13.299  22.920  20.083
 4425CHL1   C1774554  13.482  22.816  20.063
 4425CHL1   H1774555  13.510  22.923  20.081
 4425CHL1   C1374556  13.555  22.736  20.179
 4425CHL1   C1874557  13.550  22.581  20.156
 4425CHL1  H18A74558  13.606  22.559  20.063
 4425CHL1  H18B74559  13.589  22.520  20.241
 4425CHL1  H18C74560  13.445  22.549  20.142
 4425CHL1   C1274561  13.692  22.795  20.225
 4425CHL1  H12A74562  13.769  22.763  20.153
 4425CHL1  H12B74563  13.692  22.906  20.228
 4425CHL1   C1174564  13.739  22.744  20.362
 4425CHL1  H11A74565  13.769  22.639  20.347
 4425CHL1  H11B74566  13.832  22.792  20.396
 4425CHL1    C974567  13.634  22.761  20.475
 4425CHL1    H974568  13.619  22.873  20.486
 4425CHL1   C1074569  13.673  22.690  20.610
 4425CHL1   C1974570  13.716  22.550  20.576
 4425CHL1  H19A74571  13.809  22.540  20.517
 4425CHL1  H19B74572  13.733  22.487  20.665
 4425CHL1  H19C74573  13.643  22.503  20.508
 4425CHL1    C174574  13.796  22.763  20.672
 4425CHL1   H1A74575  13.887  22.743  20.611
 4425CHL1   H1B74576  13.771  22.871  20.656
 4425CHL1    C274577  13.830  22.723  20.818
 4425CHL1   H2A74578  13.912  22.790  20.849
 4425CHL1   H2B74579  13.870  22.619  20.822
 4425CHL1   C2074580  13.508  22.781  19.917
 4425CHL1   H2074581  13.471  22.678  19.902
 4425CHL1   C2174582  13.657  22.784  19.883
 4425CHL1  H21A74583  13.709  22.707  19.944
 4425CHL1  H21B74584  13.698  22.885  19.903
 4425CHL1  H21C74585  13.673  22.764  19.776
 4425CHL1   C2274586  13.424  22.864  19.817
 4425CHL1  H22A74587  13.327  22.902  19.851
 4425CHL1  H22B74588  13.501  22.923  19.802
 4425CHL1   C2374589  13.408  22.799  19.685
 4425CHL1  H23A74590  13.506  22.753  19.667
 4425CHL1  H23B74591  13.332  22.720  19.684
 4425CHL1   C2474592  13.405  22.890  19.573
 4425CHL1  H24A74593  13.310  22.892  19.522
 4425CHL1  H24B74594  13.479  22.976  19.578
 4425CHL1   C2574595  13.404  22.833  19.441
 4425CHL1   H2574596  13.328  22.753  19.436
 4425CHL1   C2674597  13.421  22.917  19.314
 4425CHL1  H26A74598  13.390  22.903  19.222
 4425CHL1  H26B74599  13.312  22.949  19.345
 4425CHL1  H26C74600  13.481  23.009  19.332
 4425CHL1   C2774601  13.489  22.735  19.403
 4425CHL1  H27A74602  13.580  22.793  19.395
 4425CHL1  H27B74603  13.483  22.656  19.477
 4425CHL1  H27C74604  13.465  22.695  19.306
 4426CHL1    C374605   3.863   9.811  20.909
 4426CHL1    H374606   3.825   9.707  20.896
 4426CHL1    O374607   3.886   9.853  21.043
 4426CHL1   H3'74608   3.802   9.852  21.089
 4426CHL1    C474609   3.999   9.819  20.836
 4426CHL1   H4A74610   4.036   9.919  20.864
 4426CHL1   H4B74611   4.072   9.742  20.872
 4426CHL1    C574612   3.985   9.821  20.687
 4426CHL1    C674613   4.051   9.734  20.615
 4426CHL1    H674614   4.126   9.673  20.666
 4426CHL1    C774615   4.046   9.725  20.466
 4426CHL1   H7A74616   4.147   9.719  20.418
 4426CHL1   H7B74617   3.992   9.632  20.442
 4426CHL1    C874618   3.968   9.843  20.402
 4426CHL1    H874619   4.036   9.929  20.413
 4426CHL1   C1474620   3.941   9.816  20.254
 4426CHL1   H1474621   3.882   9.722  20.251
 4426CHL1   C1574622   4.061   9.780  20.162
 4426CHL1  H15A74623   4.145   9.851  20.179
 4426CHL1  H15B74624   4.096   9.674  20.174
 4426CHL1   C1674625   4.006   9.803  20.021
 4426CHL1  H16A74626   4.061   9.885  19.970
 4426CHL1  H16B74627   4.021   9.715  19.955
 4426CHL1   C1774628   3.860   9.844  20.047
 4426CHL1   H1774629   3.803   9.748  20.052
 4426CHL1   C1374630   3.855   9.918  20.183
 4426CHL1   C1874631   3.925  10.058  20.174
 4426CHL1  H18A74632   3.950  10.088  20.277
 4426CHL1  H18B74633   4.021  10.052  20.118
 4426CHL1  H18C74634   3.865  10.135  20.121
 4426CHL1   C1274635   3.732   9.916  20.264
 4426CHL1  H12A74636   3.656   9.950  20.229
 4426CHL1  H12B74637   3.675   9.824  20.245
 4426CHL1   C1174638   3.742   9.960  20.410
 4426CHL1  H11A74639   3.766  10.066  20.416
 4426CHL1  H11B74640   3.650   9.946  20.469
 4426CHL1    C974641   3.841   9.871  20.483
 4426CHL1    H974642   3.787   9.773  20.482
 4426CHL1   C1074643   3.875   9.909  20.628
 4426CHL1   C1974644   3.937  10.052  20.629
 4426CHL1  H19A74645   3.949  10.089  20.733
 4426CHL1  H19B74646   4.039  10.051  20.583
 4426CHL1  H19C74647   3.877  10.124  20.571
 4426CHL1    C174648   3.741   9.896  20.709
 4426CHL1   H1A74649   3.680   9.976  20.663
 4426CHL1   H1B74650   3.680   9.805  20.692
 4426CHL1    C274651   3.763   9.913  20.857
 4426CHL1   H2A74652   3.667   9.914  20.914
 4426CHL1   H2B74653   3.808  10.014  20.864
 4426CHL1   C2074654   3.817   9.898  19.927
 4426CHL1   H2074655   3.855   9.996  19.926
 4426CHL1   C2174656   3.704   9.883  19.945
 4426CHL1  H21A74657   3.578   9.938  19.883
 4426CHL1  H21B74658   3.666   9.929  20.042
 4426CHL1  H21C74659   3.649   9.786  19.878
 4426CHL1   C2274660   3.874   9.862  19.801
 4426CHL1  H22A74661   3.966   9.908  19.784
 4426CHL1  H22B74662   3.850   9.767  19.764
 4426CHL1   C2374663   3.836   9.903  19.707
 4426CHL1  H23A74664   3.665   9.887  19.631
 4426CHL1  H23B74665   3.822  10.060  19.800
 4426CHL1   C2474666   3.935   9.888  19.530
 4426CHL1  H24A74667   3.951   9.953  19.595
 4426CHL1  H24B74668   3.897   9.814  19.527
 4426CHL1   C2574669   3.799   9.958  19.357
 4426CHL1   H2574670   3.783  10.121  19.377
 4426CHL1   C2674671   3.856  10.014  19.253
 4426CHL1  H26A74672   3.788  10.069  19.210
 4426CHL1  H26B74673   3.948  10.103  19.267
 4426CHL1  H26C74674   3.898   9.917  19.259
 4426CHL1   C2774675   3.638   9.884  19.367
 4426CHL1  H27A74676   3.557   9.885  19.432
 4426CHL1  H27B74677   3.610   9.951  19.285
 4426CHL1  H27C74678   3.668   9.823  19.363
 4427CHL1    C374679  17.899   1.173  20.910
 4427CHL1    H374680  17.951   1.075  20.923
 4427CHL1    O374681  17.871   1.229  21.038
 4427CHL1   H3'74682  17.952   1.223  21.092
 4427CHL1    C474683  17.980   1.276  20.824
 4427CHL1   H4A74684  17.930   1.375  20.835
 4427CHL1   H4B74685  18.078   1.293  20.874
 4427CHL1    C574686  17.993   1.228  20.680
 4427CHL1    C674687  18.114   1.211  20.620
 4427CHL1    H674688  18.211   1.233  20.670
 4427CHL1    C774689  18.128   1.170  20.476
 4427CHL1   H7A74690  18.208   1.233  20.432
 4427CHL1   H7B74691  18.163   1.065  20.471
 4427CHL1    C874692  17.997   1.182  20.398
 4427CHL1    H874693  17.970   1.288  20.385
 4427CHL1   C1474694  18.010   1.116  20.260
 4427CHL1   H1474695  18.025   1.009  20.286
 4427CHL1   C1574696  18.127   1.144  20.163
 4427CHL1  H15A74697  18.137   1.252  20.137
 4427CHL1  H15B74698  18.222   1.108  20.205
 4427CHL1   C1674699  18.086   1.072  20.035
 4427CHL1  H16A74700  18.100   1.144  19.953
 4427CHL1  H16B74701  18.150   0.982  20.015
 4427CHL1   C1774702  17.936   1.042  20.045
 4427CHL1   H1774703  17.943   0.933  20.069
 4427CHL1   C1374704  17.887   1.124  20.169
 4427CHL1   C1874705  17.848   1.266  20.133
 4427CHL1  H18A74706  17.931   1.313  20.079
 4427CHL1  H18B74707  17.755   1.269  20.072
 4427CHL1  H18C74708  17.832   1.327  20.224
 4427CHL1   C1274709  17.777   1.073  20.238
 4427CHL1  H12A74710  17.679   1.046  20.178
 4427CHL1  H12B74711  17.824   0.979  20.239
 4427CHL1   C1174712  17.753   1.113  20.389
 4427CHL1  H11A74713  17.701   1.208  20.391
 4427CHL1  H11B74714  17.694   1.047  20.450
 4427CHL1    C974715  17.879   1.123  20.479
 4427CHL1    H974716  17.911   1.018  20.499
 4427CHL1   C1074717  17.851   1.195  20.617
 4427CHL1   C1974718  17.776   1.331  20.594
 4427CHL1  H19A74719  17.759   1.390  20.687
 4427CHL1  H19B74720  17.826   1.398  20.522
 4427CHL1  H19C74721  17.677   1.312  20.548
 4427CHL1    C174722  17.763   1.101  20.704
 4427CHL1   H1A74723  17.655   1.114  20.682
 4427CHL1   H1B74724  17.784   0.993  20.692
 4427CHL1    C274725  17.763   1.135  20.852
 4427CHL1   H2A74726  17.723   1.055  20.917
 4427CHL1   H2B74727  17.691   1.219  20.863
 4427CHL1   C2074728  17.856   1.053  19.908
 4427CHL1   H2074729  17.868   1.152  19.859
 4427CHL1   C2174730  17.706   1.031  19.925
 4427CHL1  H21A74731  17.665   1.095  20.004
 4427CHL1  H21B74732  17.691   0.929  19.959
 4427CHL1  H21C74733  17.649   1.052  19.833
 4427CHL1   C2274734  17.907   0.957  19.799
 4427CHL1  H22A74735  18.008   0.995  19.775
 4427CHL1  H22B74736  17.916   0.852  19.833
 4427CHL1   C2374737  17.841   0.961  19.662
 4427CHL1  H23A74738  17.732   0.938  19.666
 4427CHL1  H23B74739  17.858   1.063  19.622
 4427CHL1   C2474740  17.921   0.875  19.559
 4427CHL1  H24A74741  18.026   0.906  19.573
 4427CHL1  H24B74742  17.922   0.767  19.580
 4427CHL1   C2574743  17.891   0.898  19.411
 4427CHL1   H2574744  17.925   0.995  19.378
 4427CHL1   C2674745  17.960   0.792  19.328
 4427CHL1  H26A74746  17.946   0.815  19.238
 4427CHL1  H26B74747  18.062   0.780  19.354
 4427CHL1  H26C74748  17.930   0.688  19.320
 4427CHL1   C2774749  17.758   0.919  19.389
 4427CHL1  H27A74750  17.680   0.967  19.454
 4427CHL1  H27B74751  17.710   0.938  19.302
 4427CHL1  H27C74752  17.736   0.834  19.415
 4428CHL1    C374753   1.115   5.055  20.913
 4428CHL1    H374754   1.102   4.946  20.929
 4428CHL1    O374755   1.125   5.127  21.036
 4428CHL1   H3'74756   1.048   5.106  21.092
 4428CHL1    C474757   1.243   5.077  20.832
 4428CHL1   H4A74758   1.262   5.186  20.835
 4428CHL1   H4B74759   1.331   5.033  20.884
 4428CHL1    C574760   1.228   5.022  20.692
 4428CHL1    C674761   1.316   4.934  20.643
 4428CHL1    H674762   1.396   4.898  20.708
 4428CHL1    C774763   1.316   4.881  20.508
 4428CHL1   H7A74764   1.420   4.863  20.491
 4428CHL1   H7B74765   1.261   4.787  20.508
 4428CHL1    C874766   1.237   4.982  20.424
 4428CHL1    H874767   1.301   5.069  20.402
 4428CHL1   C1474768   1.197   4.928  20.319
 4428CHL1   H1474769   1.128   4.833  20.321
 4428CHL1   C1574770   1.324   4.902  20.272
 4428CHL1  H15A74771   1.408   4.917  20.222
 4428CHL1  H15B74772   1.295   4.747  20.338
 4428CHL1   C1674773   1.216   4.871  20.047
 4428CHL1  H16A74774   1.306   4.876  20.076
 4428CHL1  H16B74775   1.190   4.653  20.041
 4428CHL1   C1774776   1.122   4.905  20.043
 4428CHL1   H1774777   1.056   4.827  20.065
 4428CHL1   C1374778   1.133   4.994  20.177
 4428CHL1   C1874779   1.221   5.092  20.152
 4428CHL1  H18A74780   1.154   5.168  20.115
 4428CHL1  H18B74781   1.254   5.150  20.240
 4428CHL1  H18C74782   1.308   5.083  20.085
 4428CHL1   C1274783   1.003   5.022  20.232
 4428CHL1  H12A74784   0.957   5.082  20.153
 4428CHL1  H12B74785   0.951   4.925  20.252
 4428CHL1   C1174786   1.014   5.095  20.365
 4428CHL1  H11A74787   1.072   5.186  20.340
 4428CHL1  H11B74788   0.916   5.122  20.410
 4428CHL1    C974789   1.101   5.018  20.472
 4428CHL1    H974790   1.048   4.921  20.485
 4428CHL1   C1074791   1.108   5.077  20.613
 4428CHL1   C1974792   1.131   5.210  20.592
 4428CHL1  H19A74793   1.022   5.253  20.547
 4428CHL1  H19B74794   1.168   5.272  20.690
 4428CHL1  H19C74795   1.195   5.248  20.523
 4428CHL1    C174796   0.977   5.047  20.691
 4428CHL1   H1A74797   0.883   5.085  20.643
 4428CHL1   H1B74798   0.970   4.935  20.695
 4428CHL1    C274799   0.991   5.104  20.834
 4428CHL1   H2A74800   0.907   5.070  20.895
 4428CHL1   H2B74801   0.989   5.215  20.824
 4428CHL1   C2074802   1.127   4.931  19.902
 4428CHL1   H2074803   1.215   4.994  19.872
 4428CHL1   C2174804   1.011   4.998  19.877
 4428CHL1  H21A74805   0.915   4.943  19.868
 4428CHL1  H21B74806   1.039   5.029  19.771
 4428CHL1  H21C74807   0.998   5.090  19.937
 4428CHL1   C2274808   1.127   4.811  19.808
 4428CHL1  H22A74809   1.226   4.746  19.786
 4428CHL1  H22B74810   1.110   4.759  19.860
 4428CHL1   C2374811   1.097   4.791  19.696
 4428CHL1  H23A74812   0.991   4.792  19.674
 4428CHL1  H23B74813   1.151   4.884  19.677
 4428CHL1   C2474814   1.173   4.676  19.602
 4428CHL1  H24A74815   1.270   4.680  19.589
 4428CHL1  H24B74816   1.156   4.576  19.654
 4428CHL1   C2574817   1.109   4.656  19.469
 4428CHL1   H2574818   1.117   4.737  19.400
 4428CHL1   C2674819   1.164   4.524  19.402
 4428CHL1  H26A74820   1.121   4.511  19.287
 4428CHL1  H26B74821   1.255   4.540  19.381
 4428CHL1  H26C74822   1.133   4.437  19.458
 4428CHL1   C2774823   0.976   4.653  19.485
 4428CHL1  H27A74824   0.858   4.573  19.309
 4428CHL1  H27B74825   0.926   4.547  19.485
 4428CHL1  H27C74826   0.909   4.726  19.538
 4429CHL1    C374827  11.151   4.387  20.911
 4429CHL1    H374828  11.052   4.353  20.874
 4429CHL1    O374829  11.168   4.367  21.046
 4429CHL1   H3'74830  11.262   4.383  21.062
 4429CHL1    C474831  11.249   4.317  20.840
 4429CHL1   H4A74832  11.339   4.349  20.881
 4429CHL1   H4B74833  11.248   4.213  20.863
 4429CHL1    C574834  11.190   4.337  20.702
 4429CHL1    C674835  11.167   4.212  20.624
 4429CHL1    H674836  11.243   4.136  20.658
 4429CHL1    C774837  11.178   4.234  20.465
 4429CHL1   H7A74838  11.252   4.183  20.413
 4429CHL1   H7B74839  11.095   4.187  20.427
 4429CHL1    C874840  11.192   4.372  20.401
 4429CHL1    H874841  11.278   4.427  20.385
 4429CHL1   C1474842  11.128   4.373  20.267
 4429CHL1   H1474843  11.020   4.358  20.294
 4429CHL1   C1574844  11.169   4.266  20.164
 4429CHL1  H15A74845  11.280   4.268  20.164
 4429CHL1  H15B74846  11.123   4.166  20.185
 4429CHL1   C1674847  11.126   4.316  20.025
 4429CHL1  H16A74848  11.212   4.322  19.954
 4429CHL1  H16B74849  11.049   4.251  19.977
 4429CHL1   C1774850  11.078   4.464  20.052
 4429CHL1   H1774851  10.967   4.455  20.059
 4429CHL1   C1374852  11.130   4.504  20.191
 4429CHL1   C1874853  11.275   4.564  20.171
 4429CHL1  H18A74854  11.317   4.510  20.084
 4429CHL1  H18B74855  11.262   4.671  20.155
 4429CHL1  H18C74856  11.348   4.561  20.255
 4429CHL1   C1274857  11.023   4.578  20.257
 4429CHL1  H12A74858  10.985   4.684  20.200
 4429CHL1  H12B74859  10.931   4.559  20.283
 4429CHL1   C1174860  11.078   4.574  20.359
 4429CHL1  H11A74861  11.208   4.662  20.363
 4429CHL1  H11B74862  11.011   4.612  20.415
 4429CHL1    C974863  11.127   4.444  20.476
 4429CHL1    H974864  11.028   4.437  20.466
 4429CHL1   C1074865  11.205   4.467  20.634
 4429CHL1   C1974866  11.334   4.540  20.586
 4429CHL1  H19A74867  11.338   4.636  20.538
 4429CHL1  H19B74868  11.386   4.552  20.714
 4429CHL1  H19C74869  11.399   4.509  20.528
 4429CHL1    C174870  11.150   4.528  20.767
 4429CHL1   H1A74871  11.161   4.629  20.742
 4429CHL1   H1B74872  11.012   4.535  20.799
 4429CHL1    C274873  11.172   4.508  20.898
 4429CHL1   H2A74874  11.044   4.558  21.010
 4429CHL1   H2B74875  11.228   4.598  20.926
 4429CHL1   C2074876  11.104   4.561  19.934
 4429CHL1   H2074877  11.209   4.600  19.926
 4429CHL1   C2174878  11.014   4.686  19.951
 4429CHL1  H21A74879  11.028   4.763  19.873
 4429CHL1  H21B74880  11.032   4.739  20.044
 4429CHL1  H21C74881  10.908   4.659  19.940
 4429CHL1   C2274882  11.073   4.495  19.794
 4429CHL1  H22A74883  11.093   4.570  19.715
 4429CHL1  H22B74884  11.144   4.416  19.762
 4429CHL1   C2374885  10.934   4.434  19.771
 4429CHL1  H23A74886  10.923   4.355  19.848
 4429CHL1  H23B74887  10.854   4.509  19.788
 4429CHL1   C2474888  10.926   4.370  19.630
 4429CHL1  H24A74889  10.956   4.442  19.550
 4429CHL1  H24B74890  10.995   4.283  19.635
 4429CHL1   C2574891  10.788   4.313  19.598
 4429CHL1   H2574892  10.751   4.252  19.684
 4429CHL1   C2674893  10.693   4.433  19.573
 4429CHL1  H26A74894  10.684   4.513  19.649
 4429CHL1  H26B74895  10.743   4.492  19.494
 4429CHL1  H26C74896  10.592   4.403  19.537
 4429CHL1   C2774897  10.789   4.231  19.471
 4429CHL1  H27A74898  10.808   4.283  19.378
 4429CHL1  H27B74899  10.878   4.161  19.475
 4429CHL1  H27C74900  10.693   4.175  19.450
 4430CHL1    C374901  24.519  21.891  20.904
 4430CHL1    H374902  24.414  21.915  20.870
 4430CHL1    O374903  24.519  21.881  21.047
 4430CHL1   H3'74904  24.491  21.967  21.087
 4430CHL1    C474905  24.568  21.757  20.837
 4430CHL1   H4A74906  24.665  21.728  20.882
 4430CHL1   H4B74907  24.492  21.682  20.871
 4430CHL1    C574908  24.579  21.775  20.685
 4430CHL1    C674909  24.499  21.709  20.600
 4430CHL1    H674910  24.434  21.627  20.638
 4430CHL1    C774911  24.494  21.743  20.454
 4430CHL1   H7A74912  24.477  21.654  20.391
 4430CHL1   H7B74913  24.414  21.819  20.438
 4430CHL1    C874914  24.616  21.810  20.398
 4430CHL1    H874915  24.696  21.742  20.397
 4430CHL1   C1474916  24.590  21.867  20.263
 4430CHL1   H1474917  24.533  21.966  20.285
 4430CHL1   C1574918  24.505  21.795  20.158
 4430CHL1  H15A74919  24.534  21.691  20.160
 4430CHL1  H15B74920  24.396  21.805  20.176
 4430CHL1   C1674921  24.541  21.852  20.020
 4430CHL1  H16A74922  24.596  21.800  19.941
 4430CHL1  H16B74923  24.446  21.899  19.986
 4430CHL1   C1774924  24.656  21.914  20.056
 4430CHL1   H1774925  24.557  21.975  20.103
 4430CHL1   C1374926  24.714  21.895  20.207
 4430CHL1   C1874927  24.825  21.834  20.163
 4430CHL1  H18A74928  24.913  21.884  20.111
 4430CHL1  H18B74929  24.857  21.791  20.252
 4430CHL1  H18C74930  24.772  21.764  20.098
 4430CHL1   C1274931  24.761  22.017  20.331
 4430CHL1  H12A74932  24.864  22.034  20.259
 4430CHL1  H12B74933  24.680  22.118  20.326
 4430CHL1   C1174934  24.773  21.999  20.444
 4430CHL1  H11A74935  24.862  21.935  20.442
 4430CHL1  H11B74936  24.792  22.095  20.496
 4430CHL1    C974937  24.652  21.926  20.488
 4430CHL1    H974938  24.569  22.000  20.477
 4430CHL1   C1074939  24.669  21.887  20.637
 4430CHL1   C1974940  24.811  21.841  20.670
 4430CHL1  H19A74941  24.839  21.753  20.615
 4430CHL1  H19B74942  24.877  21.925  20.644
 4430CHL1  H19C74943  24.839  21.816  20.774
 4430CHL1    C174944  24.644  22.012  20.720
 4430CHL1   H1A74945  24.723  22.081  20.687
 4430CHL1   H1B74946  24.547  22.051  20.686
 4430CHL1    C274947  24.617  22.004  20.871
 4430CHL1   H2A74948  24.584  22.104  20.908
 4430CHL1   H2B74949  24.712  21.991  20.926
 4430CHL1   C2074950  24.767  22.005  19.916
 4430CHL1   H2074951  24.848  21.972  19.934
 4430CHL1   C2174952  24.870  22.169  19.959
 4430CHL1  H21A74953  24.862  22.224  20.029
 4430CHL1  H21B74954  24.792  22.256  19.989
 4430CHL1  H21C74955  24.901  22.187  19.900
 4430CHL1   C2274956  24.675  22.007  19.783
 4430CHL1  H22A74957  24.667  21.910  19.768
 4430CHL1  H22B74958  24.572  22.057  19.789
 4430CHL1   C2374959  24.738  22.068  19.649
 4430CHL1  H23A74960  24.771  22.177  19.636
 4430CHL1  H23B74961  24.841  22.047  19.663
 4430CHL1   C2474962  24.648  22.069  19.548
 4430CHL1  H24A74963  24.634  21.967  19.538
 4430CHL1  H24B74964  24.552  22.117  19.582
 4430CHL1   C2574965  24.699  22.140  19.418
 4430CHL1   H2574966  24.783  22.081  19.386
 4430CHL1   C2674967  24.592  22.142  19.318
 4430CHL1  H26A74968  24.567  22.047  19.292
 4430CHL1  H26B74969  24.502  22.184  19.362
 4430CHL1  H26C74970  24.616  22.199  19.226
 4430CHL1   C2774971  24.755  22.281  19.413
 4430CHL1  H27A74972  24.822  22.295  19.496
 4430CHL1  H27B74973  24.756  22.340  19.327
 4430CHL1  H27C74974  24.683  22.327  19.446
 4431CHL1    C374975  19.439  10.518  20.907
 4431CHL1    H374976  19.331  10.500  20.909
 4431CHL1    O374977  19.473  10.516  21.043
 4431CHL1   H3'74978  19.567  10.536  21.045
 4431CHL1    C474979  19.501  10.403  20.827
 4431CHL1   H4A74980  19.611  10.410  20.842
 4431CHL1   H4B74981  19.475  10.309  20.880
 4431CHL1    C574982  19.454  10.409  20.680
 4431CHL1    C674983  19.405  10.302  20.616
 4431CHL1    H674984  19.388  10.210  20.674
 4431CHL1    C774985  19.368  10.301  20.471
 4431CHL1   H7A74986  19.392  10.206  20.419
 4431CHL1   H7B74987  19.258  10.304  20.468
 4431CHL1    C874988  19.428  10.420  20.390
 4431CHL1    H874989  19.533  10.395  20.367
 4431CHL1   C1474990  19.368  10.428  20.254
 4431CHL1   H1474991  19.262  10.448  20.280
 4431CHL1   C1574992  19.377  10.301  20.166
 4431CHL1  H15A74993  19.481  10.262  20.171
 4431CHL1  H15B74994  19.310  10.216  20.186
 4431CHL1   C1674995  19.354  10.359  20.022
 4431CHL1  H16A74996  19.440  10.338  19.957
 4431CHL1  H16B74997  19.268  10.319  19.966
 4431CHL1   C1774998  19.337  10.511  20.039
 4431CHL1   H1774999  19.228  10.527  20.057
 4431CHL1   C1375000  19.417  10.544  20.167
 4431CHL1   C1875001  19.568  10.532  20.138
 4431CHL1  H18A75002  19.623  10.525  20.233
 4431CHL1  H18B75003  19.588  10.433  20.095
 4431CHL1  H18C75004  19.615  10.614  20.077
 4431CHL1   C1275005  19.395  10.674  20.239
 4431CHL1  H12A75006  19.447  10.756  20.185
 4431CHL1  H12B75007  19.286  10.689  20.241
 4431CHL1   C1175008  19.449  10.678  20.383
 4431CHL1  H11A75009  19.558  10.691  20.366
 4431CHL1  H11B75010  19.410  10.772  20.429
 4431CHL1    C975011  19.414  10.553  20.467
 4431CHL1    H975012  19.305  10.559  20.491
 4431CHL1   C1075013  19.481  10.543  20.610
 4431CHL1   C1975014  19.636  10.549  20.590
 4431CHL1  H19A75015  19.668  10.466  20.524
 4431CHL1  H19B75016  19.664  10.645  20.544
 4431CHL1  H19C75017  19.698  10.538  20.681
 4431CHL1    C175018  19.425  10.660  20.698
 4431CHL1   H1A75019  19.459  10.756  20.656
 4431CHL1   H1B75020  19.314  10.661  20.700
 4431CHL1    C275021  19.465  10.656  20.847
 4431CHL1   H2A75022  19.409  10.732  20.907
 4431CHL1   H2B75023  19.573  10.679  20.857
 4431CHL1   C2075024  19.371  10.595  19.914
 4431CHL1   H2075025  19.481  10.606  19.908
 4431CHL1   C2175026  19.319  10.739  19.926
 4431CHL1  H21A75027  19.316  10.793  19.830
 4431CHL1  H21B75028  19.396  10.794  19.983
 4431CHL1  H21C75029  19.219  10.736  19.974
 4431CHL1   C2275030  19.336  10.530  19.778
 4431CHL1  H22A75031  19.371  10.425  19.767
 4431CHL1  H22B75032  19.226  10.525  19.765
 4431CHL1   C2375033  19.394  10.608  19.655
 4431CHL1  H23A75034  19.343  10.565  19.567
 4431CHL1  H23B75035  19.384  10.719  19.659
 4431CHL1   C2475036  19.540  10.581  19.624
 4431CHL1  H24A75037  19.600  10.602  19.715
 4431CHL1  H24B75038  19.554  10.478  19.591
 4431CHL1   C2575039  19.602  10.655  19.514
 4431CHL1   H2575040  19.600  10.748  19.560
 4431CHL1   C2675041  19.733  10.666  19.540
 4431CHL1  H26A75042  19.734  10.538  19.548
 4431CHL1  H26B75043  19.792  10.712  19.441
 4431CHL1  H26C75044  19.793  10.686  19.620
 4431CHL1   C2775045  19.567  10.620  19.369
 4431CHL1  H27A75046  19.596  10.513  19.364
 4431CHL1  H27B75047  19.460  10.619  19.350
 4431CHL1  H27C75048  19.623  10.684  19.295
 4432CHL1    C375049  20.676  21.088  20.908
 4432CHL1    H375050  20.648  20.982  20.884
 4432CHL1    O375051  20.724  21.105  21.041
 4432CHL1   H3'75052  20.754  21.197  21.050
 4432CHL1    C475053  20.789  21.127  20.807
 4432CHL1   H4A75054  20.817  21.230  20.833
 4432CHL1   H4B75055  20.874  21.059  20.833
 4432CHL1    C575056  20.749  21.131  20.663
 4432CHL1    C675057  20.813  21.061  20.569
 4432CHL1    H675058  20.905  21.006  20.590
 4432CHL1    C775059  20.773  21.061  20.425
 4432CHL1   H7A75060  20.860  21.075  20.357
 4432CHL1   H7B75061  20.724  20.964  20.403
 4432CHL1    C875062  20.680  21.175  20.386
 4432CHL1    H875063  20.735  21.270  20.368
 4432CHL1   C1475064  20.609  21.139  20.257
 4432CHL1   H1475065  20.544  21.050  20.281
 4432CHL1   C1575066  20.692  21.100  20.133
 4432CHL1  H15A75067  20.779  21.167  20.119
 4432CHL1  H15B75068  20.730  20.998  20.152
 4432CHL1   C1675069  20.599  21.126  20.013
 4432CHL1  H16A75070  20.659  21.195  19.950
 4432CHL1  H16B75071  20.573  21.030  19.964
 4432CHL1   C1775072  20.482  21.194  20.076
 4432CHL1   H1775073  20.433  21.111  20.110
 4432CHL1   C1375074  20.518  21.246  20.213
 4432CHL1   C1875075  20.587  21.378  20.186
 4432CHL1  H18A75076  20.523  21.453  20.137
 4432CHL1  H18B75077  20.619  21.431  20.276
 4432CHL1  H18C75078  20.669  21.364  20.118
 4432CHL1   C1275079  20.423  21.258  20.340
 4432CHL1  H12A75080  20.341  21.327  20.281
 4432CHL1  H12B75081  20.367  21.133  20.373
 4432CHL1   C1175082  20.467  21.268  20.442
 4432CHL1  H11A75083  20.519  21.379  20.429
 4432CHL1  H11B75084  20.364  21.262  20.510
 4432CHL1    C975085  20.573  21.189  20.492
 4432CHL1    H975086  20.526  21.090  20.502
 4432CHL1   C1075087  20.623  21.213  20.636
 4432CHL1   C1975088  20.685  21.347  20.640
 4432CHL1  H19A75089  20.595  21.397  20.603
 4432CHL1  H19B75090  20.716  21.388  20.743
 4432CHL1  H19C75091  20.757  21.380  20.564
 4432CHL1    C175092  20.510  21.185  20.743
 4432CHL1   H1A75093  20.427  21.259  20.734
 4432CHL1   H1B75094  20.473  21.085  20.712
 4432CHL1    C275095  20.554  21.181  20.891
 4432CHL1   H2A75096  20.466  21.144  20.948
 4432CHL1   H2B75097  20.578  21.283  20.929
 4432CHL1   C2075098  20.408  21.274  19.993
 4432CHL1   H2075099  20.338  21.352  20.032
 4432CHL1   C2175100  20.344  21.164  19.906
 4432CHL1  H21A75101  20.273  21.198  19.960
 4432CHL1  H21B75102  20.339  21.096  19.854
 4432CHL1  H21C75103  20.219  21.222  19.770
 4432CHL1   C2275104  20.477  21.360  19.884
 4432CHL1  H22A75105  20.551  21.417  19.934
 4432CHL1  H22B75106  20.518  21.290  19.812
 4432CHL1   C2375107  20.400  21.467  19.806
 4432CHL1  H23A75108  20.334  21.420  19.723
 4432CHL1  H23B75109  20.304  21.503  19.847
 4432CHL1   C2475110  20.486  21.572  19.764
 4432CHL1  H24A75111  20.570  21.537  19.716
 4432CHL1  H24B75112  20.423  21.559  19.692
 4432CHL1   C2575113  20.529  21.706  19.807
 4432CHL1   H2575114  20.438  21.769  19.770
 4432CHL1   C2675115  20.548  21.688  19.962
 4432CHL1  H26A75116  20.551  21.757  20.044
 4432CHL1  H26B75117  20.476  21.642  19.981
 4432CHL1  H26C75118  20.607  21.612  19.966
 4432CHL1   C2775119  20.604  21.784  19.756
 4432CHL1  H27A75120  20.696  21.755  19.760
 4432CHL1  H27B75121  20.569  21.830  19.678
 4432CHL1  H27C75122  20.622  21.845  19.810
 4433CHL1    C375123   8.975  21.699  20.904
 4433CHL1    H375124   9.081  21.708  20.873
 4433CHL1    O375125   8.976  21.720  21.044
 4433CHL1   H3'75126   9.040  21.654  21.075
 4433CHL1    C475127   8.894  21.812  20.836
 4433CHL1   H4A75128   8.793  21.810  20.882
 4433CHL1   H4B75129   8.942  21.910  20.860
 4433CHL1    C575130   8.865  21.804  20.689
 4433CHL1    C675131   8.886  21.910  20.610
 4433CHL1    H675132   8.923  22.002  20.655
 4433CHL1    C775133   8.877  21.901  20.463
 4433CHL1   H7A75134   8.842  21.978  20.424
 4433CHL1   H7B75135   8.973  21.902  20.412
 4433CHL1    C875136   8.796  21.781  20.415
 4433CHL1    H875137   8.689  21.799  20.437
 4433CHL1   C1475138   8.807  21.754  20.264
 4433CHL1   H1475139   8.912  21.745  20.231
 4433CHL1   C1575140   8.765  21.856  20.175
 4433CHL1  H15A75141   8.654  21.892  20.222
 4433CHL1  H15B75142   8.856  21.938  20.190
 4433CHL1   C1675143   8.747  21.826  20.037
 4433CHL1  H16A75144   8.646  21.863  20.007
 4433CHL1  H16B75145   8.826  21.875  19.976
 4433CHL1   C1775146   8.753  21.670  20.055
 4433CHL1   H1775147   8.858  21.638  20.036
 4433CHL1   C1375148   8.725  21.642  20.205
 4433CHL1   C1875149   8.572  21.656  20.226
 4433CHL1  H18A75150   8.514  21.582  20.167
 4433CHL1  H18B75151   8.543  21.638  20.331
 4433CHL1  H18C75152   8.540  21.758  20.201
 4433CHL1   C1275153   8.770  21.513  20.273
 4433CHL1  H12A75154   8.693  21.438  20.247
 4433CHL1  H12B75155   8.870  21.484  20.236
 4433CHL1   C1175156   8.773  21.524  20.427
 4433CHL1  H11A75157   8.665  21.517  20.455
 4433CHL1  H11B75158   8.837  21.441  20.465
 4433CHL1    C975159   8.834  21.654  20.486
 4433CHL1    H975160   8.941  21.639  20.460
 4433CHL1   C1075161   8.824  21.663  20.641
 4433CHL1   C1975162   8.679  21.648  20.686
 4433CHL1  H19A75163   8.666  21.679  20.791
 4433CHL1  H19B75164   8.605  21.712  20.634
 4433CHL1  H19C75165   8.644  21.543  20.679
 4433CHL1    C175166   8.897  21.544  20.713
 4433CHL1   H1A75167   8.855  21.442  20.694
 4433CHL1   H1B75168   8.998  21.540  20.669
 4433CHL1    C275169   8.909  21.563  20.867
 4433CHL1   H2A75170   8.967  21.478  20.909
 4433CHL1   H2B75171   8.805  21.562  20.907
 4433CHL1   C2075172   8.672  21.591  19.953
 4433CHL1   H2075173   8.564  21.606  19.971
 4433CHL1   C2175174   8.710  21.442  19.960
 4433CHL1  H21A75175   8.650  21.372  19.902
 4433CHL1  H21B75176   8.697  21.403  20.062
 4433CHL1  H21C75177   8.814  21.427  19.924
 4433CHL1   C2275178   8.689  21.648  19.814
 4433CHL1  H22A75179   8.670  21.757  19.808
 4433CHL1  H22B75180   8.793  21.631  19.787
 4433CHL1   C2375181   8.615  21.572  19.716
 4433CHL1  H23A75182   8.611  21.467  19.710
 4433CHL1  H23B75183   8.531  21.600  19.756
 4433CHL1   C2475184   8.646  21.589  19.588
 4433CHL1  H24A75185   8.593  21.677  19.637
 4433CHL1  H24B75186   8.727  21.649  19.546
 4433CHL1   C2575187   8.557  21.468  19.423
 4433CHL1   H2575188   8.586  21.429  19.490
 4433CHL1   C2675189   8.417  21.521  19.420
 4433CHL1  H26A75190   8.376  21.504  19.528
 4433CHL1  H26B75191   8.368  21.637  19.382
 4433CHL1  H26C75192   8.349  21.484  19.370
 4433CHL1   C2775193   8.625  21.545  19.312
 4433CHL1  H27A75194   8.579  21.488  19.238
 4433CHL1  H27B75195   8.609  21.633  19.274
 4433CHL1  H27C75196   8.727  21.569  19.296
 4434CHL1    C375197   7.285  14.505  20.908
 4434CHL1    H375198   7.396  14.498  20.904
 4434CHL1    O375199   7.244  14.535  21.040
 4434CHL1   H3'75200   7.319  14.502  21.091
 4434CHL1    C475201   7.241  14.618  20.815
 4434CHL1   H4A75202   7.131  14.617  20.828
 4434CHL1   H4B75203   7.285  14.711  20.862
 4434CHL1    C575204   7.278  14.581  20.671
 4434CHL1    C675205   7.356  14.661  20.597
 4434CHL1    H675206   7.396  14.753  20.641
 4434CHL1    C775207   7.391  14.638  20.453
 4434CHL1   H7A75208   7.379  14.728  20.389
 4434CHL1   H7B75209   7.499  14.622  20.448
 4434CHL1    C875210   7.308  14.529  20.391
 4434CHL1    H875211   7.205  14.568  20.373
 4434CHL1   C1475212   7.375  14.483  20.262
 4434CHL1   H1475213   7.456  14.417  20.297
 4434CHL1   C1575214   7.422  14.584  20.157
 4434CHL1  H15A75215   7.332  14.646  20.133
 4434CHL1  H15B75216   7.503  14.653  20.185
 4434CHL1   C1675217   7.459  14.501  20.033
 4434CHL1  H16A75218   7.408  14.552  19.949
 4434CHL1  H16B75219   7.567  14.500  20.009
 4434CHL1   C1775220   7.407  14.362  20.067
 4434CHL1   H1775221   7.488  14.311  20.112
 4434CHL1   C1375222   7.304  14.386  20.179
 4434CHL1   C1875223   7.166  14.441  20.131
 4434CHL1  H18A75224   7.089  14.362  20.113
 4434CHL1  H18B75225   7.124  14.519  20.197
 4434CHL1  H18C75226   7.192  14.491  20.039
 4434CHL1   C1275227   7.298  14.299  20.286
 4434CHL1  H12A75228   7.227  14.277  20.205
 4434CHL1  H12B75229   7.367  14.203  20.299
 4434CHL1   C1175230   7.242  14.331  20.417
 4434CHL1  H11A75231   7.123  14.335  20.385
 4434CHL1  H11B75232   7.257  14.235  20.492
 4434CHL1    C975233   7.300  14.416  20.487
 4434CHL1    H975234   7.401  14.376  20.511
 4434CHL1   C1075235   7.227  14.445  20.617
 4434CHL1   C1975236   7.074  14.451  20.602
 4434CHL1  H19A75237   7.034  14.531  20.537
 4434CHL1  H19B75238   7.027  14.354  20.576
 4434CHL1  H19C75239   7.029  14.474  20.700
 4434CHL1    C175240   7.269  14.341  20.722
 4434CHL1   H1A75241   7.218  14.261  20.703
 4434CHL1   H1B75242   7.377  14.322  20.719
 4434CHL1    C275243   7.228  14.367  20.863
 4434CHL1   H2A75244   7.264  14.282  20.928
 4434CHL1   H2B75245   7.117  14.371  20.859
 4434CHL1   C2075246   7.385  14.297  19.942
 4434CHL1   H2075247   7.322  14.248  19.964
 4434CHL1   C2175248   7.511  14.196  19.920
 4434CHL1  H21A75249   7.503  14.099  19.994
 4434CHL1  H21B75250   7.585  14.227  19.897
 4434CHL1  H21C75251   7.480  14.133  19.840
 4434CHL1   C2275252   7.320  14.355  19.822
 4434CHL1  H22A75253   7.244  14.427  19.853
 4434CHL1  H22B75254   7.410  14.402  19.784
 4434CHL1   C2375255   7.259  14.284  19.708
 4434CHL1  H23A75256   7.332  14.215  19.665
 4434CHL1  H23B75257   7.165  14.230  19.751
 4434CHL1   C2475258   7.218  14.358  19.593
 4434CHL1  H24A75259   7.141  14.419  19.642
 4434CHL1  H24B75260   7.302  14.415  19.550
 4434CHL1   C2575261   7.142  14.283  19.486
 4434CHL1   H2575262   7.047  14.252  19.531
 4434CHL1   C2675263   7.129  14.356  19.357
 4434CHL1  H26A75264   7.229  14.367  19.312
 4434CHL1  H26B75265   7.055  14.299  19.295
 4434CHL1  H26C75266   7.092  14.457  19.376
 4434CHL1   C2775267   7.202  14.174  19.451
 4434CHL1  H27A75268   7.197  14.110  19.539
 4434CHL1  H27B75269   7.159  14.119  19.372
 4434CHL1  H27C75270   7.298  14.182  19.401
 4435CHL1    C375271  17.351  12.882  20.908
 4435CHL1    H375272  17.253  12.892  20.894
 4435CHL1    O375273  17.365  12.839  21.043
 4435CHL1   H3'75274  17.295  12.774  21.061
 4435CHL1    C475275  17.390  12.776  20.808
 4435CHL1   H4A75276  17.494  12.749  20.833
 4435CHL1   H4B75277  17.330  12.684  20.817
 4435CHL1    C575278  17.382  12.813  20.661
 4435CHL1    C675279  17.336  12.726  20.567
 4435CHL1    H675280  17.293  12.628  20.593
 4435CHL1    C775281  17.328  12.757  20.418
 4435CHL1   H7A75282  17.363  12.675  20.350
 4435CHL1   H7B75283  17.221  12.767  20.392
 4435CHL1    C875284  17.398  12.888  20.375
 4435CHL1    H875285  17.503  12.857  20.367
 4435CHL1   C1475286  17.342  12.929  20.241
 4435CHL1   H1475287  17.237  12.954  20.265
 4435CHL1   C1575288  17.355  12.834  20.123
 4435CHL1  H15A75289  17.450  12.782  20.104
 4435CHL1  H15B75290  17.272  12.767  20.134
 4435CHL1   C1675291  17.321  12.895  20.007
 4435CHL1  H16A75292  17.426  12.877  19.938
 4435CHL1  H16B75293  17.247  12.899  19.936
 4435CHL1   C1775294  17.297  13.069  20.088
 4435CHL1   H1775295  17.224  13.104  20.065
 4435CHL1   C1375296  17.384  13.039  20.207
 4435CHL1   C1875297  17.548  13.006  20.186
 4435CHL1  H18A75298  17.609  12.995  20.099
 4435CHL1  H18B75299  17.581  13.084  20.185
 4435CHL1  H18C75300  17.594  13.011  20.269
 4435CHL1   C1275301  17.345  13.159  20.332
 4435CHL1  H12A75302  17.369  13.261  20.316
 4435CHL1  H12B75303  17.256  13.179  20.320
 4435CHL1   C1175304  17.426  13.138  20.445
 4435CHL1  H11A75305  17.537  13.153  20.447
 4435CHL1  H11B75306  17.387  13.216  20.511
 4435CHL1    C975307  17.380  12.997  20.486
 4435CHL1    H975308  17.269  13.009  20.496
 4435CHL1   C1075309  17.432  12.954  20.629
 4435CHL1   C1975310  17.573  12.940  20.629
 4435CHL1  H19A75311  17.629  12.882  20.709
 4435CHL1  H19B75312  17.598  12.890  20.543
 4435CHL1  H19C75313  17.635  13.035  20.612
 4435CHL1    C175314  17.404  13.062  20.738
 4435CHL1   H1A75315  17.455  13.158  20.723
 4435CHL1   H1B75316  17.308  13.089  20.712
 4435CHL1    C275317  17.418  13.019  20.886
 4435CHL1   H2A75318  17.377  13.096  20.955
 4435CHL1   H2B75319  17.526  13.008  20.908
 4435CHL1   C2075320  17.324  13.232  19.942
 4435CHL1   H2075321  17.528  13.242  19.930
 4435CHL1   C2175322  17.319  13.356  19.969
 4435CHL1  H21A75323  17.231  13.343  20.029
 4435CHL1  H21B75324  17.368  13.413  19.911
 4435CHL1  H21C75325  17.380  13.412  20.073
 4435CHL1   C2275326  17.277  13.189  19.876
 4435CHL1  H22A75327  17.296  13.044  19.828
 4435CHL1  H22B75328  17.192  13.178  19.850
 4435CHL1   C2375329  17.386  13.297  19.683
 4435CHL1  H23A75330  17.333  13.340  19.723
 4435CHL1  H23B75331  17.509  13.306  19.704
 4435CHL1   C2475332  17.382  13.204  19.556
 4435CHL1  H24A75333  17.435  13.127  19.526
 4435CHL1  H24B75334  17.280  13.137  19.558
 4435CHL1   C2575335  17.419  13.264  19.444
 4435CHL1   H2575336  17.390  13.343  19.451
 4435CHL1   C2675337  17.554  13.313  19.419
 4435CHL1  H26A75338  17.561  13.390  19.366
 4435CHL1  H26B75339  17.681  13.308  19.369
 4435CHL1  H26C75340  17.614  13.280  19.459
 4435CHL1   C2775341  17.370  13.212  19.317
 4435CHL1  H27A75342  17.411  13.267  19.230
 4435CHL1  H27B75343  17.422  13.115  19.319
 4435CHL1  H27C75344  17.260  13.205  19.316
 4436CHL1    C375345   5.819   5.025  20.916
 4436CHL1    H375346   5.749   4.944  20.942
 4436CHL1    O375347   5.837   5.100  21.036
 4436CHL1   H3'75348   5.832   5.038  21.109
 4436CHL1    C475349   5.952   4.959  20.872
 4436CHL1   H4A75350   6.027   5.041  20.870
 4436CHL1   H4B75351   5.975   4.888  20.955
 4436CHL1    C575352   5.942   4.888  20.738
 4436CHL1    C675353   5.963   4.757  20.732
 4436CHL1    H675354   6.010   4.708  20.820
 4436CHL1    C775355   5.953   4.681  20.601
 4436CHL1   H7A75356   6.030   4.608  20.568
 4436CHL1   H7B75357   5.877   4.607  20.614
 4436CHL1    C875358   5.925   4.770  20.481
 4436CHL1    H875359   6.012   4.826  20.444
 4436CHL1   C1475360   5.874   4.686  20.390
 4436CHL1   H1475361   5.764   4.651  20.421
 4436CHL1   C1575362   5.934   4.540  20.342
 4436CHL1  H15A75363   6.036   4.538  20.360
 4436CHL1  H15B75364   5.885   4.462  20.405
 4436CHL1   C1675365   5.897   4.529  20.168
 4436CHL1  H16A75366   5.978   4.491  20.129
 4436CHL1  H16B75367   5.824   4.463  20.202
 4436CHL1   C1775368   5.810   4.637  20.093
 4436CHL1   H1775369   5.526   4.528  20.068
 4436CHL1   C1375370   5.849   4.769  20.222
 4436CHL1   C1875371   5.981   4.798  20.169
 4436CHL1  H18A75372   5.960   4.854  20.078
 4436CHL1  H18B75373   6.044   4.856  20.236
 4436CHL1  H18C75374   6.038   4.704  20.145
 4436CHL1   C1275375   5.742   4.865  20.251
 4436CHL1  H12A75376   5.730   4.922  20.159
 4436CHL1  H12B75377   5.641   4.827  20.273
 4436CHL1   C1175378   5.784   4.953  20.366
 4436CHL1  H11A75379   5.870   5.015  20.333
 4436CHL1  H11B75380   5.698   5.021  20.384
 4436CHL1    C975381   5.827   4.879  20.500
 4436CHL1    H975382   5.737   4.822  20.532
 4436CHL1   C1075383   5.873   4.966  20.622
 4436CHL1   C1975384   5.968   5.077  20.574
 4436CHL1  H19A75385   6.031   5.121  20.655
 4436CHL1  H19B75386   6.038   5.021  20.510
 4436CHL1  H19C75387   5.920   5.159  20.516
 4436CHL1    C175388   5.749   5.033  20.680
 4436CHL1   H1A75389   5.708   5.092  20.596
 4436CHL1   H1B75390   5.678   4.953  20.709
 4436CHL1    C275391   5.765   5.114  20.808
 4436CHL1   H2A75392   5.668   5.156  20.842
 4436CHL1   H2B75393   5.832   5.201  20.797
 4436CHL1   C2075394   5.860   4.648  19.995
 4436CHL1   H2075395   5.924   4.675  19.960
 4436CHL1   C2175396   5.749   4.814  19.918
 4436CHL1  H21A75397   5.783   4.873  19.955
 4436CHL1  H21B75398   5.632   4.825  19.946
 4436CHL1  H21C75399   5.716   4.758  19.821
 4436CHL1   C2275400   5.828   4.494  19.904
 4436CHL1  H22A75401   5.838   4.414  19.947
 4436CHL1  H22B75402   5.722   4.460  19.908
 4436CHL1   C2375403   5.867   4.509  19.760
 4436CHL1  H23A75404   5.818   4.606  19.705
 4436CHL1  H23B75405   5.956   4.494  19.757
 4436CHL1   C2475406   5.796   4.383  19.690
 4436CHL1  H24A75407   5.768   4.314  19.750
 4436CHL1  H24B75408   5.701   4.383  19.695
 4436CHL1   C2575409   5.825   4.371  19.551
 4436CHL1   H2575410   5.920   4.410  19.545
 4436CHL1   C2675411   5.772   4.212  19.533
 4436CHL1  H26A75412   5.701   4.173  19.550
 4436CHL1  H26B75413   5.810   4.171  19.436
 4436CHL1  H26C75414   5.860   4.138  19.609
 4436CHL1   C2775415   5.769   4.478  19.422
 4436CHL1  H27A75416   5.773   4.472  19.335
 4436CHL1  H27B75417   5.690   4.385  19.418
 4436CHL1  H27C75418   5.763   4.561  19.488
 4437CHL1    C375419  11.359  13.127  20.906
 4437CHL1    H375420  11.467  13.121  20.879
 4437CHL1    O375421  11.345  13.098  21.044
 4437CHL1   H3'75422  11.258  13.133  21.070
 4437CHL1    C475423  11.302  13.272  20.885
 4437CHL1   H4A75424  11.195  13.283  20.916
 4437CHL1   H4B75425  11.357  13.345  20.949
 4437CHL1    C575426  11.313  13.313  20.740
 4437CHL1    C675427  11.366  13.431  20.703
 4437CHL1    H675428  11.406  13.502  20.779
 4437CHL1    C775429  11.365  13.470  20.559
 4437CHL1   H7A75430  11.340  13.575  20.545
 4437CHL1   H7B75431  11.456  13.452  20.554
 4437CHL1    C875432  11.304  13.377  20.450
 4437CHL1    H875433  11.198  13.405  20.445
 4437CHL1   C1475434  11.363  13.392  20.312
 4437CHL1   H1475435  11.461  13.339  20.318
 4437CHL1   C1575436  11.380  13.536  20.265
 4437CHL1  H15A75437  11.290  13.595  20.293
 4437CHL1  H15B75438  11.464  13.590  20.310
 4437CHL1   C1675439  11.401  13.522  20.109
 4437CHL1  H16A75440  11.340  13.598  20.058
 4437CHL1  H16B75441  11.506  13.533  20.070
 4437CHL1   C1775442  11.358  13.374  20.072
 4437CHL1   H1775443  11.456  13.322  20.060
 4437CHL1   C1375444  11.284  13.325  20.201
 4437CHL1   C1875445  11.138  13.374  20.200
 4437CHL1  H18A75446  11.082  13.318  20.124
 4437CHL1  H18B75447  11.096  13.339  20.297
 4437CHL1  H18C75448  11.122  13.481  20.173
 4437CHL1   C1275449  11.290  13.174  20.232
 4437CHL1  H12A75450  11.227  13.121  20.157
 4437CHL1  H12B75451  11.396  13.150  20.213
 4437CHL1   C1175452  11.248  13.144  20.377
 4437CHL1  H11A75453  11.139  13.165  20.376
 4437CHL1  H11B75454  11.261  13.038  20.405
 4437CHL1    C975455  11.315  13.230  20.489
 4437CHL1    H975456  11.424  13.208  20.481
 4437CHL1   C1075457  11.266  13.205  20.636
 4437CHL1   C1975458  11.112  13.210  20.645
 4437CHL1  H19A75459  11.065  13.142  20.571
 4437CHL1  H19B75460  11.069  13.179  20.743
 4437CHL1  H19C75461  11.081  13.314  20.626
 4437CHL1    C175462  11.313  13.063  20.668
 4437CHL1   H1A75463  11.271  12.995  20.592
 4437CHL1   H1B75464  11.422  13.060  20.647
 4437CHL1    C275465  11.295  13.018  20.815
 4437CHL1   H2A75466  11.357  12.925  20.818
 4437CHL1   H2B75467  11.192  12.994  20.848
 4437CHL1   C2075468  11.285  13.361  19.935
 4437CHL1   H2075469  11.192  13.420  19.946
 4437CHL1   C2175470  11.239  13.217  19.902
 4437CHL1  H21A75471  11.182  13.201  19.809
 4437CHL1  H21B75472  11.165  13.185  19.977
 4437CHL1  H21C75473  11.319  13.140  19.901
 4437CHL1   C2275474  11.365  13.419  19.815
 4437CHL1  H22A75475  11.458  13.462  19.859
 4437CHL1  H22B75476  11.389  13.340  19.742
 4437CHL1   C2375477  11.286  13.520  19.731
 4437CHL1  H23A75478  11.262  13.599  19.805
 4437CHL1  H23B75479  11.350  13.557  19.648
 4437CHL1   C2475480  11.156  13.471  19.669
 4437CHL1  H24A75481  11.159  13.365  19.634
 4437CHL1  H24B75482  11.089  13.478  19.758
 4437CHL1   C2575483  11.105  13.565  19.556
 4437CHL1   H2575484  11.085  13.667  19.597
 4437CHL1   C2675485  11.197  13.577  19.434
 4437CHL1  H26A75486  11.299  13.615  19.453
 4437CHL1  H26B75487  11.210  13.482  19.380
 4437CHL1  H26C75488  11.151  13.644  19.360
 4437CHL1   C2775489  10.982  13.503  19.498
 4437CHL1  H27A75490  11.008  13.409  19.446
 4437CHL1  H27B75491  10.911  13.471  19.576
 4437CHL1  H27C75492  10.941  13.566  19.416
 4438CHL1    C375493  16.375  21.858  20.913
 4438CHL1    H375494  16.309  21.948  20.928
 4438CHL1    O375495  16.421  21.820  21.039
 4438CHL1   H3'75496  16.484  21.890  21.065
 4438CHL1    C475497  16.302  21.739  20.851
 4438CHL1   H4A75498  16.367  21.649  20.852
 4438CHL1   H4B75499  16.215  21.713  20.914
 4438CHL1    C575500  16.270  21.763  20.710
 4438CHL1    C675501  16.189  21.684  20.649
 4438CHL1    H675502  16.055  21.704  20.759
 4438CHL1    C775503  16.106  21.770  20.517
 4438CHL1   H7A75504  16.016  21.711  20.506
 4438CHL1   H7B75505  16.070  21.878  20.498
 4438CHL1    C875506  16.221  21.749  20.424
 4438CHL1    H875507  16.249  21.641  20.426
 4438CHL1   C1475508  16.182  21.801  20.287
 4438CHL1   H1475509  16.150  21.909  20.295
 4438CHL1   C1575510  16.062  21.737  20.222
 4438CHL1  H15A75511  16.077  21.627  20.218
 4438CHL1  H15B75512  15.972  21.769  20.276
 4438CHL1   C1675513  16.074  21.795  20.077
 4438CHL1  H16A75514  16.085  21.718  19.997
 4438CHL1  H16B75515  15.989  21.858  20.044
 4438CHL1   C1775516  16.207  21.872  20.067
 4438CHL1   H1775517  16.189  21.975  20.105
 4438CHL1   C1375518  16.291  21.810  20.179
 4438CHL1   C1875519  16.340  21.667  20.139
 4438CHL1  H18A75520  16.373  21.608  20.227
 4438CHL1  H18B75521  16.259  21.609  20.091
 4438CHL1  H18C75522  16.426  21.674  20.069
 4438CHL1   C1275523  16.408  21.891  20.233
 4438CHL1  H12A75524  16.493  21.886  20.161
 4438CHL1  H12B75525  16.372  21.994  20.258
 4438CHL1   C1175526  16.447  21.833  20.365
 4438CHL1  H11A75527  16.485  21.732  20.351
 4438CHL1  H11B75528  16.533  21.878  20.394
 4438CHL1    C975529  16.335  21.833  20.471
 4438CHL1    H975530  16.291  21.936  20.478
 4438CHL1   C1075531  16.377  21.790  20.613
 4438CHL1   C1975532  16.457  21.659  20.605
 4438CHL1  H19A75533  16.536  21.658  20.527
 4438CHL1  H19B75534  16.500  21.636  20.704
 4438CHL1  H19C75535  16.389  21.577  20.575
 4438CHL1    C175536  16.442  21.903  20.689
 4438CHL1   H1A75537  16.528  21.903  20.663
 4438CHL1   H1B75538  16.398  22.000  20.666
 4438CHL1    C275539  16.498  21.883  20.829
 4438CHL1   H2A75540  16.548  21.976  20.864
 4438CHL1   H2B75541  16.575  21.801  20.834
 4438CHL1   C2075542  16.262  21.870  19.928
 4438CHL1   H2075543  16.308  21.771  19.912
 4438CHL1   C2175544  16.357  21.960  19.941
 4438CHL1  H21A75545  16.372  22.023  19.838
 4438CHL1  H21B75546  16.463  21.916  19.971
 4438CHL1  H21C75547  16.354  22.054  20.002
 4438CHL1   C2275548  16.169  21.905  19.809
 4438CHL1  H22A75549  16.091  21.829  19.794
 4438CHL1  H22B75550  16.125  22.005  19.826
 4438CHL1   C2375551  16.231  21.898  19.677
 4438CHL1  H23A75552  16.326  21.947  19.701
 4438CHL1  H23B75553  16.286  21.809  19.657
 4438CHL1   C2475554  16.131  21.927  19.559
 4438CHL1  H24A75555  16.048  21.866  19.557
 4438CHL1  H24B75556  16.085  22.034  19.572
 4438CHL1   C2575557  16.180  21.896  19.411
 4438CHL1   H2575558  16.265  21.952  19.396
 4438CHL1   C2675559  16.258  21.792  19.378
 4438CHL1  H26A75560  16.190  21.717  19.378
 4438CHL1  H26B75561  16.299  21.782  19.278
 4438CHL1  H26C75562  16.348  21.782  19.436
 4438CHL1   C2775563  16.063  21.918  19.323
 4438CHL1  H27A75564  16.000  22.031  19.345
 4438CHL1  H27B75565  16.150  21.952  19.209
 4438CHL1  H27C75566  16.032  21.892  19.258
 4439CHL1    C375567   8.972  11.424  20.918
 4439CHL1    H375568   8.956  11.317  20.944
 4439CHL1    O375569   9.013  11.507  21.028
 4439CHL1   H3'75570   9.089  11.461  21.065
 4439CHL1    C475571   9.075  11.428  20.800
 4439CHL1   H4A75572   9.094  11.535  20.782
 4439CHL1   H4B75573   9.170  11.385  20.839
 4439CHL1    C575574   9.032  11.369  20.668
 4439CHL1    C675575   9.116  11.293  20.598
 4439CHL1    H675576   9.217  11.271  20.634
 4439CHL1    C775577   9.079  11.249  20.464
 4439CHL1   H7A75578   9.157  11.259  20.391
 4439CHL1   H7B75579   9.064  11.166  20.480
 4439CHL1    C875580   8.946  11.293  20.406
 4439CHL1    H875581   8.964  11.391  20.361
 4439CHL1   C1475582   8.899  11.225  20.286
 4439CHL1   H1475583   8.905  11.141  20.310
 4439CHL1   C1575584   8.989  11.204  20.177
 4439CHL1  H15A75585   9.054  11.282  20.157
 4439CHL1  H15B75586   9.045  11.162  20.224
 4439CHL1   C1675587   8.914  11.151  20.062
 4439CHL1  H16A75588   8.952  11.190  19.974
 4439CHL1  H16B75589   8.919  11.063  20.022
 4439CHL1   C1775590   8.764  11.179  20.096
 4439CHL1   H1775591   8.703  11.104  20.144
 4439CHL1   C1375592   8.775  11.267  20.217
 4439CHL1   C1875593   8.805  11.404  20.156
 4439CHL1  H18A75594   8.821  11.476  20.237
 4439CHL1  H18B75595   8.897  11.411  20.095
 4439CHL1  H18C75596   8.717  11.436  20.096
 4439CHL1   C1275597   8.668  11.265  20.320
 4439CHL1  H12A75598   8.570  11.307  20.288
 4439CHL1  H12B75599   8.644  11.164  20.352
 4439CHL1   C1175600   8.707  11.347  20.445
 4439CHL1  H11A75601   8.712  11.453  20.416
 4439CHL1  H11B75602   8.625  11.338  20.519
 4439CHL1    C975603   8.841  11.304  20.512
 4439CHL1    H975604   8.813  11.207  20.554
 4439CHL1   C1075605   8.888  11.396  20.626
 4439CHL1   C1975606   8.886  11.541  20.569
 4439CHL1  H19A75607   8.785  11.578  20.543
 4439CHL1  H19B75608   8.923  11.612  20.645
 4439CHL1  H19C75609   8.947  11.552  20.477
 4439CHL1    C175610   8.797  11.382  20.748
 4439CHL1   H1A75611   8.688  11.390  20.726
 4439CHL1   H1B75612   8.822  11.285  20.790
 4439CHL1    C275613   8.834  11.468  20.868
 4439CHL1   H2A75614   8.758  11.467  20.949
 4439CHL1   H2B75615   8.841  11.574  20.839
 4439CHL1   C2075616   8.683  11.207  19.972
 4439CHL1   H2075617   8.720  11.296  19.923
 4439CHL1   C2175618   8.548  11.269  20.001
 4439CHL1  H21A75619   8.518  11.325  20.083
 4439CHL1  H21B75620   8.511  11.217  20.066
 4439CHL1  H21C75621   8.478  11.254  19.915
 4439CHL1   C2275622   8.697  11.094  19.865
 4439CHL1  H22A75623   8.805  11.085  19.841
 4439CHL1  H22B75624   8.673  10.998  19.913
 4439CHL1   C2375625   8.618  11.107  19.736
 4439CHL1  H23A75626   8.511  11.104  19.765
 4439CHL1  H23B75627   8.632  11.205  19.688
 4439CHL1   C2475628   8.658  10.998  19.635
 4439CHL1  H24A75629   8.766  11.011  19.612
 4439CHL1  H24B75630   8.649  10.895  19.677
 4439CHL1   C2575631   8.584  11.016  19.502
 4439CHL1   H2575632   8.615  11.116  19.462
 4439CHL1   C2675633   8.619  10.903  19.404
 4439CHL1  H26A75634   8.562  10.912  19.308
 4439CHL1  H26B75635   8.728  10.894  19.396
 4439CHL1  H26C75636   8.587  10.806  19.444
 4439CHL1   C2775637   8.432  11.024  19.515
 4439CHL1  H27A75638   8.405  11.118  19.567
 4439CHL1  H27B75639   8.375  11.029  19.420
 4439CHL1  H27C75640   8.400  10.932  19.568
 4440CHL1    C375641  18.528   4.520  20.905
 4440CHL1    H375642  18.626   4.523  20.851
 4440CHL1    O375643  18.540   4.521  21.045
 4440CHL1   H3'75644  18.571   4.611  21.063
 4440CHL1    C475645  18.438   4.630  20.850
 4440CHL1   H4A75646  18.334   4.626  20.887
 4440CHL1   H4B75647  18.481   4.726  20.882
 4440CHL1    C575648  18.443   4.624  20.699
 4440CHL1    C675649  18.488   4.729  20.633
 4440CHL1    H675650  18.512   4.818  20.692
 4440CHL1    C775651  18.509   4.734  20.486
 4440CHL1   H7A75652  18.480   4.826  20.436
 4440CHL1   H7B75653  18.600   4.732  20.451
 4440CHL1    C875654  18.466   4.608  20.416
 4440CHL1    H875655  18.358   4.612  20.410
 4440CHL1   C1475656  18.523   4.593  20.277
 4440CHL1   H1475657  18.632   4.567  20.288
 4440CHL1   C1575658  18.499   4.715  20.187
 4440CHL1  H15A75659  18.397   4.756  20.180
 4440CHL1  H15B75660  18.557   4.801  20.221
 4440CHL1   C1675661  18.526   4.662  20.052
 4440CHL1  H16A75662  18.478   4.706  19.966
 4440CHL1  H16B75663  18.609   4.711  20.034
 4440CHL1   C1775664  18.528   4.510  20.062
 4440CHL1   H1775665  18.629   4.476  20.087
 4440CHL1   C1375666  18.462   4.480  20.196
 4440CHL1   C1875667  18.308   4.493  20.177
 4440CHL1  H18A75668  18.255   4.489  20.274
 4440CHL1  H18B75669  18.280   4.585  20.122
 4440CHL1  H18C75670  18.273   4.410  20.112
 4440CHL1   C1275671  18.507   4.360  20.268
 4440CHL1  H12A75672  18.461   4.282  20.228
 4440CHL1  H12B75673  18.614   4.344  20.265
 4440CHL1   C1175674  18.456   4.371  20.412
 4440CHL1  H11A75675  18.350   4.335  20.409
 4440CHL1  H11B75676  18.506   4.294  20.443
 4440CHL1    C975677  18.491   4.486  20.496
 4440CHL1    H975678  18.602   4.494  20.508
 4440CHL1   C1075679  18.413   4.491  20.632
 4440CHL1   C1975680  18.255   4.490  20.623
 4440CHL1  H19A75681  18.222   4.587  20.586
 4440CHL1  H19B75682  18.207   4.419  20.556
 4440CHL1  H19C75683  18.203   4.478  20.719
 4440CHL1    C175684  18.476   4.385  20.713
 4440CHL1   H1A75685  18.439   4.302  20.666
 4440CHL1   H1B75686  18.568   4.346  20.689
 4440CHL1    C275687  18.479   4.390  20.871
 4440CHL1   H2A75688  18.544   4.313  20.919
 4440CHL1   H2B75689  18.377   4.373  20.918
 4440CHL1   C2075690  18.470   4.445  19.938
 4440CHL1   H2075691  18.369   4.473  19.913
 4440CHL1   C2175692  18.467   4.323  19.983
 4440CHL1  H21A75693  18.361   4.246  19.869
 4440CHL1  H21B75694  18.409   4.260  20.018
 4440CHL1  H21C75695  18.584   4.276  19.975
 4440CHL1   C2275696  18.529   4.477  19.807
 4440CHL1  H22A75697  18.484   4.582  19.787
 4440CHL1  H22B75698  18.636   4.459  19.824
 4440CHL1   C2375699  18.511   4.421  19.672
 4440CHL1  H23A75700  18.582   4.334  19.672
 4440CHL1  H23B75701  18.404   4.396  19.666
 4440CHL1   C2475702  18.553   4.474  19.537
 4440CHL1  H24A75703  18.535   4.589  19.543
 4440CHL1  H24B75704  18.674   4.451  19.520
 4440CHL1   C2575705  18.537   4.417  19.414
 4440CHL1   H2575706  18.527   4.308  19.431
 4440CHL1   C2675707  18.421   4.481  19.355
 4440CHL1  H26A75708  18.333   4.469  19.410
 4440CHL1  H26B75709  18.447   4.588  19.358
 4440CHL1  H26C75710  18.402   4.454  19.251
 4440CHL1   C2775711  18.647   4.453  19.307
 4440CHL1  H27A75712  18.745   4.411  19.329
 4440CHL1  H27B75713  18.620   4.397  19.215
 4440CHL1  H27C75714  18.677   4.554  19.292
 4441CHL1    C375715   5.672  23.986  20.907
 4441CHL1    H375716   5.636  24.093  20.897
 4441CHL1    O375717   5.675  23.947  21.043
 4441CHL1   H3'75718   5.750  23.997  21.083
 4441CHL1    C475719   5.570  23.898  20.835
 4441CHL1   H4A75720   5.591  23.791  20.859
 4441CHL1   H4B75721   5.471  23.923  20.879
 4441CHL1    C575722   5.576  23.922  20.685
 4441CHL1    C675723   5.468  23.951  20.612
 4441CHL1    H675724   5.370  23.958  20.662
 4441CHL1    C775725   5.475  23.952  20.460
 4441CHL1   H7A75726   5.413  23.893  20.410
 4441CHL1   H7B75727   5.435  24.034  20.407
 4441CHL1    C875728   5.610  23.907  20.402
 4441CHL1    H875729   5.622  23.811  20.415
 4441CHL1   C1475730   5.626  23.934  20.250
 4441CHL1   H1475731   5.621  24.044  20.237
 4441CHL1   C1575732   5.512  23.901  20.147
 4441CHL1  H15A75733   5.473  23.793  20.135
 4441CHL1  H15B75734   5.420  23.953  20.177
 4441CHL1   C1675735   5.568  23.900  20.017
 4441CHL1  H16A75736   5.558  23.803  19.963
 4441CHL1  H16B75737   5.510  23.979  19.967
 4441CHL1   C1775738   5.722  23.932  20.040
 4441CHL1   H1775739   5.728  24.044  20.051
 4441CHL1   C1375740   5.753  23.881  20.185
 4441CHL1   C1875741   5.757  23.725  20.187
 4441CHL1  H18A75742   5.675  23.696  20.121
 4441CHL1  H18B75743   5.851  23.685  20.145
 4441CHL1  H18C75744   5.744  23.689  20.292
 4441CHL1   C1275745   5.870  23.944  20.263
 4441CHL1  H12A75746   5.971  23.917  20.226
 4441CHL1  H12B75747   5.858  24.054  20.260
 4441CHL1   C1175748   5.866  23.908  20.413
 4441CHL1  H11A75749   5.884  23.800  20.427
 4441CHL1  H11B75750   5.952  23.959  20.463
 4441CHL1    C975751   5.728  23.943  20.482
 4441CHL1    H975752   5.718  24.053  20.483
 4441CHL1   C1075753   5.716  23.894  20.626
 4441CHL1   C1975754   5.740  23.739  20.636
 4441CHL1  H19A75755   5.670  23.680  20.574
 4441CHL1  H19B75756   5.839  23.705  20.600
 4441CHL1  H19C75757   5.730  23.709  20.742
 4441CHL1    C175758   5.821  23.979  20.702
 4441CHL1   H1A75759   5.924  23.949  20.677
 4441CHL1   H1B75760   5.803  24.088  20.680
 4441CHL1    C275761   5.817  23.963  20.854
 4441CHL1   H2A75762   5.882  24.041  20.898
 4441CHL1   H2B75763   5.850  23.859  20.883
 4441CHL1   C2075764   5.815  23.891  19.923
 4441CHL1   H2075765   5.809  23.783  19.893
 4441CHL1   C2175766   5.966  23.924  19.953
 4441CHL1  H21A75767   5.971  24.032  19.977
 4441CHL1  H21B75768   6.032  23.896  19.867
 4441CHL1  H21C75769   6.001  23.864  20.039
 4441CHL1   C2275770   5.762  23.965  19.799
 4441CHL1  H22A75771   5.664  23.920  19.772
 4441CHL1  H22B75772   5.734  24.069  19.822
 4441CHL1   C2375773   5.849  23.959  19.673
 4441CHL1  H23A75774   5.943  24.015  19.694
 4441CHL1  H23B75775   5.874  23.853  19.649
 4441CHL1   C2475776   5.771  24.028  19.560
 4441CHL1  H24A75777   5.663  24.010  19.577
 4441CHL1  H24B75778   5.779  24.139  19.566
 4441CHL1   C2575779   5.814  23.990  19.418
 4441CHL1   H2575780   5.797  23.882  19.397
 4441CHL1   C2675781   5.768  24.091  19.315
 4441CHL1  H26A75782   5.808  24.070  19.232
 4441CHL1  H26B75783   5.685  24.076  19.285
 4441CHL1  H26C75784   5.769  24.193  19.331
 4441CHL1   C2775785   5.961  24.018  19.408
 4441CHL1  H27A75786   6.030  23.974  19.480
 4441CHL1  H27B75787   6.002  23.991  19.309
 4441CHL1  H27C75788   5.973  24.126  19.430
 4442CHL1    C375789  23.900  15.689  20.909
 4442CHL1    H375790  23.933  15.795  20.915
 4442CHL1    O375791  23.889  15.641  21.042
 4442CHL1   H3'75792  23.974  15.605  21.070
 4442CHL1    C475793  23.759  15.696  20.845
 4442CHL1   H4A75794  23.706  15.600  20.831
 4442CHL1   H4B75795  23.686  15.760  20.899
 4442CHL1    C575796  23.775  15.747  20.706
 4442CHL1    C675797  23.726  15.858  20.666
 4442CHL1    H675798  23.679  15.922  20.735
 4442CHL1    C775799  23.744  15.913  20.532
 4442CHL1   H7A75800  23.675  15.981  20.505
 4442CHL1   H7B75801  23.781  16.011  20.529
 4442CHL1    C875802  23.773  15.808  20.428
 4442CHL1    H875803  23.686  15.738  20.418
 4442CHL1   C1475804  23.806  15.875  20.289
 4442CHL1   H1475805  23.884  15.945  20.310
 4442CHL1   C1575806  23.734  15.985  20.204
 4442CHL1  H15A75807  23.657  15.931  20.178
 4442CHL1  H15B75808  23.701  16.063  20.276
 4442CHL1   C1675809  23.751  15.976  20.075
 4442CHL1  H16A75810  23.694  15.942  19.989
 4442CHL1  H16B75811  23.759  16.081  20.049
 4442CHL1   C1775812  23.854  15.870  20.064
 4442CHL1   H1775813  23.951  15.922  20.078
 4442CHL1   C1375814  23.848  15.786  20.187
 4442CHL1   C1875815  23.740  15.681  20.163
 4442CHL1  H18A75816  23.733  15.601  20.238
 4442CHL1  H18B75817  23.640  15.728  20.153
 4442CHL1  H18C75818  23.762  15.631  20.068
 4442CHL1   C1275819  23.982  15.733  20.238
 4442CHL1  H12A75820  24.020  15.668  20.158
 4442CHL1  H12B75821  24.051  15.818  20.265
 4442CHL1   C1175822  23.968  15.648  20.364
 4442CHL1  H11A75823  23.909  15.558  20.337
 4442CHL1  H11B75824  24.067  15.606  20.392
 4442CHL1    C975825  23.893  15.729  20.478
 4442CHL1    H975826  23.965  15.811  20.498
 4442CHL1   C1075827  23.864  15.667  20.614
 4442CHL1   C1975828  23.793  15.533  20.589
 4442CHL1  H19A75829  23.854  15.469  20.523
 4442CHL1  H19B75830  23.775  15.480  20.684
 4442CHL1  H19C75831  23.699  15.551  20.531
 4442CHL1    C175832  24.006  15.655  20.680
 4442CHL1   H1A75833  24.059  15.580  20.617
 4442CHL1   H1B75834  24.059  15.753  20.668
 4442CHL1    C275835  24.003  15.609  20.827
 4442CHL1   H2A75836  24.107  15.607  20.868
 4442CHL1   H2B75837  23.973  15.503  20.828
 4442CHL1   C2075838  23.849  15.810  19.923
 4442CHL1   H2075839  23.751  15.765  19.902
 4442CHL1   C2175840  23.948  15.696  19.903
 4442CHL1  H21A75841  24.052  15.729  19.916
 4442CHL1  H21B75842  23.942  15.651  19.803
 4442CHL1  H21C75843  23.933  15.613  19.973
 4442CHL1   C2275844  23.844  15.908  19.815
 4442CHL1  H22A75845  23.773  15.987  19.802
 4442CHL1  H22B75846  23.909  15.977  19.827
 4442CHL1   C2375847  23.860  15.844  19.685
 4442CHL1  H23A75848  23.972  15.789  19.677
 4442CHL1  H23B75849  23.796  15.792  19.639
 4442CHL1   C2475850  23.845  15.952  19.625
 4442CHL1  H24A75851  23.801  16.048  19.615
 4442CHL1  H24B75852  23.914  16.010  19.636
 4442CHL1   C2575853  23.906  15.864  19.411
 4442CHL1   H2575854  23.837  15.852  19.405
 4442CHL1   C2675855  23.853  16.103  19.300
 4442CHL1  H26A75856  23.863  16.089  19.219
 4442CHL1  H26B75857  23.781  16.120  19.350
 4442CHL1  H26C75858  23.932  16.161  19.325
 4442CHL1   C2775859  24.074  15.851  19.421
 4442CHL1  H27A75860  24.068  15.872  19.364
 4442CHL1  H27B75861  24.144  15.954  19.389
 4442CHL1  H27C75862  24.122  15.821  19.479
 4443CHL1    C375863  16.770  15.439  20.909
 4443CHL1    H375864  16.810  15.335  20.908
 4443CHL1    O375865  16.754  15.486  21.042
 4443CHL1   H3'75866  16.843  15.514  21.068
 4443CHL1    C475867  16.856  15.542  20.829
 4443CHL1   H4A75868  16.796  15.635  20.836
 4443CHL1   H4B75869  16.956  15.559  20.875
 4443CHL1    C575870  16.869  15.508  20.683
 4443CHL1    C675871  16.986  15.507  20.617
 4443CHL1    H675872  17.081  15.518  20.670
 4443CHL1    C775873  17.003  15.478  20.470
 4443CHL1   H7A75874  17.083  15.546  20.431
 4443CHL1   H7B75875  17.047  15.379  20.456
 4443CHL1    C875876  16.866  15.468  20.392
 4443CHL1    H875877  16.842  15.575  20.375
 4443CHL1   C1475878  16.872  15.406  20.253
 4443CHL1   H1475879  16.893  15.298  20.269
 4443CHL1   C1575880  16.982  15.458  20.161
 4443CHL1  H15A75881  16.998  15.567  20.157
 4443CHL1  H15B75882  17.077  15.428  20.180
 4443CHL1   C1675883  16.932  15.419  20.024
 4443CHL1  H16A75884  16.932  15.514  19.970
 4443CHL1  H16B75885  16.997  15.350  19.966
 4443CHL1   C1775886  16.787  15.358  20.041
 4443CHL1   H1775887  16.817  15.253  20.053
 4443CHL1   C1375888  16.739  15.412  20.175
 4443CHL1   C1875889  16.706  15.562  20.156
 4443CHL1  H18A75890  16.788  15.624  20.112
 4443CHL1  H18B75891  16.612  15.572  20.100
 4443CHL1  H18C75892  16.684  15.604  20.255
 4443CHL1   C1275893  16.629  15.335  20.252
 4443CHL1  H12A75894  16.522  15.337  20.216
 4443CHL1  H12B75895  16.665  15.230  20.259
 4443CHL1   C1175896  16.620  15.383  20.398
 4443CHL1  H11A75897  16.560  15.476  20.392
 4443CHL1  H11B75898  16.563  15.304  20.451
 4443CHL1    C975899  16.754  15.403  20.477
 4443CHL1    H975900  16.784  15.303  20.514
 4443CHL1   C1075901  16.739  15.472  20.614
 4443CHL1   C1975902  16.664  15.603  20.593
 4443CHL1  H19A75903  16.699  15.667  20.509
 4443CHL1  H19B75904  16.559  15.572  20.578
 4443CHL1  H19C75905  16.654  15.661  20.686
 4443CHL1    C175906  16.651  15.378  20.703
 4443CHL1   H1A75907  16.548  15.373  20.663
 4443CHL1   H1B75908  16.695  15.276  20.703
 4443CHL1    C275909  16.633  15.421  20.849
 4443CHL1   H2A75910  16.579  15.338  20.900
 4443CHL1   H2B75911  16.578  15.517  20.856
 4443CHL1   C2075912  16.686  15.367  19.928
 4443CHL1   H2075913  16.631  15.462  19.943
 4443CHL1   C2175914  16.565  15.268  19.944
 4443CHL1  H21A75915  16.476  15.330  19.976
 4443CHL1  H21B75916  16.590  15.187  20.014
 4443CHL1  H21C75917  16.530  15.218  19.851
 4443CHL1   C2275918  16.751  15.365  19.789
 4443CHL1  H22A75919  16.823  15.450  19.778
 4443CHL1  H22B75920  16.809  15.271  19.779
 4443CHL1   C2375921  16.652  15.367  19.669
 4443CHL1  H23A75922  16.580  15.283  19.664
 4443CHL1  H23B75923  16.588  15.457  19.678
 4443CHL1   C2475924  16.722  15.369  19.532
 4443CHL1  H24A75925  16.651  15.380  19.447
 4443CHL1  H24B75926  16.797  15.453  19.533
 4443CHL1   C2575927  16.787  15.235  19.495
 4443CHL1   H2575928  16.827  15.193  19.591
 4443CHL1   C2675929  16.688  15.138  19.433
 4443CHL1  H26A75930  16.700  15.133  19.321
 4443CHL1  H26B75931  16.707  15.044  19.480
 4443CHL1  H26C75932  16.583  15.154  19.455
 4443CHL1   C2775933  16.897  15.261  19.388
 4443CHL1  H27A75934  16.967  15.341  19.420
 4443CHL1  H27B75935  16.952  15.169  19.364
 4443CHL1  H27C75936  16.852  15.291  19.290
 4444CHL1    C375937   7.436   7.584  20.905
 4444CHL1    H375938   7.545   7.575  20.883
 4444CHL1    O375939   7.418   7.586  21.046
 4444CHL1   H3'75940   7.495   7.629  21.085
 4444CHL1    C475941   7.377   7.713  20.843
 4444CHL1   H4A75942   7.279   7.728  20.892
 4444CHL1   H4B75943   7.440   7.799  20.872
 4444CHL1    C575944   7.352   7.714  20.694
 4444CHL1    C675945   7.407   7.804  20.611
 4444CHL1    H675946   7.463   7.888  20.652
 4444CHL1    C775947   7.369   7.821  20.468
 4444CHL1   H7A75948   7.344   7.928  20.450
 4444CHL1   H7B75949   7.455   7.801  20.400
 4444CHL1    C875950   7.252   7.724  20.430
 4444CHL1    H875951   7.157   7.769  20.461
 4444CHL1   C1475952   7.246   7.710  20.281
 4444CHL1   H1475953   7.343   7.666  20.251
 4444CHL1   C1575954   7.237   7.836  20.197
 4444CHL1  H15A75955   7.161   7.908  20.232
 4444CHL1  H15B75956   7.333   7.890  20.207
 4444CHL1   C1675957   7.206   7.783  20.057
 4444CHL1  H16A75958   7.124   7.832  20.008
 4444CHL1  H16B75959   7.288   7.795  19.984
 4444CHL1   C1775960   7.178   7.632  20.071
 4444CHL1   H1775961   7.275   7.579  20.054
 4444CHL1   C1375962   7.145   7.616  20.221
 4444CHL1   C1875963   7.012   7.664  20.255
 4444CHL1  H18A75964   6.930   7.612  20.198
 4444CHL1  H18B75965   6.989   7.650  20.364
 4444CHL1  H18C75966   6.998   7.768  20.238
 4444CHL1   C1275967   7.160   7.478  20.284
 4444CHL1  H12A75968   7.080   7.410  20.253
 4444CHL1  H12B75969   7.249   7.431  20.248
 4444CHL1   C1175970   7.164   7.480  20.438
 4444CHL1  H11A75971   7.063   7.502  20.478
 4444CHL1  H11B75972   7.199   7.382  20.476
 4444CHL1    C975973   7.264   7.587  20.494
 4444CHL1    H975974   7.366   7.552  20.467
 4444CHL1   C1075975   7.264   7.597  20.647
 4444CHL1   C1975976   7.121   7.633  20.699
 4444CHL1  H19A75977   7.047   7.553  20.684
 4444CHL1  H19B75978   7.113   7.653  20.807
 4444CHL1  H19C75979   7.089   7.723  20.642
 4444CHL1    C175980   7.322   7.466  20.706
 4444CHL1   H1A75981   7.262   7.375  20.682
 4444CHL1   H1B75982   7.424   7.455  20.661
 4444CHL1    C275983   7.345   7.472  20.860
 4444CHL1   H2A75984   7.397   7.380  20.892
 4444CHL1   H2B75985   7.249   7.485  20.916
 4444CHL1   C2075986   7.084   7.586  19.964
 4444CHL1   H2075987   6.986   7.634  19.988
 4444CHL1   C2175988   7.073   7.446  19.991
 4444CHL1  H21A75989   7.136   7.380  20.018
 4444CHL1  H21B75990   7.050   7.391  19.873
 4444CHL1  H21C75991   6.976   7.431  20.064
 4444CHL1   C2275992   7.122   7.617  19.816
 4444CHL1  H22A75993   7.031   7.590  19.760
 4444CHL1  H22B75994   7.133   7.724  19.788
 4444CHL1   C2375995   7.242   7.539  19.758
 4444CHL1  H23A75996   7.330   7.564  19.820
 4444CHL1  H23B75997   7.239   7.430  19.776
 4444CHL1   C2475998   7.284   7.586  19.617
 4444CHL1  H24A75999   7.200   7.604  19.547
 4444CHL1  H24B76000   7.333   7.684  19.631
 4444CHL1   C2576001   7.374   7.491  19.537
 4444CHL1   H2576002   7.456   7.448  19.598
 4444CHL1   C2676003   7.292   7.384  19.475
 4444CHL1  H26A76004   7.335   7.341  19.385
 4444CHL1  H26B76005   7.258   7.319  19.547
 4444CHL1  H26C76006   7.204   7.414  19.428
 4444CHL1   C2776007   7.442   7.559  19.420
 4444CHL1  H27A76008   7.368   7.582  19.341
 4444CHL1  H27B76009   7.500   7.648  19.451
 4444CHL1  H27C76010   7.520   7.492  19.377
 4445CHL1    C376011  24.912   1.917  20.913
 4445CHL1    H376012  24.805   1.943  20.892
 4445CHL1    O376013  24.956   1.967  21.037
 4445CHL1   H3'76014  24.939   1.896  21.100
 4445CHL1    C476015  24.934   1.762  20.899
 4445CHL1   H4A76016  25.040   1.740  20.925
 4445CHL1   H4B76017  24.871   1.721  20.981
 4445CHL1    C576018  24.898   1.707  20.761
 4445CHL1    C676019  24.815   1.605  20.739
 4445CHL1    H676020  24.769   1.551  20.823
 4445CHL1    C776021  24.781   1.560  20.601
 4445CHL1   H7A76022  24.787   1.449  20.598
 4445CHL1   H7B76023  24.677   1.595  20.587
 4445CHL1    C876024  24.865   1.612  20.485
 4445CHL1    H876025  24.960   1.555  20.487
 4445CHL1   C1476026  24.795   1.594  20.354
 4445CHL1   H1476027  24.708   1.665  20.348
 4445CHL1   C1576028  24.733   1.458  20.331
 4445CHL1  H15A76029  24.801   1.393  20.359
 4445CHL1  H15B76030  24.634   1.436  20.364
 4445CHL1   C1676031  24.704   1.470  20.222
 4445CHL1  H16A76032  24.687   1.403  20.144
 4445CHL1  H16B76033  24.601   1.464  20.166
 4445CHL1   C1776034  24.826   1.614  20.167
 4445CHL1   H1776035  24.725   1.690  20.152
 4445CHL1   C1376036  24.899   1.632  20.250
 4445CHL1   C1876037  25.024   1.532  20.243
 4445CHL1  H18A76038  24.992   1.421  20.246
 4445CHL1  H18B76039  25.079   1.538  20.146
 4445CHL1  H18C76040  25.077   1.526  20.329
 4445CHL1   C1276041  24.928   1.778  20.259
 4445CHL1  H12A76042  25.001   1.806  20.182
 4445CHL1  H12B76043  24.829   1.828  20.242
 4445CHL1   C1176044  24.995   1.796  20.393
 4445CHL1  H11A76045  25.084   1.728  20.394
 4445CHL1  H11B76046  25.016   1.904  20.409
 4445CHL1    C976047  24.902   1.754  20.507
 4445CHL1    H976048  24.809   1.814  20.504
 4445CHL1   C1076049  24.958   1.790  20.649
 4445CHL1   C1976050  25.108   1.761  20.650
 4445CHL1  H19A76051  25.123   1.662  20.604
 4445CHL1  H19B76052  25.172   1.834  20.599
 4445CHL1  H19C76053  25.154   1.758  20.751
 4445CHL1    C176054  24.935   1.941  20.678
 4445CHL1   H1A76055  24.980   1.997  20.594
 4445CHL1   H1B76056  24.825   1.959  20.677
 4445CHL1    C276057  24.992   1.995  20.813
 4445CHL1   H2A76058  24.981   2.106  20.818
 4445CHL1   H2B76059  25.099   1.978  20.841
 4445CHL1   C2076060  24.936   1.585  19.955
 4445CHL1   H2076061  24.947   1.516  19.970
 4445CHL1   C2176062  24.973   1.708  19.942
 4445CHL1  H21A76063  24.911   1.792  19.982
 4445CHL1  H21B76064  24.974   1.720  19.835
 4445CHL1  H21C76065  25.056   1.687  20.002
 4445CHL1   C2276066  24.858   1.551  19.843
 4445CHL1  H22A76067  24.778   1.368  19.925
 4445CHL1  H22B76068  24.782   1.623  19.856
 4445CHL1   C2376069  24.859   1.507  19.701
 4445CHL1  H23A76070  24.858   1.605  19.676
 4445CHL1  H23B76071  24.914   1.433  19.741
 4445CHL1   C2476072  24.732   1.396  19.628
 4445CHL1  H24A76073  24.660   1.347  19.700
 4445CHL1  H24B76074  24.641   1.440  19.579
 4445CHL1   C2576075  24.776   1.352  19.524
 4445CHL1   H2576076  24.846   1.276  19.564
 4445CHL1   C2676077  24.671   1.293  19.448
 4445CHL1  H26A76078  24.693   1.250  19.365
 4445CHL1  H26B76079  24.614   1.229  19.503
 4445CHL1  H26C76080  24.620   1.341  19.392
 4445CHL1   C2776081  24.831   1.443  19.437
 4445CHL1  H27A76082  24.906   1.475  19.511
 4445CHL1  H27B76083  24.864   1.374  19.357
 4445CHL1  H27C76084  24.839   1.526  19.405
 4446CHL1    C376085   5.250   2.770  20.906
 4446CHL1    H376086   5.228   2.662  20.896
 4446CHL1    O376087   5.253   2.798  21.044
 4446CHL1   H3'76088   5.179   2.749  21.081
 4446CHL1    C476089   5.391   2.790  20.851
 4446CHL1   H4A76090   5.422   2.888  20.890
 4446CHL1   H4B76091   5.450   2.713  20.907
 4446CHL1    C576092   5.406   2.791  20.699
 4446CHL1    C676093   5.500   2.727  20.628
 4446CHL1    H676094   5.583   2.703  20.684
 4446CHL1    C776095   5.505   2.697  20.483
 4446CHL1   H7A76096   5.602   2.708  20.434
 4446CHL1   H7B76097   5.463   2.597  20.460
 4446CHL1    C876098   5.417   2.805  20.415
 4446CHL1    H876099   5.471   2.903  20.420
 4446CHL1   C1476100   5.383   2.773  20.269
 4446CHL1   H1476101   5.315   2.685  20.258
 4446CHL1   C1576102   5.502   2.729  20.186
 4446CHL1  H15A76103   5.584   2.801  20.202
 4446CHL1  H15B76104   5.533   2.633  20.231
 4446CHL1   C1676105   5.445   2.733  20.042
 4446CHL1  H16A76106   5.512   2.794  19.977
 4446CHL1  H16B76107   5.440   2.631  19.999
 4446CHL1   C1776108   5.309   2.813  20.051
 4446CHL1   H1776109   5.222   2.743  20.053
 4446CHL1   C1376110   5.313   2.883  20.191
 4446CHL1   C1876111   5.404   3.008  20.185
 4446CHL1  H18A76112   5.503   2.972  20.153
 4446CHL1  H18B76113   5.364   3.083  20.113
 4446CHL1  H18C76114   5.415   3.060  20.283
 4446CHL1   C1276115   5.179   2.913  20.256
 4446CHL1  H12A76116   5.138   3.004  20.209
 4446CHL1  H12B76117   5.110   2.830  20.229
 4446CHL1   C1176118   5.202   2.939  20.405
 4446CHL1  H11A76119   5.256   3.037  20.411
 4446CHL1  H11B76120   5.102   2.948  20.451
 4446CHL1    C976121   5.282   2.828  20.478
 4446CHL1    H976122   5.232   2.729  20.464
 4446CHL1   C1076123   5.290   2.863  20.628
 4446CHL1   C1976124   5.333   3.011  20.646
 4446CHL1  H19A76125   5.351   3.043  20.751
 4446CHL1  H19B76126   5.427   3.036  20.597
 4446CHL1  H19C76127   5.264   3.071  20.594
 4446CHL1    C176128   5.149   2.840  20.692
 4446CHL1   H1A76129   5.065   2.899  20.650
 4446CHL1   H1B76130   5.119   2.735  20.673
 4446CHL1    C276131   5.145   2.859  20.843
 4446CHL1   H2A76132   5.048   2.826  20.888
 4446CHL1   H2B76133   5.176   2.964  20.866
 4446CHL1   C2076134   5.288   2.893  19.919
 4446CHL1   H2076135   5.382   2.949  19.900
 4446CHL1   C2176136   5.169   2.989  19.921
 4446CHL1  H21A76137   5.076   2.929  19.937
 4446CHL1  H21B76138   5.171   3.058  19.833
 4446CHL1  H21C76139   5.179   3.055  20.007
 4446CHL1   C2276140   5.265   2.793  19.805
 4446CHL1  H22A76141   5.339   2.713  19.812
 4446CHL1  H22B76142   5.172   2.736  19.822
 4446CHL1   C2376143   5.289   2.843  19.662
 4446CHL1  H23A76144   5.212   2.919  19.636
 4446CHL1  H23B76145   5.394   2.882  19.655
 4446CHL1   C2476146   5.278   2.726  19.558
 4446CHL1  H24A76147   5.375   2.671  19.558
 4446CHL1  H24B76148   5.206   2.647  19.590
 4446CHL1   C2576149   5.255   2.775  19.410
 4446CHL1   H2576150   5.287   2.690  19.344
 4446CHL1   C2676151   5.110   2.824  19.388
 4446CHL1  H26A76152   5.086   2.824  19.280
 4446CHL1  H26B76153   5.043   2.762  19.452
 4446CHL1  H26C76154   5.099   2.928  19.425
 4446CHL1   C2776155   5.357   2.883  19.363
 4446CHL1  H27A76156   5.358   2.886  19.251
 4446CHL1  H27B76157   5.330   2.982  19.405
 4446CHL1  H27C76158   5.458   2.859  19.402
 4447CHL1    C376159   1.396   3.133  20.908
 4447CHL1    H376160   1.452   3.205  20.844
 4447CHL1    O376161   1.385   3.183  21.041
 4447CHL1   H3'76162   1.349   3.114  21.098
 4447CHL1    C476163   1.258   3.126  20.846
 4447CHL1   H4A76164   1.203   3.063  20.919
 4447CHL1   H4B76165   1.213   3.228  20.846
 4447CHL1    C576166   1.260   3.070  20.705
 4447CHL1    C676167   1.211   3.139  20.599
 4447CHL1    H676168   1.157   3.231  20.617
 4447CHL1    C776169   1.203   3.087  20.458
 4447CHL1   H7A76170   1.099   3.105  20.422
 4447CHL1   H7B76171   1.282   3.140  20.399
 4447CHL1    C876172   1.222   2.928  20.457
 4447CHL1    H876173   1.131   2.890  20.507
 4447CHL1   C1476174   1.231   2.858  20.312
 4447CHL1   H1476175   1.320   2.935  20.270
 4447CHL1   C1576176   1.163   2.922  20.205
 4447CHL1  H15A76177   1.060   2.921  20.227
 4447CHL1  H15B76178   1.183   3.021  20.172
 4447CHL1   C1676179   1.177   2.835  20.108
 4447CHL1  H16A76180   1.104   2.755  20.091
 4447CHL1  H16B76181   1.224   2.854  20.012
 4447CHL1   C1776182   1.243   2.771  20.169
 4447CHL1   H1776183   1.385   2.811  20.176
 4447CHL1   C1376184   1.139   2.680  20.266
 4447CHL1   C1876185   1.109   2.642  20.378
 4447CHL1  H18A76186   1.151   2.535  20.340
 4447CHL1  H18B76187   1.134   2.667  20.474
 4447CHL1  H18C76188   1.066   2.670  20.334
 4447CHL1   C1276189   1.469   2.730  20.433
 4447CHL1  H12A76190   1.521   2.634  20.396
 4447CHL1  H12B76191   1.505   2.758  20.332
 4447CHL1   C1176192   1.413   2.774  20.554
 4447CHL1  H11A76193   1.338   2.695  20.618
 4447CHL1  H11B76194   1.487   2.741  20.608
 4447CHL1    C976195   1.342   2.897  20.552
 4447CHL1    H976196   1.421   2.965  20.515
 4447CHL1   C1076197   1.326   2.931  20.695
 4447CHL1   C1976198   1.226   2.832  20.760
 4447CHL1  H19A76199   1.260   2.728  20.764
 4447CHL1  H19B76200   1.203   2.858  20.864
 4447CHL1  H19C76201   1.133   2.829  20.700
 4447CHL1    C176202   1.462   2.930  20.771
 4447CHL1   H1A76203   1.493   2.824  20.786
 4447CHL1   H1B76204   1.539   2.980  20.708
 4447CHL1    C276205   1.468   2.998  20.909
 4447CHL1   H2A76206   1.574   3.015  20.937
 4447CHL1   H2B76207   1.423   2.928  20.983
 4447CHL1   C2076208   1.262   2.496  20.092
 4447CHL1   H2076209   1.203   2.498  20.144
 4447CHL1   C2176210   1.473   2.395  20.095
 4447CHL1  H21A76211   1.417   2.407  20.215
 4447CHL1  H21B76212   1.503   2.450  20.149
 4447CHL1  H21C76213   1.417   2.367  20.084
 4447CHL1   C2276214   1.215   2.525  19.974
 4447CHL1  H22A76215   1.226   2.475  19.945
 4447CHL1  H22B76216   1.156   2.578  19.933
 4447CHL1   C2376217   1.328   2.669  19.804
 4447CHL1  H23A76218   1.338   2.763  19.859
 4447CHL1  H23B76219   1.488   2.597  19.793
 4447CHL1   C2476220   1.333   2.646  19.687
 4447CHL1  H24A76221   1.297   2.541  19.649
 4447CHL1  H24B76222   1.235   2.666  19.695
 4447CHL1   C2576223   1.438   2.700  19.615
 4447CHL1   H2576224   1.390   2.682  19.517
 4447CHL1   C2676225   1.467   2.852  19.646
 4447CHL1  H26A76226   1.528   2.865  19.731
 4447CHL1  H26B76227   1.506   2.902  19.559
 4447CHL1  H26C76228   1.383   2.915  19.684
 4447CHL1   C2776229   1.569   2.633  19.610
 4447CHL1  H27A76230   1.616   2.686  19.528
 4447CHL1  H27B76231   1.623   2.642  19.709
 4447CHL1  H27C76232   1.568   2.524  19.591
 4448CHL1    C376233  11.302  21.520  20.909
 4448CHL1    H376234  11.408  21.488  20.899
 4448CHL1    O376235  11.284  21.553  21.046
 4448CHL1   H3'76236  11.286  21.467  21.083
 4448CHL1    C476237  11.253  21.627  20.823
 4448CHL1   H4A76238  11.177  21.696  20.848
 4448CHL1   H4B76239  11.301  21.677  20.883
 4448CHL1    C576240  11.289  21.623  20.671
 4448CHL1    C676241  11.385  21.681  20.589
 4448CHL1    H676242  11.455  21.750  20.631
 4448CHL1    C776243  11.395  21.667  20.444
 4448CHL1   H7A76244  11.406  21.769  20.404
 4448CHL1   H7B76245  11.485  21.611  20.414
 4448CHL1    C876246  11.269  21.602  20.386
 4448CHL1    H876247  11.194  21.683  20.389
 4448CHL1   C1476248  11.289  21.562  20.241
 4448CHL1   H1476249  11.368  21.484  20.234
 4448CHL1   C1576250  11.345  21.663  20.141
 4448CHL1  H15A76251  11.293  21.761  20.152
 4448CHL1  H15B76252  11.455  21.674  20.153
 4448CHL1   C1676253  11.320  21.587  20.008
 4448CHL1  H16A76254  11.284  21.659  19.933
 4448CHL1  H16B76255  11.411  21.540  19.965
 4448CHL1   C1776256  11.209  21.480  20.031
 4448CHL1   H1776257  11.251  21.377  20.031
 4448CHL1   C1376258  11.165  21.500  20.176
 4448CHL1   C1876259  11.049  21.586  20.178
 4448CHL1  H18A76260  10.947  21.557  20.144
 4448CHL1  H18B76261  11.025  21.624  20.287
 4448CHL1  H18C76262  11.068  21.683  20.116
 4448CHL1   C1276263  11.151  21.375  20.258
 4448CHL1  H12A76264  11.094  21.330  20.209
 4448CHL1  H12B76265  11.224  21.296  20.242
 4448CHL1   C1176266  11.122  21.393  20.405
 4448CHL1  H11A76267  11.024  21.440  20.420
 4448CHL1  H11B76268  11.125  21.293  20.453
 4448CHL1    C976269  11.226  21.484  20.474
 4448CHL1    H976270  11.320  21.427  20.467
 4448CHL1   C1076271  11.196  21.523  20.624
 4448CHL1   C1976272  11.049  21.570  20.623
 4448CHL1  H19A76273  11.019  21.622  20.529
 4448CHL1  H19B76274  10.998  21.472  20.615
 4448CHL1  H19C76275  11.010  21.621  20.713
 4448CHL1    C176276  11.204  21.403  20.725
 4448CHL1   H1A76277  11.128  21.322  20.707
 4448CHL1   H1B76278  11.309  21.372  20.717
 4448CHL1    C276279  11.196  21.427  20.873
 4448CHL1   H2A76280  11.206  21.328  20.921
 4448CHL1   H2B76281  11.100  21.480  20.894
 4448CHL1   C2076282  11.113  21.473  19.916
 4448CHL1   H2076283  11.055  21.564  19.898
 4448CHL1   C2176284  11.028  21.375  19.942
 4448CHL1  H21A76285  11.066  21.280  19.951
 4448CHL1  H21B76286  10.957  21.395  19.861
 4448CHL1  H21C76287  10.961  21.384  20.006
 4448CHL1   C2276288  11.187  21.469  19.783
 4448CHL1  H22A76289  11.229  21.570  19.770
 4448CHL1  H22B76290  11.269  21.396  19.778
 4448CHL1   C2376291  11.112  21.448  19.658
 4448CHL1  H23A76292  11.089  21.347  19.685
 4448CHL1  H23B76293  11.017  21.506  19.652
 4448CHL1   C2476294  11.196  21.453  19.532
 4448CHL1  H24A76295  11.227  21.560  19.524
 4448CHL1  H24B76296  11.284  21.383  19.539
 4448CHL1   C2576297  11.115  21.421  19.405
 4448CHL1   H2576298  11.034  21.493  19.378
 4448CHL1   C2676299  11.201  21.420  19.300
 4448CHL1  H26A76300  11.133  21.387  19.205
 4448CHL1  H26B76301  11.262  21.509  19.262
 4448CHL1  H26C76302  11.290  21.342  19.295
 4448CHL1   C2776303  11.071  21.286  19.378
 4448CHL1  H27A76304  11.041  21.234  19.437
 4448CHL1  H27B76305  10.980  21.270  19.324
 4448CHL1  H27C76306  11.136  21.203  19.390
 4449CHL1    C376307  22.559   5.632  20.912
 4449CHL1    H376308  22.666   5.655  20.926
 4449CHL1    O376309  22.516   5.588  21.038
 4449CHL1   H3'76310  22.513   5.676  21.078
 4449CHL1    C476311  22.496   5.766  20.873
 4449CHL1   H4A76312  22.386   5.756  20.865
 4449CHL1   H4B76313  22.521   5.836  20.957
 4449CHL1    C576314  22.553   5.805  20.739
 4449CHL1    C676315  22.614   5.924  20.722
 4449CHL1    H676316  22.618   5.998  20.804
 4449CHL1    C776317  22.668   5.969  20.589
 4449CHL1   H7A76318  22.656   6.080  20.584
 4449CHL1   H7B76319  22.775   5.943  20.573
 4449CHL1    C876320  22.599   5.891  20.475
 4449CHL1    H876321  22.493   5.921  20.473
 4449CHL1   C1476322  22.659   5.931  20.341
 4449CHL1   H1476323  22.766   5.906  20.354
 4449CHL1   C1576324  22.658   6.079  20.299
 4449CHL1  H15A76325  22.562   6.128  20.325
 4449CHL1  H15B76326  22.738   6.132  20.352
 4449CHL1   C1676327  22.681   6.075  20.149
 4449CHL1  H16A76328  22.605   6.123  20.124
 4449CHL1  H16B76329  22.762   6.133  20.101
 4449CHL1   C1776330  22.673   5.926  20.105
 4449CHL1   H1776331  22.779   5.908  20.089
 4449CHL1   C1376332  22.610   5.851  20.221
 4449CHL1   C1876333  22.472   5.853  20.206
 4449CHL1  H18A76334  22.440   5.954  20.182
 4449CHL1  H18B76335  22.428   5.790  20.128
 4449CHL1  H18C76336  22.414   5.817  20.302
 4449CHL1   C1276337  22.640   5.705  20.242
 4449CHL1  H12A76338  22.594   5.644  20.161
 4449CHL1  H12B76339  22.750   5.703  20.240
 4449CHL1   C1176340  22.591   5.650  20.379
 4449CHL1  H11A76341  22.482   5.640  20.368
 4449CHL1  H11B76342  22.624   5.548  20.396
 4449CHL1    C976343  22.618   5.740  20.503
 4449CHL1    H976344  22.728   5.731  20.523
 4449CHL1   C1076345  22.540   5.696  20.629
 4449CHL1   C1976346  22.390   5.667  20.591
 4449CHL1  H19A76347  22.351   5.757  20.538
 4449CHL1  H19B76348  22.387   5.575  20.529
 4449CHL1  H19C76349  22.321   5.644  20.674
 4449CHL1    C176350  22.610   5.567  20.675
 4449CHL1   H1A76351  22.600   5.485  20.601
 4449CHL1   H1B76352  22.719   5.587  20.674
 4449CHL1    C276353  22.551   5.519  20.809
 4449CHL1   H2A76354  22.601   5.425  20.839
 4449CHL1   H2B76355  22.449   5.486  20.781
 4449CHL1   C2076356  22.609   5.903  19.967
 4449CHL1   H2076357  22.507   5.942  19.961
 4449CHL1   C2176358  22.591   5.777  19.903
 4449CHL1  H21A76359  22.539   5.767  19.809
 4449CHL1  H21B76360  22.563   5.702  19.973
 4449CHL1  H21C76361  22.675   5.755  19.875
 4449CHL1   C2276362  22.681   5.956  19.861
 4449CHL1  H22A76363  22.684   6.028  19.915
 4449CHL1  H22B76364  22.783   5.980  19.840
 4449CHL1   C2376365  22.596   5.958  19.709
 4449CHL1  H23A76366  22.688   6.026  19.646
 4449CHL1  H23B76367  22.609   5.883  19.668
 4449CHL1   C2476368  22.428   6.031  19.667
 4449CHL1  H24A76369  22.380   5.982  19.745
 4449CHL1  H24B76370  22.313   6.158  19.700
 4449CHL1   C2576371  22.421   6.010  19.553
 4449CHL1   H2576372  22.303   6.068  19.575
 4449CHL1   C2676373  22.543   6.066  19.440
 4449CHL1  H26A76374  22.487   6.104  19.341
 4449CHL1  H26B76375  22.591   6.201  19.482
 4449CHL1  H26C76376  22.629   6.053  19.441
 4449CHL1   C2776377  22.390   5.898  19.502
 4449CHL1  H27A76378  22.490   5.856  19.502
 4449CHL1  H27B76379  22.336   5.847  19.579
 4449CHL1  H27C76380  22.350   5.887  19.400
 4450CHL1    C376381   3.299  16.189  20.919
 4450CHL1    H376382   3.272  16.292  20.952
 4450CHL1    O376383   3.331  16.111  21.033
 4450CHL1   H3'76384   3.418  16.142  21.061
 4450CHL1    C476385   3.175  16.129  20.846
 4450CHL1   H4A76386   3.186  16.019  20.835
 4450CHL1   H4B76387   3.089  16.147  20.914
 4450CHL1    C576388   3.150  16.188  20.708
 4450CHL1    C676389   3.030  16.231  20.665
 4450CHL1    H676390   2.942  16.208  20.728
 4450CHL1    C776391   3.008  16.282  20.525
 4450CHL1   H7A76392   2.906  16.258  20.501
 4450CHL1   H7B76393   3.001  16.391  20.514
 4450CHL1    C876394   3.115  16.224  20.427
 4450CHL1    H876395   3.106  16.112  20.425
 4450CHL1   C1476396   3.099  16.280  20.285
 4450CHL1   H1476397   3.108  16.392  20.287
 4450CHL1   C1576398   2.973  16.254  20.209
 4450CHL1  H15A76399   2.924  16.165  20.237
 4450CHL1  H15B76400   2.912  16.306  20.254
 4450CHL1   C1676401   3.007  16.286  20.060
 4450CHL1  H16A76402   2.965  16.207  19.994
 4450CHL1  H16B76403   2.975  16.388  20.028
 4450CHL1   C1776404   3.157  16.301  20.055
 4450CHL1   H1776405   3.178  16.410  20.075
 4450CHL1   C1376406   3.202  16.232  20.185
 4450CHL1   C1876407   3.212  16.077  20.183
 4450CHL1  H18A76408   3.215  16.035  20.286
 4450CHL1  H18B76409   3.123  16.036  20.136
 4450CHL1  H18C76410   3.298  16.039  20.124
 4450CHL1   C1276411   3.322  16.285  20.235
 4450CHL1  H12A76412   3.415  16.271  20.176
 4450CHL1  H12B76413   3.307  16.400  20.245
 4450CHL1   C1176414   3.356  16.223  20.379
 4450CHL1  H11A76415   3.377  16.124  20.372
 4450CHL1  H11B76416   3.456  16.258  20.396
 4450CHL1    C976417   3.252  16.254  20.484
 4450CHL1    H976418   3.258  16.358  20.500
 4450CHL1   C1076419   3.273  16.182  20.622
 4450CHL1   C1976420   3.297  16.022  20.616
 4450CHL1  H19A76421   3.392  15.971  20.579
 4450CHL1  H19B76422   3.318  15.978  20.708
 4450CHL1  H19C76423   3.225  15.969  20.567
 4450CHL1    C176424   3.379  16.255  20.703
 4450CHL1   H1A76425   3.472  16.257  20.662
 4450CHL1   H1B76426   3.350  16.362  20.705
 4450CHL1    C276427   3.421  16.200  20.834
 4450CHL1   H2A76428   3.504  16.256  20.880
 4450CHL1   H2B76429   3.461  16.105  20.827
 4450CHL1   C2076430   3.215  16.251  19.922
 4450CHL1   H2076431   3.190  16.144  19.906
 4450CHL1   C2176432   3.366  16.268  19.911
 4450CHL1  H21A76433   3.390  16.374  19.926
 4450CHL1  H21B76434   3.391  16.238  19.807
 4450CHL1  H21C76435   3.422  16.208  19.986
 4450CHL1   C2276436   3.152  16.323  19.803
 4450CHL1  H22A76437   3.044  16.325  19.818
 4450CHL1  H22B76438   3.183  16.429  19.803
 4450CHL1   C2376439   3.177  16.263  19.667
 4450CHL1  H23A76440   3.271  16.297  19.620
 4450CHL1  H23B76441   3.171  16.155  19.654
 4450CHL1   C2476442   3.085  16.289  19.590
 4450CHL1  H24A76443   2.978  16.271  19.590
 4450CHL1  H24B76444   3.110  16.430  19.631
 4450CHL1   C2576445   3.142  16.273  19.442
 4450CHL1   H2576446   3.237  16.298  19.427
 4450CHL1   C2676447   3.096  16.133  19.379
 4450CHL1  H26A76448   3.149  16.066  19.416
 4450CHL1  H26B76449   2.980  16.121  19.388
 4450CHL1  H26C76450   3.103  16.141  19.264
 4450CHL1   C2776451   3.131  16.372  19.351
 4450CHL1  H27A76452   2.933  16.359  19.393
 4450CHL1  H27B76453   3.142  16.449  19.363
 4450CHL1  H27C76454   3.138  16.365  19.261
 4451CHL1    C376455   2.276  14.997  20.907
 4451CHL1    H376456   2.272  15.108  20.908
 4451CHL1    O376457   2.268  14.955  21.042
 4451CHL1   H3'76458   2.349  14.984  21.084
 4451CHL1    C476459   2.155  14.936  20.829
 4451CHL1   H4A76460   2.170  14.831  20.858
 4451CHL1   H4B76461   2.054  14.971  20.867
 4451CHL1    C576462   2.165  14.932  20.678
 4451CHL1    C676463   2.071  14.989  20.608
 4451CHL1    H676464   1.989  15.024  20.668
 4451CHL1    C776465   2.071  14.996  20.458
 4451CHL1   H7A76466   1.972  14.972  20.416
 4451CHL1   H7B76467   2.100  15.101  20.436
 4451CHL1    C876468   2.174  14.904  20.389
 4451CHL1    H876469   2.148  14.797  20.404
 4451CHL1   C1476470   2.188  14.933  20.238
 4451CHL1   H1476471   2.236  15.033  20.229
 4451CHL1   C1576472   2.061  14.933  20.154
 4451CHL1  H15A76473   1.994  14.850  20.184
 4451CHL1  H15B76474   2.014  15.032  20.168
 4451CHL1   C1676475   2.111  14.911  20.012
 4451CHL1  H16A76476   2.066  14.817  19.974
 4451CHL1  H16B76477   2.077  14.991  19.944
 4451CHL1   C1776478   2.261  14.900  20.024
 4451CHL1   H1776479   2.304  14.999  20.021
 4451CHL1   C1376480   2.286  14.845  20.165
 4451CHL1   C1876481   2.245  14.696  20.163
 4451CHL1  H18A76482   2.323  14.642  20.106
 4451CHL1  H18B76483   2.240  14.648  20.262
 4451CHL1  H18C76484   2.148  14.679  20.112
 4451CHL1   C1276485   2.423  14.868  20.233
 4451CHL1  H12A76486   2.500  14.805  20.184
 4451CHL1  H12B76487   2.458  14.973  20.225
 4451CHL1   C1176488   2.421  14.836  20.384
 4451CHL1  H11A76489   2.399  14.728  20.392
 4451CHL1  H11B76490   2.526  14.846  20.420
 4451CHL1    C976491   2.308  14.914  20.461
 4451CHL1    H976492   2.330  15.022  20.453
 4451CHL1   C1076493   2.297  14.889  20.616
 4451CHL1   C1976494   2.319  14.742  20.644
 4451CHL1  H19A76495   2.252  14.671  20.595
 4451CHL1  H19B76496   2.425  14.713  20.625
 4451CHL1  H19C76497   2.300  14.721  20.750
 4451CHL1    C176498   2.412  14.965  20.693
 4451CHL1   H1A76499   2.501  14.931  20.651
 4451CHL1   H1B76500   2.419  15.072  20.674
 4451CHL1    C276501   2.412  14.953  20.848
 4451CHL1   H2A76502   2.494  15.013  20.893
 4451CHL1   H2B76503   2.438  14.847  20.870
 4451CHL1   C2076504   2.314  14.851  19.909
 4451CHL1   H2076505   2.274  14.741  19.927
 4451CHL1   C2176506   2.483  14.853  19.925
 4451CHL1  H21A76507   2.504  14.764  19.996
 4451CHL1  H21B76508   2.522  14.930  19.908
 4451CHL1  H21C76509   2.543  14.806  19.840
 4451CHL1   C2276510   2.281  14.902  19.770
 4451CHL1  H22A76511   2.168  14.901  19.751
 4451CHL1  H22B76512   2.323  14.988  19.755
 4451CHL1   C2376513   2.352  14.833  19.671
 4451CHL1  H23A76514   2.299  14.898  19.573
 4451CHL1  H23B76515   2.446  14.835  19.648
 4451CHL1   C2476516   2.374  14.593  19.611
 4451CHL1  H24A76517   2.423  14.607  19.562
 4451CHL1  H24B76518   2.396  14.600  19.659
 4451CHL1   C2576519   2.139  14.563  19.577
 4451CHL1   H2576520   2.053  14.661  19.692
 4451CHL1   C2676521   2.055  14.636  19.499
 4451CHL1  H26A76522   2.045  14.753  19.524
 4451CHL1  H26B76523   2.115  14.626  19.407
 4451CHL1  H26C76524   1.984  14.588  19.479
 4451CHL1   C2776525   2.182  14.432  19.625
 4451CHL1  H27A76526   2.255  14.427  19.565
 4451CHL1  H27B76527   2.224  14.397  19.711
 4451CHL1  H27C76528   2.084  14.394  19.633
 4452CHL1    C376529  22.739   3.559  20.916
 4452CHL1    H376530  22.718   3.668  20.927
 4452CHL1    O376531  22.723   3.481  21.033
 4452CHL1   H3'76532  22.751   3.535  21.109
 4452CHL1    C476533  22.646   3.508  20.806
 4452CHL1   H4A76534  22.674   3.403  20.786
 4452CHL1   H4B76535  22.540   3.513  20.840
 4452CHL1    C576536  22.663   3.584  20.675
 4452CHL1    C676537  22.561   3.648  20.610
 4452CHL1    H676538  22.460   3.654  20.654
 4452CHL1    C776539  22.577   3.728  20.483
 4452CHL1   H7A76540  22.497   3.706  20.408
 4452CHL1   H7B76541  22.566   3.833  20.518
 4452CHL1    C876542  22.713   3.706  20.411
 4452CHL1    H876543  22.710   3.604  20.369
 4452CHL1   C1476544  22.738   3.809  20.304
 4452CHL1   H1476545  22.740   3.912  20.348
 4452CHL1   C1576546  22.624   3.833  20.208
 4452CHL1  H15A76547  22.574   3.742  20.170
 4452CHL1  H15B76548  22.550   3.900  20.257
 4452CHL1   C1676549  22.703   3.876  20.092
 4452CHL1  H16A76550  22.690   3.828  19.998
 4452CHL1  H16B76551  22.699   3.948  20.047
 4452CHL1   C1776552  22.850   3.902  20.128
 4452CHL1   H1776553  22.865   3.996  20.183
 4452CHL1   C1376554  22.870   3.798  20.230
 4452CHL1   C1876555  22.893   3.665  20.162
 4452CHL1  H18A76556  22.862   3.586  20.233
 4452CHL1  H18B76557  22.837   3.649  20.068
 4452CHL1  H18C76558  23.002   3.656  20.141
 4452CHL1   C1276559  22.976   3.821  20.333
 4452CHL1  H12A76560  23.082   3.802  20.294
 4452CHL1  H12B76561  22.976   3.929  20.371
 4452CHL1   C1176562  22.960   3.724  20.448
 4452CHL1  H11A76563  22.997   3.631  20.409
 4452CHL1  H11B76564  23.037   3.737  20.502
 4452CHL1    C976565  22.824   3.702  20.513
 4452CHL1    H976566  22.794   3.779  20.564
 4452CHL1   C1076567  22.811   3.595  20.626
 4452CHL1   C1976568  22.849   3.461  20.564
 4452CHL1  H19A76569  22.959   3.451  20.556
 4452CHL1  H19B76570  22.820   3.376  20.629
 4452CHL1  H19C76571  22.809   3.447  20.462
 4452CHL1    C176572  22.908   3.627  20.745
 4452CHL1   H1A76573  23.018   3.623  20.723
 4452CHL1   H1B76574  22.878   3.726  20.783
 4452CHL1    C276575  22.884   3.545  20.872
 4452CHL1   H2A76576  22.951   3.584  20.952
 4452CHL1   H2B76577  22.915   3.441  20.849
 4452CHL1   C2076578  22.942   3.911  20.006
 4452CHL1   H2076579  22.905   3.830  19.936
 4452CHL1   C2176580  23.082   3.902  20.024
 4452CHL1  H21A76581  23.150   3.934  19.939
 4452CHL1  H21B76582  23.106   3.798  20.057
 4452CHL1  H21C76583  23.101   3.976  20.104
 4452CHL1   C2276584  22.940   4.037  19.922
 4452CHL1  H22A76585  22.849   4.052  19.953
 4452CHL1  H22B76586  22.919   4.124  19.936
 4452CHL1   C2376587  22.988   4.018  19.776
 4452CHL1  H23A76588  23.081   4.044  19.756
 4452CHL1  H23B76589  22.961   3.916  19.734
 4452CHL1   C2476590  22.943   4.110  19.699
 4452CHL1  H24A76591  22.762   4.160  19.731
 4452CHL1  H24B76592  22.914   4.219  19.734
 4452CHL1   C2576593  22.966   4.076  19.542
 4452CHL1   H2576594  23.069   4.098  19.537
 4452CHL1   C2676595  22.926   3.899  19.496
 4452CHL1  H26A76596  22.826   3.948  19.476
 4452CHL1  H26B76597  23.001   3.886  19.407
 4452CHL1  H26C76598  22.988   3.887  19.540
 4452CHL1   C2776599  22.902   4.209  19.455
 4452CHL1  H27A76600  22.917   4.309  19.501
 4452CHL1  H27B76601  22.966   4.175  19.354
 4452CHL1  H27C76602  22.809   4.238  19.453
 4453CHL1    C376603  22.957   9.222  20.909
 4453CHL1    H376604  22.905   9.124  20.906
 4453CHL1    O376605  22.949   9.265  21.042
 4453CHL1   H3'76606  23.030   9.315  21.054
 4453CHL1    C476607  23.105   9.217  20.873
 4453CHL1   H4A76608  23.151   9.313  20.904
 4453CHL1   H4B76609  23.161   9.148  20.941
 4453CHL1    C576610  23.127   9.196  20.722
 4453CHL1    C676611  23.204   9.093  20.687
 4453CHL1    H676612  23.261   9.047  20.769
 4453CHL1    C776613  23.233   9.041  20.548
 4453CHL1   H7A76614  23.341   9.020  20.539
 4453CHL1   H7B76615  23.200   8.943  20.527
 4453CHL1    C876616  23.186   9.145  20.441
 4453CHL1    H876617  23.265   9.223  20.439
 4453CHL1   C1476618  23.187   9.081  20.303
 4453CHL1   H1476619  23.118   8.995  20.311
 4453CHL1   C1576620  23.319   9.024  20.250
 4453CHL1  H15A76621  23.393   9.105  20.251
 4453CHL1  H15B76622  23.354   8.930  20.298
 4453CHL1   C1676623  23.286   8.995  20.105
 4453CHL1  H16A76624  23.371   9.034  20.044
 4453CHL1  H16B76625  23.261   8.889  20.084
 4453CHL1   C1776626  23.146   9.058  20.073
 4453CHL1   H1776627  23.068   8.980  20.090
 4453CHL1   C1376628  23.128   9.162  20.188
 4453CHL1   C1876629  23.224   9.272  20.166
 4453CHL1  H18A76630  23.188   9.326  20.096
 4453CHL1  H18B76631  23.238   9.345  20.249
 4453CHL1  H18C76632  23.315   9.264  20.110
 4453CHL1   C1276633  22.984   9.209  20.227
 4453CHL1  H12A76634  22.941   9.272  20.148
 4453CHL1  H12B76635  22.922   9.118  20.237
 4453CHL1   C1176636  22.978   9.286  20.360
 4453CHL1  H11A76637  23.030   9.379  20.352
 4453CHL1  H11B76638  22.875   9.315  20.393
 4453CHL1    C976639  23.047   9.202  20.475
 4453CHL1    H976640  22.984   9.110  20.482
 4453CHL1   C1076641  23.045   9.271  20.617
 4453CHL1   C1976642  23.105   9.410  20.601
 4453CHL1  H19A76643  23.036   9.465  20.532
 4453CHL1  H19B76644  23.101   9.468  20.694
 4453CHL1  H19C76645  23.213   9.418  20.571
 4453CHL1    C176646  22.898   9.277  20.671
 4453CHL1   H1A76647  22.855   9.352  20.602
 4453CHL1   H1B76648  22.849   9.178  20.654
 4453CHL1    C276649  22.885   9.319  20.818
 4453CHL1   H2A76650  22.783   9.323  20.861
 4453CHL1   H2B76651  22.936   9.417  20.834
 4453CHL1   C2076652  23.137   9.100  19.926
 4453CHL1   H2076653  23.205   9.182  19.921
 4453CHL1   C2176654  22.994   9.150  19.890
 4453CHL1  H21A76655  22.921   9.082  19.928
 4453CHL1  H21B76656  22.984   9.154  19.781
 4453CHL1  H21C76657  22.955   9.242  19.929
 4453CHL1   C2276658  23.194   8.999  19.820
 4453CHL1  H22A76659  23.302   8.974  19.835
 4453CHL1  H22B76660  23.143   8.903  19.838
 4453CHL1   C2376661  23.174   9.031  19.667
 4453CHL1  H23A76662  23.068   9.026  19.635
 4453CHL1  H23B76663  23.205   9.137  19.652
 4453CHL1   C2476664  23.247   8.930  19.573
 4453CHL1  H24A76665  23.356   8.931  19.595
 4453CHL1  H24B76666  23.215   8.826  19.598
 4453CHL1   C2576667  23.220   8.950  19.419
 4453CHL1   H2576668  23.109   8.964  19.405
 4453CHL1   C2676669  23.276   9.083  19.372
 4453CHL1  H26A76670  23.248   9.114  19.268
 4453CHL1  H26B76671  23.250   9.167  19.439
 4453CHL1  H26C76672  23.386   9.081  19.381
 4453CHL1   C2776673  23.277   8.832  19.333
 4453CHL1  H27A76674  23.206   8.746  19.329
 4453CHL1  H27B76675  23.274   8.862  19.226
 4453CHL1  H27C76676  23.380   8.796  19.362
 4454CHL1    C376677  10.759  19.541  20.908
 4454CHL1    H376678  10.752  19.445  20.851
 4454CHL1    O376679  10.803  19.521  21.042
 4454CHL1   H3'76680  10.828  19.608  21.080
 4454CHL1    C476681  10.865  19.621  20.838
 4454CHL1   H4A76682  10.870  19.719  20.892
 4454CHL1   H4B76683  10.960  19.565  20.848
 4454CHL1    C576684  10.840  19.648  20.691
 4454CHL1    C676685  10.931  19.624  20.592
 4454CHL1    H676686  11.032  19.584  20.614
 4454CHL1    C776687  10.900  19.653  20.447
 4454CHL1   H7A76688  10.987  19.701  20.398
 4454CHL1   H7B76689  10.872  19.557  20.398
 4454CHL1    C876690  10.771  19.734  20.419
 4454CHL1    H876691  10.785  19.842  20.437
 4454CHL1   C1476692  10.729  19.718  20.273
 4454CHL1   H1476693  10.704  19.610  20.266
 4454CHL1   C1576694  10.834  19.745  20.164
 4454CHL1  H15A76695  10.903  19.823  20.201
 4454CHL1  H15B76696  10.892  19.652  20.143
 4454CHL1   C1676697  10.747  19.794  20.043
 4454CHL1  H16A76698  10.763  19.902  20.020
 4454CHL1  H16B76699  10.759  19.733  19.951
 4454CHL1   C1776700  10.593  19.771  20.078
 4454CHL1   H1776701  10.582  19.663  20.052
 4454CHL1   C1376702  10.598  19.791  20.233
 4454CHL1   C1876703  10.611  19.945  20.252
 4454CHL1  H18A76704  10.704  19.978  20.302
 4454CHL1  H18B76705  10.616  20.000  20.155
 4454CHL1  H18C76706  10.527  19.984  20.312
 4454CHL1   C1276707  10.483  19.725  20.312
 4454CHL1  H12A76708  10.385  19.774  20.298
 4454CHL1  H12B76709  10.467  19.621  20.273
 4454CHL1   C1176710  10.520  19.724  20.465
 4454CHL1  H11A76711  10.502  19.821  20.512
 4454CHL1  H11B76712  10.445  19.658  20.512
 4454CHL1    C976713  10.664  19.677  20.508
 4454CHL1    H976714  10.677  19.569  20.489
 4454CHL1   C1076715  10.695  19.689  20.660
 4454CHL1   C1976716  10.688  19.838  20.704
 4454CHL1  H19A76717  10.738  19.848  20.803
 4454CHL1  H19B76718  10.743  19.905  20.635
 4454CHL1  H19C76719  10.586  19.881  20.700
 4454CHL1    C176720  10.594  19.608  20.745
 4454CHL1   H1A76721  10.492  19.636  20.718
 4454CHL1   H1B76722  10.599  19.501  20.714
 4454CHL1    C276723  10.620  19.609  20.897
 4454CHL1   H2A76724  10.544  19.555  20.958
 4454CHL1   H2B76725  10.636  19.708  20.943
 4454CHL1   C2076726  10.487  19.844  19.987
 4454CHL1   H2076727  10.498  19.953  20.004
 4454CHL1   C2176728  10.340  19.808  20.029
 4454CHL1  H21A76729  10.265  19.862  19.968
 4454CHL1  H21B76730  10.315  19.844  20.131
 4454CHL1  H21C76731  10.325  19.698  20.023
 4454CHL1   C2276732  10.512  19.819  19.833
 4454CHL1  H22A76733  10.617  19.837  19.802
 4454CHL1  H22B76734  10.495  19.712  19.811
 4454CHL1   C2376735  10.421  19.895  19.735
 4454CHL1  H23A76736  10.319  19.853  19.749
 4454CHL1  H23B76737  10.425  20.003  19.763
 4454CHL1   C2476738  10.473  19.868  19.590
 4454CHL1  H24A76739  10.580  19.898  19.582
 4454CHL1  H24B76740  10.462  19.758  19.570
 4454CHL1   C2576741  10.399  19.944  19.478
 4454CHL1   H2576742  10.399  20.052  19.506
 4454CHL1   C2676743  10.461  19.924  19.340
 4454CHL1  H26A76744  10.398  19.961  19.255
 4454CHL1  H26B76745  10.564  19.965  19.337
 4454CHL1  H26C76746  10.475  19.816  19.323
 4454CHL1   C2776747  10.256  19.896  19.465
 4454CHL1  H27A76748  10.192  19.929  19.548
 4454CHL1  H27B76749  10.216  19.920  19.365
 4454CHL1  H27C76750  10.257  19.800  19.494
 4455CHL1    C376751   8.242  11.609  20.906
 4455CHL1    H376752   8.349  11.619  20.880
 4455CHL1    O376753   8.233  11.614  21.046
 4455CHL1   H3'76754   8.141  11.631  21.066
 4455CHL1    C476755   8.157  11.711  20.843
 4455CHL1   H4A76756   8.055  11.704  20.890
 4455CHL1   H4B76757   8.208  11.800  20.882
 4455CHL1    C576758   8.165  11.691  20.689
 4455CHL1    C676759   8.222  11.778  20.599
 4455CHL1    H676760   8.252  11.875  20.635
 4455CHL1    C776761   8.211  11.774  20.457
 4455CHL1   H7A76762   8.205  11.860  20.401
 4455CHL1   H7B76763   8.301  11.786  20.422
 4455CHL1    C876764   8.113  11.676  20.401
 4455CHL1    H876765   8.004  11.698  20.404
 4455CHL1   C1476766   8.141  11.651  20.255
 4455CHL1   H1476767   8.252  11.644  20.247
 4455CHL1   C1576768   8.088  11.742  20.150
 4455CHL1  H15A76769   7.999  11.793  20.175
 4455CHL1  H15B76770   8.134  11.812  20.087
 4455CHL1   C1676771   8.125  11.686  20.026
 4455CHL1  H16A76772   8.063  11.729  19.946
 4455CHL1  H16B76773   8.222  11.692  19.992
 4455CHL1   C1776774   8.125  11.536  20.050
 4455CHL1   H1776775   8.231  11.503  20.044
 4455CHL1   C1376776   8.081  11.528  20.195
 4455CHL1   C1876777   7.927  11.540  20.192
 4455CHL1  H18A76778   7.886  11.573  20.289
 4455CHL1  H18B76779   7.899  11.614  20.114
 4455CHL1  H18C76780   7.881  11.444  20.163
 4455CHL1   C1276781   8.132  11.408  20.271
 4455CHL1  H12A76782   8.084  11.315  20.235
 4455CHL1  H12B76783   8.240  11.405  20.247
 4455CHL1   C1176784   8.097  11.419  20.422
 4455CHL1  H11A76785   7.986  11.411  20.413
 4455CHL1  H11B76786   8.130  11.330  20.480
 4455CHL1    C976787   8.145  11.552  20.485
 4455CHL1    H976788   8.257  11.548  20.477
 4455CHL1   C1076789   8.115  11.565  20.637
 4455CHL1   C1976790   7.970  11.554  20.670
 4455CHL1  H19A76791   7.951  11.553  20.781
 4455CHL1  H19B76792   7.899  11.624  20.621
 4455CHL1  H19C76793   7.945  11.455  20.626
 4455CHL1    C176794   8.189  11.456  20.715
 4455CHL1   H1A76795   8.129  11.362  20.709
 4455CHL1   H1B76796   8.287  11.450  20.663
 4455CHL1    C276797   8.196  11.476  20.863
 4455CHL1   H2A76798   8.272  11.405  20.900
 4455CHL1   H2B76799   8.100  11.453  20.913
 4455CHL1   C2076800   8.055  11.457  19.941
 4455CHL1   H2076801   7.948  11.486  19.948
 4455CHL1   C2176802   8.072  11.306  19.968
 4455CHL1  H21A76803   8.027  11.262  19.877
 4455CHL1  H21B76804   8.015  11.270  20.055
 4455CHL1  H21C76805   8.179  11.275  19.969
 4455CHL1   C2276806   8.119  11.498  19.807
 4455CHL1  H22A76807   8.103  11.608  19.793
 4455CHL1  H22B76808   8.227  11.476  19.818
 4455CHL1   C2376809   8.070  11.430  19.679
 4455CHL1  H23A76810   8.071  11.320  19.689
 4455CHL1  H23B76811   7.967  11.471  19.666
 4455CHL1   C2476812   8.164  11.456  19.560
 4455CHL1  H24A76813   8.198  11.561  19.562
 4455CHL1  H24B76814   8.259  11.402  19.575
 4455CHL1   C2576815   8.119  11.404  19.422
 4455CHL1   H2576816   8.016  11.444  19.407
 4455CHL1   C2676817   8.206  11.445  19.301
 4455CHL1  H26A76818   8.188  11.381  19.211
 4455CHL1  H26B76819   8.182  11.552  19.285
 4455CHL1  H26C76820   8.315  11.434  19.316
 4455CHL1   C2776821   8.112  11.252  19.417
 4455CHL1  H27A76822   8.215  11.212  19.436
 4455CHL1  H27B76823   8.042  11.216  19.495
 4455CHL1  H27C76824   8.070  11.216  19.321
 4456CHL1    C376825   6.928   9.067  20.905
 4456CHL1    H376826   6.871   8.975  20.875
 4456CHL1    O376827   6.924   9.072  21.046
 4456CHL1   H3'76828   6.932   9.165  21.069
 4456CHL1    C476829   7.073   9.063  20.859
 4456CHL1   H4A76830   7.123   9.158  20.882
 4456CHL1   H4B76831   7.121   8.984  20.923
 4456CHL1    C576832   7.073   9.052  20.710
 4456CHL1    C676833   7.116   8.949  20.653
 4456CHL1    H676834   7.167   8.877  20.706
 4456CHL1    C776835   7.085   8.926  20.531
 4456CHL1   H7A76836   7.190   8.872  20.539
 4456CHL1   H7B76837   7.022   8.849  20.486
 4456CHL1    C876838   7.084   9.058  20.425
 4456CHL1    H876839   7.186   9.106  20.434
 4456CHL1   C1476840   7.061   9.036  20.260
 4456CHL1   H1476841   6.990   8.951  20.255
 4456CHL1   C1576842   7.158   8.999  20.158
 4456CHL1  H15A76843   7.223   9.058  20.228
 4456CHL1  H15B76844   7.118   8.870  20.193
 4456CHL1   C1676845   7.156   9.037  20.045
 4456CHL1  H16A76846   7.255   9.063  20.000
 4456CHL1  H16B76847   7.117   8.967  19.978
 4456CHL1   C1776848   7.047   9.097  20.042
 4456CHL1   H1776849   6.961   9.027  20.028
 4456CHL1   C1376850   7.041   9.150  20.185
 4456CHL1   C1876851   7.154   9.257  20.198
 4456CHL1  H18A76852   7.128   9.334  20.127
 4456CHL1  H18B76853   7.166   9.294  20.301
 4456CHL1  H18C76854   7.258   9.229  20.168
 4456CHL1   C1276855   6.912   9.195  20.242
 4456CHL1  H12A76856   6.873   9.284  20.191
 4456CHL1  H12B76857   6.838   9.113  20.232
 4456CHL1   C1176858   6.924   9.239  20.392
 4456CHL1  H11A76859   6.980   9.335  20.388
 4456CHL1  H11B76860   6.822   9.258  20.429
 4456CHL1    C976861   6.977   9.130  20.484
 4456CHL1    H976862   6.891   9.058  20.485
 4456CHL1   C1076863   7.004   9.166  20.634
 4456CHL1   C1976864   7.096   9.289  20.642
 4456CHL1  H19A76865   7.054   9.370  20.578
 4456CHL1  H19B76866   7.124   9.329  20.743
 4456CHL1  H19C76867   7.195   9.267  20.596
 4456CHL1    C176868   6.868   9.188  20.698
 4456CHL1   H1A76869   6.811   9.274  20.659
 4456CHL1   H1B76870   6.817   9.092  20.676
 4456CHL1    C276871   6.863   9.193  20.848
 4456CHL1   H2A76872   6.757   9.197  20.880
 4456CHL1   H2B76873   6.912   9.287  20.879
 4456CHL1   C2076874   7.055   9.186  19.919
 4456CHL1   H2076875   7.144   9.252  19.921
 4456CHL1   C2176876   6.933   9.278  19.915
 4456CHL1  H21A76877   6.837   9.226  19.904
 4456CHL1  H21B76878   6.947   9.358  19.839
 4456CHL1  H21C76879   6.916   9.326  20.012
 4456CHL1   C2276880   7.052   9.113  19.792
 4456CHL1  H22A76881   7.138   9.046  19.804
 4456CHL1  H22B76882   6.957   9.060  19.775
 4456CHL1   C2376883   7.072   9.205  19.661
 4456CHL1  H23A76884   6.995   9.271  19.655
 4456CHL1  H23B76885   7.173   9.251  19.666
 4456CHL1   C2476886   7.047   9.130  19.514
 4456CHL1  H24A76887   7.070   9.027  19.511
 4456CHL1  H24B76888   6.958   9.081  19.520
 4456CHL1   C2576889   7.104   9.184  19.398
 4456CHL1   H2576890   7.208   9.226  19.421
 4456CHL1   C2676891   7.083   9.105  19.265
 4456CHL1  H26A76892   7.149   9.109  19.187
 4456CHL1  H26B76893   7.140   9.046  19.298
 4456CHL1  H26C76894   6.998   9.062  19.245
 4456CHL1   C2776895   7.009   9.284  19.359
 4456CHL1  H27A76896   7.015   9.367  19.431
 4456CHL1  H27B76897   7.030   9.313  19.254
 4456CHL1  H27C76898   6.907   9.239  19.356
 4457CHL1    C376899   6.103  19.921  20.909
 4457CHL1    H376900   5.995  19.897  20.907
 4457CHL1    O376901   6.146  19.891  21.041
 4457CHL1   H3'76902   6.226  19.941  21.048
 4457CHL1    C476903   6.177  19.836  20.806
 4457CHL1   H4A76904   6.286  19.853  20.813
 4457CHL1   H4B76905   6.161  19.729  20.832
 4457CHL1    C576906   6.126  19.870  20.670
 4457CHL1    C676907   6.068  19.782  20.598
 4457CHL1    H676908   6.043  19.692  20.648
 4457CHL1    C776909   6.027  19.809  20.458
 4457CHL1   H7A76910   6.031  19.731  20.406
 4457CHL1   H7B76911   5.924  19.819  20.443
 4457CHL1    C876912   6.084  19.928  20.391
 4457CHL1    H876913   6.189  19.910  20.364
 4457CHL1   C1476914   6.011  19.959  20.261
 4457CHL1   H1476915   5.905  19.966  20.293
 4457CHL1   C1576916   6.013  19.863  20.149
 4457CHL1  H15A76917   6.119  19.823  20.131
 4457CHL1  H15B76918   5.933  19.782  20.165
 4457CHL1   C1676919   5.979  19.924  20.020
 4457CHL1  H16A76920   6.055  19.905  19.941
 4457CHL1  H16B76921   5.882  19.881  19.987
 4457CHL1   C1776922   5.965  20.076  20.060
 4457CHL1   H1776923   5.858  20.088  20.089
 4457CHL1   C1376924   6.048  20.088  20.191
 4457CHL1   C1876925   6.195  20.091  20.147
 4457CHL1  H18A76926   6.216  20.007  20.078
 4457CHL1  H18B76927   6.226  20.186  20.097
 4457CHL1  H18C76928   6.258  20.074  20.236
 4457CHL1   C1276929   6.022  20.203  20.288
 4457CHL1  H12A76930   6.057  20.299  20.245
 4457CHL1  H12B76931   5.912  20.212  20.295
 4457CHL1   C1176932   6.090  20.184  20.429
 4457CHL1  H11A76933   6.195  20.205  20.408
 4457CHL1  H11B76934   6.072  20.259  20.510
 4457CHL1    C976935   6.069  20.042  20.489
 4457CHL1    H976936   5.960  20.048  20.513
 4457CHL1   C1076937   6.139  20.014  20.623
 4457CHL1   C1976938   6.286  20.045  20.604
 4457CHL1  H19A76939   6.316  20.143  20.604
 4457CHL1  H19B76940   6.347  20.001  20.684
 4457CHL1  H19C76941   6.319  19.999  20.510
 4457CHL1    C176942   6.067  20.091  20.732
 4457CHL1   H1A76943   6.066  20.200  20.713
 4457CHL1   H1B76944   5.960  20.057  20.727
 4457CHL1    C276945   6.119  20.068  20.877
 4457CHL1   H2A76946   6.050  20.129  20.939
 4457CHL1   H2B76947   6.224  20.102  20.894
 4457CHL1   C2076948   6.001  20.168  19.939
 4457CHL1   H2076949   6.105  20.145  19.912
 4457CHL1   C2176950   6.009  20.316  19.964
 4457CHL1  H21A76951   6.043  20.360  19.870
 4457CHL1  H21B76952   6.083  20.338  20.041
 4457CHL1  H21C76953   5.915  20.366  19.990
 4457CHL1   C2276954   5.913  20.142  19.823
 4457CHL1  H22A76955   5.892  20.035  19.816
 4457CHL1  H22B76956   5.831  20.187  19.845
 4457CHL1   C2376957   5.946  20.195  19.685
 4457CHL1  H23A76958   5.858  20.186  19.623
 4457CHL1  H23B76959   5.970  20.303  19.689
 4457CHL1   C2476960   6.054  20.105  19.632
 4457CHL1  H24A76961   6.150  20.132  19.681
 4457CHL1  H24B76962   6.032  19.998  19.649
 4457CHL1   C2576963   6.074  20.113  19.484
 4457CHL1   H2576964   5.993  20.076  19.420
 4457CHL1   C2676965   6.073  20.252  19.475
 4457CHL1  H26A76966   6.167  20.293  19.512
 4457CHL1  H26B76967   6.075  20.259  19.397
 4457CHL1  H26C76968   6.013  20.326  19.465
 4457CHL1   C2776969   6.202  20.034  19.444
 4457CHL1  H27A76970   6.208  20.010  19.338
 4457CHL1  H27B76971   6.306  20.074  19.468
 4457CHL1  H27C76972   6.205  19.967  19.512
 4458CHL1    C376973  11.064   9.726  20.912
 4458CHL1    H376974  11.103   9.627  20.920
 4458CHL1    O376975  11.033   9.782  21.043
 4458CHL1   H3'76976  11.113   9.796  21.086
 4458CHL1    C476977  11.161   9.826  20.840
 4458CHL1   H4A76978  11.119   9.927  20.862
 4458CHL1   H4B76979  11.258   9.814  20.894
 4458CHL1    C576980  11.177   9.810  20.688
 4458CHL1    C676981  11.292   9.808  20.619
 4458CHL1    H676982  11.385   9.835  20.669
 4458CHL1    C776983  11.303   9.799  20.469
 4458CHL1   H7A76984  11.384   9.860  20.425
 4458CHL1   H7B76985  11.329   9.695  20.442
 4458CHL1    C876986  11.170   9.845  20.402
 4458CHL1    H876987  11.162   9.950  20.436
 4458CHL1   C1476988  11.168   9.833  20.248
 4458CHL1   H1476989  11.197   9.726  20.232
 4458CHL1   C1576990  11.272   9.910  20.165
 4458CHL1  H15A76991  11.260  10.016  20.196
 4458CHL1  H15B76992  11.377   9.884  20.185
 4458CHL1   C1676993  11.227   9.892  20.018
 4458CHL1  H16A76994  11.226   9.988  19.961
 4458CHL1  H16B76995  11.286   9.817  19.960
 4458CHL1   C1776996  11.079   9.834  20.024
 4458CHL1   H1776997  11.086   9.723  20.010
 4458CHL1   C1376998  11.034   9.856  20.171
 4458CHL1   C1876999  10.980  10.003  20.181
 4458CHL1  H18A77000  11.037  10.073  20.117
 4458CHL1  H18B77001  10.881  10.010  20.132
 4458CHL1  H18C77002  10.979  10.042  20.285
 4458CHL1   C1277003  10.945   9.748  20.231
 4458CHL1  H12A77004  10.846   9.753  20.186
 4458CHL1  H12B77005  11.000   9.655  20.212
 4458CHL1   C1177006  10.928   9.748  20.364
 4458CHL1  H11A77007  10.868   9.856  20.359
 4458CHL1  H11B77008  10.858   9.679  20.418
 4458CHL1    C977009  11.056   9.764  20.464
 4458CHL1    H977010  11.085   9.659  20.474
 4458CHL1   C1077011  11.044   9.809  20.614
 4458CHL1   C1977012  10.988   9.956  20.626
 4458CHL1  H19A77013  10.986   9.996  20.727
 4458CHL1  H19B77014  11.007  10.029  20.551
 4458CHL1  H19C77015  10.875   9.953  20.614
 4458CHL1    C177016  10.953   9.712  20.654
 4458CHL1   H1A77017  10.855   9.692  20.625
 4458CHL1   H1B77018  10.892   9.821  20.540
 4458CHL1    C277019  10.945   9.701  20.836
 4458CHL1   H2A77020  10.868   9.632  20.871
 4458CHL1   H2B77021  10.905   9.796  20.891
 4458CHL1   C2077022  10.988   9.893  19.911
 4458CHL1   H2077023  10.962  10.001  19.922
 4458CHL1   C2177024  10.847   9.829  19.911
 4458CHL1  H21A77025  10.788   9.883  19.834
 4458CHL1  H21B77026  10.802   9.854  20.009
 4458CHL1  H21C77027  10.847   9.719  19.890
 4458CHL1   C2277028  11.063   9.885  19.776
 4458CHL1  H22A77029  11.138   9.969  19.772
 4458CHL1  H22B77030  11.107   9.784  19.762
 4458CHL1   C2377031  10.978   9.898  19.648
 4458CHL1  H23A77032  10.892   9.828  19.649
 4458CHL1  H23B77033  10.936  10.001  19.650
 4458CHL1   C2477034  11.066   9.875  19.527
 4458CHL1  H24A77035  11.150   9.948  19.535
 4458CHL1  H24B77036  11.116   9.776  19.534
 4458CHL1   C2577037  10.989   9.892  19.395
 4458CHL1   H2577038  10.942   9.992  19.393
 4458CHL1   C2677039  11.077   9.900  19.278
 4458CHL1  H26A77040  11.037   9.902  19.176
 4458CHL1  H26B77041  11.159   9.970  19.296
 4458CHL1  H26C77042  11.132   9.831  19.270
 4458CHL1   C2777043  10.884   9.783  19.364
 4458CHL1  H27A77044  10.932   9.685  19.382
 4458CHL1  H27B77045  10.796   9.795  19.430
 4458CHL1  H27C77046  10.856   9.787  19.255
 4459CHL1    C377047   5.436  11.484  20.909
 4459CHL1    H377048   5.329  11.509  20.919
 4459CHL1    O377049   5.490  11.507  21.040
 4459CHL1   H3'77050   5.422  11.474  21.099
 4459CHL1    C477051   5.443  11.336  20.861
 4459CHL1   H4A77052   5.551  11.312  20.877
 4459CHL1   H4B77053   5.375  11.289  20.935
 4459CHL1    C577054   5.403  11.298  20.717
 4459CHL1    C677055   5.306  11.207  20.687
 4459CHL1    H677056   5.257  11.151  20.768
 4459CHL1    C777057   5.277  11.161  20.547
 4459CHL1   H7A77058   5.272  11.051  20.547
 4459CHL1   H7B77059   5.178  11.192  20.511
 4459CHL1    C877060   5.379  11.218  20.447
 4459CHL1    H877061   5.476  11.163  20.460
 4459CHL1   C1477062   5.324  11.212  20.313
 4459CHL1   H1477063   5.229  11.266  20.302
 4459CHL1   C1577064   5.294  11.089  20.281
 4459CHL1  H15A77065   5.381  11.019  20.305
 4459CHL1  H15B77066   5.206  11.036  20.307
 4459CHL1   C1677067   5.310  11.126  20.132
 4459CHL1  H16A77068   5.399  11.035  20.083
 4459CHL1  H16B77069   5.193  11.117  20.093
 4459CHL1   C1777070   5.342  11.230  20.080
 4459CHL1   H1777071   5.241  11.273  20.062
 4459CHL1   C1377072   5.413  11.267  20.201
 4459CHL1   C1877073   5.551  11.194  20.192
 4459CHL1  H18A77074   5.597  11.219  20.094
 4459CHL1  H18B77075   5.607  11.208  20.286
 4459CHL1  H18C77076   5.550  11.084  20.177
 4459CHL1   C1277077   5.427  11.417  20.218
 4459CHL1  H12A77078   5.502  11.457  20.145
 4459CHL1  H12B77079   5.326  11.463  20.210
 4459CHL1   C1177080   5.478  11.446  20.358
 4459CHL1  H11A77081   5.585  11.415  20.353
 4459CHL1  H11B77082   5.470  11.553  20.388
 4459CHL1    C977083   5.406  11.366  20.475
 4459CHL1    H977084   5.310  11.419  20.495
 4459CHL1   C1077085   5.480  11.381  20.609
 4459CHL1   C1977086   5.628  11.357  20.590
 4459CHL1  H19A77087   5.679  11.444  20.538
 4459CHL1  H19B77088   5.677  11.343  20.688
 4459CHL1  H19C77089   5.654  11.261  20.537
 4459CHL1    C177090   5.473  11.531  20.657
 4459CHL1   H1A77091   5.532  11.594  20.587
 4459CHL1   H1B77092   5.366  11.556  20.644
 4459CHL1    C277093   5.510  11.565  20.804
 4459CHL1   H2A77094   5.491  11.674  20.808
 4459CHL1   H2B77095   5.617  11.541  20.816
 4459CHL1   C2077096   5.398  11.230  19.947
 4459CHL1   H2077097   5.501  11.184  19.930
 4459CHL1   C2177098   5.474  11.369  19.905
 4459CHL1  H21A77099   5.511  11.354  19.789
 4459CHL1  H21B77100   5.556  11.384  19.948
 4459CHL1  H21C77101   5.386  11.437  19.899
 4459CHL1   C2277102   5.246  11.166  19.765
 4459CHL1  H22A77103   5.340  11.126  19.622
 4459CHL1  H22B77104   5.240  11.092  19.790
 4459CHL1   C2377105   5.169  11.260  19.782
 4459CHL1  H23A77106   5.129  11.271  19.882
 4459CHL1  H23B77107   5.222  11.356  19.759
 4459CHL1   C2477108   5.090  11.214  19.672
 4459CHL1  H24A77109   5.150  11.168  19.591
 4459CHL1  H24B77110   5.030  11.131  19.708
 4459CHL1   C2577111   5.006  11.326  19.626
 4459CHL1   H2577112   4.940  11.369  19.697
 4459CHL1   C2677113   5.078  11.453  19.559
 4459CHL1  H26A77114   4.996  11.503  19.495
 4459CHL1  H26B77115   5.122  11.519  19.624
 4459CHL1  H26C77116   5.149  11.419  19.474
 4459CHL1   C2777117   4.905  11.247  19.571
 4459CHL1  H27A77118   4.966  11.187  19.507
 4459CHL1  H27B77119   4.821  11.209  19.590
 4459CHL1  H27C77120   4.859  11.294  19.522
 4460CHL1    C377121   7.324   4.766  20.910
 4460CHL1    H377122   7.243   4.689  20.909
 4460CHL1    O377123   7.376   4.786  21.040
 4460CHL1   H3'77124   7.419   4.703  21.064
 4460CHL1    C477125   7.441   4.726  20.817
 4460CHL1   H4A77126   7.521   4.803  20.814
 4460CHL1   H4B77127   7.496   4.639  20.860
 4460CHL1    C577128   7.395   4.712  20.674
 4460CHL1    C677129   7.424   4.605  20.598
 4460CHL1    H677130   7.485   4.525  20.635
 4460CHL1    C777131   7.393   4.590  20.450
 4460CHL1   H7A77132   7.481   4.555  20.394
 4460CHL1   H7B77133   7.311   4.516  20.433
 4460CHL1    C877134   7.352   4.720  20.385
 4460CHL1    H877135   7.445   4.778  20.373
 4460CHL1   C1477136   7.305   4.694  20.243
 4460CHL1   H1477137   7.240   4.619  20.240
 4460CHL1   C1577138   7.380   4.607  20.145
 4460CHL1  H15A77139   7.481   4.648  20.157
 4460CHL1  H15B77140   7.375   4.497  20.170
 4460CHL1   C1677141   7.308   4.649  20.016
 4460CHL1  H16A77142   7.379   4.694  19.944
 4460CHL1  H16B77143   7.273   4.559  19.965
 4460CHL1   C1777144   7.192   4.750  20.053
 4460CHL1   H1777145   7.114   4.709  20.080
 4460CHL1   C1377146   7.243   4.808  20.187
 4460CHL1   C1877147   7.373   4.895  20.191
 4460CHL1  H18A77148   7.451   4.854  20.124
 4460CHL1  H18B77149   7.366   5.010  20.161
 4460CHL1  H18C77150   7.395   4.960  20.259
 4460CHL1   C1277151   7.128   4.887  20.266
 4460CHL1  H12A77152   7.088   4.969  20.214
 4460CHL1  H12B77153   7.037   4.823  20.261
 4460CHL1   C1177154   7.185   4.913  20.407
 4460CHL1  H11A77155   7.263   4.988  20.402
 4460CHL1  H11B77156   7.102   4.942  20.473
 4460CHL1    C977157   7.257   4.798  20.477
 4460CHL1    H977158   7.186   4.739  20.487
 4460CHL1   C1077159   7.312   4.827  20.616
 4460CHL1   C1977160   7.410   4.945  20.589
 4460CHL1  H19A77161   7.474   4.926  20.500
 4460CHL1  H19B77162   7.348   5.036  20.580
 4460CHL1  H19C77163   7.482   4.961  20.670
 4460CHL1    C177164   7.203   4.869  20.720
 4460CHL1   H1A77165   7.155   4.961  20.681
 4460CHL1   H1B77166   7.127   4.787  20.727
 4460CHL1    C277167   7.262   4.896  20.860
 4460CHL1   H2A77168   7.181   4.935  20.926
 4460CHL1   H2B77169   7.338   4.977  20.852
 4460CHL1   C2077170   7.089   4.803  19.947
 4460CHL1   H2077171   7.139   4.856  19.914
 4460CHL1   C2177172   6.977   4.902  19.963
 4460CHL1  H21A77173   6.928   4.832  20.010
 4460CHL1  H21B77174   6.948   4.941  19.860
 4460CHL1  H21C77175   6.995   4.999  20.017
 4460CHL1   C2277176   7.119   4.750  19.806
 4460CHL1  H22A77177   7.079   4.821  19.738
 4460CHL1  H22B77178   7.227   4.723  19.778
 4460CHL1   C2377179   7.034   4.632  19.798
 4460CHL1  H23A77180   7.059   4.558  19.877
 4460CHL1  H23B77181   6.936   4.674  19.828
 4460CHL1   C2477182   7.028   4.568  19.657
 4460CHL1  H24A77183   6.933   4.516  19.633
 4460CHL1  H24B77184   7.022   4.646  19.580
 4460CHL1   C2577185   7.151   4.486  19.611
 4460CHL1   H2577186   7.236   4.558  19.596
 4460CHL1   C2677187   7.202   4.380  19.711
 4460CHL1  H26A77188   7.112   4.321  19.743
 4460CHL1  H26B77189   7.283   4.310  19.675
 4460CHL1  H26C77190   7.246   4.442  19.791
 4460CHL1   C2777191   7.121   4.417  19.480
 4460CHL1  H27A77192   7.208   4.355  19.450
 4460CHL1  H27B77193   7.036   4.347  19.491
 4460CHL1  H27C77194   7.086   4.485  19.400
 4461CHL1    C377195   9.418  22.334  20.907
 4461CHL1    H377196   9.521  22.365  20.875
 4461CHL1    O377197   9.414  22.360  21.045
 4461CHL1   H3'77198   9.462  22.287  21.086
 4461CHL1    C477199   9.318  22.427  20.839
 4461CHL1   H4A77200   9.215  22.407  20.876
 4461CHL1   H4B77201   9.346  22.528  20.877
 4461CHL1    C577202   9.334  22.411  20.688
 4461CHL1    C677203   9.356  22.514  20.604
 4461CHL1    H677204   9.355  22.614  20.648
 4461CHL1    C777205   9.357  22.517  20.454
 4461CHL1   H7A77206   9.291  22.600  20.415
 4461CHL1   H7B77207   9.460  22.541  20.423
 4461CHL1    C877208   9.322  22.375  20.401
 4461CHL1    H877209   9.211  22.369  20.390
 4461CHL1   C1477210   9.377  22.351  20.261
 4461CHL1   H1477211   9.487  22.337  20.267
 4461CHL1   C1577212   9.360  22.463  20.153
 4461CHL1  H15A77213   9.256  22.500  20.159
 4461CHL1  H15B77214   9.432  22.548  20.162
 4461CHL1   C1677215   9.376  22.389  20.020
 4461CHL1  H16A77216   9.289  22.413  19.955
 4461CHL1  H16B77217   9.464  22.427  19.965
 4461CHL1   C1777218   9.386  22.236  20.058
 4461CHL1   H1777219   9.493  22.216  20.078
 4461CHL1   C1377220   9.326  22.219  20.201
 4461CHL1   C1877221   9.173  22.213  20.190
 4461CHL1  H18A77222   9.137  22.297  20.127
 4461CHL1  H18B77223   9.141  22.117  20.143
 4461CHL1  H18C77224   9.111  22.222  20.282
 4461CHL1   C1277225   9.384  22.106  20.293
 4461CHL1  H12A77226   9.343  22.010  20.258
 4461CHL1  H12B77227   9.494  22.102  20.298
 4461CHL1   C1177228   9.341  22.120  20.437
 4461CHL1  H11A77229   9.232  22.110  20.425
 4461CHL1  H11B77230   9.371  22.035  20.502
 4461CHL1    C977231   9.373  22.258  20.494
 4461CHL1    H977232   9.484  22.267  20.507
 4461CHL1   C1077233   9.322  22.269  20.639
 4461CHL1   C1977234   9.171  22.231  20.638
 4461CHL1  H19A77235   9.126  22.252  20.737
 4461CHL1  H19B77236   9.112  22.292  20.566
 4461CHL1  H19C77237   9.155  22.124  20.612
 4461CHL1    C177238   9.409  22.168  20.724
 4461CHL1   H1A77239   9.396  22.059  20.705
 4461CHL1   H1B77240   9.514  22.191  20.692
 4461CHL1    C277241   9.395  22.185  20.878
 4461CHL1   H2A77242   9.467  22.117  20.929
 4461CHL1   H2B77243   9.299  22.146  20.918
 4461CHL1   C2077244   9.348  22.137  19.944
 4461CHL1   H2077245   9.246  22.161  19.910
 4461CHL1   C2177246   9.344  21.988  19.978
 4461CHL1  H21A77247   9.321  21.936  19.883
 4461CHL1  H21B77248   9.275  21.956  20.059
 4461CHL1  H21C77249   9.443  21.952  20.012
 4461CHL1   C2277250   9.437  22.160  19.819
 4461CHL1  H22A77251   9.401  22.091  19.741
 4461CHL1  H22B77252   9.422  22.264  19.783
 4461CHL1   C2377253   9.586  22.133  19.838
 4461CHL1  H23A77254   9.605  22.214  19.897
 4461CHL1  H23B77255   9.603  22.050  19.907
 4461CHL1   C2477256   9.658  22.105  19.706
 4461CHL1  H24A77257   9.612  22.018  19.657
 4461CHL1  H24B77258   9.649  22.192  19.643
 4461CHL1   C2577259   9.803  22.066  19.716
 4461CHL1   H2577260   9.808  22.137  19.796
 4461CHL1   C2677261   9.863  21.987  19.790
 4461CHL1  H26A77262   9.789  21.984  19.878
 4461CHL1  H26B77263   9.855  21.911  19.685
 4461CHL1  H26C77264   9.952  21.940  19.828
 4461CHL1   C2777265   9.891  22.056  19.582
 4461CHL1  H27A77266   9.995  22.042  19.622
 4461CHL1  H27B77267   9.831  22.011  19.524
 4461CHL1  H27C77268   9.887  22.164  19.511
 4462CHL1    C377269  13.349   9.367  20.910
 4462CHL1    H377270  13.428   9.319  20.850
 4462CHL1    O377271  13.398   9.378  21.040
 4462CHL1   H3'77272  13.442   9.463  21.037
 4462CHL1    C477273  13.323   9.508  20.859
 4462CHL1   H4A77274  13.238   9.547  20.918
 4462CHL1   H4B77275  13.408   9.577  20.877
 4462CHL1    C577276  13.291   9.494  20.714
 4462CHL1    C677277  13.358   9.546  20.624
 4462CHL1    H677278  13.435   9.607  20.649
 4462CHL1    C777279  13.337   9.530  20.473
 4462CHL1   H7A77280  13.366   9.633  20.427
 4462CHL1   H7B77281  13.420   9.450  20.430
 4462CHL1    C877282  13.216   9.478  20.440
 4462CHL1    H877283  13.141   9.557  20.450
 4462CHL1   C1477284  13.226   9.436  20.298
 4462CHL1   H1477285  13.295   9.350  20.293
 4462CHL1   C1577286  13.285   9.531  20.192
 4462CHL1  H15A77287  13.253   9.633  20.219
 4462CHL1  H15B77288  13.395   9.518  20.182
 4462CHL1   C1677289  13.220   9.491  20.061
 4462CHL1  H16A77290  13.148   9.571  20.037
 4462CHL1  H16B77291  13.293   9.482  19.978
 4462CHL1   C1777292  13.148   9.357  20.092
 4462CHL1   H1777293  13.229   9.282  20.088
 4462CHL1   C1377294  13.106   9.368  20.237
 4462CHL1   C1877295  13.015   9.452  20.229
 4462CHL1  H18A77296  12.997   9.536  20.165
 4462CHL1  H18B77297  12.935   9.421  20.178
 4462CHL1  H18C77298  12.998   9.479  20.343
 4462CHL1   C1277299  13.069   9.249  20.330
 4462CHL1  H12A77300  12.974   9.197  20.306
 4462CHL1  H12B77301  13.154   9.179  20.322
 4462CHL1   C1177302  13.055   9.287  20.479
 4462CHL1  H11A77303  12.963   9.348  20.491
 4462CHL1  H11B77304  13.044   9.187  20.527
 4462CHL1    C977305  13.180   9.362  20.529
 4462CHL1    H977306  13.267   9.293  20.517
 4462CHL1   C1077307  13.176   9.401  20.678
 4462CHL1   C1977308  13.048   9.484  20.703
 4462CHL1  H19A77309  13.050   9.568  20.630
 4462CHL1  H19B77310  12.957   9.428  20.683
 4462CHL1  H19C77311  13.045   9.509  20.811
 4462CHL1    C177312  13.177   9.268  20.759
 4462CHL1   H1A77313  13.071   9.232  20.763
 4462CHL1   H1B77314  13.241   9.190  20.711
 4462CHL1    C277315  13.222   9.280  20.903
 4462CHL1   H2A77316  13.254   9.178  20.934
 4462CHL1   H2B77317  13.134   9.317  20.960
 4462CHL1   C2077318  13.055   9.308  19.982
 4462CHL1   H2077319  12.976   9.351  19.963
 4462CHL1   C2177320  12.972   9.193  20.015
 4462CHL1  H21A77321  12.894   9.200  20.096
 4462CHL1  H21B77322  13.056   9.135  20.052
 4462CHL1  H21C77323  12.923   9.143  19.929
 4462CHL1   C2277324  13.117   9.315  19.846
 4462CHL1  H22A77325  13.148   9.418  19.819
 4462CHL1  H22B77326  13.203   9.246  19.853
 4462CHL1   C2377327  13.027   9.263  19.733
 4462CHL1  H23A77328  13.015   9.156  19.759
 4462CHL1  H23B77329  12.934   9.322  19.729
 4462CHL1   C2477330  13.093   9.257  19.597
 4462CHL1  H24A77331  13.094   9.353  19.542
 4462CHL1  H24B77332  13.197   9.234  19.623
 4462CHL1   C2577333  13.043   9.140  19.511
 4462CHL1   H2577334  13.008   9.059  19.581
 4462CHL1   C2677335  12.936   9.197  19.424
 4462CHL1  H26A77336  12.897   9.120  19.349
 4462CHL1  H26B77337  12.850   9.226  19.485
 4462CHL1  H26C77338  12.970   9.290  19.366
 4462CHL1   C2777339  13.159   9.081  19.423
 4462CHL1  H27A77340  13.247   9.069  19.490
 4462CHL1  H27B77341  13.136   8.987  19.369
 4462CHL1  H27C77342  13.186   9.153  19.342
 4463CHL1    C377343  19.220  18.750  20.904
 4463CHL1    H377344  19.324  18.731  20.866
 4463CHL1    O377345  19.214  18.766  21.046
 4463CHL1   H3'77346  19.211  18.677  21.086
 4463CHL1    C477347  19.170  18.882  20.840
 4463CHL1   H4A77348  19.067  18.907  20.872
 4463CHL1   H4B77349  19.236  18.965  20.874
 4463CHL1    C577350  19.174  18.871  20.690
 4463CHL1    C677351  19.249  18.956  20.616
 4463CHL1    H677352  19.308  19.033  20.666
 4463CHL1    C777353  19.270  18.943  20.467
 4463CHL1   H7A77354  19.276  19.037  20.409
 4463CHL1   H7B77355  19.367  18.893  20.449
 4463CHL1    C877356  19.153  18.861  20.406
 4463CHL1    H877357  19.057  18.915  20.414
 4463CHL1   C1477358  19.176  18.836  20.258
 4463CHL1   H1477359  19.271  18.778  20.246
 4463CHL1   C1577360  19.182  18.953  20.162
 4463CHL1  H15A77361  19.093  19.016  20.176
 4463CHL1  H15B77362  19.273  19.010  20.183
 4463CHL1   C1677363  19.180  18.894  20.024
 4463CHL1  H16A77364  19.132  18.947  19.945
 4463CHL1  H16B77365  19.278  18.875  19.979
 4463CHL1   C1777366  19.119  18.783  20.045
 4463CHL1   H1777367  19.248  18.725  20.041
 4463CHL1   C1377368  19.073  18.759  20.196
 4463CHL1   C1877369  18.936  18.801  20.189
 4463CHL1  H18A77370  18.933  18.886  20.121
 4463CHL1  H18B77371  18.870  18.724  20.149
 4463CHL1  H18C77372  18.891  18.829  20.284
 4463CHL1   C1277373  19.064  18.639  20.284
 4463CHL1  H12A77374  19.020  18.549  20.238
 4463CHL1  H12B77375  19.178  18.579  20.292
 4463CHL1   C1177376  19.050  18.643  20.419
 4463CHL1  H11A77377  18.947  18.648  20.424
 4463CHL1  H11B77378  19.075  18.562  20.471
 4463CHL1    C977379  19.133  18.734  20.487
 4463CHL1    H977380  19.235  18.690  20.485
 4463CHL1   C1077381  19.097  18.749  20.639
 4463CHL1   C1977382  18.950  18.783  20.652
 4463CHL1  H19A77383  18.910  18.819  20.751
 4463CHL1  H19B77384  18.934  18.874  20.593
 4463CHL1  H19C77385  18.881  18.703  20.616
 4463CHL1    C177386  19.129  18.618  20.713
 4463CHL1   H1A77387  19.062  18.532  20.691
 4463CHL1   H1B77388  19.233  18.586  20.692
 4463CHL1    C277389  19.133  18.631  20.863
 4463CHL1   H2A77390  19.162  18.536  20.912
 4463CHL1   H2B77391  19.031  18.646  20.902
 4463CHL1   C2077392  19.014  18.711  19.924
 4463CHL1   H2077393  18.954  18.636  19.983
 4463CHL1   C2177394  19.098  18.630  19.829
 4463CHL1  H21A77395  19.024  18.567  19.762
 4463CHL1  H21B77396  19.196  18.588  19.883
 4463CHL1  H21C77397  19.172  18.667  19.772
 4463CHL1   C2277398  18.927  18.793  19.864
 4463CHL1  H22A77399  18.832  18.742  19.847
 4463CHL1  H22B77400  18.909  18.882  19.926
 4463CHL1   C2377401  18.985  18.850  19.739
 4463CHL1  H23A77402  19.084  18.896  19.746
 4463CHL1  H23B77403  18.976  18.784  19.650
 4463CHL1   C2477404  18.935  18.971  19.720
 4463CHL1  H24A77405  18.827  18.907  19.726
 4463CHL1  H24B77406  18.930  19.052  19.799
 4463CHL1   C2577407  19.004  18.999  19.594
 4463CHL1   H2577408  19.158  19.047  19.546
 4463CHL1   C2677409  18.938  18.971  19.394
 4463CHL1  H26A77410  18.985  18.864  19.461
 4463CHL1  H26B77411  18.777  19.099  19.401
 4463CHL1  H26C77412  18.999  19.066  19.292
 4463CHL1   C2777413  18.913  19.033  19.438
 4463CHL1  H27A77414  18.925  19.393  19.487
 4463CHL1  H27B77415  18.795  19.171  19.542
 4463CHL1  H27C77416  18.880  19.194  19.630
 4464CHL1    C377417  15.647  18.680  20.905
 4464CHL1    H377418  15.718  18.608  20.856
 4464CHL1    O377419  15.658  18.674  21.045
 4464CHL1   H3'77420  15.749  18.640  21.056
 4464CHL1    C477421  15.690  18.818  20.864
 4464CHL1   H4A77422  15.630  18.902  20.904
 4464CHL1   H4B77423  15.794  18.823  20.903
 4464CHL1    C577424  15.682  18.826  20.721
 4464CHL1    C677425  15.765  18.894  20.661
 4464CHL1    H677426  15.870  18.891  20.734
 4464CHL1    C777427  15.770  18.854  20.482
 4464CHL1   H7A77428  15.809  18.882  20.544
 4464CHL1   H7B77429  15.858  18.785  20.430
 4464CHL1    C877430  15.671  18.870  20.423
 4464CHL1    H877431  15.637  18.973  20.433
 4464CHL1   C1477432  15.698  18.830  20.283
 4464CHL1   H1477433  15.733  18.725  20.296
 4464CHL1   C1577434  15.806  18.893  20.194
 4464CHL1  H15A77435  15.790  18.993  20.186
 4464CHL1  H15B77436  15.909  18.861  20.219
 4464CHL1   C1677437  15.776  18.832  20.060
 4464CHL1  H16A77438  15.778  18.910  19.982
 4464CHL1  H16B77439  15.853  18.753  20.049
 4464CHL1   C1777440  15.630  18.779  20.065
 4464CHL1   H1777441  15.637  18.669  20.074
 4464CHL1   C1377442  15.573  18.829  20.198
 4464CHL1   C1877443  15.524  18.971  20.167
 4464CHL1  H18A77444  15.485  19.019  20.258
 4464CHL1  H18B77445  15.608  19.029  20.124
 4464CHL1  H18C77446  15.444  18.970  20.090
 4464CHL1   C1277447  15.466  18.742  20.261
 4464CHL1  H12A77448  15.376  18.756  20.204
 4464CHL1  H12B77449  15.498  18.637  20.261
 4464CHL1   C1177450  15.445  18.772  20.408
 4464CHL1  H11A77451  15.396  18.872  20.411
 4464CHL1  H11B77452  15.380  18.692  20.449
 4464CHL1    C977453  15.576  18.773  20.490
 4464CHL1    H977454  15.621  18.672  20.476
 4464CHL1   C1077455  15.564  18.788  20.643
 4464CHL1   C1977456  15.463  18.901  20.679
 4464CHL1  H19A77457  15.362  18.863  20.656
 4464CHL1  H19B77458  15.469  18.922  20.788
 4464CHL1  H19C77459  15.474  18.998  20.626
 4464CHL1    C177460  15.506  18.655  20.700
 4464CHL1   H1A77461  15.403  18.651  20.659
 4464CHL1   H1B77462  15.558  18.567  20.656
 4464CHL1    C277463  15.505  18.649  20.856
 4464CHL1   H2A77464  15.474  18.548  20.890
 4464CHL1   H2B77465  15.432  18.719  20.903
 4464CHL1   C2077466  15.553  18.799  19.932
 4464CHL1   H2077467  15.554  18.907  19.916
 4464CHL1   C2177468  15.425  18.755  19.937
 4464CHL1  H21A77469  15.356  18.766  19.840
 4464CHL1  H21B77470  15.363  18.803  20.022
 4464CHL1  H21C77471  15.418  18.644  19.969
 4464CHL1   C2277472  15.624  18.733  19.813
 4464CHL1  H22A77473  15.733  18.744  19.826
 4464CHL1  H22B77474  15.606  18.623  19.811
 4464CHL1   C2377475  15.581  18.787  19.673
 4464CHL1  H23A77476  15.475  18.755  19.661
 4464CHL1  H23B77477  15.586  18.897  19.659
 4464CHL1   C2477478  15.658  18.722  19.555
 4464CHL1  H24A77479  15.765  18.737  19.580
 4464CHL1  H24B77480  15.641  18.612  19.548
 4464CHL1   C2577481  15.614  18.778  19.418
 4464CHL1   H2577482  15.582  18.883  19.430
 4464CHL1   C2677483  15.723  18.779  19.313
 4464CHL1  H26A77484  15.739  18.672  19.297
 4464CHL1  H26B77485  15.687  18.822  19.218
 4464CHL1  H26C77486  15.815  18.830  19.350
 4464CHL1   C2777487  15.497  18.702  19.357
 4464CHL1  H27A77488  15.411  18.689  19.426
 4464CHL1  H27B77489  15.467  18.754  19.263
 4464CHL1  H27C77490  15.530  18.600  19.329
 4465CHL1    C377491  21.877   8.188  20.924
 4465CHL1    H377492  21.801   8.254  20.971
 4465CHL1    O377493  21.959   8.137  21.027
 4465CHL1   H3'77494  21.977   8.212  21.084
 4465CHL1    C477495  21.802   8.077  20.855
 4465CHL1   H4A77496  21.892   8.020  20.831
 4465CHL1   H4B77497  21.736   8.019  20.924
 4465CHL1    C577498  21.719   8.144  20.744
 4465CHL1    C677499  21.578   8.102  20.737
 4465CHL1    H677500  21.551   8.010  20.802
 4465CHL1    C777501  21.509   8.098  20.606
 4465CHL1   H7A77502  21.458   7.998  20.593
 4465CHL1   H7B77503  21.435   8.168  20.623
 4465CHL1    C877504  21.593   8.144  20.476
 4465CHL1    H877505  21.653   8.064  20.425
 4465CHL1   C1477506  21.497   8.210  20.383
 4465CHL1   H1477507  21.474   8.309  20.431
 4465CHL1   C1577508  21.371   8.128  20.355
 4465CHL1  H15A77509  21.389   8.023  20.341
 4465CHL1  H15B77510  21.310   8.132  20.448
 4465CHL1   C1677511  21.322   8.190  20.229
 4465CHL1  H16A77512  21.279   8.131  20.145
 4465CHL1  H16B77513  21.237   8.242  20.255
 4465CHL1   C1777514  21.427   8.293  20.182
 4465CHL1   H1777515  21.406   8.393  20.225
 4465CHL1   C1377516  21.557   8.246  20.250
 4465CHL1   C1877517  21.599   8.108  20.185
 4465CHL1  H18A77518  21.628   8.113  20.078
 4465CHL1  H18B77519  21.683   8.060  20.239
 4465CHL1  H18C77520  21.520   8.030  20.191
 4465CHL1   C1277521  21.672   8.349  20.284
 4465CHL1  H12A77522  21.718   8.392  20.193
 4465CHL1  H12B77523  21.630   8.438  20.337
 4465CHL1   C1177524  21.778   8.287  20.377
 4465CHL1  H11A77525  21.828   8.204  20.324
 4465CHL1  H11B77526  21.855   8.360  20.412
 4465CHL1    C977527  21.709   8.233  20.507
 4465CHL1    H977528  21.664   8.321  20.555
 4465CHL1   C1077529  21.806   8.183  20.616
 4465CHL1   C1977530  21.926   8.092  20.553
 4465CHL1  H19A77531  21.988   8.137  20.488
 4465CHL1  H19B77532  21.967   8.030  20.636
 4465CHL1  H19C77533  21.890   8.004  20.481
 4465CHL1    C177534  21.877   8.296  20.693
 4465CHL1   H1A77535  21.952   8.334  20.622
 4465CHL1   H1B77536  21.804   8.378  20.714
 4465CHL1    C277537  21.963   8.256  20.816
 4465CHL1   H2A77538  22.005   8.346  20.865
 4465CHL1   H2B77539  22.044   8.187  20.780
 4465CHL1   C2077540  21.425   8.316  20.033
 4465CHL1   H2077541  21.451   8.222  19.982
 4465CHL1   C2177542  21.523   8.423  19.987
 4465CHL1  H21A77543  21.494   8.456  19.884
 4465CHL1  H21B77544  21.626   8.383  19.995
 4465CHL1  H21C77545  21.517   8.506  20.060
 4465CHL1   C2277546  21.299   8.366  19.966
 4465CHL1  H22A77547  21.217   8.361  19.991
 4465CHL1  H22B77548  21.291   8.473  19.961
 4465CHL1   C2377549  21.257   8.287  19.841
 4465CHL1  H23A77550  21.321   8.330  19.764
 4465CHL1  H23B77551  21.270   8.179  19.857
 4465CHL1   C2477552  21.121   8.316  19.790
 4465CHL1  H24A77553  21.053   8.238  19.823
 4465CHL1  H24B77554  21.109   8.422  19.826
 4465CHL1   C2577555  21.094   8.303  19.660
 4465CHL1   H2577556  21.143   8.372  19.597
 4465CHL1   C2677557  21.131   8.154  19.613
 4465CHL1  H26A77558  21.090   8.084  19.691
 4465CHL1  H26B77559  21.077   8.124  19.507
 4465CHL1  H26C77560  21.217   8.138  19.574
 4465CHL1   C2777561  20.981   8.359  19.667
 4465CHL1  H27A77562  20.893   8.313  19.677
 4465CHL1  H27B77563  20.915   8.446  19.675
 4465CHL1  H27C77564  20.995   8.317  19.547
 4466CHL1    C377565  17.711  18.433  20.910
 4466CHL1    H377566  17.808  18.486  20.904
 4466CHL1    O377567  17.659  18.409  21.040
 4466CHL1   H3'77568  17.627  18.493  21.078
 4466CHL1    C477569  17.610  18.520  20.835
 4466CHL1   H4A77570  17.519  18.457  20.841
 4466CHL1   H4B77571  17.596  18.616  20.892
 4466CHL1    C577572  17.648  18.538  20.689
 4466CHL1    C677573  17.653  18.662  20.634
 4466CHL1    H677574  17.621  18.751  20.690
 4466CHL1    C777575  17.690  18.687  20.491
 4466CHL1   H7A77576  17.610  18.744  20.438
 4466CHL1   H7B77577  17.783  18.748  20.488
 4466CHL1    C877578  17.704  18.556  20.407
 4466CHL1    H877579  17.604  18.511  20.394
 4466CHL1   C1477580  17.768  18.580  20.271
 4466CHL1   H1477581  17.876  18.603  20.287
 4466CHL1   C1577582  17.720  18.694  20.186
 4466CHL1  H15A77583  17.615  18.711  20.210
 4466CHL1  H15B77584  17.777  18.786  20.210
 4466CHL1   C1677585  17.750  18.656  20.042
 4466CHL1  H16A77586  17.661  18.639  19.979
 4466CHL1  H16B77587  17.819  18.731  19.997
 4466CHL1   C1777588  17.813  18.515  20.048
 4466CHL1   H1777589  17.922  18.530  20.058
 4466CHL1   C1377590  17.764  18.457  20.181
 4466CHL1   C1877591  17.615  18.407  20.167
 4466CHL1  H18A77592  17.573  18.363  20.259
 4466CHL1  H18B77593  17.544  18.490  20.147
 4466CHL1  H18C77594  17.610  18.333  20.084
 4466CHL1   C1277595  17.861  18.359  20.251
 4466CHL1  H12A77596  17.847  18.263  20.199
 4466CHL1  H12B77597  17.967  18.395  20.246
 4466CHL1   C1177598  17.825  18.330  20.400
 4466CHL1  H11A77599  17.738  18.263  20.397
 4466CHL1  H11B77600  17.900  18.270  20.457
 4466CHL1    C977601  17.777  18.450  20.486
 4466CHL1    H977602  17.873  18.493  20.523
 4466CHL1   C1077603  17.694  18.410  20.613
 4466CHL1   C1977604  17.564  18.327  20.572
 4466CHL1  H19A77605  17.502  18.306  20.661
 4466CHL1  H19B77606  17.492  18.387  20.511
 4466CHL1  H19C77607  17.584  18.230  20.521
 4466CHL1    C177608  17.785  18.323  20.701
 4466CHL1   H1A77609  17.806  18.236  20.637
 4466CHL1   H1B77610  17.885  18.369  20.706
 4466CHL1    C277611  17.739  18.297  20.844
 4466CHL1   H2A77612  17.815  18.236  20.899
 4466CHL1   H2B77613  17.644  18.247  20.850
 4466CHL1   C2077614  17.805  18.433  19.921
 4466CHL1   H2077615  17.702  18.399  19.906
 4466CHL1   C2177616  17.886  18.304  19.941
 4466CHL1  H21A77617  17.831  18.246  20.017
 4466CHL1  H21B77618  17.991  18.330  19.967
 4466CHL1  H21C77619  17.882  18.239  19.852
 4466CHL1   C2277620  17.853  18.518  19.802
 4466CHL1  H22A77621  17.784  18.601  19.775
 4466CHL1  H22B77622  17.955  18.555  19.827
 4466CHL1   C2377623  17.860  18.438  19.672
 4466CHL1  H23A77624  17.935  18.356  19.684
 4466CHL1  H23B77625  17.760  18.395  19.664
 4466CHL1   C2477626  17.882  18.529  19.562
 4466CHL1  H24A77627  17.823  18.619  19.545
 4466CHL1  H24B77628  17.966  18.541  19.601
 4466CHL1   C2577629  17.920  18.473  19.452
 4466CHL1   H2577630  17.821  18.396  19.467
 4466CHL1   C2677631  17.902  18.620  19.320
 4466CHL1  H26A77632  17.810  18.647  19.286
 4466CHL1  H26B77633  17.953  18.676  19.331
 4466CHL1  H26C77634  17.906  18.611  19.204
 4466CHL1   C2777635  18.011  18.329  19.446
 4466CHL1  H27A77636  18.081  18.321  19.360
 4466CHL1  H27B77637  18.048  18.318  19.522
 4466CHL1  H27C77638  18.020  18.258  19.360
 4467CHL1    C377639  13.973  13.474  20.905
 4467CHL1    H377640  13.897  13.549  20.876
 4467CHL1    O377641  13.964  13.464  21.045
 4467CHL1   H3'77642  14.055  13.444  21.066
 4467CHL1    C477643  13.943  13.337  20.842
 4467CHL1   H4A77644  14.016  13.264  20.887
 4467CHL1   H4B77645  13.842  13.310  20.877
 4467CHL1    C577646  13.945  13.351  20.692
 4467CHL1    C677647  13.840  13.321  20.614
 4467CHL1    H677648  13.748  13.280  20.662
 4467CHL1    C777649  13.847  13.336  20.464
 4467CHL1   H7A77650  13.777  13.265  20.414
 4467CHL1   H7B77651  13.811  13.439  20.439
 4467CHL1    C877652  13.994  13.343  20.410
 4467CHL1    H877653  14.040  13.243  20.417
 4467CHL1   C1477654  13.994  13.395  20.268
 4467CHL1   H1477655  13.946  13.495  20.272
 4467CHL1   C1577656  13.913  13.310  20.168
 4467CHL1  H15A77657  13.956  13.207  20.187
 4467CHL1  H15B77658  13.804  13.312  20.177
 4467CHL1   C1677659  13.949  13.375  20.033
 4467CHL1  H16A77660  13.962  13.292  19.960
 4467CHL1  H16B77661  13.872  13.444  20.000
 4467CHL1   C1777662  14.077  13.463  20.061
 4467CHL1   H1777663  14.049  13.568  20.082
 4467CHL1   C1377664  14.126  13.424  20.202
 4467CHL1   C1877665  14.222  13.328  20.202
 4467CHL1  H18A77666  14.181  13.264  20.257
 4467CHL1  H18B77667  14.218  13.314  20.099
 4467CHL1  H18C77668  14.321  13.323  20.182
 4467CHL1   C1277669  14.198  13.525  20.285
 4467CHL1  H12A77670  14.296  13.538  20.233
 4467CHL1  H12B77671  14.141  13.619  20.293
 4467CHL1   C1177672  14.215  13.479  20.430
 4467CHL1  H11A77673  14.278  13.397  20.425
 4467CHL1  H11B77674  14.264  13.561  20.484
 4467CHL1    C977675  14.079  13.440  20.494
 4467CHL1    H977676  14.026  13.538  20.499
 4467CHL1   C1077677  14.078  13.402  20.644
 4467CHL1   C1977678  14.156  13.298  20.697
 4467CHL1  H19A77679  14.277  13.341  20.673
 4467CHL1  H19B77680  14.172  13.239  20.777
 4467CHL1  H19C77681  14.109  13.208  20.615
 4467CHL1    C177682  14.128  13.522  20.718
 4467CHL1   H1A77683  14.228  13.556  20.681
 4467CHL1   H1B77684  14.052  13.598  20.695
 4467CHL1    C277685  14.115  13.517  20.869
 4467CHL1   H2A77686  14.127  13.619  20.910
 4467CHL1   H2B77687  14.193  13.451  20.912
 4467CHL1   C2077688  14.172  13.469  19.937
 4467CHL1   H2077689  14.201  13.375  19.913
 4467CHL1   C2177690  14.299  13.556  19.955
 4467CHL1  H21A77691  14.380  13.500  20.006
 4467CHL1  H21B77692  14.275  13.640  20.023
 4467CHL1  H21C77693  14.341  13.592  19.858
 4467CHL1   C2277694  14.106  13.507  19.806
 4467CHL1  H22A77695  14.008  13.455  19.800
 4467CHL1  H22B77696  14.096  13.617  19.807
 4467CHL1   C2377697  14.184  13.478  19.678
 4467CHL1  H23A77698  14.278  13.537  19.675
 4467CHL1  H23B77699  14.210  13.371  19.683
 4467CHL1   C2477700  14.102  13.517  19.554
 4467CHL1  H24A77701  14.009  13.456  19.553
 4467CHL1  H24B77702  14.069  13.623  19.552
 4467CHL1   C2577703  14.168  13.495  19.418
 4467CHL1   H2577704  14.100  13.521  19.337
 4467CHL1   C2677705  14.265  13.603  19.376
 4467CHL1  H26A77706  14.323  13.585  19.286
 4467CHL1  H26B77707  14.250  13.701  19.398
 4467CHL1  H26C77708  14.344  13.631  19.434
 4467CHL1   C2777709  14.202  13.351  19.406
 4467CHL1  H27A77710  14.287  13.343  19.454
 4467CHL1  H27B77711  14.142  13.277  19.443
 4467CHL1  H27C77712  14.204  13.345  19.297
 4468CHL1    C377713   5.898   1.434  20.904
 4468CHL1    H377714   5.977   1.503  20.865
 4468CHL1    O377715   5.902   1.423  21.045
 4468CHL1   H3'77716   5.994   1.405  21.066
 4468CHL1    C477717   5.759   1.488  20.867
 4468CHL1   H4A77718   5.693   1.412  20.908
 4468CHL1   H4B77719   5.742   1.585  20.921
 4468CHL1    C577720   5.755   1.492  20.727
 4468CHL1    C677721   5.791   1.619  20.688
 4468CHL1    H677722   5.716   1.712  20.721
 4468CHL1    C777723   5.772   1.594  20.445
 4468CHL1   H7A77724   5.566   1.741  20.413
 4468CHL1   H7B77725   5.828   1.661  20.454
 4468CHL1    C877726   5.737   1.463  20.427
 4468CHL1    H877727   5.632   1.415  20.460
 4468CHL1   C1477728   5.760   1.509  20.274
 4468CHL1   H1477729   5.840   1.582  20.263
 4468CHL1   C1577730   5.666   1.575  20.188
 4468CHL1  H15A77731   5.577   1.524  20.198
 4468CHL1  H15B77732   5.645   1.645  20.255
 4468CHL1   C1677733   5.707   1.569  20.076
 4468CHL1  H16A77734   5.619   1.567  19.989
 4468CHL1  H16B77735   5.743   1.667  20.129
 4468CHL1   C1777736   5.799   1.488  20.059
 4468CHL1   H1777737   5.896   1.542  20.068
 4468CHL1   C1377738   5.766   1.406  20.182
 4468CHL1   C1877739   5.635   1.315  20.164
 4468CHL1  H18A77740   5.661   1.229  20.099
 4468CHL1  H18B77741   5.598   1.282  20.264
 4468CHL1  H18C77742   5.548   1.370  20.123
 4468CHL1   C1277743   5.879   1.329  20.239
 4468CHL1  H12A77744   5.878   1.240  20.172
 4468CHL1  H12B77745   5.975   1.381  20.229
 4468CHL1   C1177746   5.858   1.311  20.388
 4468CHL1  H11A77747   5.790   1.227  20.410
 4468CHL1  H11B77748   5.947   1.289  20.430
 4468CHL1    C977749   5.819   1.406  20.486
 4468CHL1    H977750   5.907   1.472  20.486
 4468CHL1   C1077751   5.791   1.372  20.634
 4468CHL1   C1977752   5.683   1.262  20.646
 4468CHL1  H19A77753   5.589   1.304  20.608
 4468CHL1  H19B77754   5.706   1.170  20.589
 4468CHL1  H19C77755   5.668   1.237  20.753
 4468CHL1    C177756   5.916   1.318  20.694
 4468CHL1   H1A77757   5.932   1.238  20.642
 4468CHL1   H1B77758   5.996   1.381  20.656
 4468CHL1    C277759   5.919   1.294  20.842
 4468CHL1   H2A77760   6.015   1.247  20.874
 4468CHL1   H2B77761   5.837   1.222  20.866
 4468CHL1   C2077762   5.791   1.432  19.919
 4468CHL1   H2077763   5.687   1.397  19.894
 4468CHL1   C2177764   5.878   1.307  19.911
 4468CHL1  H21A77765   5.979   1.327  19.943
 4468CHL1  H21B77766   5.890   1.270  19.811
 4468CHL1  H21C77767   5.825   1.223  19.961
 4468CHL1   C2277768   5.841   1.534  19.819
 4468CHL1  H22A77769   5.769   1.601  19.820
 4468CHL1  H22B77770   5.937   1.573  19.852
 4468CHL1   C2377771   5.851   1.495  19.678
 4468CHL1  H23A77772   5.933   1.431  19.645
 4468CHL1  H23B77773   5.792   1.414  19.686
 4468CHL1   C2477774   5.831   1.599  19.572
 4468CHL1  H24A77775   5.739   1.639  19.591
 4468CHL1  H24B77776   5.893   1.684  19.599
 4468CHL1   C2577777   5.875   1.554  19.434
 4468CHL1   H2577778   5.827   1.464  19.407
 4468CHL1   C2677779   5.852   1.636  19.316
 4468CHL1  H26A77780   5.747   1.657  19.302
 4468CHL1  H26B77781   5.897   1.723  19.312
 4468CHL1  H26C77782   5.841   1.586  19.217
 4468CHL1   C2777783   6.010   1.523  19.405
 4468CHL1  H27A77784   6.022   1.466  19.311
 4468CHL1  H27B77785   6.059   1.620  19.390
 4468CHL1  H27C77786   6.051   1.468  19.489
 4469CHL1    C377787   9.605  18.977  20.910
 4469CHL1    H377788   9.647  19.080  20.909
 4469CHL1    O377789   9.565  18.950  21.043
 4469CHL1   H3'77790   9.488  19.004  21.061
 4469CHL1    C477791   9.481  18.978  20.821
 4469CHL1   H4A77792   9.434  18.879  20.841
 4469CHL1   H4B77793   9.420  19.059  20.865
 4469CHL1    C577794   9.508  19.002  20.673
 4469CHL1    C677795   9.455  19.106  20.607
 4469CHL1    H677796   9.385  19.174  20.658
 4469CHL1    C777797   9.492  19.139  20.465
 4469CHL1   H7A77798   9.403  19.165  20.405
 4469CHL1   H7B77799   9.548  19.233  20.465
 4469CHL1    C877800   9.579  19.032  20.395
 4469CHL1    H877801   9.509  18.955  20.359
 4469CHL1   C1477802   9.648  19.081  20.268
 4469CHL1   H1477803   9.737  19.142  20.293
 4469CHL1   C1577804   9.568  19.178  20.173
 4469CHL1  H15A77805   9.466  19.141  20.165
 4469CHL1  H15B77806   9.566  19.285  20.201
 4469CHL1   C1677807   9.624  19.164  20.046
 4469CHL1  H16A77808   9.561  19.121  19.969
 4469CHL1  H16B77809   9.650  19.271  19.998
 4469CHL1   C1777810   9.743  19.048  20.060
 4469CHL1   H1777811   9.834  19.110  20.084
 4469CHL1   C1377812   9.706  18.968  20.182
 4469CHL1   C1877813   9.594  18.866  20.143
 4469CHL1  H18A77814   9.635  18.784  20.083
 4469CHL1  H18B77815   9.556  18.812  20.233
 4469CHL1  H18C77816   9.513  18.914  20.083
 4469CHL1   C1277817   9.820  18.904  20.266
 4469CHL1  H12A77818   9.875  18.830  20.204
 4469CHL1  H12B77819   9.894  18.983  20.283
 4469CHL1   C1177820   9.764  18.854  20.401
 4469CHL1  H11A77821   9.707  18.761  20.378
 4469CHL1  H11B77822   9.846  18.828  20.467
 4469CHL1    C977823   9.684  18.961  20.483
 4469CHL1    H977824   9.750  19.046  20.513
 4469CHL1   C1077825   9.623  18.908  20.614
 4469CHL1   C1977826   9.570  18.764  20.589
 4469CHL1  H19A77827   9.513  18.728  20.676
 4469CHL1  H19B77828   9.499  18.761  20.505
 4469CHL1  H19C77829   9.645  18.689  20.565
 4469CHL1    C177830   9.740  18.899  20.721
 4469CHL1   H1A77831   9.824  18.833  20.689
 4469CHL1   H1B77832   9.779  19.003  20.726
 4469CHL1    C277833   9.700  18.866  20.867
 4469CHL1   H2A77834   9.788  18.866  20.936
 4469CHL1   H2B77835   9.649  18.766  20.868
 4469CHL1   C2077836   9.780  18.961  19.928
 4469CHL1   H2077837   9.692  18.915  19.885
 4469CHL1   C2177838   9.896  18.875  19.947
 4469CHL1  H21A77839   9.968  18.927  20.013
 4469CHL1  H21B77840   9.944  18.846  19.852
 4469CHL1  H21C77841   9.864  18.780  19.992
 4469CHL1   C2277842   9.806  19.012  19.793
 4469CHL1  H22A77843   9.712  19.080  19.831
 4469CHL1  H22B77844   9.964  19.115  19.792
 4469CHL1   C2377845   9.849  18.981  19.676
 4469CHL1  H23A77846   9.924  18.931  19.676
 4469CHL1  H23B77847   9.745  18.928  19.660
 4469CHL1   C2477848   9.897  19.084  19.574
 4469CHL1  H24A77849   9.837  19.145  19.609
 4469CHL1  H24B77850   9.943  19.171  19.605
 4469CHL1   C2577851   9.912  19.049  19.423
 4469CHL1   H2577852   9.992  18.997  19.451
 4469CHL1   C2677853   9.836  18.986  19.338
 4469CHL1  H26A77854   9.715  19.019  19.309
 4469CHL1  H26B77855   9.845  18.969  19.243
 4469CHL1  H26C77856   9.846  18.893  19.402
 4469CHL1   C2777857   9.977  19.108  19.319
 4469CHL1  H27A77858   9.871  19.149  19.330
 4469CHL1  H27B77859  10.043  19.207  19.361
 4469CHL1  H27C77860   9.952  19.134  19.241
 4470CHL1    C377861  18.561  14.488  20.905
 4470CHL1    H377862  18.658  14.539  20.882
 4470CHL1    O377863  18.551  14.481  21.045
 4470CHL1   H3'77864  18.579  14.570  21.069
 4470CHL1    C477865  18.443  14.575  20.858
 4470CHL1   H4A77866  18.349  14.537  20.906
 4470CHL1   H4B77867  18.456  14.669  20.915
 4470CHL1    C577868  18.430  14.592  20.707
 4470CHL1    C677869  18.425  14.713  20.651
 4470CHL1    H677870  18.431  14.799  20.721
 4470CHL1    C777871  18.396  14.726  20.503
 4470CHL1   H7A77872  18.305  14.788  20.490
 4470CHL1   H7B77873  18.479  14.778  20.451
 4470CHL1    C877874  18.367  14.593  20.430
 4470CHL1    H877875  18.256  14.579  20.436
 4470CHL1   C1477876  18.402  14.606  20.287
 4470CHL1   H1477877  18.513  14.612  20.285
 4470CHL1   C1577878  18.349  14.728  20.217
 4470CHL1  H15A77879  18.249  14.748  20.261
 4470CHL1  H15B77880  18.415  14.814  20.238
 4470CHL1   C1677881  18.339  14.692  20.067
 4470CHL1  H16A77882  18.234  14.701  20.027
 4470CHL1  H16B77883  18.407  14.753  20.004
 4470CHL1   C1777884  18.385  14.540  20.059
 4470CHL1   H1777885  18.495  14.532  20.041
 4470CHL1   C1377886  18.364  14.486  20.203
 4470CHL1   C1877887  18.211  14.451  20.211
 4470CHL1  H18A77888  18.144  14.534  20.178
 4470CHL1  H18B77889  18.190  14.371  20.137
 4470CHL1  H18C77890  18.179  14.417  20.312
 4470CHL1   C1277891  18.458  14.375  20.251
 4470CHL1  H12A77892  18.451  14.282  20.190
 4470CHL1  H12B77893  18.560  14.416  20.234
 4470CHL1   C1177894  18.435  14.350  20.402
 4470CHL1  H11A77895  18.333  14.306  20.417
 4470CHL1  H11B77896  18.507  14.271  20.425
 4470CHL1    C977897  18.453  14.478  20.487
 4470CHL1    H977898  18.557  14.518  20.469
 4470CHL1   C1077899  18.436  14.456  20.638
 4470CHL1   C1977900  18.295  14.404  20.669
 4470CHL1  H19A77901  18.286  14.307  20.618
 4470CHL1  H19B77902  18.280  14.389  20.778
 4470CHL1  H19C77903  18.215  14.474  20.633
 4470CHL1    C177904  18.551  14.363  20.692
 4470CHL1   H1A77905  18.546  14.262  20.646
 4470CHL1   H1B77906  18.643  14.416  20.660
 4470CHL1    C277907  18.549  14.346  20.844
 4470CHL1   H2A77908  18.628  14.278  20.880
 4470CHL1   H2B77909  18.454  14.298  20.881
 4470CHL1   C2077910  18.311  14.473  19.943
 4470CHL1   H2077911  18.200  14.461  19.954
 4470CHL1   C2177912  18.363  14.330  19.931
 4470CHL1  H21A77913  18.474  14.324  19.918
 4470CHL1  H21B77914  18.318  14.277  19.846
 4470CHL1  H21C77915  18.325  14.272  20.017
 4470CHL1   C2277916  18.318  14.556  19.813
 4470CHL1  H22A77917  18.260  14.644  19.837
 4470CHL1  H22B77918  18.421  14.589  19.789
 4470CHL1   C2377919  18.257  14.484  19.689
 4470CHL1  H23A77920  18.324  14.401  19.659
 4470CHL1  H23B77921  18.155  14.442  19.705
 4470CHL1   C2477922  18.268  14.574  19.568
 4470CHL1  H24A77923  18.246  14.664  19.594
 4470CHL1  H24B77924  18.366  14.620  19.572
 4470CHL1   C2577925  18.230  14.520  19.431
 4470CHL1   H2577926  18.286  14.426  19.419
 4470CHL1   C2677927  18.080  14.493  19.413
 4470CHL1  H26A77928  18.057  14.400  19.466
 4470CHL1  H26B77929  18.016  14.570  19.462
 4470CHL1  H26C77930  18.061  14.479  19.304
 4470CHL1   C2777931  18.266  14.607  19.320
 4470CHL1  H27A77932  18.233  14.693  19.360
 4470CHL1  H27B77933  18.366  14.642  19.318
 4470CHL1  H27C77934  18.224  14.572  19.224
 4471CHL1    C377935   4.310  22.042  20.909
 4471CHL1    H377936   4.214  21.986  20.913
 4471CHL1    O377937   4.353  22.040  21.042
 4471CHL1   H3'77938   4.272  22.066  21.087
 4471CHL1    C477939   4.418  21.970  20.827
 4471CHL1   H4A77940   4.512  22.024  20.853
 4471CHL1   H4B77941   4.427  21.864  20.861
 4471CHL1    C577942   4.392  21.985  20.679
 4471CHL1    C677943   4.376  21.883  20.608
 4471CHL1    H677944   4.401  21.781  20.652
 4471CHL1    C777945   4.370  21.895  20.464
 4471CHL1   H7A77946   4.477  21.860  20.412
 4471CHL1   H7B77947   4.277  21.838  20.435
 4471CHL1    C877948   4.388  22.013  20.392
 4471CHL1    H877949   4.497  22.032  20.404
 4471CHL1   C1477950   4.342  22.005  20.246
 4471CHL1   H1477951   4.230  21.997  20.246
 4471CHL1   C1577952   4.388  21.896  20.149
 4471CHL1  H15A77953   4.492  21.880  20.190
 4471CHL1  H15B77954   4.334  21.793  20.154
 4471CHL1   C1677955   4.383  21.949  20.014
 4471CHL1  H16A77956   4.482  21.936  19.965
 4471CHL1  H16B77957   4.312  21.894  19.950
 4471CHL1   C1777958   4.331  22.095  20.030
 4471CHL1   H1777959   4.219  22.094  20.033
 4471CHL1   C1377960   4.374  22.136  20.173
 4471CHL1   C1877961   4.515  22.174  20.172
 4471CHL1  H18A77962   4.568  22.175  20.267
 4471CHL1  H18B77963   4.568  22.129  20.102
 4471CHL1  H18C77964   4.538  22.273  20.138
 4471CHL1   C1277965   4.287  22.238  20.247
 4471CHL1  H12A77966   4.282  22.332  20.217
 4471CHL1  H12B77967   4.184  22.210  20.221
 4471CHL1   C1177968   4.313  22.253  20.397
 4471CHL1  H11A77969   4.403  22.290  20.414
 4471CHL1  H11B77970   4.239  22.325  20.437
 4471CHL1    C977971   4.317  22.120  20.471
 4471CHL1    H977972   4.210  22.089  20.473
 4471CHL1   C1077973   4.368  22.123  20.620
 4471CHL1   C1977974   4.504  22.196  20.631
 4471CHL1  H19A77975   4.540  22.209  20.732
 4471CHL1  H19B77976   4.590  22.171  20.571
 4471CHL1  H19C77977   4.486  22.285  20.615
 4471CHL1    C177978   4.255  22.187  20.710
 4471CHL1   H1A77979   4.240  22.292  20.678
 4471CHL1   H1B77980   4.160  22.129  20.696
 4471CHL1    C277981   4.284  22.188  20.864
 4471CHL1   H2A77982   4.200  22.230  20.926
 4471CHL1   H2B77983   4.375  22.249  20.879
 4471CHL1   C2077984   4.374  22.176  19.908
 4471CHL1   H2077985   4.483  22.164  19.899
 4471CHL1   C2177986   4.337  22.310  19.908
 4471CHL1  H21A77987   4.241  22.349  19.943
 4471CHL1  H21B77988   4.377  22.382  19.829
 4471CHL1  H21C77989   4.404  22.322  19.994
 4471CHL1   C2277990   4.315  22.123  19.783
 4471CHL1  H22A77991   4.329  22.013  19.765
 4471CHL1  H22B77992   4.209  22.142  19.806
 4471CHL1   C2377993   4.344  22.204  19.661
 4471CHL1  H23A77994   4.301  22.306  19.645
 4471CHL1  H23B77995   4.454  22.205  19.637
 4471CHL1   C2477996   4.282  22.142  19.578
 4471CHL1  H24A77997   4.311  22.011  19.582
 4471CHL1  H24B77998   4.185  22.147  19.524
 4471CHL1   C2577999   4.365  22.227  19.453
 4471CHL1   H2578000   4.476  22.158  19.446
 4471CHL1   C2678001   4.316  22.047  19.168
 4471CHL1  H26A78002   4.213  22.060  19.211
 4471CHL1  H26B78003   4.336  22.111  19.134
 4471CHL1  H26C78004   4.423  21.976  19.235
 4471CHL1   C2778005   4.318  22.345  19.383
 4471CHL1  H27A78006   4.398  22.371  19.311
 4471CHL1  H27B78007   4.254  22.344  19.297
 4471CHL1  H27C78008   4.348  22.395  19.455
 4472CHL1    C378009   8.020  23.805  20.912
 4472CHL1    H378010   8.122  23.761  20.922
 4472CHL1    O378011   7.964  23.836  21.038
 4472CHL1   H3'78012   8.015  23.913  21.069
 4472CHL1    C478013   8.037  23.935  20.838
 4472CHL1   H4A78014   7.949  23.997  20.862
 4472CHL1   H4B78015   8.119  23.991  20.887
 4472CHL1    C578016   8.067  23.927  20.691
 4472CHL1    C678017   8.172  23.992  20.647
 4472CHL1    H678018   8.238  24.060  20.705
 4472CHL1    C778019   8.171  23.989  20.506
 4472CHL1   H7A78020   8.201  24.108  20.479
 4472CHL1   H7B78021   8.266  23.898  20.486
 4472CHL1    C878022   8.085  23.940  20.401
 4472CHL1    H878023   8.002  24.008  20.399
 4472CHL1   C1478024   8.140  23.910  20.267
 4472CHL1   H1478025   8.222  23.833  20.290
 4472CHL1   C1578026   8.182  24.043  20.192
 4472CHL1  H15A78027   8.161  24.126  20.212
 4472CHL1  H15B78028   8.265  24.064  20.257
 4472CHL1   C1678029   8.180  23.975  20.073
 4472CHL1  H16A78030   8.137  24.052  20.001
 4472CHL1  H16B78031   8.270  23.941  20.038
 4472CHL1   C1778032   8.138  23.837  20.043
 4472CHL1   H1778033   8.218  23.761  20.044
 4472CHL1   C1378034   8.056  23.838  20.167
 4472CHL1   C1878035   7.939  23.935  20.152
 4472CHL1  H18A78036   7.871  23.943  20.235
 4472CHL1  H18B78037   7.961  24.031  20.101
 4472CHL1  H18C78038   7.880  23.895  20.085
 4472CHL1   C1278039   8.035  23.699  20.224
 4472CHL1  H12A78040   7.962  23.641  20.165
 4472CHL1  H12B78041   8.135  23.650  20.216
 4472CHL1   C1178042   7.971  23.717  20.365
 4472CHL1  H11A78043   7.863  23.742  20.352
 4472CHL1  H11B78044   7.972  23.620  20.417
 4472CHL1    C978045   8.046  23.811  20.460
 4472CHL1    H978046   8.144  23.760  20.475
 4472CHL1   C1078047   7.983  23.835  20.602
 4472CHL1   C1978048   7.852  23.888  20.591
 4472CHL1  H19A78049   7.863  23.981  20.520
 4472CHL1  H19B78050   7.772  23.824  20.542
 4472CHL1  H19C78051   7.791  23.920  20.683
 4472CHL1    C178052   7.975  23.706  20.681
 4472CHL1   H1A78053   7.912  23.641  20.618
 4472CHL1   H1B78054   8.076  23.660  20.678
 4472CHL1    C278055   7.926  23.717  20.829
 4472CHL1   H2A78056   7.911  23.621  20.883
 4472CHL1   H2B78057   7.829  23.771  20.834
 4472CHL1   C2078058   8.084  23.825  19.907
 4472CHL1   H2078059   8.016  23.914  19.882
 4472CHL1   C2178060   7.981  23.792  19.906
 4472CHL1  H21A78061   8.045  23.660  19.945
 4472CHL1  H21B78062   7.963  23.711  19.808
 4472CHL1  H21C78063   7.926  23.728  19.968
 4472CHL1   C2278064   8.172  23.821  19.785
 4472CHL1  H22A78065   8.221  23.901  19.763
 4472CHL1  H22B78066   8.255  23.747  19.797
 4472CHL1   C2378067   8.107  23.855  19.646
 4472CHL1  H23A78068   8.042  23.789  19.619
 4472CHL1  H23B78069   8.007  23.881  19.652
 4472CHL1   C2478070   8.204  23.892  19.538
 4472CHL1  H24A78071   8.229  23.979  19.564
 4472CHL1  H24B78072   8.294  23.815  19.542
 4472CHL1   C2578073   8.140  23.895  19.386
 4472CHL1   H2578074   8.040  23.935  19.407
 4472CHL1   C2678075   8.226  23.964  19.294
 4472CHL1  H26A78076   8.167  23.960  19.200
 4472CHL1  H26B78077   8.243  24.067  19.328
 4472CHL1  H26C78078   8.324  23.914  19.274
 4472CHL1   C2778079   8.111  23.769  19.285
 4472CHL1  H27A78080   8.039  23.681  19.311
 4472CHL1  H27B78081   8.028  23.778  19.238
 4472CHL1  H27C78082   8.189  23.694  19.274
 4473CHL1    C378083  15.260  22.571  20.913
 4473CHL1    H378084  15.216  22.468  20.929
 4473CHL1    O378085  15.287  22.639  21.036
 4473CHL1   H3'78086  15.369  22.600  21.071
 4473CHL1    C478087  15.395  22.557  20.842
 4473CHL1   H4A78088  15.449  22.654  20.856
 4473CHL1   H4B78089  15.454  22.486  20.902
 4473CHL1    C578090  15.403  22.523  20.697
 4473CHL1    C678091  15.521  22.467  20.654
 4473CHL1    H678092  15.569  22.381  20.713
 4473CHL1    C778093  15.525  22.441  20.492
 4473CHL1   H7A78094  15.623  22.438  20.478
 4473CHL1   H7B78095  15.529  22.341  20.434
 4473CHL1    C878096  15.421  22.497  20.408
 4473CHL1    H878097  15.481  22.586  20.390
 4473CHL1   C1478098  15.402  22.431  20.277
 4473CHL1   H1478099  15.350  22.347  20.298
 4473CHL1   C1578100  15.531  22.394  20.195
 4473CHL1  H15A78101  15.591  22.477  20.188
 4473CHL1  H15B78102  15.594  22.310  20.238
 4473CHL1   C1678103  15.476  22.360  20.050
 4473CHL1  H16A78104  15.543  22.411  19.992
 4473CHL1  H16B78105  15.466  22.244  20.025
 4473CHL1   C1778106  15.330  22.420  20.053
 4473CHL1   H1778107  15.258  22.341  20.077
 4473CHL1   C1378108  15.311  22.504  20.181
 4473CHL1   C1878109  15.363  22.646  20.152
 4473CHL1  H18A78110  15.458  22.644  20.097
 4473CHL1  H18B78111  15.292  22.704  20.088
 4473CHL1  H18C78112  15.381  22.701  20.247
 4473CHL1   C1278113  15.171  22.506  20.240
 4473CHL1  H12A78114  15.099  22.547  20.167
 4473CHL1  H12B78115  15.148  22.402  20.258
 4473CHL1   C1178116  15.178  22.587  20.368
 4473CHL1  H11A78117  15.199  22.693  20.345
 4473CHL1  H11B78118  15.076  22.588  20.410
 4473CHL1    C978119  15.281  22.521  20.470
 4473CHL1    H978120  15.236  22.419  20.479
 4473CHL1   C1078121  15.295  22.591  20.605
 4473CHL1   C1978122  15.359  22.726  20.576
 4473CHL1  H19A78123  15.300  22.777  20.507
 4473CHL1  H19B78124  15.358  22.778  20.671
 4473CHL1  H19C78125  15.462  22.715  20.542
 4473CHL1    C178126  15.157  22.599  20.681
 4473CHL1   H1A78127  15.092  22.655  20.621
 4473CHL1   H1B78128  15.112  22.498  20.687
 4473CHL1    C278129  15.170  22.658  20.822
 4473CHL1   H2A78130  15.076  22.666  20.875
 4473CHL1   H2B78131  15.207  22.762  20.808
 4473CHL1   C2078132  15.284  22.474  19.914
 4473CHL1   H2078133  15.343  22.567  19.895
 4473CHL1   C2178134  15.132  22.494  19.909
 4473CHL1  H21A78135  15.100  22.585  19.963
 4473CHL1  H21B78136  15.092  22.403  19.958
 4473CHL1  H21C78137  15.091  22.509  19.807
 4473CHL1   C2278138  15.322  22.383  19.811
 4473CHL1  H22A78139  15.422  22.417  19.826
 4473CHL1  H22B78140  15.316  22.283  19.840
 4473CHL1   C2378141  15.278  22.400  19.676
 4473CHL1  H23A78142  15.181  22.379  19.663
 4473CHL1  H23B78143  15.279  22.506  19.670
 4473CHL1   C2478144  15.362  22.325  19.584
 4473CHL1  H24A78145  15.395  22.309  19.463
 4473CHL1  H24B78146  15.346  22.218  19.626
 4473CHL1   C2578147  15.346  22.348  19.367
 4473CHL1   H2578148  15.326  22.426  19.416
 4473CHL1   C2678149  15.438  22.248  19.276
 4473CHL1  H26A78150  15.391  22.291  19.207
 4473CHL1  H26B78151  15.534  22.242  19.306
 4473CHL1  H26C78152  15.406  22.137  19.283
 4473CHL1   C2778153  15.154  22.337  19.321
 4473CHL1  H27A78154  15.101  22.394  19.408
 4473CHL1  H27B78155  15.181  22.368  19.246
 4473CHL1  H27C78156  15.118  22.237  19.358
 4474CHL1    C378157  14.002  20.617  20.908
 4474CHL1    H378158  13.890  20.625  20.906
 4474CHL1    O378159  14.052  20.629  21.042
 4474CHL1   H3'78160  14.050  20.722  21.069
 4474CHL1    C478161  14.052  20.483  20.846
 4474CHL1   H4A78162  14.159  20.462  20.868
 4474CHL1   H4B78163  14.000  20.407  20.905
 4474CHL1    C578164  14.027  20.457  20.697
 4474CHL1    C678165  13.962  20.349  20.644
 4474CHL1    H678166  13.933  20.265  20.709
 4474CHL1    C778167  13.957  20.325  20.495
 4474CHL1   H7A78168  13.964  20.215  20.471
 4474CHL1   H7B78169  13.857  20.358  20.460
 4474CHL1    C878170  14.057  20.407  20.411
 4474CHL1    H878171  14.156  20.359  20.425
 4474CHL1   C1478172  14.017  20.396  20.267
 4474CHL1   H1478173  13.911  20.426  20.254
 4474CHL1   C1578174  14.023  20.263  20.197
 4474CHL1  H15A78175  14.115  20.204  20.210
 4474CHL1  H15B78176  13.948  20.203  20.227
 4474CHL1   C1678177  14.007  20.305  20.055
 4474CHL1  H16A78178  14.034  20.221  19.984
 4474CHL1  H16B78179  13.933  20.304  19.994
 4474CHL1   C1778180  14.014  20.434  20.032
 4474CHL1   H1778181  13.946  20.505  20.015
 4474CHL1   C1378182  14.082  20.489  20.187
 4474CHL1   C1878183  14.215  20.466  20.200
 4474CHL1  H18A78184  14.284  20.526  20.128
 4474CHL1  H18B78185  14.278  20.451  20.290
 4474CHL1  H18C78186  14.241  20.386  20.109
 4474CHL1   C1278187  14.071  20.636  20.221
 4474CHL1  H12A78188  14.109  20.711  20.153
 4474CHL1  H12B78189  13.964  20.657  20.216
 4474CHL1   C1178190  14.116  20.662  20.365
 4474CHL1  H11A78191  14.217  20.642  20.365
 4474CHL1  H11B78192  14.090  20.764  20.400
 4474CHL1    C978193  14.055  20.556  20.462
 4474CHL1    H978194  13.950  20.588  20.458
 4474CHL1   C1078195  14.089  20.572  20.613
 4474CHL1   C1978196  14.241  20.565  20.620
 4474CHL1  H19A78197  14.275  20.554  20.726
 4474CHL1  H19B78198  14.274  20.483  20.550
 4474CHL1  H19C78199  14.283  20.659  20.584
 4474CHL1    C178200  14.044  20.711  20.674
 4474CHL1   H1A78201  14.090  20.790  20.609
 4474CHL1   H1B78202  13.935  20.718  20.658
 4474CHL1    C278203  14.070  20.726  20.827
 4474CHL1   H2A78204  14.032  20.828  20.848
 4474CHL1   H2B78205  14.178  20.719  20.852
 4474CHL1   C2078206  14.136  20.505  19.846
 4474CHL1   H2078207  14.313  20.438  19.923
 4474CHL1   C2178208  14.163  20.637  19.871
 4474CHL1  H21A78209  14.222  20.656  19.802
 4474CHL1  H21B78210  14.213  20.670  19.933
 4474CHL1  H21C78211  14.082  20.693  19.890
 4474CHL1   C2278212  14.040  20.455  19.769
 4474CHL1  H22A78213  13.972  20.378  19.794
 4474CHL1  H22B78214  13.999  20.535  19.724
 4474CHL1   C2378215  14.122  20.363  19.661
 4474CHL1  H23A78216  14.207  20.388  19.642
 4474CHL1  H23B78217  14.176  20.279  19.695
 4474CHL1   C2478218  14.066  20.331  19.544
 4474CHL1  H24A78219  14.037  20.423  19.492
 4474CHL1  H24B78220  14.134  20.276  19.477
 4474CHL1   C2578221  13.941  20.258  19.574
 4474CHL1   H2578222  13.872  20.330  19.624
 4474CHL1   C2678223  13.879  20.214  19.446
 4474CHL1  H26A78224  13.778  20.174  19.467
 4474CHL1  H26B78225  13.868  20.298  19.377
 4474CHL1  H26C78226  13.949  20.144  19.394
 4474CHL1   C2778227  13.969  20.134  19.655
 4474CHL1  H27A78228  14.031  20.061  19.603
 4474CHL1  H27B78229  14.006  20.156  19.754
 4474CHL1  H27C78230  13.875  20.101  19.659
 4475CHL1    C378231   7.635   4.029  20.910
 4475CHL1    H378232   7.735   4.058  20.872
 4475CHL1    O378233   7.627   4.086  21.041
 4475CHL1   H3'78234   7.714   4.081  21.085
 4475CHL1    C478235   7.521   4.087  20.825
 4475CHL1   H4A78236   7.432   4.057  20.884
 4475CHL1   H4B78237   7.540   4.197  20.822
 4475CHL1    C578238   7.517   4.027  20.687
 4475CHL1    C678239   7.524   4.106  20.580
 4475CHL1    H678240   7.526   4.215  20.596
 4475CHL1    C778241   7.551   4.050  20.443
 4475CHL1   H7A78242   7.517   4.120  20.364
 4475CHL1   H7B78243   7.662   4.041  20.437
 4475CHL1    C878244   7.495   3.904  20.422
 4475CHL1    H878245   7.384   3.908  20.424
 4475CHL1   C1478246   7.526   3.842  20.287
 4475CHL1   H1478247   7.637   3.837  20.279
 4475CHL1   C1578248   7.487   3.927  20.165
 4475CHL1  H15A78249   7.396   3.986  20.183
 4475CHL1  H15B78250   7.562   4.003  20.140
 4475CHL1   C1678251   7.473   3.834  20.051
 4475CHL1  H16A78252   7.368   3.836  20.011
 4475CHL1  H16B78253   7.554   3.845  19.974
 4475CHL1   C1778254   7.496   3.723  20.134
 4475CHL1   H1778255   7.624   3.713  20.129
 4475CHL1   C1378256   7.470   3.708  20.268
 4475CHL1   C1878257   7.323   3.687  20.276
 4475CHL1  H18A78258   7.293   3.720  20.376
 4475CHL1  H18B78259   7.268   3.750  20.203
 4475CHL1  H18C78260   7.299   3.579  20.268
 4475CHL1   C1278261   7.525   3.630  20.383
 4475CHL1  H12A78262   7.497   3.526  20.355
 4475CHL1  H12B78263   7.633   3.658  20.371
 4475CHL1   C1178264   7.534   3.681  20.508
 4475CHL1  H11A78265   7.438   3.680  20.515
 4475CHL1  H11B78266   7.596   3.629  20.584
 4475CHL1    C978267   7.554   3.821  20.534
 4475CHL1    H978268   7.663   3.824  20.523
 4475CHL1   C1078269   7.521   3.876  20.676
 4475CHL1   C1978270   7.381   3.837  20.712
 4475CHL1  H19A78271   7.302   3.836  20.638
 4475CHL1  H19B78272   7.409   3.740  20.707
 4475CHL1  H19C78273   7.345   3.879  20.809
 4475CHL1    C178274   7.627   3.816  20.775
 4475CHL1   H1A78275   7.622   3.705  20.787
 4475CHL1   H1B78276   7.726   3.838  20.728
 4475CHL1    C278277   7.615   3.875  20.916
 4475CHL1   H2A78278   7.687   3.822  20.980
 4475CHL1   H2B78279   7.517   3.853  20.963
 4475CHL1   C2078280   7.400   3.647  20.057
 4475CHL1   H2078281   7.340   3.580  20.025
 4475CHL1   C2178282   7.597   3.424  20.117
 4475CHL1  H21A78283   7.564   3.386  20.055
 4475CHL1  H21B78284   7.578   3.430  20.162
 4475CHL1  H21C78285   7.740   3.544  20.093
 4475CHL1   C2278286   7.454   3.671  19.813
 4475CHL1  H22A78287   7.412   3.714  19.834
 4475CHL1  H22B78288   7.560   3.708  19.828
 4475CHL1   C2378289   7.412   3.520  19.772
 4475CHL1  H23A78290   7.522   3.404  19.782
 4475CHL1  H23B78291   7.347   3.469  19.756
 4475CHL1   C2478292   7.442   3.558  19.622
 4475CHL1  H24A78293   7.440   3.449  19.574
 4475CHL1  H24B78294   7.406   3.622  19.570
 4475CHL1   C2578295   7.619   3.646  19.589
 4475CHL1   H2578296   7.636   3.707  19.668
 4475CHL1   C2678297   7.740   3.618  19.594
 4475CHL1  H26A78298   7.775   3.491  19.499
 4475CHL1  H26B78299   7.832   3.595  19.584
 4475CHL1  H26C78300   7.812   3.515  19.650
 4475CHL1   C2778301   7.641   3.690  19.376
 4475CHL1  H27A78302   7.499   3.712  19.423
 4475CHL1  H27B78303   7.716   3.792  19.358
 4475CHL1  H27C78304   7.660   3.645  19.358
 4476CHL1    C378305  11.047  13.863  20.922
 4476CHL1    H378306  10.951  13.890  20.970
 4476CHL1    O378307  11.139  13.847  21.029
 4476CHL1   H3'78308  11.129  13.922  21.087
 4476CHL1    C478309  11.031  13.734  20.841
 4476CHL1   H4A78310  11.132  13.687  20.837
 4476CHL1   H4B78311  10.964  13.669  20.902
 4476CHL1    C578312  10.981  13.756  20.699
 4476CHL1    C678313  10.876  13.687  20.648
 4476CHL1    H678314  10.821  13.615  20.711
 4476CHL1    C778315  10.833  13.702  20.502
 4476CHL1   H7A78316  10.804  13.607  20.451
 4476CHL1   H7B78317  10.752  13.779  20.500
 4476CHL1    C878318  10.936  13.774  20.413
 4476CHL1    H878319  11.028  13.713  20.406
 4476CHL1   C1478320  10.870  13.819  20.282
 4476CHL1   H1478321  10.789  13.890  20.311
 4476CHL1   C1578322  10.806  13.713  20.190
 4476CHL1  H15A78323  10.874  13.627  20.192
 4476CHL1  H15B78324  10.710  13.678  20.230
 4476CHL1   C1678325  10.795  13.779  20.051
 4476CHL1  H16A78326  10.838  13.712  19.973
 4476CHL1  H16B78327  10.688  13.797  20.034
 4476CHL1   C1778328  10.860  13.919  20.067
 4476CHL1   H1778329  10.778  13.985  20.105
 4476CHL1   C1378330  10.956  13.902  20.188
 4476CHL1   C1878331  11.079  13.824  20.139
 4476CHL1  H18A78332  11.136  13.792  20.229
 4476CHL1  H18B78333  11.052  13.736  20.078
 4476CHL1  H18C78334  11.144  13.884  20.072
 4476CHL1   C1278335  10.995  14.027  20.264
 4476CHL1  H12A78336  11.064  14.086  20.202
 4476CHL1  H12B78337  10.901  14.084  20.275
 4476CHL1   C1178338  11.064  13.994  20.397
 4476CHL1  H11A78339  11.160  13.947  20.367
 4476CHL1  H11B78340  11.086  14.088  20.452
 4476CHL1    C978341  10.982  13.898  20.488
 4476CHL1    H978342  10.889  13.954  20.518
 4476CHL1   C1078343  11.058  13.864  20.619
 4476CHL1   C1978344  11.209  13.819  20.589
 4476CHL1  H19A78345  11.270  13.791  20.678
 4476CHL1  H19B78346  11.211  13.729  20.524
 4476CHL1  H19C78347  11.267  13.903  20.544
 4476CHL1    C178348  11.060  13.996  20.698
 4476CHL1   H1A78349  11.118  14.070  20.639
 4476CHL1   H1B78350  10.955  14.031  20.695
 4476CHL1    C278351  11.108  13.979  20.842
 4476CHL1   H2A78352  11.085  14.075  20.894
 4476CHL1   H2B78353  11.217  13.958  20.832
 4476CHL1   C2078354  10.913  13.974  19.933
 4476CHL1   H2078355  11.004  13.920  19.899
 4476CHL1   C2178356  10.946  14.123  19.941
 4476CHL1  H21A78357  11.048  14.126  19.982
 4476CHL1  H21B78358  10.868  14.169  20.006
 4476CHL1  H21C78359  10.957  14.172  19.842
 4476CHL1   C2278360  10.816  13.951  19.816
 4476CHL1  H22A78361  10.783  13.845  19.818
 4476CHL1  H22B78362  10.729  14.019  19.825
 4476CHL1   C2378363  10.887  13.958  19.677
 4476CHL1  H23A78364  10.956  14.045  19.669
 4476CHL1  H23B78365  10.946  13.862  19.678
 4476CHL1   C2478366  10.781  13.955  19.564
 4476CHL1  H24A78367  10.728  13.858  19.570
 4476CHL1  H24B78368  10.692  14.022  19.574
 4476CHL1   C2578369  10.832  13.972  19.422
 4476CHL1   H2578370  10.882  14.071  19.412
 4476CHL1   C2678371  10.918  13.857  19.379
 4476CHL1  H26A78372  10.867  13.761  19.372
 4476CHL1  H26B78373  10.874  13.833  19.293
 4476CHL1  H26C78374  10.997  13.830  19.450
 4476CHL1   C2778375  10.709  13.964  19.336
 4476CHL1  H27A78376  10.746  13.917  19.247
 4476CHL1  H27B78377  10.657  13.875  19.330
 4476CHL1  H27C78378  10.657  14.060  19.305
 4477CHL1    C378379  18.185  17.867  20.910
 4477CHL1    H378380  18.091  17.928  20.908
 4477CHL1    O378381  18.225  17.821  21.040
 4477CHL1   H3'78382  18.285  17.888  21.078
 4477CHL1    C478383  18.149  17.753  20.824
 4477CHL1   H4A78384  18.225  17.671  20.846
 4477CHL1   H4B78385  18.046  17.727  20.865
 4477CHL1    C578386  18.145  17.765  20.680
 4477CHL1    C678387  18.047  17.771  20.600
 4477CHL1    H678388  17.951  17.746  20.629
 4477CHL1    C778389  18.042  17.759  20.446
 4477CHL1   H7A78390  18.000  17.654  20.379
 4477CHL1   H7B78391  17.958  17.820  20.425
 4477CHL1    C878392  18.164  17.755  20.391
 4477CHL1    H878393  18.198  17.663  20.410
 4477CHL1   C1478394  18.149  17.772  20.243
 4477CHL1   H1478395  18.099  17.869  20.223
 4477CHL1   C1578396  18.067  17.671  20.160
 4477CHL1  H15A78397  18.097  17.573  20.203
 4477CHL1  H15B78398  17.957  17.681  20.173
 4477CHL1   C1678399  18.117  17.691  20.016
 4477CHL1  H16A78400  18.125  17.598  19.957
 4477CHL1  H16B78401  18.041  17.747  19.960
 4477CHL1   C1778402  18.244  17.782  20.026
 4477CHL1   H1778403  18.205  17.885  20.014
 4477CHL1   C1378404  18.282  17.788  20.175
 4477CHL1   C1878405  18.353  17.680  20.190
 4477CHL1  H18A78406  18.463  17.668  20.148
 4477CHL1  H18B78407  18.352  17.633  20.274
 4477CHL1  H18C78408  18.294  17.599  20.128
 4477CHL1   C1278409  18.358  17.905  20.238
 4477CHL1  H12A78410  18.456  17.908  20.189
 4477CHL1  H12B78411  18.313  18.004  20.217
 4477CHL1   C1178412  18.380  17.880  20.389
 4477CHL1  H11A78413  18.442  17.796  20.415
 4477CHL1  H11B78414  18.450  17.957  20.426
 4477CHL1    C978415  18.250  17.853  20.466
 4477CHL1    H978416  18.197  17.950  20.463
 4477CHL1   C1078417  18.260  17.822  20.620
 4477CHL1   C1978418  18.363  17.741  20.651
 4477CHL1  H19A78419  18.338  17.668  20.570
 4477CHL1  H19B78420  18.471  17.771  20.628
 4477CHL1  H19C78421  18.380  17.680  20.745
 4477CHL1    C178422  18.288  17.950  20.694
 4477CHL1   H1A78423  18.381  17.991  20.651
 4477CHL1   H1B78424  18.208  18.017  20.658
 4477CHL1    C278425  18.299  17.943  20.847
 4477CHL1   H2A78426  18.298  18.043  20.896
 4477CHL1   H2B78427  18.387  17.880  20.875
 4477CHL1   C2078428  18.344  17.754  19.910
 4477CHL1   H2078429  18.381  17.648  19.918
 4477CHL1   C2178430  18.464  17.846  19.916
 4477CHL1  H21A78431  18.421  17.945  19.938
 4477CHL1  H21B78432  18.514  17.859  19.817
 4477CHL1  H21C78433  18.528  17.805  19.997
 4477CHL1   C2278434  18.280  17.785  19.771
 4477CHL1  H22A78435  18.177  17.745  19.763
 4477CHL1  H22B78436  18.281  17.892  19.741
 4477CHL1   C2378437  18.360  17.724  19.657
 4477CHL1  H23A78438  18.466  17.738  19.674
 4477CHL1  H23B78439  18.348  17.620  19.670
 4477CHL1   C2478440  18.328  17.779  19.513
 4477CHL1  H24A78441  18.216  17.786  19.504
 4477CHL1  H24B78442  18.378  17.865  19.480
 4477CHL1   C2578443  18.391  17.703  19.400
 4477CHL1   H2578444  18.327  17.648  19.392
 4477CHL1   C2678445  18.357  17.726  19.268
 4477CHL1  H26A78446  18.386  17.826  19.248
 4477CHL1  H26B78447  18.418  17.667  19.212
 4477CHL1  H26C78448  18.258  17.718  19.212
 4477CHL1   C2778449  18.518  17.622  19.426
 4477CHL1  H27A78450  18.523  17.549  19.511
 4477CHL1  H27B78451  18.556  17.565  19.339
 4477CHL1  H27C78452  18.572  17.711  19.446
 4478CHL1    C378453  23.003   6.277  20.907
 4478CHL1    H378454  22.903   6.282  20.856
 4478CHL1    O378455  22.998   6.229  21.043
 4478CHL1   H3'78456  23.086   6.213  21.078
 4478CHL1    C478457  23.083   6.177  20.824
 4478CHL1   H4A78458  23.175   6.168  20.869
 4478CHL1   H4B78459  23.038   6.078  20.842
 4478CHL1    C578460  23.109   6.217  20.678
 4478CHL1    C678461  23.083   6.136  20.571
 4478CHL1    H678462  23.052   6.032  20.588
 4478CHL1    C778463  23.114   6.169  20.427
 4478CHL1   H7A78464  23.190   6.100  20.384
 4478CHL1   H7B78465  23.024   6.164  20.362
 4478CHL1    C878466  23.173   6.309  20.413
 4478CHL1    H878467  23.265   6.308  20.412
 4478CHL1   C1478468  23.157   6.359  20.274
 4478CHL1   H1478469  23.046   6.371  20.269
 4478CHL1   C1578470  23.186   6.268  20.154
 4478CHL1  H15A78471  23.278   6.204  20.154
 4478CHL1  H15B78472  23.093   6.207  20.151
 4478CHL1   C1678473  23.185   6.363  20.034
 4478CHL1  H16A78474  23.272   6.348  19.967
 4478CHL1  H16B78475  23.091   6.360  19.975
 4478CHL1   C1778476  23.173   6.503  20.094
 4478CHL1   H1778477  23.065   6.531  20.093
 4478CHL1   C1378478  23.213   6.494  20.243
 4478CHL1   C1878479  23.367   6.490  20.247
 4478CHL1  H18A78480  23.403   6.421  20.168
 4478CHL1  H18B78481  23.418   6.585  20.232
 4478CHL1  H18C78482  23.407   6.475  20.344
 4478CHL1   C1278483  23.132   6.574  20.350
 4478CHL1  H12A78484  23.126   6.675  20.350
 4478CHL1  H12B78485  23.028   6.576  20.346
 4478CHL1   C1178486  23.172   6.554  20.489
 4478CHL1  H11A78487  23.275   6.581  20.516
 4478CHL1  H11B78488  23.110   6.627  20.545
 4478CHL1    C978489  23.129   6.411  20.520
 4478CHL1    H978490  23.020   6.422  20.507
 4478CHL1   C1078491  23.149   6.368  20.663
 4478CHL1   C1978492  23.280   6.398  20.684
 4478CHL1  H19A78493  23.282   6.383  20.795
 4478CHL1  H19B78494  23.336   6.327  20.639
 4478CHL1  H19C78495  23.349   6.477  20.710
 4478CHL1    C178496  23.078   6.465  20.758
 4478CHL1   H1A78497  23.129   6.564  20.749
 4478CHL1   H1B78498  22.975   6.473  20.718
 4478CHL1    C278499  23.069   6.414  20.902
 4478CHL1   H2A78500  23.006   6.479  20.965
 4478CHL1   H2B78501  23.164   6.415  20.957
 4478CHL1   C2078502  23.240   6.590  20.006
 4478CHL1   H2078503  23.350   6.588  20.013
 4478CHL1   C2178504  23.207   6.705  20.048
 4478CHL1  H21A78505  23.214   6.788  20.020
 4478CHL1  H21B78506  23.270   6.745  20.113
 4478CHL1  H21C78507  23.096   6.757  20.032
 4478CHL1   C2278508  23.198   6.576  19.855
 4478CHL1  H22A78509  23.245   6.494  19.813
 4478CHL1  H22B78510  23.091   6.581  19.860
 4478CHL1   C2378511  23.246   6.664  19.735
 4478CHL1  H23A78512  23.224   6.802  19.781
 4478CHL1  H23B78513  23.328   6.679  19.749
 4478CHL1   C2478514  23.224   6.640  19.604
 4478CHL1  H24A78515  23.290   6.565  19.591
 4478CHL1  H24B78516  23.121   6.622  19.591
 4478CHL1   C2578517  23.226   6.727  19.499
 4478CHL1   H2578518  23.346   6.741  19.538
 4478CHL1   C2678519  23.234   6.666  19.351
 4478CHL1  H26A78520  23.323   6.620  19.334
 4478CHL1  H26B78521  23.138   6.674  19.334
 4478CHL1  H26C78522  23.275   6.754  19.269
 4478CHL1   C2778523  23.151   6.863  19.493
 4478CHL1  H27A78524  23.182   6.922  19.465
 4478CHL1  H27B78525  23.058   6.846  19.454
 4478CHL1  H27C78526  23.130   6.972  19.465
 4479CHL1    C378527   9.743  11.321  20.908
 4479CHL1    H378528   9.727  11.213  20.907
 4479CHL1    O378529   9.738  11.348  21.045
 4479CHL1   H3'78530   9.803  11.291  21.090
 4479CHL1    C478531   9.873  11.360  20.856
 4479CHL1   H4A78532   9.890  11.466  20.882
 4479CHL1   H4B78533   9.952  11.302  20.904
 4479CHL1    C578534   9.865  11.320  20.711
 4479CHL1    C678535   9.957  11.258  20.654
 4479CHL1    H678536  10.030  11.257  20.729
 4479CHL1    C778537  10.014  11.273  20.522
 4479CHL1   H7A78538  10.132  11.278  20.507
 4479CHL1   H7B78539   9.983  11.186  20.532
 4479CHL1    C878540   9.930  11.338  20.419
 4479CHL1    H878541   9.974  11.438  20.395
 4479CHL1   C1478542   9.909  11.262  20.301
 4479CHL1   H1478543   9.868  11.160  20.315
 4479CHL1   C1578544  10.002  11.251  20.284
 4479CHL1  H15A78545  10.111  11.327  20.267
 4479CHL1  H15B78546  10.041  11.177  20.305
 4479CHL1   C1678547   9.954  11.229  20.125
 4479CHL1  H16A78548  10.118  11.331  20.042
 4479CHL1  H16B78549   9.986  11.134  20.088
 4479CHL1   C1778550   9.835  11.237  20.079
 4479CHL1   H1778551   9.788  11.133  20.090
 4479CHL1   C1378552   9.837  11.326  20.186
 4479CHL1   C1878553   9.901  11.456  20.141
 4479CHL1  H18A78554   9.840  11.500  20.061
 4479CHL1  H18B78555   9.904  11.532  20.220
 4479CHL1  H18C78556  10.003  11.441  20.100
 4479CHL1   C1278557   9.700  11.344  20.240
 4479CHL1  H12A78558   9.634  11.398  20.171
 4479CHL1  H12B78559   9.656  11.246  20.265
 4479CHL1   C1178560   9.697  11.413  20.374
 4479CHL1  H11A78561   9.731  11.516  20.360
 4479CHL1  H11B78562   9.589  11.417  20.399
 4479CHL1    C978563   9.790  11.347  20.476
 4479CHL1    H978564   9.755  11.242  20.488
 4479CHL1   C1078565   9.774  11.388  20.620
 4479CHL1   C1978566   9.771  11.510  20.630
 4479CHL1  H19A78567   9.899  11.524  20.545
 4479CHL1  H19B78568   9.695  11.595  20.596
 4479CHL1  H19C78569   9.785  11.548  20.736
 4479CHL1    C178570   9.641  11.363  20.683
 4479CHL1   H1A78571   9.556  11.411  20.631
 4479CHL1   H1B78572   9.627  11.256  20.668
 4479CHL1    C278573   9.633  11.394  20.834
 4479CHL1   H2A78574   9.538  11.364  20.881
 4479CHL1   H2B78575   9.654  11.500  20.857
 4479CHL1   C2078576   9.810  11.280  19.925
 4479CHL1   H2078577   9.893  11.349  19.899
 4479CHL1   C2178578   9.683  11.338  19.902
 4479CHL1  H21A78579   9.684  11.395  19.807
 4479CHL1  H21B78580   9.661  11.409  19.981
 4479CHL1  H21C78581   9.609  11.255  19.894
 4479CHL1   C2278582   9.802  11.173  19.822
 4479CHL1  H22A78583   9.906  11.190  19.837
 4479CHL1  H22B78584   9.775  11.066  19.846
 4479CHL1   C2378585   9.773  11.166  19.700
 4479CHL1  H23A78586   9.680  11.173  19.689
 4479CHL1  H23B78587   9.786  11.277  19.701
 4479CHL1   C2478588   9.824  11.060  19.583
 4479CHL1  H24A78589   9.939  11.056  19.588
 4479CHL1  H24B78590   9.822  10.978  19.594
 4479CHL1   C2578591   9.797  11.085  19.406
 4479CHL1   H2578592   9.734  11.151  19.431
 4479CHL1   C2678593   9.930  11.216  19.313
 4479CHL1  H26A78594   9.955  11.374  19.385
 4479CHL1  H26B78595   9.986  11.260  19.375
 4479CHL1  H26C78596   9.968  11.219  19.173
 4479CHL1   C2778597   9.879  11.018  19.350
 4479CHL1  H27A78598   9.862  11.023  19.245
 4479CHL1  H27B78599   9.986  11.000  19.375
 4479CHL1  H27C78600   9.828  10.931  19.398
 4480CHL1    C378601   3.623  10.571  20.905
 4480CHL1    H378602   3.513  10.576  20.885
 4480CHL1    O378603   3.645  10.558  21.045
 4480CHL1   H3'78604   3.594  10.480  21.077
 4480CHL1    C478605   3.693  10.456  20.829
 4480CHL1   H4A78606   3.801  10.457  20.851
 4480CHL1   H4B78607   3.655  10.357  20.865
 4480CHL1    C578608   3.684  10.476  20.679
 4480CHL1    C678609   3.630  10.386  20.602
 4480CHL1    H678610   3.598  10.291  20.642
 4480CHL1    C778611   3.625  10.396  20.461
 4480CHL1   H7A78612   3.649  10.297  20.411
 4480CHL1   H7B78613   3.521  10.428  20.441
 4480CHL1    C878614   3.704  10.505  20.391
 4480CHL1    H878615   3.809  10.471  20.405
 4480CHL1   C1478616   3.658  10.539  20.245
 4480CHL1   H1478617   3.551  10.575  20.250
 4480CHL1   C1578618   3.666  10.448  20.137
 4480CHL1  H15A78619   3.757  10.381  20.148
 4480CHL1  H15B78620   3.583  10.409  20.158
 4480CHL1   C1678621   3.651  10.493  20.004
 4480CHL1  H16A78622   3.732  10.446  19.942
 4480CHL1  H16B78623   3.547  10.486  19.964
 4480CHL1   C1778624   3.687  10.640  20.036
 4480CHL1   H1778625   3.595  10.701  20.030
 4480CHL1   C1378626   3.741  10.644  20.180
 4480CHL1   C1878627   3.892  10.598  20.177
 4480CHL1  H18A78628   3.900  10.503  20.121
 4480CHL1  H18B78629   3.962  10.666  20.124
 4480CHL1  H18C78630   3.935  10.584  20.278
 4480CHL1   C1278631   3.718  10.771  20.262
 4480CHL1  H12A78632   3.777  10.857  20.224
 4480CHL1  H12B78633   3.610  10.798  20.256
 4480CHL1   C1178634   3.761  10.749  20.408
 4480CHL1  H11A78635   3.870  10.729  20.415
 4480CHL1  H11B78636   3.752  10.845  20.460
 4480CHL1    C978637   3.689  10.631  20.475
 4480CHL1    H978638   3.579  10.650  20.475
 4480CHL1   C1078639   3.734  10.609  20.623
 4480CHL1   C1978640   3.888  10.604  20.631
 4480CHL1  H19A78641   3.923  10.703  20.598
 4480CHL1  H19B78642   3.927  10.596  20.734
 4480CHL1  H19C78643   3.939  10.533  20.563
 4480CHL1    C178644   3.680  10.730  20.710
 4480CHL1   H1A78645   3.745  10.815  20.679
 4480CHL1   H1B78646   3.575  10.752  20.679
 4480CHL1    C278647   3.686  10.705  20.861
 4480CHL1   H2A78648   3.628  10.787  20.908
 4480CHL1   H2B78649   3.793  10.707  20.890
 4480CHL1   C2078650   3.769  10.699  19.922
 4480CHL1   H2078651   3.864  10.644  19.920
 4480CHL1   C2178652   3.802  10.845  19.952
 4480CHL1  H21A78653   3.877  10.856  20.032
 4480CHL1  H21B78654   3.710  10.898  19.982
 4480CHL1  H21C78655   3.847  10.900  19.867
 4480CHL1   C2278656   3.709  10.689  19.780
 4480CHL1  H22A78657   3.653  10.595  19.769
 4480CHL1  H22B78658   3.628  10.764  19.767
 4480CHL1   C2378659   3.809  10.692  19.661
 4480CHL1  H23A78660   3.843  10.796  19.642
 4480CHL1  H23B78661   3.897  10.626  19.680
 4480CHL1   C2478662   3.733  10.637  19.537
 4480CHL1  H24A78663   3.705  10.535  19.571
 4480CHL1  H24B78664   3.646  10.700  19.506
 4480CHL1   C2578665   3.818  10.619  19.409
 4480CHL1   H2578666   3.899  10.549  19.439
 4480CHL1   C2678667   3.736  10.574  19.285
 4480CHL1  H26A78668   3.677  10.658  19.243
 4480CHL1  H26B78669   3.811  10.552  19.206
 4480CHL1  H26C78670   3.672  10.483  19.294
 4480CHL1   C2778671   3.892  10.749  19.370
 4480CHL1  H27A78672   3.966  10.737  19.288
 4480CHL1  H27B78673   3.817  10.823  19.335
 4480CHL1  H27C78674   3.956  10.789  19.452
 4481CHL1    C378675  12.731   7.601  20.906
 4481CHL1    H378676  12.637   7.640  20.860
 4481CHL1    O378677  12.719   7.573  21.045
 4481CHL1   H3'78678  12.682   7.648  21.094
 4481CHL1    C478679  12.769   7.466  20.843
 4481CHL1   H4A78680  12.854   7.426  20.903
 4481CHL1   H4B78681  12.682   7.398  20.856
 4481CHL1    C578682  12.796   7.482  20.694
 4481CHL1    C678683  12.730   7.406  20.601
 4481CHL1    H678684  12.658   7.326  20.626
 4481CHL1    C778685  12.744   7.420  20.453
 4481CHL1   H7A78686  12.758   7.320  20.409
 4481CHL1   H7B78687  12.651   7.459  20.404
 4481CHL1    C878688  12.863   7.512  20.416
 4481CHL1    H878689  12.959   7.456  20.420
 4481CHL1   C1478690  12.842   7.562  20.275
 4481CHL1   H1478691  12.753   7.629  20.272
 4481CHL1   C1578692  12.804   7.456  20.169
 4481CHL1  H15A78693  12.869   7.366  20.170
 4481CHL1  H15B78694  12.699   7.424  20.180
 4481CHL1   C1678695  12.829   7.530  20.036
 4481CHL1  H16A78696  12.903   7.471  19.981
 4481CHL1  H16B78697  12.740   7.542  19.969
 4481CHL1   C1778698  12.909   7.661  20.068
 4481CHL1   H1778699  12.831   7.738  20.073
 4481CHL1   C1378700  12.958   7.643  20.216
 4481CHL1   C1878701  13.083   7.554  20.221
 4481CHL1  H18A78702  13.161   7.611  20.198
 4481CHL1  H18B78703  13.114   7.527  20.323
 4481CHL1  H18C78704  13.085   7.469  20.150
 4481CHL1   C1278705  12.967   7.768  20.305
 4481CHL1  H12A78706  13.043   7.838  20.274
 4481CHL1  H12B78707  12.871   7.821  20.291
 4481CHL1   C1178708  12.987   7.733  20.452
 4481CHL1  H11A78709  13.083   7.685  20.462
 4481CHL1  H11B78710  12.988   7.824  20.516
 4481CHL1    C978711  12.879   7.636  20.506
 4481CHL1    H978712  12.788   7.700  20.490
 4481CHL1   C1078713  12.886   7.604  20.658
 4481CHL1   C1978714  13.025   7.557  20.706
 4481CHL1  H19A78715  13.021   7.534  20.815
 4481CHL1  H19B78716  13.057   7.462  20.659
 4481CHL1  H19C78717  13.104   7.632  20.687
 4481CHL1    C178718  12.839   7.734  20.733
 4481CHL1   H1A78719  12.908   7.821  20.733
 4481CHL1   H1B78720  12.744   7.773  20.688
 4481CHL1    C278721  12.834   7.712  20.884
 4481CHL1   H2A78722  12.805   7.810  20.928
 4481CHL1   H2B78723  12.931   7.686  20.933
 4481CHL1   C2078724  13.000   7.711  19.953
 4481CHL1   H2078725  13.077   7.633  19.942
 4481CHL1   C2178726  13.029   7.842  19.997
 4481CHL1  H21A78727  13.100   7.898  19.952
 4481CHL1  H21B78728  13.073   7.825  20.100
 4481CHL1  H21C78729  12.967   7.921  20.017
 4481CHL1   C2278730  12.930   7.723  19.820
 4481CHL1  H22A78731  12.911   7.622  19.781
 4481CHL1  H22B78732  12.838   7.775  19.846
 4481CHL1   C2378733  12.988   7.789  19.706
 4481CHL1  H23A78734  13.007   7.903  19.709
 4481CHL1  H23B78735  13.085   7.733  19.717
 4481CHL1   C2478736  12.928   7.764  19.572
 4481CHL1  H24A78737  12.975   7.669  19.527
 4481CHL1  H24B78738  12.829   7.776  19.576
 4481CHL1   C2578739  12.952   7.874  19.491
 4481CHL1   H2578740  12.978   7.976  19.538
 4481CHL1   C2678741  13.032   7.831  19.406
 4481CHL1  H26A78742  13.064   7.824  19.327
 4481CHL1  H26B78743  13.080   7.920  19.276
 4481CHL1  H26C78744  13.111   7.881  19.492
 4481CHL1   C2778745  12.866   7.889  19.366
 4481CHL1  H27A78746  12.892   7.812  19.287
 4481CHL1  H27B78747  12.772   7.874  19.408
 4481CHL1  H27C78748  12.875   7.994  19.323
 4482CHL1    C378749  20.078   4.395  20.907
 4482CHL1    H378750  20.168   4.333  20.892
 4482CHL1    O378751  20.049   4.401  21.045
 4482CHL1   H3'78752  20.007   4.320  21.076
 4482CHL1    C478753  20.102   4.536  20.849
 4482CHL1   H4A78754  20.013   4.601  20.860
 4482CHL1   H4B78755  20.186   4.585  20.905
 4482CHL1    C578756  20.125   4.517  20.702
 4482CHL1    C678757  20.237   4.558  20.645
 4482CHL1    H678758  20.310   4.605  20.713
 4482CHL1    C778759  20.261   4.558  20.497
 4482CHL1   H7A78760  20.284   4.658  20.474
 4482CHL1   H7B78761  20.353   4.504  20.465
 4482CHL1    C878762  20.132   4.523  20.416
 4482CHL1    H878763  20.069   4.614  20.420
 4482CHL1   C1478764  20.169   4.481  20.272
 4482CHL1   H1478765  20.237   4.393  20.274
 4482CHL1   C1578766  20.254   4.578  20.185
 4482CHL1  H15A78767  20.193   4.669  20.193
 4482CHL1  H15B78768  20.357   4.603  20.221
 4482CHL1   C1678769  20.238   4.523  20.041
 4482CHL1  H16A78770  20.222   4.608  19.972
 4482CHL1  H16B78771  20.327   4.467  20.006
 4482CHL1   C1778772  20.118   4.421  20.042
 4482CHL1   H1778773  20.171   4.323  20.042
 4482CHL1   C1378774  20.048   4.441  20.183
 4482CHL1   C1878775  19.955   4.560  20.169
 4482CHL1  H18A78776  19.993   4.633  20.094
 4482CHL1  H18B78777  19.849   4.537  20.139
 4482CHL1  H18C78778  19.956   4.617  20.266
 4482CHL1   C1278779  19.973   4.324  20.256
 4482CHL1  H12A78780  19.882   4.296  20.200
 4482CHL1  H12B78781  20.040   4.235  20.270
 4482CHL1   C1178782  19.927   4.360  20.400
 4482CHL1  H11A78783  19.841   4.431  20.406
 4482CHL1  H11B78784  19.886   4.267  20.448
 4482CHL1    C978785  20.048   4.416  20.483
 4482CHL1    H978786  20.123   4.333  20.492
 4482CHL1   C1078787  20.008   4.451  20.627
 4482CHL1   C1978788  19.889   4.551  20.636
 4482CHL1  H19A78789  19.910   4.650  20.594
 4482CHL1  H19B78790  19.800   4.505  20.588
 4482CHL1  H19C78791  19.857   4.570  20.740
 4482CHL1    C178792  19.977   4.313  20.692
 4482CHL1   H1A78793  19.894   4.256  20.645
 4482CHL1   H1B78794  20.061   4.245  20.669
 4482CHL1    C278795  19.960   4.326  20.843
 4482CHL1   H2A78796  19.956   4.221  20.875
 4482CHL1   H2B78797  19.866   4.380  20.868
 4482CHL1   C2078798  20.035   4.434  19.909
 4482CHL1   H2078799  20.001   4.539  19.892
 4482CHL1   C2178800  19.916   4.336  19.910
 4482CHL1  H21A78801  19.842   4.359  19.989
 4482CHL1  H21B78802  19.962   4.237  19.934
 4482CHL1  H21C78803  19.867   4.335  19.810
 4482CHL1   C2278804  20.118   4.401  19.783
 4482CHL1  H22A78805  20.203   4.471  19.784
 4482CHL1  H22B78806  20.154   4.296  19.787
 4482CHL1   C2378807  20.041   4.424  19.651
 4482CHL1  H23A78808  19.967   4.342  19.641
 4482CHL1  H23B78809  19.988   4.521  19.647
 4482CHL1   C2478810  20.127   4.422  19.522
 4482CHL1  H24A78811  20.214   4.489  19.533
 4482CHL1  H24B78812  20.171   4.321  19.506
 4482CHL1   C2578813  20.060   4.473  19.391
 4482CHL1   H2578814  20.002   4.568  19.403
 4482CHL1   C2678815  20.165   4.503  19.281
 4482CHL1  H26A78816  20.113   4.516  19.183
 4482CHL1  H26B78817  20.230   4.589  19.308
 4482CHL1  H26C78818  20.235   4.417  19.281
 4482CHL1   C2778819  19.963   4.371  19.329
 4482CHL1  H27A78820  20.023   4.286  19.290
 4482CHL1  H27B78821  19.882   4.339  19.398
 4482CHL1  H27C78822  19.924   4.420  19.237
 4483CHL1    C378823  22.538  20.197  20.906
 4483CHL1    H378824  22.514  20.090  20.888
 4483CHL1    O378825  22.528  20.223  21.045
 4483CHL1   H3'78826  22.435  20.218  21.070
 4483CHL1    C478827  22.683  20.213  20.860
 4483CHL1   H4A78828  22.726  20.313  20.883
 4483CHL1   H4B78829  22.743  20.139  20.917
 4483CHL1    C578830  22.695  20.176  20.714
 4483CHL1    C678831  22.781  20.081  20.670
 4483CHL1    H678832  22.847  20.029  20.743
 4483CHL1    C778833  22.781  20.040  20.525
 4483CHL1   H7A78834  22.881  20.004  20.496
 4483CHL1   H7B78835  22.709  19.960  20.500
 4483CHL1    C878836  22.735  20.150  20.425
 4483CHL1    H878837  22.809  20.232  20.430
 4483CHL1   C1478838  22.714  20.084  20.285
 4483CHL1   H1478839  22.636  20.018  20.288
 4483CHL1   C1578840  22.840  20.008  20.221
 4483CHL1  H15A78841  22.933  20.062  20.246
 4483CHL1  H15B78842  22.850  19.918  20.270
 4483CHL1   C1678843  22.809  19.993  20.085
 4483CHL1  H16A78844  22.915  20.006  20.034
 4483CHL1  H16B78845  22.796  19.898  20.046
 4483CHL1   C1778846  22.679  20.096  20.052
 4483CHL1   H1778847  22.606  20.020  20.061
 4483CHL1   C1378848  22.660  20.180  20.172
 4483CHL1   C1878849  22.722  20.297  20.133
 4483CHL1  H18A78850  22.727  20.379  20.080
 4483CHL1  H18B78851  22.774  20.346  20.255
 4483CHL1  H18C78852  22.802  20.272  20.098
 4483CHL1   C1278853  22.541  20.229  20.214
 4483CHL1  H12A78854  22.514  20.310  20.128
 4483CHL1  H12B78855  22.461  20.170  20.213
 4483CHL1   C1178856  22.530  20.263  20.369
 4483CHL1  H11A78857  22.591  20.325  20.351
 4483CHL1  H11B78858  22.433  20.307  20.390
 4483CHL1    C978859  22.605  20.206  20.477
 4483CHL1    H978860  22.535  20.124  20.473
 4483CHL1   C1078861  22.599  20.256  20.625
 4483CHL1   C1978862  22.663  20.376  20.655
 4483CHL1  H19A78863  22.665  20.435  20.749
 4483CHL1  H19B78864  22.759  20.405  20.592
 4483CHL1  H19C78865  22.584  20.444  20.607
 4483CHL1    C178866  22.453  20.256  20.676
 4483CHL1   H1A78867  22.393  20.330  20.618
 4483CHL1   H1B78868  22.421  20.153  20.651
 4483CHL1    C278869  22.444  20.287  20.827
 4483CHL1   H2A78870  22.340  20.281  20.865
 4483CHL1   H2B78871  22.484  20.389  20.847
 4483CHL1   C2078872  22.652  20.162  19.904
 4483CHL1   H2078873  22.727  20.222  19.871
 4483CHL1   C2178874  22.540  20.244  19.883
 4483CHL1  H21A78875  22.557  20.351  19.892
 4483CHL1  H21B78876  22.463  20.206  19.951
 4483CHL1  H21C78877  22.507  20.226  19.781
 4483CHL1   C2278878  22.687  20.059  19.793
 4483CHL1  H22A78879  22.788  20.011  19.805
 4483CHL1  H22B78880  22.614  19.984  19.822
 4483CHL1   C2378881  22.685  20.099  19.643
 4483CHL1  H23A78882  22.587  20.135  19.608
 4483CHL1  H23B78883  22.752  20.183  19.619
 4483CHL1   C2478884  22.720  19.986  19.546
 4483CHL1  H24A78885  22.645  19.913  19.581
 4483CHL1  H24B78886  22.698  20.017  19.441
 4483CHL1   C2578887  22.860  19.931  19.566
 4483CHL1   H2578888  22.882  19.925  19.676
 4483CHL1   C2678889  22.869  19.793  19.497
 4483CHL1  H26A78890  22.810  19.804  19.403
 4483CHL1  H26B78891  22.976  19.767  19.477
 4483CHL1  H26C78892  22.823  19.718  19.566
 4483CHL1   C2778893  22.960  20.030  19.504
 4483CHL1  H27A78894  23.049  19.978  19.464
 4483CHL1  H27B78895  22.914  20.072  19.413
 4483CHL1  H27C78896  22.983  20.106  19.578
 4484CHL1    C378897  14.194  16.238  20.906
 4484CHL1    H378898  14.250  16.143  20.889
 4484CHL1    O378899  14.195  16.266  21.045
 4484CHL1   H3'78900  14.287  16.278  21.076
 4484CHL1    C478901  14.263  16.350  20.834
 4484CHL1   H4A78902  14.205  16.439  20.863
 4484CHL1   H4B78903  14.367  16.356  20.870
 4484CHL1    C578904  14.264  16.307  20.692
 4484CHL1    C678905  14.374  16.316  20.618
 4484CHL1    H678906  14.468  16.342  20.666
 4484CHL1    C778907  14.373  16.286  20.468
 4484CHL1   H7A78908  14.455  16.341  20.413
 4484CHL1   H7B78909  14.405  16.180  20.449
 4484CHL1    C878910  14.246  16.311  20.401
 4484CHL1    H878911  14.232  16.418  20.396
 4484CHL1   C1478912  14.256  16.260  20.258
 4484CHL1   H1478913  14.271  16.151  20.259
 4484CHL1   C1578914  14.368  16.301  20.172
 4484CHL1  H15A78915  14.403  16.407  20.172
 4484CHL1  H15B78916  14.432  16.261  20.181
 4484CHL1   C1678917  14.329  16.237  20.038
 4484CHL1  H16A78918  14.352  16.320  19.998
 4484CHL1  H16B78919  14.388  16.176  19.985
 4484CHL1   C1778920  14.177  16.214  20.038
 4484CHL1   H1778921  14.174  16.106  20.053
 4484CHL1   C1378922  14.132  16.271  20.176
 4484CHL1   C1878923  14.107  16.388  20.175
 4484CHL1  H18A78924  14.137  16.457  20.143
 4484CHL1  H18B78925  14.053  16.416  20.056
 4484CHL1  H18C78926  14.117  16.474  20.225
 4484CHL1   C1278927  14.009  16.218  20.243
 4484CHL1  H12A78928  13.914  16.253  20.198
 4484CHL1  H12B78929  14.001  16.109  20.234
 4484CHL1   C1178930  14.001  16.258  20.392
 4484CHL1  H11A78931  13.961  16.359  20.405
 4484CHL1  H11B78932  13.917  16.199  20.432
 4484CHL1    C978933  14.130  16.248  20.478
 4484CHL1    H978934  14.156  16.141  20.489
 4484CHL1   C1078935  14.120  16.298  20.626
 4484CHL1   C1978936  14.032  16.417  20.632
 4484CHL1  H19A78937  13.942  16.431  20.588
 4484CHL1  H19B78938  14.040  16.498  20.715
 4484CHL1  H19C78939  14.080  16.455  20.537
 4484CHL1    C178940  14.039  16.199  20.708
 4484CHL1   H1A78941  13.936  16.209  20.666
 4484CHL1   H1B78942  14.074  16.096  20.689
 4484CHL1    C278943  14.048  16.225  20.859
 4484CHL1   H2A78944  13.989  16.148  20.913
 4484CHL1   H2B78945  13.992  16.317  20.883
 4484CHL1   C2078946  14.096  16.232  19.906
 4484CHL1   H2078947  14.077  16.341  19.897
 4484CHL1   C2178948  13.951  16.176  19.912
 4484CHL1  H21A78949  13.886  16.219  19.991
 4484CHL1  H21B78950  13.952  16.065  19.912
 4484CHL1  H21C78951  13.892  16.212  19.825
 4484CHL1   C2278952  14.169  16.173  19.780
 4484CHL1  H22A78953  14.244  16.242  19.754
 4484CHL1  H22B78954  14.220  16.079  19.809
 4484CHL1   C2378955  14.081  16.145  19.652
 4484CHL1  H23A78956  14.030  16.048  19.670
 4484CHL1  H23B78957  13.999  16.220  19.643
 4484CHL1   C2478958  14.162  16.132  19.520
 4484CHL1  H24A78959  14.193  16.232  19.483
 4484CHL1  H24B78960  14.255  16.072  19.534
 4484CHL1   C2578961  14.081  16.079  19.402
 4484CHL1   H2578962  14.069  15.972  19.428
 4484CHL1   C2678963  13.943  16.139  19.377
 4484CHL1  H26A78964  13.896  16.061  19.314
 4484CHL1  H26B78965  13.880  16.152  19.467
 4484CHL1  H26C78966  13.948  16.234  19.318
 4484CHL1   C2778967  14.157  16.099  19.269
 4484CHL1  H27A78968  14.185  16.206  19.253
 4484CHL1  H27B78969  14.246  16.033  19.278
 4484CHL1  H27C78970  14.090  16.073  19.183
 4485CHL1    C378971  20.654  12.123  20.908
 4485CHL1    H378972  20.631  12.014  20.905
 4485CHL1    O378973  20.646  12.164  21.043
 4485CHL1   H3'78974  20.578  12.233  21.045
 4485CHL1    C478975  20.793  12.127  20.851
 4485CHL1   H4A78976  20.850  12.220  20.870
 4485CHL1   H4B78977  20.846  12.046  20.908
 4485CHL1    C578978  20.793  12.101  20.702
 4485CHL1    C678979  20.891  12.023  20.654
 4485CHL1    H678980  20.965  11.981  20.725
 4485CHL1    C778981  20.910  11.987  20.509
 4485CHL1   H7A78982  21.010  12.016  20.480
 4485CHL1   H7B78983  20.907  11.876  20.500
 4485CHL1    C878984  20.807  12.062  20.414
 4485CHL1    H878985  20.841  12.167  20.396
 4485CHL1   C1478986  20.785  11.992  20.279
 4485CHL1   H1478987  20.747  11.889  20.299
 4485CHL1   C1578988  20.888  11.960  20.208
 4485CHL1  H15A78989  20.936  12.028  20.187
 4485CHL1  H15B78990  20.955  11.868  20.243
 4485CHL1   C1678991  20.847  11.956  20.059
 4485CHL1  H16A78992  20.879  12.029  20.000
 4485CHL1  H16B78993  20.888  11.858  20.003
 4485CHL1   C1778994  20.703  11.997  20.063
 4485CHL1   H1778995  20.635  11.935  20.107
 4485CHL1   C1378996  20.694  12.062  20.182
 4485CHL1   C1878997  20.747  12.198  20.141
 4485CHL1  H18A78998  20.681  12.251  20.071
 4485CHL1  H18B78999  20.764  12.257  20.231
 4485CHL1  H18C79000  20.845  12.199  20.091
 4485CHL1   C1279001  20.559  12.056  20.245
 4485CHL1  H12A79002  20.491  12.113  20.181
 4485CHL1  H12B79003  20.517  11.958  20.254
 4485CHL1   C1179004  20.558  12.125  20.380
 4485CHL1  H11A79005  20.583  12.230  20.351
 4485CHL1  H11B79006  20.455  12.114  20.424
 4485CHL1    C979007  20.668  12.076  20.482
 4485CHL1    H979008  20.639  11.974  20.516
 4485CHL1   C1079009  20.678  12.158  20.613
 4485CHL1   C1979010  20.714  12.305  20.585
 4485CHL1  H19A79011  20.629  12.357  20.538
 4485CHL1  H19B79012  20.737  12.357  20.680
 4485CHL1  H19C79013  20.798  12.328  20.517
 4485CHL1    C179014  20.544  12.143  20.688
 4485CHL1   H1A79015  20.456  12.175  20.627
 4485CHL1   H1B79016  20.534  12.035  20.710
 4485CHL1    C279017  20.556  12.204  20.825
 4485CHL1   H2A79018  20.458  12.189  20.874
 4485CHL1   H2B79019  20.579  12.313  20.820
 4485CHL1   C2079020  20.636  12.018  19.919
 4485CHL1   H2079021  20.708  12.070  19.866
 4485CHL1   C2179022  20.501  12.067  19.928
 4485CHL1  H21A79023  20.439  11.987  19.974
 4485CHL1  H21B79024  20.468  12.093  19.826
 4485CHL1  H21C79025  20.496  12.159  19.987
 4485CHL1   C2279026  20.613  11.909  19.823
 4485CHL1  H22A79027  20.716  11.823  19.816
 4485CHL1  H22B79028  20.521  11.830  19.858
 4485CHL1   C2379029  20.604  11.929  19.673
 4485CHL1  H23A79030  20.555  11.858  19.625
 4485CHL1  H23B79031  20.525  11.980  19.671
 4485CHL1   C2479032  20.726  11.921  19.610
 4485CHL1  H24A79033  20.753  12.004  19.673
 4485CHL1  H24B79034  20.797  11.839  19.631
 4485CHL1   C2579035  20.703  11.936  19.462
 4485CHL1   H2579036  20.649  11.853  19.421
 4485CHL1   C2679037  20.619  12.059  19.434
 4485CHL1  H26A79038  20.535  12.069  19.501
 4485CHL1  H26B79039  20.685  12.143  19.457
 4485CHL1  H26C79040  20.573  12.068  19.334
 4485CHL1   C2779041  20.831  11.945  19.382
 4485CHL1  H27A79042  20.869  12.038  19.405
 4485CHL1  H27B79043  20.902  11.865  19.408
 4485CHL1  H27C79044  20.808  11.944  19.274
 4486CHL1    C379045  21.099   2.304  20.903
 4486CHL1    H379046  21.018   2.371  20.869
 4486CHL1    O379047  21.082   2.282  21.044
 4486CHL1   H3'79048  21.146   2.214  21.072
 4486CHL1    C479049  21.084   2.176  20.817
 4486CHL1   H4A79050  21.163   2.107  20.853
 4486CHL1   H4B79051  20.983   2.130  20.827
 4486CHL1    C579052  21.098   2.204  20.669
 4486CHL1    C679053  20.994   2.183  20.588
 4486CHL1    H679054  20.899   2.143  20.630
 4486CHL1    C779055  21.005   2.208  20.442
 4486CHL1   H7A79056  20.971   2.118  20.386
 4486CHL1   H7B79057  20.942   2.297  20.418
 4486CHL1    C879058  21.148   2.243  20.388
 4486CHL1    H879059  21.198   2.147  20.374
 4486CHL1   C1479060  21.141   2.308  20.249
 4486CHL1   H1479061  21.076   2.397  20.260
 4486CHL1   C1579062  21.077   2.235  20.133
 4486CHL1  H15A79063  21.128   2.148  20.137
 4486CHL1  H15B79064  20.968   2.221  20.141
 4486CHL1   C1679065  21.125   2.303  20.007
 4486CHL1  H16A79066  21.163   2.231  19.932
 4486CHL1  H16B79067  21.043   2.348  19.950
 4486CHL1   C1779068  21.231   2.409  20.056
 4486CHL1   H1779069  21.179   2.503  20.087
 4486CHL1   C1379070  21.278   2.353  20.193
 4486CHL1   C1879071  21.374   2.230  20.175
 4486CHL1  H18A79072  21.388   2.178  20.272
 4486CHL1  H18B79073  21.341   2.153  20.101
 4486CHL1  H18C79074  21.474   2.258  20.138
 4486CHL1   C1279075  21.329   2.460  20.294
 4486CHL1  H12A79076  21.418   2.519  20.265
 4486CHL1  H12B79077  21.252   2.541  20.309
 4486CHL1   C1179078  21.356   2.393  20.432
 4486CHL1  H11A79079  21.435   2.316  20.425
 4486CHL1  H11B79080  21.397   2.475  20.495
 4486CHL1    C979081  21.225   2.332  20.489
 4486CHL1    H979082  21.163   2.423  20.501
 4486CHL1   C1079083  21.227   2.275  20.630
 4486CHL1   C1979084  21.342   2.173  20.640
 4486CHL1  H19A79085  21.356   2.136  20.744
 4486CHL1  H19B79086  21.310   2.093  20.571
 4486CHL1  H19C79087  21.442   2.205  20.603
 4486CHL1    C179088  21.253   2.401  20.722
 4486CHL1   H1A79089  21.355   2.443  20.707
 4486CHL1   H1B79090  21.189   2.487  20.696
 4486CHL1    C279091  21.228   2.380  20.873
 4486CHL1   H2A79092  21.226   2.475  20.931
 4486CHL1   H2B79093  21.309   2.314  20.906
 4486CHL1   C2079094  21.336   2.436  19.949
 4486CHL1   H2079095  21.365   2.339  19.905
 4486CHL1   C2179096  21.448   2.511  20.003
 4486CHL1  H21A79097  21.411   2.589  20.061
 4486CHL1  H21B79098  21.491   2.592  19.944
 4486CHL1  H21C79099  21.535   2.459  20.050
 4486CHL1   C2279100  21.275   2.512  19.834
 4486CHL1  H22A79101  21.166   2.499  19.830
 4486CHL1  H22B79102  21.276   2.608  19.861
 4486CHL1   C2379103  21.341   2.485  19.702
 4486CHL1  H23A79104  21.442   2.529  19.701
 4486CHL1  H23B79105  21.343   2.375  19.683
 4486CHL1   C2479106  21.267   2.568  19.598
 4486CHL1  H24A79107  21.158   2.566  19.618
 4486CHL1  H24B79108  21.298   2.668  19.619
 4486CHL1   C2579109  21.312   2.541  19.453
 4486CHL1   H2579110  21.283   2.436  19.430
 4486CHL1   C2679111  21.248   2.639  19.354
 4486CHL1  H26A79112  21.234   2.582  19.261
 4486CHL1  H26B79113  21.144   2.661  19.387
 4486CHL1  H26C79114  21.306   2.733  19.332
 4486CHL1   C2779115  21.459   2.558  19.433
 4486CHL1  H27A79116  21.487   2.550  19.327
 4486CHL1  H27B79117  21.491   2.660  19.467
 4486CHL1  H27C79118  21.508   2.476  19.487
 4487CHL1    C379119  15.535  20.607  20.905
 4487CHL1    H379120  15.482  20.521  20.858
 4487CHL1    O379121  15.544  20.590  21.045
 4487CHL1   H3'79122  15.457  20.598  21.083
 4487CHL1    C479123  15.677  20.608  20.851
 4487CHL1   H4A79124  15.718  20.698  20.902
 4487CHL1   H4B79125  15.730  20.519  20.893
 4487CHL1    C579126  15.685  20.622  20.698
 4487CHL1    C679127  15.746  20.529  20.622
 4487CHL1    H679128  15.791  20.443  20.676
 4487CHL1    C779129  15.744  20.540  20.469
 4487CHL1   H7A79130  15.838  20.506  20.420
 4487CHL1   H7B79131  15.660  20.476  20.434
 4487CHL1    C879132  15.701  20.678  20.411
 4487CHL1    H879133  15.786  20.750  20.418
 4487CHL1   C1479134  15.650  20.663  20.266
 4487CHL1   H1479135  15.552  20.610  20.280
 4487CHL1   C1579136  15.743  20.594  20.164
 4487CHL1  H15A79137  15.846  20.638  20.178
 4487CHL1  H15B79138  15.742  20.484  20.178
 4487CHL1   C1679139  15.681  20.626  20.026
 4487CHL1  H16A79140  15.755  20.659  19.949
 4487CHL1  H16B79141  15.627  20.535  19.992
 4487CHL1   C1779142  15.575  20.736  20.051
 4487CHL1   H1779143  15.474  20.690  20.056
 4487CHL1   C1379144  15.608  20.785  20.189
 4487CHL1   C1879145  15.721  20.858  20.174
 4487CHL1  H18A79146  15.818  20.840  20.119
 4487CHL1  H18B79147  15.680  20.939  20.116
 4487CHL1  H18C79148  15.746  20.896  20.277
 4487CHL1   C1279149  15.502  20.858  20.270
 4487CHL1  H12A79150  15.481  20.956  20.225
 4487CHL1  H12B79151  15.404  20.809  20.257
 4487CHL1   C1179152  15.536  20.869  20.421
 4487CHL1  H11A79153  15.619  20.941  20.434
 4487CHL1  H11B79154  15.444  20.904  20.471
 4487CHL1    C979155  15.582  20.735  20.488
 4487CHL1    H979156  15.491  20.671  20.473
 4487CHL1   C1079157  15.606  20.742  20.640
 4487CHL1   C1979158  15.693  20.853  20.670
 4487CHL1  H19A79159  15.724  20.873  20.776
 4487CHL1  H19B79160  15.790  20.833  20.613
 4487CHL1  H19C79161  15.660  20.956  20.636
 4487CHL1    C179162  15.471  20.752  20.713
 4487CHL1   H1A79163  15.417  20.843  20.685
 4487CHL1   H1B79164  15.415  20.670  20.664
 4487CHL1    C279165  15.470  20.739  20.867
 4487CHL1   H2A79166  15.365  20.747  20.902
 4487CHL1   H2B79167  15.527  20.819  20.920
 4487CHL1   C2079168  15.570  20.832  19.930
 4487CHL1   H2079169  15.671  20.877  19.915
 4487CHL1   C2179170  15.476  20.946  19.955
 4487CHL1  H21A79171  15.522  21.028  20.018
 4487CHL1  H21B79172  15.391  20.909  20.015
 4487CHL1  H21C79173  15.435  20.995  19.862
 4487CHL1   C2279174  15.537  20.755  19.802
 4487CHL1  H22A79175  15.618  20.679  19.792
 4487CHL1  H22B79176  15.437  20.706  19.801
 4487CHL1   C2379177  15.537  20.839  19.673
 4487CHL1  H23A79178  15.447  20.902  19.659
 4487CHL1  H23B79179  15.623  20.908  19.668
 4487CHL1   C2479180  15.552  20.759  19.542
 4487CHL1  H24A79181  15.568  20.838  19.465
 4487CHL1  H24B79182  15.640  20.691  19.548
 4487CHL1   C2579183  15.435  20.671  19.495
 4487CHL1   H2579184  15.411  20.586  19.563
 4487CHL1   C2679185  15.309  20.754  19.474
 4487CHL1  H26A79186  15.341  20.820  19.391
 4487CHL1  H26B79187  15.227  20.688  19.439
 4487CHL1  H26C79188  15.272  20.815  19.559
 4487CHL1   C2779189  15.466  20.606  19.358
 4487CHL1  H27A79190  15.383  20.536  19.334
 4487CHL1  H27B79191  15.465  20.678  19.274
 4487CHL1  H27C79192  15.560  20.549  19.352
 4488CHL1    C379193   0.630  17.541  20.906
 4488CHL1    H379194   0.720  17.571  20.901
 4488CHL1    O379195   0.628  17.505  21.066
 4488CHL1   H3'79196   0.592  17.544  21.130
 4488CHL1    C479197   0.511  17.646  20.872
 4488CHL1   H4A79198   0.409  17.613  20.905
 4488CHL1   H4B79199   0.541  17.716  20.950
 4488CHL1    C579200   0.505  17.683  20.727
 4488CHL1    C679201   0.527  17.807  20.691
 4488CHL1    H679202   0.531  17.890  20.764
 4488CHL1    C779203   0.520  17.847  20.549
 4488CHL1   H7A79204   0.495  17.946  20.528
 4488CHL1   H7B79205   0.609  17.874  20.505
 4488CHL1    C879206   0.445  17.750  20.457
 4488CHL1    H879207   0.336  17.740  20.466
 4488CHL1   C1479208   0.481  17.790  20.318
 4488CHL1   H1479209   0.590  17.773  20.317
 4488CHL1   C1579210   0.488  17.934  20.275
 4488CHL1  H15A79211   0.402  17.971  20.272
 4488CHL1  H15B79212   0.565  17.991  20.320
 4488CHL1   C1679213   0.499  17.940  20.123
 4488CHL1  H16A79214   0.420  18.011  20.081
 4488CHL1  H16B79215   0.586  17.972  20.083
 4488CHL1   C1779216   0.475  17.788  20.077
 4488CHL1   H1779217   0.578  17.755  20.065
 4488CHL1   C1379218   0.428  17.711  20.206
 4488CHL1   C1879219   0.286  17.671  20.223
 4488CHL1  H18A79220   0.225  17.627  20.149
 4488CHL1  H18B79221   0.239  17.680  20.323
 4488CHL1  H18C79222   0.240  17.733  20.190
 4488CHL1   C1279223   0.493  17.587  20.227
 4488CHL1  H12A79224   0.422  17.543  20.140
 4488CHL1  H12B79225   0.591  17.566  20.190
 4488CHL1   C1179226   0.490  17.523  20.373
 4488CHL1  H11A79227   0.391  17.481  20.390
 4488CHL1  H11B79228   0.556  17.433  20.382
 4488CHL1    C979229   0.510  17.616  20.483
 4488CHL1    H979230   0.618  17.640  20.480
 4488CHL1   C1079231   0.486  17.570  20.624
 4488CHL1   C1979232   0.325  17.542  20.630
 4488CHL1  H19A79233   0.303  17.448  20.577
 4488CHL1  H19B79234   0.300  17.515  20.738
 4488CHL1  H19C79235   0.264  17.612  20.597
 4488CHL1    C179236   0.608  17.465  20.654
 4488CHL1   H1A79237   0.586  17.361  20.601
 4488CHL1   H1B79238   0.692  17.511  20.646
 4488CHL1    C279239   0.641  17.414  20.776
 4488CHL1   H2A79240   0.769  17.393  20.728
 4488CHL1   H2B79241   0.582  17.308  20.793
 4488CHL1   C2079242   0.398  17.781  19.942
 4488CHL1   H2079243   0.302  17.819  19.955
 4488CHL1   C2179244   0.359  17.650  19.896
 4488CHL1  H21A79245   0.418  17.628  19.821
 4488CHL1  H21B79246   0.293  17.637  19.816
 4488CHL1  H21C79247   0.363  17.566  19.963
 4488CHL1   C2279248   0.460  17.865  19.822
 4488CHL1  H22A79249   0.446  17.969  19.846
 4488CHL1  H22B79250   0.571  17.851  19.824
 4488CHL1   C2379251   0.420  17.838  19.673
 4488CHL1  H23A79252   0.465  17.752  19.631
 4488CHL1  H23B79253   0.313  17.816  19.666
 4488CHL1   C2479254   0.463  17.949  19.576
 4488CHL1  H24A79255   0.390  18.031  19.598
 4488CHL1  H24B79256   0.567  17.978  19.605
 4488CHL1   C2579257   0.463  17.900  19.430
 4488CHL1   H2579258   0.524  17.808  19.427
 4488CHL1   C2679259   0.334  17.859  19.381
 4488CHL1  H26A79260   0.313  17.826  19.279
 4488CHL1  H26B79261   0.288  17.782  19.454
 4488CHL1  H26C79262   0.280  17.955  19.385
 4488CHL1   C2779263   0.512  18.006  19.332
 4488CHL1  H27A79264   0.614  18.042  19.357
 4488CHL1  H27B79265   0.510  17.953  19.234
 4488CHL1  H27C79266   0.442  18.094  19.337
 4489CHL1    C379267   9.013   7.317  20.911
 4489CHL1    H379268   8.917   7.261  20.918
 4489CHL1    O379269   9.075   7.337  21.038
 4489CHL1   H3'79270   9.077   7.248  21.071
 4489CHL1    C479271   9.102   7.224  20.824
 4489CHL1   H4A79272   9.204   7.263  20.838
 4489CHL1   H4B79273   9.106   7.119  20.863
 4489CHL1    C579274   9.063   7.234  20.680
 4489CHL1    C679275   9.073   7.132  20.606
 4489CHL1    H679276   9.084   7.033  20.672
 4489CHL1    C779277   9.003   7.108  20.462
 4489CHL1   H7A79278   9.060   7.029  20.417
 4489CHL1   H7B79279   8.890   7.069  20.454
 4489CHL1    C879280   9.010   7.233  20.392
 4489CHL1    H879281   9.118   7.254  20.382
 4489CHL1   C1479282   8.946   7.220  20.255
 4489CHL1   H1479283   8.839   7.196  20.268
 4489CHL1   C1579284   8.980   7.123  20.163
 4489CHL1  H15A79285   9.103   7.152  20.162
 4489CHL1  H15B79286   8.960   7.006  20.188
 4489CHL1   C1679287   8.944   7.174  20.032
 4489CHL1  H16A79288   9.005   7.170  19.936
 4489CHL1  H16B79289   8.874   7.097  19.985
 4489CHL1   C1779290   8.911   7.301  20.033
 4489CHL1   H1779291   8.803   7.283  20.044
 4489CHL1   C1379292   8.961   7.345  20.168
 4489CHL1   C1879293   9.108   7.385  20.154
 4489CHL1  H18A79294   9.130   7.464  20.081
 4489CHL1  H18B79295   9.146   7.418  20.253
 4489CHL1  H18C79296   9.171   7.302  20.119
 4489CHL1   C1279297   8.879   7.452  20.238
 4489CHL1  H12A79298   8.894   7.552  20.195
 4489CHL1  H12B79299   8.770   7.433  20.234
 4489CHL1   C1179300   8.923   7.471  20.385
 4489CHL1  H11A79301   9.019   7.527  20.374
 4489CHL1  H11B79302   8.847   7.537  20.431
 4489CHL1    C979303   8.945   7.345  20.474
 4489CHL1    H979304   8.842   7.312  20.496
 4489CHL1   C1079305   9.012   7.362  20.616
 4489CHL1   C1979306   9.141   7.428  20.602
 4489CHL1  H19A79307   9.201   7.454  20.694
 4489CHL1  H19B79308   9.213   7.405  20.517
 4489CHL1  H19C79309   9.097   7.519  20.570
 4489CHL1    C179310   8.915   7.430  20.712
 4489CHL1   H1A79311   8.880   7.528  20.673
 4489CHL1   H1B79312   8.829   7.358  20.717
 4489CHL1    C279313   8.977   7.454  20.850
 4489CHL1   H2A79314   8.905   7.504  20.919
 4489CHL1   H2B79315   9.069   7.517  20.841
 4489CHL1   C2079316   8.936   7.379  19.902
 4489CHL1   H2079317   9.044   7.382  19.878
 4489CHL1   C2179318   8.890   7.524  19.916
 4489CHL1  H21A79319   8.951   7.579  19.990
 4489CHL1  H21B79320   8.786   7.527  19.951
 4489CHL1  H21C79321   8.892   7.583  19.822
 4489CHL1   C2279322   8.866   7.309  19.780
 4489CHL1  H22A79323   8.899   7.203  19.779
 4489CHL1  H22B79324   8.755   7.318  19.788
 4489CHL1   C2379325   8.916   7.350  19.643
 4489CHL1  H23A79326   8.849   7.437  19.624
 4489CHL1  H23B79327   9.023   7.381  19.650
 4489CHL1   C2479328   8.895   7.235  19.542
 4489CHL1  H24A79329   8.937   7.139  19.576
 4489CHL1  H24B79330   8.784   7.223  19.538
 4489CHL1   C2579331   8.955   7.262  19.404
 4489CHL1   H2579332   9.067   7.273  19.411
 4489CHL1   C2679333   8.921   7.149  19.309
 4489CHL1  H26A79334   8.968   7.170  19.211
 4489CHL1  H26B79335   8.954   7.049  19.342
 4489CHL1  H26C79336   8.811   7.141  19.301
 4489CHL1   C2779337   8.887   7.384  19.357
 4489CHL1  H27A79338   8.900   7.401  19.246
 4489CHL1  H27B79339   8.781   7.403  19.382
 4489CHL1  H27C79340   8.946   7.465  19.409
 4490CHL1    C379341  10.074   0.441  20.909
 4490CHL1    H379342  10.179   0.407  20.901
 4490CHL1    O379343  10.028   0.438  21.043
 4490CHL1   H3'79344  10.068   0.511  21.090
 4490CHL1    C479345  10.057   0.587  20.863
 4490CHL1   H4A79346   9.955   0.628  20.879
 4490CHL1   H4B79347  10.121   0.654  20.924
 4490CHL1    C579348  10.083   0.602  20.717
 4490CHL1    C679349  10.154   0.703  20.667
 4490CHL1    H679350  10.190   0.789  20.723
 4490CHL1    C779351  10.181   0.722  20.526
 4490CHL1   H7A79352  10.177   0.828  20.516
 4490CHL1   H7B79353  10.279   0.715  20.489
 4490CHL1    C879354  10.084   0.637  20.429
 4490CHL1    H879355   9.974   0.672  20.420
 4490CHL1   C1479356  10.129   0.651  20.290
 4490CHL1   H1479357  10.222   0.585  20.296
 4490CHL1   C1579358  10.171   0.766  20.254
 4490CHL1  H15A79359  10.116   0.874  20.248
 4490CHL1  H15B79360  10.228   0.793  20.321
 4490CHL1   C1679361  10.249   0.680  20.111
 4490CHL1  H16A79362  10.342   0.741  19.945
 4490CHL1  H16B79363  10.319   0.676  20.048
 4490CHL1   C1779364  10.126   0.616  20.061
 4490CHL1   H1779365  10.203   0.541  20.066
 4490CHL1   C1379366  10.037   0.606  20.179
 4490CHL1   C1879367   9.906   0.696  20.165
 4490CHL1  H18A79368   9.845   0.681  20.260
 4490CHL1  H18B79369   9.925   0.796  20.147
 4490CHL1  H18C79370   9.850   0.647  20.077
 4490CHL1   C1279371  10.026   0.464  20.218
 4490CHL1  H12A79372   9.964   0.443  20.147
 4490CHL1  H12B79373  10.102   0.394  20.207
 4490CHL1   C1179374  10.001   0.446  20.346
 4490CHL1  H11A79375   9.918   0.510  20.326
 4490CHL1  H11B79376   9.965   0.327  20.370
 4490CHL1    C979377  10.065   0.505  20.472
 4490CHL1    H979378  10.158   0.451  20.466
 4490CHL1   C1079379  10.018   0.500  20.623
 4490CHL1   C1979380   9.895   0.564  20.637
 4490CHL1  H19A79381   9.837   0.545  20.728
 4490CHL1  H19B79382   9.836   0.642  20.584
 4490CHL1  H19C79383   9.856   0.511  20.589
 4490CHL1    C179384  10.025   0.357  20.678
 4490CHL1   H1A79385   9.961   0.292  20.618
 4490CHL1   H1B79386  10.126   0.316  20.655
 4490CHL1    C279387   9.993   0.343  20.827
 4490CHL1   H2A79388  10.005   0.238  20.861
 4490CHL1   H2B79389   9.899   0.385  20.853
 4490CHL1   C2079390  10.080   0.572  19.916
 4490CHL1   H2079391   9.991   0.623  19.897
 4490CHL1   C2179392  10.014   0.451  19.899
 4490CHL1  H21A79393  10.007   0.421  19.795
 4490CHL1  H21B79394   9.923   0.447  19.943
 4490CHL1  H21C79395  10.078   0.385  19.953
 4490CHL1   C2279396  10.174   0.613  19.800
 4490CHL1  H22A79397  10.237   0.693  19.836
 4490CHL1  H22B79398  10.218   0.534  19.761
 4490CHL1   C2379399  10.110   0.657  19.668
 4490CHL1  H23A79400  10.031   0.594  19.632
 4490CHL1  H23B79401  10.056   0.741  19.681
 4490CHL1   C2479402  10.192   0.701  19.555
 4490CHL1  H24A79403  10.128   0.757  19.484
 4490CHL1  H24B79404  10.268   0.777  19.581
 4490CHL1   C2579405  10.265   0.584  19.491
 4490CHL1   H2579406  10.327   0.539  19.572
 4490CHL1   C2679407  10.185   0.472  19.421
 4490CHL1  H26A79408  10.119   0.505  19.338
 4490CHL1  H26B79409  10.257   0.401  19.375
 4490CHL1  H26C79410  10.120   0.416  19.489
 4490CHL1   C2779411  10.357   0.640  19.384
 4490CHL1  H27A79412  10.307   0.675  19.293
 4490CHL1  H27B79413  10.404   0.730  19.413
 4490CHL1  H27C79414  10.431   0.562  19.358
 4491CHL1    C379415  24.633  20.055  20.904
 4491CHL1    H379416  24.667  19.954  20.872
 4491CHL1    O379417  24.638  20.057  21.046
 4491CHL1   H3'79418  24.599  19.974  21.077
 4491CHL1    C479419  24.738  20.151  20.847
 4491CHL1   H4A79420  24.723  20.252  20.887
 4491CHL1   H4B79421  24.840  20.136  20.886
 4491CHL1    C579422  24.740  20.146  20.696
 4491CHL1    C679423  24.847  20.108  20.622
 4491CHL1    H679424  24.943  20.081  20.669
 4491CHL1    C779425  24.855  20.099  20.472
 4491CHL1   H7A79426  24.953  20.132  20.431
 4491CHL1   H7B79427  24.841  19.994  20.438
 4491CHL1    C879428  24.740  20.175  20.410
 4491CHL1    H879429  24.758  20.283  20.423
 4491CHL1   C1479430  24.734  20.140  20.261
 4491CHL1   H1479431  24.708  20.031  20.257
 4491CHL1   C1579432  24.863  20.153  20.175
 4491CHL1  H15A79433  24.922  20.247  20.197
 4491CHL1  H15B79434  24.929  20.064  20.182
 4491CHL1   C1679435  24.803  20.161  20.032
 4491CHL1  H16A79436  24.834  20.260  19.996
 4491CHL1  H16B79437  24.837  20.082  19.962
 4491CHL1   C1779438  24.647  20.157  20.040
 4491CHL1   H1779439  24.621  20.050  20.032
 4491CHL1   C1379440  24.618  20.197  20.183
 4491CHL1   C1879441  24.628  20.323  20.194
 4491CHL1  H18A79442  24.712  20.370  20.153
 4491CHL1  H18B79443  24.531  20.360  20.136
 4491CHL1  H18C79444  24.640  20.368  20.285
 4491CHL1   C1279445  24.487  20.148  20.247
 4491CHL1  H12A79446  24.397  20.198  20.206
 4491CHL1  H12B79447  24.480  20.038  20.227
 4491CHL1   C1179448  24.484  20.180  20.401
 4491CHL1  H11A79449  24.461  20.282  20.417
 4491CHL1  H11B79450  24.395  20.131  20.443
 4491CHL1    C979451  24.609  20.136  20.481
 4491CHL1    H979452  24.608  20.025  20.475
 4491CHL1   C1079453  24.603  20.174  20.633
 4491CHL1   C1979454  24.566  20.315  20.644
 4491CHL1  H19A79455  24.581  20.366  20.745
 4491CHL1  H19B79456  24.630  20.386  20.583
 4491CHL1  H19C79457  24.460  20.345  20.615
 4491CHL1    C179458  24.492  20.087  20.702
 4491CHL1   H1A79459  24.397  20.116  20.655
 4491CHL1   H1B79460  24.505  19.980  20.679
 4491CHL1    C279461  24.490  20.087  20.855
 4491CHL1   H2A79462  24.426  20.007  20.898
 4491CHL1   H2B79463  24.450  20.183  20.893
 4491CHL1   C2079464  24.576  20.223  19.921
 4491CHL1   H2079465  24.600  20.331  19.927
 4491CHL1   C2179466  24.423  20.204  19.922
 4491CHL1  H21A79467  24.384  20.102  19.942
 4491CHL1  H21B79468  24.378  20.228  19.822
 4491CHL1  H21C79469  24.377  20.271  19.998
 4491CHL1   C2279470  24.635  20.187  19.782
 4491CHL1  H22A79471  24.574  20.255  19.719
 4491CHL1  H22B79472  24.743  20.216  19.776
 4491CHL1   C2379473  24.628  20.040  19.742
 4491CHL1  H23A79474  24.705  19.985  19.801
 4491CHL1  H23B79475  24.529  19.994  19.766
 4491CHL1   C2479476  24.668  20.024  19.592
 4491CHL1  H24A79477  24.774  20.054  19.574
 4491CHL1  H24B79478  24.659  19.917  19.564
 4491CHL1   C2579479  24.589  20.110  19.489
 4491CHL1   H2579480  24.602  20.219  19.509
 4491CHL1   C2679481  24.636  20.077  19.343
 4491CHL1  H26A79482  24.586  20.138  19.265
 4491CHL1  H26B79483  24.747  20.086  19.337
 4491CHL1  H26C79484  24.611  19.972  19.317
 4491CHL1   C2779485  24.440  20.076  19.500
 4491CHL1  H27A79486  24.428  19.975  19.457
 4491CHL1  H27B79487  24.390  20.077  19.600
 4491CHL1  H27C79488  24.389  20.146  19.432
 4492CHL1    C379489  14.134   2.866  20.918
 4492CHL1    H379490  14.028   2.895  20.896
 4492CHL1    O379491  14.148   2.778  21.031
 4492CHL1   H3'79492  14.174   2.829  21.109
 4492CHL1    C479493  14.189   2.785  20.797
 4492CHL1   H4A79494  14.299   2.780  20.812
 4492CHL1   H4B79495  14.157   2.679  20.805
 4492CHL1    C579496  14.167   2.855  20.664
 4492CHL1    C679497  14.096   2.802  20.564
 4492CHL1    H679498  14.048   2.703  20.575
 4492CHL1    C779499  14.075   2.872  20.436
 4492CHL1   H7A79500  14.104   2.793  20.364
 4492CHL1   H7B79501  13.969   2.906  20.425
 4492CHL1    C879502  14.167   2.992  20.416
 4492CHL1    H879503  14.265   2.949  20.388
 4492CHL1   C1479504  14.115   3.057  20.309
 4492CHL1   H1479505  14.016   3.096  20.338
 4492CHL1   C1579506  14.076   2.951  20.189
 4492CHL1  H15A79507  14.147   2.905  20.149
 4492CHL1  H15B79508  13.983   2.926  20.179
 4492CHL1   C1679509  14.152   3.018  20.009
 4492CHL1  H16A79510  14.178   3.066  19.974
 4492CHL1  H16B79511  14.017   3.124  19.958
 4492CHL1   C1779512  14.225   3.189  20.074
 4492CHL1   H1779513  14.025   3.270  20.043
 4492CHL1   C1379514  14.249   3.160  20.297
 4492CHL1   C1879515  14.374   3.149  20.225
 4492CHL1  H18A79516  14.390   3.062  20.279
 4492CHL1  H18B79517  14.370   3.104  20.114
 4492CHL1  H18C79518  14.428   3.226  20.226
 4492CHL1   C1279519  14.234   3.277  20.417
 4492CHL1  H12A79520  14.272   3.378  20.371
 4492CHL1  H12B79521  14.120   3.308  20.440
 4492CHL1   C1179522  14.270   3.205  20.509
 4492CHL1  H11A79523  14.365   3.180  20.466
 4492CHL1  H11B79524  14.280   3.274  20.592
 4492CHL1    C979525  14.187   3.080  20.539
 4492CHL1    H979526  14.087   3.112  20.573
 4492CHL1   C1079527  14.231   2.997  20.662
 4492CHL1   C1979528  14.366   2.961  20.653
 4492CHL1  H19A79529  14.389   2.927  20.551
 4492CHL1  H19B79530  14.428   3.033  20.662
 4492CHL1  H19C79531  14.426   2.900  20.720
 4492CHL1    C179532  14.195   3.077  20.791
 4492CHL1   H1A79533  14.249   3.173  20.798
 4492CHL1   H1B79534  14.088   3.105  20.780
 4492CHL1    C279535  14.210   3.002  20.926
 4492CHL1   H2A79536  14.182   3.073  21.007
 4492CHL1   H2B79537  14.317   2.976  20.937
 4492CHL1   C2079538  14.266   3.330  20.011
 4492CHL1   H2079539  14.324   3.254  19.986
 4492CHL1   C2179540  14.297   3.439  20.086
 4492CHL1  H21A79541  14.243   3.500  20.149
 4492CHL1  H21B79542  14.284   3.518  20.007
 4492CHL1  H21C79543  14.389   3.428  20.144
 4492CHL1   C2279544  14.175   3.393  19.888
 4492CHL1  H22A79545  14.134   3.330  19.848
 4492CHL1  H22B79546  14.088   3.448  19.899
 4492CHL1   C2379547  14.235   3.389  19.767
 4492CHL1  H23A79548  14.298   3.492  19.782
 4492CHL1  H23B79549  14.304   3.286  19.767
 4492CHL1   C2479550  14.175   3.430  19.648
 4492CHL1  H24A79551  14.113   3.357  19.631
 4492CHL1  H24B79552  14.122   3.524  19.664
 4492CHL1   C2579553  14.269   3.435  19.531
 4492CHL1   H2579554  14.347   3.505  19.560
 4492CHL1   C2679555  14.351   3.321  19.478
 4492CHL1  H26A79556  14.398   3.323  19.387
 4492CHL1  H26B79557  14.406   3.263  19.553
 4492CHL1  H26C79558  14.272   3.268  19.454
 4492CHL1   C2779559  14.197   3.479  19.428
 4492CHL1  H27A79560  14.176   3.575  19.436
 4492CHL1  H27B79561  14.244   3.468  19.349
 4492CHL1  H27C79562  14.108   3.434  19.380
 4493CHL1    C379563  10.400  24.968  20.906
 4493CHL1    H379564  10.504  24.996  20.878
 4493CHL1    O379565  10.379  25.002  21.043
 4493CHL1   H3'79566  10.446  24.954  21.094
 4493CHL1    C479567  10.300  25.050  20.824
 4493CHL1   H4A79568  10.205  25.029  20.877
 4493CHL1   H4B79569  10.322  25.158  20.842
 4493CHL1    C579570  10.286  25.012  20.678
 4493CHL1    C679571  10.290  25.110  20.584
 4493CHL1    H679572  10.296  25.215  20.618
 4493CHL1    C779573  10.287  25.088  20.433
 4493CHL1   H7A79574  10.211  25.156  20.388
 4493CHL1   H7B79575  10.383  25.115  20.382
 4493CHL1    C879576  10.263  24.940  20.389
 4493CHL1    H879577  10.153  24.925  20.383
 4493CHL1   C1479578  10.334  24.912  20.256
 4493CHL1   H1479579  10.444  24.908  20.270
 4493CHL1   C1579580  10.306  25.003  20.135
 4493CHL1  H15A79581  10.197  25.024  20.125
 4493CHL1  H15B79582  10.354  25.101  20.145
 4493CHL1   C1679583  10.356  24.919  20.019
 4493CHL1  H16A79584  10.299  24.929  19.926
 4493CHL1  H16B79585  10.447  24.961  20.000
 4493CHL1   C1779586  10.366  24.776  20.077
 4493CHL1   H1779587  10.471  24.787  20.108
 4493CHL1   C1379588  10.301  24.774  20.210
 4493CHL1   C1879589  10.153  24.758  20.183
 4493CHL1  H18A79590  10.129  24.822  20.095
 4493CHL1  H18B79591  10.133  24.652  20.164
 4493CHL1  H18C79592  10.085  24.776  20.268
 4493CHL1   C1279593  10.350  24.680  20.313
 4493CHL1  H12A79594  10.310  24.579  20.284
 4493CHL1  H12B79595  10.465  24.679  20.318
 4493CHL1   C1179596  10.290  24.694  20.447
 4493CHL1  H11A79597  10.181  24.676  20.437
 4493CHL1  H11B79598  10.332  24.607  20.501
 4493CHL1    C979599  10.318  24.838  20.495
 4493CHL1    H979600  10.427  24.858  20.488
 4493CHL1   C1079601  10.288  24.858  20.645
 4493CHL1   C1979602  10.153  24.791  20.678
 4493CHL1  H19A79603  10.157  24.680  20.672
 4493CHL1  H19B79604  10.105  24.827  20.771
 4493CHL1  H19C79605  10.088  24.816  20.594
 4493CHL1    C179606  10.392  24.774  20.729
 4493CHL1   H1A79607  10.383  24.662  20.718
 4493CHL1   H1B79608  10.495  24.796  20.692
 4493CHL1    C279609  10.381  24.815  20.880
 4493CHL1   H2A79610  10.464  24.768  20.937
 4493CHL1   H2B79611  10.294  24.771  20.934
 4493CHL1   C2079612  10.322  24.662  19.971
 4493CHL1   H2079613  10.229  24.689  19.929
 4493CHL1   C2179614  10.301  24.511  20.021
 4493CHL1  H21A79615  10.246  24.494  20.109
 4493CHL1  H21B79616  10.381  24.460  20.055
 4493CHL1  H21C79617  10.281  24.443  19.941
 4493CHL1   C2279618  10.419  24.667  19.852
 4493CHL1  H22A79619  10.476  24.748  19.871
 4493CHL1  H22B79620  10.459  24.572  19.847
 4493CHL1   C2379621  10.371  24.706  19.717
 4493CHL1  H23A79622  10.295  24.631  19.696
 4493CHL1  H23B79623  10.318  24.801  19.730
 4493CHL1   C2479624  10.457  24.693  19.592
 4493CHL1  H24A79625  10.516  24.767  19.584
 4493CHL1  H24B79626  10.518  24.601  19.598
 4493CHL1   C2579627  10.401  24.684  19.450
 4493CHL1   H2579628  10.484  24.697  19.375
 4493CHL1   C2679629  10.336  24.558  19.438
 4493CHL1  H26A79630  10.328  24.522  19.334
 4493CHL1  H26B79631  10.414  24.509  19.496
 4493CHL1  H26C79632  10.249  24.516  19.491
 4493CHL1   C2779633  10.288  24.779  19.421
 4493CHL1  H27A79634  10.219  24.773  19.508
 4493CHL1  H27B79635  10.326  24.881  19.410
 4493CHL1  H27C79636  10.234  24.752  19.327
 4494CHL1    C379637  20.836   9.004  20.911
 4494CHL1    H379638  20.763   9.083  20.881
 4494CHL1    O379639  20.893   9.033  21.038
 4494CHL1   H3'79640  20.859   8.965  21.096
 4494CHL1    C479641  20.782   8.860  20.915
 4494CHL1   H4A79642  20.874   8.801  20.941
 4494CHL1   H4B79643  20.700   8.862  20.990
 4494CHL1    C579644  20.724   8.811  20.785
 4494CHL1    C679645  20.595   8.778  20.780
 4494CHL1    H679646  20.532   8.791  20.870
 4494CHL1    C779647  20.527   8.739  20.654
 4494CHL1   H7A79648  20.477   8.645  20.657
 4494CHL1   H7B79649  20.463   8.823  20.622
 4494CHL1    C879650  20.626   8.713  20.536
 4494CHL1    H879651  20.673   8.614  20.556
 4494CHL1   C1479652  20.547   8.712  20.405
 4494CHL1   H1479653  20.511   8.815  20.381
 4494CHL1   C1579654  20.429   8.621  20.402
 4494CHL1  H15A79655  20.444   8.522  20.450
 4494CHL1  H15B79656  20.339   8.663  20.440
 4494CHL1   C1679657  20.413   8.625  20.282
 4494CHL1  H16A79658  20.428   8.514  20.275
 4494CHL1  H16B79659  20.321   8.663  20.210
 4494CHL1   C1779660  20.536   8.706  20.186
 4494CHL1   H1779661  20.483   8.792  20.159
 4494CHL1   C1379662  20.631   8.694  20.282
 4494CHL1   C1879663  20.669   8.561  20.314
 4494CHL1  H18A79664  20.759   8.574  20.360
 4494CHL1  H18B79665  20.606   8.481  20.333
 4494CHL1  H18C79666  20.727   8.506  20.269
 4494CHL1   C1279667  20.730   8.807  20.273
 4494CHL1  H12A79668  20.784   8.792  20.177
 4494CHL1  H12B79669  20.673   8.904  20.270
 4494CHL1   C1179670  20.821   8.812  20.397
 4494CHL1  H11A79671  20.889   8.725  20.398
 4494CHL1  H11B79672  20.885   8.902  20.390
 4494CHL1    C979673  20.740   8.818  20.527
 4494CHL1    H979674  20.687   8.916  20.519
 4494CHL1   C1079675  20.814   8.833  20.661
 4494CHL1   C1979676  20.917   8.751  20.678
 4494CHL1  H19A79677  20.974   8.734  20.776
 4494CHL1  H19B79678  20.850   8.667  20.650
 4494CHL1  H19C79679  20.999   8.741  20.599
 4494CHL1    C179680  20.878   8.969  20.666
 4494CHL1   H1A79681  20.953   8.982  20.585
 4494CHL1   H1B79682  20.794   9.037  20.643
 4494CHL1    C279683  20.940   9.005  20.800
 4494CHL1   H2A79684  20.984   9.106  20.792
 4494CHL1   H2B79685  21.019   8.930  20.818
 4494CHL1   C2079686  20.578   8.686  20.025
 4494CHL1   H2079687  20.606   8.580  20.094
 4494CHL1   C2179688  20.676   8.710  19.957
 4494CHL1  H21A79689  20.763   8.690  20.009
 4494CHL1  H21B79690  20.643   8.807  19.942
 4494CHL1  H21C79691  20.693   8.645  19.868
 4494CHL1   C2279692  20.506   8.651  19.876
 4494CHL1  H22A79693  20.355   8.642  19.958
 4494CHL1  H22B79694  20.385   8.707  19.953
 4494CHL1   C2379695  20.689   8.515  19.644
 4494CHL1  H23A79696  20.506   8.659  19.746
 4494CHL1  H23B79697  21.372   7.750  19.302
 4494CHL1   C2479698  20.339   8.589  19.690
 4494CHL1  H24A79699  20.218   8.483  19.711
 4494CHL1  H24B79700  20.300   8.662  19.805
 4494CHL1   C2579701  20.279   8.624  19.585
 4494CHL1   H2579702  20.386   8.611  19.582
 4494CHL1   C2679703  20.206   8.574  19.488
 4494CHL1  H26A79704  20.080   8.553  19.512
 4494CHL1  H26B79705  20.208   8.577  19.384
 4494CHL1  H26C79706  20.230   8.479  19.499
 4494CHL1   C2779707  20.322   8.723  19.517
 4494CHL1  H27A79708  20.372   8.785  19.611
 4494CHL1  H27B79709  20.344   8.757  19.433
 4494CHL1  H27C79710  20.231   8.774  19.491
 4495CHL1    C379711  19.859  14.088  20.906
 4495CHL1    H379712  19.956  14.035  20.896
 4495CHL1    O379713  19.834  14.086  21.044
 4495CHL1   H3'79714  19.844  14.178  21.077
 4495CHL1    C479715  19.857  14.235  20.859
 4495CHL1   H4A79716  19.759  14.285  20.865
 4495CHL1   H4B79717  19.918  14.292  20.932
 4495CHL1    C579718  19.901  14.251  20.717
 4495CHL1    C679719  19.999  14.334  20.684
 4495CHL1    H679720  20.043  14.398  20.761
 4495CHL1    C779721  20.049  14.356  20.545
 4495CHL1   H7A79722  20.061  14.466  20.533
 4495CHL1   H7B79723  20.146  14.300  20.543
 4495CHL1    C879724  19.957  14.292  20.431
 4495CHL1    H879725  19.864  14.349  20.408
 4495CHL1   C1479726  20.025  14.286  20.297
 4495CHL1   H1479727  20.118  14.239  20.323
 4495CHL1   C1579728  20.081  14.413  20.224
 4495CHL1  H15A79729  19.997  14.483  20.210
 4495CHL1  H15B79730  20.173  14.458  20.266
 4495CHL1   C1679731  20.108  14.368  20.085
 4495CHL1  H16A79732  20.076  14.425  20.005
 4495CHL1  H16B79733  20.206  14.388  20.076
 4495CHL1   C1779734  20.049  14.246  20.072
 4495CHL1   H1779735  20.117  14.219  20.143
 4495CHL1   C1379736  19.956  14.206  20.186
 4495CHL1   C1879737  19.835  14.273  20.126
 4495CHL1  H18A79738  19.788  14.207  20.049
 4495CHL1  H18B79739  19.763  14.292  20.206
 4495CHL1  H18C79740  19.855  14.371  20.078
 4495CHL1   C1279741  19.907  14.069  20.235
 4495CHL1  H12A79742  19.871  14.004  20.159
 4495CHL1  H12B79743  19.987  14.044  20.237
 4495CHL1   C1179744  19.834  14.072  20.367
 4495CHL1  H11A79745  19.739  14.120  20.337
 4495CHL1  H11B79746  19.814  13.969  20.402
 4495CHL1    C979747  19.910  14.151  20.479
 4495CHL1    H979748  20.001  14.091  20.500
 4495CHL1   C1079749  19.836  14.155  20.616
 4495CHL1   C1979750  19.695  14.210  20.589
 4495CHL1  H19A79751  19.684  14.301  20.525
 4495CHL1  H19B79752  19.642  14.125  20.542
 4495CHL1  H19C79753  19.643  14.232  20.685
 4495CHL1    C179754  19.823  14.008  20.680
 4495CHL1   H1A79755  19.765  13.948  20.609
 4495CHL1   H1B79756  19.917  13.961  20.680
 4495CHL1    C279757  19.769  13.998  20.822
 4495CHL1   H2A79758  19.772  13.890  20.851
 4495CHL1   H2B79759  19.664  14.032  20.830
 4495CHL1   C2079760  20.029  14.180  19.924
 4495CHL1   H2079761  19.955  14.239  19.893
 4495CHL1   C2179762  19.974  14.032  19.903
 4495CHL1  H21A79763  19.873  14.016  19.942
 4495CHL1  H21B79764  20.042  13.956  19.948
 4495CHL1  H21C79765  19.967  14.015  19.797
 4495CHL1   C2279766  20.139  14.216  19.824
 4495CHL1  H22A79767  20.235  14.220  19.866
 4495CHL1  H22B79768  20.161  14.126  19.755
 4495CHL1   C2379769  20.123  14.291  19.762
 4495CHL1  H23A79770  20.042  14.308  19.684
 4495CHL1  H23B79771  20.105  14.376  19.846
 4495CHL1   C2479772  20.265  14.310  19.657
 4495CHL1  H24A79773  20.322  14.344  19.705
 4495CHL1  H24B79774  20.298  14.248  19.600
 4495CHL1   C2579775  20.267  14.400  19.549
 4495CHL1   H2579776  20.176  14.375  19.549
 4495CHL1   C2679777  20.252  14.654  19.586
 4495CHL1  H26A79778  20.170  14.699  19.540
 4495CHL1  H26B79779  20.127  14.631  19.584
 4495CHL1  H26C79780  20.321  14.642  19.597
 4495CHL1   C2779781  20.382  14.428  19.381
 4495CHL1  H27A79782  20.440  14.490  19.425
 4495CHL1  H27B79783  20.373  14.347  19.378
 4495CHL1  H27C79784  20.360  14.498  19.312
 4496CHL1    C379785  10.762  14.705  20.920
 4496CHL1    H379786  10.725  14.805  20.953
 4496CHL1    O379787  10.797  14.621  21.031
 4496CHL1   H3'79788  10.727  14.623  21.099
 4496CHL1    C479789  10.647  14.637  20.844
 4496CHL1   H4A79790  10.661  14.526  20.846
 4496CHL1   H4B79791  10.553  14.667  20.896
 4496CHL1    C579792  10.632  14.688  20.704
 4496CHL1    C679793  10.511  14.714  20.659
 4496CHL1    H679794  10.425  14.687  20.717
 4496CHL1    C779795  10.488  14.746  20.518
 4496CHL1   H7A79796  10.400  14.688  20.490
 4496CHL1   H7B79797  10.483  14.843  20.498
 4496CHL1    C879798  10.603  14.719  20.420
 4496CHL1    H879799  10.593  14.617  20.384
 4496CHL1   C1479800  10.586  14.785  20.304
 4496CHL1   H1479801  10.615  14.897  20.329
 4496CHL1   C1579802  10.425  14.749  20.291
 4496CHL1  H15A79803  10.411  14.673  20.236
 4496CHL1  H15B79804  10.363  14.780  20.248
 4496CHL1   C1679805  10.473  14.870  19.999
 4496CHL1  H16A79806  10.428  14.746  19.985
 4496CHL1  H16B79807  10.402  14.952  19.975
 4496CHL1   C1779808  10.630  14.859  20.055
 4496CHL1   H1779809  10.645  14.945  20.089
 4496CHL1   C1379810  10.684  14.775  20.187
 4496CHL1   C1879811  10.703  14.625  20.146
 4496CHL1  H18A79812  10.774  14.611  20.062
 4496CHL1  H18B79813  10.733  14.552  20.224
 4496CHL1  H18C79814  10.605  14.592  20.107
 4496CHL1   C1279815  10.810  14.846  20.242
 4496CHL1  H12A79816  10.889  14.835  20.166
 4496CHL1  H12B79817  10.794  14.957  20.251
 4496CHL1   C1179818  10.853  14.778  20.374
 4496CHL1  H11A79819  10.883  14.672  20.363
 4496CHL1  H11B79820  10.943  14.828  20.418
 4496CHL1    C979821  10.733  14.766  20.477
 4496CHL1    H979822  10.708  14.872  20.493
 4496CHL1   C1079823  10.758  14.701  20.616
 4496CHL1   C1979824  10.817  14.560  20.588
 4496CHL1  H19A79825  10.747  14.514  20.514
 4496CHL1  H19B79826  10.918  14.571  20.543
 4496CHL1  H19C79827  10.826  14.497  20.680
 4496CHL1    C179828  10.860  14.788  20.693
 4496CHL1   H1A79829  10.960  14.780  20.646
 4496CHL1   H1B79830  10.829  14.895  20.691
 4496CHL1    C279831  10.887  14.743  20.835
 4496CHL1   H2A79832  10.946  14.822  20.884
 4496CHL1   H2B79833  10.963  14.664  20.819
 4496CHL1   C2079834  10.677  14.832  19.922
 4496CHL1   H2079835  10.646  14.730  19.890
 4496CHL1   C2179836  10.829  14.846  19.913
 4496CHL1  H21A79837  10.886  14.760  19.952
 4496CHL1  H21B79838  10.865  14.939  19.963
 4496CHL1  H21C79839  10.862  14.857  19.807
 4496CHL1   C2279840  10.610  14.929  19.817
 4496CHL1  H22A79841  10.507  14.959  19.828
 4496CHL1  H22B79842  10.667  15.022  19.802
 4496CHL1   C2379843  10.595  14.876  19.674
 4496CHL1  H23A79844  10.691  14.834  19.638
 4496CHL1  H23B79845  10.523  14.792  19.667
 4496CHL1   C2479846  10.552  14.983  19.568
 4496CHL1  H24A79847  10.480  15.042  19.611
 4496CHL1  H24B79848  10.633  15.053  19.542
 4496CHL1   C2579849  10.497  14.926  19.444
 4496CHL1   H2579850  10.557  14.874  19.378
 4496CHL1   C2679851  10.389  14.814  19.476
 4496CHL1  H26A79852  10.380  14.734  19.539
 4496CHL1  H26B79853  10.305  14.864  19.522
 4496CHL1  H26C79854  10.355  14.802  19.367
 4496CHL1   C2779855  10.465  15.048  19.335
 4496CHL1  H27A79856  10.382  15.008  19.262
 4496CHL1  H27B79857  10.413  15.120  19.390
 4496CHL1  H27C79858  10.520  15.112  19.303
 4497CHL1    C379859   6.439  23.906  20.908
 4497CHL1    H379860   6.362  23.825  20.900
 4497CHL1    O379861   6.453  23.952  21.042
 4497CHL1   H3'79862   6.522  23.898  21.083
 4497CHL1    C479863   6.576  23.852  20.857
 4497CHL1   H4A79864   6.651  23.929  20.884
 4497CHL1   H4B79865   6.604  23.762  20.915
 4497CHL1    C579866   6.579  23.830  20.709
 4497CHL1    C679867   6.609  23.720  20.658
 4497CHL1    H679868   6.636  23.637  20.732
 4497CHL1    C779869   6.605  23.692  20.503
 4497CHL1   H7A79870   6.683  23.635  20.465
 4497CHL1   H7B79871   6.528  23.612  20.484
 4497CHL1    C879872   6.619  23.806  20.418
 4497CHL1    H879873   6.723  23.837  20.436
 4497CHL1   C1479874   6.602  23.776  20.271
 4497CHL1   H1479875   6.499  23.736  20.262
 4497CHL1   C1579876   6.697  23.680  20.206
 4497CHL1  H15A79877   6.794  23.700  20.216
 4497CHL1  H15B79878   6.686  23.581  20.250
 4497CHL1   C1679879   6.664  23.695  20.058
 4497CHL1  H16A79880   6.753  23.697  19.995
 4497CHL1  H16B79881   6.606  23.611  20.020
 4497CHL1   C1779882   6.586  23.830  20.042
 4497CHL1   H1779883   6.477  23.817  20.035
 4497CHL1   C1379884   6.598  23.898  20.178
 4497CHL1   C1879885   6.731  23.967  20.170
 4497CHL1  H18A79886   6.813  23.897  20.150
 4497CHL1  H18B79887   6.741  24.038  20.086
 4497CHL1  H18C79888   6.760  24.017  20.265
 4497CHL1   C1279889   6.482  23.986  20.225
 4497CHL1  H12A79890   6.467  24.072  20.157
 4497CHL1  H12B79891   6.394  23.918  20.218
 4497CHL1   C1179892   6.494  24.029  20.372
 4497CHL1  H11A79893   6.580  24.100  20.372
 4497CHL1  H11B79894   6.401  24.086  20.396
 4497CHL1    C979895   6.512  23.905  20.465
 4497CHL1    H979896   6.416  23.850  20.449
 4497CHL1   C1079897   6.533  23.941  20.618
 4497CHL1   C1979898   6.640  24.051  20.620
 4497CHL1  H19A79899   6.726  24.029  20.553
 4497CHL1  H19B79900   6.594  24.147  20.589
 4497CHL1  H19C79901   6.688  24.056  20.719
 4497CHL1    C179902   6.397  23.991  20.675
 4497CHL1   H1A79903   6.368  24.080  20.617
 4497CHL1   H1B79904   6.320  23.916  20.645
 4497CHL1    C279905   6.387  24.027  20.827
 4497CHL1   H2A79906   6.280  24.042  20.860
 4497CHL1   H2B79907   6.438  24.125  20.842
 4497CHL1   C2079908   6.626  23.896  19.907
 4497CHL1   H2079909   6.735  23.905  19.919
 4497CHL1   C2179910   6.562  24.032  19.885
 4497CHL1  H21A79911   6.577  24.089  19.791
 4497CHL1  H21B79912   6.597  24.106  19.959
 4497CHL1  H21C79913   6.453  24.022  19.894
 4497CHL1   C2279914   6.604  23.804  19.787
 4497CHL1  H22A79915   6.663  23.712  19.806
 4497CHL1  H22B79916   6.496  23.777  19.775
 4497CHL1   C2379917   6.650  23.859  19.649
 4497CHL1  H23A79918   6.568  23.919  19.603
 4497CHL1  H23B79919   6.738  23.927  19.660
 4497CHL1   C2479920   6.679  23.744  19.554
 4497CHL1  H24A79921   6.712  23.658  19.613
 4497CHL1  H24B79922   6.587  23.701  19.511
 4497CHL1   C2579923   6.774  23.779  19.441
 4497CHL1   H2579924   6.744  23.866  19.385
 4497CHL1   C2679925   6.917  23.810  19.480
 4497CHL1  H26A79926   6.988  23.822  19.396
 4497CHL1  H26B79927   6.919  23.886  19.555
 4497CHL1  H26C79928   6.963  23.737  19.539
 4497CHL1   C2779929   6.762  23.677  19.341
 4497CHL1  H27A79930   6.678  23.642  19.284
 4497CHL1  H27B79931   6.839  23.701  19.263
 4497CHL1  H27C79932   6.789  23.578  19.397
 4498CHL1    C379933  24.433   8.855  20.905
 4498CHL1    H379934  24.420   8.746  20.884
 4498CHL1    O379935  24.437   8.885  21.044
 4498CHL1   H3'79936  24.504   8.824  21.081
 4498CHL1    C479937  24.558   8.915  20.839
 4498CHL1   H4A79938  24.571   9.015  20.885
 4498CHL1   H4B79939  24.645   8.856  20.878
 4498CHL1    C579940  24.556   8.931  20.687
 4498CHL1    C679941  24.665   8.903  20.614
 4498CHL1    H679942  24.759   8.879  20.665
 4498CHL1    C779943  24.668   8.910  20.464
 4498CHL1   H7A79944  24.753   8.964  20.416
 4498CHL1   H7B79945  24.670   8.811  20.433
 4498CHL1    C879946  24.543   8.968  20.405
 4498CHL1    H879947  24.551   9.068  20.401
 4498CHL1   C1479948  24.537   8.944  20.276
 4498CHL1   H1479949  24.515   8.821  20.277
 4498CHL1   C1579950  24.670   8.988  20.186
 4498CHL1  H15A79951  24.721   9.059  20.218
 4498CHL1  H15B79952  24.745   8.899  20.197
 4498CHL1   C1679953  24.603   9.015  20.026
 4498CHL1  H16A79954  24.624   9.087  19.971
 4498CHL1  H16B79955  24.650   8.946  19.949
 4498CHL1   C1779956  24.437   8.993  20.060
 4498CHL1   H1779957  24.391   8.871  20.078
 4498CHL1   C1379958  24.412   8.982  20.192
 4498CHL1   C1879959  24.391   9.083  20.191
 4498CHL1  H18A79960  24.435   9.133  20.285
 4498CHL1  H18B79961  24.502   9.190  20.059
 4498CHL1  H18C79962  24.317   9.138  20.205
 4498CHL1   C1279963  24.299   8.919  20.248
 4498CHL1  H12A79964  24.207   8.962  20.205
 4498CHL1  H12B79965  24.309   8.811  20.237
 4498CHL1   C1179966  24.299   8.943  20.395
 4498CHL1  H11A79967  24.308   9.052  20.404
 4498CHL1  H11B79968  24.198   8.906  20.438
 4498CHL1    C979969  24.421   8.926  20.478
 4498CHL1    H979970  24.431   8.816  20.484
 4498CHL1   C1079971  24.421   8.971  20.630
 4498CHL1   C1979972  24.407   9.102  20.685
 4498CHL1  H19A79973  24.308   9.151  20.650
 4498CHL1  H19B79974  24.459   9.153  20.733
 4498CHL1  H19C79975  24.540   9.152  20.550
 4498CHL1    C179976  24.304   8.906  20.699
 4498CHL1   H1A79977  24.208   8.938  20.655
 4498CHL1   H1B79978  24.313   8.798  20.685
 4498CHL1    C279979  24.310   8.922  20.847
 4498CHL1   H2A79980  24.226   8.869  20.895
 4498CHL1   H2B79981  24.307   9.029  20.873
 4498CHL1   C2079982  24.362   9.025  19.918
 4498CHL1   H2079983  24.401   9.112  19.896
 4498CHL1   C2179984  24.237   9.015  19.917
 4498CHL1  H21A79985  24.179   9.064  19.843
 4498CHL1  H21B79986  24.164   9.077  19.983
 4498CHL1  H21C79987  24.201   8.905  19.931
 4498CHL1   C2279988  24.383   8.964  19.779
 4498CHL1  H22A79989  24.426   8.899  19.796
 4498CHL1  H22B79990  24.301   8.910  19.742
 4498CHL1   C2379991  24.459   9.053  19.696
 4498CHL1  H23A79992  24.380   9.115  19.668
 4498CHL1  H23B79993  24.531   9.104  19.761
 4498CHL1   C2479994  24.528   9.012  19.580
 4498CHL1  H24A79995  24.562   9.105  19.521
 4498CHL1  H24B79996  24.631   8.968  19.599
 4498CHL1   C2579997  24.436   8.908  19.494
 4498CHL1   H2579998  24.429   8.814  19.538
 4498CHL1   C2679999  24.325   8.954  19.432
 4498CHL1  H26A80000  24.274   8.893  19.361
 4498CHL1  H26B80001  24.267   8.968  19.525
 4498CHL1  H26C80002  24.348   9.043  19.370
 4498CHL1   C2780003  24.485   8.864  19.384
 4498CHL1  H27A80004  24.619   8.830  19.398
 4498CHL1  H27B80005  24.448   8.822  19.306
 4498CHL1  H27C80006  24.553   9.001  19.290
 4499CHL1    C380007   2.653  20.859  20.907
 4499CHL1    H380008   2.575  20.921  20.857
 4499CHL1    O380009   2.643  20.864  21.046
 4499CHL1   H3'80010   2.639  20.960  21.067
 4499CHL1    C480011   2.628  20.713  20.865
 4499CHL1   H4A80012   2.691  20.646  20.926
 4499CHL1   H4B80013   2.526  20.691  20.905
 4499CHL1    C580014   2.642  20.700  20.716
 4499CHL1    C680015   2.544  20.681  20.645
 4499CHL1    H680016   2.460  20.642  20.695
 4499CHL1    C780017   2.552  20.669  20.497
 4499CHL1   H7A80018   2.460  20.583  20.491
 4499CHL1   H7B80019   2.479  20.688  20.428
 4499CHL1    C880020   2.699  20.653  20.452
 4499CHL1    H880021   2.773  20.553  20.480
 4499CHL1   C1480022   2.682  20.652  20.294
 4499CHL1   H1480023   2.650  20.736  20.278
 4499CHL1   C1580024   2.614  20.560  20.197
 4499CHL1  H15A80025   2.644  20.505  20.211
 4499CHL1  H15B80026   2.518  20.584  20.181
 4499CHL1   C1680027   2.693  20.492  20.118
 4499CHL1  H16A80028   2.723  20.413  20.108
 4499CHL1  H16B80029   2.540  20.527  20.006
 4499CHL1   C1780030   2.851  20.582  20.021
 4499CHL1   H1780031   2.792  20.782  19.920
 4499CHL1   C1380032   2.845  20.605  20.283
 4499CHL1   C1880033   2.926  20.488  20.272
 4499CHL1  H18A80034   2.932  20.495  20.369
 4499CHL1  H18B80035   2.882  20.437  20.207
 4499CHL1  H18C80036   3.024  20.480  20.216
 4499CHL1   C1280037   2.921  20.811  20.344
 4499CHL1  H12A80038   2.993  20.848  20.275
 4499CHL1  H12B80039   2.881  20.913  20.280
 4499CHL1   C1180040   2.842  20.671  20.376
 4499CHL1  H11A80041   2.703  20.196  20.264
 4499CHL1  H11B80042   2.907  20.862  20.452
 4499CHL1    C980043   2.759  20.747  20.491
 4499CHL1    H980044   2.710  20.840  20.464
 4499CHL1   C1080045   2.745  20.726  20.639
 4499CHL1   C1980046   2.853  20.602  20.706
 4499CHL1  H19A80047   2.905  20.614  20.766
 4499CHL1  H19B80048   2.873  20.539  20.654
 4499CHL1  H19C80049   3.000  20.630  20.743
 4499CHL1    C180050   2.754  20.911  20.715
 4499CHL1   H1A80051   2.858  20.973  20.668
 4499CHL1   H1B80052   2.719  20.954  20.648
 4499CHL1    C280053   2.774  20.931  20.864
 4499CHL1   H2A80054   2.795  21.024  20.894
 4499CHL1   H2B80055   2.871  20.932  20.919
 4499CHL1   C2080056   2.914  20.610  19.931
 4499CHL1   H2080057   2.911  20.550  19.961
 4499CHL1   C2180058   3.137  20.769  19.896
 4499CHL1  H21A80059   3.417  20.740  19.713
 4499CHL1  H21B80060   3.102  20.956  19.805
 4499CHL1  H21C80061   3.139  20.682  20.015
 4499CHL1   C2280062   2.863  20.630  19.830
 4499CHL1  H22A80063   2.765  20.605  19.848
 4499CHL1  H22B80064   2.853  20.725  19.790
 4499CHL1   C2380065   2.919  20.553  19.703
 4499CHL1  H23A80066   3.009  20.572  19.679
 4499CHL1  H23B80067   2.918  20.435  19.711
 4499CHL1   C2480068   2.874  20.570  19.613
 4499CHL1  H24A80069   2.784  20.657  19.634
 4499CHL1  H24B80070   2.784  20.618  19.615
 4499CHL1   C2580071   2.883  20.518  19.354
 4499CHL1   H2580072   2.951  20.531  19.415
 4499CHL1   C2680073   2.885  20.317  19.413
 4499CHL1  H26A80074   2.967  20.309  19.454
 4499CHL1  H26B80075   2.835  20.255  19.499
 4499CHL1  H26C80076   2.913  20.267  19.355
 4499CHL1   C2780077   2.825  20.443  19.287
 4499CHL1  H27A80078   2.791  20.436  19.216
 4499CHL1  H27B80079   2.577  20.351  19.419
 4499CHL1  H27C80080   2.796  20.612  19.266
 4500CHL1    C380081   6.432   3.525  20.904
 4500CHL1    H380082   6.440   3.631  20.870
 4500CHL1    O380083   6.398   3.515  21.042
 4500CHL1   H3'80084   6.467   3.563  21.088
 4500CHL1    C480085   6.329   3.445  20.817
 4500CHL1   H4A80086   6.334   3.338  20.846
 4500CHL1   H4B80087   6.222   3.472  20.834
 4500CHL1    C580088   6.362   3.454  20.670
 4500CHL1    C680089   6.274   3.485  20.580
 4500CHL1    H680090   6.170   3.517  20.617
 4500CHL1    C780091   6.308   3.496  20.429
 4500CHL1   H7A80092   6.225   3.460  20.364
 4500CHL1   H7B80093   6.310   3.600  20.403
 4500CHL1    C880094   6.440   3.441  20.386
 4500CHL1    H880095   6.430   3.339  20.376
 4500CHL1   C1480096   6.488   3.497  20.251
 4500CHL1   H1480097   6.505   3.605  20.272
 4500CHL1   C1580098   6.403   3.491  20.124
 4500CHL1  H15A80099   6.368   3.389  20.106
 4500CHL1  H15B80100   6.314   3.547  20.117
 4500CHL1   C1680101   6.496   3.528  20.008
 4500CHL1  H16A80102   6.480   3.473  19.914
 4500CHL1  H16B80103   6.480   3.633  19.980
 4500CHL1   C1780104   6.637   3.523  20.068
 4500CHL1   H1780105   6.657   3.630  20.091
 4500CHL1   C1380106   6.622   3.447  20.201
 4500CHL1   C1880107   6.611   3.300  20.173
 4500CHL1  H18A80108   6.543   3.286  20.091
 4500CHL1  H18B80109   6.697   3.260  20.144
 4500CHL1  H18C80110   6.583   3.239  20.261
 4500CHL1   C1280111   6.726   3.485  20.305
 4500CHL1  H12A80112   6.829   3.459  20.272
 4500CHL1  H12B80113   6.746   3.588  20.336
 4500CHL1   C1180114   6.671   3.422  20.432
 4500CHL1  H11A80115   6.668   3.307  20.418
 4500CHL1  H11B80116   6.734   3.461  20.509
 4500CHL1    C980117   6.547   3.466  20.490
 4500CHL1    H980118   6.567   3.575  20.495
 4500CHL1   C1080119   6.509   3.421  20.632
 4500CHL1   C1980120   6.517   3.274  20.646
 4500CHL1  H19A80121   6.610   3.250  20.657
 4500CHL1  H19B80122   6.483   3.233  20.740
 4500CHL1  H19C80123   6.481   3.216  20.568
 4500CHL1    C180124   6.600   3.496  20.725
 4500CHL1   H1A80125   6.698   3.494  20.707
 4500CHL1   H1B80126   6.589   3.598  20.701
 4500CHL1    C280127   6.572   3.475  20.875
 4500CHL1   H2A80128   6.647   3.527  20.933
 4500CHL1   H2B80129   6.573   3.367  20.904
 4500CHL1   C2080130   6.746   3.477  19.971
 4500CHL1   H2080131   6.725   3.372  19.937
 4500CHL1   C2180132   6.891   3.488  20.030
 4500CHL1  H21A80133   6.919   3.412  20.111
 4500CHL1  H21B80134   6.913   3.571  20.080
 4500CHL1  H21C80135   6.972   3.473  19.952
 4500CHL1   C2280136   6.739   3.547  19.834
 4500CHL1  H22A80137   6.638   3.585  19.806
 4500CHL1  H22B80138   6.808   3.635  19.835
 4500CHL1   C2380139   6.782   3.455  19.717
 4500CHL1  H23A80140   6.865   3.392  19.746
 4500CHL1  H23B80141   6.699   3.385  19.690
 4500CHL1   C2480142   6.819   3.535  19.599
 4500CHL1  H24A80143   6.728   3.568  19.546
 4500CHL1  H24B80144   6.889   3.619  19.608
 4500CHL1   C2580145   6.881   3.475  19.511
 4500CHL1   H2580146   6.947   3.438  19.510
 4500CHL1   C2680147   6.831   3.317  19.480
 4500CHL1  H26A80148   6.739   3.295  19.385
 4500CHL1  H26B80149   6.922   3.254  19.404
 4500CHL1  H26C80150   6.786   3.277  19.525
 4500CHL1   C2780151   6.923   3.603  19.383
 4500CHL1  H27A80152   6.990   3.646  19.407
 4500CHL1  H27B80153   6.991   3.532  19.245
 4500CHL1  H27C80154   6.854   3.621  19.299
 4501CHL1    C380155  12.357   4.890  20.917
 4501CHL1    H380156  12.395   4.786  20.933
 4501CHL1    O380157  12.347   4.968  21.034
 4501CHL1   H3'80158  12.347   4.900  21.100
 4501CHL1    C480159  12.447   4.970  20.832
 4501CHL1   H4A80160  12.398   5.070  20.822
 4501CHL1   H4B80161  12.546   4.983  20.878
 4501CHL1    C580162  12.460   4.905  20.700
 4501CHL1    C680163  12.578   4.864  20.659
 4501CHL1    H680164  12.666   4.869  20.724
 4501CHL1    C780165  12.596   4.817  20.524
 4501CHL1   H7A80166  12.686   4.833  20.486
 4501CHL1   H7B80167  12.583   4.726  20.564
 4501CHL1    C880168  12.487   4.839  20.426
 4501CHL1    H880169  12.487   4.947  20.415
 4501CHL1   C1480170  12.502   4.784  20.293
 4501CHL1   H1480171  12.491   4.676  20.328
 4501CHL1   C1580172  12.617   4.808  20.207
 4501CHL1  H15A80173  12.629   4.872  20.183
 4501CHL1  H15B80174  12.709   4.800  20.243
 4501CHL1   C1680175  12.573   4.779  20.070
 4501CHL1  H16A80176  12.605   4.819  19.977
 4501CHL1  H16B80177  12.641   4.733  20.068
 4501CHL1   C1780178  12.443   4.735  20.064
 4501CHL1   H1780179  12.426   4.635  20.086
 4501CHL1   C1380180  12.393   4.803  20.189
 4501CHL1   C1880181  12.386   4.952  20.155
 4501CHL1  H18A80182  12.372   5.017  20.244
 4501CHL1  H18B80183  12.474   4.993  20.113
 4501CHL1  H18C80184  12.307   4.967  20.080
 4501CHL1   C1280185  12.262   4.745  20.248
 4501CHL1  H12A80186  12.178   4.770  20.179
 4501CHL1  H12B80187  12.278   4.634  20.254
 4501CHL1   C1180188  12.233   4.804  20.389
 4501CHL1  H11A80189  12.202   4.908  20.371
 4501CHL1  H11B80190  12.155   4.742  20.440
 4501CHL1    C980191  12.352   4.803  20.488
 4501CHL1    H980192  12.357   4.692  20.502
 4501CHL1   C1080193  12.331   4.886  20.620
 4501CHL1   C1980194  12.269   5.022  20.580
 4501CHL1  H19A80195  12.162   5.006  20.553
 4501CHL1  H19B80196  12.273   5.091  20.666
 4501CHL1  H19C80197  12.317   5.069  20.492
 4501CHL1    C180198  12.234   4.813  20.713
 4501CHL1   H1A80199  12.136   4.803  20.663
 4501CHL1   H1B80200  12.276   4.712  20.725
 4501CHL1    C280201  12.218   4.880  20.851
 4501CHL1   H2A80202  12.155   4.814  20.914
 4501CHL1   H2B80203  12.170   4.980  20.839
 4501CHL1   C2080204  12.384   4.767  19.923
 4501CHL1   H2080205  12.397   4.876  19.905
 4501CHL1   C2180206  12.232   4.740  19.918
 4501CHL1  H21A80207  12.216   4.645  19.973
 4501CHL1  H21B80208  12.203   4.729  19.811
 4501CHL1  H21C80209  12.176   4.825  19.964
 4501CHL1   C2280210  12.451   4.698  19.801
 4501CHL1  H22A80211  12.433   4.750  19.705
 4501CHL1  H22B80212  12.560   4.709  19.816
 4501CHL1   C2380213  12.412   4.550  19.789
 4501CHL1  H23A80214  12.421   4.497  19.882
 4501CHL1  H23B80215  12.318   4.526  19.744
 4501CHL1   C2480216  12.477   4.470  19.712
 4501CHL1  H24A80217  12.567   4.521  19.771
 4501CHL1  H24B80218  12.486   4.366  19.708
 4501CHL1   C2580219  12.479   4.522  19.555
 4501CHL1   H2580220  12.569   4.617  19.540
 4501CHL1   C2680221  12.533   4.407  19.476
 4501CHL1  H26A80222  12.510   4.337  19.465
 4501CHL1  H26B80223  12.525   4.445  19.330
 4501CHL1  H26C80224  12.676   4.360  19.481
 4501CHL1   C2780225  12.378   4.551  19.479
 4501CHL1  H27A80226  12.325   4.457  19.476
 4501CHL1  H27B80227  12.331   4.624  19.540
 4501CHL1  H27C80228  12.400   4.593  19.378
 4502CHL1    C380229  19.109  13.935  20.909
 4502CHL1    H380230  19.179  14.022  20.915
 4502CHL1    O380231  19.085  13.893  21.041
 4502CHL1   H3'80232  19.048  13.974  21.077
 4502CHL1    C480233  18.971  13.978  20.857
 4502CHL1   H4A80234  18.887  13.908  20.882
 4502CHL1   H4B80235  18.949  14.073  20.911
 4502CHL1    C580236  18.977  13.997  20.706
 4502CHL1    C680237  18.949  14.115  20.650
 4502CHL1    H680238  18.919  14.199  20.713
 4502CHL1    C780239  18.934  14.134  20.502
 4502CHL1   H7A80240  18.836  14.184  20.479
 4502CHL1   H7B80241  19.015  14.200  20.466
 4502CHL1    C880242  18.933  14.000  20.428
 4502CHL1    H880243  18.831  13.958  20.436
 4502CHL1   C1480244  18.968  14.018  20.281
 4502CHL1   H1480245  19.075  14.051  20.287
 4502CHL1   C1580246  18.889  14.126  20.206
 4502CHL1  H15A80247  18.784  14.117  20.243
 4502CHL1  H15B80248  18.918  14.232  20.225
 4502CHL1   C1680249  18.907  14.091  20.057
 4502CHL1  H16A80250  18.805  14.090  20.012
 4502CHL1  H16B80251  18.972  14.167  20.009
 4502CHL1   C1780252  18.980  13.954  20.052
 4502CHL1   H1780253  19.090  13.975  20.046
 4502CHL1   C1380254  18.957  13.894  20.193
 4502CHL1   C1880255  18.809  13.839  20.190
 4502CHL1  H18A80256  18.771  13.826  20.293
 4502CHL1  H18B80257  18.740  13.913  20.144
 4502CHL1  H18C80258  18.797  13.746  20.130
 4502CHL1   C1280259  19.063  13.799  20.246
 4502CHL1  H12A80260  19.070  13.700  20.200
 4502CHL1  H12B80261  19.163  13.847  20.238
 4502CHL1   C1180262  19.030  13.774  20.392
 4502CHL1  H11A80263  18.944  13.707  20.397
 4502CHL1  H11B80264  19.095  13.705  20.420
 4502CHL1    C980265  19.035  13.901  20.480
 4502CHL1    H980266  19.137  13.946  20.467
 4502CHL1   C1080267  19.024  13.872  20.629
 4502CHL1   C1980268  18.920  13.758  20.651
 4502CHL1  H19A80269  18.912  13.749  20.761
 4502CHL1  H19B80270  18.822  13.788  20.606
 4502CHL1  H19C80271  18.962  13.661  20.615
 4502CHL1    C180272  19.160  13.832  20.686
 4502CHL1   H1A80273  19.190  13.733  20.663
 4502CHL1   H1B80274  19.239  13.902  20.653
 4502CHL1    C280275  19.167  13.818  20.834
 4502CHL1   H2A80276  19.272  13.804  20.864
 4502CHL1   H2B80277  19.111  13.727  20.863
 4502CHL1   C2080278  18.937  13.869  19.931
 4502CHL1   H2080279  18.827  13.846  19.933
 4502CHL1   C2180280  19.009  13.738  19.931
 4502CHL1  H21A80281  18.955  13.682  20.012
 4502CHL1  H21B80282  19.120  13.745  19.950
 4502CHL1  H21C80283  18.989  13.685  19.835
 4502CHL1   C2280284  18.966  13.936  19.797
 4502CHL1  H22A80285  18.916  14.035  19.796
 4502CHL1  H22B80286  19.075  13.945  19.780
 4502CHL1   C2380287  18.902  13.876  19.672
 4502CHL1  H23A80288  18.956  13.783  19.649
 4502CHL1  H23B80289  18.795  13.855  19.694
 4502CHL1   C2480290  18.919  13.975  19.557
 4502CHL1  H24A80291  18.864  14.064  19.593
 4502CHL1  H24B80292  19.024  14.008  19.540
 4502CHL1   C2580293  18.854  13.939  19.425
 4502CHL1   H2580294  18.754  13.895  19.448
 4502CHL1   C2680295  18.842  14.063  19.340
 4502CHL1  H26A80296  18.827  14.024  19.238
 4502CHL1  H26B80297  18.748  14.121  19.356
 4502CHL1  H26C80298  18.935  14.128  19.337
 4502CHL1   C2780299  18.934  13.835  19.347
 4502CHL1  H27A80300  18.880  13.801  19.256
 4502CHL1  H27B80301  19.036  13.876  19.328
 4502CHL1  H27C80302  18.940  13.744  19.408
 4503CHL1    C380303  11.047   3.036  20.905
 4503CHL1    H380304  11.010   2.933  20.885
 4503CHL1    O380305  11.066   3.053  21.045
 4503CHL1   H3'80306  11.126   2.982  21.077
 4503CHL1    C480307  11.178   3.070  20.829
 4503CHL1   H4A80308  11.208   3.174  20.851
 4503CHL1   H4B80309  11.262   3.005  20.865
 4503CHL1    C580310  11.157   3.066  20.678
 4503CHL1    C680311  11.227   2.983  20.599
 4503CHL1    H680312  11.307   2.920  20.638
 4503CHL1    C780313  11.217   2.979  20.451
 4503CHL1   H7A80314  11.318   2.980  20.408
 4503CHL1   H7B80315  11.175   2.891  20.402
 4503CHL1    C880316  11.134   3.094  20.391
 4503CHL1    H880317  11.197   3.185  20.405
 4503CHL1   C1480318  11.093   3.058  20.244
 4503CHL1   H1480319  11.025   2.971  20.252
 4503CHL1   C1580320  11.201   3.023  20.140
 4503CHL1  H15A80321  11.275   3.104  20.148
 4503CHL1  H15B80322  11.251   2.927  20.159
 4503CHL1   C1680323  11.133   3.039  20.006
 4503CHL1  H16A80324  11.198   3.105  19.942
 4503CHL1  H16B80325  11.107   2.939  19.964
 4503CHL1   C1780326  11.000   3.117  20.036
 4503CHL1   H1780327  10.914   3.047  20.030
 4503CHL1   C1380328  11.013   3.170  20.180
 4503CHL1   C1880329  11.099   3.302  20.177
 4503CHL1  H18A80330  11.192   3.282  20.121
 4503CHL1  H18B80331  11.054   3.388  20.124
 4503CHL1  H18C80332  11.125   3.339  20.278
 4503CHL1   C1280333  10.887   3.182  20.264
 4503CHL1  H12A80334  10.835   3.259  20.229
 4503CHL1  H12B80335  10.826   3.089  20.256
 4503CHL1   C1180336  10.917   3.219  20.408
 4503CHL1  H11A80337  10.967   3.318  20.415
 4503CHL1  H11B80338  10.822   3.238  20.460
 4503CHL1    C980339  11.009   3.116  20.475
 4503CHL1    H980340  10.959   3.017  20.475
 4503CHL1   C1080341  11.042   3.153  20.623
 4503CHL1   C1980342  11.091   3.299  20.630
 4503CHL1  H19A80343  11.007   3.362  20.598
 4503CHL1  H19B80344  11.111   3.334  20.734
 4503CHL1  H19C80345  11.175   3.327  20.563
 4503CHL1    C180346  10.912   3.137  20.710
 4503CHL1   H1A80347  10.849   3.224  20.679
 4503CHL1   H1B80348  10.860   3.043  20.679
 4503CHL1    C280349  10.937   3.135  20.861
 4503CHL1   H2A80350  10.842   3.103  20.908
 4503CHL1   H2B80351  10.966   3.239  20.890
 4503CHL1   C2080352  10.969   3.213  19.922
 4503CHL1   H2080353  11.047   3.288  19.919
 4503CHL1   C2180354  10.848   3.286  19.951
 4503CHL1  H21A80355  10.854   3.361  20.026
 4503CHL1  H21B80356  10.778   3.204  19.989
 4503CHL1  H21C80357  10.798   3.345  19.868
 4503CHL1   C2280358  10.958   3.152  19.780
 4503CHL1  H22A80359  11.033   3.072  19.769
 4503CHL1  H22B80360  10.864   3.096  19.767
 4503CHL1   C2380361  10.985   3.249  19.661
 4503CHL1  H23A80362  10.895   3.311  19.642
 4503CHL1  H23B80363  11.073   3.315  19.680
 4503CHL1   C2480364  11.015   3.161  19.537
 4503CHL1  H24A80365  11.106   3.105  19.571
 4503CHL1  H24B80366  10.931   3.096  19.506
 4503CHL1   C2580367  11.057   3.240  19.412
 4503CHL1   H2580368  11.148   3.294  19.439
 4503CHL1   C2680369  11.073   3.161  19.297
 4503CHL1  H26A80370  10.978   3.107  19.266
 4503CHL1  H26B80371  11.122   3.213  19.211
 4503CHL1  H26C80372  11.111   3.092  19.304
 4503CHL1   C2780373  10.955   3.346  19.371
 4503CHL1  H27A80374  10.987   3.412  19.288
 4503CHL1  H27B80375  10.864   3.294  19.336
 4503CHL1  H27C80376  10.935   3.418  19.452
 4504CHL1    C380377  20.562  16.341  20.906
 4504CHL1    H380378  20.571  16.245  20.850
 4504CHL1    O380379  20.552  16.304  21.042
 4504CHL1   H3'80380  20.582  16.378  21.095
 4504CHL1    C480381  20.687  16.430  20.883
 4504CHL1   H4A80382  20.682  16.521  20.948
 4504CHL1   H4B80383  20.770  16.365  20.917
 4504CHL1    C580384  20.697  16.459  20.734
 4504CHL1    C680385  20.798  16.416  20.658
 4504CHL1    H680386  20.879  16.360  20.706
 4504CHL1    C780387  20.821  16.457  20.516
 4504CHL1   H7A80388  20.930  16.476  20.503
 4504CHL1   H7B80389  20.792  16.379  20.444
 4504CHL1    C880390  20.728  16.578  20.475
 4504CHL1    H880391  20.771  16.667  20.526
 4504CHL1   C1480392  20.722  16.595  20.320
 4504CHL1   H1480393  20.681  16.499  20.283
 4504CHL1   C1580394  20.854  16.604  20.246
 4504CHL1  H15A80395  20.906  16.675  20.303
 4504CHL1  H15B80396  20.906  16.506  20.248
 4504CHL1   C1680397  20.814  16.659  20.111
 4504CHL1  H16A80398  20.871  16.754  20.096
 4504CHL1  H16B80399  20.837  16.580  20.037
 4504CHL1   C1780400  20.663  16.697  20.114
 4504CHL1   H1780401  20.604  16.614  20.072
 4504CHL1   C1380402  20.629  16.701  20.260
 4504CHL1   C1880403  20.675  16.837  20.310
 4504CHL1  H18A80404  20.685  16.833  20.420
 4504CHL1  H18B80405  20.772  16.870  20.267
 4504CHL1  H18C80406  20.595  16.909  20.284
 4504CHL1   C1280407  20.488  16.664  20.309
 4504CHL1  H12A80408  20.402  16.722  20.271
 4504CHL1  H12B80409  20.465  16.561  20.277
 4504CHL1   C1180410  20.478  16.659  20.463
 4504CHL1  H11A80411  20.481  16.760  20.507
 4504CHL1  H11B80412  20.379  16.616  20.489
 4504CHL1    C980413  20.584  16.560  20.524
 4504CHL1    H980414  20.557  16.463  20.477
 4504CHL1   C1080415  20.581  16.542  20.678
 4504CHL1   C1980416  20.589  16.685  20.735
 4504CHL1  H19A80417  20.662  16.748  20.679
 4504CHL1  H19B80418  20.496  16.745  20.729
 4504CHL1  H19C80419  20.620  16.672  20.840
 4504CHL1    C180420  20.451  16.470  20.717
 4504CHL1   H1A80421  20.364  16.534  20.692
 4504CHL1   H1B80422  20.445  16.380  20.652
 4504CHL1    C280423  20.438  16.420  20.862
 4504CHL1   H2A80424  20.342  16.366  20.868
 4504CHL1   H2B80425  20.429  16.505  20.932
 4504CHL1   C2080426  20.637  16.814  20.031
 4504CHL1   H2080427  20.682  16.901  20.070
 4504CHL1   C2180428  20.508  16.844  20.017
 4504CHL1  H21A80429  20.508  16.924  19.954
 4504CHL1  H21B80430  20.457  16.891  20.103
 4504CHL1  H21C80431  20.440  16.774  19.967
 4504CHL1   C2280432  20.679  16.787  19.916
 4504CHL1  H22A80433  20.778  16.760  19.909
 4504CHL1  H22B80434  20.640  16.697  19.856
 4504CHL1   C2380435  20.616  16.906  19.777
 4504CHL1  H23A80436  20.594  16.972  19.779
 4504CHL1  H23B80437  20.718  17.006  19.768
 4504CHL1   C2480438  20.641  16.855  19.585
 4504CHL1  H24A80439  20.725  16.792  19.588
 4504CHL1  H24B80440  20.587  16.792  19.614
 4504CHL1   C2580441  20.661  16.986  19.511
 4504CHL1   H2580442  20.589  17.048  19.560
 4504CHL1   C2680443  20.783  17.061  19.514
 4504CHL1  H26A80444  20.768  17.141  19.438
 4504CHL1  H26B80445  20.822  17.116  19.618
 4504CHL1  H26C80446  20.891  17.011  19.505
 4504CHL1   C2780447  20.671  16.937  19.385
 4504CHL1  H27A80448  20.610  16.846  19.368
 4504CHL1  H27B80449  20.645  17.023  19.323
 4504CHL1  H27C80450  20.777  16.905  19.369
 4505CHL1    C380451  12.739   4.273  20.909
 4505CHL1    H380452  12.844   4.309  20.899
 4505CHL1    O380453  12.693   4.239  21.040
 4505CHL1   H3'80454  12.693   4.143  21.038
 4505CHL1    C480455  12.647   4.382  20.857
 4505CHL1   H4A80456  12.544   4.355  20.888
 4505CHL1   H4B80457  12.673   4.465  20.926
 4505CHL1    C580458  12.667   4.406  20.709
 4505CHL1    C680459  12.695   4.523  20.660
 4505CHL1    H680460  12.704   4.611  20.719
 4505CHL1    C780461  12.710   4.550  20.512
 4505CHL1   H7A80462  12.667   4.624  20.468
 4505CHL1   H7B80463  12.807   4.590  20.481
 4505CHL1    C880464  12.659   4.454  20.418
 4505CHL1    H880465  12.548   4.453  20.423
 4505CHL1   C1480466  12.714   4.476  20.278
 4505CHL1   H1480467  12.823   4.472  20.295
 4505CHL1   C1580468  12.701   4.583  20.213
 4505CHL1  H15A80469  12.595   4.610  20.211
 4505CHL1  H15B80470  12.780   4.653  20.255
 4505CHL1   C1680471  12.737   4.567  20.054
 4505CHL1  H16A80472  12.623   4.596  19.973
 4505CHL1  H16B80473  12.800   4.659  20.021
 4505CHL1   C1780474  12.729   4.440  20.039
 4505CHL1   H1780475  12.833   4.429  20.031
 4505CHL1   C1380476  12.666   4.388  20.169
 4505CHL1   C1880477  12.512   4.395  20.152
 4505CHL1  H18A80478  12.474   4.315  20.086
 4505CHL1  H18B80479  12.460   4.386  20.249
 4505CHL1  H18C80480  12.484   4.484  20.106
 4505CHL1   C1280481  12.710   4.251  20.216
 4505CHL1  H12A80482  12.677   4.170  20.149
 4505CHL1  H12B80483  12.821   4.248  20.211
 4505CHL1   C1180484  12.664   4.217  20.362
 4505CHL1  H11A80485  12.553   4.207  20.366
 4505CHL1  H11B80486  12.704   4.119  20.391
 4505CHL1    C980487  12.704   4.320  20.471
 4505CHL1    H980488  12.815   4.326  20.480
 4505CHL1   C1080489  12.659   4.286  20.619
 4505CHL1   C1980490  12.511   4.240  20.615
 4505CHL1  H19A80491  12.504   4.147  20.557
 4505CHL1  H19B80492  12.460   4.224  20.713
 4505CHL1  H19C80493  12.449   4.313  20.560
 4505CHL1    C180494  12.746   4.174  20.678
 4505CHL1   H1A80495  12.721   4.079  20.627
 4505CHL1   H1B80496  12.855   4.187  20.662
 4505CHL1    C280497  12.724   4.148  20.825
 4505CHL1   H2A80498  12.799   4.077  20.867
 4505CHL1   H2B80499  12.617   4.120  20.829
 4505CHL1   C2080500  12.676   4.392  19.910
 4505CHL1   H2080501  12.568   4.420  19.914
 4505CHL1   C2180502  12.684   4.243  19.888
 4505CHL1  H21A80503  12.787   4.211  19.916
 4505CHL1  H21B80504  12.660   4.203  19.787
 4505CHL1  H21C80505  12.609   4.204  19.958
 4505CHL1   C2280506  12.759   4.455  19.795
 4505CHL1  H22A80507  12.754   4.568  19.804
 4505CHL1  H22B80508  12.844   4.415  19.782
 4505CHL1   C2380509  12.717   4.428  19.657
 4505CHL1  H23A80510  12.645   4.332  19.645
 4505CHL1  H23B80511  12.663   4.516  19.637
 4505CHL1   C2480512  12.772   4.517  19.539
 4505CHL1  H24A80513  12.779   4.608  19.543
 4505CHL1  H24B80514  12.839   4.429  19.511
 4505CHL1   C2580515  12.708   4.523  19.373
 4505CHL1   H2580516  12.594   4.576  19.384
 4505CHL1   C2680517  12.718   4.575  19.267
 4505CHL1  H26A80518  12.632   4.638  19.237
 4505CHL1  H26B80519  12.799   4.625  19.310
 4505CHL1  H26C80520  12.736   4.499  19.190
 4505CHL1   C2780521  12.662   4.297  19.301
 4505CHL1  H27A80522  12.748   4.303  19.316
 4505CHL1  H27B80523  12.626   4.230  19.406
 4505CHL1  H27C80524  12.571   4.309  19.254
 4506CHL1    C380525   8.193   1.331  20.915
 4506CHL1    H380526   8.131   1.423  20.930
 4506CHL1    O380527   8.196   1.255  21.037
 4506CHL1   H3'80528   8.106   1.237  21.066
 4506CHL1    C480529   8.137   1.255  20.799
 4506CHL1   H4A80530   8.188   1.158  20.792
 4506CHL1   H4B80531   8.035   1.222  20.826
 4506CHL1    C580532   8.150   1.335  20.670
 4506CHL1    C680533   8.054   1.365  20.602
 4506CHL1    H680534   7.983   1.331  20.673
 4506CHL1    C780535   8.058   1.436  20.476
 4506CHL1   H7A80536   7.998   1.384  20.387
 4506CHL1   H7B80537   8.010   1.542  20.497
 4506CHL1    C880538   8.190   1.477  20.434
 4506CHL1    H880539   8.233   1.372  20.401
 4506CHL1   C1480540   8.187   1.587  20.311
 4506CHL1   H1480541   8.139   1.664  20.340
 4506CHL1   C1580542   8.085   1.564  20.210
 4506CHL1  H15A80543   8.018   1.438  20.210
 4506CHL1  H15B80544   7.982   1.559  20.206
 4506CHL1   C1680545   8.170   1.632  20.070
 4506CHL1  H16A80546   8.208   1.561  20.011
 4506CHL1  H16B80547   8.097   1.677  20.004
 4506CHL1   C1780548   8.283   1.685  20.122
 4506CHL1   H1780549   8.243   1.778  20.159
 4506CHL1   C1380550   8.323   1.610  20.247
 4506CHL1   C1880551   8.419   1.486  20.211
 4506CHL1  H18A80552   8.496   1.515  20.171
 4506CHL1  H18B80553   8.420   1.411  20.289
 4506CHL1  H18C80554   8.389   1.419  20.118
 4506CHL1   C1280555   8.389   1.677  20.360
 4506CHL1  H12A80556   8.485   1.711  20.321
 4506CHL1  H12B80557   8.336   1.770  20.388
 4506CHL1   C1180558   8.398   1.581  20.483
 4506CHL1  H11A80559   8.472   1.502  20.466
 4506CHL1  H11B80560   8.443   1.642  20.560
 4506CHL1    C980561   8.270   1.512  20.535
 4506CHL1    H980562   8.203   1.588  20.569
 4506CHL1   C1080563   8.282   1.395  20.635
 4506CHL1   C1980564   8.380   1.290  20.581
 4506CHL1  H19A80565   8.487   1.321  20.572
 4506CHL1  H19B80566   8.377   1.206  20.652
 4506CHL1  H19C80567   8.349   1.241  20.488
 4506CHL1    C180568   8.341   1.419  20.758
 4506CHL1   H1A80569   8.463   1.442  20.738
 4506CHL1   H1B80570   8.276   1.493  20.761
 4506CHL1    C280571   8.335   1.362  20.883
 4506CHL1   H2A80572   8.377   1.385  20.976
 4506CHL1   H2B80573   8.395   1.279  20.861
 4506CHL1   C2080574   8.378   1.694  20.016
 4506CHL1   H2080575   8.430   1.624  19.960
 4506CHL1   C2180576   8.527   1.745  20.092
 4506CHL1  H21A80577   8.586   1.764  20.007
 4506CHL1  H21B80578   8.566   1.684  20.127
 4506CHL1  H21C80579   8.485   1.835  20.147
 4506CHL1   C2280580   8.289   1.790  19.900
 4506CHL1  H22A80581   8.347   1.847  19.828
 4506CHL1  H22B80582   8.272   1.737  19.820
 4506CHL1   C2380583   8.217   1.917  19.943
 4506CHL1  H23A80584   8.151   1.864  19.982
 4506CHL1  H23B80585   8.270   1.975  20.027
 4506CHL1   C2480586   8.196   2.008  19.820
 4506CHL1  H24A80587   8.288   2.059  19.784
 4506CHL1  H24B80588   8.153   1.949  19.736
 4506CHL1   C2580589   8.108   2.128  19.841
 4506CHL1   H2580590   8.012   2.074  19.848
 4506CHL1   C2680591   8.140   2.212  19.965
 4506CHL1  H26A80592   8.207   2.290  19.956
 4506CHL1  H26B80593   8.051   2.272  19.990
 4506CHL1  H26C80594   8.190   2.165  20.052
 4506CHL1   C2780595   8.113   2.220  19.722
 4506CHL1  H27A80596   8.216   2.243  19.696
 4506CHL1  H27B80597   8.072   2.171  19.647
 4506CHL1  H27C80598   8.054   2.311  19.743
 4507CHL1    C380599   5.840   7.918  20.908
 4507CHL1    H380600   5.796   7.815  20.915
 4507CHL1    O380601   5.854   7.959  21.041
 4507CHL1   H3'80602   5.764   7.979  21.062
 4507CHL1    C480603   5.979   7.915  20.858
 4507CHL1   H4A80604   6.021   8.018  20.872
 4507CHL1   H4B80605   6.031   7.840  20.921
 4507CHL1    C580606   5.990   7.871  20.714
 4507CHL1    C680607   6.073   7.773  20.671
 4507CHL1    H680608   6.140   7.715  20.742
 4507CHL1    C780609   6.086   7.740  20.521
 4507CHL1   H7A80610   6.191   7.734  20.491
 4507CHL1   H7B80611   6.049   7.644  20.490
 4507CHL1    C880612   5.997   7.814  20.426
 4507CHL1    H880613   6.035   7.904  20.412
 4507CHL1   C1480614   5.971   7.759  20.288
 4507CHL1   H1480615   5.913   7.669  20.306
 4507CHL1   C1580616   6.034   7.690  20.218
 4507CHL1  H15A80617   6.140   7.818  20.262
 4507CHL1  H15B80618   6.091   7.596  20.242
 4507CHL1   C1680619   6.015   7.674  20.040
 4507CHL1  H16A80620   6.106   7.734  19.968
 4507CHL1  H16B80621   6.047   7.572  20.043
 4507CHL1   C1780622   5.902   7.746  20.059
 4507CHL1   H1780623   5.839   7.661  20.087
 4507CHL1   C1380624   5.904   7.838  20.188
 4507CHL1   C1880625   5.972   7.969  20.153
 4507CHL1  H18A80626   5.930   8.033  20.076
 4507CHL1  H18B80627   6.002   8.026  20.241
 4507CHL1  H18C80628   6.049   7.945  20.104
 4507CHL1   C1280629   5.771   7.864  20.252
 4507CHL1  H12A80630   5.717   7.928  20.180
 4507CHL1  H12B80631   5.715   7.772  20.272
 4507CHL1   C1180632   5.780   7.929  20.390
 4507CHL1  H11A80633   5.808   8.033  20.364
 4507CHL1  H11B80634   5.677   7.935  20.429
 4507CHL1    C980635   5.868   7.857  20.493
 4507CHL1    H980636   5.814   7.764  20.523
 4507CHL1   C1080637   5.891   7.944  20.622
 4507CHL1   C1980638   5.955   8.081  20.583
 4507CHL1  H19A80639   5.881   8.142  20.528
 4507CHL1  H19B80640   5.986   8.138  20.673
 4507CHL1  H19C80641   6.044   8.067  20.519
 4507CHL1    C180642   5.752   7.975  20.679
 4507CHL1   H1A80643   5.710   8.057  20.617
 4507CHL1   H1B80644   5.695   7.882  20.662
 4507CHL1    C280645   5.752   8.015  20.825
 4507CHL1   H2A80646   5.647   8.014  20.845
 4507CHL1   H2B80647   5.784   8.115  20.850
 4507CHL1   C2080648   5.873   7.802  19.922
 4507CHL1   H2080649   5.939   7.888  19.906
 4507CHL1   C2180650   5.728   7.854  19.912
 4507CHL1  H21A80651   5.724   7.950  19.967
 4507CHL1  H21B80652   5.647   7.787  19.950
 4507CHL1  H21C80653   5.709   7.874  19.805
 4507CHL1   C2280654   5.915   7.714  19.801
 4507CHL1  H22A80655   5.907   7.762  19.702
 4507CHL1  H22B80656   6.021   7.683  19.811
 4507CHL1   C2380657   5.843   7.600  19.804
 4507CHL1  H23A80658   5.919   7.520  19.813
 4507CHL1  H23B80659   5.762   7.578  19.884
 4507CHL1   C2480660   5.767   7.574  19.684
 4507CHL1  H24A80661   5.727   7.661  19.643
 4507CHL1  H24B80662   5.853   7.565  19.605
 4507CHL1   C2580663   5.637   7.456  19.680
 4507CHL1   H2580664   5.615   7.423  19.591
 4507CHL1   C2680665   5.630   7.337  19.734
 4507CHL1  H26A80666   5.666   7.313  19.809
 4507CHL1  H26B80667   5.623   7.228  19.710
 4507CHL1  H26C80668   5.733   7.385  19.695
 4507CHL1   C2780669   5.519   7.493  19.721
 4507CHL1  H27A80670   5.481   7.577  19.664
 4507CHL1  H27B80671   5.446   7.411  19.713
 4507CHL1  H27C80672   5.544   7.511  19.826
 4508CHL1    C380673  12.372   8.240  20.907
 4508CHL1    H380674  12.305   8.324  20.882
 4508CHL1    O380675  12.416   8.243  21.040
 4508CHL1   H3'80676  12.505   8.211  21.022
 4508CHL1    C480677  12.299   8.110  20.871
 4508CHL1   H4A80678  12.363   8.024  20.897
 4508CHL1   H4B80679  12.206   8.110  20.934
 4508CHL1    C580680  12.271   8.090  20.723
 4508CHL1    C680681  12.151   8.049  20.681
 4508CHL1    H680682  12.076   8.016  20.754
 4508CHL1    C780683  12.123   8.020  20.536
 4508CHL1   H7A80684  12.091   7.915  20.520
 4508CHL1   H7B80685  12.056   8.094  20.486
 4508CHL1    C880686  12.250   8.019  20.448
 4508CHL1    H880687  12.311   7.929  20.461
 4508CHL1   C1480688  12.207   8.026  20.305
 4508CHL1   H1480689  12.148   8.120  20.304
 4508CHL1   C1580690  12.110   7.921  20.256
 4508CHL1  H15A80691  12.138   7.824  20.299
 4508CHL1  H15B80692  12.013   7.954  20.295
 4508CHL1   C1680693  12.132   7.924  20.106
 4508CHL1  H16A80694  12.144   7.827  20.057
 4508CHL1  H16B80695  12.037   7.941  20.095
 4508CHL1   C1780696  12.239   8.028  20.067
 4508CHL1   H1780697  12.201   8.132  20.060
 4508CHL1   C1380698  12.319   8.035  20.200
 4508CHL1   C1880699  12.411   7.909  20.203
 4508CHL1  H18A80700  12.487   7.922  20.124
 4508CHL1  H18B80701  12.478   7.899  20.291
 4508CHL1  H18C80702  12.351   7.817  20.187
 4508CHL1   C1280703  12.390   8.167  20.230
 4508CHL1  H12A80704  12.467   8.187  20.154
 4508CHL1  H12B80705  12.313   8.248  20.225
 4508CHL1   C1180706  12.451   8.160  20.373
 4508CHL1  H11A80707  12.532   8.084  20.370
 4508CHL1  H11B80708  12.503   8.257  20.391
 4508CHL1    C980709  12.341   8.133  20.479
 4508CHL1    H980710  12.272   8.219  20.478
 4508CHL1   C1080711  12.386   8.122  20.625
 4508CHL1   C1980712  12.488   8.007  20.636
 4508CHL1  H19A80713  12.520   7.995  20.741
 4508CHL1  H19B80714  12.442   7.908  20.613
 4508CHL1  H19C80715  12.578   8.027  20.574
 4508CHL1    C180716  12.455   8.257  20.670
 4508CHL1   H1A80717  12.545   8.279  20.608
 4508CHL1   H1B80718  12.384   8.340  20.649
 4508CHL1    C280719  12.497   8.258  20.821
 4508CHL1   H2A80720  12.536   8.360  20.842
 4508CHL1   H2B80721  12.575   8.182  20.848
 4508CHL1   C2080722  12.308   7.987  19.933
 4508CHL1   H2080723  12.344   7.884  19.951
 4508CHL1   C2180724  12.430   8.078  19.901
 4508CHL1  H21A80725  12.506   8.085  19.982
 4508CHL1  H21B80726  12.393   8.180  19.880
 4508CHL1  H21C80727  12.491   8.046  19.814
 4508CHL1   C2280728  12.205   7.970  19.815
 4508CHL1  H22A80729  12.143   7.877  19.828
 4508CHL1  H22B80730  12.147   8.058  19.830
 4508CHL1   C2380731  12.256   7.977  19.671
 4508CHL1  H23A80732  12.323   8.065  19.668
 4508CHL1  H23B80733  12.313   7.885  19.650
 4508CHL1   C2480734  12.146   7.997  19.569
 4508CHL1  H24A80735  12.073   7.914  19.579
 4508CHL1  H24B80736  12.091   8.090  19.582
 4508CHL1   C2580737  12.200   8.002  19.425
 4508CHL1   H2580738  12.274   8.083  19.407
 4508CHL1   C2680739  12.267   7.884  19.385
 4508CHL1  H26A80740  12.193   7.803  19.387
 4508CHL1  H26B80741  12.298   7.876  19.275
 4508CHL1  H26C80742  12.357   7.847  19.444
 4508CHL1   C2780743  12.086   8.021  19.324
 4508CHL1  H27A80744  12.017   7.932  19.323
 4508CHL1  H27B80745  12.039   8.115  19.352
 4508CHL1  H27C80746  12.121   8.049  19.223
 4509CHL1    C380747  24.743  10.151  20.906
 4509CHL1    H380748  24.642  10.108  20.895
 4509CHL1    O380749  24.767  10.171  21.041
 4509CHL1   H3'80750  24.698  10.232  21.066
 4509CHL1    C480751  24.850  10.056  20.858
 4509CHL1   H4A80752  24.949  10.101  20.879
 4509CHL1   H4B80753  24.847   9.958  20.910
 4509CHL1    C580754  24.836  10.047  20.713
 4509CHL1    C680755  24.783   9.956  20.668
 4509CHL1    H680756  24.778   9.864  20.736
 4509CHL1    C780757  24.817   9.927  20.535
 4509CHL1   H7A80758  24.902   9.835  20.537
 4509CHL1   H7B80759  24.705   9.865  20.495
 4509CHL1    C880760  24.851  10.022  20.414
 4509CHL1    H880761  24.958  10.020  20.402
 4509CHL1   C1480762  24.795  10.002  20.260
 4509CHL1   H1480763  24.687   9.970  20.283
 4509CHL1   C1580764  24.783   9.896  20.184
 4509CHL1  H15A80765  24.968   9.892  20.257
 4509CHL1  H15B80766  24.709   9.806  20.231
 4509CHL1   C1680767  24.791   9.883  20.030
 4509CHL1  H16A80768  24.900   9.877  19.979
 4509CHL1  H16B80769  24.730   9.807  20.003
 4509CHL1   C1780770  24.768  10.026  20.040
 4509CHL1   H1780771  24.659  10.025  20.046
 4509CHL1   C1380772  24.819  10.096  20.169
 4509CHL1   C1880773  24.968  10.123  20.156
 4509CHL1  H18A80774  25.026  10.033  20.126
 4509CHL1  H18B80775  24.976  10.203  20.081
 4509CHL1  H18C80776  25.010  10.167  20.250
 4509CHL1   C1280777  24.749  10.216  20.226
 4509CHL1  H12A80778  24.760  10.307  20.167
 4509CHL1  H12B80779  24.660  10.186  20.217
 4509CHL1   C1180780  24.790  10.247  20.368
 4509CHL1  H11A80781  24.891  10.284  20.347
 4509CHL1  H11B80782  24.734  10.331  20.409
 4509CHL1    C980783  24.788  10.133  20.470
 4509CHL1    H980784  24.694  10.095  20.468
 4509CHL1   C1080785  24.833  10.161  20.618
 4509CHL1   C1980786  24.972  10.227  20.603
 4509CHL1  H19A80787  25.021  10.235  20.703
 4509CHL1  H19B80788  25.029  10.169  20.527
 4509CHL1  H19C80789  24.954  10.330  20.565
 4509CHL1    C180790  24.730  10.260  20.679
 4509CHL1   H1A80791  24.731  10.355  20.622
 4509CHL1   H1B80792  24.628  10.227  20.666
 4509CHL1    C280793  24.745  10.285  20.832
 4509CHL1   H2A80794  24.664  10.350  20.872
 4509CHL1   H2B80795  24.839  10.335  20.860
 4509CHL1   C2080796  24.794  10.095  19.909
 4509CHL1   H2080797  24.899  10.127  19.893
 4509CHL1   C2180798  24.709  10.220  19.893
 4509CHL1  H21A80799  24.615  10.209  19.951
 4509CHL1  H21B80800  24.697  10.247  19.786
 4509CHL1  H21C80801  24.755  10.307  19.941
 4509CHL1   C2280802  24.772   9.996  19.791
 4509CHL1  H22A80803  24.852   9.919  19.798
 4509CHL1  H22B80804  24.670   9.953  19.796
 4509CHL1   C2380805  24.785  10.042  19.646
 4509CHL1  H23A80806  24.708  10.121  19.630
 4509CHL1  H23B80807  24.888  10.084  19.635
 4509CHL1   C2480808  24.748   9.934  19.542
 4509CHL1  H24A80809  24.829   9.857  19.530
 4509CHL1  H24B80810  24.651   9.883  19.561
 4509CHL1   C2580811  24.712   9.997  19.405
 4509CHL1   H2580812  24.631  10.073  19.424
 4509CHL1   C2680813  24.838  10.062  19.335
 4509CHL1  H26A80814  24.899   9.976  19.296
 4509CHL1  H26B80815  24.818  10.131  19.249
 4509CHL1  H26C80816  24.906  10.116  19.405
 4509CHL1   C2780817  24.667   9.885  19.311
 4509CHL1  H27A80818  24.747   9.829  19.279
 4509CHL1  H27B80819  24.593   9.807  19.344
 4509CHL1  H27C80820  24.635   9.936  19.215
 4510CHL1    C380821  24.843  20.808  20.906
 4510CHL1    H380822  24.736  20.828  20.889
 4510CHL1    O380823  24.860  20.808  21.045
 4510CHL1   H3'80824  24.952  20.788  21.063
 4510CHL1    C480825  24.876  20.669  20.849
 4510CHL1   H4A80826  24.980  20.641  20.874
 4510CHL1   H4B80827  24.815  20.596  20.905
 4510CHL1    C580828  24.853  20.665  20.698
 4510CHL1    C680829  24.776  20.580  20.632
 4510CHL1    H680830  24.719  20.506  20.691
 4510CHL1    C780831  24.774  20.567  20.478
 4510CHL1   H7A80832  24.757  20.471  20.438
 4510CHL1   H7B80833  24.725  20.601  20.386
 4510CHL1    C880834  24.871  20.646  20.407
 4510CHL1    H880835  24.957  20.580  20.408
 4510CHL1   C1480836  24.839  20.670  20.254
 4510CHL1   H1480837  24.743  20.733  20.262
 4510CHL1   C1580838  24.808  20.547  20.187
 4510CHL1  H15A80839  24.861  20.454  20.224
 4510CHL1  H15B80840  24.719  20.521  20.230
 4510CHL1   C1680841  24.815  20.565  20.042
 4510CHL1  H16A80842  24.896  20.498  20.008
 4510CHL1  H16B80843  24.728  20.558  19.978
 4510CHL1   C1780844  24.874  20.709  20.037
 4510CHL1   H1780845  24.787  20.778  20.036
 4510CHL1   C1380846  24.933  20.727  20.175
 4510CHL1   C1880847  25.066  20.650  20.180
 4510CHL1  H18A80848  25.102  20.648  20.285
 4510CHL1  H18B80849  25.054  20.551  20.131
 4510CHL1  H18C80850  25.148  20.699  20.127
 4510CHL1   C1280851  24.940  20.855  20.231
 4510CHL1  H12A80852  25.026  20.910  20.181
 4510CHL1  H12B80853  24.858  20.910  20.195
 4510CHL1   C1180854  24.961  20.843  20.394
 4510CHL1  H11A80855  25.076  20.848  20.400
 4510CHL1  H11B80856  24.915  20.953  20.430
 4510CHL1    C980857  24.887  20.776  20.473
 4510CHL1    H980858  24.787  20.826  20.469
 4510CHL1   C1080859  24.930  20.774  20.622
 4510CHL1   C1980860  25.071  20.727  20.642
 4510CHL1  H19A80861  25.101  20.638  20.588
 4510CHL1  H19B80862  25.122  20.792  20.604
 4510CHL1  H19C80863  25.100  20.723  20.746
 4510CHL1    C180864  24.901  20.909  20.691
 4510CHL1   H1A80865  24.947  20.987  20.666
 4510CHL1   H1B80866  24.797  20.934  20.665
 4510CHL1    C280867  24.925  20.917  20.843
 4510CHL1   H2A80868  24.890  21.017  20.879
 4510CHL1   H2B80869  25.032  20.906  20.869
 4510CHL1   C2080870  24.962  20.732  19.915
 4510CHL1   H2080871  25.058  20.678  19.917
 4510CHL1   C2180872  25.009  20.856  19.934
 4510CHL1  H21A80873  25.092  20.882  20.001
 4510CHL1  H21B80874  24.922  20.934  19.947
 4510CHL1  H21C80875  25.067  20.874  19.828
 4510CHL1   C2280876  24.893  20.719  19.775
 4510CHL1  H22A80877  24.845  20.620  19.770
 4510CHL1  H22B80878  24.814  20.796  19.761
 4510CHL1   C2380879  24.977  20.708  19.647
 4510CHL1  H23A80880  25.022  20.803  19.611
 4510CHL1  H23B80881  25.065  20.647  19.671
 4510CHL1   C2480882  24.905  20.637  19.529
 4510CHL1  H24A80883  24.972  20.632  19.441
 4510CHL1  H24B80884  24.887  20.534  19.567
 4510CHL1   C2580885  24.782  20.713  19.482
 4510CHL1   H2580886  24.721  20.740  19.570
 4510CHL1   C2680887  24.818  20.844  19.413
 4510CHL1  H26A80888  24.871  20.912  19.484
 4510CHL1  H26B80889  24.891  20.818  19.334
 4510CHL1  H26C80890  24.719  20.881  19.377
 4510CHL1   C2780891  24.705  20.631  19.383
 4510CHL1  H27A80892  24.693  20.531  19.430
 4510CHL1  H27B80893  24.610  20.680  19.350
 4510CHL1  H27C80894  24.769  20.622  19.293
 4511CHL1    C380895  22.148  14.622  20.908
 4511CHL1    H380896  22.151  14.733  20.907
 4511CHL1    O380897  22.172  14.590  21.043
 4511CHL1   H3'80898  22.136  14.665  21.091
 4511CHL1    C480899  22.015  14.569  20.857
 4511CHL1   H4A80900  22.015  14.460  20.879
 4511CHL1   H4B80901  21.932  14.607  20.920
 4511CHL1    C580902  22.002  14.609  20.710
 4511CHL1    C680903  21.899  14.680  20.665
 4511CHL1    H680904  21.820  14.711  20.734
 4511CHL1    C780905  21.875  14.710  20.520
 4511CHL1   H7A80906  21.773  14.696  20.484
 4511CHL1   H7B80907  21.895  14.810  20.494
 4511CHL1    C880908  21.954  14.623  20.425
 4511CHL1    H880909  21.910  14.522  20.424
 4511CHL1   C1480910  21.945  14.678  20.282
 4511CHL1   H1480911  21.996  14.773  20.295
 4511CHL1   C1580912  21.808  14.715  20.225
 4511CHL1  H15A80913  21.733  14.637  20.249
 4511CHL1  H15B80914  21.775  14.808  20.275
 4511CHL1   C1680915  21.838  14.730  20.076
 4511CHL1  H16A80916  21.772  14.666  20.016
 4511CHL1  H16B80917  21.820  14.830  20.039
 4511CHL1   C1780918  21.991  14.700  20.048
 4511CHL1   H1780919  22.047  14.795  20.060
 4511CHL1   C1380920  22.029  14.614  20.170
 4511CHL1   C1880921  21.976  14.473  20.148
 4511CHL1  H18A80922  21.877  14.478  20.100
 4511CHL1  H18B80923  22.038  14.421  20.073
 4511CHL1  H18C80924  21.965  14.411  20.241
 4511CHL1   C1280925  22.174  14.623  20.216
 4511CHL1  H12A80926  22.243  14.570  20.147
 4511CHL1  H12B80927  22.197  14.732  20.222
 4511CHL1   C1180928  22.192  14.568  20.358
 4511CHL1  H11A80929  22.176  14.459  20.354
 4511CHL1  H11B80930  22.294  14.598  20.388
 4511CHL1    C980931  22.098  14.621  20.470
 4511CHL1    H980932  22.126  14.727  20.486
 4511CHL1   C1080933  22.112  14.562  20.613
 4511CHL1   C1980934  22.100  14.420  20.608
 4511CHL1  H19A80935  22.000  14.371  20.577
 4511CHL1  H19B80936  22.172  14.368  20.532
 4511CHL1  H19C80937  22.126  14.369  20.708
 4511CHL1    C180938  22.246  14.605  20.678
 4511CHL1   H1A80939  22.330  14.564  20.629
 4511CHL1   H1B80940  22.262  14.712  20.658
 4511CHL1    C280941  22.263  14.570  20.828
 4511CHL1   H2A80942  22.359  14.587  20.881
 4511CHL1   H2B80943  22.263  14.460  20.832
 4511CHL1   C2080944  22.017  14.651  19.903
 4511CHL1   H2080945  21.977  14.551  19.898
 4511CHL1   C2180946  22.163  14.637  19.863
 4511CHL1  H21A80947  22.223  14.609  19.951
 4511CHL1  H21B80948  22.194  14.737  19.828
 4511CHL1  H21C80949  22.173  14.564  19.778
 4511CHL1   C2280950  21.945  14.722  19.797
 4511CHL1  H22A80951  21.843  14.774  19.825
 4511CHL1  H22B80952  22.020  14.810  19.782
 4511CHL1   C2380953  21.914  14.644  19.664
 4511CHL1  H23A80954  21.969  14.554  19.669
 4511CHL1  H23B80955  21.806  14.626  19.656
 4511CHL1   C2480956  21.980  14.669  19.544
 4511CHL1  H24A80957  21.905  14.742  19.560
 4511CHL1  H24B80958  22.085  14.713  19.550
 4511CHL1   C2580959  21.976  14.606  19.403
 4511CHL1   H2580960  21.864  14.585  19.365
 4511CHL1   C2680961  22.051  14.672  19.295
 4511CHL1  H26A80962  22.045  14.622  19.221
 4511CHL1  H26B80963  22.014  14.752  19.298
 4511CHL1  H26C80964  22.143  14.715  19.309
 4511CHL1   C2780965  22.028  14.519  19.431
 4511CHL1  H27A80966  22.003  14.491  19.328
 4511CHL1  H27B80967  22.139  14.494  19.453
 4511CHL1  H27C80968  21.970  14.444  19.460
 4512CHL1    C380969   4.170  11.131  20.909
 4512CHL1    H380970   4.199  11.238  20.911
 4512CHL1    O380971   4.168  11.078  21.041
 4512CHL1   H3'80972   4.177  11.152  21.102
 4512CHL1    C480973   4.030  11.129  20.848
 4512CHL1   H4A80974   3.980  11.030  20.849
 4512CHL1   H4B80975   3.968  11.200  20.907
 4512CHL1    C580976   4.037  11.174  20.704
 4512CHL1    C680977   3.975  11.286  20.667
 4512CHL1    H680978   3.919  11.348  20.738
 4512CHL1    C780979   3.982  11.341  20.532
 4512CHL1   H7A80980   3.876  11.365  20.512
 4512CHL1   H7B80981   4.043  11.432  20.545
 4512CHL1    C880982   4.034  11.240  20.427
 4512CHL1    H880983   3.954  11.164  20.416
 4512CHL1   C1480984   4.070  11.305  20.293
 4512CHL1   H1480985   4.150  11.380  20.316
 4512CHL1   C1580986   3.962  11.387  20.222
 4512CHL1  H15A80987   3.865  11.332  20.227
 4512CHL1  H15B80988   3.959  11.491  20.262
 4512CHL1   C1680989   4.009  11.392  20.078
 4512CHL1  H16A80990   3.937  11.344  20.008
 4512CHL1  H16B80991   4.019  11.497  20.046
 4512CHL1   C1780992   4.141  11.320  20.074
 4512CHL1   H1780993   4.221  11.390  20.106
 4512CHL1   C1380994   4.136  11.213  20.187
 4512CHL1   C1880995   4.038  11.103  20.134
 4512CHL1  H18A80996   3.989  11.046  20.215
 4512CHL1  H18B80997   3.961  11.153  20.073
 4512CHL1  H18C80998   4.081  11.031  20.060
 4512CHL1   C1280999   4.267  11.151  20.246
 4512CHL1  H12A81000   4.310  11.074  20.180
 4512CHL1  H12B81001   4.350  11.224  20.252
 4512CHL1   C1181002   4.234  11.082  20.379
 4512CHL1  H11A81003   4.169  10.997  20.350
 4512CHL1  H11B81004   4.322  11.034  20.425
 4512CHL1    C981005   4.159  11.171  20.482
 4512CHL1    H981006   4.218  11.259  20.514
 4512CHL1   C1081007   4.138  11.099  20.615
 4512CHL1   C1981008   4.087  10.955  20.590
 4512CHL1  H19A81009   3.993  10.955  20.531
 4512CHL1  H19B81010   4.153  10.883  20.537
 4512CHL1  H19C81011   4.060  10.908  20.686
 4512CHL1    C181012   4.275  11.099  20.688
 4512CHL1   H1A81013   4.353  11.047  20.630
 4512CHL1   H1B81014   4.317  11.201  20.691
 4512CHL1    C281015   4.266  11.044  20.829
 4512CHL1   H2A81016   4.366  11.039  20.874
 4512CHL1   H2B81017   4.230  10.938  20.834
 4512CHL1   C2081018   4.166  11.283  19.929
 4512CHL1   H2081019   4.122  11.185  19.904
 4512CHL1   C2181020   4.269  11.287  19.921
 4512CHL1  H21A81021   4.376  11.351  19.898
 4512CHL1  H21B81022   4.285  11.183  19.857
 4512CHL1  H21C81023   4.283  11.217  20.010
 4512CHL1   C2281024   4.145  11.387  19.828
 4512CHL1  H22A81025   4.037  11.402  19.833
 4512CHL1  H22B81026   4.195  11.479  19.866
 4512CHL1   C2381027   4.185  11.366  19.681
 4512CHL1  H23A81028   4.287  11.383  19.658
 4512CHL1  H23B81029   4.150  11.272  19.634
 4512CHL1   C2481030   4.147  11.482  19.600
 4512CHL1  H24A81031   4.038  11.481  19.592
 4512CHL1  H24B81032   4.175  11.570  19.662
 4512CHL1   C2581033   4.204  11.478  19.457
 4512CHL1   H2581034   4.205  11.370  19.425
 4512CHL1   C2681035   4.127  11.567  19.356
 4512CHL1  H26A81036   4.139  11.677  19.375
 4512CHL1  H26B81037   4.160  11.552  19.251
 4512CHL1  H26C81038   4.020  11.544  19.356
 4512CHL1   C2781039   4.336  11.545  19.451
 4512CHL1  H27A81040   4.326  11.647  19.455
 4512CHL1  H27B81041   4.395  11.541  19.550
 4512CHL1  H27C81042   4.401  11.511  19.370
 4513CHL1    C381043  19.318  14.667  20.904
 4513CHL1    H381044  19.272  14.758  20.861
 4513CHL1    O381045  19.322  14.685  21.044
 4513CHL1   H3'81046  19.249  14.632  21.078
 4513CHL1    C481047  19.242  14.541  20.852
 4513CHL1   H4A81048  19.284  14.451  20.904
 4513CHL1   H4B81049  19.139  14.554  20.892
 4513CHL1    C581050  19.247  14.541  20.696
 4513CHL1    C681051  19.134  14.546  20.620
 4513CHL1    H681052  19.038  14.566  20.670
 4513CHL1    C781053  19.131  14.537  20.468
 4513CHL1   H7A81054  19.044  14.477  20.429
 4513CHL1   H7B81055  19.107  14.642  20.441
 4513CHL1    C881056  19.270  14.499  20.404
 4513CHL1    H881057  19.288  14.390  20.412
 4513CHL1   C1481058  19.268  14.542  20.255
 4513CHL1   H1481059  19.242  14.650  20.264
 4513CHL1   C1581060  19.159  14.489  20.163
 4513CHL1  H15A81061  19.159  14.379  20.179
 4513CHL1  H15B81062  19.060  14.536  20.181
 4513CHL1   C1681063  19.212  14.518  20.020
 4513CHL1  H16A81064  19.217  14.416  19.974
 4513CHL1  H16B81065  19.143  14.588  19.967
 4513CHL1   C1781066  19.353  14.584  20.037
 4513CHL1   H1781067  19.342  14.695  20.049
 4513CHL1   C1381068  19.398  14.528  20.174
 4513CHL1   C1881069  19.446  14.381  20.159
 4513CHL1  H18A81070  19.459  14.326  20.255
 4513CHL1  H18B81071  19.378  14.316  20.102
 4513CHL1  H18C81072  19.537  14.375  20.097
 4513CHL1   C1281073  19.503  14.608  20.251
 4513CHL1  H12A81074  19.601  14.581  20.209
 4513CHL1  H12B81075  19.488  14.715  20.228
 4513CHL1   C1181076  19.517  14.569  20.401
 4513CHL1  H11A81077  19.564  14.468  20.407
 4513CHL1  H11B81078  19.584  14.634  20.461
 4513CHL1    C981079  19.383  14.573  20.477
 4513CHL1    H981080  19.357  14.681  20.476
 4513CHL1   C1081081  19.389  14.541  20.631
 4513CHL1   C1981082  19.451  14.403  20.653
 4513CHL1  H19A81083  19.473  14.388  20.761
 4513CHL1  H19B81084  19.381  14.325  20.616
 4513CHL1  H19C81085  19.543  14.393  20.594
 4513CHL1    C181086  19.476  14.649  20.707
 4513CHL1   H1A81087  19.582  14.631  20.681
 4513CHL1   H1B81088  19.440  14.746  20.666
 4513CHL1    C281089  19.463  14.656  20.861
 4513CHL1   H2A81090  19.523  14.740  20.901
 4513CHL1   H2B81091  19.504  14.566  20.911
 4513CHL1   C2081092  19.443  14.563  19.915
 4513CHL1   H2081093  19.463  14.453  19.906
 4513CHL1   C2181094  19.580  14.628  19.930
 4513CHL1  H21A81095  19.643  14.557  19.986
 4513CHL1  H21B81096  19.581  14.720  19.990
 4513CHL1  H21C81097  19.625  14.657  19.831
 4513CHL1   C2281098  19.379  14.623  19.787
 4513CHL1  H22A81099  19.274  14.591  19.778
 4513CHL1  H22B81100  19.376  14.734  19.797
 4513CHL1   C2381101  19.438  14.589  19.645
 4513CHL1  H23A81102  19.372  14.646  19.575
 4513CHL1  H23B81103  19.539  14.627  19.619
 4513CHL1   C2481104  19.422  14.440  19.605
 4513CHL1  H24A81105  19.470  14.376  19.682
 4513CHL1  H24B81106  19.319  14.405  19.619
 4513CHL1   C2581107  19.457  14.402  19.460
 4513CHL1   H2581108  19.436  14.485  19.387
 4513CHL1   C2681109  19.606  14.359  19.455
 4513CHL1  H26A81110  19.629  14.332  19.350
 4513CHL1  H26B81111  19.679  14.435  19.491
 4513CHL1  H26C81112  19.617  14.266  19.516
 4513CHL1   C2781113  19.381  14.274  19.412
 4513CHL1  H27A81114  19.422  14.236  19.315
 4513CHL1  H27B81115  19.411  14.199  19.489
 4513CHL1  H27C81116  19.270  14.287  19.411
 4514CHL1    C381117  21.675  10.896  20.907
 4514CHL1    H381118  21.581  10.956  20.899
 4514CHL1    O381119  21.723  10.876  21.040
 4514CHL1   H3'81120  21.649  10.828  21.079
 4514CHL1    C481121  21.645  10.763  20.840
 4514CHL1   H4A81122  21.734  10.700  20.852
 4514CHL1   H4B81123  21.567  10.717  20.903
 4514CHL1    C581124  21.624  10.771  20.690
 4514CHL1    C681125  21.515  10.730  20.622
 4514CHL1    H681126  21.424  10.701  20.676
 4514CHL1    C781127  21.503  10.730  20.473
 4514CHL1   H7A81128  21.452  10.641  20.432
 4514CHL1   H7B81129  21.444  10.820  20.446
 4514CHL1    C881130  21.643  10.734  20.404
 4514CHL1    H881131  21.696  10.637  20.422
 4514CHL1   C1481132  21.623  10.760  20.255
 4514CHL1   H1481133  21.560  10.850  20.245
 4514CHL1   C1581134  21.552  10.657  20.173
 4514CHL1  H15A81135  21.595  10.564  20.213
 4514CHL1  H15B81136  21.449  10.665  20.196
 4514CHL1   C1681137  21.582  10.690  20.032
 4514CHL1  H16A81138  21.606  10.605  19.966
 4514CHL1  H16B81139  21.496  10.729  19.983
 4514CHL1   C1781140  21.701  10.793  20.036
 4514CHL1   H1781141  21.679  10.900  20.020
 4514CHL1   C1381142  21.752  10.784  20.181
 4514CHL1   C1881143  21.826  10.652  20.184
 4514CHL1  H18A81144  21.915  10.665  20.115
 4514CHL1  H18B81145  21.864  10.620  20.288
 4514CHL1  H18C81146  21.775  10.568  20.140
 4514CHL1   C1281147  21.828  10.904  20.236
 4514CHL1  H12A81148  21.920  10.924  20.179
 4514CHL1  H12B81149  21.758  10.988  20.219
 4514CHL1   C1181150  21.851  10.893  20.387
 4514CHL1  H11A81151  21.924  10.823  20.408
 4514CHL1  H11B81152  21.902  10.985  20.419
 4514CHL1    C981153  21.724  10.852  20.468
 4514CHL1    H981154  21.652  10.936  20.457
 4514CHL1   C1081155  21.747  10.832  20.620
 4514CHL1   C1981156  21.878  10.751  20.637
 4514CHL1  H19A81157  21.885  10.667  20.565
 4514CHL1  H19B81158  21.966  10.811  20.605
 4514CHL1  H19C81159  21.892  10.713  20.741
 4514CHL1    C181160  21.768  10.974  20.680
 4514CHL1   H1A81161  21.853  11.024  20.629
 4514CHL1   H1B81162  21.680  11.034  20.651
 4514CHL1    C281163  21.786  10.973  20.834
 4514CHL1   H2A81164  21.798  11.073  20.881
 4514CHL1   H2B81165  21.887  10.931  20.849
 4514CHL1   C2081166  21.791  10.765  19.915
 4514CHL1   H2081167  21.815  10.657  19.919
 4514CHL1   C2181168  21.918  10.853  19.912
 4514CHL1  H21A81169  21.971  10.846  20.008
 4514CHL1  H21B81170  21.890  10.960  19.898
 4514CHL1  H21C81171  21.980  10.814  19.827
 4514CHL1   C2281172  21.715  10.790  19.784
 4514CHL1  H22A81173  21.607  10.765  19.787
 4514CHL1  H22B81174  21.720  10.898  19.763
 4514CHL1   C2381175  21.765  10.705  19.668
 4514CHL1  H23A81176  21.876  10.717  19.664
 4514CHL1  H23B81177  21.737  10.599  19.690
 4514CHL1   C2481178  21.696  10.753  19.538
 4514CHL1  H24A81179  21.587  10.733  19.536
 4514CHL1  H24B81180  21.707  10.863  19.542
 4514CHL1   C2581181  21.752  10.696  19.411
 4514CHL1   H2581182  21.866  10.689  19.435
 4514CHL1   C2681183  21.673  10.564  19.375
 4514CHL1  H26A81184  21.590  10.561  19.346
 4514CHL1  H26B81185  21.744  10.516  19.294
 4514CHL1  H26C81186  21.662  10.473  19.467
 4514CHL1   C2781187  21.737  10.766  19.281
 4514CHL1  H27A81188  21.764  10.701  19.194
 4514CHL1  H27B81189  21.631  10.789  19.268
 4514CHL1  H27C81190  21.789  10.861  19.268
 4515CHL1    C381191  21.134  10.298  20.903
 4515CHL1    H381192  21.134  10.191  20.876
 4515CHL1    O381193  21.118  10.308  21.045
 4515CHL1   H3'81194  21.027  10.286  21.063
 4515CHL1    C481195  21.263  10.371  20.854
 4515CHL1   H4A81196  21.241  10.473  20.892
 4515CHL1   H4B81197  21.354  10.322  20.901
 4515CHL1    C581198  21.273  10.382  20.701
 4515CHL1    C681199  21.387  10.343  20.638
 4515CHL1    H681200  21.475  10.313  20.697
 4515CHL1    C781201  21.407  10.330  20.488
 4515CHL1   H7A81202  21.512  10.351  20.457
 4515CHL1   H7B81203  21.405  10.221  20.463
 4515CHL1    C881204  21.297  10.406  20.406
 4515CHL1    H881205  21.317  10.514  20.417
 4515CHL1   C1481206  21.296  10.364  20.258
 4515CHL1   H1481207  21.270  10.255  20.254
 4515CHL1   C1581208  21.432  10.367  20.188
 4515CHL1  H15A81209  21.462  10.463  20.213
 4515CHL1  H15B81210  21.490  10.285  20.232
 4515CHL1   C1681211  21.394  10.358  20.039
 4515CHL1  H16A81212  21.445  10.446  19.995
 4515CHL1  H16B81213  21.427  10.269  19.981
 4515CHL1   C1781214  21.236  10.364  20.034
 4515CHL1   H1781215  21.198  10.258  20.042
 4515CHL1   C1381216  21.196  10.431  20.165
 4515CHL1   C1881217  21.224  10.581  20.152
 4515CHL1  H18A81218  21.214  10.632  20.248
 4515CHL1  H18B81219  21.322  10.600  20.116
 4515CHL1  H18C81220  21.154  10.632  20.086
 4515CHL1   C1281221  21.053  10.403  20.217
 4515CHL1  H12A81222  20.970  10.452  20.161
 4515CHL1  H12B81223  21.034  10.296  20.195
 4515CHL1   C1181224  21.042  10.426  20.372
 4515CHL1  H11A81225  21.023  10.533  20.393
 4515CHL1  H11B81226  20.950  10.377  20.409
 4515CHL1    C981227  21.161  10.379  20.464
 4515CHL1    H981228  21.160  10.268  20.454
 4515CHL1   C1081229  21.144  10.413  20.617
 4515CHL1   C1981230  21.112  10.560  20.633
 4515CHL1  H19A81231  21.009  10.576  20.595
 4515CHL1  H19B81232  21.111  10.592  20.738
 4515CHL1  H19C81233  21.185  10.623  20.579
 4515CHL1    C181234  21.024  10.334  20.676
 4515CHL1   H1A81235  20.925  10.348  20.626
 4515CHL1   H1B81236  21.050  10.228  20.659
 4515CHL1    C281237  21.010  10.354  20.828
 4515CHL1   H2A81238  20.922  10.297  20.863
 4515CHL1   H2B81239  20.990  10.458  20.860
 4515CHL1   C2081240  21.188  10.436  19.903
 4515CHL1   H2081241  21.258  10.521  19.899
 4515CHL1   C2181242  21.041  10.490  19.890
 4515CHL1  H21A81243  21.029  10.554  19.799
 4515CHL1  H21B81244  21.014  10.552  19.977
 4515CHL1  H21C81245  20.973  10.402  19.888
 4515CHL1   C2281246  21.226  10.356  19.778
 4515CHL1  H22A81247  21.310  10.289  19.809
 4515CHL1  H22B81248  21.135  10.294  19.767
 4515CHL1   C2381249  21.251  10.438  19.647
 4515CHL1  H23A81250  21.151  10.472  19.608
 4515CHL1  H23B81251  21.315  10.524  19.678
 4515CHL1   C2481252  21.312  10.366  19.524
 4515CHL1  H24A81253  21.406  10.314  19.559
 4515CHL1  H24B81254  21.242  10.286  19.490
 4515CHL1   C2581255  21.348  10.453  19.406
 4515CHL1   H2581256  21.396  10.541  19.453
 4515CHL1   C2681257  21.458  10.401  19.313
 4515CHL1  H26A81258  21.549  10.387  19.377
 4515CHL1  H26B81259  21.437  10.310  19.267
 4515CHL1  H26C81260  21.489  10.477  19.234
 4515CHL1   C2781261  21.218  10.499  19.336
 4515CHL1  H27A81262  21.168  10.424  19.272
 4515CHL1  H27B81263  21.144  10.529  19.414
 4515CHL1  H27C81264  21.241  10.583  19.268
 4516CHL1    C381265   2.212   8.191  20.905
 4516CHL1    H381266   2.131   8.124  20.867
 4516CHL1    O381267   2.235   8.186  21.047
 4516CHL1   H3'81268   2.272   8.101  21.072
 4516CHL1    C481269   2.339   8.153  20.826
 4516CHL1   H4A81270   2.419   8.226  20.841
 4516CHL1   H4B81271   2.386   8.057  20.857
 4516CHL1    C581272   2.310   8.152  20.681
 4516CHL1    C681273   2.327   8.044  20.615
 4516CHL1    H681274   2.343   7.944  20.666
 4516CHL1    C781275   2.300   8.023  20.464
 4516CHL1   H7A81276   2.368   7.950  20.421
 4516CHL1   H7B81277   2.210   7.971  20.433
 4516CHL1    C881278   2.282   8.151  20.393
 4516CHL1    H881279   2.383   8.196  20.381
 4516CHL1   C1481280   2.208   8.121  20.259
 4516CHL1   H1481281   2.112   8.072  20.293
 4516CHL1   C1581282   2.243   8.002  20.171
 4516CHL1  H15A81283   2.350   7.999  20.149
 4516CHL1  H15B81284   2.210   7.905  20.212
 4516CHL1   C1681285   2.178   8.027  20.037
 4516CHL1  H16A81286   2.259   8.027  19.961
 4516CHL1  H16B81287   2.097   7.955  20.013
 4516CHL1   C1781288   2.112   8.169  20.048
 4516CHL1   H1781289   2.014   8.140  20.089
 4516CHL1   C1381290   2.179   8.242  20.169
 4516CHL1   C1881291   2.318   8.299  20.111
 4516CHL1  H18A81292   2.358   8.239  20.041
 4516CHL1  H18B81293   2.314   8.397  20.045
 4516CHL1  H18C81294   2.381   8.344  20.188
 4516CHL1   C1281295   2.092   8.332  20.256
 4516CHL1  H12A81296   2.052   8.408  20.198
 4516CHL1  H12B81297   1.995   8.310  20.290
 4516CHL1   C1181298   2.103   8.299  20.373
 4516CHL1  H11A81299   2.235   8.338  20.372
 4516CHL1  H11B81300   2.116   8.427  20.435
 4516CHL1    C981301   2.199   8.247  20.472
 4516CHL1    H981302   2.100   8.208  20.500
 4516CHL1   C1081303   2.263   8.280  20.614
 4516CHL1   C1981304   2.394   8.364  20.600
 4516CHL1  H19A81305   2.477   8.334  20.542
 4516CHL1  H19B81306   2.389   8.447  20.529
 4516CHL1  H19C81307   2.421   8.400  20.703
 4516CHL1    C181308   2.154   8.336  20.710
 4516CHL1   H1A81309   2.134   8.438  20.700
 4516CHL1   H1B81310   2.061   8.280  20.685
 4516CHL1    C281311   2.169   8.332  20.865
 4516CHL1   H2A81312   2.075   8.369  20.913
 4516CHL1   H2B81313   2.242   8.407  20.900
 4516CHL1   C2081314   2.093   8.240  19.910
 4516CHL1   H2081315   2.189   8.284  19.878
 4516CHL1   C2181316   1.991   8.357  19.911
 4516CHL1  H21A81317   1.889   8.332  19.908
 4516CHL1  H21B81318   2.013   8.435  19.835
 4516CHL1  H21C81319   2.021   8.411  20.005
 4516CHL1   C2281320   2.049   8.141  19.802
 4516CHL1  H22A81321   2.111   8.049  19.804
 4516CHL1  H22B81322   1.950   8.118  19.843
 4516CHL1   C2381323   2.045   8.199  19.659
 4516CHL1  H23A81324   1.969   8.280  19.649
 4516CHL1  H23B81325   2.149   8.237  19.646
 4516CHL1   C2481326   2.013   8.097  19.553
 4516CHL1  H24A81327   2.051   7.998  19.583
 4516CHL1  H24B81328   1.911   8.091  19.557
 4516CHL1   C2581329   2.042   8.133  19.406
 4516CHL1   H2581330   2.002   8.048  19.347
 4516CHL1   C2681331   1.961   8.252  19.355
 4516CHL1  H26A81332   1.858   8.253  19.382
 4516CHL1  H26B81333   1.971   8.343  19.397
 4516CHL1  H26C81334   1.984   8.264  19.251
 4516CHL1   C2781335   2.193   8.135  19.380
 4516CHL1  H27A81336   2.223   8.029  19.370
 4516CHL1  H27B81337   2.223   8.195  19.291
 4516CHL1  H27C81338   2.243   8.177  19.470
 4517CHL1    C381339  23.623   0.055  20.906
 4517CHL1    H381340  23.544  -0.013  20.871
 4517CHL1    O381341  23.613   0.063  21.044
 4517CHL1   H3'81342  23.694   0.114  21.057
 4517CHL1    C481343  23.758  -0.007  20.876
 4517CHL1   H4A81344  23.832   0.062  20.922
 4517CHL1   H4B81345  23.772  -0.105  20.926
 4517CHL1    C581346  23.768  -0.020  20.725
 4517CHL1    C681347  23.799  -0.137  20.661
 4517CHL1    H681348  23.818  -0.226  20.720
 4517CHL1    C781349  23.828  -0.143  20.515
 4517CHL1   H7A81350  23.907  -0.214  20.496
 4517CHL1   H7B81351  23.737  -0.187  20.471
 4517CHL1    C881352  23.851  -0.009  20.449
 4517CHL1    H881353  23.950   0.031  20.475
 4517CHL1   C1481354  23.839  -0.019  20.298
 4517CHL1   H1481355  23.733  -0.050  20.284
 4517CHL1   C1581356  23.915  -0.130  20.228
 4517CHL1  H15A81357  24.011  -0.157  20.274
 4517CHL1  H15B81358  23.865  -0.224  20.230
 4517CHL1   C1681359  23.912  -0.077  20.094
 4517CHL1  H16A81360  23.984  -0.042  20.065
 4517CHL1  H16B81361  23.897  -0.147  20.028
 4517CHL1   C1781362  23.847   0.071  20.090
 4517CHL1   H1781363  23.733   0.044  20.091
 4517CHL1   C1381364  23.856   0.116  20.226
 4517CHL1   C1881365  23.996   0.162  20.253
 4517CHL1  H18A81366  24.021   0.230  20.185
 4517CHL1  H18B81367  24.007   0.199  20.356
 4517CHL1  H18C81368  24.073   0.102  20.230
 4517CHL1   C1281369  23.749   0.215  20.272
 4517CHL1  H12A81370  23.759   0.316  20.229
 4517CHL1  H12B81371  23.650   0.180  20.237
 4517CHL1   C1181372  23.744   0.227  20.427
 4517CHL1  H11A81373  23.834   0.285  20.455
 4517CHL1  H11B81374  23.650   0.286  20.443
 4517CHL1    C981375  23.750   0.092  20.503
 4517CHL1    H981376  23.652   0.051  20.477
 4517CHL1   C1081377  23.762   0.117  20.655
 4517CHL1   C1981378  23.890   0.200  20.674
 4517CHL1  H19A81379  23.978   0.177  20.609
 4517CHL1  H19B81380  23.869   0.307  20.674
 4517CHL1  H19C81381  23.932   0.168  20.760
 4517CHL1    C181382  23.643   0.203  20.700
 4517CHL1   H1A81383  23.653   0.305  20.658
 4517CHL1   H1B81384  23.553   0.161  20.654
 4517CHL1    C281385  23.619   0.200  20.851
 4517CHL1   H2A81386  23.523   0.250  20.876
 4517CHL1   H2B81387  23.706   0.251  20.899
 4517CHL1   C2081388  23.863   0.153  19.956
 4517CHL1   H2081389  23.833   0.088  19.881
 4517CHL1   C2181390  23.990   0.158  19.919
 4517CHL1  H21A81391  23.986   0.172  19.834
 4517CHL1  H21B81392  24.047   0.077  19.873
 4517CHL1  H21C81393  24.051   0.213  19.985
 4517CHL1   C2281394  23.780   0.276  19.943
 4517CHL1  H22A81395  23.678   0.233  19.945
 4517CHL1  H22B81396  23.794   0.337  20.032
 4517CHL1   C2381397  23.785   0.370  19.820
 4517CHL1  H23A81398  23.723   0.459  19.839
 4517CHL1  H23B81399  23.880   0.414  19.800
 4517CHL1   C2481400  23.725   0.293  19.708
 4517CHL1  H24A81401  23.767   0.210  19.675
 4517CHL1  H24B81402  23.633   0.253  19.736
 4517CHL1   C2581403  23.661   0.359  19.618
 4517CHL1   H2581404  23.633   0.454  19.633
 4517CHL1   C2681405  23.854   0.570  19.563
 4517CHL1  H26A81406  23.860   0.547  19.642
 4517CHL1  H26B81407  24.084   0.369  19.455
 4517CHL1  H26C81408  23.837   0.613  19.460
 4517CHL1   C2781409  23.650   0.271  19.466
 4517CHL1  H27A81410  23.650   0.357  19.331
 4517CHL1  H27B81411  23.727   0.211  19.460
 4517CHL1  H27C81412  23.571   0.259  19.446
 4518CHL1    C381413   7.106  17.836  20.913
 4518CHL1    H381414   7.099  17.948  20.916
 4518CHL1    O381415   7.132  17.776  21.039
 4518CHL1   H3'81416   7.057  17.797  21.095
 4518CHL1    C481417   6.972  17.781  20.870
 4518CHL1   H4A81418   6.964  17.674  20.864
 4518CHL1   H4B81419   6.901  17.802  20.951
 4518CHL1    C581420   6.949  17.855  20.746
 4518CHL1    C681421   6.841  17.942  20.740
 4518CHL1    H681422   6.745  17.906  20.790
 4518CHL1    C781423   6.812  18.006  20.593
 4518CHL1   H7A81424   6.737  17.982  20.568
 4518CHL1   H7B81425   6.768  18.091  20.597
 4518CHL1    C881426   6.883  17.948  20.461
 4518CHL1    H881427   6.875  17.844  20.432
 4518CHL1   C1481428   6.838  18.016  20.346
 4518CHL1   H1481429   6.847  18.121  20.377
 4518CHL1   C1581430   6.693  18.008  20.296
 4518CHL1  H15A81431   6.640  17.916  20.283
 4518CHL1  H15B81432   6.621  18.061  20.360
 4518CHL1   C1681433   6.694  18.057  20.159
 4518CHL1  H16A81434   6.663  17.973  20.093
 4518CHL1  H16B81435   6.624  18.142  20.145
 4518CHL1   C1781436   6.842  18.089  20.135
 4518CHL1   H1781437   6.859  18.191  20.175
 4518CHL1   C1381438   6.927  17.999  20.229
 4518CHL1   C1881439   6.932  17.856  20.174
 4518CHL1  H18A81440   6.831  17.826  20.149
 4518CHL1  H18B81441   6.997  17.845  20.088
 4518CHL1  H18C81442   6.967  17.789  20.254
 4518CHL1   C1281443   7.061  18.045  20.287
 4518CHL1  H12A81444   7.125  18.053  20.223
 4518CHL1  H12B81445   7.053  18.145  20.331
 4518CHL1   C1181446   7.119  17.947  20.390
 4518CHL1  H11A81447   7.134  17.850  20.338
 4518CHL1  H11B81448   7.222  17.968  20.424
 4518CHL1    C981449   7.023  17.944  20.511
 4518CHL1    H981450   7.025  18.043  20.563
 4518CHL1   C1081451   7.051  17.839  20.623
 4518CHL1   C1981452   7.072  17.700  20.564
 4518CHL1  H19A81453   7.083  17.636  20.652
 4518CHL1  H19B81454   6.996  17.658  20.505
 4518CHL1  H19C81455   7.159  17.691  20.497
 4518CHL1    C181456   7.180  17.868  20.682
 4518CHL1   H1A81457   7.267  17.863  20.605
 4518CHL1   H1B81458   7.162  17.977  20.714
 4518CHL1    C281459   7.214  17.797  20.812
 4518CHL1   H2A81460   7.319  17.817  20.839
 4518CHL1   H2B81461   7.208  17.690  20.788
 4518CHL1   C2081462   6.857  18.076  19.984
 4518CHL1   H2081463   6.837  17.974  19.953
 4518CHL1   C2181464   6.978  18.086  19.953
 4518CHL1  H21A81465   7.058  18.018  19.980
 4518CHL1  H21B81466   6.998  18.186  19.994
 4518CHL1  H21C81467   6.980  18.090  19.832
 4518CHL1   C2281468   6.769  18.177  19.906
 4518CHL1  H22A81469   6.663  18.160  19.930
 4518CHL1  H22B81470   6.786  18.270  19.956
 4518CHL1   C2381471   6.784  18.198  19.757
 4518CHL1  H23A81472   6.865  18.267  19.754
 4518CHL1  H23B81473   6.803  18.104  19.697
 4518CHL1   C2481474   6.673  18.283  19.703
 4518CHL1  H24A81475   6.574  18.234  19.708
 4518CHL1  H24B81476   6.671  18.379  19.757
 4518CHL1   C2581477   6.695  18.313  19.559
 4518CHL1   H2581478   6.787  18.347  19.535
 4518CHL1   C2681479   6.661  18.197  19.467
 4518CHL1  H26A81480   6.688  18.214  19.362
 4518CHL1  H26B81481   6.731  18.118  19.498
 4518CHL1  H26C81482   6.554  18.168  19.475
 4518CHL1   C2781483   6.644  18.424  19.520
 4518CHL1  H27A81484   6.530  18.393  19.541
 4518CHL1  H27B81485   6.646  18.532  19.561
 4518CHL1  H27C81486   6.653  18.446  19.412
 4519CHL1    C381487   7.096   2.032  20.911
 4519CHL1    H381488   7.171   2.081  20.915
 4519CHL1    O381489   7.057   2.056  21.043
 4519CHL1   H3'81490   6.970   2.014  21.046
 4519CHL1    C481491   6.994   2.090  20.810
 4519CHL1   H4A81492   6.903   2.057  20.828
 4519CHL1   H4B81493   6.987   2.197  20.840
 4519CHL1    C581494   7.028   2.063  20.655
 4519CHL1    C681495   7.071   2.151  20.564
 4519CHL1    H681496   7.104   2.229  20.619
 4519CHL1    C781497   7.108   2.149  20.431
 4519CHL1   H7A81498   7.055   2.195  20.361
 4519CHL1   H7B81499   7.209   2.175  20.408
 4519CHL1    C881500   7.071   2.013  20.387
 4519CHL1    H881501   6.961   2.003  20.383
 4519CHL1   C1481502   7.114   1.987  20.244
 4519CHL1   H1481503   7.225   1.982  20.247
 4519CHL1   C1581504   7.065   2.083  20.134
 4519CHL1  H15A81505   6.954   2.088  20.135
 4519CHL1  H15B81506   7.107   2.185  20.140
 4519CHL1   C1681507   7.105   2.009  20.007
 4519CHL1  H16A81508   7.013   1.991  19.949
 4519CHL1  H16B81509   7.182   2.059  19.945
 4519CHL1   C1781510   7.151   1.865  20.045
 4519CHL1   H1781511   7.263   1.870  20.045
 4519CHL1   C1381512   7.090   1.847  20.190
 4519CHL1   C1881513   6.938   1.817  20.183
 4519CHL1  H18A81514   6.890   1.885  20.110
 4519CHL1  H18B81515   6.923   1.713  20.148
 4519CHL1  H18C81516   6.894   1.829  20.285
 4519CHL1   C1281517   7.158   1.749  20.287
 4519CHL1  H12A81518   7.147   1.643  20.256
 4519CHL1  H12B81519   7.267   1.772  20.283
 4519CHL1   C1181520   7.106   1.769  20.431
 4519CHL1  H11A81521   6.996   1.764  20.441
 4519CHL1  H11B81522   7.139   1.687  20.497
 4519CHL1    C981523   7.127   1.909  20.485
 4519CHL1    H981524   7.237   1.927  20.485
 4519CHL1   C1081525   7.065   1.925  20.627
 4519CHL1   C1981526   6.924   1.861  20.649
 4519CHL1  H19A81527   6.940   1.751  20.645
 4519CHL1  H19B81528   6.891   1.870  20.754
 4519CHL1  H19C81529   6.849   1.908  20.580
 4519CHL1    C181530   7.167   1.860  20.728
 4519CHL1   H1A81531   7.162   1.749  20.720
 4519CHL1   H1B81532   7.274   1.887  20.713
 4519CHL1    C281533   7.134   1.892  20.875
 4519CHL1   H2A81534   7.204   1.854  20.952
 4519CHL1   H2B81535   7.040   1.842  20.897
 4519CHL1   C2081536   7.111   1.766  19.934
 4519CHL1   H2081537   7.000   1.774  19.920
 4519CHL1   C2181538   7.151   1.621  19.971
 4519CHL1  H21A81539   7.123   1.555  19.886
 4519CHL1  H21B81540   7.094   1.592  20.062
 4519CHL1  H21C81541   7.261   1.612  19.988
 4519CHL1   C2281542   7.191   1.796  19.808
 4519CHL1  H22A81543   7.197   1.905  19.791
 4519CHL1  H22B81544   7.296   1.762  19.825
 4519CHL1   C2381545   7.134   1.725  19.684
 4519CHL1  H23A81546   7.138   1.614  19.697
 4519CHL1  H23B81547   7.029   1.749  19.655
 4519CHL1   C2481548   7.218   1.770  19.565
 4519CHL1  H24A81549   7.197   1.873  19.542
 4519CHL1  H24B81550   7.329   1.776  19.585
 4519CHL1   C2581551   7.190   1.693  19.448
 4519CHL1   H2581552   7.101   1.631  19.452
 4519CHL1   C2681553   7.197   1.773  19.313
 4519CHL1  H26A81554   7.300   1.807  19.294
 4519CHL1  H26B81555   7.164   1.717  19.225
 4519CHL1  H26C81556   7.136   1.852  19.335
 4519CHL1   C2781557   7.290   1.616  19.498
 4519CHL1  H27A81558   7.219   1.525  19.356
 4519CHL1  H27B81559   7.380   1.669  19.454
 4519CHL1  H27C81560   7.315   1.509  19.520
 4520CHL1    C381561  18.765  17.277  20.907
 4520CHL1    H381562  18.795  17.170  20.896
 4520CHL1    O381563  18.731  17.300  21.043
 4520CHL1   H3'81564  18.662  17.235  21.060
 4520CHL1    C481565  18.876  17.373  20.864
 4520CHL1   H4A81566  18.834  17.474  20.884
 4520CHL1   H4B81567  18.962  17.358  20.932
 4520CHL1    C581568  18.921  17.369  20.719
 4520CHL1    C681569  19.047  17.341  20.673
 4520CHL1    H681570  19.123  17.313  20.748
 4520CHL1    C781571  19.090  17.353  20.526
 4520CHL1   H7A81572  19.176  17.421  20.499
 4520CHL1   H7B81573  19.119  17.252  20.492
 4520CHL1    C881574  18.974  17.413  20.439
 4520CHL1    H881575  18.988  17.523  20.450
 4520CHL1   C1481576  18.991  17.369  20.293
 4520CHL1   H1481577  18.957  17.262  20.294
 4520CHL1   C1581578  19.136  17.373  20.236
 4520CHL1  H15A81579  19.193  17.456  20.282
 4520CHL1  H15B81580  19.192  17.281  20.259
 4520CHL1   C1681581  19.122  17.383  20.084
 4520CHL1  H16A81582  19.178  17.467  20.037
 4520CHL1  H16B81583  19.157  17.291  20.032
 4520CHL1   C1781584  18.967  17.395  20.060
 4520CHL1   H1781585  18.920  17.294  20.054
 4520CHL1   C1381586  18.909  17.448  20.196
 4520CHL1   C1881587  18.948  17.597  20.215
 4520CHL1  H18A81588  19.054  17.628  20.231
 4520CHL1  H18B81589  18.919  17.646  20.121
 4520CHL1  H18C81590  18.887  17.648  20.291
 4520CHL1   C1281591  18.759  17.418  20.229
 4520CHL1  H12A81592  18.688  17.482  20.173
 4520CHL1  H12B81593  18.726  17.315  20.204
 4520CHL1   C1181594  18.727  17.435  20.380
 4520CHL1  H11A81595  18.712  17.543  20.396
 4520CHL1  H11B81596  18.643  17.379  20.409
 4520CHL1    C981597  18.832  17.374  20.480
 4520CHL1    H981598  18.827  17.264  20.461
 4520CHL1   C1081599  18.800  17.402  20.630
 4520CHL1   C1981600  18.768  17.554  20.643
 4520CHL1  H19A81601  18.683  17.588  20.582
 4520CHL1  H19B81602  18.744  17.587  20.745
 4520CHL1  H19C81603  18.855  17.616  20.616
 4520CHL1    C181604  18.675  17.319  20.676
 4520CHL1   H1A81605  18.592  17.342  20.623
 4520CHL1   H1B81606  18.687  17.218  20.636
 4520CHL1    C281607  18.640  17.309  20.825
 4520CHL1   H2A81608  18.566  17.228  20.841
 4520CHL1   H2B81609  18.601  17.405  20.866
 4520CHL1   C2081610  18.939  17.464  19.923
 4520CHL1   H2081611  18.990  17.562  19.925
 4520CHL1   C2181612  18.790  17.492  19.899
 4520CHL1  H21A81613  18.755  17.581  19.954
 4520CHL1  H21B81614  18.733  17.405  19.937
 4520CHL1  H21C81615  18.774  17.511  19.790
 4520CHL1   C2281616  18.998  17.391  19.804
 4520CHL1  H22A81617  19.093  17.347  19.843
 4520CHL1  H22B81618  18.930  17.310  19.767
 4520CHL1   C2381619  19.029  17.488  19.691
 4520CHL1  H23A81620  18.944  17.525  19.628
 4520CHL1  H23B81621  19.087  17.569  19.741
 4520CHL1   C2481622  19.118  17.409  19.617
 4520CHL1  H24A81623  19.205  17.385  19.664
 4520CHL1  H24B81624  19.072  17.321  19.578
 4520CHL1   C2581625  19.164  17.470  19.561
 4520CHL1   H2581626  19.100  17.555  19.349
 4520CHL1   C2681627  19.289  17.723  19.547
 4520CHL1  H26A81628  19.352  17.724  19.441
 4520CHL1  H26B81629  19.182  17.712  19.528
 4520CHL1  H26C81630  19.258  17.629  19.601
 4520CHL1   C2781631  19.396  17.400  19.371
 4520CHL1  H27A81632  19.291  17.373  19.336
 4520CHL1  H27B81633  19.356  17.448  19.302
 4520CHL1  H27C81634  19.353  17.336  19.438
 4521CHL1    C381635  22.551  12.671  20.908
 4521CHL1    H381636  22.475  12.588  20.910
 4521CHL1    O381637  22.581  12.690  21.043
 4521CHL1   H3'81638  22.649  12.758  21.040
 4521CHL1    C481639  22.682  12.626  20.842
 4521CHL1   H4A81640  22.767  12.696  20.861
 4521CHL1   H4B81641  22.707  12.528  20.890
 4521CHL1    C581642  22.666  12.621  20.691
 4521CHL1    C681643  22.683  12.508  20.618
 4521CHL1    H681644  22.714  12.416  20.669
 4521CHL1    C781645  22.676  12.499  20.466
 4521CHL1   H7A81646  22.748  12.423  20.427
 4521CHL1   H7B81647  22.578  12.461  20.430
 4521CHL1    C881648  22.677  12.642  20.403
 4521CHL1    H881649  22.776  12.687  20.422
 4521CHL1   C1481650  22.651  12.637  20.252
 4521CHL1   H1481651  22.550  12.595  20.233
 4521CHL1   C1581652  22.743  12.549  20.166
 4521CHL1  H15A81653  22.849  12.574  20.189
 4521CHL1  H15B81654  22.714  12.449  20.201
 4521CHL1   C1681655  22.705  12.585  20.021
 4521CHL1  H16A81656  22.796  12.607  19.961
 4521CHL1  H16B81657  22.639  12.513  19.968
 4521CHL1   C1781658  22.616  12.714  20.035
 4521CHL1   H1781659  22.511  12.675  20.030
 4521CHL1   C1381660  22.638  12.770  20.179
 4521CHL1   C1881661  22.768  12.853  20.197
 4521CHL1  H18A81662  22.806  12.853  20.302
 4521CHL1  H18B81663  22.841  12.809  20.127
 4521CHL1  H18C81664  22.759  12.961  20.171
 4521CHL1   C1281665  22.520  12.845  20.236
 4521CHL1  H12A81666  22.508  12.943  20.188
 4521CHL1  H12B81667  22.424  12.795  20.216
 4521CHL1   C1181668  22.538  12.858  20.388
 4521CHL1  H11A81669  22.624  12.926  20.403
 4521CHL1  H11B81670  22.441  12.893  20.418
 4521CHL1    C981671  22.574  12.730  20.472
 4521CHL1    H981672  22.481  12.669  20.479
 4521CHL1   C1081673  22.616  12.751  20.622
 4521CHL1   C1981674  22.728  12.860  20.622
 4521CHL1  H19A81675  22.693  12.957  20.592
 4521CHL1  H19B81676  22.786  12.872  20.715
 4521CHL1  H19C81677  22.802  12.833  20.545
 4521CHL1    C181678  22.487  12.787  20.700
 4521CHL1   H1A81679  22.448  12.869  20.654
 4521CHL1   H1B81680  22.416  12.704  20.681
 4521CHL1    C281681  22.506  12.807  20.850
 4521CHL1   H2A81682  22.412  12.840  20.897
 4521CHL1   H2B81683  22.589  12.880  20.869
 4521CHL1   C2081684  22.630  12.806  19.915
 4521CHL1   H2081685  22.735  12.841  19.903
 4521CHL1   C2181686  22.555  12.920  19.937
 4521CHL1  H21A81687  22.451  12.907  19.977
 4521CHL1  H21B81688  22.549  12.970  19.832
 4521CHL1  H21C81689  22.599  12.997  20.009
 4521CHL1   C2281690  22.593  12.737  19.782
 4521CHL1  H22A81691  22.671  12.662  19.761
 4521CHL1  H22B81692  22.503  12.674  19.793
 4521CHL1   C2381693  22.574  12.824  19.661
 4521CHL1  H23A81694  22.483  12.875  19.673
 4521CHL1  H23B81695  22.663  12.888  19.651
 4521CHL1   C2481696  22.570  12.744  19.531
 4521CHL1  H24A81697  22.658  12.680  19.528
 4521CHL1  H24B81698  22.479  12.681  19.537
 4521CHL1   C2581699  22.564  12.817  19.403
 4521CHL1   H2581700  22.661  12.885  19.400
 4521CHL1   C2681701  22.559  12.746  19.269
 4521CHL1  H26A81702  22.459  12.698  19.273
 4521CHL1  H26B81703  22.549  12.822  19.187
 4521CHL1  H26C81704  22.642  12.674  19.252
 4521CHL1   C2781705  22.403  12.844  19.424
 4521CHL1  H27A81706  22.426  12.920  19.308
 4521CHL1  H27B81707  22.342  12.855  19.364
 4521CHL1  H27C81708  22.427  12.937  19.491
 4522CHL1    C381709   4.117   9.102  20.918
 4522CHL1    H381710   4.214   9.148  20.950
 4522CHL1    O381711   4.046   9.073  21.033
 4522CHL1   H3'81712   4.085   8.996  21.078
 4522CHL1    C481713   4.030   9.195  20.831
 4522CHL1   H4A81714   3.928   9.157  20.811
 4522CHL1   H4B81715   4.005   9.286  20.889
 4522CHL1    C581716   4.097   9.215  20.696
 4522CHL1    C681717   4.130   9.332  20.644
 4522CHL1    H681718   4.114   9.418  20.710
 4522CHL1    C781719   4.179   9.355  20.504
 4522CHL1   H7A81720   4.134   9.449  20.465
 4522CHL1   H7B81721   4.289   9.366  20.510
 4522CHL1    C881722   4.152   9.237  20.412
 4522CHL1    H881723   4.044   9.231  20.385
 4522CHL1   C1481724   4.232   9.255  20.282
 4522CHL1   H1481725   4.339   9.266  20.312
 4522CHL1   C1581726   4.207   9.379  20.200
 4522CHL1  H15A81727   4.096   9.380  20.191
 4522CHL1  H15B81728   4.236   9.477  20.240
 4522CHL1   C1681729   4.286   9.349  20.072
 4522CHL1  H16A81730   4.224   9.381  19.985
 4522CHL1  H16B81731   4.387   9.395  20.077
 4522CHL1   C1781732   4.300   9.197  20.064
 4522CHL1   H1781733   4.404   9.167  20.094
 4522CHL1   C1381734   4.215   9.154  20.176
 4522CHL1   C1881735   4.065   9.132  20.139
 4522CHL1  H18A81736   4.028   9.221  20.089
 4522CHL1  H18B81737   4.050   9.050  20.064
 4522CHL1  H18C81738   4.004   9.116  20.231
 4522CHL1   C1281739   4.268   9.076  20.237
 4522CHL1  H12A81740   4.265   8.985  20.149
 4522CHL1  H12B81741   4.375   9.061  20.274
 4522CHL1   C1181742   4.135   9.020  20.407
 4522CHL1  H11A81743   4.063   8.979  20.359
 4522CHL1  H11B81744   4.186   8.927  20.454
 4522CHL1    C981745   4.180   9.113  20.492
 4522CHL1    H981746   4.293   9.114  20.515
 4522CHL1   C1081747   4.112   9.087  20.622
 4522CHL1   C1981748   3.970   9.029  20.591
 4522CHL1  H19A81749   3.979   8.935  20.542
 4522CHL1  H19B81750   3.908   9.014  20.680
 4522CHL1  H19C81751   3.911   9.087  20.519
 4522CHL1    C181752   4.195   9.012  20.721
 4522CHL1   H1A81753   4.208   8.931  20.708
 4522CHL1   H1B81754   4.298   9.040  20.719
 4522CHL1    C281755   4.139   8.978  20.851
 4522CHL1   H2A81756   4.202   8.906  20.917
 4522CHL1   H2B81757   4.051   8.910  20.820
 4522CHL1   C2081758   4.272   9.150  19.929
 4522CHL1   H2081759   4.176   9.170  19.890
 4522CHL1   C2181760   4.256   8.991  19.954
 4522CHL1  H21A81761   4.354   8.948  20.024
 4522CHL1  H21B81762   4.286   8.934  19.894
 4522CHL1  H21C81763   4.188   8.945  19.982
 4522CHL1   C2281764   4.384   9.213  19.833
 4522CHL1  H22A81765   4.366   9.313  19.810
 4522CHL1  H22B81766   4.486   9.211  19.873
 4522CHL1   C2381767   4.392   9.169  19.706
 4522CHL1  H23A81768   4.449   9.068  19.720
 4522CHL1  H23B81769   4.282   9.169  19.654
 4522CHL1   C2481770   4.468   9.196  19.645
 4522CHL1  H24A81771   4.421   9.331  19.612
 4522CHL1  H24B81772   4.565   9.211  19.718
 4522CHL1   C2581773   4.488   9.091  19.550
 4522CHL1   H2581774   4.579   9.025  19.544
 4522CHL1   C2681775   4.406   9.021  19.355
 4522CHL1  H26A81776   4.322   9.122  19.295
 4522CHL1  H26B81777   4.392   9.048  19.291
 4522CHL1  H26C81778   4.377   9.002  19.399
 4522CHL1   C2781779   4.741   9.179  19.391
 4522CHL1  H27A81780   4.728   9.250  19.407
 4522CHL1  H27B81781   4.970   9.231  19.201
 4522CHL1  H27C81782   4.593   9.346  19.374
 4523CHL1    C381783  24.309  11.618  20.906
 4523CHL1    H381784  24.375  11.531  20.910
 4523CHL1    O381785  24.277  11.633  21.041
 4523CHL1   H3'81786  24.363  11.647  21.081
 4523CHL1    C481787  24.412  11.707  20.843
 4523CHL1   H4A81788  24.397  11.788  20.854
 4523CHL1   H4B81789  24.506  11.700  20.898
 4523CHL1    C581790  24.425  11.703  20.693
 4523CHL1    C681791  24.545  11.712  20.633
 4523CHL1    H681792  24.635  11.735  20.692
 4523CHL1    C781793  24.564  11.698  20.483
 4523CHL1   H7A81794  24.637  11.770  20.441
 4523CHL1   H7B81795  24.612  11.602  20.453
 4523CHL1    C881796  24.432  11.723  20.404
 4523CHL1    H881797  24.409  11.831  20.418
 4523CHL1   C1481798  24.448  11.690  20.255
 4523CHL1   H1481799  24.472  11.581  20.250
 4523CHL1   C1581800  24.559  11.765  20.174
 4523CHL1  H15A81801  24.550  11.876  20.189
 4523CHL1  H15B81802  24.662  11.728  20.195
 4523CHL1   C1681803  24.515  11.734  20.028
 4523CHL1  H16A81804  24.500  11.832  19.978
 4523CHL1  H16B81805  24.589  11.675  19.969
 4523CHL1   C1781806  24.377  11.661  20.036
 4523CHL1   H1781807  24.392  11.552  20.043
 4523CHL1   C1381808  24.318  11.694  20.170
 4523CHL1   C1881809  24.261  11.833  20.173
 4523CHL1  H18A81810  24.320  11.909  20.118
 4523CHL1  H18B81811  24.159  11.831  20.138
 4523CHL1  H18C81812  24.254  11.866  20.277
 4523CHL1   C1281813  24.214  11.593  20.227
 4523CHL1  H12A81814  24.116  11.595  20.175
 4523CHL1  H12B81815  24.255  11.490  20.221
 4523CHL1   C1181816  24.188  11.623  20.374
 4523CHL1  H11A81817  24.122  11.712  20.375
 4523CHL1  H11B81818  24.132  11.534  20.412
 4523CHL1    C981819  24.317  11.638  20.462
 4523CHL1    H981820  24.354  11.533  20.470
 4523CHL1   C1081821  24.295  11.678  20.609
 4523CHL1   C1981822  24.211  11.797  20.599
 4523CHL1  H19A81823  24.104  11.761  20.570
 4523CHL1  H19B81824  24.204  11.855  20.699
 4523CHL1  H19C81825  24.222  11.880  20.527
 4523CHL1    C181826  24.223  11.560  20.679
 4523CHL1   H1A81827  24.128  11.536  20.627
 4523CHL1   H1B81828  24.284  11.468  20.678
 4523CHL1    C281829  24.187  11.587  20.822
 4523CHL1   H2A81830  24.119  11.510  20.861
 4523CHL1   H2B81831  24.121  11.667  20.816
 4523CHL1   C2081832  24.287  11.680  19.914
 4523CHL1   H2081833  24.272  11.789  19.918
 4523CHL1   C2181834  24.157  11.597  19.913
 4523CHL1  H21A81835  24.153  11.524  19.996
 4523CHL1  H21B81836  24.147  11.535  19.822
 4523CHL1  H21C81837  24.066  11.661  19.912
 4523CHL1   C2281838  24.357  11.652  19.779
 4523CHL1  H22A81839  24.452  11.706  19.777
 4523CHL1  H22B81840  24.385  11.545  19.777
 4523CHL1   C2381841  24.270  11.674  19.650
 4523CHL1  H23A81842  24.193  11.597  19.647
 4523CHL1  H23B81843  24.229  11.776  19.649
 4523CHL1   C2481844  24.338  11.629  19.533
 4523CHL1  H24A81845  24.416  11.690  19.582
 4523CHL1  H24B81846  24.405  11.544  19.540
 4523CHL1   C2581847  24.285  11.652  19.385
 4523CHL1   H2581848  24.247  11.763  19.372
 4523CHL1   C2681849  24.400  11.618  19.278
 4523CHL1  H26A81850  24.365  11.615  19.193
 4523CHL1  H26B81851  24.500  11.671  19.275
 4523CHL1  H26C81852  24.417  11.517  19.303
 4523CHL1   C2781853  24.183  11.572  19.362
 4523CHL1  H27A81854  24.220  11.471  19.361
 4523CHL1  H27B81855  24.099  11.583  19.433
 4523CHL1  H27C81856  24.174  11.605  19.258
 4524CHL1    C381857  19.866  22.256  20.908
 4524CHL1    H381858  19.754  22.262  20.905
 4524CHL1    O381859  19.909  22.264  21.040
 4524CHL1   H3'81860  20.005  22.266  21.030
 4524CHL1    C481861  19.919  22.128  20.846
 4524CHL1   H4A81862  20.026  22.106  20.876
 4524CHL1   H4B81863  19.846  22.057  20.885
 4524CHL1    C581864  19.892  22.124  20.698
 4524CHL1    C681865  19.821  22.023  20.644
 4524CHL1    H681866  19.774  21.945  20.706
 4524CHL1    C781867  19.804  22.012  20.498
 4524CHL1   H7A81868  19.845  21.932  20.488
 4524CHL1   H7B81869  19.706  22.007  20.466
 4524CHL1    C881870  19.895  22.102  20.412
 4524CHL1    H881871  20.000  22.063  20.406
 4524CHL1   C1481872  19.853  22.114  20.273
 4524CHL1   H1481873  19.760  22.161  20.259
 4524CHL1   C1581874  19.800  22.013  20.245
 4524CHL1  H15A81875  19.924  21.876  20.303
 4524CHL1  H15B81876  19.741  21.975  20.171
 4524CHL1   C1681877  19.796  22.033  20.001
 4524CHL1  H16A81878  19.884  21.956  19.938
 4524CHL1  H16B81879  19.722  21.978  19.995
 4524CHL1   C1781880  19.881  22.154  20.028
 4524CHL1   H1781881  19.787  22.204  20.029
 4524CHL1   C1381882  19.946  22.176  20.171
 4524CHL1   C1881883  20.098  22.126  20.162
 4524CHL1  H18A81884  20.140  22.109  20.263
 4524CHL1  H18B81885  20.102  22.023  20.112
 4524CHL1  H18C81886  20.147  22.197  20.102
 4524CHL1   C1281887  19.939  22.317  20.221
 4524CHL1  H12A81888  20.016  22.374  20.167
 4524CHL1  H12B81889  19.835  22.353  20.202
 4524CHL1   C1181890  19.967  22.335  20.369
 4524CHL1  H11A81891  20.074  22.307  20.369
 4524CHL1  H11B81892  19.957  22.443  20.395
 4524CHL1    C981893  19.892  22.241  20.467
 4524CHL1    H981894  19.787  22.277  20.474
 4524CHL1   C1081895  19.946  22.239  20.612
 4524CHL1   C1981896  20.090  22.221  20.608
 4524CHL1  H19A81897  20.127  22.150  20.534
 4524CHL1  H19B81898  20.141  22.317  20.572
 4524CHL1  H19C81899  20.145  22.189  20.702
 4524CHL1    C181900  19.905  22.370  20.684
 4524CHL1   H1A81901  19.969  22.453  20.649
 4524CHL1   H1B81902  19.798  22.399  20.675
 4524CHL1    C281903  19.928  22.373  20.834
 4524CHL1   H2A81904  19.896  22.472  20.872
 4524CHL1   H2B81905  20.036  22.374  20.854
 4524CHL1   C2081906  19.958  22.186  19.904
 4524CHL1   H2081907  20.059  22.141  19.906
 4524CHL1   C2181908  19.974  22.338  19.908
 4524CHL1  H21A81909  19.891  22.385  19.965
 4524CHL1  H21B81910  19.966  22.380  19.806
 4524CHL1  H21C81911  20.070  22.360  19.959
 4524CHL1   C2281912  19.894  22.128  19.776
 4524CHL1  H22A81913  19.928  22.023  19.773
 4524CHL1  H22B81914  19.783  22.129  19.772
 4524CHL1   C2381915  19.953  22.183  19.652
 4524CHL1  H23A81916  19.918  22.287  19.646
 4524CHL1  H23B81917  20.062  22.174  19.651
 4524CHL1   C2481918  19.900  22.118  19.529
 4524CHL1  H24A81919  19.953  22.024  19.500
 4524CHL1  H24B81920  19.801  22.083  19.541
 4524CHL1   C2581921  19.895  22.221  19.413
 4524CHL1   H2581922  19.840  22.306  19.442
 4524CHL1   C2681923  20.020  22.306  19.370
 4524CHL1  H26A81924  20.033  22.317  19.268
 4524CHL1  H26B81925  20.051  22.329  19.453
 4524CHL1  H26C81926  20.108  22.262  19.308
 4524CHL1   C2781927  19.845  22.143  19.289
 4524CHL1  H27A81928  19.912  22.070  19.243
 4524CHL1  H27B81929  19.744  22.110  19.297
 4524CHL1  H27C81930  19.864  22.226  19.233
 4525CHL1    C381931   0.255  14.758  20.915
 4525CHL1    H381932   0.362  14.742  20.935
 4525CHL1    O381933   0.183  14.740  21.035
 4525CHL1   H3'81934   0.222  14.805  21.095
 4525CHL1    C481935   0.233  14.903  20.869
 4525CHL1   H4A81936   0.123  14.918  20.879
 4525CHL1   H4B81937   0.292  14.967  20.938
 4525CHL1    C581938   0.285  14.936  20.731
 4525CHL1    C681939   0.361  15.043  20.703
 4525CHL1    H681940   0.384  15.115  20.782
 4525CHL1    C781941   0.409  15.068  20.565
 4525CHL1   H7A81942   0.381  15.152  20.547
 4525CHL1   H7B81943   0.511  15.091  20.557
 4525CHL1    C881944   0.342  14.997  20.448
 4525CHL1    H881945   0.245  15.043  20.441
 4525CHL1   C1481946   0.404  15.016  20.311
 4525CHL1   H1481947   0.477  14.979  20.338
 4525CHL1   C1581948   0.437  15.151  20.259
 4525CHL1  H15A81949   0.345  15.210  20.276
 4525CHL1  H15B81950   0.529  15.197  20.301
 4525CHL1   C1681951   0.462  15.128  20.115
 4525CHL1  H16A81952   0.417  15.189  20.071
 4525CHL1  H16B81953   0.549  15.173  20.072
 4525CHL1   C1781954   0.436  14.981  20.079
 4525CHL1   H1781955   0.528  14.923  20.094
 4525CHL1   C1381956   0.352  14.933  20.196
 4525CHL1   C1881957   0.211  14.981  20.170
 4525CHL1  H18A81958   0.154  15.005  20.258
 4525CHL1  H18B81959   0.220  15.064  20.116
 4525CHL1  H18C81960   0.151  14.910  20.112
 4525CHL1   C1281961   0.354  14.786  20.239
 4525CHL1  H12A81962   0.307  14.719  20.164
 4525CHL1  H12B81963   0.463  14.766  20.246
 4525CHL1   C1181964   0.277  14.766  20.372
 4525CHL1  H11A81965   0.169  14.780  20.351
 4525CHL1  H11B81966   0.293  14.659  20.395
 4525CHL1    C981967   0.329  14.852  20.490
 4525CHL1    H981968   0.434  14.817  20.508
 4525CHL1   C1081969   0.250  14.836  20.626
 4525CHL1   C1981970   0.101  14.864  20.600
 4525CHL1  H19A81971   0.045  14.874  20.693
 4525CHL1  H19B81972   0.083  14.953  20.552
 4525CHL1  H19C81973   0.049  14.786  20.543
 4525CHL1    C181974   0.269  14.694  20.680
 4525CHL1   H1A81975   0.216  14.628  20.609
 4525CHL1   H1B81976   0.376  14.665  20.681
 4525CHL1    C281977   0.207  14.660  20.813
 4525CHL1   H2A81978   0.237  14.559  20.848
 4525CHL1   H2B81979   0.097  14.671  20.815
 4525CHL1   C2081980   0.392  14.949  19.934
 4525CHL1   H2081981   0.286  14.978  19.927
 4525CHL1   C2181982   0.395  14.799  19.899
 4525CHL1  H21A81983   0.361  14.783  19.794
 4525CHL1  H21B81984   0.334  14.737  19.968
 4525CHL1  H21C81985   0.501  14.768  19.907
 4525CHL1   C2281986   0.467  15.034  19.827
 4525CHL1  H22A81987   0.450  15.140  19.852
 4525CHL1  H22B81988   0.574  15.015  19.843
 4525CHL1   C2381989   0.427  15.007  19.683
 4525CHL1  H23A81990   0.456  14.903  19.658
 4525CHL1  H23B81991   0.318  15.024  19.675
 4525CHL1   C2481992   0.498  15.092  19.587
 4525CHL1  H24A81993   0.486  15.195  19.623
 4525CHL1  H24B81994   0.605  15.074  19.581
 4525CHL1   C2581995   0.457  15.086  19.467
 4525CHL1   H2581996   0.343  15.042  19.452
 4525CHL1   C2681997   0.506  15.201  19.419
 4525CHL1  H26A81998   0.543  15.185  19.241
 4525CHL1  H26B81999   0.411  15.246  19.425
 4525CHL1  H26C82000   0.584  15.253  19.395
 4525CHL1   C2782001   0.489  15.021  19.397
 4525CHL1  H27A82002   0.475  14.962  19.267
 4525CHL1  H27B82003   0.629  15.104  19.375
 4525CHL1  H27C82004   0.508  14.933  19.458
 4526CHL1    C382005  11.873   7.663  20.911
 4526CHL1    H382006  11.974   7.697  20.870
 4526CHL1    O382007  11.884   7.685  21.046
 4526CHL1   H3'82008  11.966   7.630  21.069
 4526CHL1    C482009  11.772   7.741  20.851
 4526CHL1   H4A82010  11.678   7.702  20.892
 4526CHL1   H4B82011  11.797   7.840  20.892
 4526CHL1    C582012  11.785   7.739  20.705
 4526CHL1    C682013  11.813   7.850  20.639
 4526CHL1    H682014  11.777   7.951  20.681
 4526CHL1    C782015  11.789   7.822  20.500
 4526CHL1   H7A82016  11.627   7.805  20.454
 4526CHL1   H7B82017  11.853   7.912  20.442
 4526CHL1    C882018  11.770   7.695  20.426
 4526CHL1    H882019  11.662   7.664  20.403
 4526CHL1   C1482020  11.821   7.704  20.274
 4526CHL1   H1482021  11.919   7.747  20.269
 4526CHL1   C1582022  11.781   7.772  20.199
 4526CHL1  H15A82023  11.637   7.866  20.185
 4526CHL1  H15B82024  11.879   7.897  20.220
 4526CHL1   C1682025  11.773   7.697  19.981
 4526CHL1  H16A82026  11.645   7.706  19.948
 4526CHL1  H16B82027  11.755   7.773  19.933
 4526CHL1   C1782028  11.834   7.628  20.049
 4526CHL1   H1782029  11.937   7.664  20.044
 4526CHL1   C1382030  11.793   7.598  20.193
 4526CHL1   C1882031  11.650   7.540  20.195
 4526CHL1  H18A82032  11.657   7.458  20.123
 4526CHL1  H18B82033  11.634   7.485  20.288
 4526CHL1  H18C82034  11.566   7.601  20.156
 4526CHL1   C1282035  11.889   7.519  20.261
 4526CHL1  H12A82036  11.876   7.438  20.207
 4526CHL1  H12B82037  11.997   7.528  20.247
 4526CHL1   C1182038  11.853   7.500  20.415
 4526CHL1  H11A82039  11.772   7.422  20.415
 4526CHL1  H11B82040  11.938   7.447  20.431
 4526CHL1    C982041  11.837   7.616  20.494
 4526CHL1    H982042  11.940   7.658  20.495
 4526CHL1   C1082043  11.775   7.609  20.630
 4526CHL1   C1982044  11.636   7.546  20.626
 4526CHL1  H19A82045  11.643   7.449  20.585
 4526CHL1  H19B82046  11.575   7.544  20.718
 4526CHL1  H19C82047  11.571   7.600  20.556
 4526CHL1    C182048  11.836   7.521  20.666
 4526CHL1   H1A82049  11.831   7.427  20.707
 4526CHL1   H1B82050  11.956   7.537  20.627
 4526CHL1    C282051  11.808   7.521  20.892
 4526CHL1   H2A82052  11.871   7.417  20.905
 4526CHL1   H2B82053  11.746   7.474  20.887
 4526CHL1   C2082054  11.808   7.540  19.932
 4526CHL1   H2082055  11.704   7.500  19.934
 4526CHL1   C2182056  11.905   7.427  19.933
 4526CHL1  H21A82057  12.007   7.467  19.926
 4526CHL1  H21B82058  11.877   7.347  19.862
 4526CHL1  H21C82059  11.917   7.373  20.022
 4526CHL1   C2282060  11.822   7.616  19.791
 4526CHL1  H22A82061  11.747   7.696  19.765
 4526CHL1  H22B82062  11.920   7.669  19.783
 4526CHL1   C2382063  11.777   7.528  19.678
 4526CHL1  H23A82064  11.843   7.437  19.675
 4526CHL1  H23B82065  11.679   7.495  19.687
 4526CHL1   C2482066  11.783   7.608  19.539
 4526CHL1  H24A82067  11.761   7.709  19.548
 4526CHL1  H24B82068  11.876   7.645  19.514
 4526CHL1   C2582069  11.726   7.528  19.426
 4526CHL1   H2582070  11.623   7.515  19.463
 4526CHL1   C2682071  11.736   7.612  19.307
 4526CHL1  H26A82072  11.691   7.558  19.233
 4526CHL1  H26B82073  11.690   7.710  19.314
 4526CHL1  H26C82074  11.834   7.638  19.276
 4526CHL1   C2782075  11.784   7.393  19.387
 4526CHL1  H27A82076  11.784   7.324  19.476
 4526CHL1  H27B82077  11.739   7.359  19.295
 4526CHL1  H27C82078  11.880   7.421  19.342
 4527CHL1    C382079   4.922  10.924  20.905
 4527CHL1    H382080   4.923  10.814  20.886
 4527CHL1    O382081   4.943  10.935  21.044
 4527CHL1   H3'82082   4.875  10.876  21.080
 4527CHL1    C482083   5.033  10.995  20.825
 4527CHL1   H4A82084   5.029  11.103  20.850
 4527CHL1   H4B82085   5.128  10.951  20.865
 4527CHL1    C582086   5.004  10.983  20.677
 4527CHL1    C682087   5.084  10.929  20.590
 4527CHL1    H682088   5.181  10.896  20.630
 4527CHL1    C782089   5.055  10.922  20.444
 4527CHL1   H7A82090   5.139  10.918  20.401
 4527CHL1   H7B82091   5.023  10.823  20.410
 4527CHL1    C882092   4.958  11.020  20.390
 4527CHL1    H882093   5.000  11.124  20.397
 4527CHL1   C1482094   4.933  11.000  20.244
 4527CHL1   H1482095   4.899  10.899  20.220
 4527CHL1   C1582096   5.023  11.035  20.165
 4527CHL1  H15A82097   5.088  11.119  20.212
 4527CHL1  H15B82098   5.058  10.925  20.174
 4527CHL1   C1682099   4.986  11.067  20.018
 4527CHL1  H16A82100   5.017  11.158  19.965
 4527CHL1  H16B82101   5.003  10.986  19.949
 4527CHL1   C1782102   4.860  11.072  20.029
 4527CHL1   H1782103   4.805  10.973  20.021
 4527CHL1   C1382104   4.860  11.074  20.181
 4527CHL1   C1882105   4.910  11.253  20.202
 4527CHL1  H18A82106   4.963  11.293  20.166
 4527CHL1  H18B82107   4.810  11.349  20.177
 4527CHL1  H18C82108   4.907  11.282  20.318
 4527CHL1   C1282109   4.693  10.992  20.285
 4527CHL1  H12A82110   4.606  11.022  20.236
 4527CHL1  H12B82111   4.677  10.924  20.240
 4527CHL1   C1182112   4.688  11.016  20.439
 4527CHL1  H11A82113   4.710  11.099  20.467
 4527CHL1  H11B82114   4.605  11.032  20.474
 4527CHL1    C982115   4.832  10.987  20.482
 4527CHL1    H982116   4.802  10.893  20.471
 4527CHL1   C1082117   4.869  11.022  20.641
 4527CHL1   C1982118   4.870  11.152  20.693
 4527CHL1  H19A82119   4.956  11.233  20.628
 4527CHL1  H19B82120   4.745  11.181  20.648
 4527CHL1  H19C82121   4.884  11.206  20.769
 4527CHL1    C182122   4.760  10.966  20.717
 4527CHL1   H1A82123   4.660  10.996  20.679
 4527CHL1   H1B82124   4.775  10.862  20.689
 4527CHL1    C282125   4.788  10.986  20.866
 4527CHL1   H2A82126   4.705  10.940  20.919
 4527CHL1   H2B82127   4.794  11.092  20.895
 4527CHL1   C2082128   4.777  11.158  19.920
 4527CHL1   H2082129   4.781  11.275  19.950
 4527CHL1   C2182130   4.666  11.095  19.929
 4527CHL1  H21A82131   4.635  11.154  19.973
 4527CHL1  H21B82132   4.550  11.106  20.076
 4527CHL1  H21C82133   4.599  11.011  19.941
 4527CHL1   C2282134   4.798  11.146  19.792
 4527CHL1  H22A82135   4.745  11.224  19.735
 4527CHL1  H22B82136   4.896  11.175  19.791
 4527CHL1   C2382137   4.777  11.007  19.735
 4527CHL1  H23A82138   4.834  10.942  19.803
 4527CHL1  H23B82139   4.671  10.974  19.741
 4527CHL1   C2482140   4.820  10.990  19.589
 4527CHL1  H24A82141   4.766  11.067  19.528
 4527CHL1  H24B82142   4.931  11.003  19.578
 4527CHL1   C2582143   4.778  10.858  19.523
 4527CHL1   H2582144   4.667  10.854  19.526
 4527CHL1   C2682145   4.821  10.845  19.377
 4527CHL1  H26A82146   4.775  10.933  19.329
 4527CHL1  H26B82147   4.932  10.849  19.371
 4527CHL1  H26C82148   4.784  10.746  19.339
 4527CHL1   C2782149   4.831  10.731  19.585
 4527CHL1  H27A82150   4.938  10.718  19.558
 4527CHL1  H27B82151   4.820  10.722  19.695
 4527CHL1  H27C82152   4.779  10.645  19.539
 4528CHL1    C382153  24.543  12.939  20.922
 4528CHL1    H382154  24.443  12.977  20.952
 4528CHL1    O382155  24.629  12.943  21.030
 4528CHL1   H3'82156  24.577  12.909  21.101
 4528CHL1    C482157  24.533  12.791  20.883
 4528CHL1   H4A82158  24.633  12.749  20.867
 4528CHL1   H4B82159  24.492  12.732  20.968
[truncated: 101,755,607 more chars]
