# Supplementary material for: gmx_ffconv: A Fast, User-Friendly Semi-Automated All-Atom Force Field Converter for GROMACS
Source: J Chem Inf Model. 2025 Sep 20;65(19):9850–5. doi: 10.1021/acs.jcim.5c02200 (PMC12529758; doi:10.1021/acs.jcim.5c02200)
Supplement: Supplementary file 2 [file ci5c02200_si_002.zip › gmx_ffconv_JCIM/Data_manuscript/TABLE2/toppar_CHARMM/PROB.itp]

;;
;; Generated by CHARMM-GUI FF-Converter
;;
;; Correspondance:
;; jul316@lehigh.edu or wonpil@lehigh.edu
;;
;; GROMACS topology file for PROB
;;


[ moleculetype ]
; name	nrexcl
PROB	     3

[ atoms ]
; nr	type	resnr	residu	atom	cgnr	charge	mass
     1        NH3      5      SER      N      1    -0.300000    14.0070   ; qtot -0.300
     2         HC      5      SER    HT1      2     0.330000     1.0080   ; qtot  0.030
     3         HC      5      SER    HT2      3     0.330000     1.0080   ; qtot  0.360
     4         HC      5      SER    HT3      4     0.330000     1.0080   ; qtot  0.690
     5        CT1      5      SER     CA      5     0.210000    12.0110   ; qtot  0.900
     6        HB1      5      SER     HA      6     0.100000     1.0080   ; qtot  1.000
     7        CT2      5      SER     CB      7     0.050000    12.0110   ; qtot  1.050
     8        HA2      5      SER    HB1      8     0.090000     1.0080   ; qtot  1.140
     9        HA2      5      SER    HB2      9     0.090000     1.0080   ; qtot  1.230
    10        OH1      5      SER     OG     10    -0.660000    15.9994   ; qtot  0.570
    11          H      5      SER    HG1     11     0.430000     1.0080   ; qtot  1.000
    12          C      5      SER      C     12     0.510000    12.0110   ; qtot  1.510
    13          O      5      SER      O     13    -0.510000    15.9994   ; qtot  1.000
    14        NH1      6      GLU      N     14    -0.470000    14.0070   ; qtot  0.530
    15          H      6      GLU     HN     15     0.310000     1.0080   ; qtot  0.840
    16        CT1      6      GLU     CA     16     0.070000    12.0110   ; qtot  0.910
    17        HB1      6      GLU     HA     17     0.090000     1.0080   ; qtot  1.000
    18       CT2A      6      GLU     CB     18    -0.180000    12.0110   ; qtot  0.820
    19        HA2      6      GLU    HB1     19     0.090000     1.0080   ; qtot  0.910
    20        HA2      6      GLU    HB2     20     0.090000     1.0080   ; qtot  1.000
    21        CT2      6      GLU     CG     21    -0.280000    12.0110   ; qtot  0.720
    22        HA2      6      GLU    HG1     22     0.090000     1.0080   ; qtot  0.810
    23        HA2      6      GLU    HG2     23     0.090000     1.0080   ; qtot  0.900
    24         CC      6      GLU     CD     24     0.620000    12.0110   ; qtot  1.520
    25         OC      6      GLU    OE1     25    -0.760000    15.9994   ; qtot  0.760
    26         OC      6      GLU    OE2     26    -0.760000    15.9994   ; qtot  0.000
    27          C      6      GLU      C     27     0.510000    12.0110   ; qtot  0.510
    28          O      6      GLU      O     28    -0.510000    15.9994   ; qtot  0.000
    29        NH1      7      VAL      N     29    -0.470000    14.0070   ; qtot -0.470
    30          H      7      VAL     HN     30     0.310000     1.0080   ; qtot -0.160
    31        CT1      7      VAL     CA     31     0.070000    12.0110   ; qtot -0.090
    32        HB1      7      VAL     HA     32     0.090000     1.0080   ; qtot  0.000
    33        CT1      7      VAL     CB     33    -0.090000    12.0110   ; qtot -0.090
    34        HA1      7      VAL     HB     34     0.090000     1.0080   ; qtot  0.000
    35        CT3      7      VAL    CG1     35    -0.270000    12.0110   ; qtot -0.270
    36        HA3      7      VAL   HG11     36     0.090000     1.0080   ; qtot -0.180
    37        HA3      7      VAL   HG12     37     0.090000     1.0080   ; qtot -0.090
    38        HA3      7      VAL   HG13     38     0.090000     1.0080   ; qtot  0.000
    39        CT3      7      VAL    CG2     39    -0.270000    12.0110   ; qtot -0.270
    40        HA3      7      VAL   HG21     40     0.090000     1.0080   ; qtot -0.180
    41        HA3      7      VAL   HG22     41     0.090000     1.0080   ; qtot -0.090
    42        HA3      7      VAL   HG23     42     0.090000     1.0080   ; qtot  0.000
    43          C      7      VAL      C     43     0.510000    12.0110   ; qtot  0.510
    44          O      7      VAL      O     44    -0.510000    15.9994   ; qtot  0.000
    45        NH1      8      ALA      N     45    -0.470000    14.0070   ; qtot -0.470
    46          H      8      ALA     HN     46     0.310000     1.0080   ; qtot -0.160
    47        CT1      8      ALA     CA     47     0.070000    12.0110   ; qtot -0.090
    48        HB1      8      ALA     HA     48     0.090000     1.0080   ; qtot  0.000
    49        CT3      8      ALA     CB     49    -0.270000    12.0110   ; qtot -0.270
    50        HA3      8      ALA    HB1     50     0.090000     1.0080   ; qtot -0.180
    51        HA3      8      ALA    HB2     51     0.090000     1.0080   ; qtot -0.090
    52        HA3      8      ALA    HB3     52     0.090000     1.0080   ; qtot  0.000
    53          C      8      ALA      C     53     0.510000    12.0110   ; qtot  0.510
    54          O      8      ALA      O     54    -0.510000    15.9994   ; qtot  0.000
    55        NH1      9      HSD      N     55    -0.470000    14.0070   ; qtot -0.470
    56          H      9      HSD     HN     56     0.310000     1.0080   ; qtot -0.160
    57        CT1      9      HSD     CA     57     0.070000    12.0110   ; qtot -0.090
    58        HB1      9      HSD     HA     58     0.090000     1.0080   ; qtot  0.000
    59        CT2      9      HSD     CB     59    -0.090000    12.0110   ; qtot -0.090
    60        HA2      9      HSD    HB1     60     0.090000     1.0080   ; qtot  0.000
    61        HA2      9      HSD    HB2     61     0.090000     1.0080   ; qtot  0.090
    62        NR1      9      HSD    ND1     62    -0.360000    14.0070   ; qtot -0.270
    63          H      9      HSD    HD1     63     0.320000     1.0080   ; qtot  0.050
    64       CPH1      9      HSD     CG     64    -0.050000    12.0110   ; qtot  0.000
    65       CPH2      9      HSD    CE1     65     0.250000    12.0110   ; qtot  0.250
    66        HR1      9      HSD    HE1     66     0.130000     1.0080   ; qtot  0.380
    67        NR2      9      HSD    NE2     67    -0.700000    14.0070   ; qtot -0.320
    68       CPH1      9      HSD    CD2     68     0.220000    12.0110   ; qtot -0.100
    69        HR3      9      HSD    HD2     69     0.100000     1.0080   ; qtot  0.000
    70          C      9      HSD      C     70     0.510000    12.0110   ; qtot  0.510
    71          O      9      HSD      O     71    -0.510000    15.9994   ; qtot  0.000
    72        NH1     10      ARG      N     72    -0.470000    14.0070   ; qtot -0.470
    73          H     10      ARG     HN     73     0.310000     1.0080   ; qtot -0.160
    74        CT1     10      ARG     CA     74     0.070000    12.0110   ; qtot -0.090
    75        HB1     10      ARG     HA     75     0.090000     1.0080   ; qtot  0.000
    76        CT2     10      ARG     CB     76    -0.180000    12.0110   ; qtot -0.180
    77        HA2     10      ARG    HB1     77     0.090000     1.0080   ; qtot -0.090
    78        HA2     10      ARG    HB2     78     0.090000     1.0080   ; qtot  0.000
    79        CT2     10      ARG     CG     79    -0.180000    12.0110   ; qtot -0.180
    80        HA2     10      ARG    HG1     80     0.090000     1.0080   ; qtot -0.090
    81        HA2     10      ARG    HG2     81     0.090000     1.0080   ; qtot  0.000
    82        CT2     10      ARG     CD     82     0.200000    12.0110   ; qtot  0.200
    83        HA2     10      ARG    HD1     83     0.090000     1.0080   ; qtot  0.290
    84        HA2     10      ARG    HD2     84     0.090000     1.0080   ; qtot  0.380
    85        NC2     10      ARG     NE     85    -0.700000    14.0070   ; qtot -0.320
    86         HC     10      ARG     HE     86     0.440000     1.0080   ; qtot  0.120
    87          C     10      ARG     CZ     87     0.640000    12.0110   ; qtot  0.760
    88        NC2     10      ARG    NH1     88    -0.800000    14.0070   ; qtot -0.040
    89         HC     10      ARG   HH11     89     0.460000     1.0080   ; qtot  0.420
    90         HC     10      ARG   HH12     90     0.460000     1.0080   ; qtot  0.880
    91        NC2     10      ARG    NH2     91    -0.800000    14.0070   ; qtot  0.080
    92         HC     10      ARG   HH21     92     0.460000     1.0080   ; qtot  0.540
    93         HC     10      ARG   HH22     93     0.460000     1.0080   ; qtot  1.000
    94          C     10      ARG      C     94     0.510000    12.0110   ; qtot  1.510
    95          O     10      ARG      O     95    -0.510000    15.9994   ; qtot  1.000
    96        NH1     11      PHE      N     96    -0.470000    14.0070   ; qtot  0.530
    97          H     11      PHE     HN     97     0.310000     1.0080   ; qtot  0.840
    98        CT1     11      PHE     CA     98     0.070000    12.0110   ; qtot  0.910
    99        HB1     11      PHE     HA     99     0.090000     1.0080   ; qtot  1.000
   100        CT2     11      PHE     CB    100    -0.180000    12.0110   ; qtot  0.820
   101        HA2     11      PHE    HB1    101     0.090000     1.0080   ; qtot  0.910
   102        HA2     11      PHE    HB2    102     0.090000     1.0080   ; qtot  1.000
   103         CA     11      PHE     CG    103     0.000000    12.0110   ; qtot  1.000
   104         CA     11      PHE    CD1    104    -0.115000    12.0110   ; qtot  0.885
   105         HP     11      PHE    HD1    105     0.115000     1.0080   ; qtot  1.000
   106         CA     11      PHE    CE1    106    -0.115000    12.0110   ; qtot  0.885
   107         HP     11      PHE    HE1    107     0.115000     1.0080   ; qtot  1.000
   108         CA     11      PHE     CZ    108    -0.115000    12.0110   ; qtot  0.885
   109         HP     11      PHE     HZ    109     0.115000     1.0080   ; qtot  1.000
   110         CA     11      PHE    CD2    110    -0.115000    12.0110   ; qtot  0.885
   111         HP     11      PHE    HD2    111     0.115000     1.0080   ; qtot  1.000
   112         CA     11      PHE    CE2    112    -0.115000    12.0110   ; qtot  0.885
   113         HP     11      PHE    HE2    113     0.115000     1.0080   ; qtot  1.000
   114          C     11      PHE      C    114     0.510000    12.0110   ; qtot  1.510
   115          O     11      PHE      O    115    -0.510000    15.9994   ; qtot  1.000
   116        NH1     12      LYS      N    116    -0.470000    14.0070   ; qtot  0.530
   117          H     12      LYS     HN    117     0.310000     1.0080   ; qtot  0.840
   118        CT1     12      LYS     CA    118     0.070000    12.0110   ; qtot  0.910
   119        HB1     12      LYS     HA    119     0.090000     1.0080   ; qtot  1.000
   120        CT2     12      LYS     CB    120    -0.180000    12.0110   ; qtot  0.820
   121        HA2     12      LYS    HB1    121     0.090000     1.0080   ; qtot  0.910
   122        HA2     12      LYS    HB2    122     0.090000     1.0080   ; qtot  1.000
   123        CT2     12      LYS     CG    123    -0.180000    12.0110   ; qtot  0.820
   124        HA2     12      LYS    HG1    124     0.090000     1.0080   ; qtot  0.910
   125        HA2     12      LYS    HG2    125     0.090000     1.0080   ; qtot  1.000
   126        CT2     12      LYS     CD    126    -0.180000    12.0110   ; qtot  0.820
   127        HA2     12      LYS    HD1    127     0.090000     1.0080   ; qtot  0.910
   128        HA2     12      LYS    HD2    128     0.090000     1.0080   ; qtot  1.000
   129        CT2     12      LYS     CE    129     0.210000    12.0110   ; qtot  1.210
   130        HA2     12      LYS    HE1    130     0.050000     1.0080   ; qtot  1.260
   131        HA2     12      LYS    HE2    131     0.050000     1.0080   ; qtot  1.310
   132        NH3     12      LYS     NZ    132    -0.300000    14.0070   ; qtot  1.010
   133         HC     12      LYS    HZ1    133     0.330000     1.0080   ; qtot  1.340
   134         HC     12      LYS    HZ2    134     0.330000     1.0080   ; qtot  1.670
   135         HC     12      LYS    HZ3    135     0.330000     1.0080   ; qtot  2.000
   136          C     12      LYS      C    136     0.510000    12.0110   ; qtot  2.510
   137          O     12      LYS      O    137    -0.510000    15.9994   ; qtot  2.000
   138        NH1     13      ASP      N    138    -0.470000    14.0070   ; qtot  1.530
   139          H     13      ASP     HN    139     0.310000     1.0080   ; qtot  1.840
   140        CT1     13      ASP     CA    140     0.070000    12.0110   ; qtot  1.910
   141        HB1     13      ASP     HA    141     0.090000     1.0080   ; qtot  2.000
   142       CT2A     13      ASP     CB    142    -0.280000    12.0110   ; qtot  1.720
   143        HA2     13      ASP    HB1    143     0.090000     1.0080   ; qtot  1.810
   144        HA2     13      ASP    HB2    144     0.090000     1.0080   ; qtot  1.900
   145         CC     13      ASP     CG    145     0.620000    12.0110   ; qtot  2.520
   146         OC     13      ASP    OD1    146    -0.760000    15.9994   ; qtot  1.760
   147         OC     13      ASP    OD2    147    -0.760000    15.9994   ; qtot  1.000
   148          C     13      ASP      C    148     0.510000    12.0110   ; qtot  1.510
   149          O     13      ASP      O    149    -0.510000    15.9994   ; qtot  1.000
   150        NH1     14      LEU      N    150    -0.470000    14.0070   ; qtot  0.530
   151          H     14      LEU     HN    151     0.310000     1.0080   ; qtot  0.840
   152        CT1     14      LEU     CA    152     0.070000    12.0110   ; qtot  0.910
   153        HB1     14      LEU     HA    153     0.090000     1.0080   ; qtot  1.000
   154        CT2     14      LEU     CB    154    -0.180000    12.0110   ; qtot  0.820
   155        HA2     14      LEU    HB1    155     0.090000     1.0080   ; qtot  0.910
   156        HA2     14      LEU    HB2    156     0.090000     1.0080   ; qtot  1.000
   157        CT1     14      LEU     CG    157    -0.090000    12.0110   ; qtot  0.910
   158        HA1     14      LEU     HG    158     0.090000     1.0080   ; qtot  1.000
   159        CT3     14      LEU    CD1    159    -0.270000    12.0110   ; qtot  0.730
   160        HA3     14      LEU   HD11    160     0.090000     1.0080   ; qtot  0.820
   161        HA3     14      LEU   HD12    161     0.090000     1.0080   ; qtot  0.910
   162        HA3     14      LEU   HD13    162     0.090000     1.0080   ; qtot  1.000
   163        CT3     14      LEU    CD2    163    -0.270000    12.0110   ; qtot  0.730
   164        HA3     14      LEU   HD21    164     0.090000     1.0080   ; qtot  0.820
   165        HA3     14      LEU   HD22    165     0.090000     1.0080   ; qtot  0.910
   166        HA3     14      LEU   HD23    166     0.090000     1.0080   ; qtot  1.000
   167          C     14      LEU      C    167     0.510000    12.0110   ; qtot  1.510
   168          O     14      LEU      O    168    -0.510000    15.9994   ; qtot  1.000
   169        NH1     15      GLY      N    169    -0.470000    14.0070   ; qtot  0.530
   170          H     15      GLY     HN    170     0.310000     1.0080   ; qtot  0.840
   171        CT2     15      GLY     CA    171    -0.020000    12.0110   ; qtot  0.820
   172        HB2     15      GLY    HA1    172     0.090000     1.0080   ; qtot  0.910
   173        HB2     15      GLY    HA2    173     0.090000     1.0080   ; qtot  1.000
   174          C     15      GLY      C    174     0.510000    12.0110   ; qtot  1.510
   175          O     15      GLY      O    175    -0.510000    15.9994   ; qtot  1.000
   176        NH1     16      GLU      N    176    -0.470000    14.0070   ; qtot  0.530
   177          H     16      GLU     HN    177     0.310000     1.0080   ; qtot  0.840
   178        CT1     16      GLU     CA    178     0.070000    12.0110   ; qtot  0.910
   179        HB1     16      GLU     HA    179     0.090000     1.0080   ; qtot  1.000
   180       CT2A     16      GLU     CB    180    -0.180000    12.0110   ; qtot  0.820
   181        HA2     16      GLU    HB1    181     0.090000     1.0080   ; qtot  0.910
   182        HA2     16      GLU    HB2    182     0.090000     1.0080   ; qtot  1.000
   183        CT2     16      GLU     CG    183    -0.280000    12.0110   ; qtot  0.720
   184        HA2     16      GLU    HG1    184     0.090000     1.0080   ; qtot  0.810
   185        HA2     16      GLU    HG2    185     0.090000     1.0080   ; qtot  0.900
   186         CC     16      GLU     CD    186     0.620000    12.0110   ; qtot  1.520
   187         OC     16      GLU    OE1    187    -0.760000    15.9994   ; qtot  0.760
   188         OC     16      GLU    OE2    188    -0.760000    15.9994   ; qtot  0.000
   189          C     16      GLU      C    189     0.510000    12.0110   ; qtot  0.510
   190          O     16      GLU      O    190    -0.510000    15.9994   ; qtot  0.000
   191        NH1     17      GLU      N    191    -0.470000    14.0070   ; qtot -0.470
   192          H     17      GLU     HN    192     0.310000     1.0080   ; qtot -0.160
   193        CT1     17      GLU     CA    193     0.070000    12.0110   ; qtot -0.090
   194        HB1     17      GLU     HA    194     0.090000     1.0080   ; qtot  0.000
   195       CT2A     17      GLU     CB    195    -0.180000    12.0110   ; qtot -0.180
   196        HA2     17      GLU    HB1    196     0.090000     1.0080   ; qtot -0.090
   197        HA2     17      GLU    HB2    197     0.090000     1.0080   ; qtot  0.000
   198        CT2     17      GLU     CG    198    -0.280000    12.0110   ; qtot -0.280
   199        HA2     17      GLU    HG1    199     0.090000     1.0080   ; qtot -0.190
   200        HA2     17      GLU    HG2    200     0.090000     1.0080   ; qtot -0.100
   201         CC     17      GLU     CD    201     0.620000    12.0110   ; qtot  0.520
   202         OC     17      GLU    OE1    202    -0.760000    15.9994   ; qtot -0.240
   203         OC     17      GLU    OE2    203    -0.760000    15.9994   ; qtot -1.000
   204          C     17      GLU      C    204     0.510000    12.0110   ; qtot -0.490
   205          O     17      GLU      O    205    -0.510000    15.9994   ; qtot -1.000
   206        NH1     18      ASN      N    206    -0.470000    14.0070   ; qtot -1.470
   207          H     18      ASN     HN    207     0.310000     1.0080   ; qtot -1.160
   208        CT1     18      ASN     CA    208     0.070000    12.0110   ; qtot -1.090
   209        HB1     18      ASN     HA    209     0.090000     1.0080   ; qtot -1.000
   210        CT2     18      ASN     CB    210    -0.180000    12.0110   ; qtot -1.180
   211        HA2     18      ASN    HB1    211     0.090000     1.0080   ; qtot -1.090
   212        HA2     18      ASN    HB2    212     0.090000     1.0080   ; qtot -1.000
   213         CC     18      ASN     CG    213     0.550000    12.0110   ; qtot -0.450
   214          O     18      ASN    OD1    214    -0.550000    15.9994   ; qtot -1.000
   215        NH2     18      ASN    ND2    215    -0.620000    14.0070   ; qtot -1.620
   216          H     18      ASN   HD21    216     0.320000     1.0080   ; qtot -1.300
   217          H     18      ASN   HD22    217     0.300000     1.0080   ; qtot -1.000
   218          C     18      ASN      C    218     0.510000    12.0110   ; qtot -0.490
   219          O     18      ASN      O    219    -0.510000    15.9994   ; qtot -1.000
   220        NH1     19      PHE      N    220    -0.470000    14.0070   ; qtot -1.470
   221          H     19      PHE     HN    221     0.310000     1.0080   ; qtot -1.160
   222        CT1     19      PHE     CA    222     0.070000    12.0110   ; qtot -1.090
   223        HB1     19      PHE     HA    223     0.090000     1.0080   ; qtot -1.000
   224        CT2     19      PHE     CB    224    -0.180000    12.0110   ; qtot -1.180
   225        HA2     19      PHE    HB1    225     0.090000     1.0080   ; qtot -1.090
   226        HA2     19      PHE    HB2    226     0.090000     1.0080   ; qtot -1.000
   227         CA     19      PHE     CG    227     0.000000    12.0110   ; qtot -1.000
   228         CA     19      PHE    CD1    228    -0.115000    12.0110   ; qtot -1.115
   229         HP     19      PHE    HD1    229     0.115000     1.0080   ; qtot -1.000
   230         CA     19      PHE    CE1    230    -0.115000    12.0110   ; qtot -1.115
   231         HP     19      PHE    HE1    231     0.115000     1.0080   ; qtot -1.000
   232         CA     19      PHE     CZ    232    -0.115000    12.0110   ; qtot -1.115
   233         HP     19      PHE     HZ    233     0.115000     1.0080   ; qtot -1.000
   234         CA     19      PHE    CD2    234    -0.115000    12.0110   ; qtot -1.115
   235         HP     19      PHE    HD2    235     0.115000     1.0080   ; qtot -1.000
   236         CA     19      PHE    CE2    236    -0.115000    12.0110   ; qtot -1.115
   237         HP     19      PHE    HE2    237     0.115000     1.0080   ; qtot -1.000
   238          C     19      PHE      C    238     0.510000    12.0110   ; qtot -0.490
   239          O     19      PHE      O    239    -0.510000    15.9994   ; qtot -1.000
   240        NH1     20      LYS      N    240    -0.470000    14.0070   ; qtot -1.470
   241          H     20      LYS     HN    241     0.310000     1.0080   ; qtot -1.160
   242        CT1     20      LYS     CA    242     0.070000    12.0110   ; qtot -1.090
   243        HB1     20      LYS     HA    243     0.090000     1.0080   ; qtot -1.000
   244        CT2     20      LYS     CB    244    -0.180000    12.0110   ; qtot -1.180
   245        HA2     20      LYS    HB1    245     0.090000     1.0080   ; qtot -1.090
   246        HA2     20      LYS    HB2    246     0.090000     1.0080   ; qtot -1.000
   247        CT2     20      LYS     CG    247    -0.180000    12.0110   ; qtot -1.180
   248        HA2     20      LYS    HG1    248     0.090000     1.0080   ; qtot -1.090
   249        HA2     20      LYS    HG2    249     0.090000     1.0080   ; qtot -1.000
   250        CT2     20      LYS     CD    250    -0.180000    12.0110   ; qtot -1.180
   251        HA2     20      LYS    HD1    251     0.090000     1.0080   ; qtot -1.090
   252        HA2     20      LYS    HD2    252     0.090000     1.0080   ; qtot -1.000
   253        CT2     20      LYS     CE    253     0.210000    12.0110   ; qtot -0.790
   254        HA2     20      LYS    HE1    254     0.050000     1.0080   ; qtot -0.740
   255        HA2     20      LYS    HE2    255     0.050000     1.0080   ; qtot -0.690
   256        NH3     20      LYS     NZ    256    -0.300000    14.0070   ; qtot -0.990
   257         HC     20      LYS    HZ1    257     0.330000     1.0080   ; qtot -0.660
   258         HC     20      LYS    HZ2    258     0.330000     1.0080   ; qtot -0.330
   259         HC     20      LYS    HZ3    259     0.330000     1.0080   ; qtot  0.000
   260          C     20      LYS      C    260     0.510000    12.0110   ; qtot  0.510
   261          O     20      LYS      O    261    -0.510000    15.9994   ; qtot  0.000
   262        NH1     21      ALA      N    262    -0.470000    14.0070   ; qtot -0.470
   263          H     21      ALA     HN    263     0.310000     1.0080   ; qtot -0.160
   264        CT1     21      ALA     CA    264     0.070000    12.0110   ; qtot -0.090
   265        HB1     21      ALA     HA    265     0.090000     1.0080   ; qtot  0.000
   266        CT3     21      ALA     CB    266    -0.270000    12.0110   ; qtot -0.270
   267        HA3     21      ALA    HB1    267     0.090000     1.0080   ; qtot -0.180
   268        HA3     21      ALA    HB2    268     0.090000     1.0080   ; qtot -0.090
   269        HA3     21      ALA    HB3    269     0.090000     1.0080   ; qtot  0.000
   270          C     21      ALA      C    270     0.510000    12.0110   ; qtot  0.510
   271          O     21      ALA      O    271    -0.510000    15.9994   ; qtot  0.000
   272        NH1     22      LEU      N    272    -0.470000    14.0070   ; qtot -0.470
   273          H     22      LEU     HN    273     0.310000     1.0080   ; qtot -0.160
   274        CT1     22      LEU     CA    274     0.070000    12.0110   ; qtot -0.090
   275        HB1     22      LEU     HA    275     0.090000     1.0080   ; qtot  0.000
   276        CT2     22      LEU     CB    276    -0.180000    12.0110   ; qtot -0.180
   277        HA2     22      LEU    HB1    277     0.090000     1.0080   ; qtot -0.090
   278        HA2     22      LEU    HB2    278     0.090000     1.0080   ; qtot  0.000
   279        CT1     22      LEU     CG    279    -0.090000    12.0110   ; qtot -0.090
   280        HA1     22      LEU     HG    280     0.090000     1.0080   ; qtot  0.000
   281        CT3     22      LEU    CD1    281    -0.270000    12.0110   ; qtot -0.270
   282        HA3     22      LEU   HD11    282     0.090000     1.0080   ; qtot -0.180
   283        HA3     22      LEU   HD12    283     0.090000     1.0080   ; qtot -0.090
   284        HA3     22      LEU   HD13    284     0.090000     1.0080   ; qtot  0.000
   285        CT3     22      LEU    CD2    285    -0.270000    12.0110   ; qtot -0.270
   286        HA3     22      LEU   HD21    286     0.090000     1.0080   ; qtot -0.180
   287        HA3     22      LEU   HD22    287     0.090000     1.0080   ; qtot -0.090
   288        HA3     22      LEU   HD23    288     0.090000     1.0080   ; qtot  0.000
   289          C     22      LEU      C    289     0.510000    12.0110   ; qtot  0.510
   290          O     22      LEU      O    290    -0.510000    15.9994   ; qtot  0.000
   291        NH1     23      VAL      N    291    -0.470000    14.0070   ; qtot -0.470
   292          H     23      VAL     HN    292     0.310000     1.0080   ; qtot -0.160
   293        CT1     23      VAL     CA    293     0.070000    12.0110   ; qtot -0.090
   294        HB1     23      VAL     HA    294     0.090000     1.0080   ; qtot  0.000
   295        CT1     23      VAL     CB    295    -0.090000    12.0110   ; qtot -0.090
   296        HA1     23      VAL     HB    296     0.090000     1.0080   ; qtot  0.000
   297        CT3     23      VAL    CG1    297    -0.270000    12.0110   ; qtot -0.270
   298        HA3     23      VAL   HG11    298     0.090000     1.0080   ; qtot -0.180
   299        HA3     23      VAL   HG12    299     0.090000     1.0080   ; qtot -0.090
   300        HA3     23      VAL   HG13    300     0.090000     1.0080   ; qtot  0.000
   301        CT3     23      VAL    CG2    301    -0.270000    12.0110   ; qtot -0.270
   302        HA3     23      VAL   HG21    302     0.090000     1.0080   ; qtot -0.180
   303        HA3     23      VAL   HG22    303     0.090000     1.0080   ; qtot -0.090
   304        HA3     23      VAL   HG23    304     0.090000     1.0080   ; qtot  0.000
   305          C     23      VAL      C    305     0.510000    12.0110   ; qtot  0.510
   306          O     23      VAL      O    306    -0.510000    15.9994   ; qtot  0.000
   307        NH1     24      LEU      N    307    -0.470000    14.0070   ; qtot -0.470
   308          H     24      LEU     HN    308     0.310000     1.0080   ; qtot -0.160
   309        CT1     24      LEU     CA    309     0.070000    12.0110   ; qtot -0.090
   310        HB1     24      LEU     HA    310     0.090000     1.0080   ; qtot  0.000
   311        CT2     24      LEU     CB    311    -0.180000    12.0110   ; qtot -0.180
   312        HA2     24      LEU    HB1    312     0.090000     1.0080   ; qtot -0.090
   313        HA2     24      LEU    HB2    313     0.090000     1.0080   ; qtot  0.000
   314        CT1     24      LEU     CG    314    -0.090000    12.0110   ; qtot -0.090
   315        HA1     24      LEU     HG    315     0.090000     1.0080   ; qtot  0.000
   316        CT3     24      LEU    CD1    316    -0.270000    12.0110   ; qtot -0.270
   317        HA3     24      LEU   HD11    317     0.090000     1.0080   ; qtot -0.180
   318        HA3     24      LEU   HD12    318     0.090000     1.0080   ; qtot -0.090
   319        HA3     24      LEU   HD13    319     0.090000     1.0080   ; qtot  0.000
   320        CT3     24      LEU    CD2    320    -0.270000    12.0110   ; qtot -0.270
   321        HA3     24      LEU   HD21    321     0.090000     1.0080   ; qtot -0.180
   322        HA3     24      LEU   HD22    322     0.090000     1.0080   ; qtot -0.090
   323        HA3     24      LEU   HD23    323     0.090000     1.0080   ; qtot  0.000
   324          C     24      LEU      C    324     0.510000    12.0110   ; qtot  0.510
   325          O     24      LEU      O    325    -0.510000    15.9994   ; qtot  0.000
   326        NH1     25      ILE      N    326    -0.470000    14.0070   ; qtot -0.470
   327          H     25      ILE     HN    327     0.310000     1.0080   ; qtot -0.160
   328        CT1     25      ILE     CA    328     0.070000    12.0110   ; qtot -0.090
   329        HB1     25      ILE     HA    329     0.090000     1.0080   ; qtot  0.000
   330        CT1     25      ILE     CB    330    -0.090000    12.0110   ; qtot -0.090
   331        HA1     25      ILE     HB    331     0.090000     1.0080   ; qtot  0.000
   332        CT3     25      ILE    CG2    332    -0.270000    12.0110   ; qtot -0.270
   333        HA3     25      ILE   HG21    333     0.090000     1.0080   ; qtot -0.180
   334        HA3     25      ILE   HG22    334     0.090000     1.0080   ; qtot -0.090
   335        HA3     25      ILE   HG23    335     0.090000     1.0080   ; qtot  0.000
   336        CT2     25      ILE    CG1    336    -0.180000    12.0110   ; qtot -0.180
   337        HA2     25      ILE   HG11    337     0.090000     1.0080   ; qtot -0.090
   338        HA2     25      ILE   HG12    338     0.090000     1.0080   ; qtot  0.000
   339        CT3     25      ILE     CD    339    -0.270000    12.0110   ; qtot -0.270
   340        HA3     25      ILE    HD1    340     0.090000     1.0080   ; qtot -0.180
   341        HA3     25      ILE    HD2    341     0.090000     1.0080   ; qtot -0.090
   342        HA3     25      ILE    HD3    342     0.090000     1.0080   ; qtot  0.000
   343          C     25      ILE      C    343     0.510000    12.0110   ; qtot  0.510
   344          O     25      ILE      O    344    -0.510000    15.9994   ; qtot  0.000
   345        NH1     26      ALA      N    345    -0.470000    14.0070   ; qtot -0.470
   346          H     26      ALA     HN    346     0.310000     1.0080   ; qtot -0.160
   347        CT1     26      ALA     CA    347     0.070000    12.0110   ; qtot -0.090
   348        HB1     26      ALA     HA    348     0.090000     1.0080   ; qtot  0.000
   349        CT3     26      ALA     CB    349    -0.270000    12.0110   ; qtot -0.270
   350        HA3     26      ALA    HB1    350     0.090000     1.0080   ; qtot -0.180
   351        HA3     26      ALA    HB2    351     0.090000     1.0080   ; qtot -0.090
   352        HA3     26      ALA    HB3    352     0.090000     1.0080   ; qtot  0.000
   353          C     26      ALA      C    353     0.510000    12.0110   ; qtot  0.510
   354          O     26      ALA      O    354    -0.510000    15.9994   ; qtot  0.000
   355        NH1     27      PHE      N    355    -0.470000    14.0070   ; qtot -0.470
   356          H     27      PHE     HN    356     0.310000     1.0080   ; qtot -0.160
   357        CT1     27      PHE     CA    357     0.070000    12.0110   ; qtot -0.090
   358        HB1     27      PHE     HA    358     0.090000     1.0080   ; qtot  0.000
   359        CT2     27      PHE     CB    359    -0.180000    12.0110   ; qtot -0.180
   360        HA2     27      PHE    HB1    360     0.090000     1.0080   ; qtot -0.090
   361        HA2     27      PHE    HB2    361     0.090000     1.0080   ; qtot  0.000
   362         CA     27      PHE     CG    362     0.000000    12.0110   ; qtot  0.000
   363         CA     27      PHE    CD1    363    -0.115000    12.0110   ; qtot -0.115
   364         HP     27      PHE    HD1    364     0.115000     1.0080   ; qtot  0.000
   365         CA     27      PHE    CE1    365    -0.115000    12.0110   ; qtot -0.115
   366         HP     27      PHE    HE1    366     0.115000     1.0080   ; qtot  0.000
   367         CA     27      PHE     CZ    367    -0.115000    12.0110   ; qtot -0.115
   368         HP     27      PHE     HZ    368     0.115000     1.0080   ; qtot  0.000
   369         CA     27      PHE    CD2    369    -0.115000    12.0110   ; qtot -0.115
   370         HP     27      PHE    HD2    370     0.115000     1.0080   ; qtot  0.000
   371         CA     27      PHE    CE2    371    -0.115000    12.0110   ; qtot -0.115
   372         HP     27      PHE    HE2    372     0.115000     1.0080   ; qtot  0.000
   373          C     27      PHE      C    373     0.510000    12.0110   ; qtot  0.510
   374          O     27      PHE      O    374    -0.510000    15.9994   ; qtot  0.000
   375        NH1     28      ALA      N    375    -0.470000    14.0070   ; qtot -0.470
   376          H     28      ALA     HN    376     0.310000     1.0080   ; qtot -0.160
   377        CT1     28      ALA     CA    377     0.070000    12.0110   ; qtot -0.090
   378        HB1     28      ALA     HA    378     0.090000     1.0080   ; qtot  0.000
   379        CT3     28      ALA     CB    379    -0.270000    12.0110   ; qtot -0.270
   380        HA3     28      ALA    HB1    380     0.090000     1.0080   ; qtot -0.180
   381        HA3     28      ALA    HB2    381     0.090000     1.0080   ; qtot -0.090
   382        HA3     28      ALA    HB3    382     0.090000     1.0080   ; qtot  0.000
   383          C     28      ALA      C    383     0.510000    12.0110   ; qtot  0.510
   384          O     28      ALA      O    384    -0.510000    15.9994   ; qtot  0.000
   385        NH1     29      GLN      N    385    -0.470000    14.0070   ; qtot -0.470
   386          H     29      GLN     HN    386     0.310000     1.0080   ; qtot -0.160
   387        CT1     29      GLN     CA    387     0.070000    12.0110   ; qtot -0.090
   388        HB1     29      GLN     HA    388     0.090000     1.0080   ; qtot  0.000
   389        CT2     29      GLN     CB    389    -0.180000    12.0110   ; qtot -0.180
   390        HA2     29      GLN    HB1    390     0.090000     1.0080   ; qtot -0.090
   391        HA2     29      GLN    HB2    391     0.090000     1.0080   ; qtot  0.000
   392        CT2     29      GLN     CG    392    -0.180000    12.0110   ; qtot -0.180
   393        HA2     29      GLN    HG1    393     0.090000     1.0080   ; qtot -0.090
   394        HA2     29      GLN    HG2    394     0.090000     1.0080   ; qtot  0.000
   395         CC     29      GLN     CD    395     0.550000    12.0110   ; qtot  0.550
   396          O     29      GLN    OE1    396    -0.550000    15.9994   ; qtot  0.000
   397        NH2     29      GLN    NE2    397    -0.620000    14.0070   ; qtot -0.620
   398          H     29      GLN   HE21    398     0.320000     1.0080   ; qtot -0.300
   399          H     29      GLN   HE22    399     0.300000     1.0080   ; qtot  0.000
   400          C     29      GLN      C    400     0.510000    12.0110   ; qtot  0.510
   401          O     29      GLN      O    401    -0.510000    15.9994   ; qtot  0.000
   402        NH1     30      TYR      N    402    -0.470000    14.0070   ; qtot -0.470
   403          H     30      TYR     HN    403     0.310000     1.0080   ; qtot -0.160
   404        CT1     30      TYR     CA    404     0.070000    12.0110   ; qtot -0.090
   405        HB1     30      TYR     HA    405     0.090000     1.0080   ; qtot  0.000
   406        CT2     30      TYR     CB    406    -0.180000    12.0110   ; qtot -0.180
   407        HA2     30      TYR    HB1    407     0.090000     1.0080   ; qtot -0.090
   408        HA2     30      TYR    HB2    408     0.090000     1.0080   ; qtot  0.000
   409         CA     30      TYR     CG    409     0.000000    12.0110   ; qtot  0.000
   410         CA     30      TYR    CD1    410    -0.115000    12.0110   ; qtot -0.115
   411         HP     30      TYR    HD1    411     0.115000     1.0080   ; qtot  0.000
   412         CA     30      TYR    CE1    412    -0.115000    12.0110   ; qtot -0.115
   413         HP     30      TYR    HE1    413     0.115000     1.0080   ; qtot  0.000
   414         CA     30      TYR     CZ    414     0.110000    12.0110   ; qtot  0.110
   415        OH1     30      TYR     OH    415    -0.540000    15.9994   ; qtot -0.430
   416          H     30      TYR     HH    416     0.430000     1.0080   ; qtot  0.000
   417         CA     30      TYR    CD2    417    -0.115000    12.0110   ; qtot -0.115
   418         HP     30      TYR    HD2    418     0.115000     1.0080   ; qtot  0.000
   419         CA     30      TYR    CE2    419    -0.115000    12.0110   ; qtot -0.115
   420         HP     30      TYR    HE2    420     0.115000     1.0080   ; qtot  0.000
   421          C     30      TYR      C    421     0.510000    12.0110   ; qtot  0.510
   422          O     30      TYR      O    422    -0.510000    15.9994   ; qtot  0.000
   423        NH1     31      LEU      N    423    -0.470000    14.0070   ; qtot -0.470
   424          H     31      LEU     HN    424     0.310000     1.0080   ; qtot -0.160
   425        CT1     31      LEU     CA    425     0.070000    12.0110   ; qtot -0.090
   426        HB1     31      LEU     HA    426     0.090000     1.0080   ; qtot  0.000
   427        CT2     31      LEU     CB    427    -0.180000    12.0110   ; qtot -0.180
   428        HA2     31      LEU    HB1    428     0.090000     1.0080   ; qtot -0.090
   429        HA2     31      LEU    HB2    429     0.090000     1.0080   ; qtot  0.000
   430        CT1     31      LEU     CG    430    -0.090000    12.0110   ; qtot -0.090
   431        HA1     31      LEU     HG    431     0.090000     1.0080   ; qtot  0.000
   432        CT3     31      LEU    CD1    432    -0.270000    12.0110   ; qtot -0.270
   433        HA3     31      LEU   HD11    433     0.090000     1.0080   ; qtot -0.180
   434        HA3     31      LEU   HD12    434     0.090000     1.0080   ; qtot -0.090
   435        HA3     31      LEU   HD13    435     0.090000     1.0080   ; qtot  0.000
   436        CT3     31      LEU    CD2    436    -0.270000    12.0110   ; qtot -0.270
   437        HA3     31      LEU   HD21    437     0.090000     1.0080   ; qtot -0.180
   438        HA3     31      LEU   HD22    438     0.090000     1.0080   ; qtot -0.090
   439        HA3     31      LEU   HD23    439     0.090000     1.0080   ; qtot  0.000
   440          C     31      LEU      C    440     0.510000    12.0110   ; qtot  0.510
   441          O     31      LEU      O    441    -0.510000    15.9994   ; qtot  0.000
   442        NH1     32      GLN      N    442    -0.470000    14.0070   ; qtot -0.470
   443          H     32      GLN     HN    443     0.310000     1.0080   ; qtot -0.160
   444        CT1     32      GLN     CA    444     0.070000    12.0110   ; qtot -0.090
   445        HB1     32      GLN     HA    445     0.090000     1.0080   ; qtot  0.000
   446        CT2     32      GLN     CB    446    -0.180000    12.0110   ; qtot -0.180
   447        HA2     32      GLN    HB1    447     0.090000     1.0080   ; qtot -0.090
   448        HA2     32      GLN    HB2    448     0.090000     1.0080   ; qtot  0.000
   449        CT2     32      GLN     CG    449    -0.180000    12.0110   ; qtot -0.180
   450        HA2     32      GLN    HG1    450     0.090000     1.0080   ; qtot -0.090
   451        HA2     32      GLN    HG2    451     0.090000     1.0080   ; qtot  0.000
   452         CC     32      GLN     CD    452     0.550000    12.0110   ; qtot  0.550
   453          O     32      GLN    OE1    453    -0.550000    15.9994   ; qtot  0.000
   454        NH2     32      GLN    NE2    454    -0.620000    14.0070   ; qtot -0.620
   455          H     32      GLN   HE21    455     0.320000     1.0080   ; qtot -0.300
   456          H     32      GLN   HE22    456     0.300000     1.0080   ; qtot  0.000
   457          C     32      GLN      C    457     0.510000    12.0110   ; qtot  0.510
   458          O     32      GLN      O    458    -0.510000    15.9994   ; qtot  0.000
   459        NH1     33      GLN      N    459    -0.470000    14.0070   ; qtot -0.470
   460          H     33      GLN     HN    460     0.310000     1.0080   ; qtot -0.160
   461        CT1     33      GLN     CA    461     0.070000    12.0110   ; qtot -0.090
   462        HB1     33      GLN     HA    462     0.090000     1.0080   ; qtot  0.000
   463        CT2     33      GLN     CB    463    -0.180000    12.0110   ; qtot -0.180
   464        HA2     33      GLN    HB1    464     0.090000     1.0080   ; qtot -0.090
   465        HA2     33      GLN    HB2    465     0.090000     1.0080   ; qtot  0.000
   466        CT2     33      GLN     CG    466    -0.180000    12.0110   ; qtot -0.180
   467        HA2     33      GLN    HG1    467     0.090000     1.0080   ; qtot -0.090
   468        HA2     33      GLN    HG2    468     0.090000     1.0080   ; qtot  0.000
   469         CC     33      GLN     CD    469     0.550000    12.0110   ; qtot  0.550
   470          O     33      GLN    OE1    470    -0.550000    15.9994   ; qtot  0.000
   471        NH2     33      GLN    NE2    471    -0.620000    14.0070   ; qtot -0.620
   472          H     33      GLN   HE21    472     0.320000     1.0080   ; qtot -0.300
   473          H     33      GLN   HE22    473     0.300000     1.0080   ; qtot  0.000
   474          C     33      GLN      C    474     0.510000    12.0110   ; qtot  0.510
   475          O     33      GLN      O    475    -0.510000    15.9994   ; qtot  0.000
   476        NH1     34      CYS      N    476    -0.470000    14.0070   ; qtot -0.470
   477          H     34      CYS     HN    477     0.310000     1.0080   ; qtot -0.160
   478        CT1     34      CYS     CA    478     0.070000    12.0110   ; qtot -0.090
   479        HB1     34      CYS     HA    479     0.090000     1.0080   ; qtot  0.000
   480        CT2     34      CYS     CB    480    -0.110000    12.0110   ; qtot -0.110
   481        HA2     34      CYS    HB1    481     0.090000     1.0080   ; qtot -0.020
   482        HA2     34      CYS    HB2    482     0.090000     1.0080   ; qtot  0.070
   483          S     34      CYS     SG    483    -0.230000    32.0600   ; qtot -0.160
   484         HS     34      CYS    HG1    484     0.160000     1.0080   ; qtot  0.000
   485          C     34      CYS      C    485     0.510000    12.0110   ; qtot  0.510
   486          O     34      CYS      O    486    -0.510000    15.9994   ; qtot  0.000
   487          N     35      PRO      N    487    -0.290000    14.0070   ; qtot -0.290
   488        CP3     35      PRO     CD    488     0.000000    12.0110   ; qtot -0.290
   489        HA2     35      PRO    HD1    489     0.090000     1.0080   ; qtot -0.200
   490        HA2     35      PRO    HD2    490     0.090000     1.0080   ; qtot -0.110
   491        CP1     35      PRO     CA    491     0.020000    12.0110   ; qtot -0.090
   492        HB1     35      PRO     HA    492     0.090000     1.0080   ; qtot  0.000
   493        CP2     35      PRO     CB    493    -0.180000    12.0110   ; qtot -0.180
   494        HA2     35      PRO    HB1    494     0.090000     1.0080   ; qtot -0.090
   495        HA2     35      PRO    HB2    495     0.090000     1.0080   ; qtot  0.000
   496        CP2     35      PRO     CG    496    -0.180000    12.0110   ; qtot -0.180
   497        HA2     35      PRO    HG1    497     0.090000     1.0080   ; qtot -0.090
   498        HA2     35      PRO    HG2    498     0.090000     1.0080   ; qtot  0.000
   499          C     35      PRO      C    499     0.510000    12.0110   ; qtot  0.510
   500          O     35      PRO      O    500    -0.510000    15.9994   ; qtot  0.000
   501        NH1     36      PHE      N    501    -0.470000    14.0070   ; qtot -0.470
   502          H     36      PHE     HN    502     0.310000     1.0080   ; qtot -0.160
   503        CT1     36      PHE     CA    503     0.070000    12.0110   ; qtot -0.090
   504        HB1     36      PHE     HA    504     0.090000     1.0080   ; qtot  0.000
   505        CT2     36      PHE     CB    505    -0.180000    12.0110   ; qtot -0.180
   506        HA2     36      PHE    HB1    506     0.090000     1.0080   ; qtot -0.090
   507        HA2     36      PHE    HB2    507     0.090000     1.0080   ; qtot  0.000
   508         CA     36      PHE     CG    508     0.000000    12.0110   ; qtot  0.000
   509         CA     36      PHE    CD1    509    -0.115000    12.0110   ; qtot -0.115
   510         HP     36      PHE    HD1    510     0.115000     1.0080   ; qtot  0.000
   511         CA     36      PHE    CE1    511    -0.115000    12.0110   ; qtot -0.115
   512         HP     36      PHE    HE1    512     0.115000     1.0080   ; qtot  0.000
   513         CA     36      PHE     CZ    513    -0.115000    12.0110   ; qtot -0.115
   514         HP     36      PHE     HZ    514     0.115000     1.0080   ; qtot  0.000
   515         CA     36      PHE    CD2    515    -0.115000    12.0110   ; qtot -0.115
   516         HP     36      PHE    HD2    516     0.115000     1.0080   ; qtot  0.000
   517         CA     36      PHE    CE2    517    -0.115000    12.0110   ; qtot -0.115
   518         HP     36      PHE    HE2    518     0.115000     1.0080   ; qtot  0.000
   519          C     36      PHE      C    519     0.510000    12.0110   ; qtot  0.510
   520          O     36      PHE      O    520    -0.510000    15.9994   ; qtot  0.000
   521        NH1     37      GLU      N    521    -0.470000    14.0070   ; qtot -0.470
   522          H     37      GLU     HN    522     0.310000     1.0080   ; qtot -0.160
   523        CT1     37      GLU     CA    523     0.070000    12.0110   ; qtot -0.090
   524        HB1     37      GLU     HA    524     0.090000     1.0080   ; qtot  0.000
   525       CT2A     37      GLU     CB    525    -0.180000    12.0110   ; qtot -0.180
   526        HA2     37      GLU    HB1    526     0.090000     1.0080   ; qtot -0.090
   527        HA2     37      GLU    HB2    527     0.090000     1.0080   ; qtot  0.000
   528        CT2     37      GLU     CG    528    -0.280000    12.0110   ; qtot -0.280
   529        HA2     37      GLU    HG1    529     0.090000     1.0080   ; qtot -0.190
   530        HA2     37      GLU    HG2    530     0.090000     1.0080   ; qtot -0.100
   531         CC     37      GLU     CD    531     0.620000    12.0110   ; qtot  0.520
   532         OC     37      GLU    OE1    532    -0.760000    15.9994   ; qtot -0.240
   533         OC     37      GLU    OE2    533    -0.760000    15.9994   ; qtot -1.000
   534          C     37      GLU      C    534     0.510000    12.0110   ; qtot -0.490
   535          O     37      GLU      O    535    -0.510000    15.9994   ; qtot -1.000
   536        NH1     38      ASP      N    536    -0.470000    14.0070   ; qtot -1.470
   537          H     38      ASP     HN    537     0.310000     1.0080   ; qtot -1.160
   538        CT1     38      ASP     CA    538     0.070000    12.0110   ; qtot -1.090
   539        HB1     38      ASP     HA    539     0.090000     1.0080   ; qtot -1.000
   540       CT2A     38      ASP     CB    540    -0.280000    12.0110   ; qtot -1.280
   541        HA2     38      ASP    HB1    541     0.090000     1.0080   ; qtot -1.190
   542        HA2     38      ASP    HB2    542     0.090000     1.0080   ; qtot -1.100
   543         CC     38      ASP     CG    543     0.620000    12.0110   ; qtot -0.480
   544         OC     38      ASP    OD1    544    -0.760000    15.9994   ; qtot -1.240
   545         OC     38      ASP    OD2    545    -0.760000    15.9994   ; qtot -2.000
   546          C     38      ASP      C    546     0.510000    12.0110   ; qtot -1.490
   547          O     38      ASP      O    547    -0.510000    15.9994   ; qtot -2.000
   548        NH1     39      HSD      N    548    -0.470000    14.0070   ; qtot -2.470
   549          H     39      HSD     HN    549     0.310000     1.0080   ; qtot -2.160
   550        CT1     39      HSD     CA    550     0.070000    12.0110   ; qtot -2.090
   551        HB1     39      HSD     HA    551     0.090000     1.0080   ; qtot -2.000
   552        CT2     39      HSD     CB    552    -0.090000    12.0110   ; qtot -2.090
   553        HA2     39      HSD    HB1    553     0.090000     1.0080   ; qtot -2.000
   554        HA2     39      HSD    HB2    554     0.090000     1.0080   ; qtot -1.910
   555        NR1     39      HSD    ND1    555    -0.360000    14.0070   ; qtot -2.270
   556          H     39      HSD    HD1    556     0.320000     1.0080   ; qtot -1.950
   557       CPH1     39      HSD     CG    557    -0.050000    12.0110   ; qtot -2.000
   558       CPH2     39      HSD    CE1    558     0.250000    12.0110   ; qtot -1.750
   559        HR1     39      HSD    HE1    559     0.130000     1.0080   ; qtot -1.620
   560        NR2     39      HSD    NE2    560    -0.700000    14.0070   ; qtot -2.320
   561       CPH1     39      HSD    CD2    561     0.220000    12.0110   ; qtot -2.100
   562        HR3     39      HSD    HD2    562     0.100000     1.0080   ; qtot -2.000
   563          C     39      HSD      C    563     0.510000    12.0110   ; qtot -1.490
   564          O     39      HSD      O    564    -0.510000    15.9994   ; qtot -2.000
   565        NH1     40      VAL      N    565    -0.470000    14.0070   ; qtot -2.470
   566          H     40      VAL     HN    566     0.310000     1.0080   ; qtot -2.160
   567        CT1     40      VAL     CA    567     0.070000    12.0110   ; qtot -2.090
   568        HB1     40      VAL     HA    568     0.090000     1.0080   ; qtot -2.000
   569        CT1     40      VAL     CB    569    -0.090000    12.0110   ; qtot -2.090
   570        HA1     40      VAL     HB    570     0.090000     1.0080   ; qtot -2.000
   571        CT3     40      VAL    CG1    571    -0.270000    12.0110   ; qtot -2.270
   572        HA3     40      VAL   HG11    572     0.090000     1.0080   ; qtot -2.180
   573        HA3     40      VAL   HG12    573     0.090000     1.0080   ; qtot -2.090
   574        HA3     40      VAL   HG13    574     0.090000     1.0080   ; qtot -2.000
   575        CT3     40      VAL    CG2    575    -0.270000    12.0110   ; qtot -2.270
   576        HA3     40      VAL   HG21    576     0.090000     1.0080   ; qtot -2.180
   577        HA3     40      VAL   HG22    577     0.090000     1.0080   ; qtot -2.090
   578        HA3     40      VAL   HG23    578     0.090000     1.0080   ; qtot -2.000
   579          C     40      VAL      C    579     0.510000    12.0110   ; qtot -1.490
   580          O     40      VAL      O    580    -0.510000    15.9994   ; qtot -2.000
   581        NH1     41      LYS      N    581    -0.470000    14.0070   ; qtot -2.470
   582          H     41      LYS     HN    582     0.310000     1.0080   ; qtot -2.160
   583        CT1     41      LYS     CA    583     0.070000    12.0110   ; qtot -2.090
   584        HB1     41      LYS     HA    584     0.090000     1.0080   ; qtot -2.000
   585        CT2     41      LYS     CB    585    -0.180000    12.0110   ; qtot -2.180
   586        HA2     41      LYS    HB1    586     0.090000     1.0080   ; qtot -2.090
   587        HA2     41      LYS    HB2    587     0.090000     1.0080   ; qtot -2.000
   588        CT2     41      LYS     CG    588    -0.180000    12.0110   ; qtot -2.180
   589        HA2     41      LYS    HG1    589     0.090000     1.0080   ; qtot -2.090
   590        HA2     41      LYS    HG2    590     0.090000     1.0080   ; qtot -2.000
   591        CT2     41      LYS     CD    591    -0.180000    12.0110   ; qtot -2.180
   592        HA2     41      LYS    HD1    592     0.090000     1.0080   ; qtot -2.090
   593        HA2     41      LYS    HD2    593     0.090000     1.0080   ; qtot -2.000
   594        CT2     41      LYS     CE    594     0.210000    12.0110   ; qtot -1.790
   595        HA2     41      LYS    HE1    595     0.050000     1.0080   ; qtot -1.740
   596        HA2     41      LYS    HE2    596     0.050000     1.0080   ; qtot -1.690
   597        NH3     41      LYS     NZ    597    -0.300000    14.0070   ; qtot -1.990
   598         HC     41      LYS    HZ1    598     0.330000     1.0080   ; qtot -1.660
   599         HC     41      LYS    HZ2    599     0.330000     1.0080   ; qtot -1.330
   600         HC     41      LYS    HZ3    600     0.330000     1.0080   ; qtot -1.000
   601          C     41      LYS      C    601     0.510000    12.0110   ; qtot -0.490
   602          O     41      LYS      O    602    -0.510000    15.9994   ; qtot -1.000
   603        NH1     42      LEU      N    603    -0.470000    14.0070   ; qtot -1.470
   604          H     42      LEU     HN    604     0.310000     1.0080   ; qtot -1.160
   605        CT1     42      LEU     CA    605     0.070000    12.0110   ; qtot -1.090
   606        HB1     42      LEU     HA    606     0.090000     1.0080   ; qtot -1.000
   607        CT2     42      LEU     CB    607    -0.180000    12.0110   ; qtot -1.180
   608        HA2     42      LEU    HB1    608     0.090000     1.0080   ; qtot -1.090
   609        HA2     42      LEU    HB2    609     0.090000     1.0080   ; qtot -1.000
   610        CT1     42      LEU     CG    610    -0.090000    12.0110   ; qtot -1.090
   611        HA1     42      LEU     HG    611     0.090000     1.0080   ; qtot -1.000
   612        CT3     42      LEU    CD1    612    -0.270000    12.0110   ; qtot -1.270
   613        HA3     42      LEU   HD11    613     0.090000     1.0080   ; qtot -1.180
   614        HA3     42      LEU   HD12    614     0.090000     1.0080   ; qtot -1.090
   615        HA3     42      LEU   HD13    615     0.090000     1.0080   ; qtot -1.000
   616        CT3     42      LEU    CD2    616    -0.270000    12.0110   ; qtot -1.270
   617        HA3     42      LEU   HD21    617     0.090000     1.0080   ; qtot -1.180
   618        HA3     42      LEU   HD22    618     0.090000     1.0080   ; qtot -1.090
   619        HA3     42      LEU   HD23    619     0.090000     1.0080   ; qtot -1.000
   620          C     42      LEU      C    620     0.510000    12.0110   ; qtot -0.490
   621          O     42      LEU      O    621    -0.510000    15.9994   ; qtot -1.000
   622        NH1     43      VAL      N    622    -0.470000    14.0070   ; qtot -1.470
   623          H     43      VAL     HN    623     0.310000     1.0080   ; qtot -1.160
   624        CT1     43      VAL     CA    624     0.070000    12.0110   ; qtot -1.090
   625        HB1     43      VAL     HA    625     0.090000     1.0080   ; qtot -1.000
   626        CT1     43      VAL     CB    626    -0.090000    12.0110   ; qtot -1.090
   627        HA1     43      VAL     HB    627     0.090000     1.0080   ; qtot -1.000
   628        CT3     43      VAL    CG1    628    -0.270000    12.0110   ; qtot -1.270
   629        HA3     43      VAL   HG11    629     0.090000     1.0080   ; qtot -1.180
   630        HA3     43      VAL   HG12    630     0.090000     1.0080   ; qtot -1.090
   631        HA3     43      VAL   HG13    631     0.090000     1.0080   ; qtot -1.000
   632        CT3     43      VAL    CG2    632    -0.270000    12.0110   ; qtot -1.270
   633        HA3     43      VAL   HG21    633     0.090000     1.0080   ; qtot -1.180
   634        HA3     43      VAL   HG22    634     0.090000     1.0080   ; qtot -1.090
   635        HA3     43      VAL   HG23    635     0.090000     1.0080   ; qtot -1.000
   636          C     43      VAL      C    636     0.510000    12.0110   ; qtot -0.490
   637          O     43      VAL      O    637    -0.510000    15.9994   ; qtot -1.000
   638        NH1     44      ASN      N    638    -0.470000    14.0070   ; qtot -1.470
   639          H     44      ASN     HN    639     0.310000     1.0080   ; qtot -1.160
   640        CT1     44      ASN     CA    640     0.070000    12.0110   ; qtot -1.090
   641        HB1     44      ASN     HA    641     0.090000     1.0080   ; qtot -1.000
   642        CT2     44      ASN     CB    642    -0.180000    12.0110   ; qtot -1.180
   643        HA2     44      ASN    HB1    643     0.090000     1.0080   ; qtot -1.090
   644        HA2     44      ASN    HB2    644     0.090000     1.0080   ; qtot -1.000
   645         CC     44      ASN     CG    645     0.550000    12.0110   ; qtot -0.450
   646          O     44      ASN    OD1    646    -0.550000    15.9994   ; qtot -1.000
   647        NH2     44      ASN    ND2    647    -0.620000    14.0070   ; qtot -1.620
   648          H     44      ASN   HD21    648     0.320000     1.0080   ; qtot -1.300
   649          H     44      ASN   HD22    649     0.300000     1.0080   ; qtot -1.000
   650          C     44      ASN      C    650     0.510000    12.0110   ; qtot -0.490
   651          O     44      ASN      O    651    -0.510000    15.9994   ; qtot -1.000
   652        NH1     45      GLU      N    652    -0.470000    14.0070   ; qtot -1.470
   653          H     45      GLU     HN    653     0.310000     1.0080   ; qtot -1.160
   654        CT1     45      GLU     CA    654     0.070000    12.0110   ; qtot -1.090
   655        HB1     45      GLU     HA    655     0.090000     1.0080   ; qtot -1.000
   656       CT2A     45      GLU     CB    656    -0.180000    12.0110   ; qtot -1.180
   657        HA2     45      GLU    HB1    657     0.090000     1.0080   ; qtot -1.090
   658        HA2     45      GLU    HB2    658     0.090000     1.0080   ; qtot -1.000
   659        CT2     45      GLU     CG    659    -0.280000    12.0110   ; qtot -1.280
   660        HA2     45      GLU    HG1    660     0.090000     1.0080   ; qtot -1.190
   661        HA2     45      GLU    HG2    661     0.090000     1.0080   ; qtot -1.100
   662         CC     45      GLU     CD    662     0.620000    12.0110   ; qtot -0.480
   663         OC     45      GLU    OE1    663    -0.760000    15.9994   ; qtot -1.240
   664         OC     45      GLU    OE2    664    -0.760000    15.9994   ; qtot -2.000
   665          C     45      GLU      C    665     0.510000    12.0110   ; qtot -1.490
   666          O     45      GLU      O    666    -0.510000    15.9994   ; qtot -2.000
   667        NH1     46      VAL      N    667    -0.470000    14.0070   ; qtot -2.470
   668          H     46      VAL     HN    668     0.310000     1.0080   ; qtot -2.160
   669        CT1     46      VAL     CA    669     0.070000    12.0110   ; qtot -2.090
   670        HB1     46      VAL     HA    670     0.090000     1.0080   ; qtot -2.000
   671        CT1     46      VAL     CB    671    -0.090000    12.0110   ; qtot -2.090
   672        HA1     46      VAL     HB    672     0.090000     1.0080   ; qtot -2.000
   673        CT3     46      VAL    CG1    673    -0.270000    12.0110   ; qtot -2.270
   674        HA3     46      VAL   HG11    674     0.090000     1.0080   ; qtot -2.180
   675        HA3     46      VAL   HG12    675     0.090000     1.0080   ; qtot -2.090
   676        HA3     46      VAL   HG13    676     0.090000     1.0080   ; qtot -2.000
   677        CT3     46      VAL    CG2    677    -0.270000    12.0110   ; qtot -2.270
   678        HA3     46      VAL   HG21    678     0.090000     1.0080   ; qtot -2.180
   679        HA3     46      VAL   HG22    679     0.090000     1.0080   ; qtot -2.090
   680        HA3     46      VAL   HG23    680     0.090000     1.0080   ; qtot -2.000
   681          C     46      VAL      C    681     0.510000    12.0110   ; qtot -1.490
   682          O     46      VAL      O    682    -0.510000    15.9994   ; qtot -2.000
   683        NH1     47      THR      N    683    -0.470000    14.0070   ; qtot -2.470
   684          H     47      THR     HN    684     0.310000     1.0080   ; qtot -2.160
   685        CT1     47      THR     CA    685     0.070000    12.0110   ; qtot -2.090
   686        HB1     47      THR     HA    686     0.090000     1.0080   ; qtot -2.000
   687        CT1     47      THR     CB    687     0.140000    12.0110   ; qtot -1.860
   688        HA1     47      THR     HB    688     0.090000     1.0080   ; qtot -1.770
   689        OH1     47      THR    OG1    689    -0.660000    15.9994   ; qtot -2.430
   690          H     47      THR    HG1    690     0.430000     1.0080   ; qtot -2.000
   691        CT3     47      THR    CG2    691    -0.270000    12.0110   ; qtot -2.270
   692        HA3     47      THR   HG21    692     0.090000     1.0080   ; qtot -2.180
   693        HA3     47      THR   HG22    693     0.090000     1.0080   ; qtot -2.090
   694        HA3     47      THR   HG23    694     0.090000     1.0080   ; qtot -2.000
   695          C     47      THR      C    695     0.510000    12.0110   ; qtot -1.490
   696          O     47      THR      O    696    -0.510000    15.9994   ; qtot -2.000
   697        NH1     48      GLU      N    697    -0.470000    14.0070   ; qtot -2.470
   698          H     48      GLU     HN    698     0.310000     1.0080   ; qtot -2.160
   699        CT1     48      GLU     CA    699     0.070000    12.0110   ; qtot -2.090
   700        HB1     48      GLU     HA    700     0.090000     1.0080   ; qtot -2.000
   701       CT2A     48      GLU     CB    701    -0.180000    12.0110   ; qtot -2.180
   702        HA2     48      GLU    HB1    702     0.090000     1.0080   ; qtot -2.090
   703        HA2     48      GLU    HB2    703     0.090000     1.0080   ; qtot -2.000
   704        CT2     48      GLU     CG    704    -0.280000    12.0110   ; qtot -2.280
   705        HA2     48      GLU    HG1    705     0.090000     1.0080   ; qtot -2.190
   706        HA2     48      GLU    HG2    706     0.090000     1.0080   ; qtot -2.100
   707         CC     48      GLU     CD    707     0.620000    12.0110   ; qtot -1.480
   708         OC     48      GLU    OE1    708    -0.760000    15.9994   ; qtot -2.240
   709         OC     48      GLU    OE2    709    -0.760000    15.9994   ; qtot -3.000
   710          C     48      GLU      C    710     0.510000    12.0110   ; qtot -2.490
   711          O     48      GLU      O    711    -0.510000    15.9994   ; qtot -3.000
   712        NH1     49      PHE      N    712    -0.470000    14.0070   ; qtot -3.470
   713          H     49      PHE     HN    713     0.310000     1.0080   ; qtot -3.160
   714        CT1     49      PHE     CA    714     0.070000    12.0110   ; qtot -3.090
   715        HB1     49      PHE     HA    715     0.090000     1.0080   ; qtot -3.000
   716        CT2     49      PHE     CB    716    -0.180000    12.0110   ; qtot -3.180
   717        HA2     49      PHE    HB1    717     0.090000     1.0080   ; qtot -3.090
   718        HA2     49      PHE    HB2    718     0.090000     1.0080   ; qtot -3.000
   719         CA     49      PHE     CG    719     0.000000    12.0110   ; qtot -3.000
   720         CA     49      PHE    CD1    720    -0.115000    12.0110   ; qtot -3.115
   721         HP     49      PHE    HD1    721     0.115000     1.0080   ; qtot -3.000
   722         CA     49      PHE    CE1    722    -0.115000    12.0110   ; qtot -3.115
   723         HP     49      PHE    HE1    723     0.115000     1.0080   ; qtot -3.000
   724         CA     49      PHE     CZ    724    -0.115000    12.0110   ; qtot -3.115
   725         HP     49      PHE     HZ    725     0.115000     1.0080   ; qtot -3.000
   726         CA     49      PHE    CD2    726    -0.115000    12.0110   ; qtot -3.115
   727         HP     49      PHE    HD2    727     0.115000     1.0080   ; qtot -3.000
   728         CA     49      PHE    CE2    728    -0.115000    12.0110   ; qtot -3.115
   729         HP     49      PHE    HE2    729     0.115000     1.0080   ; qtot -3.000
   730          C     49      PHE      C    730     0.510000    12.0110   ; qtot -2.490
   731          O     49      PHE      O    731    -0.510000    15.9994   ; qtot -3.000
   732        NH1     50      ALA      N    732    -0.470000    14.0070   ; qtot -3.470
   733          H     50      ALA     HN    733     0.310000     1.0080   ; qtot -3.160
   734        CT1     50      ALA     CA    734     0.070000    12.0110   ; qtot -3.090
   735        HB1     50      ALA     HA    735     0.090000     1.0080   ; qtot -3.000
   736        CT3     50      ALA     CB    736    -0.270000    12.0110   ; qtot -3.270
   737        HA3     50      ALA    HB1    737     0.090000     1.0080   ; qtot -3.180
   738        HA3     50      ALA    HB2    738     0.090000     1.0080   ; qtot -3.090
   739        HA3     50      ALA    HB3    739     0.090000     1.0080   ; qtot -3.000
   740          C     50      ALA      C    740     0.510000    12.0110   ; qtot -2.490
   741          O     50      ALA      O    741    -0.510000    15.9994   ; qtot -3.000
   742        NH1     51      LYS      N    742    -0.470000    14.0070   ; qtot -3.470
   743          H     51      LYS     HN    743     0.310000     1.0080   ; qtot -3.160
   744        CT1     51      LYS     CA    744     0.070000    12.0110   ; qtot -3.090
   745        HB1     51      LYS     HA    745     0.090000     1.0080   ; qtot -3.000
   746        CT2     51      LYS     CB    746    -0.180000    12.0110   ; qtot -3.180
   747        HA2     51      LYS    HB1    747     0.090000     1.0080   ; qtot -3.090
   748        HA2     51      LYS    HB2    748     0.090000     1.0080   ; qtot -3.000
   749        CT2     51      LYS     CG    749    -0.180000    12.0110   ; qtot -3.180
   750        HA2     51      LYS    HG1    750     0.090000     1.0080   ; qtot -3.090
   751        HA2     51      LYS    HG2    751     0.090000     1.0080   ; qtot -3.000
   752        CT2     51      LYS     CD    752    -0.180000    12.0110   ; qtot -3.180
   753        HA2     51      LYS    HD1    753     0.090000     1.0080   ; qtot -3.090
   754        HA2     51      LYS    HD2    754     0.090000     1.0080   ; qtot -3.000
   755        CT2     51      LYS     CE    755     0.210000    12.0110   ; qtot -2.790
   756        HA2     51      LYS    HE1    756     0.050000     1.0080   ; qtot -2.740
   757        HA2     51      LYS    HE2    757     0.050000     1.0080   ; qtot -2.690
   758        NH3     51      LYS     NZ    758    -0.300000    14.0070   ; qtot -2.990
   759         HC     51      LYS    HZ1    759     0.330000     1.0080   ; qtot -2.660
   760         HC     51      LYS    HZ2    760     0.330000     1.0080   ; qtot -2.330
   761         HC     51      LYS    HZ3    761     0.330000     1.0080   ; qtot -2.000
   762          C     51      LYS      C    762     0.510000    12.0110   ; qtot -1.490
   763          O     51      LYS      O    763    -0.510000    15.9994   ; qtot -2.000
   764        NH1     52      THR      N    764    -0.470000    14.0070   ; qtot -2.470
   765          H     52      THR     HN    765     0.310000     1.0080   ; qtot -2.160
   766        CT1     52      THR     CA    766     0.070000    12.0110   ; qtot -2.090
   767        HB1     52      THR     HA    767     0.090000     1.0080   ; qtot -2.000
   768        CT1     52      THR     CB    768     0.140000    12.0110   ; qtot -1.860
   769        HA1     52      THR     HB    769     0.090000     1.0080   ; qtot -1.770
   770        OH1     52      THR    OG1    770    -0.660000    15.9994   ; qtot -2.430
   771          H     52      THR    HG1    771     0.430000     1.0080   ; qtot -2.000
   772        CT3     52      THR    CG2    772    -0.270000    12.0110   ; qtot -2.270
   773        HA3     52      THR   HG21    773     0.090000     1.0080   ; qtot -2.180
   774        HA3     52      THR   HG22    774     0.090000     1.0080   ; qtot -2.090
   775        HA3     52      THR   HG23    775     0.090000     1.0080   ; qtot -2.000
   776          C     52      THR      C    776     0.510000    12.0110   ; qtot -1.490
   777          O     52      THR      O    777    -0.510000    15.9994   ; qtot -2.000
   778        NH1     53      CYS      N    778    -0.470000    14.0070   ; qtot -2.470
   779          H     53      CYS     HN    779     0.310000     1.0080   ; qtot -2.160
   780        CT1     53      CYS     CA    780     0.070000    12.0110   ; qtot -2.090
   781        HB1     53      CYS     HA    781     0.090000     1.0080   ; qtot -2.000
   782        CT2     53      CYS     CB    782    -0.100000    12.0110   ; qtot -2.100
   783        HA2     53      CYS    HB1    783     0.090000     1.0080   ; qtot -2.010
   784        HA2     53      CYS    HB2    784     0.090000     1.0080   ; qtot -1.920
   785         SM     53      CYS     SG    785    -0.080000    32.0600   ; qtot -2.000
   786          C     53      CYS      C    786     0.510000    12.0110   ; qtot -1.490
   787          O     53      CYS      O    787    -0.510000    15.9994   ; qtot -2.000
   788        NH1     54      VAL      N    788    -0.470000    14.0070   ; qtot -2.470
   789          H     54      VAL     HN    789     0.310000     1.0080   ; qtot -2.160
   790        CT1     54      VAL     CA    790     0.070000    12.0110   ; qtot -2.090
   791        HB1     54      VAL     HA    791     0.090000     1.0080   ; qtot -2.000
   792        CT1     54      VAL     CB    792    -0.090000    12.0110   ; qtot -2.090
   793        HA1     54      VAL     HB    793     0.090000     1.0080   ; qtot -2.000
   794        CT3     54      VAL    CG1    794    -0.270000    12.0110   ; qtot -2.270
   795        HA3     54      VAL   HG11    795     0.090000     1.0080   ; qtot -2.180
   796        HA3     54      VAL   HG12    796     0.090000     1.0080   ; qtot -2.090
   797        HA3     54      VAL   HG13    797     0.090000     1.0080   ; qtot -2.000
   798        CT3     54      VAL    CG2    798    -0.270000    12.0110   ; qtot -2.270
   799        HA3     54      VAL   HG21    799     0.090000     1.0080   ; qtot -2.180
   800        HA3     54      VAL   HG22    800     0.090000     1.0080   ; qtot -2.090
   801        HA3     54      VAL   HG23    801     0.090000     1.0080   ; qtot -2.000
   802          C     54      VAL      C    802     0.510000    12.0110   ; qtot -1.490
   803          O     54      VAL      O    803    -0.510000    15.9994   ; qtot -2.000
   804        NH1     55      ALA      N    804    -0.470000    14.0070   ; qtot -2.470
   805          H     55      ALA     HN    805     0.310000     1.0080   ; qtot -2.160
   806        CT1     55      ALA     CA    806     0.070000    12.0110   ; qtot -2.090
   807        HB1     55      ALA     HA    807     0.090000     1.0080   ; qtot -2.000
   808        CT3     55      ALA     CB    808    -0.270000    12.0110   ; qtot -2.270
   809        HA3     55      ALA    HB1    809     0.090000     1.0080   ; qtot -2.180
   810        HA3     55      ALA    HB2    810     0.090000     1.0080   ; qtot -2.090
   811        HA3     55      ALA    HB3    811     0.090000     1.0080   ; qtot -2.000
   812          C     55      ALA      C    812     0.510000    12.0110   ; qtot -1.490
   813          O     55      ALA      O    813    -0.510000    15.9994   ; qtot -2.000
   814        NH1     56      ASP      N    814    -0.470000    14.0070   ; qtot -2.470
   815          H     56      ASP     HN    815     0.310000     1.0080   ; qtot -2.160
   816        CT1     56      ASP     CA    816     0.070000    12.0110   ; qtot -2.090
   817        HB1     56      ASP     HA    817     0.090000     1.0080   ; qtot -2.000
   818       CT2A     56      ASP     CB    818    -0.280000    12.0110   ; qtot -2.280
   819        HA2     56      ASP    HB1    819     0.090000     1.0080   ; qtot -2.190
   820        HA2     56      ASP    HB2    820     0.090000     1.0080   ; qtot -2.100
   821         CC     56      ASP     CG    821     0.620000    12.0110   ; qtot -1.480
   822         OC     56      ASP    OD1    822    -0.760000    15.9994   ; qtot -2.240
   823         OC     56      ASP    OD2    823    -0.760000    15.9994   ; qtot -3.000
   824          C     56      ASP      C    824     0.510000    12.0110   ; qtot -2.490
   825          O     56      ASP      O    825    -0.510000    15.9994   ; qtot -3.000
   826        NH1     57      GLU      N    826    -0.470000    14.0070   ; qtot -3.470
   827          H     57      GLU     HN    827     0.310000     1.0080   ; qtot -3.160
   828        CT1     57      GLU     CA    828     0.070000    12.0110   ; qtot -3.090
   829        HB1     57      GLU     HA    829     0.090000     1.0080   ; qtot -3.000
   830       CT2A     57      GLU     CB    830    -0.180000    12.0110   ; qtot -3.180
   831        HA2     57      GLU    HB1    831     0.090000     1.0080   ; qtot -3.090
   832        HA2     57      GLU    HB2    832     0.090000     1.0080   ; qtot -3.000
   833        CT2     57      GLU     CG    833    -0.280000    12.0110   ; qtot -3.280
   834        HA2     57      GLU    HG1    834     0.090000     1.0080   ; qtot -3.190
   835        HA2     57      GLU    HG2    835     0.090000     1.0080   ; qtot -3.100
   836         CC     57      GLU     CD    836     0.620000    12.0110   ; qtot -2.480
   837         OC     57      GLU    OE1    837    -0.760000    15.9994   ; qtot -3.240
   838         OC     57      GLU    OE2    838    -0.760000    15.9994   ; qtot -4.000
   839          C     57      GLU      C    839     0.510000    12.0110   ; qtot -3.490
   840          O     57      GLU      O    840    -0.510000    15.9994   ; qtot -4.000
   841        NH1     58      SER      N    841    -0.470000    14.0070   ; qtot -4.470
   842          H     58      SER     HN    842     0.310000     1.0080   ; qtot -4.160
   843        CT1     58      SER     CA    843     0.070000    12.0110   ; qtot -4.090
   844        HB1     58      SER     HA    844     0.090000     1.0080   ; qtot -4.000
   845        CT2     58      SER     CB    845     0.050000    12.0110   ; qtot -3.950
   846        HA2     58      SER    HB1    846     0.090000     1.0080   ; qtot -3.860
   847        HA2     58      SER    HB2    847     0.090000     1.0080   ; qtot -3.770
   848        OH1     58      SER     OG    848    -0.660000    15.9994   ; qtot -4.430
   849          H     58      SER    HG1    849     0.430000     1.0080   ; qtot -4.000
   850          C     58      SER      C    850     0.510000    12.0110   ; qtot -3.490
   851          O     58      SER      O    851    -0.510000    15.9994   ; qtot -4.000
   852        NH1     59      ALA      N    852    -0.470000    14.0070   ; qtot -4.470
   853          H     59      ALA     HN    853     0.310000     1.0080   ; qtot -4.160
   854        CT1     59      ALA     CA    854     0.070000    12.0110   ; qtot -4.090
   855        HB1     59      ALA     HA    855     0.090000     1.0080   ; qtot -4.000
   856        CT3     59      ALA     CB    856    -0.270000    12.0110   ; qtot -4.270
   857        HA3     59      ALA    HB1    857     0.090000     1.0080   ; qtot -4.180
   858        HA3     59      ALA    HB2    858     0.090000     1.0080   ; qtot -4.090
   859        HA3     59      ALA    HB3    859     0.090000     1.0080   ; qtot -4.000
   860          C     59      ALA      C    860     0.510000    12.0110   ; qtot -3.490
   861          O     59      ALA      O    861    -0.510000    15.9994   ; qtot -4.000
   862        NH1     60      GLU      N    862    -0.470000    14.0070   ; qtot -4.470
   863          H     60      GLU     HN    863     0.310000     1.0080   ; qtot -4.160
   864        CT1     60      GLU     CA    864     0.070000    12.0110   ; qtot -4.090
   865        HB1     60      GLU     HA    865     0.090000     1.0080   ; qtot -4.000
   866       CT2A     60      GLU     CB    866    -0.180000    12.0110   ; qtot -4.180
   867        HA2     60      GLU    HB1    867     0.090000     1.0080   ; qtot -4.090
   868        HA2     60      GLU    HB2    868     0.090000     1.0080   ; qtot -4.000
   869        CT2     60      GLU     CG    869    -0.280000    12.0110   ; qtot -4.280
   870        HA2     60      GLU    HG1    870     0.090000     1.0080   ; qtot -4.190
   871        HA2     60      GLU    HG2    871     0.090000     1.0080   ; qtot -4.100
   872         CC     60      GLU     CD    872     0.620000    12.0110   ; qtot -3.480
   873         OC     60      GLU    OE1    873    -0.760000    15.9994   ; qtot -4.240
   874         OC     60      GLU    OE2    874    -0.760000    15.9994   ; qtot -5.000
   875          C     60      GLU      C    875     0.510000    12.0110   ; qtot -4.490
   876          O     60      GLU      O    876    -0.510000    15.9994   ; qtot -5.000
   877        NH1     61      ASN      N    877    -0.470000    14.0070   ; qtot -5.470
   878          H     61      ASN     HN    878     0.310000     1.0080   ; qtot -5.160
   879        CT1     61      ASN     CA    879     0.070000    12.0110   ; qtot -5.090
   880        HB1     61      ASN     HA    880     0.090000     1.0080   ; qtot -5.000
   881        CT2     61      ASN     CB    881    -0.180000    12.0110   ; qtot -5.180
   882        HA2     61      ASN    HB1    882     0.090000     1.0080   ; qtot -5.090
   883        HA2     61      ASN    HB2    883     0.090000     1.0080   ; qtot -5.000
   884         CC     61      ASN     CG    884     0.550000    12.0110   ; qtot -4.450
   885          O     61      ASN    OD1    885    -0.550000    15.9994   ; qtot -5.000
   886        NH2     61      ASN    ND2    886    -0.620000    14.0070   ; qtot -5.620
   887          H     61      ASN   HD21    887     0.320000     1.0080   ; qtot -5.300
   888          H     61      ASN   HD22    888     0.300000     1.0080   ; qtot -5.000
   889          C     61      ASN      C    889     0.510000    12.0110   ; qtot -4.490
   890          O     61      ASN      O    890    -0.510000    15.9994   ; qtot -5.000
   891        NH1     62      CYS      N    891    -0.470000    14.0070   ; qtot -5.470
   892          H     62      CYS     HN    892     0.310000     1.0080   ; qtot -5.160
   893        CT1     62      CYS     CA    893     0.070000    12.0110   ; qtot -5.090
   894        HB1     62      CYS     HA    894     0.090000     1.0080   ; qtot -5.000
   895        CT2     62      CYS     CB    895    -0.100000    12.0110   ; qtot -5.100
   896        HA2     62      CYS    HB1    896     0.090000     1.0080   ; qtot -5.010
   897        HA2     62      CYS    HB2    897     0.090000     1.0080   ; qtot -4.920
   898         SM     62      CYS     SG    898    -0.080000    32.0600   ; qtot -5.000
   899          C     62      CYS      C    899     0.510000    12.0110   ; qtot -4.490
   900          O     62      CYS      O    900    -0.510000    15.9994   ; qtot -5.000
   901        NH1     63      ASP      N    901    -0.470000    14.0070   ; qtot -5.470
   902          H     63      ASP     HN    902     0.310000     1.0080   ; qtot -5.160
   903        CT1     63      ASP     CA    903     0.070000    12.0110   ; qtot -5.090
   904        HB1     63      ASP     HA    904     0.090000     1.0080   ; qtot -5.000
   905       CT2A     63      ASP     CB    905    -0.280000    12.0110   ; qtot -5.280
   906        HA2     63      ASP    HB1    906     0.090000     1.0080   ; qtot -5.190
   907        HA2     63      ASP    HB2    907     0.090000     1.0080   ; qtot -5.100
   908         CC     63      ASP     CG    908     0.620000    12.0110   ; qtot -4.480
   909         OC     63      ASP    OD1    909    -0.760000    15.9994   ; qtot -5.240
   910         OC     63      ASP    OD2    910    -0.760000    15.9994   ; qtot -6.000
   911          C     63      ASP      C    911     0.510000    12.0110   ; qtot -5.490
   912          O     63      ASP      O    912    -0.510000    15.9994   ; qtot -6.000
   913        NH1     64      LYS      N    913    -0.470000    14.0070   ; qtot -6.470
   914          H     64      LYS     HN    914     0.310000     1.0080   ; qtot -6.160
   915        CT1     64      LYS     CA    915     0.070000    12.0110   ; qtot -6.090
   916        HB1     64      LYS     HA    916     0.090000     1.0080   ; qtot -6.000
   917        CT2     64      LYS     CB    917    -0.180000    12.0110   ; qtot -6.180
   918        HA2     64      LYS    HB1    918     0.090000     1.0080   ; qtot -6.090
   919        HA2     64      LYS    HB2    919     0.090000     1.0080   ; qtot -6.000
   920        CT2     64      LYS     CG    920    -0.180000    12.0110   ; qtot -6.180
   921        HA2     64      LYS    HG1    921     0.090000     1.0080   ; qtot -6.090
   922        HA2     64      LYS    HG2    922     0.090000     1.0080   ; qtot -6.000
   923        CT2     64      LYS     CD    923    -0.180000    12.0110   ; qtot -6.180
   924        HA2     64      LYS    HD1    924     0.090000     1.0080   ; qtot -6.090
   925        HA2     64      LYS    HD2    925     0.090000     1.0080   ; qtot -6.000
   926        CT2     64      LYS     CE    926     0.210000    12.0110   ; qtot -5.790
   927        HA2     64      LYS    HE1    927     0.050000     1.0080   ; qtot -5.740
   928        HA2     64      LYS    HE2    928     0.050000     1.0080   ; qtot -5.690
   929        NH3     64      LYS     NZ    929    -0.300000    14.0070   ; qtot -5.990
   930         HC     64      LYS    HZ1    930     0.330000     1.0080   ; qtot -5.660
   931         HC     64      LYS    HZ2    931     0.330000     1.0080   ; qtot -5.330
   932         HC     64      LYS    HZ3    932     0.330000     1.0080   ; qtot -5.000
   933          C     64      LYS      C    933     0.510000    12.0110   ; qtot -4.490
   934          O     64      LYS      O    934    -0.510000    15.9994   ; qtot -5.000
   935        NH1     65      SER      N    935    -0.470000    14.0070   ; qtot -5.470
   936          H     65      SER     HN    936     0.310000     1.0080   ; qtot -5.160
   937        CT1     65      SER     CA    937     0.070000    12.0110   ; qtot -5.090
   938        HB1     65      SER     HA    938     0.090000     1.0080   ; qtot -5.000
   939        CT2     65      SER     CB    939     0.050000    12.0110   ; qtot -4.950
   940        HA2     65      SER    HB1    940     0.090000     1.0080   ; qtot -4.860
   941        HA2     65      SER    HB2    941     0.090000     1.0080   ; qtot -4.770
   942        OH1     65      SER     OG    942    -0.660000    15.9994   ; qtot -5.430
   943          H     65      SER    HG1    943     0.430000     1.0080   ; qtot -5.000
   944          C     65      SER      C    944     0.510000    12.0110   ; qtot -4.490
   945          O     65      SER      O    945    -0.510000    15.9994   ; qtot -5.000
   946        NH1     66      LEU      N    946    -0.470000    14.0070   ; qtot -5.470
   947          H     66      LEU     HN    947     0.310000     1.0080   ; qtot -5.160
   948        CT1     66      LEU     CA    948     0.070000    12.0110   ; qtot -5.090
   949        HB1     66      LEU     HA    949     0.090000     1.0080   ; qtot -5.000
   950        CT2     66      LEU     CB    950    -0.180000    12.0110   ; qtot -5.180
   951        HA2     66      LEU    HB1    951     0.090000     1.0080   ; qtot -5.090
   952        HA2     66      LEU    HB2    952     0.090000     1.0080   ; qtot -5.000
   953        CT1     66      LEU     CG    953    -0.090000    12.0110   ; qtot -5.090
   954        HA1     66      LEU     HG    954     0.090000     1.0080   ; qtot -5.000
   955        CT3     66      LEU    CD1    955    -0.270000    12.0110   ; qtot -5.270
   956        HA3     66      LEU   HD11    956     0.090000     1.0080   ; qtot -5.180
   957        HA3     66      LEU   HD12    957     0.090000     1.0080   ; qtot -5.090
   958        HA3     66      LEU   HD13    958     0.090000     1.0080   ; qtot -5.000
   959        CT3     66      LEU    CD2    959    -0.270000    12.0110   ; qtot -5.270
   960        HA3     66      LEU   HD21    960     0.090000     1.0080   ; qtot -5.180
   961        HA3     66      LEU   HD22    961     0.090000     1.0080   ; qtot -5.090
   962        HA3     66      LEU   HD23    962     0.090000     1.0080   ; qtot -5.000
   963          C     66      LEU      C    963     0.510000    12.0110   ; qtot -4.490
   964          O     66      LEU      O    964    -0.510000    15.9994   ; qtot -5.000
   965        NH1     67      HSD      N    965    -0.470000    14.0070   ; qtot -5.470
   966          H     67      HSD     HN    966     0.310000     1.0080   ; qtot -5.160
   967        CT1     67      HSD     CA    967     0.070000    12.0110   ; qtot -5.090
   968        HB1     67      HSD     HA    968     0.090000     1.0080   ; qtot -5.000
   969        CT2     67      HSD     CB    969    -0.090000    12.0110   ; qtot -5.090
   970        HA2     67      HSD    HB1    970     0.090000     1.0080   ; qtot -5.000
   971        HA2     67      HSD    HB2    971     0.090000     1.0080   ; qtot -4.910
   972        NR1     67      HSD    ND1    972    -0.360000    14.0070   ; qtot -5.270
   973          H     67      HSD    HD1    973     0.320000     1.0080   ; qtot -4.950
   974       CPH1     67      HSD     CG    974    -0.050000    12.0110   ; qtot -5.000
   975       CPH2     67      HSD    CE1    975     0.250000    12.0110   ; qtot -4.750
   976        HR1     67      HSD    HE1    976     0.130000     1.0080   ; qtot -4.620
   977        NR2     67      HSD    NE2    977    -0.700000    14.0070   ; qtot -5.320
   978       CPH1     67      HSD    CD2    978     0.220000    12.0110   ; qtot -5.100
   979        HR3     67      HSD    HD2    979     0.100000     1.0080   ; qtot -5.000
   980          C     67      HSD      C    980     0.510000    12.0110   ; qtot -4.490
   981          O     67      HSD      O    981    -0.510000    15.9994   ; qtot -5.000
   982        NH1     68      THR      N    982    -0.470000    14.0070   ; qtot -5.470
   983          H     68      THR     HN    983     0.310000     1.0080   ; qtot -5.160
   984        CT1     68      THR     CA    984     0.070000    12.0110   ; qtot -5.090
   985        HB1     68      THR     HA    985     0.090000     1.0080   ; qtot -5.000
   986        CT1     68      THR     CB    986     0.140000    12.0110   ; qtot -4.860
   987        HA1     68      THR     HB    987     0.090000     1.0080   ; qtot -4.770
   988        OH1     68      THR    OG1    988    -0.660000    15.9994   ; qtot -5.430
   989          H     68      THR    HG1    989     0.430000     1.0080   ; qtot -5.000
   990        CT3     68      THR    CG2    990    -0.270000    12.0110   ; qtot -5.270
   991        HA3     68      THR   HG21    991     0.090000     1.0080   ; qtot -5.180
   992        HA3     68      THR   HG22    992     0.090000     1.0080   ; qtot -5.090
   993        HA3     68      THR   HG23    993     0.090000     1.0080   ; qtot -5.000
   994          C     68      THR      C    994     0.510000    12.0110   ; qtot -4.490
   995          O     68      THR      O    995    -0.510000    15.9994   ; qtot -5.000
   996        NH1     69      LEU      N    996    -0.470000    14.0070   ; qtot -5.470
   997          H     69      LEU     HN    997     0.310000     1.0080   ; qtot -5.160
   998        CT1     69      LEU     CA    998     0.070000    12.0110   ; qtot -5.090
   999        HB1     69      LEU     HA    999     0.090000     1.0080   ; qtot -5.000
  1000        CT2     69      LEU     CB   1000    -0.180000    12.0110   ; qtot -5.180
  1001        HA2     69      LEU    HB1   1001     0.090000     1.0080   ; qtot -5.090
  1002        HA2     69      LEU    HB2   1002     0.090000     1.0080   ; qtot -5.000
  1003        CT1     69      LEU     CG   1003    -0.090000    12.0110   ; qtot -5.090
  1004        HA1     69      LEU     HG   1004     0.090000     1.0080   ; qtot -5.000
  1005        CT3     69      LEU    CD1   1005    -0.270000    12.0110   ; qtot -5.270
  1006        HA3     69      LEU   HD11   1006     0.090000     1.0080   ; qtot -5.180
  1007        HA3     69      LEU   HD12   1007     0.090000     1.0080   ; qtot -5.090
  1008        HA3     69      LEU   HD13   1008     0.090000     1.0080   ; qtot -5.000
  1009        CT3     69      LEU    CD2   1009    -0.270000    12.0110   ; qtot -5.270
  1010        HA3     69      LEU   HD21   1010     0.090000     1.0080   ; qtot -5.180
  1011        HA3     69      LEU   HD22   1011     0.090000     1.0080   ; qtot -5.090
  1012        HA3     69      LEU   HD23   1012     0.090000     1.0080   ; qtot -5.000
  1013          C     69      LEU      C   1013     0.510000    12.0110   ; qtot -4.490
  1014          O     69      LEU      O   1014    -0.510000    15.9994   ; qtot -5.000
  1015        NH1     70      PHE      N   1015    -0.470000    14.0070   ; qtot -5.470
  1016          H     70      PHE     HN   1016     0.310000     1.0080   ; qtot -5.160
  1017        CT1     70      PHE     CA   1017     0.070000    12.0110   ; qtot -5.090
  1018        HB1     70      PHE     HA   1018     0.090000     1.0080   ; qtot -5.000
  1019        CT2     70      PHE     CB   1019    -0.180000    12.0110   ; qtot -5.180
  1020        HA2     70      PHE    HB1   1020     0.090000     1.0080   ; qtot -5.090
  1021        HA2     70      PHE    HB2   1021     0.090000     1.0080   ; qtot -5.000
  1022         CA     70      PHE     CG   1022     0.000000    12.0110   ; qtot -5.000
  1023         CA     70      PHE    CD1   1023    -0.115000    12.0110   ; qtot -5.115
  1024         HP     70      PHE    HD1   1024     0.115000     1.0080   ; qtot -5.000
  1025         CA     70      PHE    CE1   1025    -0.115000    12.0110   ; qtot -5.115
  1026         HP     70      PHE    HE1   1026     0.115000     1.0080   ; qtot -5.000
  1027         CA     70      PHE     CZ   1027    -0.115000    12.0110   ; qtot -5.115
  1028         HP     70      PHE     HZ   1028     0.115000     1.0080   ; qtot -5.000
  1029         CA     70      PHE    CD2   1029    -0.115000    12.0110   ; qtot -5.115
  1030         HP     70      PHE    HD2   1030     0.115000     1.0080   ; qtot -5.000
  1031         CA     70      PHE    CE2   1031    -0.115000    12.0110   ; qtot -5.115
  1032         HP     70      PHE    HE2   1032     0.115000     1.0080   ; qtot -5.000
  1033          C     70      PHE      C   1033     0.510000    12.0110   ; qtot -4.490
  1034          O     70      PHE      O   1034    -0.510000    15.9994   ; qtot -5.000
  1035        NH1     71      GLY      N   1035    -0.470000    14.0070   ; qtot -5.470
  1036          H     71      GLY     HN   1036     0.310000     1.0080   ; qtot -5.160
  1037        CT2     71      GLY     CA   1037    -0.020000    12.0110   ; qtot -5.180
  1038        HB2     71      GLY    HA1   1038     0.090000     1.0080   ; qtot -5.090
  1039        HB2     71      GLY    HA2   1039     0.090000     1.0080   ; qtot -5.000
  1040          C     71      GLY      C   1040     0.510000    12.0110   ; qtot -4.490
  1041          O     71      GLY      O   1041    -0.510000    15.9994   ; qtot -5.000
  1042        NH1     72      ASP      N   1042    -0.470000    14.0070   ; qtot -5.470
  1043          H     72      ASP     HN   1043     0.310000     1.0080   ; qtot -5.160
  1044        CT1     72      ASP     CA   1044     0.070000    12.0110   ; qtot -5.090
  1045        HB1     72      ASP     HA   1045     0.090000     1.0080   ; qtot -5.000
  1046       CT2A     72      ASP     CB   1046    -0.280000    12.0110   ; qtot -5.280
  1047        HA2     72      ASP    HB1   1047     0.090000     1.0080   ; qtot -5.190
  1048        HA2     72      ASP    HB2   1048     0.090000     1.0080   ; qtot -5.100
  1049         CC     72      ASP     CG   1049     0.620000    12.0110   ; qtot -4.480
  1050         OC     72      ASP    OD1   1050    -0.760000    15.9994   ; qtot -5.240
  1051         OC     72      ASP    OD2   1051    -0.760000    15.9994   ; qtot -6.000
  1052          C     72      ASP      C   1052     0.510000    12.0110   ; qtot -5.490
  1053          O     72      ASP      O   1053    -0.510000    15.9994   ; qtot -6.000
  1054        NH1     73      LYS      N   1054    -0.470000    14.0070   ; qtot -6.470
  1055          H     73      LYS     HN   1055     0.310000     1.0080   ; qtot -6.160
  1056        CT1     73      LYS     CA   1056     0.070000    12.0110   ; qtot -6.090
  1057        HB1     73      LYS     HA   1057     0.090000     1.0080   ; qtot -6.000
  1058        CT2     73      LYS     CB   1058    -0.180000    12.0110   ; qtot -6.180
  1059        HA2     73      LYS    HB1   1059     0.090000     1.0080   ; qtot -6.090
  1060        HA2     73      LYS    HB2   1060     0.090000     1.0080   ; qtot -6.000
  1061        CT2     73      LYS     CG   1061    -0.180000    12.0110   ; qtot -6.180
  1062        HA2     73      LYS    HG1   1062     0.090000     1.0080   ; qtot -6.090
  1063        HA2     73      LYS    HG2   1063     0.090000     1.0080   ; qtot -6.000
  1064        CT2     73      LYS     CD   1064    -0.180000    12.0110   ; qtot -6.180
  1065        HA2     73      LYS    HD1   1065     0.090000     1.0080   ; qtot -6.090
  1066        HA2     73      LYS    HD2   1066     0.090000     1.0080   ; qtot -6.000
  1067        CT2     73      LYS     CE   1067     0.210000    12.0110   ; qtot -5.790
  1068        HA2     73      LYS    HE1   1068     0.050000     1.0080   ; qtot -5.740
  1069        HA2     73      LYS    HE2   1069     0.050000     1.0080   ; qtot -5.690
  1070        NH3     73      LYS     NZ   1070    -0.300000    14.0070   ; qtot -5.990
  1071         HC     73      LYS    HZ1   1071     0.330000     1.0080   ; qtot -5.660
  1072         HC     73      LYS    HZ2   1072     0.330000     1.0080   ; qtot -5.330
  1073         HC     73      LYS    HZ3   1073     0.330000     1.0080   ; qtot -5.000
  1074          C     73      LYS      C   1074     0.510000    12.0110   ; qtot -4.490
  1075          O     73      LYS      O   1075    -0.510000    15.9994   ; qtot -5.000
  1076        NH1     74      LEU      N   1076    -0.470000    14.0070   ; qtot -5.470
  1077          H     74      LEU     HN   1077     0.310000     1.0080   ; qtot -5.160
  1078        CT1     74      LEU     CA   1078     0.070000    12.0110   ; qtot -5.090
  1079        HB1     74      LEU     HA   1079     0.090000     1.0080   ; qtot -5.000
  1080        CT2     74      LEU     CB   1080    -0.180000    12.0110   ; qtot -5.180
  1081        HA2     74      LEU    HB1   1081     0.090000     1.0080   ; qtot -5.090
  1082        HA2     74      LEU    HB2   1082     0.090000     1.0080   ; qtot -5.000
  1083        CT1     74      LEU     CG   1083    -0.090000    12.0110   ; qtot -5.090
  1084        HA1     74      LEU     HG   1084     0.090000     1.0080   ; qtot -5.000
  1085        CT3     74      LEU    CD1   1085    -0.270000    12.0110   ; qtot -5.270
  1086        HA3     74      LEU   HD11   1086     0.090000     1.0080   ; qtot -5.180
  1087        HA3     74      LEU   HD12   1087     0.090000     1.0080   ; qtot -5.090
  1088        HA3     74      LEU   HD13   1088     0.090000     1.0080   ; qtot -5.000
  1089        CT3     74      LEU    CD2   1089    -0.270000    12.0110   ; qtot -5.270
  1090        HA3     74      LEU   HD21   1090     0.090000     1.0080   ; qtot -5.180
  1091        HA3     74      LEU   HD22   1091     0.090000     1.0080   ; qtot -5.090
  1092        HA3     74      LEU   HD23   1092     0.090000     1.0080   ; qtot -5.000
  1093          C     74      LEU      C   1093     0.510000    12.0110   ; qtot -4.490
  1094          O     74      LEU      O   1094    -0.510000    15.9994   ; qtot -5.000
  1095        NH1     75      CYS      N   1095    -0.470000    14.0070   ; qtot -5.470
  1096          H     75      CYS     HN   1096     0.310000     1.0080   ; qtot -5.160
  1097        CT1     75      CYS     CA   1097     0.070000    12.0110   ; qtot -5.090
  1098        HB1     75      CYS     HA   1098     0.090000     1.0080   ; qtot -5.000
  1099        CT2     75      CYS     CB   1099    -0.100000    12.0110   ; qtot -5.100
  1100        HA2     75      CYS    HB1   1100     0.090000     1.0080   ; qtot -5.010
  1101        HA2     75      CYS    HB2   1101     0.090000     1.0080   ; qtot -4.920
  1102         SM     75      CYS     SG   1102    -0.080000    32.0600   ; qtot -5.000
  1103          C     75      CYS      C   1103     0.510000    12.0110   ; qtot -4.490
  1104          O     75      CYS      O   1104    -0.510000    15.9994   ; qtot -5.000
  1105        NH1     76      THR      N   1105    -0.470000    14.0070   ; qtot -5.470
  1106          H     76      THR     HN   1106     0.310000     1.0080   ; qtot -5.160
  1107        CT1     76      THR     CA   1107     0.070000    12.0110   ; qtot -5.090
  1108        HB1     76      THR     HA   1108     0.090000     1.0080   ; qtot -5.000
  1109        CT1     76      THR     CB   1109     0.140000    12.0110   ; qtot -4.860
  1110        HA1     76      THR     HB   1110     0.090000     1.0080   ; qtot -4.770
  1111        OH1     76      THR    OG1   1111    -0.660000    15.9994   ; qtot -5.430
  1112          H     76      THR    HG1   1112     0.430000     1.0080   ; qtot -5.000
  1113        CT3     76      THR    CG2   1113    -0.270000    12.0110   ; qtot -5.270
  1114        HA3     76      THR   HG21   1114     0.090000     1.0080   ; qtot -5.180
  1115        HA3     76      THR   HG22   1115     0.090000     1.0080   ; qtot -5.090
  1116        HA3     76      THR   HG23   1116     0.090000     1.0080   ; qtot -5.000
  1117          C     76      THR      C   1117     0.510000    12.0110   ; qtot -4.490
  1118          O     76      THR      O   1118    -0.510000    15.9994   ; qtot -5.000
  1119        NH1     77      VAL      N   1119    -0.470000    14.0070   ; qtot -5.470
  1120          H     77      VAL     HN   1120     0.310000     1.0080   ; qtot -5.160
  1121        CT1     77      VAL     CA   1121     0.070000    12.0110   ; qtot -5.090
  1122        HB1     77      VAL     HA   1122     0.090000     1.0080   ; qtot -5.000
  1123        CT1     77      VAL     CB   1123    -0.090000    12.0110   ; qtot -5.090
  1124        HA1     77      VAL     HB   1124     0.090000     1.0080   ; qtot -5.000
  1125        CT3     77      VAL    CG1   1125    -0.270000    12.0110   ; qtot -5.270
  1126        HA3     77      VAL   HG11   1126     0.090000     1.0080   ; qtot -5.180
  1127        HA3     77      VAL   HG12   1127     0.090000     1.0080   ; qtot -5.090
  1128        HA3     77      VAL   HG13   1128     0.090000     1.0080   ; qtot -5.000
  1129        CT3     77      VAL    CG2   1129    -0.270000    12.0110   ; qtot -5.270
  1130        HA3     77      VAL   HG21   1130     0.090000     1.0080   ; qtot -5.180
  1131        HA3     77      VAL   HG22   1131     0.090000     1.0080   ; qtot -5.090
  1132        HA3     77      VAL   HG23   1132     0.090000     1.0080   ; qtot -5.000
  1133          C     77      VAL      C   1133     0.510000    12.0110   ; qtot -4.490
  1134          O     77      VAL      O   1134    -0.510000    15.9994   ; qtot -5.000
  1135        NH1     78      ALA      N   1135    -0.470000    14.0070   ; qtot -5.470
  1136          H     78      ALA     HN   1136     0.310000     1.0080   ; qtot -5.160
  1137        CT1     78      ALA     CA   1137     0.070000    12.0110   ; qtot -5.090
  1138        HB1     78      ALA     HA   1138     0.090000     1.0080   ; qtot -5.000
  1139        CT3     78      ALA     CB   1139    -0.270000    12.0110   ; qtot -5.270
  1140        HA3     78      ALA    HB1   1140     0.090000     1.0080   ; qtot -5.180
  1141        HA3     78      ALA    HB2   1141     0.090000     1.0080   ; qtot -5.090
  1142        HA3     78      ALA    HB3   1142     0.090000     1.0080   ; qtot -5.000
  1143          C     78      ALA      C   1143     0.510000    12.0110   ; qtot -4.490
  1144          O     78      ALA      O   1144    -0.510000    15.9994   ; qtot -5.000
  1145        NH1     79      THR      N   1145    -0.470000    14.0070   ; qtot -5.470
  1146          H     79      THR     HN   1146     0.310000     1.0080   ; qtot -5.160
  1147        CT1     79      THR     CA   1147     0.070000    12.0110   ; qtot -5.090
  1148        HB1     79      THR     HA   1148     0.090000     1.0080   ; qtot -5.000
  1149        CT1     79      THR     CB   1149     0.140000    12.0110   ; qtot -4.860
  1150        HA1     79      THR     HB   1150     0.090000     1.0080   ; qtot -4.770
  1151        OH1     79      THR    OG1   1151    -0.660000    15.9994   ; qtot -5.430
  1152          H     79      THR    HG1   1152     0.430000     1.0080   ; qtot -5.000
  1153        CT3     79      THR    CG2   1153    -0.270000    12.0110   ; qtot -5.270
  1154        HA3     79      THR   HG21   1154     0.090000     1.0080   ; qtot -5.180
  1155        HA3     79      THR   HG22   1155     0.090000     1.0080   ; qtot -5.090
  1156        HA3     79      THR   HG23   1156     0.090000     1.0080   ; qtot -5.000
  1157          C     79      THR      C   1157     0.510000    12.0110   ; qtot -4.490
  1158          O     79      THR      O   1158    -0.510000    15.9994   ; qtot -5.000
  1159        NH1     80      LEU      N   1159    -0.470000    14.0070   ; qtot -5.470
  1160          H     80      LEU     HN   1160     0.310000     1.0080   ; qtot -5.160
  1161        CT1     80      LEU     CA   1161     0.070000    12.0110   ; qtot -5.090
  1162        HB1     80      LEU     HA   1162     0.090000     1.0080   ; qtot -5.000
  1163        CT2     80      LEU     CB   1163    -0.180000    12.0110   ; qtot -5.180
  1164        HA2     80      LEU    HB1   1164     0.090000     1.0080   ; qtot -5.090
  1165        HA2     80      LEU    HB2   1165     0.090000     1.0080   ; qtot -5.000
  1166        CT1     80      LEU     CG   1166    -0.090000    12.0110   ; qtot -5.090
  1167        HA1     80      LEU     HG   1167     0.090000     1.0080   ; qtot -5.000
  1168        CT3     80      LEU    CD1   1168    -0.270000    12.0110   ; qtot -5.270
  1169        HA3     80      LEU   HD11   1169     0.090000     1.0080   ; qtot -5.180
  1170        HA3     80      LEU   HD12   1170     0.090000     1.0080   ; qtot -5.090
  1171        HA3     80      LEU   HD13   1171     0.090000     1.0080   ; qtot -5.000
  1172        CT3     80      LEU    CD2   1172    -0.270000    12.0110   ; qtot -5.270
  1173        HA3     80      LEU   HD21   1173     0.090000     1.0080   ; qtot -5.180
  1174        HA3     80      LEU   HD22   1174     0.090000     1.0080   ; qtot -5.090
  1175        HA3     80      LEU   HD23   1175     0.090000     1.0080   ; qtot -5.000
  1176          C     80      LEU      C   1176     0.510000    12.0110   ; qtot -4.490
  1177          O     80      LEU      O   1177    -0.510000    15.9994   ; qtot -5.000
  1178        NH1     81      ARG      N   1178    -0.470000    14.0070   ; qtot -5.470
  1179          H     81      ARG     HN   1179     0.310000     1.0080   ; qtot -5.160
  1180        CT1     81      ARG     CA   1180     0.070000    12.0110   ; qtot -5.090
  1181        HB1     81      ARG     HA   1181     0.090000     1.0080   ; qtot -5.000
  1182        CT2     81      ARG     CB   1182    -0.180000    12.0110   ; qtot -5.180
  1183        HA2     81      ARG    HB1   1183     0.090000     1.0080   ; qtot -5.090
  1184        HA2     81      ARG    HB2   1184     0.090000     1.0080   ; qtot -5.000
  1185        CT2     81      ARG     CG   1185    -0.180000    12.0110   ; qtot -5.180
  1186        HA2     81      ARG    HG1   1186     0.090000     1.0080   ; qtot -5.090
  1187        HA2     81      ARG    HG2   1187     0.090000     1.0080   ; qtot -5.000
  1188        CT2     81      ARG     CD   1188     0.200000    12.0110   ; qtot -4.800
  1189        HA2     81      ARG    HD1   1189     0.090000     1.0080   ; qtot -4.710
  1190        HA2     81      ARG    HD2   1190     0.090000     1.0080   ; qtot -4.620
  1191        NC2     81      ARG     NE   1191    -0.700000    14.0070   ; qtot -5.320
  1192         HC     81      ARG     HE   1192     0.440000     1.0080   ; qtot -4.880
  1193          C     81      ARG     CZ   1193     0.640000    12.0110   ; qtot -4.240
  1194        NC2     81      ARG    NH1   1194    -0.800000    14.0070   ; qtot -5.040
  1195         HC     81      ARG   HH11   1195     0.460000     1.0080   ; qtot -4.580
  1196         HC     81      ARG   HH12   1196     0.460000     1.0080   ; qtot -4.120
  1197        NC2     81      ARG    NH2   1197    -0.800000    14.0070   ; qtot -4.920
  1198         HC     81      ARG   HH21   1198     0.460000     1.0080   ; qtot -4.460
  1199         HC     81      ARG   HH22   1199     0.460000     1.0080   ; qtot -4.000
  1200          C     81      ARG      C   1200     0.510000    12.0110   ; qtot -3.490
  1201          O     81      ARG      O   1201    -0.510000    15.9994   ; qtot -4.000
  1202        NH1     82      GLU      N   1202    -0.470000    14.0070   ; qtot -4.470
  1203          H     82      GLU     HN   1203     0.310000     1.0080   ; qtot -4.160
  1204        CT1     82      GLU     CA   1204     0.070000    12.0110   ; qtot -4.090
  1205        HB1     82      GLU     HA   1205     0.090000     1.0080   ; qtot -4.000
  1206       CT2A     82      GLU     CB   1206    -0.180000    12.0110   ; qtot -4.180
  1207        HA2     82      GLU    HB1   1207     0.090000     1.0080   ; qtot -4.090
  1208        HA2     82      GLU    HB2   1208     0.090000     1.0080   ; qtot -4.000
  1209        CT2     82      GLU     CG   1209    -0.280000    12.0110   ; qtot -4.280
  1210        HA2     82      GLU    HG1   1210     0.090000     1.0080   ; qtot -4.190
  1211        HA2     82      GLU    HG2   1211     0.090000     1.0080   ; qtot -4.100
  1212         CC     82      GLU     CD   1212     0.620000    12.0110   ; qtot -3.480
  1213         OC     82      GLU    OE1   1213    -0.760000    15.9994   ; qtot -4.240
  1214         OC     82      GLU    OE2   1214    -0.760000    15.9994   ; qtot -5.000
  1215          C     82      GLU      C   1215     0.510000    12.0110   ; qtot -4.490
  1216          O     82      GLU      O   1216    -0.510000    15.9994   ; qtot -5.000
  1217        NH1     83      THR      N   1217    -0.470000    14.0070   ; qtot -5.470
  1218          H     83      THR     HN   1218     0.310000     1.0080   ; qtot -5.160
  1219        CT1     83      THR     CA   1219     0.070000    12.0110   ; qtot -5.090
  1220        HB1     83      THR     HA   1220     0.090000     1.0080   ; qtot -5.000
  1221        CT1     83      THR     CB   1221     0.140000    12.0110   ; qtot -4.860
  1222        HA1     83      THR     HB   1222     0.090000     1.0080   ; qtot -4.770
  1223        OH1     83      THR    OG1   1223    -0.660000    15.9994   ; qtot -5.430
  1224          H     83      THR    HG1   1224     0.430000     1.0080   ; qtot -5.000
  1225        CT3     83      THR    CG2   1225    -0.270000    12.0110   ; qtot -5.270
  1226        HA3     83      THR   HG21   1226     0.090000     1.0080   ; qtot -5.180
  1227        HA3     83      THR   HG22   1227     0.090000     1.0080   ; qtot -5.090
  1228        HA3     83      THR   HG23   1228     0.090000     1.0080   ; qtot -5.000
  1229          C     83      THR      C   1229     0.510000    12.0110   ; qtot -4.490
  1230          O     83      THR      O   1230    -0.510000    15.9994   ; qtot -5.000
  1231        NH1     84      TYR      N   1231    -0.470000    14.0070   ; qtot -5.470
  1232          H     84      TYR     HN   1232     0.310000     1.0080   ; qtot -5.160
  1233        CT1     84      TYR     CA   1233     0.070000    12.0110   ; qtot -5.090
  1234        HB1     84      TYR     HA   1234     0.090000     1.0080   ; qtot -5.000
  1235        CT2     84      TYR     CB   1235    -0.180000    12.0110   ; qtot -5.180
  1236        HA2     84      TYR    HB1   1236     0.090000     1.0080   ; qtot -5.090
  1237        HA2     84      TYR    HB2   1237     0.090000     1.0080   ; qtot -5.000
  1238         CA     84      TYR     CG   1238     0.000000    12.0110   ; qtot -5.000
  1239         CA     84      TYR    CD1   1239    -0.115000    12.0110   ; qtot -5.115
  1240         HP     84      TYR    HD1   1240     0.115000     1.0080   ; qtot -5.000
  1241         CA     84      TYR    CE1   1241    -0.115000    12.0110   ; qtot -5.115
  1242         HP     84      TYR    HE1   1242     0.115000     1.0080   ; qtot -5.000
  1243         CA     84      TYR     CZ   1243     0.110000    12.0110   ; qtot -4.890
  1244        OH1     84      TYR     OH   1244    -0.540000    15.9994   ; qtot -5.430
  1245          H     84      TYR     HH   1245     0.430000     1.0080   ; qtot -5.000
  1246         CA     84      TYR    CD2   1246    -0.115000    12.0110   ; qtot -5.115
  1247         HP     84      TYR    HD2   1247     0.115000     1.0080   ; qtot -5.000
  1248         CA     84      TYR    CE2   1248    -0.115000    12.0110   ; qtot -5.115
  1249         HP     84      TYR    HE2   1249     0.115000     1.0080   ; qtot -5.000
  1250          C     84      TYR      C   1250     0.510000    12.0110   ; qtot -4.490
  1251          O     84      TYR      O   1251    -0.510000    15.9994   ; qtot -5.000
  1252        NH1     85      GLY      N   1252    -0.470000    14.0070   ; qtot -5.470
  1253          H     85      GLY     HN   1253     0.310000     1.0080   ; qtot -5.160
  1254        CT2     85      GLY     CA   1254    -0.020000    12.0110   ; qtot -5.180
  1255        HB2     85      GLY    HA1   1255     0.090000     1.0080   ; qtot -5.090
  1256        HB2     85      GLY    HA2   1256     0.090000     1.0080   ; qtot -5.000
  1257          C     85      GLY      C   1257     0.510000    12.0110   ; qtot -4.490
  1258          O     85      GLY      O   1258    -0.510000    15.9994   ; qtot -5.000
  1259        NH1     86      GLU      N   1259    -0.470000    14.0070   ; qtot -5.470
  1260          H     86      GLU     HN   1260     0.310000     1.0080   ; qtot -5.160
  1261        CT1     86      GLU     CA   1261     0.070000    12.0110   ; qtot -5.090
  1262        HB1     86      GLU     HA   1262     0.090000     1.0080   ; qtot -5.000
  1263       CT2A     86      GLU     CB   1263    -0.180000    12.0110   ; qtot -5.180
  1264        HA2     86      GLU    HB1   1264     0.090000     1.0080   ; qtot -5.090
  1265        HA2     86      GLU    HB2   1265     0.090000     1.0080   ; qtot -5.000
  1266        CT2     86      GLU     CG   1266    -0.280000    12.0110   ; qtot -5.280
  1267        HA2     86      GLU    HG1   1267     0.090000     1.0080   ; qtot -5.190
  1268        HA2     86      GLU    HG2   1268     0.090000     1.0080   ; qtot -5.100
  1269         CC     86      GLU     CD   1269     0.620000    12.0110   ; qtot -4.480
  1270         OC     86      GLU    OE1   1270    -0.760000    15.9994   ; qtot -5.240
  1271         OC     86      GLU    OE2   1271    -0.760000    15.9994   ; qtot -6.000
  1272          C     86      GLU      C   1272     0.510000    12.0110   ; qtot -5.490
  1273          O     86      GLU      O   1273    -0.510000    15.9994   ; qtot -6.000
  1274        NH1     87      MET      N   1274    -0.470000    14.0070   ; qtot -6.470
  1275          H     87      MET     HN   1275     0.310000     1.0080   ; qtot -6.160
  1276        CT1     87      MET     CA   1276     0.070000    12.0110   ; qtot -6.090
  1277        HB1     87      MET     HA   1277     0.090000     1.0080   ; qtot -6.000
  1278        CT2     87      MET     CB   1278    -0.180000    12.0110   ; qtot -6.180
  1279        HA2     87      MET    HB1   1279     0.090000     1.0080   ; qtot -6.090
  1280        HA2     87      MET    HB2   1280     0.090000     1.0080   ; qtot -6.000
  1281        CT2     87      MET     CG   1281    -0.140000    12.0110   ; qtot -6.140
  1282        HA2     87      MET    HG1   1282     0.090000     1.0080   ; qtot -6.050
  1283        HA2     87      MET    HG2   1283     0.090000     1.0080   ; qtot -5.960
  1284          S     87      MET     SD   1284    -0.090000    32.0600   ; qtot -6.050
  1285        CT3     87      MET     CE   1285    -0.220000    12.0110   ; qtot -6.270
  1286        HA3     87      MET    HE1   1286     0.090000     1.0080   ; qtot -6.180
  1287        HA3     87      MET    HE2   1287     0.090000     1.0080   ; qtot -6.090
  1288        HA3     87      MET    HE3   1288     0.090000     1.0080   ; qtot -6.000
  1289          C     87      MET      C   1289     0.510000    12.0110   ; qtot -5.490
  1290          O     87      MET      O   1290    -0.510000    15.9994   ; qtot -6.000
  1291        NH1     88      ALA      N   1291    -0.470000    14.0070   ; qtot -6.470
  1292          H     88      ALA     HN   1292     0.310000     1.0080   ; qtot -6.160
  1293        CT1     88      ALA     CA   1293     0.070000    12.0110   ; qtot -6.090
  1294        HB1     88      ALA     HA   1294     0.090000     1.0080   ; qtot -6.000
  1295        CT3     88      ALA     CB   1295    -0.270000    12.0110   ; qtot -6.270
  1296        HA3     88      ALA    HB1   1296     0.090000     1.0080   ; qtot -6.180
  1297        HA3     88      ALA    HB2   1297     0.090000     1.0080   ; qtot -6.090
  1298        HA3     88      ALA    HB3   1298     0.090000     1.0080   ; qtot -6.000
  1299          C     88      ALA      C   1299     0.510000    12.0110   ; qtot -5.490
  1300          O     88      ALA      O   1300    -0.510000    15.9994   ; qtot -6.000
  1301        NH1     89      ASP      N   1301    -0.470000    14.0070   ; qtot -6.470
  1302          H     89      ASP     HN   1302     0.310000     1.0080   ; qtot -6.160
  1303        CT1     89      ASP     CA   1303     0.070000    12.0110   ; qtot -6.090
  1304        HB1     89      ASP     HA   1304     0.090000     1.0080   ; qtot -6.000
  1305       CT2A     89      ASP     CB   1305    -0.280000    12.0110   ; qtot -6.280
  1306        HA2     89      ASP    HB1   1306     0.090000     1.0080   ; qtot -6.190
  1307        HA2     89      ASP    HB2   1307     0.090000     1.0080   ; qtot -6.100
  1308         CC     89      ASP     CG   1308     0.620000    12.0110   ; qtot -5.480
  1309         OC     89      ASP    OD1   1309    -0.760000    15.9994   ; qtot -6.240
  1310         OC     89      ASP    OD2   1310    -0.760000    15.9994   ; qtot -7.000
  1311          C     89      ASP      C   1311     0.510000    12.0110   ; qtot -6.490
  1312          O     89      ASP      O   1312    -0.510000    15.9994   ; qtot -7.000
  1313        NH1     90      CYS      N   1313    -0.470000    14.0070   ; qtot -7.470
  1314          H     90      CYS     HN   1314     0.310000     1.0080   ; qtot -7.160
  1315        CT1     90      CYS     CA   1315     0.070000    12.0110   ; qtot -7.090
  1316        HB1     90      CYS     HA   1316     0.090000     1.0080   ; qtot -7.000
  1317        CT2     90      CYS     CB   1317    -0.100000    12.0110   ; qtot -7.100
  1318        HA2     90      CYS    HB1   1318     0.090000     1.0080   ; qtot -7.010
  1319        HA2     90      CYS    HB2   1319     0.090000     1.0080   ; qtot -6.920
  1320         SM     90      CYS     SG   1320    -0.080000    32.0600   ; qtot -7.000
  1321          C     90      CYS      C   1321     0.510000    12.0110   ; qtot -6.490
  1322          O     90      CYS      O   1322    -0.510000    15.9994   ; qtot -7.000
  1323        NH1     91      CYS      N   1323    -0.470000    14.0070   ; qtot -7.470
  1324          H     91      CYS     HN   1324     0.310000     1.0080   ; qtot -7.160
  1325        CT1     91      CYS     CA   1325     0.070000    12.0110   ; qtot -7.090
  1326        HB1     91      CYS     HA   1326     0.090000     1.0080   ; qtot -7.000
  1327        CT2     91      CYS     CB   1327    -0.100000    12.0110   ; qtot -7.100
  1328        HA2     91      CYS    HB1   1328     0.090000     1.0080   ; qtot -7.010
  1329        HA2     91      CYS    HB2   1329     0.090000     1.0080   ; qtot -6.920
  1330         SM     91      CYS     SG   1330    -0.080000    32.0600   ; qtot -7.000
  1331          C     91      CYS      C   1331     0.510000    12.0110   ; qtot -6.490
  1332          O     91      CYS      O   1332    -0.510000    15.9994   ; qtot -7.000
  1333        NH1     92      ALA      N   1333    -0.470000    14.0070   ; qtot -7.470
  1334          H     92      ALA     HN   1334     0.310000     1.0080   ; qtot -7.160
  1335        CT1     92      ALA     CA   1335     0.070000    12.0110   ; qtot -7.090
  1336        HB1     92      ALA     HA   1336     0.090000     1.0080   ; qtot -7.000
  1337        CT3     92      ALA     CB   1337    -0.270000    12.0110   ; qtot -7.270
  1338        HA3     92      ALA    HB1   1338     0.090000     1.0080   ; qtot -7.180
  1339        HA3     92      ALA    HB2   1339     0.090000     1.0080   ; qtot -7.090
  1340        HA3     92      ALA    HB3   1340     0.090000     1.0080   ; qtot -7.000
  1341          C     92      ALA      C   1341     0.510000    12.0110   ; qtot -6.490
  1342          O     92      ALA      O   1342    -0.510000    15.9994   ; qtot -7.000
  1343        NH1     93      LYS      N   1343    -0.470000    14.0070   ; qtot -7.470
  1344          H     93      LYS     HN   1344     0.310000     1.0080   ; qtot -7.160
  1345        CT1     93      LYS     CA   1345     0.070000    12.0110   ; qtot -7.090
  1346        HB1     93      LYS     HA   1346     0.090000     1.0080   ; qtot -7.000
  1347        CT2     93      LYS     CB   1347    -0.180000    12.0110   ; qtot -7.180
  1348        HA2     93      LYS    HB1   1348     0.090000     1.0080   ; qtot -7.090
  1349        HA2     93      LYS    HB2   1349     0.090000     1.0080   ; qtot -7.000
  1350        CT2     93      LYS     CG   1350    -0.180000    12.0110   ; qtot -7.180
  1351        HA2     93      LYS    HG1   1351     0.090000     1.0080   ; qtot -7.090
  1352        HA2     93      LYS    HG2   1352     0.090000     1.0080   ; qtot -7.000
  1353        CT2     93      LYS     CD   1353    -0.180000    12.0110   ; qtot -7.180
  1354        HA2     93      LYS    HD1   1354     0.090000     1.0080   ; qtot -7.090
  1355        HA2     93      LYS    HD2   1355     0.090000     1.0080   ; qtot -7.000
  1356        CT2     93      LYS     CE   1356     0.210000    12.0110   ; qtot -6.790
  1357        HA2     93      LYS    HE1   1357     0.050000     1.0080   ; qtot -6.740
  1358        HA2     93      LYS    HE2   1358     0.050000     1.0080   ; qtot -6.690
  1359        NH3     93      LYS     NZ   1359    -0.300000    14.0070   ; qtot -6.990
  1360         HC     93      LYS    HZ1   1360     0.330000     1.0080   ; qtot -6.660
  1361         HC     93      LYS    HZ2   1361     0.330000     1.0080   ; qtot -6.330
  1362         HC     93      LYS    HZ3   1362     0.330000     1.0080   ; qtot -6.000
  1363          C     93      LYS      C   1363     0.510000    12.0110   ; qtot -5.490
  1364          O     93      LYS      O   1364    -0.510000    15.9994   ; qtot -6.000
  1365        NH1     94      GLN      N   1365    -0.470000    14.0070   ; qtot -6.470
  1366          H     94      GLN     HN   1366     0.310000     1.0080   ; qtot -6.160
  1367        CT1     94      GLN     CA   1367     0.070000    12.0110   ; qtot -6.090
  1368        HB1     94      GLN     HA   1368     0.090000     1.0080   ; qtot -6.000
  1369        CT2     94      GLN     CB   1369    -0.180000    12.0110   ; qtot -6.180
  1370        HA2     94      GLN    HB1   1370     0.090000     1.0080   ; qtot -6.090
  1371        HA2     94      GLN    HB2   1371     0.090000     1.0080   ; qtot -6.000
  1372        CT2     94      GLN     CG   1372    -0.180000    12.0110   ; qtot -6.180
  1373        HA2     94      GLN    HG1   1373     0.090000     1.0080   ; qtot -6.090
  1374        HA2     94      GLN    HG2   1374     0.090000     1.0080   ; qtot -6.000
  1375         CC     94      GLN     CD   1375     0.550000    12.0110   ; qtot -5.450
  1376          O     94      GLN    OE1   1376    -0.550000    15.9994   ; qtot -6.000
  1377        NH2     94      GLN    NE2   1377    -0.620000    14.0070   ; qtot -6.620
  1378          H     94      GLN   HE21   1378     0.320000     1.0080   ; qtot -6.300
  1379          H     94      GLN   HE22   1379     0.300000     1.0080   ; qtot -6.000
  1380          C     94      GLN      C   1380     0.510000    12.0110   ; qtot -5.490
  1381          O     94      GLN      O   1381    -0.510000    15.9994   ; qtot -6.000
  1382        NH1     95      GLU      N   1382    -0.470000    14.0070   ; qtot -6.470
  1383          H     95      GLU     HN   1383     0.310000     1.0080   ; qtot -6.160
  1384        CT1     95      GLU     CA   1384     0.070000    12.0110   ; qtot -6.090
  1385        HB1     95      GLU     HA   1385     0.090000     1.0080   ; qtot -6.000
  1386       CT2A     95      GLU     CB   1386    -0.180000    12.0110   ; qtot -6.180
  1387        HA2     95      GLU    HB1   1387     0.090000     1.0080   ; qtot -6.090
  1388        HA2     95      GLU    HB2   1388     0.090000     1.0080   ; qtot -6.000
  1389        CT2     95      GLU     CG   1389    -0.280000    12.0110   ; qtot -6.280
  1390        HA2     95      GLU    HG1   1390     0.090000     1.0080   ; qtot -6.190
  1391        HA2     95      GLU    HG2   1391     0.090000     1.0080   ; qtot -6.100
  1392         CC     95      GLU     CD   1392     0.620000    12.0110   ; qtot -5.480
  1393         OC     95      GLU    OE1   1393    -0.760000    15.9994   ; qtot -6.240
  1394         OC     95      GLU    OE2   1394    -0.760000    15.9994   ; qtot -7.000
  1395          C     95      GLU      C   1395     0.510000    12.0110   ; qtot -6.490
  1396          O     95      GLU      O   1396    -0.510000    15.9994   ; qtot -7.000
  1397          N     96      PRO      N   1397    -0.290000    14.0070   ; qtot -7.290
  1398        CP3     96      PRO     CD   1398     0.000000    12.0110   ; qtot -7.290
  1399        HA2     96      PRO    HD1   1399     0.090000     1.0080   ; qtot -7.200
  1400        HA2     96      PRO    HD2   1400     0.090000     1.0080   ; qtot -7.110
  1401        CP1     96      PRO     CA   1401     0.020000    12.0110   ; qtot -7.090
  1402        HB1     96      PRO     HA   1402     0.090000     1.0080   ; qtot -7.000
  1403        CP2     96      PRO     CB   1403    -0.180000    12.0110   ; qtot -7.180
  1404        HA2     96      PRO    HB1   1404     0.090000     1.0080   ; qtot -7.090
  1405        HA2     96      PRO    HB2   1405     0.090000     1.0080   ; qtot -7.000
  1406        CP2     96      PRO     CG   1406    -0.180000    12.0110   ; qtot -7.180
  1407        HA2     96      PRO    HG1   1407     0.090000     1.0080   ; qtot -7.090
  1408        HA2     96      PRO    HG2   1408     0.090000     1.0080   ; qtot -7.000
  1409          C     96      PRO      C   1409     0.510000    12.0110   ; qtot -6.490
  1410          O     96      PRO      O   1410    -0.510000    15.9994   ; qtot -7.000
  1411        NH1     97      GLU      N   1411    -0.470000    14.0070   ; qtot -7.470
  1412          H     97      GLU     HN   1412     0.310000     1.0080   ; qtot -7.160
  1413        CT1     97      GLU     CA   1413     0.070000    12.0110   ; qtot -7.090
  1414        HB1     97      GLU     HA   1414     0.090000     1.0080   ; qtot -7.000
  1415       CT2A     97      GLU     CB   1415    -0.180000    12.0110   ; qtot -7.180
  1416        HA2     97      GLU    HB1   1416     0.090000     1.0080   ; qtot -7.090
  1417        HA2     97      GLU    HB2   1417     0.090000     1.0080   ; qtot -7.000
  1418        CT2     97      GLU     CG   1418    -0.280000    12.0110   ; qtot -7.280
  1419        HA2     97      GLU    HG1   1419     0.090000     1.0080   ; qtot -7.190
  1420        HA2     97      GLU    HG2   1420     0.090000     1.0080   ; qtot -7.100
  1421         CC     97      GLU     CD   1421     0.620000    12.0110   ; qtot -6.480
  1422         OC     97      GLU    OE1   1422    -0.760000    15.9994   ; qtot -7.240
  1423         OC     97      GLU    OE2   1423    -0.760000    15.9994   ; qtot -8.000
  1424          C     97      GLU      C   1424     0.510000    12.0110   ; qtot -7.490
  1425          O     97      GLU      O   1425    -0.510000    15.9994   ; qtot -8.000
  1426        NH1     98      ARG      N   1426    -0.470000    14.0070   ; qtot -8.470
  1427          H     98      ARG     HN   1427     0.310000     1.0080   ; qtot -8.160
  1428        CT1     98      ARG     CA   1428     0.070000    12.0110   ; qtot -8.090
  1429        HB1     98      ARG     HA   1429     0.090000     1.0080   ; qtot -8.000
  1430        CT2     98      ARG     CB   1430    -0.180000    12.0110   ; qtot -8.180
  1431        HA2     98      ARG    HB1   1431     0.090000     1.0080   ; qtot -8.090
  1432        HA2     98      ARG    HB2   1432     0.090000     1.0080   ; qtot -8.000
  1433        CT2     98      ARG     CG   1433    -0.180000    12.0110   ; qtot -8.180
  1434        HA2     98      ARG    HG1   1434     0.090000     1.0080   ; qtot -8.090
  1435        HA2     98      ARG    HG2   1435     0.090000     1.0080   ; qtot -8.000
  1436        CT2     98      ARG     CD   1436     0.200000    12.0110   ; qtot -7.800
  1437        HA2     98      ARG    HD1   1437     0.090000     1.0080   ; qtot -7.710
  1438        HA2     98      ARG    HD2   1438     0.090000     1.0080   ; qtot -7.620
  1439        NC2     98      ARG     NE   1439    -0.700000    14.0070   ; qtot -8.320
  1440         HC     98      ARG     HE   1440     0.440000     1.0080   ; qtot -7.880
  1441          C     98      ARG     CZ   1441     0.640000    12.0110   ; qtot -7.240
  1442        NC2     98      ARG    NH1   1442    -0.800000    14.0070   ; qtot -8.040
  1443         HC     98      ARG   HH11   1443     0.460000     1.0080   ; qtot -7.580
  1444         HC     98      ARG   HH12   1444     0.460000     1.0080   ; qtot -7.120
  1445        NC2     98      ARG    NH2   1445    -0.800000    14.0070   ; qtot -7.920
  1446         HC     98      ARG   HH21   1446     0.460000     1.0080   ; qtot -7.460
  1447         HC     98      ARG   HH22   1447     0.460000     1.0080   ; qtot -7.000
  1448          C     98      ARG      C   1448     0.510000    12.0110   ; qtot -6.490
  1449          O     98      ARG      O   1449    -0.510000    15.9994   ; qtot -7.000
  1450        NH1     99      ASN      N   1450    -0.470000    14.0070   ; qtot -7.470
  1451          H     99      ASN     HN   1451     0.310000     1.0080   ; qtot -7.160
  1452        CT1     99      ASN     CA   1452     0.070000    12.0110   ; qtot -7.090
  1453        HB1     99      ASN     HA   1453     0.090000     1.0080   ; qtot -7.000
  1454        CT2     99      ASN     CB   1454    -0.180000    12.0110   ; qtot -7.180
  1455        HA2     99      ASN    HB1   1455     0.090000     1.0080   ; qtot -7.090
  1456        HA2     99      ASN    HB2   1456     0.090000     1.0080   ; qtot -7.000
  1457         CC     99      ASN     CG   1457     0.550000    12.0110   ; qtot -6.450
  1458          O     99      ASN    OD1   1458    -0.550000    15.9994   ; qtot -7.000
  1459        NH2     99      ASN    ND2   1459    -0.620000    14.0070   ; qtot -7.620
  1460          H     99      ASN   HD21   1460     0.320000     1.0080   ; qtot -7.300
  1461          H     99      ASN   HD22   1461     0.300000     1.0080   ; qtot -7.000
  1462          C     99      ASN      C   1462     0.510000    12.0110   ; qtot -6.490
  1463          O     99      ASN      O   1463    -0.510000    15.9994   ; qtot -7.000
  1464        NH1    100      GLU      N   1464    -0.470000    14.0070   ; qtot -7.470
  1465          H    100      GLU     HN   1465     0.310000     1.0080   ; qtot -7.160
  1466        CT1    100      GLU     CA   1466     0.070000    12.0110   ; qtot -7.090
  1467        HB1    100      GLU     HA   1467     0.090000     1.0080   ; qtot -7.000
  1468       CT2A    100      GLU     CB   1468    -0.180000    12.0110   ; qtot -7.180
  1469        HA2    100      GLU    HB1   1469     0.090000     1.0080   ; qtot -7.090
  1470        HA2    100      GLU    HB2   1470     0.090000     1.0080   ; qtot -7.000
  1471        CT2    100      GLU     CG   1471    -0.280000    12.0110   ; qtot -7.280
  1472        HA2    100      GLU    HG1   1472     0.090000     1.0080   ; qtot -7.190
  1473        HA2    100      GLU    HG2   1473     0.090000     1.0080   ; qtot -7.100
  1474         CC    100      GLU     CD   1474     0.620000    12.0110   ; qtot -6.480
  1475         OC    100      GLU    OE1   1475    -0.760000    15.9994   ; qtot -7.240
  1476         OC    100      GLU    OE2   1476    -0.760000    15.9994   ; qtot -8.000
  1477          C    100      GLU      C   1477     0.510000    12.0110   ; qtot -7.490
  1478          O    100      GLU      O   1478    -0.510000    15.9994   ; qtot -8.000
  1479        NH1    101      CYS      N   1479    -0.470000    14.0070   ; qtot -8.470
  1480          H    101      CYS     HN   1480     0.310000     1.0080   ; qtot -8.160
  1481        CT1    101      CYS     CA   1481     0.070000    12.0110   ; qtot -8.090
  1482        HB1    101      CYS     HA   1482     0.090000     1.0080   ; qtot -8.000
  1483        CT2    101      CYS     CB   1483    -0.100000    12.0110   ; qtot -8.100
  1484        HA2    101      CYS    HB1   1484     0.090000     1.0080   ; qtot -8.010
  1485        HA2    101      CYS    HB2   1485     0.090000     1.0080   ; qtot -7.920
  1486         SM    101      CYS     SG   1486    -0.080000    32.0600   ; qtot -8.000
  1487          C    101      CYS      C   1487     0.510000    12.0110   ; qtot -7.490
  1488          O    101      CYS      O   1488    -0.510000    15.9994   ; qtot -8.000
  1489        NH1    102      PHE      N   1489    -0.470000    14.0070   ; qtot -8.470
  1490          H    102      PHE     HN   1490     0.310000     1.0080   ; qtot -8.160
  1491        CT1    102      PHE     CA   1491     0.070000    12.0110   ; qtot -8.090
  1492        HB1    102      PHE     HA   1492     0.090000     1.0080   ; qtot -8.000
  1493        CT2    102      PHE     CB   1493    -0.180000    12.0110   ; qtot -8.180
  1494        HA2    102      PHE    HB1   1494     0.090000     1.0080   ; qtot -8.090
  1495        HA2    102      PHE    HB2   1495     0.090000     1.0080   ; qtot -8.000
  1496         CA    102      PHE     CG   1496     0.000000    12.0110   ; qtot -8.000
  1497         CA    102      PHE    CD1   1497    -0.115000    12.0110   ; qtot -8.115
  1498         HP    102      PHE    HD1   1498     0.115000     1.0080   ; qtot -8.000
  1499         CA    102      PHE    CE1   1499    -0.115000    12.0110   ; qtot -8.115
  1500         HP    102      PHE    HE1   1500     0.115000     1.0080   ; qtot -8.000
  1501         CA    102      PHE     CZ   1501    -0.115000    12.0110   ; qtot -8.115
  1502         HP    102      PHE     HZ   1502     0.115000     1.0080   ; qtot -8.000
  1503         CA    102      PHE    CD2   1503    -0.115000    12.0110   ; qtot -8.115
  1504         HP    102      PHE    HD2   1504     0.115000     1.0080   ; qtot -8.000
  1505         CA    102      PHE    CE2   1505    -0.115000    12.0110   ; qtot -8.115
  1506         HP    102      PHE    HE2   1506     0.115000     1.0080   ; qtot -8.000
  1507          C    102      PHE      C   1507     0.510000    12.0110   ; qtot -7.490
  1508          O    102      PHE      O   1508    -0.510000    15.9994   ; qtot -8.000
  1509        NH1    103      LEU      N   1509    -0.470000    14.0070   ; qtot -8.470
  1510          H    103      LEU     HN   1510     0.310000     1.0080   ; qtot -8.160
  1511        CT1    103      LEU     CA   1511     0.070000    12.0110   ; qtot -8.090
  1512        HB1    103      LEU     HA   1512     0.090000     1.0080   ; qtot -8.000
  1513        CT2    103      LEU     CB   1513    -0.180000    12.0110   ; qtot -8.180
  1514        HA2    103      LEU    HB1   1514     0.090000     1.0080   ; qtot -8.090
  1515        HA2    103      LEU    HB2   1515     0.090000     1.0080   ; qtot -8.000
  1516        CT1    103      LEU     CG   1516    -0.090000    12.0110   ; qtot -8.090
  1517        HA1    103      LEU     HG   1517     0.090000     1.0080   ; qtot -8.000
  1518        CT3    103      LEU    CD1   1518    -0.270000    12.0110   ; qtot -8.270
  1519        HA3    103      LEU   HD11   1519     0.090000     1.0080   ; qtot -8.180
  1520        HA3    103      LEU   HD12   1520     0.090000     1.0080   ; qtot -8.090
  1521        HA3    103      LEU   HD13   1521     0.090000     1.0080   ; qtot -8.000
  1522        CT3    103      LEU    CD2   1522    -0.270000    12.0110   ; qtot -8.270
  1523        HA3    103      LEU   HD21   1523     0.090000     1.0080   ; qtot -8.180
  1524        HA3    103      LEU   HD22   1524     0.090000     1.0080   ; qtot -8.090
  1525        HA3    103      LEU   HD23   1525     0.090000     1.0080   ; qtot -8.000
  1526          C    103      LEU      C   1526     0.510000    12.0110   ; qtot -7.490
  1527          O    103      LEU      O   1527    -0.510000    15.9994   ; qtot -8.000
  1528        NH1    104      GLN      N   1528    -0.470000    14.0070   ; qtot -8.470
  1529          H    104      GLN     HN   1529     0.310000     1.0080   ; qtot -8.160
  1530        CT1    104      GLN     CA   1530     0.070000    12.0110   ; qtot -8.090
  1531        HB1    104      GLN     HA   1531     0.090000     1.0080   ; qtot -8.000
  1532        CT2    104      GLN     CB   1532    -0.180000    12.0110   ; qtot -8.180
  1533        HA2    104      GLN    HB1   1533     0.090000     1.0080   ; qtot -8.090
  1534        HA2    104      GLN    HB2   1534     0.090000     1.0080   ; qtot -8.000
  1535        CT2    104      GLN     CG   1535    -0.180000    12.0110   ; qtot -8.180
  1536        HA2    104      GLN    HG1   1536     0.090000     1.0080   ; qtot -8.090
  1537        HA2    104      GLN    HG2   1537     0.090000     1.0080   ; qtot -8.000
  1538         CC    104      GLN     CD   1538     0.550000    12.0110   ; qtot -7.450
  1539          O    104      GLN    OE1   1539    -0.550000    15.9994   ; qtot -8.000
  1540        NH2    104      GLN    NE2   1540    -0.620000    14.0070   ; qtot -8.620
  1541          H    104      GLN   HE21   1541     0.320000     1.0080   ; qtot -8.300
  1542          H    104      GLN   HE22   1542     0.300000     1.0080   ; qtot -8.000
  1543          C    104      GLN      C   1543     0.510000    12.0110   ; qtot -7.490
  1544          O    104      GLN      O   1544    -0.510000    15.9994   ; qtot -8.000
  1545        NH1    105      HSD      N   1545    -0.470000    14.0070   ; qtot -8.470
  1546          H    105      HSD     HN   1546     0.310000     1.0080   ; qtot -8.160
  1547        CT1    105      HSD     CA   1547     0.070000    12.0110   ; qtot -8.090
  1548        HB1    105      HSD     HA   1548     0.090000     1.0080   ; qtot -8.000
  1549        CT2    105      HSD     CB   1549    -0.090000    12.0110   ; qtot -8.090
  1550        HA2    105      HSD    HB1   1550     0.090000     1.0080   ; qtot -8.000
  1551        HA2    105      HSD    HB2   1551     0.090000     1.0080   ; qtot -7.910
  1552        NR1    105      HSD    ND1   1552    -0.360000    14.0070   ; qtot -8.270
  1553          H    105      HSD    HD1   1553     0.320000     1.0080   ; qtot -7.950
  1554       CPH1    105      HSD     CG   1554    -0.050000    12.0110   ; qtot -8.000
  1555       CPH2    105      HSD    CE1   1555     0.250000    12.0110   ; qtot -7.750
  1556        HR1    105      HSD    HE1   1556     0.130000     1.0080   ; qtot -7.620
  1557        NR2    105      HSD    NE2   1557    -0.700000    14.0070   ; qtot -8.320
  1558       CPH1    105      HSD    CD2   1558     0.220000    12.0110   ; qtot -8.100
  1559        HR3    105      HSD    HD2   1559     0.100000     1.0080   ; qtot -8.000
  1560          C    105      HSD      C   1560     0.510000    12.0110   ; qtot -7.490
  1561          O    105      HSD      O   1561    -0.510000    15.9994   ; qtot -8.000
  1562        NH1    106      LYS      N   1562    -0.470000    14.0070   ; qtot -8.470
  1563          H    106      LYS     HN   1563     0.310000     1.0080   ; qtot -8.160
  1564        CT1    106      LYS     CA   1564     0.070000    12.0110   ; qtot -8.090
  1565        HB1    106      LYS     HA   1565     0.090000     1.0080   ; qtot -8.000
  1566        CT2    106      LYS     CB   1566    -0.180000    12.0110   ; qtot -8.180
  1567        HA2    106      LYS    HB1   1567     0.090000     1.0080   ; qtot -8.090
  1568        HA2    106      LYS    HB2   1568     0.090000     1.0080   ; qtot -8.000
  1569        CT2    106      LYS     CG   1569    -0.180000    12.0110   ; qtot -8.180
  1570        HA2    106      LYS    HG1   1570     0.090000     1.0080   ; qtot -8.090
  1571        HA2    106      LYS    HG2   1571     0.090000     1.0080   ; qtot -8.000
  1572        CT2    106      LYS     CD   1572    -0.180000    12.0110   ; qtot -8.180
  1573        HA2    106      LYS    HD1   1573     0.090000     1.0080   ; qtot -8.090
  1574        HA2    106      LYS    HD2   1574     0.090000     1.0080   ; qtot -8.000
  1575        CT2    106      LYS     CE   1575     0.210000    12.0110   ; qtot -7.790
  1576        HA2    106      LYS    HE1   1576     0.050000     1.0080   ; qtot -7.740
  1577        HA2    106      LYS    HE2   1577     0.050000     1.0080   ; qtot -7.690
  1578        NH3    106      LYS     NZ   1578    -0.300000    14.0070   ; qtot -7.990
  1579         HC    106      LYS    HZ1   1579     0.330000     1.0080   ; qtot -7.660
  1580         HC    106      LYS    HZ2   1580     0.330000     1.0080   ; qtot -7.330
  1581         HC    106      LYS    HZ3   1581     0.330000     1.0080   ; qtot -7.000
  1582          C    106      LYS      C   1582     0.510000    12.0110   ; qtot -6.490
  1583          O    106      LYS      O   1583    -0.510000    15.9994   ; qtot -7.000
  1584        NH1    107      ASP      N   1584    -0.470000    14.0070   ; qtot -7.470
  1585          H    107      ASP     HN   1585     0.310000     1.0080   ; qtot -7.160
  1586        CT1    107      ASP     CA   1586     0.070000    12.0110   ; qtot -7.090
  1587        HB1    107      ASP     HA   1587     0.090000     1.0080   ; qtot -7.000
  1588       CT2A    107      ASP     CB   1588    -0.280000    12.0110   ; qtot -7.280
  1589        HA2    107      ASP    HB1   1589     0.090000     1.0080   ; qtot -7.190
  1590        HA2    107      ASP    HB2   1590     0.090000     1.0080   ; qtot -7.100
  1591         CC    107      ASP     CG   1591     0.620000    12.0110   ; qtot -6.480
  1592         OC    107      ASP    OD1   1592    -0.760000    15.9994   ; qtot -7.240
  1593         OC    107      ASP    OD2   1593    -0.760000    15.9994   ; qtot -8.000
  1594          C    107      ASP      C   1594     0.510000    12.0110   ; qtot -7.490
  1595          O    107      ASP      O   1595    -0.510000    15.9994   ; qtot -8.000
  1596        NH1    108      ASP      N   1596    -0.470000    14.0070   ; qtot -8.470
  1597          H    108      ASP     HN   1597     0.310000     1.0080   ; qtot -8.160
  1598        CT1    108      ASP     CA   1598     0.070000    12.0110   ; qtot -8.090
  1599        HB1    108      ASP     HA   1599     0.090000     1.0080   ; qtot -8.000
  1600       CT2A    108      ASP     CB   1600    -0.280000    12.0110   ; qtot -8.280
  1601        HA2    108      ASP    HB1   1601     0.090000     1.0080   ; qtot -8.190
  1602        HA2    108      ASP    HB2   1602     0.090000     1.0080   ; qtot -8.100
  1603         CC    108      ASP     CG   1603     0.620000    12.0110   ; qtot -7.480
  1604         OC    108      ASP    OD1   1604    -0.760000    15.9994   ; qtot -8.240
  1605         OC    108      ASP    OD2   1605    -0.760000    15.9994   ; qtot -9.000
  1606          C    108      ASP      C   1606     0.510000    12.0110   ; qtot -8.490
  1607          O    108      ASP      O   1607    -0.510000    15.9994   ; qtot -9.000
  1608        NH1    109      ASN      N   1608    -0.470000    14.0070   ; qtot -9.470
  1609          H    109      ASN     HN   1609     0.310000     1.0080   ; qtot -9.160
  1610        CT1    109      ASN     CA   1610     0.070000    12.0110   ; qtot -9.090
  1611        HB1    109      ASN     HA   1611     0.090000     1.0080   ; qtot -9.000
  1612        CT2    109      ASN     CB   1612    -0.180000    12.0110   ; qtot -9.180
  1613        HA2    109      ASN    HB1   1613     0.090000     1.0080   ; qtot -9.090
  1614        HA2    109      ASN    HB2   1614     0.090000     1.0080   ; qtot -9.000
  1615         CC    109      ASN     CG   1615     0.550000    12.0110   ; qtot -8.450
  1616          O    109      ASN    OD1   1616    -0.550000    15.9994   ; qtot -9.000
  1617        NH2    109      ASN    ND2   1617    -0.620000    14.0070   ; qtot -9.620
  1618          H    109      ASN   HD21   1618     0.320000     1.0080   ; qtot -9.300
  1619          H    109      ASN   HD22   1619     0.300000     1.0080   ; qtot -9.000
  1620          C    109      ASN      C   1620     0.510000    12.0110   ; qtot -8.490
  1621          O    109      ASN      O   1621    -0.510000    15.9994   ; qtot -9.000
  1622          N    110      PRO      N   1622    -0.290000    14.0070   ; qtot -9.290
  1623        CP3    110      PRO     CD   1623     0.000000    12.0110   ; qtot -9.290
  1624        HA2    110      PRO    HD1   1624     0.090000     1.0080   ; qtot -9.200
  1625        HA2    110      PRO    HD2   1625     0.090000     1.0080   ; qtot -9.110
  1626        CP1    110      PRO     CA   1626     0.020000    12.0110   ; qtot -9.090
  1627        HB1    110      PRO     HA   1627     0.090000     1.0080   ; qtot -9.000
  1628        CP2    110      PRO     CB   1628    -0.180000    12.0110   ; qtot -9.180
  1629        HA2    110      PRO    HB1   1629     0.090000     1.0080   ; qtot -9.090
  1630        HA2    110      PRO    HB2   1630     0.090000     1.0080   ; qtot -9.000
  1631        CP2    110      PRO     CG   1631    -0.180000    12.0110   ; qtot -9.180
  1632        HA2    110      PRO    HG1   1632     0.090000     1.0080   ; qtot -9.090
  1633        HA2    110      PRO    HG2   1633     0.090000     1.0080   ; qtot -9.000
  1634          C    110      PRO      C   1634     0.510000    12.0110   ; qtot -8.490
  1635          O    110      PRO      O   1635    -0.510000    15.9994   ; qtot -9.000
  1636        NH1    111      ASN      N   1636    -0.470000    14.0070   ; qtot -9.470
  1637          H    111      ASN     HN   1637     0.310000     1.0080   ; qtot -9.160
  1638        CT1    111      ASN     CA   1638     0.070000    12.0110   ; qtot -9.090
  1639        HB1    111      ASN     HA   1639     0.090000     1.0080   ; qtot -9.000
  1640        CT2    111      ASN     CB   1640    -0.180000    12.0110   ; qtot -9.180
  1641        HA2    111      ASN    HB1   1641     0.090000     1.0080   ; qtot -9.090
  1642        HA2    111      ASN    HB2   1642     0.090000     1.0080   ; qtot -9.000
  1643         CC    111      ASN     CG   1643     0.550000    12.0110   ; qtot -8.450
  1644          O    111      ASN    OD1   1644    -0.550000    15.9994   ; qtot -9.000
  1645        NH2    111      ASN    ND2   1645    -0.620000    14.0070   ; qtot -9.620
  1646          H    111      ASN   HD21   1646     0.320000     1.0080   ; qtot -9.300
  1647          H    111      ASN   HD22   1647     0.300000     1.0080   ; qtot -9.000
  1648          C    111      ASN      C   1648     0.510000    12.0110   ; qtot -8.490
  1649          O    111      ASN      O   1649    -0.510000    15.9994   ; qtot -9.000
  1650        NH1    112      LEU      N   1650    -0.470000    14.0070   ; qtot -9.470
  1651          H    112      LEU     HN   1651     0.310000     1.0080   ; qtot -9.160
  1652        CT1    112      LEU     CA   1652     0.070000    12.0110   ; qtot -9.090
  1653        HB1    112      LEU     HA   1653     0.090000     1.0080   ; qtot -9.000
  1654        CT2    112      LEU     CB   1654    -0.180000    12.0110   ; qtot -9.180
  1655        HA2    112      LEU    HB1   1655     0.090000     1.0080   ; qtot -9.090
  1656        HA2    112      LEU    HB2   1656     0.090000     1.0080   ; qtot -9.000
  1657        CT1    112      LEU     CG   1657    -0.090000    12.0110   ; qtot -9.090
  1658        HA1    112      LEU     HG   1658     0.090000     1.0080   ; qtot -9.000
  1659        CT3    112      LEU    CD1   1659    -0.270000    12.0110   ; qtot -9.270
  1660        HA3    112      LEU   HD11   1660     0.090000     1.0080   ; qtot -9.180
  1661        HA3    112      LEU   HD12   1661     0.090000     1.0080   ; qtot -9.090
  1662        HA3    112      LEU   HD13   1662     0.090000     1.0080   ; qtot -9.000
  1663        CT3    112      LEU    CD2   1663    -0.270000    12.0110   ; qtot -9.270
  1664        HA3    112      LEU   HD21   1664     0.090000     1.0080   ; qtot -9.180
  1665        HA3    112      LEU   HD22   1665     0.090000     1.0080   ; qtot -9.090
  1666        HA3    112      LEU   HD23   1666     0.090000     1.0080   ; qtot -9.000
  1667          C    112      LEU      C   1667     0.510000    12.0110   ; qtot -8.490
  1668          O    112      LEU      O   1668    -0.510000    15.9994   ; qtot -9.000
  1669          N    113      PRO      N   1669    -0.290000    14.0070   ; qtot -9.290
  1670        CP3    113      PRO     CD   1670     0.000000    12.0110   ; qtot -9.290
  1671        HA2    113      PRO    HD1   1671     0.090000     1.0080   ; qtot -9.200
  1672        HA2    113      PRO    HD2   1672     0.090000     1.0080   ; qtot -9.110
  1673        CP1    113      PRO     CA   1673     0.020000    12.0110   ; qtot -9.090
  1674        HB1    113      PRO     HA   1674     0.090000     1.0080   ; qtot -9.000
  1675        CP2    113      PRO     CB   1675    -0.180000    12.0110   ; qtot -9.180
  1676        HA2    113      PRO    HB1   1676     0.090000     1.0080   ; qtot -9.090
  1677        HA2    113      PRO    HB2   1677     0.090000     1.0080   ; qtot -9.000
  1678        CP2    113      PRO     CG   1678    -0.180000    12.0110   ; qtot -9.180
  1679        HA2    113      PRO    HG1   1679     0.090000     1.0080   ; qtot -9.090
  1680        HA2    113      PRO    HG2   1680     0.090000     1.0080   ; qtot -9.000
  1681          C    113      PRO      C   1681     0.510000    12.0110   ; qtot -8.490
  1682          O    113      PRO      O   1682    -0.510000    15.9994   ; qtot -9.000
  1683        NH1    114      ARG      N   1683    -0.470000    14.0070   ; qtot -9.470
  1684          H    114      ARG     HN   1684     0.310000     1.0080   ; qtot -9.160
  1685        CT1    114      ARG     CA   1685     0.070000    12.0110   ; qtot -9.090
  1686        HB1    114      ARG     HA   1686     0.090000     1.0080   ; qtot -9.000
  1687        CT2    114      ARG     CB   1687    -0.180000    12.0110   ; qtot -9.180
  1688        HA2    114      ARG    HB1   1688     0.090000     1.0080   ; qtot -9.090
  1689        HA2    114      ARG    HB2   1689     0.090000     1.0080   ; qtot -9.000
  1690        CT2    114      ARG     CG   1690    -0.180000    12.0110   ; qtot -9.180
  1691        HA2    114      ARG    HG1   1691     0.090000     1.0080   ; qtot -9.090
  1692        HA2    114      ARG    HG2   1692     0.090000     1.0080   ; qtot -9.000
  1693        CT2    114      ARG     CD   1693     0.200000    12.0110   ; qtot -8.800
  1694        HA2    114      ARG    HD1   1694     0.090000     1.0080   ; qtot -8.710
  1695        HA2    114      ARG    HD2   1695     0.090000     1.0080   ; qtot -8.620
  1696        NC2    114      ARG     NE   1696    -0.700000    14.0070   ; qtot -9.320
  1697         HC    114      ARG     HE   1697     0.440000     1.0080   ; qtot -8.880
  1698          C    114      ARG     CZ   1698     0.640000    12.0110   ; qtot -8.240
  1699        NC2    114      ARG    NH1   1699    -0.800000    14.0070   ; qtot -9.040
  1700         HC    114      ARG   HH11   1700     0.460000     1.0080   ; qtot -8.580
  1701         HC    114      ARG   HH12   1701     0.460000     1.0080   ; qtot -8.120
  1702        NC2    114      ARG    NH2   1702    -0.800000    14.0070   ; qtot -8.920
  1703         HC    114      ARG   HH21   1703     0.460000     1.0080   ; qtot -8.460
  1704         HC    114      ARG   HH22   1704     0.460000     1.0080   ; qtot -8.000
  1705          C    114      ARG      C   1705     0.510000    12.0110   ; qtot -7.490
  1706          O    114      ARG      O   1706    -0.510000    15.9994   ; qtot -8.000
  1707        NH1    115      LEU      N   1707    -0.470000    14.0070   ; qtot -8.470
  1708          H    115      LEU     HN   1708     0.310000     1.0080   ; qtot -8.160
  1709        CT1    115      LEU     CA   1709     0.070000    12.0110   ; qtot -8.090
  1710        HB1    115      LEU     HA   1710     0.090000     1.0080   ; qtot -8.000
  1711        CT2    115      LEU     CB   1711    -0.180000    12.0110   ; qtot -8.180
  1712        HA2    115      LEU    HB1   1712     0.090000     1.0080   ; qtot -8.090
  1713        HA2    115      LEU    HB2   1713     0.090000     1.0080   ; qtot -8.000
  1714        CT1    115      LEU     CG   1714    -0.090000    12.0110   ; qtot -8.090
  1715        HA1    115      LEU     HG   1715     0.090000     1.0080   ; qtot -8.000
  1716        CT3    115      LEU    CD1   1716    -0.270000    12.0110   ; qtot -8.270
  1717        HA3    115      LEU   HD11   1717     0.090000     1.0080   ; qtot -8.180
  1718        HA3    115      LEU   HD12   1718     0.090000     1.0080   ; qtot -8.090
  1719        HA3    115      LEU   HD13   1719     0.090000     1.0080   ; qtot -8.000
  1720        CT3    115      LEU    CD2   1720    -0.270000    12.0110   ; qtot -8.270
  1721        HA3    115      LEU   HD21   1721     0.090000     1.0080   ; qtot -8.180
  1722        HA3    115      LEU   HD22   1722     0.090000     1.0080   ; qtot -8.090
  1723        HA3    115      LEU   HD23   1723     0.090000     1.0080   ; qtot -8.000
  1724          C    115      LEU      C   1724     0.510000    12.0110   ; qtot -7.490
  1725          O    115      LEU      O   1725    -0.510000    15.9994   ; qtot -8.000
  1726        NH1    116      VAL      N   1726    -0.470000    14.0070   ; qtot -8.470
  1727          H    116      VAL     HN   1727     0.310000     1.0080   ; qtot -8.160
  1728        CT1    116      VAL     CA   1728     0.070000    12.0110   ; qtot -8.090
  1729        HB1    116      VAL     HA   1729     0.090000     1.0080   ; qtot -8.000
  1730        CT1    116      VAL     CB   1730    -0.090000    12.0110   ; qtot -8.090
  1731        HA1    116      VAL     HB   1731     0.090000     1.0080   ; qtot -8.000
  1732        CT3    116      VAL    CG1   1732    -0.270000    12.0110   ; qtot -8.270
  1733        HA3    116      VAL   HG11   1733     0.090000     1.0080   ; qtot -8.180
  1734        HA3    116      VAL   HG12   1734     0.090000     1.0080   ; qtot -8.090
  1735        HA3    116      VAL   HG13   1735     0.090000     1.0080   ; qtot -8.000
  1736        CT3    116      VAL    CG2   1736    -0.270000    12.0110   ; qtot -8.270
  1737        HA3    116      VAL   HG21   1737     0.090000     1.0080   ; qtot -8.180
  1738        HA3    116      VAL   HG22   1738     0.090000     1.0080   ; qtot -8.090
  1739        HA3    116      VAL   HG23   1739     0.090000     1.0080   ; qtot -8.000
  1740          C    116      VAL      C   1740     0.510000    12.0110   ; qtot -7.490
  1741          O    116      VAL      O   1741    -0.510000    15.9994   ; qtot -8.000
  1742        NH1    117      ARG      N   1742    -0.470000    14.0070   ; qtot -8.470
  1743          H    117      ARG     HN   1743     0.310000     1.0080   ; qtot -8.160
  1744        CT1    117      ARG     CA   1744     0.070000    12.0110   ; qtot -8.090
  1745        HB1    117      ARG     HA   1745     0.090000     1.0080   ; qtot -8.000
  1746        CT2    117      ARG     CB   1746    -0.180000    12.0110   ; qtot -8.180
  1747        HA2    117      ARG    HB1   1747     0.090000     1.0080   ; qtot -8.090
  1748        HA2    117      ARG    HB2   1748     0.090000     1.0080   ; qtot -8.000
  1749        CT2    117      ARG     CG   1749    -0.180000    12.0110   ; qtot -8.180
  1750        HA2    117      ARG    HG1   1750     0.090000     1.0080   ; qtot -8.090
  1751        HA2    117      ARG    HG2   1751     0.090000     1.0080   ; qtot -8.000
  1752        CT2    117      ARG     CD   1752     0.200000    12.0110   ; qtot -7.800
  1753        HA2    117      ARG    HD1   1753     0.090000     1.0080   ; qtot -7.710
  1754        HA2    117      ARG    HD2   1754     0.090000     1.0080   ; qtot -7.620
  1755        NC2    117      ARG     NE   1755    -0.700000    14.0070   ; qtot -8.320
  1756         HC    117      ARG     HE   1756     0.440000     1.0080   ; qtot -7.880
  1757          C    117      ARG     CZ   1757     0.640000    12.0110   ; qtot -7.240
  1758        NC2    117      ARG    NH1   1758    -0.800000    14.0070   ; qtot -8.040
  1759         HC    117      ARG   HH11   1759     0.460000     1.0080   ; qtot -7.580
  1760         HC    117      ARG   HH12   1760     0.460000     1.0080   ; qtot -7.120
  1761        NC2    117      ARG    NH2   1761    -0.800000    14.0070   ; qtot -7.920
  1762         HC    117      ARG   HH21   1762     0.460000     1.0080   ; qtot -7.460
  1763         HC    117      ARG   HH22   1763     0.460000     1.0080   ; qtot -7.000
  1764          C    117      ARG      C   1764     0.510000    12.0110   ; qtot -6.490
  1765          O    117      ARG      O   1765    -0.510000    15.9994   ; qtot -7.000
  1766          N    118      PRO      N   1766    -0.290000    14.0070   ; qtot -7.290
  1767        CP3    118      PRO     CD   1767     0.000000    12.0110   ; qtot -7.290
  1768        HA2    118      PRO    HD1   1768     0.090000     1.0080   ; qtot -7.200
  1769        HA2    118      PRO    HD2   1769     0.090000     1.0080   ; qtot -7.110
  1770        CP1    118      PRO     CA   1770     0.020000    12.0110   ; qtot -7.090
  1771        HB1    118      PRO     HA   1771     0.090000     1.0080   ; qtot -7.000
  1772        CP2    118      PRO     CB   1772    -0.180000    12.0110   ; qtot -7.180
  1773        HA2    118      PRO    HB1   1773     0.090000     1.0080   ; qtot -7.090
  1774        HA2    118      PRO    HB2   1774     0.090000     1.0080   ; qtot -7.000
  1775        CP2    118      PRO     CG   1775    -0.180000    12.0110   ; qtot -7.180
  1776        HA2    118      PRO    HG1   1776     0.090000     1.0080   ; qtot -7.090
  1777        HA2    118      PRO    HG2   1777     0.090000     1.0080   ; qtot -7.000
  1778          C    118      PRO      C   1778     0.510000    12.0110   ; qtot -6.490
  1779          O    118      PRO      O   1779    -0.510000    15.9994   ; qtot -7.000
  1780        NH1    119      GLU      N   1780    -0.470000    14.0070   ; qtot -7.470
  1781          H    119      GLU     HN   1781     0.310000     1.0080   ; qtot -7.160
  1782        CT1    119      GLU     CA   1782     0.070000    12.0110   ; qtot -7.090
  1783        HB1    119      GLU     HA   1783     0.090000     1.0080   ; qtot -7.000
  1784       CT2A    119      GLU     CB   1784    -0.180000    12.0110   ; qtot -7.180
  1785        HA2    119      GLU    HB1   1785     0.090000     1.0080   ; qtot -7.090
  1786        HA2    119      GLU    HB2   1786     0.090000     1.0080   ; qtot -7.000
  1787        CT2    119      GLU     CG   1787    -0.280000    12.0110   ; qtot -7.280
  1788        HA2    119      GLU    HG1   1788     0.090000     1.0080   ; qtot -7.190
  1789        HA2    119      GLU    HG2   1789     0.090000     1.0080   ; qtot -7.100
  1790         CC    119      GLU     CD   1790     0.620000    12.0110   ; qtot -6.480
  1791         OC    119      GLU    OE1   1791    -0.760000    15.9994   ; qtot -7.240
  1792         OC    119      GLU    OE2   1792    -0.760000    15.9994   ; qtot -8.000
  1793          C    119      GLU      C   1793     0.510000    12.0110   ; qtot -7.490
  1794          O    119      GLU      O   1794    -0.510000    15.9994   ; qtot -8.000
  1795        NH1    120      VAL      N   1795    -0.470000    14.0070   ; qtot -8.470
  1796          H    120      VAL     HN   1796     0.310000     1.0080   ; qtot -8.160
  1797        CT1    120      VAL     CA   1797     0.070000    12.0110   ; qtot -8.090
  1798        HB1    120      VAL     HA   1798     0.090000     1.0080   ; qtot -8.000
  1799        CT1    120      VAL     CB   1799    -0.090000    12.0110   ; qtot -8.090
  1800        HA1    120      VAL     HB   1800     0.090000     1.0080   ; qtot -8.000
  1801        CT3    120      VAL    CG1   1801    -0.270000    12.0110   ; qtot -8.270
  1802        HA3    120      VAL   HG11   1802     0.090000     1.0080   ; qtot -8.180
  1803        HA3    120      VAL   HG12   1803     0.090000     1.0080   ; qtot -8.090
  1804        HA3    120      VAL   HG13   1804     0.090000     1.0080   ; qtot -8.000
  1805        CT3    120      VAL    CG2   1805    -0.270000    12.0110   ; qtot -8.270
  1806        HA3    120      VAL   HG21   1806     0.090000     1.0080   ; qtot -8.180
  1807        HA3    120      VAL   HG22   1807     0.090000     1.0080   ; qtot -8.090
  1808        HA3    120      VAL   HG23   1808     0.090000     1.0080   ; qtot -8.000
  1809          C    120      VAL      C   1809     0.510000    12.0110   ; qtot -7.490
  1810          O    120      VAL      O   1810    -0.510000    15.9994   ; qtot -8.000
  1811        NH1    121      ASP      N   1811    -0.470000    14.0070   ; qtot -8.470
  1812          H    121      ASP     HN   1812     0.310000     1.0080   ; qtot -8.160
  1813        CT1    121      ASP     CA   1813     0.070000    12.0110   ; qtot -8.090
  1814        HB1    121      ASP     HA   1814     0.090000     1.0080   ; qtot -8.000
  1815       CT2A    121      ASP     CB   1815    -0.280000    12.0110   ; qtot -8.280
  1816        HA2    121      ASP    HB1   1816     0.090000     1.0080   ; qtot -8.190
  1817        HA2    121      ASP    HB2   1817     0.090000     1.0080   ; qtot -8.100
  1818         CC    121      ASP     CG   1818     0.620000    12.0110   ; qtot -7.480
  1819         OC    121      ASP    OD1   1819    -0.760000    15.9994   ; qtot -8.240
  1820         OC    121      ASP    OD2   1820    -0.760000    15.9994   ; qtot -9.000
  1821          C    121      ASP      C   1821     0.510000    12.0110   ; qtot -8.490
  1822          O    121      ASP      O   1822    -0.510000    15.9994   ; qtot -9.000
  1823        NH1    122      VAL      N   1823    -0.470000    14.0070   ; qtot -9.470
  1824          H    122      VAL     HN   1824     0.310000     1.0080   ; qtot -9.160
  1825        CT1    122      VAL     CA   1825     0.070000    12.0110   ; qtot -9.090
  1826        HB1    122      VAL     HA   1826     0.090000     1.0080   ; qtot -9.000
  1827        CT1    122      VAL     CB   1827    -0.090000    12.0110   ; qtot -9.090
  1828        HA1    122      VAL     HB   1828     0.090000     1.0080   ; qtot -9.000
  1829        CT3    122      VAL    CG1   1829    -0.270000    12.0110   ; qtot -9.270
  1830        HA3    122      VAL   HG11   1830     0.090000     1.0080   ; qtot -9.180
  1831        HA3    122      VAL   HG12   1831     0.090000     1.0080   ; qtot -9.090
  1832        HA3    122      VAL   HG13   1832     0.090000     1.0080   ; qtot -9.000
  1833        CT3    122      VAL    CG2   1833    -0.270000    12.0110   ; qtot -9.270
  1834        HA3    122      VAL   HG21   1834     0.090000     1.0080   ; qtot -9.180
  1835        HA3    122      VAL   HG22   1835     0.090000     1.0080   ; qtot -9.090
  1836        HA3    122      VAL   HG23   1836     0.090000     1.0080   ; qtot -9.000
  1837          C    122      VAL      C   1837     0.510000    12.0110   ; qtot -8.490
  1838          O    122      VAL      O   1838    -0.510000    15.9994   ; qtot -9.000
  1839        NH1    123      MET      N   1839    -0.470000    14.0070   ; qtot -9.470
  1840          H    123      MET     HN   1840     0.310000     1.0080   ; qtot -9.160
  1841        CT1    123      MET     CA   1841     0.070000    12.0110   ; qtot -9.090
  1842        HB1    123      MET     HA   1842     0.090000     1.0080   ; qtot -9.000
  1843        CT2    123      MET     CB   1843    -0.180000    12.0110   ; qtot -9.180
  1844        HA2    123      MET    HB1   1844     0.090000     1.0080   ; qtot -9.090
  1845        HA2    123      MET    HB2   1845     0.090000     1.0080   ; qtot -9.000
  1846        CT2    123      MET     CG   1846    -0.140000    12.0110   ; qtot -9.140
  1847        HA2    123      MET    HG1   1847     0.090000     1.0080   ; qtot -9.050
  1848        HA2    123      MET    HG2   1848     0.090000     1.0080   ; qtot -8.960
  1849          S    123      MET     SD   1849    -0.090000    32.0600   ; qtot -9.050
  1850        CT3    123      MET     CE   1850    -0.220000    12.0110   ; qtot -9.270
  1851        HA3    123      MET    HE1   1851     0.090000     1.0080   ; qtot -9.180
  1852        HA3    123      MET    HE2   1852     0.090000     1.0080   ; qtot -9.090
  1853        HA3    123      MET    HE3   1853     0.090000     1.0080   ; qtot -9.000
  1854          C    123      MET      C   1854     0.510000    12.0110   ; qtot -8.490
  1855          O    123      MET      O   1855    -0.510000    15.9994   ; qtot -9.000
  1856        NH1    124      CYS      N   1856    -0.470000    14.0070   ; qtot -9.470
  1857          H    124      CYS     HN   1857     0.310000     1.0080   ; qtot -9.160
  1858        CT1    124      CYS     CA   1858     0.070000    12.0110   ; qtot -9.090
  1859        HB1    124      CYS     HA   1859     0.090000     1.0080   ; qtot -9.000
  1860        CT2    124      CYS     CB   1860    -0.100000    12.0110   ; qtot -9.100
  1861        HA2    124      CYS    HB1   1861     0.090000     1.0080   ; qtot -9.010
  1862        HA2    124      CYS    HB2   1862     0.090000     1.0080   ; qtot -8.920
  1863         SM    124      CYS     SG   1863    -0.080000    32.0600   ; qtot -9.000
  1864          C    124      CYS      C   1864     0.510000    12.0110   ; qtot -8.490
  1865          O    124      CYS      O   1865    -0.510000    15.9994   ; qtot -9.000
  1866        NH1    125      THR      N   1866    -0.470000    14.0070   ; qtot -9.470
  1867          H    125      THR     HN   1867     0.310000     1.0080   ; qtot -9.160
  1868        CT1    125      THR     CA   1868     0.070000    12.0110   ; qtot -9.090
  1869        HB1    125      THR     HA   1869     0.090000     1.0080   ; qtot -9.000
  1870        CT1    125      THR     CB   1870     0.140000    12.0110   ; qtot -8.860
  1871        HA1    125      THR     HB   1871     0.090000     1.0080   ; qtot -8.770
  1872        OH1    125      THR    OG1   1872    -0.660000    15.9994   ; qtot -9.430
  1873          H    125      THR    HG1   1873     0.430000     1.0080   ; qtot -9.000
  1874        CT3    125      THR    CG2   1874    -0.270000    12.0110   ; qtot -9.270
  1875        HA3    125      THR   HG21   1875     0.090000     1.0080   ; qtot -9.180
  1876        HA3    125      THR   HG22   1876     0.090000     1.0080   ; qtot -9.090
  1877        HA3    125      THR   HG23   1877     0.090000     1.0080   ; qtot -9.000
  1878          C    125      THR      C   1878     0.510000    12.0110   ; qtot -8.490
  1879          O    125      THR      O   1879    -0.510000    15.9994   ; qtot -9.000
  1880        NH1    126      ALA      N   1880    -0.470000    14.0070   ; qtot -9.470
  1881          H    126      ALA     HN   1881     0.310000     1.0080   ; qtot -9.160
  1882        CT1    126      ALA     CA   1882     0.070000    12.0110   ; qtot -9.090
  1883        HB1    126      ALA     HA   1883     0.090000     1.0080   ; qtot -9.000
  1884        CT3    126      ALA     CB   1884    -0.270000    12.0110   ; qtot -9.270
  1885        HA3    126      ALA    HB1   1885     0.090000     1.0080   ; qtot -9.180
  1886        HA3    126      ALA    HB2   1886     0.090000     1.0080   ; qtot -9.090
  1887        HA3    126      ALA    HB3   1887     0.090000     1.0080   ; qtot -9.000
  1888          C    126      ALA      C   1888     0.510000    12.0110   ; qtot -8.490
  1889          O    126      ALA      O   1889    -0.510000    15.9994   ; qtot -9.000
  1890        NH1    127      PHE      N   1890    -0.470000    14.0070   ; qtot -9.470
  1891          H    127      PHE     HN   1891     0.310000     1.0080   ; qtot -9.160
  1892        CT1    127      PHE     CA   1892     0.070000    12.0110   ; qtot -9.090
  1893        HB1    127      PHE     HA   1893     0.090000     1.0080   ; qtot -9.000
  1894        CT2    127      PHE     CB   1894    -0.180000    12.0110   ; qtot -9.180
  1895        HA2    127      PHE    HB1   1895     0.090000     1.0080   ; qtot -9.090
  1896        HA2    127      PHE    HB2   1896     0.090000     1.0080   ; qtot -9.000
  1897         CA    127      PHE     CG   1897     0.000000    12.0110   ; qtot -9.000
  1898         CA    127      PHE    CD1   1898    -0.115000    12.0110   ; qtot -9.115
  1899         HP    127      PHE    HD1   1899     0.115000     1.0080   ; qtot -9.000
  1900         CA    127      PHE    CE1   1900    -0.115000    12.0110   ; qtot -9.115
  1901         HP    127      PHE    HE1   1901     0.115000     1.0080   ; qtot -9.000
  1902         CA    127      PHE     CZ   1902    -0.115000    12.0110   ; qtot -9.115
  1903         HP    127      PHE     HZ   1903     0.115000     1.0080   ; qtot -9.000
  1904         CA    127      PHE    CD2   1904    -0.115000    12.0110   ; qtot -9.115
  1905         HP    127      PHE    HD2   1905     0.115000     1.0080   ; qtot -9.000
  1906         CA    127      PHE    CE2   1906    -0.115000    12.0110   ; qtot -9.115
  1907         HP    127      PHE    HE2   1907     0.115000     1.0080   ; qtot -9.000
  1908          C    127      PHE      C   1908     0.510000    12.0110   ; qtot -8.490
  1909          O    127      PHE      O   1909    -0.510000    15.9994   ; qtot -9.000
  1910        NH1    128      HSD      N   1910    -0.470000    14.0070   ; qtot -9.470
  1911          H    128      HSD     HN   1911     0.310000     1.0080   ; qtot -9.160
  1912        CT1    128      HSD     CA   1912     0.070000    12.0110   ; qtot -9.090
  1913        HB1    128      HSD     HA   1913     0.090000     1.0080   ; qtot -9.000
  1914        CT2    128      HSD     CB   1914    -0.090000    12.0110   ; qtot -9.090
  1915        HA2    128      HSD    HB1   1915     0.090000     1.0080   ; qtot -9.000
  1916        HA2    128      HSD    HB2   1916     0.090000     1.0080   ; qtot -8.910
  1917        NR1    128      HSD    ND1   1917    -0.360000    14.0070   ; qtot -9.270
  1918          H    128      HSD    HD1   1918     0.320000     1.0080   ; qtot -8.950
  1919       CPH1    128      HSD     CG   1919    -0.050000    12.0110   ; qtot -9.000
  1920       CPH2    128      HSD    CE1   1920     0.250000    12.0110   ; qtot -8.750
  1921        HR1    128      HSD    HE1   1921     0.130000     1.0080   ; qtot -8.620
  1922        NR2    128      HSD    NE2   1922    -0.700000    14.0070   ; qtot -9.320
  1923       CPH1    128      HSD    CD2   1923     0.220000    12.0110   ; qtot -9.100
  1924        HR3    128      HSD    HD2   1924     0.100000     1.0080   ; qtot -9.000
  1925          C    128      HSD      C   1925     0.510000    12.0110   ; qtot -8.490
  1926          O    128      HSD      O   1926    -0.510000    15.9994   ; qtot -9.000
  1927        NH1    129      ASP      N   1927    -0.470000    14.0070   ; qtot -9.470
  1928          H    129      ASP     HN   1928     0.310000     1.0080   ; qtot -9.160
  1929        CT1    129      ASP     CA   1929     0.070000    12.0110   ; qtot -9.090
  1930        HB1    129      ASP     HA   1930     0.090000     1.0080   ; qtot -9.000
  1931       CT2A    129      ASP     CB   1931    -0.280000    12.0110   ; qtot -9.280
  1932        HA2    129      ASP    HB1   1932     0.090000     1.0080   ; qtot -9.190
  1933        HA2    129      ASP    HB2   1933     0.090000     1.0080   ; qtot -9.100
  1934         CC    129      ASP     CG   1934     0.620000    12.0110   ; qtot -8.480
  1935         OC    129      ASP    OD1   1935    -0.760000    15.9994   ; qtot -9.240
  1936         OC    129      ASP    OD2   1936    -0.760000    15.9994   ; qtot -10.000
  1937          C    129      ASP      C   1937     0.510000    12.0110   ; qtot -9.490
  1938          O    129      ASP      O   1938    -0.510000    15.9994   ; qtot -10.000
  1939        NH1    130      ASN      N   1939    -0.470000    14.0070   ; qtot -10.470
  1940          H    130      ASN     HN   1940     0.310000     1.0080   ; qtot -10.160
  1941        CT1    130      ASN     CA   1941     0.070000    12.0110   ; qtot -10.090
  1942        HB1    130      ASN     HA   1942     0.090000     1.0080   ; qtot -10.000
  1943        CT2    130      ASN     CB   1943    -0.180000    12.0110   ; qtot -10.180
  1944        HA2    130      ASN    HB1   1944     0.090000     1.0080   ; qtot -10.090
  1945        HA2    130      ASN    HB2   1945     0.090000     1.0080   ; qtot -10.000
  1946         CC    130      ASN     CG   1946     0.550000    12.0110   ; qtot -9.450
  1947          O    130      ASN    OD1   1947    -0.550000    15.9994   ; qtot -10.000
  1948        NH2    130      ASN    ND2   1948    -0.620000    14.0070   ; qtot -10.620
  1949          H    130      ASN   HD21   1949     0.320000     1.0080   ; qtot -10.300
  1950          H    130      ASN   HD22   1950     0.300000     1.0080   ; qtot -10.000
  1951          C    130      ASN      C   1951     0.510000    12.0110   ; qtot -9.490
  1952          O    130      ASN      O   1952    -0.510000    15.9994   ; qtot -10.000
  1953        NH1    131      GLU      N   1953    -0.470000    14.0070   ; qtot -10.470
  1954          H    131      GLU     HN   1954     0.310000     1.0080   ; qtot -10.160
  1955        CT1    131      GLU     CA   1955     0.070000    12.0110   ; qtot -10.090
  1956        HB1    131      GLU     HA   1956     0.090000     1.0080   ; qtot -10.000
  1957       CT2A    131      GLU     CB   1957    -0.180000    12.0110   ; qtot -10.180
  1958        HA2    131      GLU    HB1   1958     0.090000     1.0080   ; qtot -10.090
  1959        HA2    131      GLU    HB2   1959     0.090000     1.0080   ; qtot -10.000
  1960        CT2    131      GLU     CG   1960    -0.280000    12.0110   ; qtot -10.280
  1961        HA2    131      GLU    HG1   1961     0.090000     1.0080   ; qtot -10.190
  1962        HA2    131      GLU    HG2   1962     0.090000     1.0080   ; qtot -10.100
  1963         CC    131      GLU     CD   1963     0.620000    12.0110   ; qtot -9.480
  1964         OC    131      GLU    OE1   1964    -0.760000    15.9994   ; qtot -10.240
  1965         OC    131      GLU    OE2   1965    -0.760000    15.9994   ; qtot -11.000
  1966          C    131      GLU      C   1966     0.510000    12.0110   ; qtot -10.490
  1967          O    131      GLU      O   1967    -0.510000    15.9994   ; qtot -11.000
  1968        NH1    132      GLU      N   1968    -0.470000    14.0070   ; qtot -11.470
  1969          H    132      GLU     HN   1969     0.310000     1.0080   ; qtot -11.160
  1970        CT1    132      GLU     CA   1970     0.070000    12.0110   ; qtot -11.090
  1971        HB1    132      GLU     HA   1971     0.090000     1.0080   ; qtot -11.000
  1972       CT2A    132      GLU     CB   1972    -0.180000    12.0110   ; qtot -11.180
  1973        HA2    132      GLU    HB1   1973     0.090000     1.0080   ; qtot -11.090
  1974        HA2    132      GLU    HB2   1974     0.090000     1.0080   ; qtot -11.000
  1975        CT2    132      GLU     CG   1975    -0.280000    12.0110   ; qtot -11.280
  1976        HA2    132      GLU    HG1   1976     0.090000     1.0080   ; qtot -11.190
  1977        HA2    132      GLU    HG2   1977     0.090000     1.0080   ; qtot -11.100
  1978         CC    132      GLU     CD   1978     0.620000    12.0110   ; qtot -10.480
  1979         OC    132      GLU    OE1   1979    -0.760000    15.9994   ; qtot -11.240
  1980         OC    132      GLU    OE2   1980    -0.760000    15.9994   ; qtot -12.000
  1981          C    132      GLU      C   1981     0.510000    12.0110   ; qtot -11.490
  1982          O    132      GLU      O   1982    -0.510000    15.9994   ; qtot -12.000
  1983        NH1    133      THR      N   1983    -0.470000    14.0070   ; qtot -12.470
  1984          H    133      THR     HN   1984     0.310000     1.0080   ; qtot -12.160
  1985        CT1    133      THR     CA   1985     0.070000    12.0110   ; qtot -12.090
  1986        HB1    133      THR     HA   1986     0.090000     1.0080   ; qtot -12.000
  1987        CT1    133      THR     CB   1987     0.140000    12.0110   ; qtot -11.860
  1988        HA1    133      THR     HB   1988     0.090000     1.0080   ; qtot -11.770
  1989        OH1    133      THR    OG1   1989    -0.660000    15.9994   ; qtot -12.430
  1990          H    133      THR    HG1   1990     0.430000     1.0080   ; qtot -12.000
  1991        CT3    133      THR    CG2   1991    -0.270000    12.0110   ; qtot -12.270
  1992        HA3    133      THR   HG21   1992     0.090000     1.0080   ; qtot -12.180
  1993        HA3    133      THR   HG22   1993     0.090000     1.0080   ; qtot -12.090
  1994        HA3    133      THR   HG23   1994     0.090000     1.0080   ; qtot -12.000
  1995          C    133      THR      C   1995     0.510000    12.0110   ; qtot -11.490
  1996          O    133      THR      O   1996    -0.510000    15.9994   ; qtot -12.000
  1997        NH1    134      PHE      N   1997    -0.470000    14.0070   ; qtot -12.470
  1998          H    134      PHE     HN   1998     0.310000     1.0080   ; qtot -12.160
  1999        CT1    134      PHE     CA   1999     0.070000    12.0110   ; qtot -12.090
  2000        HB1    134      PHE     HA   2000     0.090000     1.0080   ; qtot -12.000
  2001        CT2    134      PHE     CB   2001    -0.180000    12.0110   ; qtot -12.180
  2002        HA2    134      PHE    HB1   2002     0.090000     1.0080   ; qtot -12.090
  2003        HA2    134      PHE    HB2   2003     0.090000     1.0080   ; qtot -12.000
  2004         CA    134      PHE     CG   2004     0.000000    12.0110   ; qtot -12.000
  2005         CA    134      PHE    CD1   2005    -0.115000    12.0110   ; qtot -12.115
  2006         HP    134      PHE    HD1   2006     0.115000     1.0080   ; qtot -12.000
  2007         CA    134      PHE    CE1   2007    -0.115000    12.0110   ; qtot -12.115
  2008         HP    134      PHE    HE1   2008     0.115000     1.0080   ; qtot -12.000
  2009         CA    134      PHE     CZ   2009    -0.115000    12.0110   ; qtot -12.115
  2010         HP    134      PHE     HZ   2010     0.115000     1.0080   ; qtot -12.000
  2011         CA    134      PHE    CD2   2011    -0.115000    12.0110   ; qtot -12.115
  2012         HP    134      PHE    HD2   2012     0.115000     1.0080   ; qtot -12.000
  2013         CA    134      PHE    CE2   2013    -0.115000    12.0110   ; qtot -12.115
  2014         HP    134      PHE    HE2   2014     0.115000     1.0080   ; qtot -12.000
  2015          C    134      PHE      C   2015     0.510000    12.0110   ; qtot -11.490
  2016          O    134      PHE      O   2016    -0.510000    15.9994   ; qtot -12.000
  2017        NH1    135      LEU      N   2017    -0.470000    14.0070   ; qtot -12.470
  2018          H    135      LEU     HN   2018     0.310000     1.0080   ; qtot -12.160
  2019        CT1    135      LEU     CA   2019     0.070000    12.0110   ; qtot -12.090
  2020        HB1    135      LEU     HA   2020     0.090000     1.0080   ; qtot -12.000
  2021        CT2    135      LEU     CB   2021    -0.180000    12.0110   ; qtot -12.180
  2022        HA2    135      LEU    HB1   2022     0.090000     1.0080   ; qtot -12.090
  2023        HA2    135      LEU    HB2   2023     0.090000     1.0080   ; qtot -12.000
  2024        CT1    135      LEU     CG   2024    -0.090000    12.0110   ; qtot -12.090
  2025        HA1    135      LEU     HG   2025     0.090000     1.0080   ; qtot -12.000
  2026        CT3    135      LEU    CD1   2026    -0.270000    12.0110   ; qtot -12.270
  2027        HA3    135      LEU   HD11   2027     0.090000     1.0080   ; qtot -12.180
  2028        HA3    135      LEU   HD12   2028     0.090000     1.0080   ; qtot -12.090
  2029        HA3    135      LEU   HD13   2029     0.090000     1.0080   ; qtot -12.000
  2030        CT3    135      LEU    CD2   2030    -0.270000    12.0110   ; qtot -12.270
  2031        HA3    135      LEU   HD21   2031     0.090000     1.0080   ; qtot -12.180
  2032        HA3    135      LEU   HD22   2032     0.090000     1.0080   ; qtot -12.090
  2033        HA3    135      LEU   HD23   2033     0.090000     1.0080   ; qtot -12.000
  2034          C    135      LEU      C   2034     0.510000    12.0110   ; qtot -11.490
  2035          O    135      LEU      O   2035    -0.510000    15.9994   ; qtot -12.000
  2036        NH1    136      LYS      N   2036    -0.470000    14.0070   ; qtot -12.470
  2037          H    136      LYS     HN   2037     0.310000     1.0080   ; qtot -12.160
  2038        CT1    136      LYS     CA   2038     0.070000    12.0110   ; qtot -12.090
  2039        HB1    136      LYS     HA   2039     0.090000     1.0080   ; qtot -12.000
  2040        CT2    136      LYS     CB   2040    -0.180000    12.0110   ; qtot -12.180
  2041        HA2    136      LYS    HB1   2041     0.090000     1.0080   ; qtot -12.090
  2042        HA2    136      LYS    HB2   2042     0.090000     1.0080   ; qtot -12.000
  2043        CT2    136      LYS     CG   2043    -0.180000    12.0110   ; qtot -12.180
  2044        HA2    136      LYS    HG1   2044     0.090000     1.0080   ; qtot -12.090
  2045        HA2    136      LYS    HG2   2045     0.090000     1.0080   ; qtot -12.000
  2046        CT2    136      LYS     CD   2046    -0.180000    12.0110   ; qtot -12.180
  2047        HA2    136      LYS    HD1   2047     0.090000     1.0080   ; qtot -12.090
  2048        HA2    136      LYS    HD2   2048     0.090000     1.0080   ; qtot -12.000
  2049        CT2    136      LYS     CE   2049     0.210000    12.0110   ; qtot -11.790
  2050        HA2    136      LYS    HE1   2050     0.050000     1.0080   ; qtot -11.740
  2051        HA2    136      LYS    HE2   2051     0.050000     1.0080   ; qtot -11.690
  2052        NH3    136      LYS     NZ   2052    -0.300000    14.0070   ; qtot -11.990
  2053         HC    136      LYS    HZ1   2053     0.330000     1.0080   ; qtot -11.660
  2054         HC    136      LYS    HZ2   2054     0.330000     1.0080   ; qtot -11.330
  2055         HC    136      LYS    HZ3   2055     0.330000     1.0080   ; qtot -11.000
  2056          C    136      LYS      C   2056     0.510000    12.0110   ; qtot -10.490
  2057          O    136      LYS      O   2057    -0.510000    15.9994   ; qtot -11.000
  2058        NH1    137      LYS      N   2058    -0.470000    14.0070   ; qtot -11.470
  2059          H    137      LYS     HN   2059     0.310000     1.0080   ; qtot -11.160
  2060        CT1    137      LYS     CA   2060     0.070000    12.0110   ; qtot -11.090
  2061        HB1    137      LYS     HA   2061     0.090000     1.0080   ; qtot -11.000
  2062        CT2    137      LYS     CB   2062    -0.180000    12.0110   ; qtot -11.180
  2063        HA2    137      LYS    HB1   2063     0.090000     1.0080   ; qtot -11.090
  2064        HA2    137      LYS    HB2   2064     0.090000     1.0080   ; qtot -11.000
  2065        CT2    137      LYS     CG   2065    -0.180000    12.0110   ; qtot -11.180
  2066        HA2    137      LYS    HG1   2066     0.090000     1.0080   ; qtot -11.090
  2067        HA2    137      LYS    HG2   2067     0.090000     1.0080   ; qtot -11.000
  2068        CT2    137      LYS     CD   2068    -0.180000    12.0110   ; qtot -11.180
  2069        HA2    137      LYS    HD1   2069     0.090000     1.0080   ; qtot -11.090
  2070        HA2    137      LYS    HD2   2070     0.090000     1.0080   ; qtot -11.000
  2071        CT2    137      LYS     CE   2071     0.210000    12.0110   ; qtot -10.790
  2072        HA2    137      LYS    HE1   2072     0.050000     1.0080   ; qtot -10.740
  2073        HA2    137      LYS    HE2   2073     0.050000     1.0080   ; qtot -10.690
  2074        NH3    137      LYS     NZ   2074    -0.300000    14.0070   ; qtot -10.990
  2075         HC    137      LYS    HZ1   2075     0.330000     1.0080   ; qtot -10.660
  2076         HC    137      LYS    HZ2   2076     0.330000     1.0080   ; qtot -10.330
  2077         HC    137      LYS    HZ3   2077     0.330000     1.0080   ; qtot -10.000
  2078          C    137      LYS      C   2078     0.510000    12.0110   ; qtot -9.490
  2079          O    137      LYS      O   2079    -0.510000    15.9994   ; qtot -10.000
  2080        NH1    138      TYR      N   2080    -0.470000    14.0070   ; qtot -10.470
  2081          H    138      TYR     HN   2081     0.310000     1.0080   ; qtot -10.160
  2082        CT1    138      TYR     CA   2082     0.070000    12.0110   ; qtot -10.090
  2083        HB1    138      TYR     HA   2083     0.090000     1.0080   ; qtot -10.000
  2084        CT2    138      TYR     CB   2084    -0.180000    12.0110   ; qtot -10.180
  2085        HA2    138      TYR    HB1   2085     0.090000     1.0080   ; qtot -10.090
  2086        HA2    138      TYR    HB2   2086     0.090000     1.0080   ; qtot -10.000
  2087         CA    138      TYR     CG   2087     0.000000    12.0110   ; qtot -10.000
  2088         CA    138      TYR    CD1   2088    -0.115000    12.0110   ; qtot -10.115
  2089         HP    138      TYR    HD1   2089     0.115000     1.0080   ; qtot -10.000
  2090         CA    138      TYR    CE1   2090    -0.115000    12.0110   ; qtot -10.115
  2091         HP    138      TYR    HE1   2091     0.115000     1.0080   ; qtot -10.000
  2092         CA    138      TYR     CZ   2092     0.110000    12.0110   ; qtot -9.890
  2093        OH1    138      TYR     OH   2093    -0.540000    15.9994   ; qtot -10.430
  2094          H    138      TYR     HH   2094     0.430000     1.0080   ; qtot -10.000
  2095         CA    138      TYR    CD2   2095    -0.115000    12.0110   ; qtot -10.115
  2096         HP    138      TYR    HD2   2096     0.115000     1.0080   ; qtot -10.000
  2097         CA    138      TYR    CE2   2097    -0.115000    12.0110   ; qtot -10.115
  2098         HP    138      TYR    HE2   2098     0.115000     1.0080   ; qtot -10.000
  2099          C    138      TYR      C   2099     0.510000    12.0110   ; qtot -9.490
  2100          O    138      TYR      O   2100    -0.510000    15.9994   ; qtot -10.000
  2101        NH1    139      LEU      N   2101    -0.470000    14.0070   ; qtot -10.470
  2102          H    139      LEU     HN   2102     0.310000     1.0080   ; qtot -10.160
  2103        CT1    139      LEU     CA   2103     0.070000    12.0110   ; qtot -10.090
  2104        HB1    139      LEU     HA   2104     0.090000     1.0080   ; qtot -10.000
  2105        CT2    139      LEU     CB   2105    -0.180000    12.0110   ; qtot -10.180
  2106        HA2    139      LEU    HB1   2106     0.090000     1.0080   ; qtot -10.090
  2107        HA2    139      LEU    HB2   2107     0.090000     1.0080   ; qtot -10.000
  2108        CT1    139      LEU     CG   2108    -0.090000    12.0110   ; qtot -10.090
  2109        HA1    139      LEU     HG   2109     0.090000     1.0080   ; qtot -10.000
  2110        CT3    139      LEU    CD1   2110    -0.270000    12.0110   ; qtot -10.270
  2111        HA3    139      LEU   HD11   2111     0.090000     1.0080   ; qtot -10.180
  2112        HA3    139      LEU   HD12   2112     0.090000     1.0080   ; qtot -10.090
  2113        HA3    139      LEU   HD13   2113     0.090000     1.0080   ; qtot -10.000
  2114        CT3    139      LEU    CD2   2114    -0.270000    12.0110   ; qtot -10.270
  2115        HA3    139      LEU   HD21   2115     0.090000     1.0080   ; qtot -10.180
  2116        HA3    139      LEU   HD22   2116     0.090000     1.0080   ; qtot -10.090
  2117        HA3    139      LEU   HD23   2117     0.090000     1.0080   ; qtot -10.000
  2118          C    139      LEU      C   2118     0.510000    12.0110   ; qtot -9.490
  2119          O    139      LEU      O   2119    -0.510000    15.9994   ; qtot -10.000
  2120        NH1    140      TYR      N   2120    -0.470000    14.0070   ; qtot -10.470
  2121          H    140      TYR     HN   2121     0.310000     1.0080   ; qtot -10.160
  2122        CT1    140      TYR     CA   2122     0.070000    12.0110   ; qtot -10.090
  2123        HB1    140      TYR     HA   2123     0.090000     1.0080   ; qtot -10.000
  2124        CT2    140      TYR     CB   2124    -0.180000    12.0110   ; qtot -10.180
  2125        HA2    140      TYR    HB1   2125     0.090000     1.0080   ; qtot -10.090
  2126        HA2    140      TYR    HB2   2126     0.090000     1.0080   ; qtot -10.000
  2127         CA    140      TYR     CG   2127     0.000000    12.0110   ; qtot -10.000
  2128         CA    140      TYR    CD1   2128    -0.115000    12.0110   ; qtot -10.115
  2129         HP    140      TYR    HD1   2129     0.115000     1.0080   ; qtot -10.000
  2130         CA    140      TYR    CE1   2130    -0.115000    12.0110   ; qtot -10.115
  2131         HP    140      TYR    HE1   2131     0.115000     1.0080   ; qtot -10.000
  2132         CA    140      TYR     CZ   2132     0.110000    12.0110   ; qtot -9.890
  2133        OH1    140      TYR     OH   2133    -0.540000    15.9994   ; qtot -10.430
  2134          H    140      TYR     HH   2134     0.430000     1.0080   ; qtot -10.000
  2135         CA    140      TYR    CD2   2135    -0.115000    12.0110   ; qtot -10.115
  2136         HP    140      TYR    HD2   2136     0.115000     1.0080   ; qtot -10.000
  2137         CA    140      TYR    CE2   2137    -0.115000    12.0110   ; qtot -10.115
  2138         HP    140      TYR    HE2   2138     0.115000     1.0080   ; qtot -10.000
  2139          C    140      TYR      C   2139     0.510000    12.0110   ; qtot -9.490
  2140          O    140      TYR      O   2140    -0.510000    15.9994   ; qtot -10.000
  2141        NH1    141      GLU      N   2141    -0.470000    14.0070   ; qtot -10.470
  2142          H    141      GLU     HN   2142     0.310000     1.0080   ; qtot -10.160
  2143        CT1    141      GLU     CA   2143     0.070000    12.0110   ; qtot -10.090
  2144        HB1    141      GLU     HA   2144     0.090000     1.0080   ; qtot -10.000
  2145       CT2A    141      GLU     CB   2145    -0.180000    12.0110   ; qtot -10.180
  2146        HA2    141      GLU    HB1   2146     0.090000     1.0080   ; qtot -10.090
  2147        HA2    141      GLU    HB2   2147     0.090000     1.0080   ; qtot -10.000
  2148        CT2    141      GLU     CG   2148    -0.280000    12.0110   ; qtot -10.280
  2149        HA2    141      GLU    HG1   2149     0.090000     1.0080   ; qtot -10.190
  2150        HA2    141      GLU    HG2   2150     0.090000     1.0080   ; qtot -10.100
  2151         CC    141      GLU     CD   2151     0.620000    12.0110   ; qtot -9.480
  2152         OC    141      GLU    OE1   2152    -0.760000    15.9994   ; qtot -10.240
  2153         OC    141      GLU    OE2   2153    -0.760000    15.9994   ; qtot -11.000
  2154          C    141      GLU      C   2154     0.510000    12.0110   ; qtot -10.490
  2155          O    141      GLU      O   2155    -0.510000    15.9994   ; qtot -11.000
  2156        NH1    142      ILE      N   2156    -0.470000    14.0070   ; qtot -11.470
  2157          H    142      ILE     HN   2157     0.310000     1.0080   ; qtot -11.160
  2158        CT1    142      ILE     CA   2158     0.070000    12.0110   ; qtot -11.090
  2159        HB1    142      ILE     HA   2159     0.090000     1.0080   ; qtot -11.000
  2160        CT1    142      ILE     CB   2160    -0.090000    12.0110   ; qtot -11.090
  2161        HA1    142      ILE     HB   2161     0.090000     1.0080   ; qtot -11.000
  2162        CT3    142      ILE    CG2   2162    -0.270000    12.0110   ; qtot -11.270
  2163        HA3    142      ILE   HG21   2163     0.090000     1.0080   ; qtot -11.180
  2164        HA3    142      ILE   HG22   2164     0.090000     1.0080   ; qtot -11.090
  2165        HA3    142      ILE   HG23   2165     0.090000     1.0080   ; qtot -11.000
  2166        CT2    142      ILE    CG1   2166    -0.180000    12.0110   ; qtot -11.180
  2167        HA2    142      ILE   HG11   2167     0.090000     1.0080   ; qtot -11.090
  2168        HA2    142      ILE   HG12   2168     0.090000     1.0080   ; qtot -11.000
  2169        CT3    142      ILE     CD   2169    -0.270000    12.0110   ; qtot -11.270
  2170        HA3    142      ILE    HD1   2170     0.090000     1.0080   ; qtot -11.180
  2171        HA3    142      ILE    HD2   2171     0.090000     1.0080   ; qtot -11.090
  2172        HA3    142      ILE    HD3   2172     0.090000     1.0080   ; qtot -11.000
  2173          C    142      ILE      C   2173     0.510000    12.0110   ; qtot -10.490
  2174          O    142      ILE      O   2174    -0.510000    15.9994   ; qtot -11.000
  2175        NH1    143      ALA      N   2175    -0.470000    14.0070   ; qtot -11.470
  2176          H    143      ALA     HN   2176     0.310000     1.0080   ; qtot -11.160
  2177        CT1    143      ALA     CA   2177     0.070000    12.0110   ; qtot -11.090
  2178        HB1    143      ALA     HA   2178     0.090000     1.0080   ; qtot -11.000
  2179        CT3    143      ALA     CB   2179    -0.270000    12.0110   ; qtot -11.270
  2180        HA3    143      ALA    HB1   2180     0.090000     1.0080   ; qtot -11.180
  2181        HA3    143      ALA    HB2   2181     0.090000     1.0080   ; qtot -11.090
  2182        HA3    143      ALA    HB3   2182     0.090000     1.0080   ; qtot -11.000
  2183          C    143      ALA      C   2183     0.510000    12.0110   ; qtot -10.490
  2184          O    143      ALA      O   2184    -0.510000    15.9994   ; qtot -11.000
  2185        NH1    144      ARG      N   2185    -0.470000    14.0070   ; qtot -11.470
  2186          H    144      ARG     HN   2186     0.310000     1.0080   ; qtot -11.160
  2187        CT1    144      ARG     CA   2187     0.070000    12.0110   ; qtot -11.090
  2188        HB1    144      ARG     HA   2188     0.090000     1.0080   ; qtot -11.000
  2189        CT2    144      ARG     CB   2189    -0.180000    12.0110   ; qtot -11.180
  2190        HA2    144      ARG    HB1   2190     0.090000     1.0080   ; qtot -11.090
  2191        HA2    144      ARG    HB2   2191     0.090000     1.0080   ; qtot -11.000
  2192        CT2    144      ARG     CG   2192    -0.180000    12.0110   ; qtot -11.180
  2193        HA2    144      ARG    HG1   2193     0.090000     1.0080   ; qtot -11.090
  2194        HA2    144      ARG    HG2   2194     0.090000     1.0080   ; qtot -11.000
  2195        CT2    144      ARG     CD   2195     0.200000    12.0110   ; qtot -10.800
  2196        HA2    144      ARG    HD1   2196     0.090000     1.0080   ; qtot -10.710
  2197        HA2    144      ARG    HD2   2197     0.090000     1.0080   ; qtot -10.620
  2198        NC2    144      ARG     NE   2198    -0.700000    14.0070   ; qtot -11.320
  2199         HC    144      ARG     HE   2199     0.440000     1.0080   ; qtot -10.880
  2200          C    144      ARG     CZ   2200     0.640000    12.0110   ; qtot -10.240
  2201        NC2    144      ARG    NH1   2201    -0.800000    14.0070   ; qtot -11.040
  2202         HC    144      ARG   HH11   2202     0.460000     1.0080   ; qtot -10.580
  2203         HC    144      ARG   HH12   2203     0.460000     1.0080   ; qtot -10.120
  2204        NC2    144      ARG    NH2   2204    -0.800000    14.0070   ; qtot -10.920
  2205         HC    144      ARG   HH21   2205     0.460000     1.0080   ; qtot -10.460
  2206         HC    144      ARG   HH22   2206     0.460000     1.0080   ; qtot -10.000
  2207          C    144      ARG      C   2207     0.510000    12.0110   ; qtot -9.490
  2208          O    144      ARG      O   2208    -0.510000    15.9994   ; qtot -10.000
  2209        NH1    145      ARG      N   2209    -0.470000    14.0070   ; qtot -10.470
  2210          H    145      ARG     HN   2210     0.310000     1.0080   ; qtot -10.160
  2211        CT1    145      ARG     CA   2211     0.070000    12.0110   ; qtot -10.090
  2212        HB1    145      ARG     HA   2212     0.090000     1.0080   ; qtot -10.000
  2213        CT2    145      ARG     CB   2213    -0.180000    12.0110   ; qtot -10.180
  2214        HA2    145      ARG    HB1   2214     0.090000     1.0080   ; qtot -10.090
  2215        HA2    145      ARG    HB2   2215     0.090000     1.0080   ; qtot -10.000
  2216        CT2    145      ARG     CG   2216    -0.180000    12.0110   ; qtot -10.180
  2217        HA2    145      ARG    HG1   2217     0.090000     1.0080   ; qtot -10.090
  2218        HA2    145      ARG    HG2   2218     0.090000     1.0080   ; qtot -10.000
  2219        CT2    145      ARG     CD   2219     0.200000    12.0110   ; qtot -9.800
  2220        HA2    145      ARG    HD1   2220     0.090000     1.0080   ; qtot -9.710
  2221        HA2    145      ARG    HD2   2221     0.090000     1.0080   ; qtot -9.620
  2222        NC2    145      ARG     NE   2222    -0.700000    14.0070   ; qtot -10.320
  2223         HC    145      ARG     HE   2223     0.440000     1.0080   ; qtot -9.880
  2224          C    145      ARG     CZ   2224     0.640000    12.0110   ; qtot -9.240
  2225        NC2    145      ARG    NH1   2225    -0.800000    14.0070   ; qtot -10.040
  2226         HC    145      ARG   HH11   2226     0.460000     1.0080   ; qtot -9.580
  2227         HC    145      ARG   HH12   2227     0.460000     1.0080   ; qtot -9.120
  2228        NC2    145      ARG    NH2   2228    -0.800000    14.0070   ; qtot -9.920
  2229         HC    145      ARG   HH21   2229     0.460000     1.0080   ; qtot -9.460
  2230         HC    145      ARG   HH22   2230     0.460000     1.0080   ; qtot -9.000
  2231          C    145      ARG      C   2231     0.510000    12.0110   ; qtot -8.490
  2232          O    145      ARG      O   2232    -0.510000    15.9994   ; qtot -9.000
  2233        NH1    146      HSD      N   2233    -0.470000    14.0070   ; qtot -9.470
  2234          H    146      HSD     HN   2234     0.310000     1.0080   ; qtot -9.160
  2235        CT1    146      HSD     CA   2235     0.070000    12.0110   ; qtot -9.090
  2236        HB1    146      HSD     HA   2236     0.090000     1.0080   ; qtot -9.000
  2237        CT2    146      HSD     CB   2237    -0.090000    12.0110   ; qtot -9.090
  2238        HA2    146      HSD    HB1   2238     0.090000     1.0080   ; qtot -9.000
  2239        HA2    146      HSD    HB2   2239     0.090000     1.0080   ; qtot -8.910
  2240        NR1    146      HSD    ND1   2240    -0.360000    14.0070   ; qtot -9.270
  2241          H    146      HSD    HD1   2241     0.320000     1.0080   ; qtot -8.950
  2242       CPH1    146      HSD     CG   2242    -0.050000    12.0110   ; qtot -9.000
  2243       CPH2    146      HSD    CE1   2243     0.250000    12.0110   ; qtot -8.750
  2244        HR1    146      HSD    HE1   2244     0.130000     1.0080   ; qtot -8.620
  2245        NR2    146      HSD    NE2   2245    -0.700000    14.0070   ; qtot -9.320
  2246       CPH1    146      HSD    CD2   2246     0.220000    12.0110   ; qtot -9.100
  2247        HR3    146      HSD    HD2   2247     0.100000     1.0080   ; qtot -9.000
  2248          C    146      HSD      C   2248     0.510000    12.0110   ; qtot -8.490
  2249          O    146      HSD      O   2249    -0.510000    15.9994   ; qtot -9.000
  2250          N    147      PRO      N   2250    -0.290000    14.0070   ; qtot -9.290
  2251        CP3    147      PRO     CD   2251     0.000000    12.0110   ; qtot -9.290
  2252        HA2    147      PRO    HD1   2252     0.090000     1.0080   ; qtot -9.200
  2253        HA2    147      PRO    HD2   2253     0.090000     1.0080   ; qtot -9.110
  2254        CP1    147      PRO     CA   2254     0.020000    12.0110   ; qtot -9.090
  2255        HB1    147      PRO     HA   2255     0.090000     1.0080   ; qtot -9.000
  2256        CP2    147      PRO     CB   2256    -0.180000    12.0110   ; qtot -9.180
  2257        HA2    147      PRO    HB1   2257     0.090000     1.0080   ; qtot -9.090
  2258        HA2    147      PRO    HB2   2258     0.090000     1.0080   ; qtot -9.000
  2259        CP2    147      PRO     CG   2259    -0.180000    12.0110   ; qtot -9.180
  2260        HA2    147      PRO    HG1   2260     0.090000     1.0080   ; qtot -9.090
  2261        HA2    147      PRO    HG2   2261     0.090000     1.0080   ; qtot -9.000
  2262          C    147      PRO      C   2262     0.510000    12.0110   ; qtot -8.490
  2263          O    147      PRO      O   2263    -0.510000    15.9994   ; qtot -9.000
  2264        NH1    148      TYR      N   2264    -0.470000    14.0070   ; qtot -9.470
  2265          H    148      TYR     HN   2265     0.310000     1.0080   ; qtot -9.160
  2266        CT1    148      TYR     CA   2266     0.070000    12.0110   ; qtot -9.090
  2267        HB1    148      TYR     HA   2267     0.090000     1.0080   ; qtot -9.000
  2268        CT2    148      TYR     CB   2268    -0.180000    12.0110   ; qtot -9.180
  2269        HA2    148      TYR    HB1   2269     0.090000     1.0080   ; qtot -9.090
  2270        HA2    148      TYR    HB2   2270     0.090000     1.0080   ; qtot -9.000
  2271         CA    148      TYR     CG   2271     0.000000    12.0110   ; qtot -9.000
  2272         CA    148      TYR    CD1   2272    -0.115000    12.0110   ; qtot -9.115
  2273         HP    148      TYR    HD1   2273     0.115000     1.0080   ; qtot -9.000
  2274         CA    148      TYR    CE1   2274    -0.115000    12.0110   ; qtot -9.115
  2275         HP    148      TYR    HE1   2275     0.115000     1.0080   ; qtot -9.000
  2276         CA    148      TYR     CZ   2276     0.110000    12.0110   ; qtot -8.890
  2277        OH1    148      TYR     OH   2277    -0.540000    15.9994   ; qtot -9.430
  2278          H    148      TYR     HH   2278     0.430000     1.0080   ; qtot -9.000
  2279         CA    148      TYR    CD2   2279    -0.115000    12.0110   ; qtot -9.115
  2280         HP    148      TYR    HD2   2280     0.115000     1.0080   ; qtot -9.000
  2281         CA    148      TYR    CE2   2281    -0.115000    12.0110   ; qtot -9.115
  2282         HP    148      TYR    HE2   2282     0.115000     1.0080   ; qtot -9.000
  2283          C    148      TYR      C   2283     0.510000    12.0110   ; qtot -8.490
  2284          O    148      TYR      O   2284    -0.510000    15.9994   ; qtot -9.000
  2285        NH1    149      PHE      N   2285    -0.470000    14.0070   ; qtot -9.470
  2286          H    149      PHE     HN   2286     0.310000     1.0080   ; qtot -9.160
  2287        CT1    149      PHE     CA   2287     0.070000    12.0110   ; qtot -9.090
  2288        HB1    149      PHE     HA   2288     0.090000     1.0080   ; qtot -9.000
  2289        CT2    149      PHE     CB   2289    -0.180000    12.0110   ; qtot -9.180
  2290        HA2    149      PHE    HB1   2290     0.090000     1.0080   ; qtot -9.090
  2291        HA2    149      PHE    HB2   2291     0.090000     1.0080   ; qtot -9.000
  2292         CA    149      PHE     CG   2292     0.000000    12.0110   ; qtot -9.000
  2293         CA    149      PHE    CD1   2293    -0.115000    12.0110   ; qtot -9.115
  2294         HP    149      PHE    HD1   2294     0.115000     1.0080   ; qtot -9.000
  2295         CA    149      PHE    CE1   2295    -0.115000    12.0110   ; qtot -9.115
  2296         HP    149      PHE    HE1   2296     0.115000     1.0080   ; qtot -9.000
  2297         CA    149      PHE     CZ   2297    -0.115000    12.0110   ; qtot -9.115
  2298         HP    149      PHE     HZ   2298     0.115000     1.0080   ; qtot -9.000
  2299         CA    149      PHE    CD2   2299    -0.115000    12.0110   ; qtot -9.115
  2300         HP    149      PHE    HD2   2300     0.115000     1.0080   ; qtot -9.000
  2301         CA    149      PHE    CE2   2301    -0.115000    12.0110   ; qtot -9.115
  2302         HP    149      PHE    HE2   2302     0.115000     1.0080   ; qtot -9.000
  2303          C    149      PHE      C   2303     0.510000    12.0110   ; qtot -8.490
  2304          O    149      PHE      O   2304    -0.510000    15.9994   ; qtot -9.000
  2305        NH1    150      TYR      N   2305    -0.470000    14.0070   ; qtot -9.470
  2306          H    150      TYR     HN   2306     0.310000     1.0080   ; qtot -9.160
  2307        CT1    150      TYR     CA   2307     0.070000    12.0110   ; qtot -9.090
  2308        HB1    150      TYR     HA   2308     0.090000     1.0080   ; qtot -9.000
  2309        CT2    150      TYR     CB   2309    -0.180000    12.0110   ; qtot -9.180
  2310        HA2    150      TYR    HB1   2310     0.090000     1.0080   ; qtot -9.090
  2311        HA2    150      TYR    HB2   2311     0.090000     1.0080   ; qtot -9.000
  2312         CA    150      TYR     CG   2312     0.000000    12.0110   ; qtot -9.000
  2313         CA    150      TYR    CD1   2313    -0.115000    12.0110   ; qtot -9.115
  2314         HP    150      TYR    HD1   2314     0.115000     1.0080   ; qtot -9.000
  2315         CA    150      TYR    CE1   2315    -0.115000    12.0110   ; qtot -9.115
  2316         HP    150      TYR    HE1   2316     0.115000     1.0080   ; qtot -9.000
  2317         CA    150      TYR     CZ   2317     0.110000    12.0110   ; qtot -8.890
  2318        OH1    150      TYR     OH   2318    -0.540000    15.9994   ; qtot -9.430
  2319          H    150      TYR     HH   2319     0.430000     1.0080   ; qtot -9.000
  2320         CA    150      TYR    CD2   2320    -0.115000    12.0110   ; qtot -9.115
  2321         HP    150      TYR    HD2   2321     0.115000     1.0080   ; qtot -9.000
  2322         CA    150      TYR    CE2   2322    -0.115000    12.0110   ; qtot -9.115
  2323         HP    150      TYR    HE2   2323     0.115000     1.0080   ; qtot -9.000
  2324          C    150      TYR      C   2324     0.510000    12.0110   ; qtot -8.490
  2325          O    150      TYR      O   2325    -0.510000    15.9994   ; qtot -9.000
  2326        NH1    151      ALA      N   2326    -0.470000    14.0070   ; qtot -9.470
  2327          H    151      ALA     HN   2327     0.310000     1.0080   ; qtot -9.160
  2328        CT1    151      ALA     CA   2328     0.070000    12.0110   ; qtot -9.090
  2329        HB1    151      ALA     HA   2329     0.090000     1.0080   ; qtot -9.000
  2330        CT3    151      ALA     CB   2330    -0.270000    12.0110   ; qtot -9.270
  2331        HA3    151      ALA    HB1   2331     0.090000     1.0080   ; qtot -9.180
  2332        HA3    151      ALA    HB2   2332     0.090000     1.0080   ; qtot -9.090
  2333        HA3    151      ALA    HB3   2333     0.090000     1.0080   ; qtot -9.000
  2334          C    151      ALA      C   2334     0.510000    12.0110   ; qtot -8.490
  2335          O    151      ALA      O   2335    -0.510000    15.9994   ; qtot -9.000
  2336          N    152      PRO      N   2336    -0.290000    14.0070   ; qtot -9.290
  2337        CP3    152      PRO     CD   2337     0.000000    12.0110   ; qtot -9.290
  2338        HA2    152      PRO    HD1   2338     0.090000     1.0080   ; qtot -9.200
  2339        HA2    152      PRO    HD2   2339     0.090000     1.0080   ; qtot -9.110
  2340        CP1    152      PRO     CA   2340     0.020000    12.0110   ; qtot -9.090
  2341        HB1    152      PRO     HA   2341     0.090000     1.0080   ; qtot -9.000
  2342        CP2    152      PRO     CB   2342    -0.180000    12.0110   ; qtot -9.180
  2343        HA2    152      PRO    HB1   2343     0.090000     1.0080   ; qtot -9.090
  2344        HA2    152      PRO    HB2   2344     0.090000     1.0080   ; qtot -9.000
  2345        CP2    152      PRO     CG   2345    -0.180000    12.0110   ; qtot -9.180
  2346        HA2    152      PRO    HG1   2346     0.090000     1.0080   ; qtot -9.090
  2347        HA2    152      PRO    HG2   2347     0.090000     1.0080   ; qtot -9.000
  2348          C    152      PRO      C   2348     0.510000    12.0110   ; qtot -8.490
  2349          O    152      PRO      O   2349    -0.510000    15.9994   ; qtot -9.000
  2350        NH1    153      GLU      N   2350    -0.470000    14.0070   ; qtot -9.470
  2351          H    153      GLU     HN   2351     0.310000     1.0080   ; qtot -9.160
  2352        CT1    153      GLU     CA   2352     0.070000    12.0110   ; qtot -9.090
  2353        HB1    153      GLU     HA   2353     0.090000     1.0080   ; qtot -9.000
  2354       CT2A    153      GLU     CB   2354    -0.180000    12.0110   ; qtot -9.180
  2355        HA2    153      GLU    HB1   2355     0.090000     1.0080   ; qtot -9.090
  2356        HA2    153      GLU    HB2   2356     0.090000     1.0080   ; qtot -9.000
  2357        CT2    153      GLU     CG   2357    -0.280000    12.0110   ; qtot -9.280
  2358        HA2    153      GLU    HG1   2358     0.090000     1.0080   ; qtot -9.190
  2359        HA2    153      GLU    HG2   2359     0.090000     1.0080   ; qtot -9.100
  2360         CC    153      GLU     CD   2360     0.620000    12.0110   ; qtot -8.480
  2361         OC    153      GLU    OE1   2361    -0.760000    15.9994   ; qtot -9.240
  2362         OC    153      GLU    OE2   2362    -0.760000    15.9994   ; qtot -10.000
  2363          C    153      GLU      C   2363     0.510000    12.0110   ; qtot -9.490
  2364          O    153      GLU      O   2364    -0.510000    15.9994   ; qtot -10.000
  2365        NH1    154      LEU      N   2365    -0.470000    14.0070   ; qtot -10.470
  2366          H    154      LEU     HN   2366     0.310000     1.0080   ; qtot -10.160
  2367        CT1    154      LEU     CA   2367     0.070000    12.0110   ; qtot -10.090
  2368        HB1    154      LEU     HA   2368     0.090000     1.0080   ; qtot -10.000
  2369        CT2    154      LEU     CB   2369    -0.180000    12.0110   ; qtot -10.180
  2370        HA2    154      LEU    HB1   2370     0.090000     1.0080   ; qtot -10.090
  2371        HA2    154      LEU    HB2   2371     0.090000     1.0080   ; qtot -10.000
  2372        CT1    154      LEU     CG   2372    -0.090000    12.0110   ; qtot -10.090
  2373        HA1    154      LEU     HG   2373     0.090000     1.0080   ; qtot -10.000
  2374        CT3    154      LEU    CD1   2374    -0.270000    12.0110   ; qtot -10.270
  2375        HA3    154      LEU   HD11   2375     0.090000     1.0080   ; qtot -10.180
  2376        HA3    154      LEU   HD12   2376     0.090000     1.0080   ; qtot -10.090
  2377        HA3    154      LEU   HD13   2377     0.090000     1.0080   ; qtot -10.000
  2378        CT3    154      LEU    CD2   2378    -0.270000    12.0110   ; qtot -10.270
  2379        HA3    154      LEU   HD21   2379     0.090000     1.0080   ; qtot -10.180
  2380        HA3    154      LEU   HD22   2380     0.090000     1.0080   ; qtot -10.090
  2381        HA3    154      LEU   HD23   2381     0.090000     1.0080   ; qtot -10.000
  2382          C    154      LEU      C   2382     0.510000    12.0110   ; qtot -9.490
  2383          O    154      LEU      O   2383    -0.510000    15.9994   ; qtot -10.000
  2384        NH1    155      LEU      N   2384    -0.470000    14.0070   ; qtot -10.470
  2385          H    155      LEU     HN   2385     0.310000     1.0080   ; qtot -10.160
  2386        CT1    155      LEU     CA   2386     0.070000    12.0110   ; qtot -10.090
  2387        HB1    155      LEU     HA   2387     0.090000     1.0080   ; qtot -10.000
  2388        CT2    155      LEU     CB   2388    -0.180000    12.0110   ; qtot -10.180
  2389        HA2    155      LEU    HB1   2389     0.090000     1.0080   ; qtot -10.090
  2390        HA2    155      LEU    HB2   2390     0.090000     1.0080   ; qtot -10.000
  2391        CT1    155      LEU     CG   2391    -0.090000    12.0110   ; qtot -10.090
  2392        HA1    155      LEU     HG   2392     0.090000     1.0080   ; qtot -10.000
  2393        CT3    155      LEU    CD1   2393    -0.270000    12.0110   ; qtot -10.270
  2394        HA3    155      LEU   HD11   2394     0.090000     1.0080   ; qtot -10.180
  2395        HA3    155      LEU   HD12   2395     0.090000     1.0080   ; qtot -10.090
  2396        HA3    155      LEU   HD13   2396     0.090000     1.0080   ; qtot -10.000
  2397        CT3    155      LEU    CD2   2397    -0.270000    12.0110   ; qtot -10.270
  2398        HA3    155      LEU   HD21   2398     0.090000     1.0080   ; qtot -10.180
  2399        HA3    155      LEU   HD22   2399     0.090000     1.0080   ; qtot -10.090
  2400        HA3    155      LEU   HD23   2400     0.090000     1.0080   ; qtot -10.000
  2401          C    155      LEU      C   2401     0.510000    12.0110   ; qtot -9.490
  2402          O    155      LEU      O   2402    -0.510000    15.9994   ; qtot -10.000
  2403        NH1    156      PHE      N   2403    -0.470000    14.0070   ; qtot -10.470
  2404          H    156      PHE     HN   2404     0.310000     1.0080   ; qtot -10.160
  2405        CT1    156      PHE     CA   2405     0.070000    12.0110   ; qtot -10.090
  2406        HB1    156      PHE     HA   2406     0.090000     1.0080   ; qtot -10.000
  2407        CT2    156      PHE     CB   2407    -0.180000    12.0110   ; qtot -10.180
  2408        HA2    156      PHE    HB1   2408     0.090000     1.0080   ; qtot -10.090
  2409        HA2    156      PHE    HB2   2409     0.090000     1.0080   ; qtot -10.000
  2410         CA    156      PHE     CG   2410     0.000000    12.0110   ; qtot -10.000
  2411         CA    156      PHE    CD1   2411    -0.115000    12.0110   ; qtot -10.115
  2412         HP    156      PHE    HD1   2412     0.115000     1.0080   ; qtot -10.000
  2413         CA    156      PHE    CE1   2413    -0.115000    12.0110   ; qtot -10.115
  2414         HP    156      PHE    HE1   2414     0.115000     1.0080   ; qtot -10.000
  2415         CA    156      PHE     CZ   2415    -0.115000    12.0110   ; qtot -10.115
  2416         HP    156      PHE     HZ   2416     0.115000     1.0080   ; qtot -10.000
  2417         CA    156      PHE    CD2   2417    -0.115000    12.0110   ; qtot -10.115
  2418         HP    156      PHE    HD2   2418     0.115000     1.0080   ; qtot -10.000
  2419         CA    156      PHE    CE2   2419    -0.115000    12.0110   ; qtot -10.115
  2420         HP    156      PHE    HE2   2420     0.115000     1.0080   ; qtot -10.000
  2421          C    156      PHE      C   2421     0.510000    12.0110   ; qtot -9.490
  2422          O    156      PHE      O   2422    -0.510000    15.9994   ; qtot -10.000
  2423        NH1    157      PHE      N   2423    -0.470000    14.0070   ; qtot -10.470
  2424          H    157      PHE     HN   2424     0.310000     1.0080   ; qtot -10.160
  2425        CT1    157      PHE     CA   2425     0.070000    12.0110   ; qtot -10.090
  2426        HB1    157      PHE     HA   2426     0.090000     1.0080   ; qtot -10.000
  2427        CT2    157      PHE     CB   2427    -0.180000    12.0110   ; qtot -10.180
  2428        HA2    157      PHE    HB1   2428     0.090000     1.0080   ; qtot -10.090
  2429        HA2    157      PHE    HB2   2429     0.090000     1.0080   ; qtot -10.000
  2430         CA    157      PHE     CG   2430     0.000000    12.0110   ; qtot -10.000
  2431         CA    157      PHE    CD1   2431    -0.115000    12.0110   ; qtot -10.115
  2432         HP    157      PHE    HD1   2432     0.115000     1.0080   ; qtot -10.000
  2433         CA    157      PHE    CE1   2433    -0.115000    12.0110   ; qtot -10.115
  2434         HP    157      PHE    HE1   2434     0.115000     1.0080   ; qtot -10.000
  2435         CA    157      PHE     CZ   2435    -0.115000    12.0110   ; qtot -10.115
  2436         HP    157      PHE     HZ   2436     0.115000     1.0080   ; qtot -10.000
  2437         CA    157      PHE    CD2   2437    -0.115000    12.0110   ; qtot -10.115
  2438         HP    157      PHE    HD2   2438     0.115000     1.0080   ; qtot -10.000
  2439         CA    157      PHE    CE2   2439    -0.115000    12.0110   ; qtot -10.115
  2440         HP    157      PHE    HE2   2440     0.115000     1.0080   ; qtot -10.000
  2441          C    157      PHE      C   2441     0.510000    12.0110   ; qtot -9.490
  2442          O    157      PHE      O   2442    -0.510000    15.9994   ; qtot -10.000
  2443        NH1    158      ALA      N   2443    -0.470000    14.0070   ; qtot -10.470
  2444          H    158      ALA     HN   2444     0.310000     1.0080   ; qtot -10.160
  2445        CT1    158      ALA     CA   2445     0.070000    12.0110   ; qtot -10.090
  2446        HB1    158      ALA     HA   2446     0.090000     1.0080   ; qtot -10.000
  2447        CT3    158      ALA     CB   2447    -0.270000    12.0110   ; qtot -10.270
  2448        HA3    158      ALA    HB1   2448     0.090000     1.0080   ; qtot -10.180
  2449        HA3    158      ALA    HB2   2449     0.090000     1.0080   ; qtot -10.090
  2450        HA3    158      ALA    HB3   2450     0.090000     1.0080   ; qtot -10.000
  2451          C    158      ALA      C   2451     0.510000    12.0110   ; qtot -9.490
  2452          O    158      ALA      O   2452    -0.510000    15.9994   ; qtot -10.000
  2453        NH1    159      LYS      N   2453    -0.470000    14.0070   ; qtot -10.470
  2454          H    159      LYS     HN   2454     0.310000     1.0080   ; qtot -10.160
  2455        CT1    159      LYS     CA   2455     0.070000    12.0110   ; qtot -10.090
  2456        HB1    159      LYS     HA   2456     0.090000     1.0080   ; qtot -10.000
  2457        CT2    159      LYS     CB   2457    -0.180000    12.0110   ; qtot -10.180
  2458        HA2    159      LYS    HB1   2458     0.090000     1.0080   ; qtot -10.090
  2459        HA2    159      LYS    HB2   2459     0.090000     1.0080   ; qtot -10.000
  2460        CT2    159      LYS     CG   2460    -0.180000    12.0110   ; qtot -10.180
  2461        HA2    159      LYS    HG1   2461     0.090000     1.0080   ; qtot -10.090
  2462        HA2    159      LYS    HG2   2462     0.090000     1.0080   ; qtot -10.000
  2463        CT2    159      LYS     CD   2463    -0.180000    12.0110   ; qtot -10.180
  2464        HA2    159      LYS    HD1   2464     0.090000     1.0080   ; qtot -10.090
  2465        HA2    159      LYS    HD2   2465     0.090000     1.0080   ; qtot -10.000
  2466        CT2    159      LYS     CE   2466     0.210000    12.0110   ; qtot -9.790
  2467        HA2    159      LYS    HE1   2467     0.050000     1.0080   ; qtot -9.740
  2468        HA2    159      LYS    HE2   2468     0.050000     1.0080   ; qtot -9.690
  2469        NH3    159      LYS     NZ   2469    -0.300000    14.0070   ; qtot -9.990
  2470         HC    159      LYS    HZ1   2470     0.330000     1.0080   ; qtot -9.660
  2471         HC    159      LYS    HZ2   2471     0.330000     1.0080   ; qtot -9.330
  2472         HC    159      LYS    HZ3   2472     0.330000     1.0080   ; qtot -9.000
  2473          C    159      LYS      C   2473     0.510000    12.0110   ; qtot -8.490
  2474          O    159      LYS      O   2474    -0.510000    15.9994   ; qtot -9.000
  2475        NH1    160      ARG      N   2475    -0.470000    14.0070   ; qtot -9.470
  2476          H    160      ARG     HN   2476     0.310000     1.0080   ; qtot -9.160
  2477        CT1    160      ARG     CA   2477     0.070000    12.0110   ; qtot -9.090
  2478        HB1    160      ARG     HA   2478     0.090000     1.0080   ; qtot -9.000
  2479        CT2    160      ARG     CB   2479    -0.180000    12.0110   ; qtot -9.180
  2480        HA2    160      ARG    HB1   2480     0.090000     1.0080   ; qtot -9.090
  2481        HA2    160      ARG    HB2   2481     0.090000     1.0080   ; qtot -9.000
  2482        CT2    160      ARG     CG   2482    -0.180000    12.0110   ; qtot -9.180
  2483        HA2    160      ARG    HG1   2483     0.090000     1.0080   ; qtot -9.090
  2484        HA2    160      ARG    HG2   2484     0.090000     1.0080   ; qtot -9.000
  2485        CT2    160      ARG     CD   2485     0.200000    12.0110   ; qtot -8.800
  2486        HA2    160      ARG    HD1   2486     0.090000     1.0080   ; qtot -8.710
  2487        HA2    160      ARG    HD2   2487     0.090000     1.0080   ; qtot -8.620
  2488        NC2    160      ARG     NE   2488    -0.700000    14.0070   ; qtot -9.320
  2489         HC    160      ARG     HE   2489     0.440000     1.0080   ; qtot -8.880
  2490          C    160      ARG     CZ   2490     0.640000    12.0110   ; qtot -8.240
  2491        NC2    160      ARG    NH1   2491    -0.800000    14.0070   ; qtot -9.040
  2492         HC    160      ARG   HH11   2492     0.460000     1.0080   ; qtot -8.580
  2493         HC    160      ARG   HH12   2493     0.460000     1.0080   ; qtot -8.120
  2494        NC2    160      ARG    NH2   2494    -0.800000    14.0070   ; qtot -8.920
  2495         HC    160      ARG   HH21   2495     0.460000     1.0080   ; qtot -8.460
  2496         HC    160      ARG   HH22   2496     0.460000     1.0080   ; qtot -8.000
  2497          C    160      ARG      C   2497     0.510000    12.0110   ; qtot -7.490
  2498          O    160      ARG      O   2498    -0.510000    15.9994   ; qtot -8.000
  2499        NH1    161      TYR      N   2499    -0.470000    14.0070   ; qtot -8.470
  2500          H    161      TYR     HN   2500     0.310000     1.0080   ; qtot -8.160
  2501        CT1    161      TYR     CA   2501     0.070000    12.0110   ; qtot -8.090
  2502        HB1    161      TYR     HA   2502     0.090000     1.0080   ; qtot -8.000
  2503        CT2    161      TYR     CB   2503    -0.180000    12.0110   ; qtot -8.180
  2504        HA2    161      TYR    HB1   2504     0.090000     1.0080   ; qtot -8.090
  2505        HA2    161      TYR    HB2   2505     0.090000     1.0080   ; qtot -8.000
  2506         CA    161      TYR     CG   2506     0.000000    12.0110   ; qtot -8.000
  2507         CA    161      TYR    CD1   2507    -0.115000    12.0110   ; qtot -8.115
  2508         HP    161      TYR    HD1   2508     0.115000     1.0080   ; qtot -8.000
  2509         CA    161      TYR    CE1   2509    -0.115000    12.0110   ; qtot -8.115
  2510         HP    161      TYR    HE1   2510     0.115000     1.0080   ; qtot -8.000
  2511         CA    161      TYR     CZ   2511     0.110000    12.0110   ; qtot -7.890
  2512        OH1    161      TYR     OH   2512    -0.540000    15.9994   ; qtot -8.430
  2513          H    161      TYR     HH   2513     0.430000     1.0080   ; qtot -8.000
  2514         CA    161      TYR    CD2   2514    -0.115000    12.0110   ; qtot -8.115
  2515         HP    161      TYR    HD2   2515     0.115000     1.0080   ; qtot -8.000
  2516         CA    161      TYR    CE2   2516    -0.115000    12.0110   ; qtot -8.115
  2517         HP    161      TYR    HE2   2517     0.115000     1.0080   ; qtot -8.000
  2518          C    161      TYR      C   2518     0.510000    12.0110   ; qtot -7.490
  2519          O    161      TYR      O   2519    -0.510000    15.9994   ; qtot -8.000
  2520        NH1    162      LYS      N   2520    -0.470000    14.0070   ; qtot -8.470
  2521          H    162      LYS     HN   2521     0.310000     1.0080   ; qtot -8.160
  2522        CT1    162      LYS     CA   2522     0.070000    12.0110   ; qtot -8.090
  2523        HB1    162      LYS     HA   2523     0.090000     1.0080   ; qtot -8.000
  2524        CT2    162      LYS     CB   2524    -0.180000    12.0110   ; qtot -8.180
  2525        HA2    162      LYS    HB1   2525     0.090000     1.0080   ; qtot -8.090
  2526        HA2    162      LYS    HB2   2526     0.090000     1.0080   ; qtot -8.000
  2527        CT2    162      LYS     CG   2527    -0.180000    12.0110   ; qtot -8.180
  2528        HA2    162      LYS    HG1   2528     0.090000     1.0080   ; qtot -8.090
  2529        HA2    162      LYS    HG2   2529     0.090000     1.0080   ; qtot -8.000
  2530        CT2    162      LYS     CD   2530    -0.180000    12.0110   ; qtot -8.180
  2531        HA2    162      LYS    HD1   2531     0.090000     1.0080   ; qtot -8.090
  2532        HA2    162      LYS    HD2   2532     0.090000     1.0080   ; qtot -8.000
  2533        CT2    162      LYS     CE   2533     0.210000    12.0110   ; qtot -7.790
  2534        HA2    162      LYS    HE1   2534     0.050000     1.0080   ; qtot -7.740
  2535        HA2    162      LYS    HE2   2535     0.050000     1.0080   ; qtot -7.690
  2536        NH3    162      LYS     NZ   2536    -0.300000    14.0070   ; qtot -7.990
  2537         HC    162      LYS    HZ1   2537     0.330000     1.0080   ; qtot -7.660
  2538         HC    162      LYS    HZ2   2538     0.330000     1.0080   ; qtot -7.330
  2539         HC    162      LYS    HZ3   2539     0.330000     1.0080   ; qtot -7.000
  2540          C    162      LYS      C   2540     0.510000    12.0110   ; qtot -6.490
  2541          O    162      LYS      O   2541    -0.510000    15.9994   ; qtot -7.000
  2542        NH1    163      ALA      N   2542    -0.470000    14.0070   ; qtot -7.470
  2543          H    163      ALA     HN   2543     0.310000     1.0080   ; qtot -7.160
  2544        CT1    163      ALA     CA   2544     0.070000    12.0110   ; qtot -7.090
  2545        HB1    163      ALA     HA   2545     0.090000     1.0080   ; qtot -7.000
  2546        CT3    163      ALA     CB   2546    -0.270000    12.0110   ; qtot -7.270
  2547        HA3    163      ALA    HB1   2547     0.090000     1.0080   ; qtot -7.180
  2548        HA3    163      ALA    HB2   2548     0.090000     1.0080   ; qtot -7.090
  2549        HA3    163      ALA    HB3   2549     0.090000     1.0080   ; qtot -7.000
  2550          C    163      ALA      C   2550     0.510000    12.0110   ; qtot -6.490
  2551          O    163      ALA      O   2551    -0.510000    15.9994   ; qtot -7.000
  2552        NH1    164      ALA      N   2552    -0.470000    14.0070   ; qtot -7.470
  2553          H    164      ALA     HN   2553     0.310000     1.0080   ; qtot -7.160
  2554        CT1    164      ALA     CA   2554     0.070000    12.0110   ; qtot -7.090
  2555        HB1    164      ALA     HA   2555     0.090000     1.0080   ; qtot -7.000
  2556        CT3    164      ALA     CB   2556    -0.270000    12.0110   ; qtot -7.270
  2557        HA3    164      ALA    HB1   2557     0.090000     1.0080   ; qtot -7.180
  2558        HA3    164      ALA    HB2   2558     0.090000     1.0080   ; qtot -7.090
  2559        HA3    164      ALA    HB3   2559     0.090000     1.0080   ; qtot -7.000
  2560          C    164      ALA      C   2560     0.510000    12.0110   ; qtot -6.490
  2561          O    164      ALA      O   2561    -0.510000    15.9994   ; qtot -7.000
  2562        NH1    165      PHE      N   2562    -0.470000    14.0070   ; qtot -7.470
  2563          H    165      PHE     HN   2563     0.310000     1.0080   ; qtot -7.160
  2564        CT1    165      PHE     CA   2564     0.070000    12.0110   ; qtot -7.090
  2565        HB1    165      PHE     HA   2565     0.090000     1.0080   ; qtot -7.000
  2566        CT2    165      PHE     CB   2566    -0.180000    12.0110   ; qtot -7.180
  2567        HA2    165      PHE    HB1   2567     0.090000     1.0080   ; qtot -7.090
  2568        HA2    165      PHE    HB2   2568     0.090000     1.0080   ; qtot -7.000
  2569         CA    165      PHE     CG   2569     0.000000    12.0110   ; qtot -7.000
  2570         CA    165      PHE    CD1   2570    -0.115000    12.0110   ; qtot -7.115
  2571         HP    165      PHE    HD1   2571     0.115000     1.0080   ; qtot -7.000
  2572         CA    165      PHE    CE1   2572    -0.115000    12.0110   ; qtot -7.115
  2573         HP    165      PHE    HE1   2573     0.115000     1.0080   ; qtot -7.000
  2574         CA    165      PHE     CZ   2574    -0.115000    12.0110   ; qtot -7.115
  2575         HP    165      PHE     HZ   2575     0.115000     1.0080   ; qtot -7.000
  2576         CA    165      PHE    CD2   2576    -0.115000    12.0110   ; qtot -7.115
  2577         HP    165      PHE    HD2   2577     0.115000     1.0080   ; qtot -7.000
  2578         CA    165      PHE    CE2   2578    -0.115000    12.0110   ; qtot -7.115
  2579         HP    165      PHE    HE2   2579     0.115000     1.0080   ; qtot -7.000
  2580          C    165      PHE      C   2580     0.510000    12.0110   ; qtot -6.490
  2581          O    165      PHE      O   2581    -0.510000    15.9994   ; qtot -7.000
  2582        NH1    166      THR      N   2582    -0.470000    14.0070   ; qtot -7.470
  2583          H    166      THR     HN   2583     0.310000     1.0080   ; qtot -7.160
  2584        CT1    166      THR     CA   2584     0.070000    12.0110   ; qtot -7.090
  2585        HB1    166      THR     HA   2585     0.090000     1.0080   ; qtot -7.000
  2586        CT1    166      THR     CB   2586     0.140000    12.0110   ; qtot -6.860
  2587        HA1    166      THR     HB   2587     0.090000     1.0080   ; qtot -6.770
  2588        OH1    166      THR    OG1   2588    -0.660000    15.9994   ; qtot -7.430
  2589          H    166      THR    HG1   2589     0.430000     1.0080   ; qtot -7.000
  2590        CT3    166      THR    CG2   2590    -0.270000    12.0110   ; qtot -7.270
  2591        HA3    166      THR   HG21   2591     0.090000     1.0080   ; qtot -7.180
  2592        HA3    166      THR   HG22   2592     0.090000     1.0080   ; qtot -7.090
  2593        HA3    166      THR   HG23   2593     0.090000     1.0080   ; qtot -7.000
  2594          C    166      THR      C   2594     0.510000    12.0110   ; qtot -6.490
  2595          O    166      THR      O   2595    -0.510000    15.9994   ; qtot -7.000
  2596        NH1    167      GLU      N   2596    -0.470000    14.0070   ; qtot -7.470
  2597          H    167      GLU     HN   2597     0.310000     1.0080   ; qtot -7.160
  2598        CT1    167      GLU     CA   2598     0.070000    12.0110   ; qtot -7.090
  2599        HB1    167      GLU     HA   2599     0.090000     1.0080   ; qtot -7.000
  2600       CT2A    167      GLU     CB   2600    -0.180000    12.0110   ; qtot -7.180
  2601        HA2    167      GLU    HB1   2601     0.090000     1.0080   ; qtot -7.090
  2602        HA2    167      GLU    HB2   2602     0.090000     1.0080   ; qtot -7.000
  2603        CT2    167      GLU     CG   2603    -0.280000    12.0110   ; qtot -7.280
  2604        HA2    167      GLU    HG1   2604     0.090000     1.0080   ; qtot -7.190
  2605        HA2    167      GLU    HG2   2605     0.090000     1.0080   ; qtot -7.100
  2606         CC    167      GLU     CD   2606     0.620000    12.0110   ; qtot -6.480
  2607         OC    167      GLU    OE1   2607    -0.760000    15.9994   ; qtot -7.240
  2608         OC    167      GLU    OE2   2608    -0.760000    15.9994   ; qtot -8.000
  2609          C    167      GLU      C   2609     0.510000    12.0110   ; qtot -7.490
  2610          O    167      GLU      O   2610    -0.510000    15.9994   ; qtot -8.000
  2611        NH1    168      CYS      N   2611    -0.470000    14.0070   ; qtot -8.470
  2612          H    168      CYS     HN   2612     0.310000     1.0080   ; qtot -8.160
  2613        CT1    168      CYS     CA   2613     0.070000    12.0110   ; qtot -8.090
  2614        HB1    168      CYS     HA   2614     0.090000     1.0080   ; qtot -8.000
  2615        CT2    168      CYS     CB   2615    -0.100000    12.0110   ; qtot -8.100
  2616        HA2    168      CYS    HB1   2616     0.090000     1.0080   ; qtot -8.010
  2617        HA2    168      CYS    HB2   2617     0.090000     1.0080   ; qtot -7.920
  2618         SM    168      CYS     SG   2618    -0.080000    32.0600   ; qtot -8.000
  2619          C    168      CYS      C   2619     0.510000    12.0110   ; qtot -7.490
  2620          O    168      CYS      O   2620    -0.510000    15.9994   ; qtot -8.000
  2621        NH1    169      CYS      N   2621    -0.470000    14.0070   ; qtot -8.470
  2622          H    169      CYS     HN   2622     0.310000     1.0080   ; qtot -8.160
  2623        CT1    169      CYS     CA   2623     0.070000    12.0110   ; qtot -8.090
  2624        HB1    169      CYS     HA   2624     0.090000     1.0080   ; qtot -8.000
  2625        CT2    169      CYS     CB   2625    -0.100000    12.0110   ; qtot -8.100
  2626        HA2    169      CYS    HB1   2626     0.090000     1.0080   ; qtot -8.010
  2627        HA2    169      CYS    HB2   2627     0.090000     1.0080   ; qtot -7.920
  2628         SM    169      CYS     SG   2628    -0.080000    32.0600   ; qtot -8.000
  2629          C    169      CYS      C   2629     0.510000    12.0110   ; qtot -7.490
  2630          O    169      CYS      O   2630    -0.510000    15.9994   ; qtot -8.000
  2631        NH1    170      GLN      N   2631    -0.470000    14.0070   ; qtot -8.470
  2632          H    170      GLN     HN   2632     0.310000     1.0080   ; qtot -8.160
  2633        CT1    170      GLN     CA   2633     0.070000    12.0110   ; qtot -8.090
  2634        HB1    170      GLN     HA   2634     0.090000     1.0080   ; qtot -8.000
  2635        CT2    170      GLN     CB   2635    -0.180000    12.0110   ; qtot -8.180
  2636        HA2    170      GLN    HB1   2636     0.090000     1.0080   ; qtot -8.090
  2637        HA2    170      GLN    HB2   2637     0.090000     1.0080   ; qtot -8.000
  2638        CT2    170      GLN     CG   2638    -0.180000    12.0110   ; qtot -8.180
  2639        HA2    170      GLN    HG1   2639     0.090000     1.0080   ; qtot -8.090
  2640        HA2    170      GLN    HG2   2640     0.090000     1.0080   ; qtot -8.000
  2641         CC    170      GLN     CD   2641     0.550000    12.0110   ; qtot -7.450
  2642          O    170      GLN    OE1   2642    -0.550000    15.9994   ; qtot -8.000
  2643        NH2    170      GLN    NE2   2643    -0.620000    14.0070   ; qtot -8.620
  2644          H    170      GLN   HE21   2644     0.320000     1.0080   ; qtot -8.300
  2645          H    170      GLN   HE22   2645     0.300000     1.0080   ; qtot -8.000
  2646          C    170      GLN      C   2646     0.510000    12.0110   ; qtot -7.490
  2647          O    170      GLN      O   2647    -0.510000    15.9994   ; qtot -8.000
  2648        NH1    171      ALA      N   2648    -0.470000    14.0070   ; qtot -8.470
  2649          H    171      ALA     HN   2649     0.310000     1.0080   ; qtot -8.160
  2650        CT1    171      ALA     CA   2650     0.070000    12.0110   ; qtot -8.090
  2651        HB1    171      ALA     HA   2651     0.090000     1.0080   ; qtot -8.000
  2652        CT3    171      ALA     CB   2652    -0.270000    12.0110   ; qtot -8.270
  2653        HA3    171      ALA    HB1   2653     0.090000     1.0080   ; qtot -8.180
  2654        HA3    171      ALA    HB2   2654     0.090000     1.0080   ; qtot -8.090
  2655        HA3    171      ALA    HB3   2655     0.090000     1.0080   ; qtot -8.000
  2656          C    171      ALA      C   2656     0.510000    12.0110   ; qtot -7.490
  2657          O    171      ALA      O   2657    -0.510000    15.9994   ; qtot -8.000
  2658        NH1    172      ALA      N   2658    -0.470000    14.0070   ; qtot -8.470
  2659          H    172      ALA     HN   2659     0.310000     1.0080   ; qtot -8.160
  2660        CT1    172      ALA     CA   2660     0.070000    12.0110   ; qtot -8.090
  2661        HB1    172      ALA     HA   2661     0.090000     1.0080   ; qtot -8.000
  2662        CT3    172      ALA     CB   2662    -0.270000    12.0110   ; qtot -8.270
  2663        HA3    172      ALA    HB1   2663     0.090000     1.0080   ; qtot -8.180
  2664        HA3    172      ALA    HB2   2664     0.090000     1.0080   ; qtot -8.090
  2665        HA3    172      ALA    HB3   2665     0.090000     1.0080   ; qtot -8.000
  2666          C    172      ALA      C   2666     0.510000    12.0110   ; qtot -7.490
  2667          O    172      ALA      O   2667    -0.510000    15.9994   ; qtot -8.000
  2668        NH1    173      ASP      N   2668    -0.470000    14.0070   ; qtot -8.470
  2669          H    173      ASP     HN   2669     0.310000     1.0080   ; qtot -8.160
  2670        CT1    173      ASP     CA   2670     0.070000    12.0110   ; qtot -8.090
  2671        HB1    173      ASP     HA   2671     0.090000     1.0080   ; qtot -8.000
  2672       CT2A    173      ASP     CB   2672    -0.280000    12.0110   ; qtot -8.280
  2673        HA2    173      ASP    HB1   2673     0.090000     1.0080   ; qtot -8.190
  2674        HA2    173      ASP    HB2   2674     0.090000     1.0080   ; qtot -8.100
  2675         CC    173      ASP     CG   2675     0.620000    12.0110   ; qtot -7.480
  2676         OC    173      ASP    OD1   2676    -0.760000    15.9994   ; qtot -8.240
  2677         OC    173      ASP    OD2   2677    -0.760000    15.9994   ; qtot -9.000
  2678          C    173      ASP      C   2678     0.510000    12.0110   ; qtot -8.490
  2679          O    173      ASP      O   2679    -0.510000    15.9994   ; qtot -9.000
  2680        NH1    174      LYS      N   2680    -0.470000    14.0070   ; qtot -9.470
  2681          H    174      LYS     HN   2681     0.310000     1.0080   ; qtot -9.160
  2682        CT1    174      LYS     CA   2682     0.070000    12.0110   ; qtot -9.090
  2683        HB1    174      LYS     HA   2683     0.090000     1.0080   ; qtot -9.000
  2684        CT2    174      LYS     CB   2684    -0.180000    12.0110   ; qtot -9.180
  2685        HA2    174      LYS    HB1   2685     0.090000     1.0080   ; qtot -9.090
  2686        HA2    174      LYS    HB2   2686     0.090000     1.0080   ; qtot -9.000
  2687        CT2    174      LYS     CG   2687    -0.180000    12.0110   ; qtot -9.180
  2688        HA2    174      LYS    HG1   2688     0.090000     1.0080   ; qtot -9.090
  2689        HA2    174      LYS    HG2   2689     0.090000     1.0080   ; qtot -9.000
  2690        CT2    174      LYS     CD   2690    -0.180000    12.0110   ; qtot -9.180
  2691        HA2    174      LYS    HD1   2691     0.090000     1.0080   ; qtot -9.090
  2692        HA2    174      LYS    HD2   2692     0.090000     1.0080   ; qtot -9.000
  2693        CT2    174      LYS     CE   2693     0.210000    12.0110   ; qtot -8.790
  2694        HA2    174      LYS    HE1   2694     0.050000     1.0080   ; qtot -8.740
  2695        HA2    174      LYS    HE2   2695     0.050000     1.0080   ; qtot -8.690
  2696        NH3    174      LYS     NZ   2696    -0.300000    14.0070   ; qtot -8.990
  2697         HC    174      LYS    HZ1   2697     0.330000     1.0080   ; qtot -8.660
  2698         HC    174      LYS    HZ2   2698     0.330000     1.0080   ; qtot -8.330
  2699         HC    174      LYS    HZ3   2699     0.330000     1.0080   ; qtot -8.000
  2700          C    174      LYS      C   2700     0.510000    12.0110   ; qtot -7.490
  2701          O    174      LYS      O   2701    -0.510000    15.9994   ; qtot -8.000
  2702        NH1    175      ALA      N   2702    -0.470000    14.0070   ; qtot -8.470
  2703          H    175      ALA     HN   2703     0.310000     1.0080   ; qtot -8.160
  2704        CT1    175      ALA     CA   2704     0.070000    12.0110   ; qtot -8.090
  2705        HB1    175      ALA     HA   2705     0.090000     1.0080   ; qtot -8.000
  2706        CT3    175      ALA     CB   2706    -0.270000    12.0110   ; qtot -8.270
  2707        HA3    175      ALA    HB1   2707     0.090000     1.0080   ; qtot -8.180
  2708        HA3    175      ALA    HB2   2708     0.090000     1.0080   ; qtot -8.090
  2709        HA3    175      ALA    HB3   2709     0.090000     1.0080   ; qtot -8.000
  2710          C    175      ALA      C   2710     0.510000    12.0110   ; qtot -7.490
  2711          O    175      ALA      O   2711    -0.510000    15.9994   ; qtot -8.000
  2712        NH1    176      ALA      N   2712    -0.470000    14.0070   ; qtot -8.470
  2713          H    176      ALA     HN   2713     0.310000     1.0080   ; qtot -8.160
  2714        CT1    176      ALA     CA   2714     0.070000    12.0110   ; qtot -8.090
  2715        HB1    176      ALA     HA   2715     0.090000     1.0080   ; qtot -8.000
  2716        CT3    176      ALA     CB   2716    -0.270000    12.0110   ; qtot -8.270
  2717        HA3    176      ALA    HB1   2717     0.090000     1.0080   ; qtot -8.180
  2718        HA3    176      ALA    HB2   2718     0.090000     1.0080   ; qtot -8.090
  2719        HA3    176      ALA    HB3   2719     0.090000     1.0080   ; qtot -8.000
  2720          C    176      ALA      C   2720     0.510000    12.0110   ; qtot -7.490
  2721          O    176      ALA      O   2721    -0.510000    15.9994   ; qtot -8.000
  2722        NH1    177      CYS      N   2722    -0.470000    14.0070   ; qtot -8.470
  2723          H    177      CYS     HN   2723     0.310000     1.0080   ; qtot -8.160
  2724        CT1    177      CYS     CA   2724     0.070000    12.0110   ; qtot -8.090
  2725        HB1    177      CYS     HA   2725     0.090000     1.0080   ; qtot -8.000
  2726        CT2    177      CYS     CB   2726    -0.100000    12.0110   ; qtot -8.100
  2727        HA2    177      CYS    HB1   2727     0.090000     1.0080   ; qtot -8.010
  2728        HA2    177      CYS    HB2   2728     0.090000     1.0080   ; qtot -7.920
  2729         SM    177      CYS     SG   2729    -0.080000    32.0600   ; qtot -8.000
  2730          C    177      CYS      C   2730     0.510000    12.0110   ; qtot -7.490
  2731          O    177      CYS      O   2731    -0.510000    15.9994   ; qtot -8.000
  2732        NH1    178      LEU      N   2732    -0.470000    14.0070   ; qtot -8.470
  2733          H    178      LEU     HN   2733     0.310000     1.0080   ; qtot -8.160
  2734        CT1    178      LEU     CA   2734     0.070000    12.0110   ; qtot -8.090
  2735        HB1    178      LEU     HA   2735     0.090000     1.0080   ; qtot -8.000
  2736        CT2    178      LEU     CB   2736    -0.180000    12.0110   ; qtot -8.180
  2737        HA2    178      LEU    HB1   2737     0.090000     1.0080   ; qtot -8.090
  2738        HA2    178      LEU    HB2   2738     0.090000     1.0080   ; qtot -8.000
  2739        CT1    178      LEU     CG   2739    -0.090000    12.0110   ; qtot -8.090
  2740        HA1    178      LEU     HG   2740     0.090000     1.0080   ; qtot -8.000
  2741        CT3    178      LEU    CD1   2741    -0.270000    12.0110   ; qtot -8.270
  2742        HA3    178      LEU   HD11   2742     0.090000     1.0080   ; qtot -8.180
  2743        HA3    178      LEU   HD12   2743     0.090000     1.0080   ; qtot -8.090
  2744        HA3    178      LEU   HD13   2744     0.090000     1.0080   ; qtot -8.000
  2745        CT3    178      LEU    CD2   2745    -0.270000    12.0110   ; qtot -8.270
  2746        HA3    178      LEU   HD21   2746     0.090000     1.0080   ; qtot -8.180
  2747        HA3    178      LEU   HD22   2747     0.090000     1.0080   ; qtot -8.090
  2748        HA3    178      LEU   HD23   2748     0.090000     1.0080   ; qtot -8.000
  2749          C    178      LEU      C   2749     0.510000    12.0110   ; qtot -7.490
  2750          O    178      LEU      O   2750    -0.510000    15.9994   ; qtot -8.000
  2751        NH1    179      LEU      N   2751    -0.470000    14.0070   ; qtot -8.470
  2752          H    179      LEU     HN   2752     0.310000     1.0080   ; qtot -8.160
  2753        CT1    179      LEU     CA   2753     0.070000    12.0110   ; qtot -8.090
  2754        HB1    179      LEU     HA   2754     0.090000     1.0080   ; qtot -8.000
  2755        CT2    179      LEU     CB   2755    -0.180000    12.0110   ; qtot -8.180
  2756        HA2    179      LEU    HB1   2756     0.090000     1.0080   ; qtot -8.090
  2757        HA2    179      LEU    HB2   2757     0.090000     1.0080   ; qtot -8.000
  2758        CT1    179      LEU     CG   2758    -0.090000    12.0110   ; qtot -8.090
  2759        HA1    179      LEU     HG   2759     0.090000     1.0080   ; qtot -8.000
  2760        CT3    179      LEU    CD1   2760    -0.270000    12.0110   ; qtot -8.270
  2761        HA3    179      LEU   HD11   2761     0.090000     1.0080   ; qtot -8.180
  2762        HA3    179      LEU   HD12   2762     0.090000     1.0080   ; qtot -8.090
  2763        HA3    179      LEU   HD13   2763     0.090000     1.0080   ; qtot -8.000
  2764        CT3    179      LEU    CD2   2764    -0.270000    12.0110   ; qtot -8.270
  2765        HA3    179      LEU   HD21   2765     0.090000     1.0080   ; qtot -8.180
  2766        HA3    179      LEU   HD22   2766     0.090000     1.0080   ; qtot -8.090
  2767        HA3    179      LEU   HD23   2767     0.090000     1.0080   ; qtot -8.000
  2768          C    179      LEU      C   2768     0.510000    12.0110   ; qtot -7.490
  2769          O    179      LEU      O   2769    -0.510000    15.9994   ; qtot -8.000
  2770          N    180      PRO      N   2770    -0.290000    14.0070   ; qtot -8.290
  2771        CP3    180      PRO     CD   2771     0.000000    12.0110   ; qtot -8.290
  2772        HA2    180      PRO    HD1   2772     0.090000     1.0080   ; qtot -8.200
  2773        HA2    180      PRO    HD2   2773     0.090000     1.0080   ; qtot -8.110
  2774        CP1    180      PRO     CA   2774     0.020000    12.0110   ; qtot -8.090
  2775        HB1    180      PRO     HA   2775     0.090000     1.0080   ; qtot -8.000
  2776        CP2    180      PRO     CB   2776    -0.180000    12.0110   ; qtot -8.180
  2777        HA2    180      PRO    HB1   2777     0.090000     1.0080   ; qtot -8.090
  2778        HA2    180      PRO    HB2   2778     0.090000     1.0080   ; qtot -8.000
  2779        CP2    180      PRO     CG   2779    -0.180000    12.0110   ; qtot -8.180
  2780        HA2    180      PRO    HG1   2780     0.090000     1.0080   ; qtot -8.090
  2781        HA2    180      PRO    HG2   2781     0.090000     1.0080   ; qtot -8.000
  2782          C    180      PRO      C   2782     0.510000    12.0110   ; qtot -7.490
  2783          O    180      PRO      O   2783    -0.510000    15.9994   ; qtot -8.000
  2784        NH1    181      LYS      N   2784    -0.470000    14.0070   ; qtot -8.470
  2785          H    181      LYS     HN   2785     0.310000     1.0080   ; qtot -8.160
  2786        CT1    181      LYS     CA   2786     0.070000    12.0110   ; qtot -8.090
  2787        HB1    181      LYS     HA   2787     0.090000     1.0080   ; qtot -8.000
  2788        CT2    181      LYS     CB   2788    -0.180000    12.0110   ; qtot -8.180
  2789        HA2    181      LYS    HB1   2789     0.090000     1.0080   ; qtot -8.090
  2790        HA2    181      LYS    HB2   2790     0.090000     1.0080   ; qtot -8.000
  2791        CT2    181      LYS     CG   2791    -0.180000    12.0110   ; qtot -8.180
  2792        HA2    181      LYS    HG1   2792     0.090000     1.0080   ; qtot -8.090
  2793        HA2    181      LYS    HG2   2793     0.090000     1.0080   ; qtot -8.000
  2794        CT2    181      LYS     CD   2794    -0.180000    12.0110   ; qtot -8.180
  2795        HA2    181      LYS    HD1   2795     0.090000     1.0080   ; qtot -8.090
  2796        HA2    181      LYS    HD2   2796     0.090000     1.0080   ; qtot -8.000
  2797        CT2    181      LYS     CE   2797     0.210000    12.0110   ; qtot -7.790
  2798        HA2    181      LYS    HE1   2798     0.050000     1.0080   ; qtot -7.740
  2799        HA2    181      LYS    HE2   2799     0.050000     1.0080   ; qtot -7.690
  2800        NH3    181      LYS     NZ   2800    -0.300000    14.0070   ; qtot -7.990
  2801         HC    181      LYS    HZ1   2801     0.330000     1.0080   ; qtot -7.660
  2802         HC    181      LYS    HZ2   2802     0.330000     1.0080   ; qtot -7.330
  2803         HC    181      LYS    HZ3   2803     0.330000     1.0080   ; qtot -7.000
  2804          C    181      LYS      C   2804     0.510000    12.0110   ; qtot -6.490
  2805          O    181      LYS      O   2805    -0.510000    15.9994   ; qtot -7.000
  2806        NH1    182      LEU      N   2806    -0.470000    14.0070   ; qtot -7.470
  2807          H    182      LEU     HN   2807     0.310000     1.0080   ; qtot -7.160
  2808        CT1    182      LEU     CA   2808     0.070000    12.0110   ; qtot -7.090
  2809        HB1    182      LEU     HA   2809     0.090000     1.0080   ; qtot -7.000
  2810        CT2    182      LEU     CB   2810    -0.180000    12.0110   ; qtot -7.180
  2811        HA2    182      LEU    HB1   2811     0.090000     1.0080   ; qtot -7.090
  2812        HA2    182      LEU    HB2   2812     0.090000     1.0080   ; qtot -7.000
  2813        CT1    182      LEU     CG   2813    -0.090000    12.0110   ; qtot -7.090
  2814        HA1    182      LEU     HG   2814     0.090000     1.0080   ; qtot -7.000
  2815        CT3    182      LEU    CD1   2815    -0.270000    12.0110   ; qtot -7.270
  2816        HA3    182      LEU   HD11   2816     0.090000     1.0080   ; qtot -7.180
  2817        HA3    182      LEU   HD12   2817     0.090000     1.0080   ; qtot -7.090
  2818        HA3    182      LEU   HD13   2818     0.090000     1.0080   ; qtot -7.000
  2819        CT3    182      LEU    CD2   2819    -0.270000    12.0110   ; qtot -7.270
  2820        HA3    182      LEU   HD21   2820     0.090000     1.0080   ; qtot -7.180
  2821        HA3    182      LEU   HD22   2821     0.090000     1.0080   ; qtot -7.090
  2822        HA3    182      LEU   HD23   2822     0.090000     1.0080   ; qtot -7.000
  2823          C    182      LEU      C   2823     0.510000    12.0110   ; qtot -6.490
  2824          O    182      LEU      O   2824    -0.510000    15.9994   ; qtot -7.000
  2825        NH1    183      ASP      N   2825    -0.470000    14.0070   ; qtot -7.470
  2826          H    183      ASP     HN   2826     0.310000     1.0080   ; qtot -7.160
  2827        CT1    183      ASP     CA   2827     0.070000    12.0110   ; qtot -7.090
  2828        HB1    183      ASP     HA   2828     0.090000     1.0080   ; qtot -7.000
  2829       CT2A    183      ASP     CB   2829    -0.280000    12.0110   ; qtot -7.280
  2830        HA2    183      ASP    HB1   2830     0.090000     1.0080   ; qtot -7.190
  2831        HA2    183      ASP    HB2   2831     0.090000     1.0080   ; qtot -7.100
  2832         CC    183      ASP     CG   2832     0.620000    12.0110   ; qtot -6.480
  2833         OC    183      ASP    OD1   2833    -0.760000    15.9994   ; qtot -7.240
  2834         OC    183      ASP    OD2   2834    -0.760000    15.9994   ; qtot -8.000
  2835          C    183      ASP      C   2835     0.510000    12.0110   ; qtot -7.490
  2836          O    183      ASP      O   2836    -0.510000    15.9994   ; qtot -8.000
  2837        NH1    184      GLU      N   2837    -0.470000    14.0070   ; qtot -8.470
  2838          H    184      GLU     HN   2838     0.310000     1.0080   ; qtot -8.160
  2839        CT1    184      GLU     CA   2839     0.070000    12.0110   ; qtot -8.090
  2840        HB1    184      GLU     HA   2840     0.090000     1.0080   ; qtot -8.000
  2841       CT2A    184      GLU     CB   2841    -0.180000    12.0110   ; qtot -8.180
  2842        HA2    184      GLU    HB1   2842     0.090000     1.0080   ; qtot -8.090
  2843        HA2    184      GLU    HB2   2843     0.090000     1.0080   ; qtot -8.000
  2844        CT2    184      GLU     CG   2844    -0.280000    12.0110   ; qtot -8.280
  2845        HA2    184      GLU    HG1   2845     0.090000     1.0080   ; qtot -8.190
  2846        HA2    184      GLU    HG2   2846     0.090000     1.0080   ; qtot -8.100
  2847         CC    184      GLU     CD   2847     0.620000    12.0110   ; qtot -7.480
  2848         OC    184      GLU    OE1   2848    -0.760000    15.9994   ; qtot -8.240
  2849         OC    184      GLU    OE2   2849    -0.760000    15.9994   ; qtot -9.000
  2850          C    184      GLU      C   2850     0.510000    12.0110   ; qtot -8.490
  2851          O    184      GLU      O   2851    -0.510000    15.9994   ; qtot -9.000
  2852        NH1    185      LEU      N   2852    -0.470000    14.0070   ; qtot -9.470
  2853          H    185      LEU     HN   2853     0.310000     1.0080   ; qtot -9.160
  2854        CT1    185      LEU     CA   2854     0.070000    12.0110   ; qtot -9.090
  2855        HB1    185      LEU     HA   2855     0.090000     1.0080   ; qtot -9.000
  2856        CT2    185      LEU     CB   2856    -0.180000    12.0110   ; qtot -9.180
  2857        HA2    185      LEU    HB1   2857     0.090000     1.0080   ; qtot -9.090
  2858        HA2    185      LEU    HB2   2858     0.090000     1.0080   ; qtot -9.000
  2859        CT1    185      LEU     CG   2859    -0.090000    12.0110   ; qtot -9.090
  2860        HA1    185      LEU     HG   2860     0.090000     1.0080   ; qtot -9.000
  2861        CT3    185      LEU    CD1   2861    -0.270000    12.0110   ; qtot -9.270
  2862        HA3    185      LEU   HD11   2862     0.090000     1.0080   ; qtot -9.180
  2863        HA3    185      LEU   HD12   2863     0.090000     1.0080   ; qtot -9.090
  2864        HA3    185      LEU   HD13   2864     0.090000     1.0080   ; qtot -9.000
  2865        CT3    185      LEU    CD2   2865    -0.270000    12.0110   ; qtot -9.270
  2866        HA3    185      LEU   HD21   2866     0.090000     1.0080   ; qtot -9.180
  2867        HA3    185      LEU   HD22   2867     0.090000     1.0080   ; qtot -9.090
  2868        HA3    185      LEU   HD23   2868     0.090000     1.0080   ; qtot -9.000
  2869          C    185      LEU      C   2869     0.510000    12.0110   ; qtot -8.490
  2870          O    185      LEU      O   2870    -0.510000    15.9994   ; qtot -9.000
  2871        NH1    186      ARG      N   2871    -0.470000    14.0070   ; qtot -9.470
  2872          H    186      ARG     HN   2872     0.310000     1.0080   ; qtot -9.160
  2873        CT1    186      ARG     CA   2873     0.070000    12.0110   ; qtot -9.090
  2874        HB1    186      ARG     HA   2874     0.090000     1.0080   ; qtot -9.000
  2875        CT2    186      ARG     CB   2875    -0.180000    12.0110   ; qtot -9.180
  2876        HA2    186      ARG    HB1   2876     0.090000     1.0080   ; qtot -9.090
  2877        HA2    186      ARG    HB2   2877     0.090000     1.0080   ; qtot -9.000
  2878        CT2    186      ARG     CG   2878    -0.180000    12.0110   ; qtot -9.180
  2879        HA2    186      ARG    HG1   2879     0.090000     1.0080   ; qtot -9.090
  2880        HA2    186      ARG    HG2   2880     0.090000     1.0080   ; qtot -9.000
  2881        CT2    186      ARG     CD   2881     0.200000    12.0110   ; qtot -8.800
  2882        HA2    186      ARG    HD1   2882     0.090000     1.0080   ; qtot -8.710
  2883        HA2    186      ARG    HD2   2883     0.090000     1.0080   ; qtot -8.620
  2884        NC2    186      ARG     NE   2884    -0.700000    14.0070   ; qtot -9.320
  2885         HC    186      ARG     HE   2885     0.440000     1.0080   ; qtot -8.880
  2886          C    186      ARG     CZ   2886     0.640000    12.0110   ; qtot -8.240
  2887        NC2    186      ARG    NH1   2887    -0.800000    14.0070   ; qtot -9.040
  2888         HC    186      ARG   HH11   2888     0.460000     1.0080   ; qtot -8.580
  2889         HC    186      ARG   HH12   2889     0.460000     1.0080   ; qtot -8.120
  2890        NC2    186      ARG    NH2   2890    -0.800000    14.0070   ; qtot -8.920
  2891         HC    186      ARG   HH21   2891     0.460000     1.0080   ; qtot -8.460
  2892         HC    186      ARG   HH22   2892     0.460000     1.0080   ; qtot -8.000
  2893          C    186      ARG      C   2893     0.510000    12.0110   ; qtot -7.490
  2894          O    186      ARG      O   2894    -0.510000    15.9994   ; qtot -8.000
  2895        NH1    187      ASP      N   2895    -0.470000    14.0070   ; qtot -8.470
  2896          H    187      ASP     HN   2896     0.310000     1.0080   ; qtot -8.160
  2897        CT1    187      ASP     CA   2897     0.070000    12.0110   ; qtot -8.090
  2898        HB1    187      ASP     HA   2898     0.090000     1.0080   ; qtot -8.000
  2899       CT2A    187      ASP     CB   2899    -0.280000    12.0110   ; qtot -8.280
  2900        HA2    187      ASP    HB1   2900     0.090000     1.0080   ; qtot -8.190
  2901        HA2    187      ASP    HB2   2901     0.090000     1.0080   ; qtot -8.100
  2902         CC    187      ASP     CG   2902     0.620000    12.0110   ; qtot -7.480
  2903         OC    187      ASP    OD1   2903    -0.760000    15.9994   ; qtot -8.240
  2904         OC    187      ASP    OD2   2904    -0.760000    15.9994   ; qtot -9.000
  2905          C    187      ASP      C   2905     0.510000    12.0110   ; qtot -8.490
  2906          O    187      ASP      O   2906    -0.510000    15.9994   ; qtot -9.000
  2907        NH1    188      GLU      N   2907    -0.470000    14.0070   ; qtot -9.470
  2908          H    188      GLU     HN   2908     0.310000     1.0080   ; qtot -9.160
  2909        CT1    188      GLU     CA   2909     0.070000    12.0110   ; qtot -9.090
  2910        HB1    188      GLU     HA   2910     0.090000     1.0080   ; qtot -9.000
  2911       CT2A    188      GLU     CB   2911    -0.180000    12.0110   ; qtot -9.180
  2912        HA2    188      GLU    HB1   2912     0.090000     1.0080   ; qtot -9.090
  2913        HA2    188      GLU    HB2   2913     0.090000     1.0080   ; qtot -9.000
  2914        CT2    188      GLU     CG   2914    -0.280000    12.0110   ; qtot -9.280
  2915        HA2    188      GLU    HG1   2915     0.090000     1.0080   ; qtot -9.190
  2916        HA2    188      GLU    HG2   2916     0.090000     1.0080   ; qtot -9.100
  2917         CC    188      GLU     CD   2917     0.620000    12.0110   ; qtot -8.480
  2918         OC    188      GLU    OE1   2918    -0.760000    15.9994   ; qtot -9.240
  2919         OC    188      GLU    OE2   2919    -0.760000    15.9994   ; qtot -10.000
  2920          C    188      GLU      C   2920     0.510000    12.0110   ; qtot -9.490
  2921          O    188      GLU      O   2921    -0.510000    15.9994   ; qtot -10.000
  2922        NH1    189      GLY      N   2922    -0.470000    14.0070   ; qtot -10.470
  2923          H    189      GLY     HN   2923     0.310000     1.0080   ; qtot -10.160
  2924        CT2    189      GLY     CA   2924    -0.020000    12.0110   ; qtot -10.180
  2925        HB2    189      GLY    HA1   2925     0.090000     1.0080   ; qtot -10.090
  2926        HB2    189      GLY    HA2   2926     0.090000     1.0080   ; qtot -10.000
  2927          C    189      GLY      C   2927     0.510000    12.0110   ; qtot -9.490
  2928          O    189      GLY      O   2928    -0.510000    15.9994   ; qtot -10.000
  2929        NH1    190      LYS      N   2929    -0.470000    14.0070   ; qtot -10.470
  2930          H    190      LYS     HN   2930     0.310000     1.0080   ; qtot -10.160
  2931        CT1    190      LYS     CA   2931     0.070000    12.0110   ; qtot -10.090
  2932        HB1    190      LYS     HA   2932     0.090000     1.0080   ; qtot -10.000
  2933        CT2    190      LYS     CB   2933    -0.180000    12.0110   ; qtot -10.180
  2934        HA2    190      LYS    HB1   2934     0.090000     1.0080   ; qtot -10.090
  2935        HA2    190      LYS    HB2   2935     0.090000     1.0080   ; qtot -10.000
  2936        CT2    190      LYS     CG   2936    -0.180000    12.0110   ; qtot -10.180
  2937        HA2    190      LYS    HG1   2937     0.090000     1.0080   ; qtot -10.090
  2938        HA2    190      LYS    HG2   2938     0.090000     1.0080   ; qtot -10.000
  2939        CT2    190      LYS     CD   2939    -0.180000    12.0110   ; qtot -10.180
  2940        HA2    190      LYS    HD1   2940     0.090000     1.0080   ; qtot -10.090
  2941        HA2    190      LYS    HD2   2941     0.090000     1.0080   ; qtot -10.000
  2942        CT2    190      LYS     CE   2942     0.210000    12.0110   ; qtot -9.790
  2943        HA2    190      LYS    HE1   2943     0.050000     1.0080   ; qtot -9.740
  2944        HA2    190      LYS    HE2   2944     0.050000     1.0080   ; qtot -9.690
  2945        NH3    190      LYS     NZ   2945    -0.300000    14.0070   ; qtot -9.990
  2946         HC    190      LYS    HZ1   2946     0.330000     1.0080   ; qtot -9.660
  2947         HC    190      LYS    HZ2   2947     0.330000     1.0080   ; qtot -9.330
  2948         HC    190      LYS    HZ3   2948     0.330000     1.0080   ; qtot -9.000
  2949          C    190      LYS      C   2949     0.510000    12.0110   ; qtot -8.490
  2950          O    190      LYS      O   2950    -0.510000    15.9994   ; qtot -9.000
  2951        NH1    191      ALA      N   2951    -0.470000    14.0070   ; qtot -9.470
  2952          H    191      ALA     HN   2952     0.310000     1.0080   ; qtot -9.160
  2953        CT1    191      ALA     CA   2953     0.070000    12.0110   ; qtot -9.090
  2954        HB1    191      ALA     HA   2954     0.090000     1.0080   ; qtot -9.000
  2955        CT3    191      ALA     CB   2955    -0.270000    12.0110   ; qtot -9.270
  2956        HA3    191      ALA    HB1   2956     0.090000     1.0080   ; qtot -9.180
  2957        HA3    191      ALA    HB2   2957     0.090000     1.0080   ; qtot -9.090
  2958        HA3    191      ALA    HB3   2958     0.090000     1.0080   ; qtot -9.000
  2959          C    191      ALA      C   2959     0.510000    12.0110   ; qtot -8.490
  2960          O    191      ALA      O   2960    -0.510000    15.9994   ; qtot -9.000
  2961        NH1    192      SER      N   2961    -0.470000    14.0070   ; qtot -9.470
  2962          H    192      SER     HN   2962     0.310000     1.0080   ; qtot -9.160
  2963        CT1    192      SER     CA   2963     0.070000    12.0110   ; qtot -9.090
  2964        HB1    192      SER     HA   2964     0.090000     1.0080   ; qtot -9.000
  2965        CT2    192      SER     CB   2965     0.050000    12.0110   ; qtot -8.950
  2966        HA2    192      SER    HB1   2966     0.090000     1.0080   ; qtot -8.860
  2967        HA2    192      SER    HB2   2967     0.090000     1.0080   ; qtot -8.770
  2968        OH1    192      SER     OG   2968    -0.660000    15.9994   ; qtot -9.430
  2969          H    192      SER    HG1   2969     0.430000     1.0080   ; qtot -9.000
  2970          C    192      SER      C   2970     0.510000    12.0110   ; qtot -8.490
  2971          O    192      SER      O   2971    -0.510000    15.9994   ; qtot -9.000
  2972        NH1    193      SER      N   2972    -0.470000    14.0070   ; qtot -9.470
  2973          H    193      SER     HN   2973     0.310000     1.0080   ; qtot -9.160
  2974        CT1    193      SER     CA   2974     0.070000    12.0110   ; qtot -9.090
  2975        HB1    193      SER     HA   2975     0.090000     1.0080   ; qtot -9.000
  2976        CT2    193      SER     CB   2976     0.050000    12.0110   ; qtot -8.950
  2977        HA2    193      SER    HB1   2977     0.090000     1.0080   ; qtot -8.860
  2978        HA2    193      SER    HB2   2978     0.090000     1.0080   ; qtot -8.770
  2979        OH1    193      SER     OG   2979    -0.660000    15.9994   ; qtot -9.430
  2980          H    193      SER    HG1   2980     0.430000     1.0080   ; qtot -9.000
  2981          C    193      SER      C   2981     0.510000    12.0110   ; qtot -8.490
  2982          O    193      SER      O   2982    -0.510000    15.9994   ; qtot -9.000
  2983        NH1    194      ALA      N   2983    -0.470000    14.0070   ; qtot -9.470
  2984          H    194      ALA     HN   2984     0.310000     1.0080   ; qtot -9.160
  2985        CT1    194      ALA     CA   2985     0.070000    12.0110   ; qtot -9.090
  2986        HB1    194      ALA     HA   2986     0.090000     1.0080   ; qtot -9.000
  2987        CT3    194      ALA     CB   2987    -0.270000    12.0110   ; qtot -9.270
  2988        HA3    194      ALA    HB1   2988     0.090000     1.0080   ; qtot -9.180
  2989        HA3    194      ALA    HB2   2989     0.090000     1.0080   ; qtot -9.090
  2990        HA3    194      ALA    HB3   2990     0.090000     1.0080   ; qtot -9.000
  2991          C    194      ALA      C   2991     0.510000    12.0110   ; qtot -8.490
  2992          O    194      ALA      O   2992    -0.510000    15.9994   ; qtot -9.000
  2993        NH1    195      LYS      N   2993    -0.470000    14.0070   ; qtot -9.470
  2994          H    195      LYS     HN   2994     0.310000     1.0080   ; qtot -9.160
  2995        CT1    195      LYS     CA   2995     0.070000    12.0110   ; qtot -9.090
  2996        HB1    195      LYS     HA   2996     0.090000     1.0080   ; qtot -9.000
  2997        CT2    195      LYS     CB   2997    -0.180000    12.0110   ; qtot -9.180
  2998        HA2    195      LYS    HB1   2998     0.090000     1.0080   ; qtot -9.090
  2999        HA2    195      LYS    HB2   2999     0.090000     1.0080   ; qtot -9.000
  3000        CT2    195      LYS     CG   3000    -0.180000    12.0110   ; qtot -9.180
  3001        HA2    195      LYS    HG1   3001     0.090000     1.0080   ; qtot -9.090
  3002        HA2    195      LYS    HG2   3002     0.090000     1.0080   ; qtot -9.000
  3003        CT2    195      LYS     CD   3003    -0.180000    12.0110   ; qtot -9.180
  3004        HA2    195      LYS    HD1   3004     0.090000     1.0080   ; qtot -9.090
  3005        HA2    195      LYS    HD2   3005     0.090000     1.0080   ; qtot -9.000
  3006        CT2    195      LYS     CE   3006     0.210000    12.0110   ; qtot -8.790
  3007        HA2    195      LYS    HE1   3007     0.050000     1.0080   ; qtot -8.740
  3008        HA2    195      LYS    HE2   3008     0.050000     1.0080   ; qtot -8.690
  3009        NH3    195      LYS     NZ   3009    -0.300000    14.0070   ; qtot -8.990
  3010         HC    195      LYS    HZ1   3010     0.330000     1.0080   ; qtot -8.660
  3011         HC    195      LYS    HZ2   3011     0.330000     1.0080   ; qtot -8.330
  3012         HC    195      LYS    HZ3   3012     0.330000     1.0080   ; qtot -8.000
  3013          C    195      LYS      C   3013     0.510000    12.0110   ; qtot -7.490
  3014          O    195      LYS      O   3014    -0.510000    15.9994   ; qtot -8.000
  3015        NH1    196      GLN      N   3015    -0.470000    14.0070   ; qtot -8.470
  3016          H    196      GLN     HN   3016     0.310000     1.0080   ; qtot -8.160
  3017        CT1    196      GLN     CA   3017     0.070000    12.0110   ; qtot -8.090
  3018        HB1    196      GLN     HA   3018     0.090000     1.0080   ; qtot -8.000
  3019        CT2    196      GLN     CB   3019    -0.180000    12.0110   ; qtot -8.180
  3020        HA2    196      GLN    HB1   3020     0.090000     1.0080   ; qtot -8.090
  3021        HA2    196      GLN    HB2   3021     0.090000     1.0080   ; qtot -8.000
  3022        CT2    196      GLN     CG   3022    -0.180000    12.0110   ; qtot -8.180
  3023        HA2    196      GLN    HG1   3023     0.090000     1.0080   ; qtot -8.090
  3024        HA2    196      GLN    HG2   3024     0.090000     1.0080   ; qtot -8.000
  3025         CC    196      GLN     CD   3025     0.550000    12.0110   ; qtot -7.450
  3026          O    196      GLN    OE1   3026    -0.550000    15.9994   ; qtot -8.000
  3027        NH2    196      GLN    NE2   3027    -0.620000    14.0070   ; qtot -8.620
  3028          H    196      GLN   HE21   3028     0.320000     1.0080   ; qtot -8.300
  3029          H    196      GLN   HE22   3029     0.300000     1.0080   ; qtot -8.000
  3030          C    196      GLN      C   3030     0.510000    12.0110   ; qtot -7.490
  3031          O    196      GLN      O   3031    -0.510000    15.9994   ; qtot -8.000
  3032        NH1    197      ARG      N   3032    -0.470000    14.0070   ; qtot -8.470
  3033          H    197      ARG     HN   3033     0.310000     1.0080   ; qtot -8.160
  3034        CT1    197      ARG     CA   3034     0.070000    12.0110   ; qtot -8.090
  3035        HB1    197      ARG     HA   3035     0.090000     1.0080   ; qtot -8.000
  3036        CT2    197      ARG     CB   3036    -0.180000    12.0110   ; qtot -8.180
  3037        HA2    197      ARG    HB1   3037     0.090000     1.0080   ; qtot -8.090
  3038        HA2    197      ARG    HB2   3038     0.090000     1.0080   ; qtot -8.000
  3039        CT2    197      ARG     CG   3039    -0.180000    12.0110   ; qtot -8.180
  3040        HA2    197      ARG    HG1   3040     0.090000     1.0080   ; qtot -8.090
  3041        HA2    197      ARG    HG2   3041     0.090000     1.0080   ; qtot -8.000
  3042        CT2    197      ARG     CD   3042     0.200000    12.0110   ; qtot -7.800
  3043        HA2    197      ARG    HD1   3043     0.090000     1.0080   ; qtot -7.710
  3044        HA2    197      ARG    HD2   3044     0.090000     1.0080   ; qtot -7.620
  3045        NC2    197      ARG     NE   3045    -0.700000    14.0070   ; qtot -8.320
  3046         HC    197      ARG     HE   3046     0.440000     1.0080   ; qtot -7.880
  3047          C    197      ARG     CZ   3047     0.640000    12.0110   ; qtot -7.240
  3048        NC2    197      ARG    NH1   3048    -0.800000    14.0070   ; qtot -8.040
  3049         HC    197      ARG   HH11   3049     0.460000     1.0080   ; qtot -7.580
  3050         HC    197      ARG   HH12   3050     0.460000     1.0080   ; qtot -7.120
  3051        NC2    197      ARG    NH2   3051    -0.800000    14.0070   ; qtot -7.920
  3052         HC    197      ARG   HH21   3052     0.460000     1.0080   ; qtot -7.460
  3053         HC    197      ARG   HH22   3053     0.460000     1.0080   ; qtot -7.000
  3054          C    197      ARG      C   3054     0.510000    12.0110   ; qtot -6.490
  3055          O    197      ARG      O   3055    -0.510000    15.9994   ; qtot -7.000
  3056        NH1    198      LEU      N   3056    -0.470000    14.0070   ; qtot -7.470
  3057          H    198      LEU     HN   3057     0.310000     1.0080   ; qtot -7.160
  3058        CT1    198      LEU     CA   3058     0.070000    12.0110   ; qtot -7.090
  3059        HB1    198      LEU     HA   3059     0.090000     1.0080   ; qtot -7.000
  3060        CT2    198      LEU     CB   3060    -0.180000    12.0110   ; qtot -7.180
  3061        HA2    198      LEU    HB1   3061     0.090000     1.0080   ; qtot -7.090
  3062        HA2    198      LEU    HB2   3062     0.090000     1.0080   ; qtot -7.000
  3063        CT1    198      LEU     CG   3063    -0.090000    12.0110   ; qtot -7.090
  3064        HA1    198      LEU     HG   3064     0.090000     1.0080   ; qtot -7.000
  3065        CT3    198      LEU    CD1   3065    -0.270000    12.0110   ; qtot -7.270
  3066        HA3    198      LEU   HD11   3066     0.090000     1.0080   ; qtot -7.180
  3067        HA3    198      LEU   HD12   3067     0.090000     1.0080   ; qtot -7.090
  3068        HA3    198      LEU   HD13   3068     0.090000     1.0080   ; qtot -7.000
  3069        CT3    198      LEU    CD2   3069    -0.270000    12.0110   ; qtot -7.270
  3070        HA3    198      LEU   HD21   3070     0.090000     1.0080   ; qtot -7.180
  3071        HA3    198      LEU   HD22   3071     0.090000     1.0080   ; qtot -7.090
  3072        HA3    198      LEU   HD23   3072     0.090000     1.0080   ; qtot -7.000
  3073          C    198      LEU      C   3073     0.510000    12.0110   ; qtot -6.490
  3074          O    198      LEU      O   3074    -0.510000    15.9994   ; qtot -7.000
  3075        NH1    199      LYS      N   3075    -0.470000    14.0070   ; qtot -7.470
  3076          H    199      LYS     HN   3076     0.310000     1.0080   ; qtot -7.160
  3077        CT1    199      LYS     CA   3077     0.070000    12.0110   ; qtot -7.090
  3078        HB1    199      LYS     HA   3078     0.090000     1.0080   ; qtot -7.000
  3079        CT2    199      LYS     CB   3079    -0.180000    12.0110   ; qtot -7.180
  3080        HA2    199      LYS    HB1   3080     0.090000     1.0080   ; qtot -7.090
  3081        HA2    199      LYS    HB2   3081     0.090000     1.0080   ; qtot -7.000
  3082        CT2    199      LYS     CG   3082    -0.180000    12.0110   ; qtot -7.180
  3083        HA2    199      LYS    HG1   3083     0.090000     1.0080   ; qtot -7.090
  3084        HA2    199      LYS    HG2   3084     0.090000     1.0080   ; qtot -7.000
  3085        CT2    199      LYS     CD   3085    -0.180000    12.0110   ; qtot -7.180
  3086        HA2    199      LYS    HD1   3086     0.090000     1.0080   ; qtot -7.090
  3087        HA2    199      LYS    HD2   3087     0.090000     1.0080   ; qtot -7.000
  3088        CT2    199      LYS     CE   3088     0.210000    12.0110   ; qtot -6.790
  3089        HA2    199      LYS    HE1   3089     0.050000     1.0080   ; qtot -6.740
  3090        HA2    199      LYS    HE2   3090     0.050000     1.0080   ; qtot -6.690
  3091        NH3    199      LYS     NZ   3091    -0.300000    14.0070   ; qtot -6.990
  3092         HC    199      LYS    HZ1   3092     0.330000     1.0080   ; qtot -6.660
  3093         HC    199      LYS    HZ2   3093     0.330000     1.0080   ; qtot -6.330
  3094         HC    199      LYS    HZ3   3094     0.330000     1.0080   ; qtot -6.000
  3095          C    199      LYS      C   3095     0.510000    12.0110   ; qtot -5.490
  3096          O    199      LYS      O   3096    -0.510000    15.9994   ; qtot -6.000
  3097        NH1    200      CYS      N   3097    -0.470000    14.0070   ; qtot -6.470
  3098          H    200      CYS     HN   3098     0.310000     1.0080   ; qtot -6.160
  3099        CT1    200      CYS     CA   3099     0.070000    12.0110   ; qtot -6.090
  3100        HB1    200      CYS     HA   3100     0.090000     1.0080   ; qtot -6.000
  3101        CT2    200      CYS     CB   3101    -0.100000    12.0110   ; qtot -6.100
  3102        HA2    200      CYS    HB1   3102     0.090000     1.0080   ; qtot -6.010
  3103        HA2    200      CYS    HB2   3103     0.090000     1.0080   ; qtot -5.920
  3104         SM    200      CYS     SG   3104    -0.080000    32.0600   ; qtot -6.000
  3105          C    200      CYS      C   3105     0.510000    12.0110   ; qtot -5.490
  3106          O    200      CYS      O   3106    -0.510000    15.9994   ; qtot -6.000
  3107        NH1    201      ALA      N   3107    -0.470000    14.0070   ; qtot -6.470
  3108          H    201      ALA     HN   3108     0.310000     1.0080   ; qtot -6.160
  3109        CT1    201      ALA     CA   3109     0.070000    12.0110   ; qtot -6.090
  3110        HB1    201      ALA     HA   3110     0.090000     1.0080   ; qtot -6.000
  3111        CT3    201      ALA     CB   3111    -0.270000    12.0110   ; qtot -6.270
  3112        HA3    201      ALA    HB1   3112     0.090000     1.0080   ; qtot -6.180
  3113        HA3    201      ALA    HB2   3113     0.090000     1.0080   ; qtot -6.090
  3114        HA3    201      ALA    HB3   3114     0.090000     1.0080   ; qtot -6.000
  3115          C    201      ALA      C   3115     0.510000    12.0110   ; qtot -5.490
  3116          O    201      ALA      O   3116    -0.510000    15.9994   ; qtot -6.000
  3117        NH1    202      SER      N   3117    -0.470000    14.0070   ; qtot -6.470
  3118          H    202      SER     HN   3118     0.310000     1.0080   ; qtot -6.160
  3119        CT1    202      SER     CA   3119     0.070000    12.0110   ; qtot -6.090
  3120        HB1    202      SER     HA   3120     0.090000     1.0080   ; qtot -6.000
  3121        CT2    202      SER     CB   3121     0.050000    12.0110   ; qtot -5.950
  3122        HA2    202      SER    HB1   3122     0.090000     1.0080   ; qtot -5.860
  3123        HA2    202      SER    HB2   3123     0.090000     1.0080   ; qtot -5.770
  3124        OH1    202      SER     OG   3124    -0.660000    15.9994   ; qtot -6.430
  3125          H    202      SER    HG1   3125     0.430000     1.0080   ; qtot -6.000
  3126          C    202      SER      C   3126     0.510000    12.0110   ; qtot -5.490
  3127          O    202      SER      O   3127    -0.510000    15.9994   ; qtot -6.000
  3128        NH1    203      LEU      N   3128    -0.470000    14.0070   ; qtot -6.470
  3129          H    203      LEU     HN   3129     0.310000     1.0080   ; qtot -6.160
  3130        CT1    203      LEU     CA   3130     0.070000    12.0110   ; qtot -6.090
  3131        HB1    203      LEU     HA   3131     0.090000     1.0080   ; qtot -6.000
  3132        CT2    203      LEU     CB   3132    -0.180000    12.0110   ; qtot -6.180
  3133        HA2    203      LEU    HB1   3133     0.090000     1.0080   ; qtot -6.090
  3134        HA2    203      LEU    HB2   3134     0.090000     1.0080   ; qtot -6.000
  3135        CT1    203      LEU     CG   3135    -0.090000    12.0110   ; qtot -6.090
  3136        HA1    203      LEU     HG   3136     0.090000     1.0080   ; qtot -6.000
  3137        CT3    203      LEU    CD1   3137    -0.270000    12.0110   ; qtot -6.270
  3138        HA3    203      LEU   HD11   3138     0.090000     1.0080   ; qtot -6.180
  3139        HA3    203      LEU   HD12   3139     0.090000     1.0080   ; qtot -6.090
  3140        HA3    203      LEU   HD13   3140     0.090000     1.0080   ; qtot -6.000
  3141        CT3    203      LEU    CD2   3141    -0.270000    12.0110   ; qtot -6.270
  3142        HA3    203      LEU   HD21   3142     0.090000     1.0080   ; qtot -6.180
  3143        HA3    203      LEU   HD22   3143     0.090000     1.0080   ; qtot -6.090
  3144        HA3    203      LEU   HD23   3144     0.090000     1.0080   ; qtot -6.000
  3145          C    203      LEU      C   3145     0.510000    12.0110   ; qtot -5.490
  3146          O    203      LEU      O   3146    -0.510000    15.9994   ; qtot -6.000
  3147        NH1    204      GLN      N   3147    -0.470000    14.0070   ; qtot -6.470
  3148          H    204      GLN     HN   3148     0.310000     1.0080   ; qtot -6.160
  3149        CT1    204      GLN     CA   3149     0.070000    12.0110   ; qtot -6.090
  3150        HB1    204      GLN     HA   3150     0.090000     1.0080   ; qtot -6.000
  3151        CT2    204      GLN     CB   3151    -0.180000    12.0110   ; qtot -6.180
  3152        HA2    204      GLN    HB1   3152     0.090000     1.0080   ; qtot -6.090
  3153        HA2    204      GLN    HB2   3153     0.090000     1.0080   ; qtot -6.000
  3154        CT2    204      GLN     CG   3154    -0.180000    12.0110   ; qtot -6.180
  3155        HA2    204      GLN    HG1   3155     0.090000     1.0080   ; qtot -6.090
  3156        HA2    204      GLN    HG2   3156     0.090000     1.0080   ; qtot -6.000
  3157         CC    204      GLN     CD   3157     0.550000    12.0110   ; qtot -5.450
  3158          O    204      GLN    OE1   3158    -0.550000    15.9994   ; qtot -6.000
  3159        NH2    204      GLN    NE2   3159    -0.620000    14.0070   ; qtot -6.620
  3160          H    204      GLN   HE21   3160     0.320000     1.0080   ; qtot -6.300
  3161          H    204      GLN   HE22   3161     0.300000     1.0080   ; qtot -6.000
  3162          C    204      GLN      C   3162     0.510000    12.0110   ; qtot -5.490
  3163          O    204      GLN      O   3163    -0.510000    15.9994   ; qtot -6.000
  3164        NH1    205      LYS      N   3164    -0.470000    14.0070   ; qtot -6.470
  3165          H    205      LYS     HN   3165     0.310000     1.0080   ; qtot -6.160
  3166        CT1    205      LYS     CA   3166     0.070000    12.0110   ; qtot -6.090
  3167        HB1    205      LYS     HA   3167     0.090000     1.0080   ; qtot -6.000
  3168        CT2    205      LYS     CB   3168    -0.180000    12.0110   ; qtot -6.180
  3169        HA2    205      LYS    HB1   3169     0.090000     1.0080   ; qtot -6.090
  3170        HA2    205      LYS    HB2   3170     0.090000     1.0080   ; qtot -6.000
  3171        CT2    205      LYS     CG   3171    -0.180000    12.0110   ; qtot -6.180
  3172        HA2    205      LYS    HG1   3172     0.090000     1.0080   ; qtot -6.090
  3173        HA2    205      LYS    HG2   3173     0.090000     1.0080   ; qtot -6.000
  3174        CT2    205      LYS     CD   3174    -0.180000    12.0110   ; qtot -6.180
  3175        HA2    205      LYS    HD1   3175     0.090000     1.0080   ; qtot -6.090
  3176        HA2    205      LYS    HD2   3176     0.090000     1.0080   ; qtot -6.000
  3177        CT2    205      LYS     CE   3177     0.210000    12.0110   ; qtot -5.790
  3178        HA2    205      LYS    HE1   3178     0.050000     1.0080   ; qtot -5.740
  3179        HA2    205      LYS    HE2   3179     0.050000     1.0080   ; qtot -5.690
  3180        NH3    205      LYS     NZ   3180    -0.300000    14.0070   ; qtot -5.990
  3181         HC    205      LYS    HZ1   3181     0.330000     1.0080   ; qtot -5.660
  3182         HC    205      LYS    HZ2   3182     0.330000     1.0080   ; qtot -5.330
  3183         HC    205      LYS    HZ3   3183     0.330000     1.0080   ; qtot -5.000
  3184          C    205      LYS      C   3184     0.510000    12.0110   ; qtot -4.490
  3185          O    205      LYS      O   3185    -0.510000    15.9994   ; qtot -5.000
  3186        NH1    206      PHE      N   3186    -0.470000    14.0070   ; qtot -5.470
  3187          H    206      PHE     HN   3187     0.310000     1.0080   ; qtot -5.160
  3188        CT1    206      PHE     CA   3188     0.070000    12.0110   ; qtot -5.090
  3189        HB1    206      PHE     HA   3189     0.090000     1.0080   ; qtot -5.000
  3190        CT2    206      PHE     CB   3190    -0.180000    12.0110   ; qtot -5.180
  3191        HA2    206      PHE    HB1   3191     0.090000     1.0080   ; qtot -5.090
  3192        HA2    206      PHE    HB2   3192     0.090000     1.0080   ; qtot -5.000
  3193         CA    206      PHE     CG   3193     0.000000    12.0110   ; qtot -5.000
  3194         CA    206      PHE    CD1   3194    -0.115000    12.0110   ; qtot -5.115
  3195         HP    206      PHE    HD1   3195     0.115000     1.0080   ; qtot -5.000
  3196         CA    206      PHE    CE1   3196    -0.115000    12.0110   ; qtot -5.115
  3197         HP    206      PHE    HE1   3197     0.115000     1.0080   ; qtot -5.000
  3198         CA    206      PHE     CZ   3198    -0.115000    12.0110   ; qtot -5.115
  3199         HP    206      PHE     HZ   3199     0.115000     1.0080   ; qtot -5.000
  3200         CA    206      PHE    CD2   3200    -0.115000    12.0110   ; qtot -5.115
  3201         HP    206      PHE    HD2   3201     0.115000     1.0080   ; qtot -5.000
  3202         CA    206      PHE    CE2   3202    -0.115000    12.0110   ; qtot -5.115
  3203         HP    206      PHE    HE2   3203     0.115000     1.0080   ; qtot -5.000
  3204          C    206      PHE      C   3204     0.510000    12.0110   ; qtot -4.490
  3205          O    206      PHE      O   3205    -0.510000    15.9994   ; qtot -5.000
  3206        NH1    207      GLY      N   3206    -0.470000    14.0070   ; qtot -5.470
  3207          H    207      GLY     HN   3207     0.310000     1.0080   ; qtot -5.160
  3208        CT2    207      GLY     CA   3208    -0.020000    12.0110   ; qtot -5.180
  3209        HB2    207      GLY    HA1   3209     0.090000     1.0080   ; qtot -5.090
  3210        HB2    207      GLY    HA2   3210     0.090000     1.0080   ; qtot -5.000
  3211          C    207      GLY      C   3211     0.510000    12.0110   ; qtot -4.490
  3212          O    207      GLY      O   3212    -0.510000    15.9994   ; qtot -5.000
  3213        NH1    208      GLU      N   3213    -0.470000    14.0070   ; qtot -5.470
  3214          H    208      GLU     HN   3214     0.310000     1.0080   ; qtot -5.160
  3215        CT1    208      GLU     CA   3215     0.070000    12.0110   ; qtot -5.090
  3216        HB1    208      GLU     HA   3216     0.090000     1.0080   ; qtot -5.000
  3217       CT2A    208      GLU     CB   3217    -0.180000    12.0110   ; qtot -5.180
  3218        HA2    208      GLU    HB1   3218     0.090000     1.0080   ; qtot -5.090
  3219        HA2    208      GLU    HB2   3219     0.090000     1.0080   ; qtot -5.000
  3220        CT2    208      GLU     CG   3220    -0.280000    12.0110   ; qtot -5.280
  3221        HA2    208      GLU    HG1   3221     0.090000     1.0080   ; qtot -5.190
  3222        HA2    208      GLU    HG2   3222     0.090000     1.0080   ; qtot -5.100
  3223         CC    208      GLU     CD   3223     0.620000    12.0110   ; qtot -4.480
  3224         OC    208      GLU    OE1   3224    -0.760000    15.9994   ; qtot -5.240
  3225         OC    208      GLU    OE2   3225    -0.760000    15.9994   ; qtot -6.000
  3226          C    208      GLU      C   3226     0.510000    12.0110   ; qtot -5.490
  3227          O    208      GLU      O   3227    -0.510000    15.9994   ; qtot -6.000
  3228        NH1    209      ARG      N   3228    -0.470000    14.0070   ; qtot -6.470
  3229          H    209      ARG     HN   3229     0.310000     1.0080   ; qtot -6.160
  3230        CT1    209      ARG     CA   3230     0.070000    12.0110   ; qtot -6.090
  3231        HB1    209      ARG     HA   3231     0.090000     1.0080   ; qtot -6.000
  3232        CT2    209      ARG     CB   3232    -0.180000    12.0110   ; qtot -6.180
  3233        HA2    209      ARG    HB1   3233     0.090000     1.0080   ; qtot -6.090
  3234        HA2    209      ARG    HB2   3234     0.090000     1.0080   ; qtot -6.000
  3235        CT2    209      ARG     CG   3235    -0.180000    12.0110   ; qtot -6.180
  3236        HA2    209      ARG    HG1   3236     0.090000     1.0080   ; qtot -6.090
  3237        HA2    209      ARG    HG2   3237     0.090000     1.0080   ; qtot -6.000
  3238        CT2    209      ARG     CD   3238     0.200000    12.0110   ; qtot -5.800
  3239        HA2    209      ARG    HD1   3239     0.090000     1.0080   ; qtot -5.710
  3240        HA2    209      ARG    HD2   3240     0.090000     1.0080   ; qtot -5.620
  3241        NC2    209      ARG     NE   3241    -0.700000    14.0070   ; qtot -6.320
  3242         HC    209      ARG     HE   3242     0.440000     1.0080   ; qtot -5.880
  3243          C    209      ARG     CZ   3243     0.640000    12.0110   ; qtot -5.240
  3244        NC2    209      ARG    NH1   3244    -0.800000    14.0070   ; qtot -6.040
  3245         HC    209      ARG   HH11   3245     0.460000     1.0080   ; qtot -5.580
  3246         HC    209      ARG   HH12   3246     0.460000     1.0080   ; qtot -5.120
  3247        NC2    209      ARG    NH2   3247    -0.800000    14.0070   ; qtot -5.920
  3248         HC    209      ARG   HH21   3248     0.460000     1.0080   ; qtot -5.460
  3249         HC    209      ARG   HH22   3249     0.460000     1.0080   ; qtot -5.000
  3250          C    209      ARG      C   3250     0.510000    12.0110   ; qtot -4.490
  3251          O    209      ARG      O   3251    -0.510000    15.9994   ; qtot -5.000
  3252        NH1    210      ALA      N   3252    -0.470000    14.0070   ; qtot -5.470
  3253          H    210      ALA     HN   3253     0.310000     1.0080   ; qtot -5.160
  3254        CT1    210      ALA     CA   3254     0.070000    12.0110   ; qtot -5.090
  3255        HB1    210      ALA     HA   3255     0.090000     1.0080   ; qtot -5.000
  3256        CT3    210      ALA     CB   3256    -0.270000    12.0110   ; qtot -5.270
  3257        HA3    210      ALA    HB1   3257     0.090000     1.0080   ; qtot -5.180
  3258        HA3    210      ALA    HB2   3258     0.090000     1.0080   ; qtot -5.090
  3259        HA3    210      ALA    HB3   3259     0.090000     1.0080   ; qtot -5.000
  3260          C    210      ALA      C   3260     0.510000    12.0110   ; qtot -4.490
  3261          O    210      ALA      O   3261    -0.510000    15.9994   ; qtot -5.000
  3262        NH1    211      PHE      N   3262    -0.470000    14.0070   ; qtot -5.470
  3263          H    211      PHE     HN   3263     0.310000     1.0080   ; qtot -5.160
  3264        CT1    211      PHE     CA   3264     0.070000    12.0110   ; qtot -5.090
  3265        HB1    211      PHE     HA   3265     0.090000     1.0080   ; qtot -5.000
  3266        CT2    211      PHE     CB   3266    -0.180000    12.0110   ; qtot -5.180
  3267        HA2    211      PHE    HB1   3267     0.090000     1.0080   ; qtot -5.090
  3268        HA2    211      PHE    HB2   3268     0.090000     1.0080   ; qtot -5.000
  3269         CA    211      PHE     CG   3269     0.000000    12.0110   ; qtot -5.000
  3270         CA    211      PHE    CD1   3270    -0.115000    12.0110   ; qtot -5.115
  3271         HP    211      PHE    HD1   3271     0.115000     1.0080   ; qtot -5.000
  3272         CA    211      PHE    CE1   3272    -0.115000    12.0110   ; qtot -5.115
  3273         HP    211      PHE    HE1   3273     0.115000     1.0080   ; qtot -5.000
  3274         CA    211      PHE     CZ   3274    -0.115000    12.0110   ; qtot -5.115
  3275         HP    211      PHE     HZ   3275     0.115000     1.0080   ; qtot -5.000
  3276         CA    211      PHE    CD2   3276    -0.115000    12.0110   ; qtot -5.115
  3277         HP    211      PHE    HD2   3277     0.115000     1.0080   ; qtot -5.000
  3278         CA    211      PHE    CE2   3278    -0.115000    12.0110   ; qtot -5.115
  3279         HP    211      PHE    HE2   3279     0.115000     1.0080   ; qtot -5.000
  3280          C    211      PHE      C   3280     0.510000    12.0110   ; qtot -4.490
  3281          O    211      PHE      O   3281    -0.510000    15.9994   ; qtot -5.000
  3282        NH1    212      LYS      N   3282    -0.470000    14.0070   ; qtot -5.470
  3283          H    212      LYS     HN   3283     0.310000     1.0080   ; qtot -5.160
  3284        CT1    212      LYS     CA   3284     0.070000    12.0110   ; qtot -5.090
  3285        HB1    212      LYS     HA   3285     0.090000     1.0080   ; qtot -5.000
  3286        CT2    212      LYS     CB   3286    -0.180000    12.0110   ; qtot -5.180
  3287        HA2    212      LYS    HB1   3287     0.090000     1.0080   ; qtot -5.090
  3288        HA2    212      LYS    HB2   3288     0.090000     1.0080   ; qtot -5.000
  3289        CT2    212      LYS     CG   3289    -0.180000    12.0110   ; qtot -5.180
  3290        HA2    212      LYS    HG1   3290     0.090000     1.0080   ; qtot -5.090
  3291        HA2    212      LYS    HG2   3291     0.090000     1.0080   ; qtot -5.000
  3292        CT2    212      LYS     CD   3292    -0.180000    12.0110   ; qtot -5.180
  3293        HA2    212      LYS    HD1   3293     0.090000     1.0080   ; qtot -5.090
  3294        HA2    212      LYS    HD2   3294     0.090000     1.0080   ; qtot -5.000
  3295        CT2    212      LYS     CE   3295     0.210000    12.0110   ; qtot -4.790
  3296        HA2    212      LYS    HE1   3296     0.050000     1.0080   ; qtot -4.740
  3297        HA2    212      LYS    HE2   3297     0.050000     1.0080   ; qtot -4.690
  3298        NH3    212      LYS     NZ   3298    -0.300000    14.0070   ; qtot -4.990
  3299         HC    212      LYS    HZ1   3299     0.330000     1.0080   ; qtot -4.660
  3300         HC    212      LYS    HZ2   3300     0.330000     1.0080   ; qtot -4.330
  3301         HC    212      LYS    HZ3   3301     0.330000     1.0080   ; qtot -4.000
  3302          C    212      LYS      C   3302     0.510000    12.0110   ; qtot -3.490
  3303          O    212      LYS      O   3303    -0.510000    15.9994   ; qtot -4.000
  3304        NH1    213      ALA      N   3304    -0.470000    14.0070   ; qtot -4.470
  3305          H    213      ALA     HN   3305     0.310000     1.0080   ; qtot -4.160
  3306        CT1    213      ALA     CA   3306     0.070000    12.0110   ; qtot -4.090
  3307        HB1    213      ALA     HA   3307     0.090000     1.0080   ; qtot -4.000
  3308        CT3    213      ALA     CB   3308    -0.270000    12.0110   ; qtot -4.270
  3309        HA3    213      ALA    HB1   3309     0.090000     1.0080   ; qtot -4.180
  3310        HA3    213      ALA    HB2   3310     0.090000     1.0080   ; qtot -4.090
  3311        HA3    213      ALA    HB3   3311     0.090000     1.0080   ; qtot -4.000
  3312          C    213      ALA      C   3312     0.510000    12.0110   ; qtot -3.490
  3313          O    213      ALA      O   3313    -0.510000    15.9994   ; qtot -4.000
  3314        NH1    214      TRP      N   3314    -0.470000    14.0070   ; qtot -4.470
  3315          H    214      TRP     HN   3315     0.310000     1.0080   ; qtot -4.160
  3316        CT1    214      TRP     CA   3316     0.070000    12.0110   ; qtot -4.090
  3317        HB1    214      TRP     HA   3317     0.090000     1.0080   ; qtot -4.000
  3318        CT2    214      TRP     CB   3318    -0.180000    12.0110   ; qtot -4.180
  3319        HA2    214      TRP    HB1   3319     0.090000     1.0080   ; qtot -4.090
  3320        HA2    214      TRP    HB2   3320     0.090000     1.0080   ; qtot -4.000
  3321         CY    214      TRP     CG   3321    -0.030000    12.0110   ; qtot -4.030
  3322         CA    214      TRP    CD1   3322    -0.150000    12.0110   ; qtot -4.180
  3323         HP    214      TRP    HD1   3323     0.220000     1.0080   ; qtot -3.960
  3324         NY    214      TRP    NE1   3324    -0.510000    14.0070   ; qtot -4.470
  3325          H    214      TRP    HE1   3325     0.370000     1.0080   ; qtot -4.100
  3326        CPT    214      TRP    CE2   3326     0.240000    12.0110   ; qtot -3.860
  3327        CPT    214      TRP    CD2   3327     0.110000    12.0110   ; qtot -3.750
  3328        CAI    214      TRP    CE3   3328    -0.250000    12.0110   ; qtot -4.000
  3329         HP    214      TRP    HE3   3329     0.170000     1.0080   ; qtot -3.830
  3330         CA    214      TRP    CZ3   3330    -0.200000    12.0110   ; qtot -4.030
  3331         HP    214      TRP    HZ3   3331     0.140000     1.0080   ; qtot -3.890
  3332        CAI    214      TRP    CZ2   3332    -0.270000    12.0110   ; qtot -4.160
  3333         HP    214      TRP    HZ2   3333     0.160000     1.0080   ; qtot -4.000
  3334         CA    214      TRP    CH2   3334    -0.140000    12.0110   ; qtot -4.140
  3335         HP    214      TRP    HH2   3335     0.140000     1.0080   ; qtot -4.000
  3336          C    214      TRP      C   3336     0.510000    12.0110   ; qtot -3.490
  3337          O    214      TRP      O   3337    -0.510000    15.9994   ; qtot -4.000
  3338        NH1    215      ALA      N   3338    -0.470000    14.0070   ; qtot -4.470
  3339          H    215      ALA     HN   3339     0.310000     1.0080   ; qtot -4.160
  3340        CT1    215      ALA     CA   3340     0.070000    12.0110   ; qtot -4.090
  3341        HB1    215      ALA     HA   3341     0.090000     1.0080   ; qtot -4.000
  3342        CT3    215      ALA     CB   3342    -0.270000    12.0110   ; qtot -4.270
  3343        HA3    215      ALA    HB1   3343     0.090000     1.0080   ; qtot -4.180
  3344        HA3    215      ALA    HB2   3344     0.090000     1.0080   ; qtot -4.090
  3345        HA3    215      ALA    HB3   3345     0.090000     1.0080   ; qtot -4.000
  3346          C    215      ALA      C   3346     0.510000    12.0110   ; qtot -3.490
  3347          O    215      ALA      O   3347    -0.510000    15.9994   ; qtot -4.000
  3348        NH1    216      VAL      N   3348    -0.470000    14.0070   ; qtot -4.470
  3349          H    216      VAL     HN   3349     0.310000     1.0080   ; qtot -4.160
  3350        CT1    216      VAL     CA   3350     0.070000    12.0110   ; qtot -4.090
  3351        HB1    216      VAL     HA   3351     0.090000     1.0080   ; qtot -4.000
  3352        CT1    216      VAL     CB   3352    -0.090000    12.0110   ; qtot -4.090
  3353        HA1    216      VAL     HB   3353     0.090000     1.0080   ; qtot -4.000
  3354        CT3    216      VAL    CG1   3354    -0.270000    12.0110   ; qtot -4.270
  3355        HA3    216      VAL   HG11   3355     0.090000     1.0080   ; qtot -4.180
  3356        HA3    216      VAL   HG12   3356     0.090000     1.0080   ; qtot -4.090
  3357        HA3    216      VAL   HG13   3357     0.090000     1.0080   ; qtot -4.000
  3358        CT3    216      VAL    CG2   3358    -0.270000    12.0110   ; qtot -4.270
  3359        HA3    216      VAL   HG21   3359     0.090000     1.0080   ; qtot -4.180
  3360        HA3    216      VAL   HG22   3360     0.090000     1.0080   ; qtot -4.090
  3361        HA3    216      VAL   HG23   3361     0.090000     1.0080   ; qtot -4.000
  3362          C    216      VAL      C   3362     0.510000    12.0110   ; qtot -3.490
  3363          O    216      VAL      O   3363    -0.510000    15.9994   ; qtot -4.000
  3364        NH1    217      ALA      N   3364    -0.470000    14.0070   ; qtot -4.470
  3365          H    217      ALA     HN   3365     0.310000     1.0080   ; qtot -4.160
  3366        CT1    217      ALA     CA   3366     0.070000    12.0110   ; qtot -4.090
  3367        HB1    217      ALA     HA   3367     0.090000     1.0080   ; qtot -4.000
  3368        CT3    217      ALA     CB   3368    -0.270000    12.0110   ; qtot -4.270
  3369        HA3    217      ALA    HB1   3369     0.090000     1.0080   ; qtot -4.180
  3370        HA3    217      ALA    HB2   3370     0.090000     1.0080   ; qtot -4.090
  3371        HA3    217      ALA    HB3   3371     0.090000     1.0080   ; qtot -4.000
  3372          C    217      ALA      C   3372     0.510000    12.0110   ; qtot -3.490
  3373          O    217      ALA      O   3373    -0.510000    15.9994   ; qtot -4.000
  3374        NH1    218      ARG      N   3374    -0.470000    14.0070   ; qtot -4.470
  3375          H    218      ARG     HN   3375     0.310000     1.0080   ; qtot -4.160
  3376        CT1    218      ARG     CA   3376     0.070000    12.0110   ; qtot -4.090
  3377        HB1    218      ARG     HA   3377     0.090000     1.0080   ; qtot -4.000
  3378        CT2    218      ARG     CB   3378    -0.180000    12.0110   ; qtot -4.180
  3379        HA2    218      ARG    HB1   3379     0.090000     1.0080   ; qtot -4.090
  3380        HA2    218      ARG    HB2   3380     0.090000     1.0080   ; qtot -4.000
  3381        CT2    218      ARG     CG   3381    -0.180000    12.0110   ; qtot -4.180
  3382        HA2    218      ARG    HG1   3382     0.090000     1.0080   ; qtot -4.090
  3383        HA2    218      ARG    HG2   3383     0.090000     1.0080   ; qtot -4.000
  3384        CT2    218      ARG     CD   3384     0.200000    12.0110   ; qtot -3.800
  3385        HA2    218      ARG    HD1   3385     0.090000     1.0080   ; qtot -3.710
  3386        HA2    218      ARG    HD2   3386     0.090000     1.0080   ; qtot -3.620
  3387        NC2    218      ARG     NE   3387    -0.700000    14.0070   ; qtot -4.320
  3388         HC    218      ARG     HE   3388     0.440000     1.0080   ; qtot -3.880
  3389          C    218      ARG     CZ   3389     0.640000    12.0110   ; qtot -3.240
  3390        NC2    218      ARG    NH1   3390    -0.800000    14.0070   ; qtot -4.040
  3391         HC    218      ARG   HH11   3391     0.460000     1.0080   ; qtot -3.580
  3392         HC    218      ARG   HH12   3392     0.460000     1.0080   ; qtot -3.120
  3393        NC2    218      ARG    NH2   3393    -0.800000    14.0070   ; qtot -3.920
  3394         HC    218      ARG   HH21   3394     0.460000     1.0080   ; qtot -3.460
  3395         HC    218      ARG   HH22   3395     0.460000     1.0080   ; qtot -3.000
  3396          C    218      ARG      C   3396     0.510000    12.0110   ; qtot -2.490
  3397          O    218      ARG      O   3397    -0.510000    15.9994   ; qtot -3.000
  3398        NH1    219      LEU      N   3398    -0.470000    14.0070   ; qtot -3.470
  3399          H    219      LEU     HN   3399     0.310000     1.0080   ; qtot -3.160
  3400        CT1    219      LEU     CA   3400     0.070000    12.0110   ; qtot -3.090
  3401        HB1    219      LEU     HA   3401     0.090000     1.0080   ; qtot -3.000
  3402        CT2    219      LEU     CB   3402    -0.180000    12.0110   ; qtot -3.180
  3403        HA2    219      LEU    HB1   3403     0.090000     1.0080   ; qtot -3.090
  3404        HA2    219      LEU    HB2   3404     0.090000     1.0080   ; qtot -3.000
  3405        CT1    219      LEU     CG   3405    -0.090000    12.0110   ; qtot -3.090
  3406        HA1    219      LEU     HG   3406     0.090000     1.0080   ; qtot -3.000
  3407        CT3    219      LEU    CD1   3407    -0.270000    12.0110   ; qtot -3.270
  3408        HA3    219      LEU   HD11   3408     0.090000     1.0080   ; qtot -3.180
  3409        HA3    219      LEU   HD12   3409     0.090000     1.0080   ; qtot -3.090
  3410        HA3    219      LEU   HD13   3410     0.090000     1.0080   ; qtot -3.000
  3411        CT3    219      LEU    CD2   3411    -0.270000    12.0110   ; qtot -3.270
  3412        HA3    219      LEU   HD21   3412     0.090000     1.0080   ; qtot -3.180
  3413        HA3    219      LEU   HD22   3413     0.090000     1.0080   ; qtot -3.090
  3414        HA3    219      LEU   HD23   3414     0.090000     1.0080   ; qtot -3.000
  3415          C    219      LEU      C   3415     0.510000    12.0110   ; qtot -2.490
  3416          O    219      LEU      O   3416    -0.510000    15.9994   ; qtot -3.000
  3417        NH1    220      SER      N   3417    -0.470000    14.0070   ; qtot -3.470
  3418          H    220      SER     HN   3418     0.310000     1.0080   ; qtot -3.160
  3419        CT1    220      SER     CA   3419     0.070000    12.0110   ; qtot -3.090
  3420        HB1    220      SER     HA   3420     0.090000     1.0080   ; qtot -3.000
  3421        CT2    220      SER     CB   3421     0.050000    12.0110   ; qtot -2.950
  3422        HA2    220      SER    HB1   3422     0.090000     1.0080   ; qtot -2.860
  3423        HA2    220      SER    HB2   3423     0.090000     1.0080   ; qtot -2.770
  3424        OH1    220      SER     OG   3424    -0.660000    15.9994   ; qtot -3.430
  3425          H    220      SER    HG1   3425     0.430000     1.0080   ; qtot -3.000
  3426          C    220      SER      C   3426     0.510000    12.0110   ; qtot -2.490
  3427          O    220      SER      O   3427    -0.510000    15.9994   ; qtot -3.000
  3428        NH1    221      GLN      N   3428    -0.470000    14.0070   ; qtot -3.470
  3429          H    221      GLN     HN   3429     0.310000     1.0080   ; qtot -3.160
  3430        CT1    221      GLN     CA   3430     0.070000    12.0110   ; qtot -3.090
  3431        HB1    221      GLN     HA   3431     0.090000     1.0080   ; qtot -3.000
  3432        CT2    221      GLN     CB   3432    -0.180000    12.0110   ; qtot -3.180
  3433        HA2    221      GLN    HB1   3433     0.090000     1.0080   ; qtot -3.090
  3434        HA2    221      GLN    HB2   3434     0.090000     1.0080   ; qtot -3.000
  3435        CT2    221      GLN     CG   3435    -0.180000    12.0110   ; qtot -3.180
  3436        HA2    221      GLN    HG1   3436     0.090000     1.0080   ; qtot -3.090
  3437        HA2    221      GLN    HG2   3437     0.090000     1.0080   ; qtot -3.000
  3438         CC    221      GLN     CD   3438     0.550000    12.0110   ; qtot -2.450
  3439          O    221      GLN    OE1   3439    -0.550000    15.9994   ; qtot -3.000
  3440        NH2    221      GLN    NE2   3440    -0.620000    14.0070   ; qtot -3.620
  3441          H    221      GLN   HE21   3441     0.320000     1.0080   ; qtot -3.300
  3442          H    221      GLN   HE22   3442     0.300000     1.0080   ; qtot -3.000
  3443          C    221      GLN      C   3443     0.510000    12.0110   ; qtot -2.490
  3444          O    221      GLN      O   3444    -0.510000    15.9994   ; qtot -3.000
  3445        NH1    222      ARG      N   3445    -0.470000    14.0070   ; qtot -3.470
  3446          H    222      ARG     HN   3446     0.310000     1.0080   ; qtot -3.160
  3447        CT1    222      ARG     CA   3447     0.070000    12.0110   ; qtot -3.090
  3448        HB1    222      ARG     HA   3448     0.090000     1.0080   ; qtot -3.000
  3449        CT2    222      ARG     CB   3449    -0.180000    12.0110   ; qtot -3.180
  3450        HA2    222      ARG    HB1   3450     0.090000     1.0080   ; qtot -3.090
  3451        HA2    222      ARG    HB2   3451     0.090000     1.0080   ; qtot -3.000
  3452        CT2    222      ARG     CG   3452    -0.180000    12.0110   ; qtot -3.180
  3453        HA2    222      ARG    HG1   3453     0.090000     1.0080   ; qtot -3.090
  3454        HA2    222      ARG    HG2   3454     0.090000     1.0080   ; qtot -3.000
  3455        CT2    222      ARG     CD   3455     0.200000    12.0110   ; qtot -2.800
  3456        HA2    222      ARG    HD1   3456     0.090000     1.0080   ; qtot -2.710
  3457        HA2    222      ARG    HD2   3457     0.090000     1.0080   ; qtot -2.620
  3458        NC2    222      ARG     NE   3458    -0.700000    14.0070   ; qtot -3.320
  3459         HC    222      ARG     HE   3459     0.440000     1.0080   ; qtot -2.880
  3460          C    222      ARG     CZ   3460     0.640000    12.0110   ; qtot -2.240
  3461        NC2    222      ARG    NH1   3461    -0.800000    14.0070   ; qtot -3.040
  3462         HC    222      ARG   HH11   3462     0.460000     1.0080   ; qtot -2.580
  3463         HC    222      ARG   HH12   3463     0.460000     1.0080   ; qtot -2.120
  3464        NC2    222      ARG    NH2   3464    -0.800000    14.0070   ; qtot -2.920
  3465         HC    222      ARG   HH21   3465     0.460000     1.0080   ; qtot -2.460
  3466         HC    222      ARG   HH22   3466     0.460000     1.0080   ; qtot -2.000
  3467          C    222      ARG      C   3467     0.510000    12.0110   ; qtot -1.490
  3468          O    222      ARG      O   3468    -0.510000    15.9994   ; qtot -2.000
  3469        NH1    223      PHE      N   3469    -0.470000    14.0070   ; qtot -2.470
  3470          H    223      PHE     HN   3470     0.310000     1.0080   ; qtot -2.160
  3471        CT1    223      PHE     CA   3471     0.070000    12.0110   ; qtot -2.090
  3472        HB1    223      PHE     HA   3472     0.090000     1.0080   ; qtot -2.000
  3473        CT2    223      PHE     CB   3473    -0.180000    12.0110   ; qtot -2.180
  3474        HA2    223      PHE    HB1   3474     0.090000     1.0080   ; qtot -2.090
  3475        HA2    223      PHE    HB2   3475     0.090000     1.0080   ; qtot -2.000
  3476         CA    223      PHE     CG   3476     0.000000    12.0110   ; qtot -2.000
  3477         CA    223      PHE    CD1   3477    -0.115000    12.0110   ; qtot -2.115
  3478         HP    223      PHE    HD1   3478     0.115000     1.0080   ; qtot -2.000
  3479         CA    223      PHE    CE1   3479    -0.115000    12.0110   ; qtot -2.115
  3480         HP    223      PHE    HE1   3480     0.115000     1.0080   ; qtot -2.000
  3481         CA    223      PHE     CZ   3481    -0.115000    12.0110   ; qtot -2.115
  3482         HP    223      PHE     HZ   3482     0.115000     1.0080   ; qtot -2.000
  3483         CA    223      PHE    CD2   3483    -0.115000    12.0110   ; qtot -2.115
  3484         HP    223      PHE    HD2   3484     0.115000     1.0080   ; qtot -2.000
  3485         CA    223      PHE    CE2   3485    -0.115000    12.0110   ; qtot -2.115
  3486         HP    223      PHE    HE2   3486     0.115000     1.0080   ; qtot -2.000
  3487          C    223      PHE      C   3487     0.510000    12.0110   ; qtot -1.490
  3488          O    223      PHE      O   3488    -0.510000    15.9994   ; qtot -2.000
  3489          N    224      PRO      N   3489    -0.290000    14.0070   ; qtot -2.290
  3490        CP3    224      PRO     CD   3490     0.000000    12.0110   ; qtot -2.290
  3491        HA2    224      PRO    HD1   3491     0.090000     1.0080   ; qtot -2.200
  3492        HA2    224      PRO    HD2   3492     0.090000     1.0080   ; qtot -2.110
  3493        CP1    224      PRO     CA   3493     0.020000    12.0110   ; qtot -2.090
  3494        HB1    224      PRO     HA   3494     0.090000     1.0080   ; qtot -2.000
  3495        CP2    224      PRO     CB   3495    -0.180000    12.0110   ; qtot -2.180
  3496        HA2    224      PRO    HB1   3496     0.090000     1.0080   ; qtot -2.090
  3497        HA2    224      PRO    HB2   3497     0.090000     1.0080   ; qtot -2.000
  3498        CP2    224      PRO     CG   3498    -0.180000    12.0110   ; qtot -2.180
  3499        HA2    224      PRO    HG1   3499     0.090000     1.0080   ; qtot -2.090
  3500        HA2    224      PRO    HG2   3500     0.090000     1.0080   ; qtot -2.000
  3501          C    224      PRO      C   3501     0.510000    12.0110   ; qtot -1.490
  3502          O    224      PRO      O   3502    -0.510000    15.9994   ; qtot -2.000
  3503        NH1    225      LYS      N   3503    -0.470000    14.0070   ; qtot -2.470
  3504          H    225      LYS     HN   3504     0.310000     1.0080   ; qtot -2.160
  3505        CT1    225      LYS     CA   3505     0.070000    12.0110   ; qtot -2.090
  3506        HB1    225      LYS     HA   3506     0.090000     1.0080   ; qtot -2.000
  3507        CT2    225      LYS     CB   3507    -0.180000    12.0110   ; qtot -2.180
  3508        HA2    225      LYS    HB1   3508     0.090000     1.0080   ; qtot -2.090
  3509        HA2    225      LYS    HB2   3509     0.090000     1.0080   ; qtot -2.000
  3510        CT2    225      LYS     CG   3510    -0.180000    12.0110   ; qtot -2.180
  3511        HA2    225      LYS    HG1   3511     0.090000     1.0080   ; qtot -2.090
  3512        HA2    225      LYS    HG2   3512     0.090000     1.0080   ; qtot -2.000
  3513        CT2    225      LYS     CD   3513    -0.180000    12.0110   ; qtot -2.180
  3514        HA2    225      LYS    HD1   3514     0.090000     1.0080   ; qtot -2.090
  3515        HA2    225      LYS    HD2   3515     0.090000     1.0080   ; qtot -2.000
  3516        CT2    225      LYS     CE   3516     0.210000    12.0110   ; qtot -1.790
  3517        HA2    225      LYS    HE1   3517     0.050000     1.0080   ; qtot -1.740
  3518        HA2    225      LYS    HE2   3518     0.050000     1.0080   ; qtot -1.690
  3519        NH3    225      LYS     NZ   3519    -0.300000    14.0070   ; qtot -1.990
  3520         HC    225      LYS    HZ1   3520     0.330000     1.0080   ; qtot -1.660
  3521         HC    225      LYS    HZ2   3521     0.330000     1.0080   ; qtot -1.330
  3522         HC    225      LYS    HZ3   3522     0.330000     1.0080   ; qtot -1.000
  3523          C    225      LYS      C   3523     0.510000    12.0110   ; qtot -0.490
  3524          O    225      LYS      O   3524    -0.510000    15.9994   ; qtot -1.000
  3525        NH1    226      ALA      N   3525    -0.470000    14.0070   ; qtot -1.470
  3526          H    226      ALA     HN   3526     0.310000     1.0080   ; qtot -1.160
  3527        CT1    226      ALA     CA   3527     0.070000    12.0110   ; qtot -1.090
  3528        HB1    226      ALA     HA   3528     0.090000     1.0080   ; qtot -1.000
  3529        CT3    226      ALA     CB   3529    -0.270000    12.0110   ; qtot -1.270
  3530        HA3    226      ALA    HB1   3530     0.090000     1.0080   ; qtot -1.180
  3531        HA3    226      ALA    HB2   3531     0.090000     1.0080   ; qtot -1.090
  3532        HA3    226      ALA    HB3   3532     0.090000     1.0080   ; qtot -1.000
  3533          C    226      ALA      C   3533     0.510000    12.0110   ; qtot -0.490
  3534          O    226      ALA      O   3534    -0.510000    15.9994   ; qtot -1.000
  3535        NH1    227      GLU      N   3535    -0.470000    14.0070   ; qtot -1.470
  3536          H    227      GLU     HN   3536     0.310000     1.0080   ; qtot -1.160
  3537        CT1    227      GLU     CA   3537     0.070000    12.0110   ; qtot -1.090
  3538        HB1    227      GLU     HA   3538     0.090000     1.0080   ; qtot -1.000
  3539       CT2A    227      GLU     CB   3539    -0.180000    12.0110   ; qtot -1.180
  3540        HA2    227      GLU    HB1   3540     0.090000     1.0080   ; qtot -1.090
  3541        HA2    227      GLU    HB2   3541     0.090000     1.0080   ; qtot -1.000
  3542        CT2    227      GLU     CG   3542    -0.280000    12.0110   ; qtot -1.280
  3543        HA2    227      GLU    HG1   3543     0.090000     1.0080   ; qtot -1.190
  3544        HA2    227      GLU    HG2   3544     0.090000     1.0080   ; qtot -1.100
  3545         CC    227      GLU     CD   3545     0.620000    12.0110   ; qtot -0.480
  3546         OC    227      GLU    OE1   3546    -0.760000    15.9994   ; qtot -1.240
  3547         OC    227      GLU    OE2   3547    -0.760000    15.9994   ; qtot -2.000
  3548          C    227      GLU      C   3548     0.510000    12.0110   ; qtot -1.490
  3549          O    227      GLU      O   3549    -0.510000    15.9994   ; qtot -2.000
  3550        NH1    228      PHE      N   3550    -0.470000    14.0070   ; qtot -2.470
  3551          H    228      PHE     HN   3551     0.310000     1.0080   ; qtot -2.160
  3552        CT1    228      PHE     CA   3552     0.070000    12.0110   ; qtot -2.090
  3553        HB1    228      PHE     HA   3553     0.090000     1.0080   ; qtot -2.000
  3554        CT2    228      PHE     CB   3554    -0.180000    12.0110   ; qtot -2.180
  3555        HA2    228      PHE    HB1   3555     0.090000     1.0080   ; qtot -2.090
  3556        HA2    228      PHE    HB2   3556     0.090000     1.0080   ; qtot -2.000
  3557         CA    228      PHE     CG   3557     0.000000    12.0110   ; qtot -2.000
  3558         CA    228      PHE    CD1   3558    -0.115000    12.0110   ; qtot -2.115
  3559         HP    228      PHE    HD1   3559     0.115000     1.0080   ; qtot -2.000
  3560         CA    228      PHE    CE1   3560    -0.115000    12.0110   ; qtot -2.115
  3561         HP    228      PHE    HE1   3561     0.115000     1.0080   ; qtot -2.000
  3562         CA    228      PHE     CZ   3562    -0.115000    12.0110   ; qtot -2.115
  3563         HP    228      PHE     HZ   3563     0.115000     1.0080   ; qtot -2.000
  3564         CA    228      PHE    CD2   3564    -0.115000    12.0110   ; qtot -2.115
  3565         HP    228      PHE    HD2   3565     0.115000     1.0080   ; qtot -2.000
  3566         CA    228      PHE    CE2   3566    -0.115000    12.0110   ; qtot -2.115
  3567         HP    228      PHE    HE2   3567     0.115000     1.0080   ; qtot -2.000
  3568          C    228      PHE      C   3568     0.510000    12.0110   ; qtot -1.490
  3569          O    228      PHE      O   3569    -0.510000    15.9994   ; qtot -2.000
  3570        NH1    229      ALA      N   3570    -0.470000    14.0070   ; qtot -2.470
  3571          H    229      ALA     HN   3571     0.310000     1.0080   ; qtot -2.160
  3572        CT1    229      ALA     CA   3572     0.070000    12.0110   ; qtot -2.090
  3573        HB1    229      ALA     HA   3573     0.090000     1.0080   ; qtot -2.000
  3574        CT3    229      ALA     CB   3574    -0.270000    12.0110   ; qtot -2.270
  3575        HA3    229      ALA    HB1   3575     0.090000     1.0080   ; qtot -2.180
  3576        HA3    229      ALA    HB2   3576     0.090000     1.0080   ; qtot -2.090
  3577        HA3    229      ALA    HB3   3577     0.090000     1.0080   ; qtot -2.000
  3578          C    229      ALA      C   3578     0.510000    12.0110   ; qtot -1.490
  3579          O    229      ALA      O   3579    -0.510000    15.9994   ; qtot -2.000
  3580        NH1    230      GLU      N   3580    -0.470000    14.0070   ; qtot -2.470
  3581          H    230      GLU     HN   3581     0.310000     1.0080   ; qtot -2.160
  3582        CT1    230      GLU     CA   3582     0.070000    12.0110   ; qtot -2.090
  3583        HB1    230      GLU     HA   3583     0.090000     1.0080   ; qtot -2.000
  3584       CT2A    230      GLU     CB   3584    -0.180000    12.0110   ; qtot -2.180
  3585        HA2    230      GLU    HB1   3585     0.090000     1.0080   ; qtot -2.090
  3586        HA2    230      GLU    HB2   3586     0.090000     1.0080   ; qtot -2.000
  3587        CT2    230      GLU     CG   3587    -0.280000    12.0110   ; qtot -2.280
  3588        HA2    230      GLU    HG1   3588     0.090000     1.0080   ; qtot -2.190
  3589        HA2    230      GLU    HG2   3589     0.090000     1.0080   ; qtot -2.100
  3590         CC    230      GLU     CD   3590     0.620000    12.0110   ; qtot -1.480
  3591         OC    230      GLU    OE1   3591    -0.760000    15.9994   ; qtot -2.240
  3592         OC    230      GLU    OE2   3592    -0.760000    15.9994   ; qtot -3.000
  3593          C    230      GLU      C   3593     0.510000    12.0110   ; qtot -2.490
  3594          O    230      GLU      O   3594    -0.510000    15.9994   ; qtot -3.000
  3595        NH1    231      VAL      N   3595    -0.470000    14.0070   ; qtot -3.470
  3596          H    231      VAL     HN   3596     0.310000     1.0080   ; qtot -3.160
  3597        CT1    231      VAL     CA   3597     0.070000    12.0110   ; qtot -3.090
  3598        HB1    231      VAL     HA   3598     0.090000     1.0080   ; qtot -3.000
  3599        CT1    231      VAL     CB   3599    -0.090000    12.0110   ; qtot -3.090
  3600        HA1    231      VAL     HB   3600     0.090000     1.0080   ; qtot -3.000
  3601        CT3    231      VAL    CG1   3601    -0.270000    12.0110   ; qtot -3.270
  3602        HA3    231      VAL   HG11   3602     0.090000     1.0080   ; qtot -3.180
  3603        HA3    231      VAL   HG12   3603     0.090000     1.0080   ; qtot -3.090
  3604        HA3    231      VAL   HG13   3604     0.090000     1.0080   ; qtot -3.000
  3605        CT3    231      VAL    CG2   3605    -0.270000    12.0110   ; qtot -3.270
  3606        HA3    231      VAL   HG21   3606     0.090000     1.0080   ; qtot -3.180
  3607        HA3    231      VAL   HG22   3607     0.090000     1.0080   ; qtot -3.090
  3608        HA3    231      VAL   HG23   3608     0.090000     1.0080   ; qtot -3.000
  3609          C    231      VAL      C   3609     0.510000    12.0110   ; qtot -2.490
  3610          O    231      VAL      O   3610    -0.510000    15.9994   ; qtot -3.000
  3611        NH1    232      SER      N   3611    -0.470000    14.0070   ; qtot -3.470
  3612          H    232      SER     HN   3612     0.310000     1.0080   ; qtot -3.160
  3613        CT1    232      SER     CA   3613     0.070000    12.0110   ; qtot -3.090
  3614        HB1    232      SER     HA   3614     0.090000     1.0080   ; qtot -3.000
  3615        CT2    232      SER     CB   3615     0.050000    12.0110   ; qtot -2.950
  3616        HA2    232      SER    HB1   3616     0.090000     1.0080   ; qtot -2.860
  3617        HA2    232      SER    HB2   3617     0.090000     1.0080   ; qtot -2.770
  3618        OH1    232      SER     OG   3618    -0.660000    15.9994   ; qtot -3.430
  3619          H    232      SER    HG1   3619     0.430000     1.0080   ; qtot -3.000
  3620          C    232      SER      C   3620     0.510000    12.0110   ; qtot -2.490
  3621          O    232      SER      O   3621    -0.510000    15.9994   ; qtot -3.000
  3622        NH1    233      LYS      N   3622    -0.470000    14.0070   ; qtot -3.470
  3623          H    233      LYS     HN   3623     0.310000     1.0080   ; qtot -3.160
  3624        CT1    233      LYS     CA   3624     0.070000    12.0110   ; qtot -3.090
  3625        HB1    233      LYS     HA   3625     0.090000     1.0080   ; qtot -3.000
  3626        CT2    233      LYS     CB   3626    -0.180000    12.0110   ; qtot -3.180
  3627        HA2    233      LYS    HB1   3627     0.090000     1.0080   ; qtot -3.090
  3628        HA2    233      LYS    HB2   3628     0.090000     1.0080   ; qtot -3.000
  3629        CT2    233      LYS     CG   3629    -0.180000    12.0110   ; qtot -3.180
  3630        HA2    233      LYS    HG1   3630     0.090000     1.0080   ; qtot -3.090
  3631        HA2    233      LYS    HG2   3631     0.090000     1.0080   ; qtot -3.000
  3632        CT2    233      LYS     CD   3632    -0.180000    12.0110   ; qtot -3.180
  3633        HA2    233      LYS    HD1   3633     0.090000     1.0080   ; qtot -3.090
  3634        HA2    233      LYS    HD2   3634     0.090000     1.0080   ; qtot -3.000
  3635        CT2    233      LYS     CE   3635     0.210000    12.0110   ; qtot -2.790
  3636        HA2    233      LYS    HE1   3636     0.050000     1.0080   ; qtot -2.740
  3637        HA2    233      LYS    HE2   3637     0.050000     1.0080   ; qtot -2.690
  3638        NH3    233      LYS     NZ   3638    -0.300000    14.0070   ; qtot -2.990
  3639         HC    233      LYS    HZ1   3639     0.330000     1.0080   ; qtot -2.660
  3640         HC    233      LYS    HZ2   3640     0.330000     1.0080   ; qtot -2.330
  3641         HC    233      LYS    HZ3   3641     0.330000     1.0080   ; qtot -2.000
  3642          C    233      LYS      C   3642     0.510000    12.0110   ; qtot -1.490
  3643          O    233      LYS      O   3643    -0.510000    15.9994   ; qtot -2.000
  3644        NH1    234      LEU      N   3644    -0.470000    14.0070   ; qtot -2.470
  3645          H    234      LEU     HN   3645     0.310000     1.0080   ; qtot -2.160
  3646        CT1    234      LEU     CA   3646     0.070000    12.0110   ; qtot -2.090
  3647        HB1    234      LEU     HA   3647     0.090000     1.0080   ; qtot -2.000
  3648        CT2    234      LEU     CB   3648    -0.180000    12.0110   ; qtot -2.180
  3649        HA2    234      LEU    HB1   3649     0.090000     1.0080   ; qtot -2.090
  3650        HA2    234      LEU    HB2   3650     0.090000     1.0080   ; qtot -2.000
  3651        CT1    234      LEU     CG   3651    -0.090000    12.0110   ; qtot -2.090
  3652        HA1    234      LEU     HG   3652     0.090000     1.0080   ; qtot -2.000
  3653        CT3    234      LEU    CD1   3653    -0.270000    12.0110   ; qtot -2.270
  3654        HA3    234      LEU   HD11   3654     0.090000     1.0080   ; qtot -2.180
  3655        HA3    234      LEU   HD12   3655     0.090000     1.0080   ; qtot -2.090
  3656        HA3    234      LEU   HD13   3656     0.090000     1.0080   ; qtot -2.000
  3657        CT3    234      LEU    CD2   3657    -0.270000    12.0110   ; qtot -2.270
  3658        HA3    234      LEU   HD21   3658     0.090000     1.0080   ; qtot -2.180
  3659        HA3    234      LEU   HD22   3659     0.090000     1.0080   ; qtot -2.090
  3660        HA3    234      LEU   HD23   3660     0.090000     1.0080   ; qtot -2.000
  3661          C    234      LEU      C   3661     0.510000    12.0110   ; qtot -1.490
  3662          O    234      LEU      O   3662    -0.510000    15.9994   ; qtot -2.000
  3663        NH1    235      VAL      N   3663    -0.470000    14.0070   ; qtot -2.470
  3664          H    235      VAL     HN   3664     0.310000     1.0080   ; qtot -2.160
  3665        CT1    235      VAL     CA   3665     0.070000    12.0110   ; qtot -2.090
  3666        HB1    235      VAL     HA   3666     0.090000     1.0080   ; qtot -2.000
  3667        CT1    235      VAL     CB   3667    -0.090000    12.0110   ; qtot -2.090
  3668        HA1    235      VAL     HB   3668     0.090000     1.0080   ; qtot -2.000
  3669        CT3    235      VAL    CG1   3669    -0.270000    12.0110   ; qtot -2.270
  3670        HA3    235      VAL   HG11   3670     0.090000     1.0080   ; qtot -2.180
  3671        HA3    235      VAL   HG12   3671     0.090000     1.0080   ; qtot -2.090
  3672        HA3    235      VAL   HG13   3672     0.090000     1.0080   ; qtot -2.000
  3673        CT3    235      VAL    CG2   3673    -0.270000    12.0110   ; qtot -2.270
  3674        HA3    235      VAL   HG21   3674     0.090000     1.0080   ; qtot -2.180
  3675        HA3    235      VAL   HG22   3675     0.090000     1.0080   ; qtot -2.090
  3676        HA3    235      VAL   HG23   3676     0.090000     1.0080   ; qtot -2.000
  3677          C    235      VAL      C   3677     0.510000    12.0110   ; qtot -1.490
  3678          O    235      VAL      O   3678    -0.510000    15.9994   ; qtot -2.000
  3679        NH1    236      THR      N   3679    -0.470000    14.0070   ; qtot -2.470
  3680          H    236      THR     HN   3680     0.310000     1.0080   ; qtot -2.160
  3681        CT1    236      THR     CA   3681     0.070000    12.0110   ; qtot -2.090
  3682        HB1    236      THR     HA   3682     0.090000     1.0080   ; qtot -2.000
  3683        CT1    236      THR     CB   3683     0.140000    12.0110   ; qtot -1.860
  3684        HA1    236      THR     HB   3684     0.090000     1.0080   ; qtot -1.770
  3685        OH1    236      THR    OG1   3685    -0.660000    15.9994   ; qtot -2.430
  3686          H    236      THR    HG1   3686     0.430000     1.0080   ; qtot -2.000
  3687        CT3    236      THR    CG2   3687    -0.270000    12.0110   ; qtot -2.270
  3688        HA3    236      THR   HG21   3688     0.090000     1.0080   ; qtot -2.180
  3689        HA3    236      THR   HG22   3689     0.090000     1.0080   ; qtot -2.090
  3690        HA3    236      THR   HG23   3690     0.090000     1.0080   ; qtot -2.000
  3691          C    236      THR      C   3691     0.510000    12.0110   ; qtot -1.490
  3692          O    236      THR      O   3692    -0.510000    15.9994   ; qtot -2.000
  3693        NH1    237      ASP      N   3693    -0.470000    14.0070   ; qtot -2.470
  3694          H    237      ASP     HN   3694     0.310000     1.0080   ; qtot -2.160
  3695        CT1    237      ASP     CA   3695     0.070000    12.0110   ; qtot -2.090
  3696        HB1    237      ASP     HA   3696     0.090000     1.0080   ; qtot -2.000
  3697       CT2A    237      ASP     CB   3697    -0.280000    12.0110   ; qtot -2.280
  3698        HA2    237      ASP    HB1   3698     0.090000     1.0080   ; qtot -2.190
  3699        HA2    237      ASP    HB2   3699     0.090000     1.0080   ; qtot -2.100
  3700         CC    237      ASP     CG   3700     0.620000    12.0110   ; qtot -1.480
  3701         OC    237      ASP    OD1   3701    -0.760000    15.9994   ; qtot -2.240
  3702         OC    237      ASP    OD2   3702    -0.760000    15.9994   ; qtot -3.000
  3703          C    237      ASP      C   3703     0.510000    12.0110   ; qtot -2.490
  3704          O    237      ASP      O   3704    -0.510000    15.9994   ; qtot -3.000
  3705        NH1    238      LEU      N   3705    -0.470000    14.0070   ; qtot -3.470
  3706          H    238      LEU     HN   3706     0.310000     1.0080   ; qtot -3.160
  3707        CT1    238      LEU     CA   3707     0.070000    12.0110   ; qtot -3.090
  3708        HB1    238      LEU     HA   3708     0.090000     1.0080   ; qtot -3.000
  3709        CT2    238      LEU     CB   3709    -0.180000    12.0110   ; qtot -3.180
  3710        HA2    238      LEU    HB1   3710     0.090000     1.0080   ; qtot -3.090
  3711        HA2    238      LEU    HB2   3711     0.090000     1.0080   ; qtot -3.000
  3712        CT1    238      LEU     CG   3712    -0.090000    12.0110   ; qtot -3.090
  3713        HA1    238      LEU     HG   3713     0.090000     1.0080   ; qtot -3.000
  3714        CT3    238      LEU    CD1   3714    -0.270000    12.0110   ; qtot -3.270
  3715        HA3    238      LEU   HD11   3715     0.090000     1.0080   ; qtot -3.180
  3716        HA3    238      LEU   HD12   3716     0.090000     1.0080   ; qtot -3.090
  3717        HA3    238      LEU   HD13   3717     0.090000     1.0080   ; qtot -3.000
  3718        CT3    238      LEU    CD2   3718    -0.270000    12.0110   ; qtot -3.270
  3719        HA3    238      LEU   HD21   3719     0.090000     1.0080   ; qtot -3.180
  3720        HA3    238      LEU   HD22   3720     0.090000     1.0080   ; qtot -3.090
  3721        HA3    238      LEU   HD23   3721     0.090000     1.0080   ; qtot -3.000
  3722          C    238      LEU      C   3722     0.510000    12.0110   ; qtot -2.490
  3723          O    238      LEU      O   3723    -0.510000    15.9994   ; qtot -3.000
  3724        NH1    239      THR      N   3724    -0.470000    14.0070   ; qtot -3.470
  3725          H    239      THR     HN   3725     0.310000     1.0080   ; qtot -3.160
  3726        CT1    239      THR     CA   3726     0.070000    12.0110   ; qtot -3.090
  3727        HB1    239      THR     HA   3727     0.090000     1.0080   ; qtot -3.000
  3728        CT1    239      THR     CB   3728     0.140000    12.0110   ; qtot -2.860
  3729        HA1    239      THR     HB   3729     0.090000     1.0080   ; qtot -2.770
  3730        OH1    239      THR    OG1   3730    -0.660000    15.9994   ; qtot -3.430
  3731          H    239      THR    HG1   3731     0.430000     1.0080   ; qtot -3.000
  3732        CT3    239      THR    CG2   3732    -0.270000    12.0110   ; qtot -3.270
  3733        HA3    239      THR   HG21   3733     0.090000     1.0080   ; qtot -3.180
  3734        HA3    239      THR   HG22   3734     0.090000     1.0080   ; qtot -3.090
  3735        HA3    239      THR   HG23   3735     0.090000     1.0080   ; qtot -3.000
  3736          C    239      THR      C   3736     0.510000    12.0110   ; qtot -2.490
  3737          O    239      THR      O   3737    -0.510000    15.9994   ; qtot -3.000
  3738        NH1    240      LYS      N   3738    -0.470000    14.0070   ; qtot -3.470
  3739          H    240      LYS     HN   3739     0.310000     1.0080   ; qtot -3.160
  3740        CT1    240      LYS     CA   3740     0.070000    12.0110   ; qtot -3.090
  3741        HB1    240      LYS     HA   3741     0.090000     1.0080   ; qtot -3.000
  3742        CT2    240      LYS     CB   3742    -0.180000    12.0110   ; qtot -3.180
  3743        HA2    240      LYS    HB1   3743     0.090000     1.0080   ; qtot -3.090
  3744        HA2    240      LYS    HB2   3744     0.090000     1.0080   ; qtot -3.000
  3745        CT2    240      LYS     CG   3745    -0.180000    12.0110   ; qtot -3.180
  3746        HA2    240      LYS    HG1   3746     0.090000     1.0080   ; qtot -3.090
  3747        HA2    240      LYS    HG2   3747     0.090000     1.0080   ; qtot -3.000
  3748        CT2    240      LYS     CD   3748    -0.180000    12.0110   ; qtot -3.180
  3749        HA2    240      LYS    HD1   3749     0.090000     1.0080   ; qtot -3.090
  3750        HA2    240      LYS    HD2   3750     0.090000     1.0080   ; qtot -3.000
  3751        CT2    240      LYS     CE   3751     0.210000    12.0110   ; qtot -2.790
  3752        HA2    240      LYS    HE1   3752     0.050000     1.0080   ; qtot -2.740
  3753        HA2    240      LYS    HE2   3753     0.050000     1.0080   ; qtot -2.690
  3754        NH3    240      LYS     NZ   3754    -0.300000    14.0070   ; qtot -2.990
  3755         HC    240      LYS    HZ1   3755     0.330000     1.0080   ; qtot -2.660
  3756         HC    240      LYS    HZ2   3756     0.330000     1.0080   ; qtot -2.330
  3757         HC    240      LYS    HZ3   3757     0.330000     1.0080   ; qtot -2.000
  3758          C    240      LYS      C   3758     0.510000    12.0110   ; qtot -1.490
  3759          O    240      LYS      O   3759    -0.510000    15.9994   ; qtot -2.000
  3760        NH1    241      VAL      N   3760    -0.470000    14.0070   ; qtot -2.470
  3761          H    241      VAL     HN   3761     0.310000     1.0080   ; qtot -2.160
  3762        CT1    241      VAL     CA   3762     0.070000    12.0110   ; qtot -2.090
  3763        HB1    241      VAL     HA   3763     0.090000     1.0080   ; qtot -2.000
  3764        CT1    241      VAL     CB   3764    -0.090000    12.0110   ; qtot -2.090
  3765        HA1    241      VAL     HB   3765     0.090000     1.0080   ; qtot -2.000
  3766        CT3    241      VAL    CG1   3766    -0.270000    12.0110   ; qtot -2.270
  3767        HA3    241      VAL   HG11   3767     0.090000     1.0080   ; qtot -2.180
  3768        HA3    241      VAL   HG12   3768     0.090000     1.0080   ; qtot -2.090
  3769        HA3    241      VAL   HG13   3769     0.090000     1.0080   ; qtot -2.000
  3770        CT3    241      VAL    CG2   3770    -0.270000    12.0110   ; qtot -2.270
  3771        HA3    241      VAL   HG21   3771     0.090000     1.0080   ; qtot -2.180
  3772        HA3    241      VAL   HG22   3772     0.090000     1.0080   ; qtot -2.090
  3773        HA3    241      VAL   HG23   3773     0.090000     1.0080   ; qtot -2.000
  3774          C    241      VAL      C   3774     0.510000    12.0110   ; qtot -1.490
  3775          O    241      VAL      O   3775    -0.510000    15.9994   ; qtot -2.000
  3776        NH1    242      HSD      N   3776    -0.470000    14.0070   ; qtot -2.470
  3777          H    242      HSD     HN   3777     0.310000     1.0080   ; qtot -2.160
  3778        CT1    242      HSD     CA   3778     0.070000    12.0110   ; qtot -2.090
  3779        HB1    242      HSD     HA   3779     0.090000     1.0080   ; qtot -2.000
  3780        CT2    242      HSD     CB   3780    -0.090000    12.0110   ; qtot -2.090
  3781        HA2    242      HSD    HB1   3781     0.090000     1.0080   ; qtot -2.000
  3782        HA2    242      HSD    HB2   3782     0.090000     1.0080   ; qtot -1.910
  3783        NR1    242      HSD    ND1   3783    -0.360000    14.0070   ; qtot -2.270
  3784          H    242      HSD    HD1   3784     0.320000     1.0080   ; qtot -1.950
  3785       CPH1    242      HSD     CG   3785    -0.050000    12.0110   ; qtot -2.000
  3786       CPH2    242      HSD    CE1   3786     0.250000    12.0110   ; qtot -1.750
  3787        HR1    242      HSD    HE1   3787     0.130000     1.0080   ; qtot -1.620
  3788        NR2    242      HSD    NE2   3788    -0.700000    14.0070   ; qtot -2.320
  3789       CPH1    242      HSD    CD2   3789     0.220000    12.0110   ; qtot -2.100
  3790        HR3    242      HSD    HD2   3790     0.100000     1.0080   ; qtot -2.000
  3791          C    242      HSD      C   3791     0.510000    12.0110   ; qtot -1.490
  3792          O    242      HSD      O   3792    -0.510000    15.9994   ; qtot -2.000
  3793        NH1    243      THR      N   3793    -0.470000    14.0070   ; qtot -2.470
  3794          H    243      THR     HN   3794     0.310000     1.0080   ; qtot -2.160
  3795        CT1    243      THR     CA   3795     0.070000    12.0110   ; qtot -2.090
  3796        HB1    243      THR     HA   3796     0.090000     1.0080   ; qtot -2.000
  3797        CT1    243      THR     CB   3797     0.140000    12.0110   ; qtot -1.860
  3798        HA1    243      THR     HB   3798     0.090000     1.0080   ; qtot -1.770
  3799        OH1    243      THR    OG1   3799    -0.660000    15.9994   ; qtot -2.430
  3800          H    243      THR    HG1   3800     0.430000     1.0080   ; qtot -2.000
  3801        CT3    243      THR    CG2   3801    -0.270000    12.0110   ; qtot -2.270
  3802        HA3    243      THR   HG21   3802     0.090000     1.0080   ; qtot -2.180
  3803        HA3    243      THR   HG22   3803     0.090000     1.0080   ; qtot -2.090
  3804        HA3    243      THR   HG23   3804     0.090000     1.0080   ; qtot -2.000
  3805          C    243      THR      C   3805     0.510000    12.0110   ; qtot -1.490
  3806          O    243      THR      O   3806    -0.510000    15.9994   ; qtot -2.000
  3807        NH1    244      GLU      N   3807    -0.470000    14.0070   ; qtot -2.470
  3808          H    244      GLU     HN   3808     0.310000     1.0080   ; qtot -2.160
  3809        CT1    244      GLU     CA   3809     0.070000    12.0110   ; qtot -2.090
  3810        HB1    244      GLU     HA   3810     0.090000     1.0080   ; qtot -2.000
  3811       CT2A    244      GLU     CB   3811    -0.180000    12.0110   ; qtot -2.180
  3812        HA2    244      GLU    HB1   3812     0.090000     1.0080   ; qtot -2.090
  3813        HA2    244      GLU    HB2   3813     0.090000     1.0080   ; qtot -2.000
  3814        CT2    244      GLU     CG   3814    -0.210000    12.0110   ; qtot -2.210
  3815        HA2    244      GLU    HG1   3815     0.090000     1.0080   ; qtot -2.120
  3816        HA2    244      GLU    HG2   3816     0.090000     1.0080   ; qtot -2.030
  3817         CD    244      GLU     CD   3817     0.750000    12.0110   ; qtot -1.280
  3818         OB    244      GLU    OE1   3818    -0.550000    15.9994   ; qtot -1.830
  3819        OH1    244      GLU    OE2   3819    -0.610000    15.9994   ; qtot -2.440
  3820          H    244      GLU    HE2   3820     0.440000     1.0080   ; qtot -2.000
  3821          C    244      GLU      C   3821     0.510000    12.0110   ; qtot -1.490
  3822          O    244      GLU      O   3822    -0.510000    15.9994   ; qtot -2.000
  3823        NH1    245      CYS      N   3823    -0.470000    14.0070   ; qtot -2.470
  3824          H    245      CYS     HN   3824     0.310000     1.0080   ; qtot -2.160
  3825        CT1    245      CYS     CA   3825     0.070000    12.0110   ; qtot -2.090
  3826        HB1    245      CYS     HA   3826     0.090000     1.0080   ; qtot -2.000
  3827        CT2    245      CYS     CB   3827    -0.100000    12.0110   ; qtot -2.100
  3828        HA2    245      CYS    HB1   3828     0.090000     1.0080   ; qtot -2.010
  3829        HA2    245      CYS    HB2   3829     0.090000     1.0080   ; qtot -1.920
  3830         SM    245      CYS     SG   3830    -0.080000    32.0600   ; qtot -2.000
  3831          C    245      CYS      C   3831     0.510000    12.0110   ; qtot -1.490
  3832          O    245      CYS      O   3832    -0.510000    15.9994   ; qtot -2.000
  3833        NH1    246      CYS      N   3833    -0.470000    14.0070   ; qtot -2.470
  3834          H    246      CYS     HN   3834     0.310000     1.0080   ; qtot -2.160
  3835        CT1    246      CYS     CA   3835     0.070000    12.0110   ; qtot -2.090
  3836        HB1    246      CYS     HA   3836     0.090000     1.0080   ; qtot -2.000
  3837        CT2    246      CYS     CB   3837    -0.100000    12.0110   ; qtot -2.100
  3838        HA2    246      CYS    HB1   3838     0.090000     1.0080   ; qtot -2.010
  3839        HA2    246      CYS    HB2   3839     0.090000     1.0080   ; qtot -1.920
  3840         SM    246      CYS     SG   3840    -0.080000    32.0600   ; qtot -2.000
  3841          C    246      CYS      C   3841     0.510000    12.0110   ; qtot -1.490
  3842          O    246      CYS      O   3842    -0.510000    15.9994   ; qtot -2.000
  3843        NH1    247      HSP      N   3843    -0.470000    14.0070   ; qtot -2.470
  3844          H    247      HSP     HN   3844     0.310000     1.0080   ; qtot -2.160
  3845        CT1    247      HSP     CA   3845     0.070000    12.0110   ; qtot -2.090
  3846        HB1    247      HSP     HA   3846     0.090000     1.0080   ; qtot -2.000
  3847       CT2A    247      HSP     CB   3847    -0.050000    12.0110   ; qtot -2.050
  3848        HA2    247      HSP    HB1   3848     0.090000     1.0080   ; qtot -1.960
  3849        HA2    247      HSP    HB2   3849     0.090000     1.0080   ; qtot -1.870
  3850       CPH1    247      HSP    CD2   3850     0.190000    12.0110   ; qtot -1.680
  3851        HR1    247      HSP    HD2   3851     0.130000     1.0080   ; qtot -1.550
  3852       CPH1    247      HSP     CG   3852     0.190000    12.0110   ; qtot -1.360
  3853        NR3    247      HSP    NE2   3853    -0.510000    14.0070   ; qtot -1.870
  3854          H    247      HSP    HE2   3854     0.440000     1.0080   ; qtot -1.430
  3855        NR3    247      HSP    ND1   3855    -0.510000    14.0070   ; qtot -1.940
  3856          H    247      HSP    HD1   3856     0.440000     1.0080   ; qtot -1.500
  3857       CPH2    247      HSP    CE1   3857     0.320000    12.0110   ; qtot -1.180
  3858        HR2    247      HSP    HE1   3858     0.180000     1.0080   ; qtot -1.000
  3859          C    247      HSP      C   3859     0.510000    12.0110   ; qtot -0.490
  3860          O    247      HSP      O   3860    -0.510000    15.9994   ; qtot -1.000
  3861        NH1    248      GLY      N   3861    -0.470000    14.0070   ; qtot -1.470
  3862          H    248      GLY     HN   3862     0.310000     1.0080   ; qtot -1.160
  3863        CT2    248      GLY     CA   3863    -0.020000    12.0110   ; qtot -1.180
  3864        HB2    248      GLY    HA1   3864     0.090000     1.0080   ; qtot -1.090
  3865        HB2    248      GLY    HA2   3865     0.090000     1.0080   ; qtot -1.000
  3866          C    248      GLY      C   3866     0.510000    12.0110   ; qtot -0.490
  3867          O    248      GLY      O   3867    -0.510000    15.9994   ; qtot -1.000
  3868        NH1    249      ASP      N   3868    -0.470000    14.0070   ; qtot -1.470
  3869          H    249      ASP     HN   3869     0.310000     1.0080   ; qtot -1.160
  3870        CT1    249      ASP     CA   3870     0.070000    12.0110   ; qtot -1.090
  3871        HB1    249      ASP     HA   3871     0.090000     1.0080   ; qtot -1.000
  3872       CT2A    249      ASP     CB   3872    -0.280000    12.0110   ; qtot -1.280
  3873        HA2    249      ASP    HB1   3873     0.090000     1.0080   ; qtot -1.190
  3874        HA2    249      ASP    HB2   3874     0.090000     1.0080   ; qtot -1.100
  3875         CC    249      ASP     CG   3875     0.620000    12.0110   ; qtot -0.480
  3876         OC    249      ASP    OD1   3876    -0.760000    15.9994   ; qtot -1.240
  3877         OC    249      ASP    OD2   3877    -0.760000    15.9994   ; qtot -2.000
  3878          C    249      ASP      C   3878     0.510000    12.0110   ; qtot -1.490
  3879          O    249      ASP      O   3879    -0.510000    15.9994   ; qtot -2.000
  3880        NH1    250      LEU      N   3880    -0.470000    14.0070   ; qtot -2.470
  3881          H    250      LEU     HN   3881     0.310000     1.0080   ; qtot -2.160
  3882        CT1    250      LEU     CA   3882     0.070000    12.0110   ; qtot -2.090
  3883        HB1    250      LEU     HA   3883     0.090000     1.0080   ; qtot -2.000
  3884        CT2    250      LEU     CB   3884    -0.180000    12.0110   ; qtot -2.180
  3885        HA2    250      LEU    HB1   3885     0.090000     1.0080   ; qtot -2.090
  3886        HA2    250      LEU    HB2   3886     0.090000     1.0080   ; qtot -2.000
  3887        CT1    250      LEU     CG   3887    -0.090000    12.0110   ; qtot -2.090
  3888        HA1    250      LEU     HG   3888     0.090000     1.0080   ; qtot -2.000
  3889        CT3    250      LEU    CD1   3889    -0.270000    12.0110   ; qtot -2.270
  3890        HA3    250      LEU   HD11   3890     0.090000     1.0080   ; qtot -2.180
  3891        HA3    250      LEU   HD12   3891     0.090000     1.0080   ; qtot -2.090
  3892        HA3    250      LEU   HD13   3892     0.090000     1.0080   ; qtot -2.000
  3893        CT3    250      LEU    CD2   3893    -0.270000    12.0110   ; qtot -2.270
  3894        HA3    250      LEU   HD21   3894     0.090000     1.0080   ; qtot -2.180
  3895        HA3    250      LEU   HD22   3895     0.090000     1.0080   ; qtot -2.090
  3896        HA3    250      LEU   HD23   3896     0.090000     1.0080   ; qtot -2.000
  3897          C    250      LEU      C   3897     0.510000    12.0110   ; qtot -1.490
  3898          O    250      LEU      O   3898    -0.510000    15.9994   ; qtot -2.000
  3899        NH1    251      LEU      N   3899    -0.470000    14.0070   ; qtot -2.470
  3900          H    251      LEU     HN   3900     0.310000     1.0080   ; qtot -2.160
  3901        CT1    251      LEU     CA   3901     0.070000    12.0110   ; qtot -2.090
  3902        HB1    251      LEU     HA   3902     0.090000     1.0080   ; qtot -2.000
  3903        CT2    251      LEU     CB   3903    -0.180000    12.0110   ; qtot -2.180
  3904        HA2    251      LEU    HB1   3904     0.090000     1.0080   ; qtot -2.090
  3905        HA2    251      LEU    HB2   3905     0.090000     1.0080   ; qtot -2.000
  3906        CT1    251      LEU     CG   3906    -0.090000    12.0110   ; qtot -2.090
  3907        HA1    251      LEU     HG   3907     0.090000     1.0080   ; qtot -2.000
  3908        CT3    251      LEU    CD1   3908    -0.270000    12.0110   ; qtot -2.270
  3909        HA3    251      LEU   HD11   3909     0.090000     1.0080   ; qtot -2.180
  3910        HA3    251      LEU   HD12   3910     0.090000     1.0080   ; qtot -2.090
  3911        HA3    251      LEU   HD13   3911     0.090000     1.0080   ; qtot -2.000
  3912        CT3    251      LEU    CD2   3912    -0.270000    12.0110   ; qtot -2.270
  3913        HA3    251      LEU   HD21   3913     0.090000     1.0080   ; qtot -2.180
  3914        HA3    251      LEU   HD22   3914     0.090000     1.0080   ; qtot -2.090
  3915        HA3    251      LEU   HD23   3915     0.090000     1.0080   ; qtot -2.000
  3916          C    251      LEU      C   3916     0.510000    12.0110   ; qtot -1.490
  3917          O    251      LEU      O   3917    -0.510000    15.9994   ; qtot -2.000
  3918        NH1    252      GLU      N   3918    -0.470000    14.0070   ; qtot -2.470
  3919          H    252      GLU     HN   3919     0.310000     1.0080   ; qtot -2.160
  3920        CT1    252      GLU     CA   3920     0.070000    12.0110   ; qtot -2.090
  3921        HB1    252      GLU     HA   3921     0.090000     1.0080   ; qtot -2.000
  3922       CT2A    252      GLU     CB   3922    -0.180000    12.0110   ; qtot -2.180
  3923        HA2    252      GLU    HB1   3923     0.090000     1.0080   ; qtot -2.090
  3924        HA2    252      GLU    HB2   3924     0.090000     1.0080   ; qtot -2.000
  3925        CT2    252      GLU     CG   3925    -0.280000    12.0110   ; qtot -2.280
  3926        HA2    252      GLU    HG1   3926     0.090000     1.0080   ; qtot -2.190
  3927        HA2    252      GLU    HG2   3927     0.090000     1.0080   ; qtot -2.100
  3928         CC    252      GLU     CD   3928     0.620000    12.0110   ; qtot -1.480
  3929         OC    252      GLU    OE1   3929    -0.760000    15.9994   ; qtot -2.240
  3930         OC    252      GLU    OE2   3930    -0.760000    15.9994   ; qtot -3.000
  3931          C    252      GLU      C   3931     0.510000    12.0110   ; qtot -2.490
  3932          O    252      GLU      O   3932    -0.510000    15.9994   ; qtot -3.000
  3933        NH1    253      CYS      N   3933    -0.470000    14.0070   ; qtot -3.470
  3934          H    253      CYS     HN   3934     0.310000     1.0080   ; qtot -3.160
  3935        CT1    253      CYS     CA   3935     0.070000    12.0110   ; qtot -3.090
  3936        HB1    253      CYS     HA   3936     0.090000     1.0080   ; qtot -3.000
  3937        CT2    253      CYS     CB   3937    -0.100000    12.0110   ; qtot -3.100
  3938        HA2    253      CYS    HB1   3938     0.090000     1.0080   ; qtot -3.010
  3939        HA2    253      CYS    HB2   3939     0.090000     1.0080   ; qtot -2.920
  3940         SM    253      CYS     SG   3940    -0.080000    32.0600   ; qtot -3.000
  3941          C    253      CYS      C   3941     0.510000    12.0110   ; qtot -2.490
  3942          O    253      CYS      O   3942    -0.510000    15.9994   ; qtot -3.000
  3943        NH1    254      ALA      N   3943    -0.470000    14.0070   ; qtot -3.470
  3944          H    254      ALA     HN   3944     0.310000     1.0080   ; qtot -3.160
  3945        CT1    254      ALA     CA   3945     0.070000    12.0110   ; qtot -3.090
  3946        HB1    254      ALA     HA   3946     0.090000     1.0080   ; qtot -3.000
  3947        CT3    254      ALA     CB   3947    -0.270000    12.0110   ; qtot -3.270
  3948        HA3    254      ALA    HB1   3948     0.090000     1.0080   ; qtot -3.180
  3949        HA3    254      ALA    HB2   3949     0.090000     1.0080   ; qtot -3.090
  3950        HA3    254      ALA    HB3   3950     0.090000     1.0080   ; qtot -3.000
  3951          C    254      ALA      C   3951     0.510000    12.0110   ; qtot -2.490
  3952          O    254      ALA      O   3952    -0.510000    15.9994   ; qtot -3.000
  3953        NH1    255      ASP      N   3953    -0.470000    14.0070   ; qtot -3.470
  3954          H    255      ASP     HN   3954     0.310000     1.0080   ; qtot -3.160
  3955        CT1    255      ASP     CA   3955     0.070000    12.0110   ; qtot -3.090
  3956        HB1    255      ASP     HA   3956     0.090000     1.0080   ; qtot -3.000
  3957       CT2A    255      ASP     CB   3957    -0.280000    12.0110   ; qtot -3.280
  3958        HA2    255      ASP    HB1   3958     0.090000     1.0080   ; qtot -3.190
  3959        HA2    255      ASP    HB2   3959     0.090000     1.0080   ; qtot -3.100
  3960         CC    255      ASP     CG   3960     0.620000    12.0110   ; qtot -2.480
  3961         OC    255      ASP    OD1   3961    -0.760000    15.9994   ; qtot -3.240
  3962         OC    255      ASP    OD2   3962    -0.760000    15.9994   ; qtot -4.000
  3963          C    255      ASP      C   3963     0.510000    12.0110   ; qtot -3.490
  3964          O    255      ASP      O   3964    -0.510000    15.9994   ; qtot -4.000
  3965        NH1    256      ASP      N   3965    -0.470000    14.0070   ; qtot -4.470
  3966          H    256      ASP     HN   3966     0.310000     1.0080   ; qtot -4.160
  3967        CT1    256      ASP     CA   3967     0.070000    12.0110   ; qtot -4.090
  3968        HB1    256      ASP     HA   3968     0.090000     1.0080   ; qtot -4.000
  3969       CT2A    256      ASP     CB   3969    -0.280000    12.0110   ; qtot -4.280
  3970        HA2    256      ASP    HB1   3970     0.090000     1.0080   ; qtot -4.190
  3971        HA2    256      ASP    HB2   3971     0.090000     1.0080   ; qtot -4.100
  3972         CC    256      ASP     CG   3972     0.620000    12.0110   ; qtot -3.480
  3973         OC    256      ASP    OD1   3973    -0.760000    15.9994   ; qtot -4.240
  3974         OC    256      ASP    OD2   3974    -0.760000    15.9994   ; qtot -5.000
  3975          C    256      ASP      C   3975     0.510000    12.0110   ; qtot -4.490
  3976          O    256      ASP      O   3976    -0.510000    15.9994   ; qtot -5.000
  3977        NH1    257      ARG      N   3977    -0.470000    14.0070   ; qtot -5.470
  3978          H    257      ARG     HN   3978     0.310000     1.0080   ; qtot -5.160
  3979        CT1    257      ARG     CA   3979     0.070000    12.0110   ; qtot -5.090
  3980        HB1    257      ARG     HA   3980     0.090000     1.0080   ; qtot -5.000
  3981        CT2    257      ARG     CB   3981    -0.180000    12.0110   ; qtot -5.180
  3982        HA2    257      ARG    HB1   3982     0.090000     1.0080   ; qtot -5.090
  3983        HA2    257      ARG    HB2   3983     0.090000     1.0080   ; qtot -5.000
  3984        CT2    257      ARG     CG   3984    -0.180000    12.0110   ; qtot -5.180
  3985        HA2    257      ARG    HG1   3985     0.090000     1.0080   ; qtot -5.090
  3986        HA2    257      ARG    HG2   3986     0.090000     1.0080   ; qtot -5.000
  3987        CT2    257      ARG     CD   3987     0.200000    12.0110   ; qtot -4.800
  3988        HA2    257      ARG    HD1   3988     0.090000     1.0080   ; qtot -4.710
  3989        HA2    257      ARG    HD2   3989     0.090000     1.0080   ; qtot -4.620
  3990        NC2    257      ARG     NE   3990    -0.700000    14.0070   ; qtot -5.320
  3991         HC    257      ARG     HE   3991     0.440000     1.0080   ; qtot -4.880
  3992          C    257      ARG     CZ   3992     0.640000    12.0110   ; qtot -4.240
  3993        NC2    257      ARG    NH1   3993    -0.800000    14.0070   ; qtot -5.040
  3994         HC    257      ARG   HH11   3994     0.460000     1.0080   ; qtot -4.580
  3995         HC    257      ARG   HH12   3995     0.460000     1.0080   ; qtot -4.120
  3996        NC2    257      ARG    NH2   3996    -0.800000    14.0070   ; qtot -4.920
  3997         HC    257      ARG   HH21   3997     0.460000     1.0080   ; qtot -4.460
  3998         HC    257      ARG   HH22   3998     0.460000     1.0080   ; qtot -4.000
  3999          C    257      ARG      C   3999     0.510000    12.0110   ; qtot -3.490
  4000          O    257      ARG      O   4000    -0.510000    15.9994   ; qtot -4.000
  4001        NH1    258      ALA      N   4001    -0.470000    14.0070   ; qtot -4.470
  4002          H    258      ALA     HN   4002     0.310000     1.0080   ; qtot -4.160
  4003        CT1    258      ALA     CA   4003     0.070000    12.0110   ; qtot -4.090
  4004        HB1    258      ALA     HA   4004     0.090000     1.0080   ; qtot -4.000
  4005        CT3    258      ALA     CB   4005    -0.270000    12.0110   ; qtot -4.270
  4006        HA3    258      ALA    HB1   4006     0.090000     1.0080   ; qtot -4.180
  4007        HA3    258      ALA    HB2   4007     0.090000     1.0080   ; qtot -4.090
  4008        HA3    258      ALA    HB3   4008     0.090000     1.0080   ; qtot -4.000
  4009          C    258      ALA      C   4009     0.510000    12.0110   ; qtot -3.490
  4010          O    258      ALA      O   4010    -0.510000    15.9994   ; qtot -4.000
  4011        NH1    259      ASP      N   4011    -0.470000    14.0070   ; qtot -4.470
  4012          H    259      ASP     HN   4012     0.310000     1.0080   ; qtot -4.160
  4013        CT1    259      ASP     CA   4013     0.070000    12.0110   ; qtot -4.090
  4014        HB1    259      ASP     HA   4014     0.090000     1.0080   ; qtot -4.000
  4015       CT2A    259      ASP     CB   4015    -0.280000    12.0110   ; qtot -4.280
  4016        HA2    259      ASP    HB1   4016     0.090000     1.0080   ; qtot -4.190
  4017        HA2    259      ASP    HB2   4017     0.090000     1.0080   ; qtot -4.100
  4018         CC    259      ASP     CG   4018     0.620000    12.0110   ; qtot -3.480
  4019         OC    259      ASP    OD1   4019    -0.760000    15.9994   ; qtot -4.240
  4020         OC    259      ASP    OD2   4020    -0.760000    15.9994   ; qtot -5.000
  4021          C    259      ASP      C   4021     0.510000    12.0110   ; qtot -4.490
  4022          O    259      ASP      O   4022    -0.510000    15.9994   ; qtot -5.000
  4023        NH1    260      LEU      N   4023    -0.470000    14.0070   ; qtot -5.470
  4024          H    260      LEU     HN   4024     0.310000     1.0080   ; qtot -5.160
  4025        CT1    260      LEU     CA   4025     0.070000    12.0110   ; qtot -5.090
  4026        HB1    260      LEU     HA   4026     0.090000     1.0080   ; qtot -5.000
  4027        CT2    260      LEU     CB   4027    -0.180000    12.0110   ; qtot -5.180
  4028        HA2    260      LEU    HB1   4028     0.090000     1.0080   ; qtot -5.090
  4029        HA2    260      LEU    HB2   4029     0.090000     1.0080   ; qtot -5.000
  4030        CT1    260      LEU     CG   4030    -0.090000    12.0110   ; qtot -5.090
  4031        HA1    260      LEU     HG   4031     0.090000     1.0080   ; qtot -5.000
  4032        CT3    260      LEU    CD1   4032    -0.270000    12.0110   ; qtot -5.270
  4033        HA3    260      LEU   HD11   4033     0.090000     1.0080   ; qtot -5.180
  4034        HA3    260      LEU   HD12   4034     0.090000     1.0080   ; qtot -5.090
  4035        HA3    260      LEU   HD13   4035     0.090000     1.0080   ; qtot -5.000
  4036        CT3    260      LEU    CD2   4036    -0.270000    12.0110   ; qtot -5.270
  4037        HA3    260      LEU   HD21   4037     0.090000     1.0080   ; qtot -5.180
  4038        HA3    260      LEU   HD22   4038     0.090000     1.0080   ; qtot -5.090
  4039        HA3    260      LEU   HD23   4039     0.090000     1.0080   ; qtot -5.000
  4040          C    260      LEU      C   4040     0.510000    12.0110   ; qtot -4.490
  4041          O    260      LEU      O   4041    -0.510000    15.9994   ; qtot -5.000
  4042        NH1    261      ALA      N   4042    -0.470000    14.0070   ; qtot -5.470
  4043          H    261      ALA     HN   4043     0.310000     1.0080   ; qtot -5.160
  4044        CT1    261      ALA     CA   4044     0.070000    12.0110   ; qtot -5.090
  4045        HB1    261      ALA     HA   4045     0.090000     1.0080   ; qtot -5.000
  4046        CT3    261      ALA     CB   4046    -0.270000    12.0110   ; qtot -5.270
  4047        HA3    261      ALA    HB1   4047     0.090000     1.0080   ; qtot -5.180
  4048        HA3    261      ALA    HB2   4048     0.090000     1.0080   ; qtot -5.090
  4049        HA3    261      ALA    HB3   4049     0.090000     1.0080   ; qtot -5.000
  4050          C    261      ALA      C   4050     0.510000    12.0110   ; qtot -4.490
  4051          O    261      ALA      O   4051    -0.510000    15.9994   ; qtot -5.000
  4052        NH1    262      LYS      N   4052    -0.470000    14.0070   ; qtot -5.470
  4053          H    262      LYS     HN   4053     0.310000     1.0080   ; qtot -5.160
  4054        CT1    262      LYS     CA   4054     0.070000    12.0110   ; qtot -5.090
  4055        HB1    262      LYS     HA   4055     0.090000     1.0080   ; qtot -5.000
  4056        CT2    262      LYS     CB   4056    -0.180000    12.0110   ; qtot -5.180
  4057        HA2    262      LYS    HB1   4057     0.090000     1.0080   ; qtot -5.090
  4058        HA2    262      LYS    HB2   4058     0.090000     1.0080   ; qtot -5.000
  4059        CT2    262      LYS     CG   4059    -0.180000    12.0110   ; qtot -5.180
  4060        HA2    262      LYS    HG1   4060     0.090000     1.0080   ; qtot -5.090
  4061        HA2    262      LYS    HG2   4061     0.090000     1.0080   ; qtot -5.000
  4062        CT2    262      LYS     CD   4062    -0.180000    12.0110   ; qtot -5.180
  4063        HA2    262      LYS    HD1   4063     0.090000     1.0080   ; qtot -5.090
  4064        HA2    262      LYS    HD2   4064     0.090000     1.0080   ; qtot -5.000
  4065        CT2    262      LYS     CE   4065     0.210000    12.0110   ; qtot -4.790
  4066        HA2    262      LYS    HE1   4066     0.050000     1.0080   ; qtot -4.740
  4067        HA2    262      LYS    HE2   4067     0.050000     1.0080   ; qtot -4.690
  4068        NH3    262      LYS     NZ   4068    -0.300000    14.0070   ; qtot -4.990
  4069         HC    262      LYS    HZ1   4069     0.330000     1.0080   ; qtot -4.660
  4070         HC    262      LYS    HZ2   4070     0.330000     1.0080   ; qtot -4.330
  4071         HC    262      LYS    HZ3   4071     0.330000     1.0080   ; qtot -4.000
  4072          C    262      LYS      C   4072     0.510000    12.0110   ; qtot -3.490
  4073          O    262      LYS      O   4073    -0.510000    15.9994   ; qtot -4.000
  4074        NH1    263      TYR      N   4074    -0.470000    14.0070   ; qtot -4.470
  4075          H    263      TYR     HN   4075     0.310000     1.0080   ; qtot -4.160
  4076        CT1    263      TYR     CA   4076     0.070000    12.0110   ; qtot -4.090
  4077        HB1    263      TYR     HA   4077     0.090000     1.0080   ; qtot -4.000
  4078        CT2    263      TYR     CB   4078    -0.180000    12.0110   ; qtot -4.180
  4079        HA2    263      TYR    HB1   4079     0.090000     1.0080   ; qtot -4.090
  4080        HA2    263      TYR    HB2   4080     0.090000     1.0080   ; qtot -4.000
  4081         CA    263      TYR     CG   4081     0.000000    12.0110   ; qtot -4.000
  4082         CA    263      TYR    CD1   4082    -0.115000    12.0110   ; qtot -4.115
  4083         HP    263      TYR    HD1   4083     0.115000     1.0080   ; qtot -4.000
  4084         CA    263      TYR    CE1   4084    -0.115000    12.0110   ; qtot -4.115
  4085         HP    263      TYR    HE1   4085     0.115000     1.0080   ; qtot -4.000
  4086         CA    263      TYR     CZ   4086     0.110000    12.0110   ; qtot -3.890
  4087        OH1    263      TYR     OH   4087    -0.540000    15.9994   ; qtot -4.430
  4088          H    263      TYR     HH   4088     0.430000     1.0080   ; qtot -4.000
  4089         CA    263      TYR    CD2   4089    -0.115000    12.0110   ; qtot -4.115
  4090         HP    263      TYR    HD2   4090     0.115000     1.0080   ; qtot -4.000
  4091         CA    263      TYR    CE2   4091    -0.115000    12.0110   ; qtot -4.115
  4092         HP    263      TYR    HE2   4092     0.115000     1.0080   ; qtot -4.000
  4093          C    263      TYR      C   4093     0.510000    12.0110   ; qtot -3.490
  4094          O    263      TYR      O   4094    -0.510000    15.9994   ; qtot -4.000
  4095        NH1    264      ILE      N   4095    -0.470000    14.0070   ; qtot -4.470
  4096          H    264      ILE     HN   4096     0.310000     1.0080   ; qtot -4.160
  4097        CT1    264      ILE     CA   4097     0.070000    12.0110   ; qtot -4.090
  4098        HB1    264      ILE     HA   4098     0.090000     1.0080   ; qtot -4.000
  4099        CT1    264      ILE     CB   4099    -0.090000    12.0110   ; qtot -4.090
  4100        HA1    264      ILE     HB   4100     0.090000     1.0080   ; qtot -4.000
  4101        CT3    264      ILE    CG2   4101    -0.270000    12.0110   ; qtot -4.270
  4102        HA3    264      ILE   HG21   4102     0.090000     1.0080   ; qtot -4.180
  4103        HA3    264      ILE   HG22   4103     0.090000     1.0080   ; qtot -4.090
  4104        HA3    264      ILE   HG23   4104     0.090000     1.0080   ; qtot -4.000
  4105        CT2    264      ILE    CG1   4105    -0.180000    12.0110   ; qtot -4.180
  4106        HA2    264      ILE   HG11   4106     0.090000     1.0080   ; qtot -4.090
  4107        HA2    264      ILE   HG12   4107     0.090000     1.0080   ; qtot -4.000
  4108        CT3    264      ILE     CD   4108    -0.270000    12.0110   ; qtot -4.270
  4109        HA3    264      ILE    HD1   4109     0.090000     1.0080   ; qtot -4.180
  4110        HA3    264      ILE    HD2   4110     0.090000     1.0080   ; qtot -4.090
  4111        HA3    264      ILE    HD3   4111     0.090000     1.0080   ; qtot -4.000
  4112          C    264      ILE      C   4112     0.510000    12.0110   ; qtot -3.490
  4113          O    264      ILE      O   4113    -0.510000    15.9994   ; qtot -4.000
  4114        NH1    265      CYS      N   4114    -0.470000    14.0070   ; qtot -4.470
  4115          H    265      CYS     HN   4115     0.310000     1.0080   ; qtot -4.160
  4116        CT1    265      CYS     CA   4116     0.070000    12.0110   ; qtot -4.090
  4117        HB1    265      CYS     HA   4117     0.090000     1.0080   ; qtot -4.000
  4118        CT2    265      CYS     CB   4118    -0.100000    12.0110   ; qtot -4.100
  4119        HA2    265      CYS    HB1   4119     0.090000     1.0080   ; qtot -4.010
  4120        HA2    265      CYS    HB2   4120     0.090000     1.0080   ; qtot -3.920
  4121         SM    265      CYS     SG   4121    -0.080000    32.0600   ; qtot -4.000
  4122          C    265      CYS      C   4122     0.510000    12.0110   ; qtot -3.490
  4123          O    265      CYS      O   4123    -0.510000    15.9994   ; qtot -4.000
  4124        NH1    266      GLU      N   4124    -0.470000    14.0070   ; qtot -4.470
  4125          H    266      GLU     HN   4125     0.310000     1.0080   ; qtot -4.160
  4126        CT1    266      GLU     CA   4126     0.070000    12.0110   ; qtot -4.090
  4127        HB1    266      GLU     HA   4127     0.090000     1.0080   ; qtot -4.000
  4128       CT2A    266      GLU     CB   4128    -0.180000    12.0110   ; qtot -4.180
  4129        HA2    266      GLU    HB1   4129     0.090000     1.0080   ; qtot -4.090
  4130        HA2    266      GLU    HB2   4130     0.090000     1.0080   ; qtot -4.000
  4131        CT2    266      GLU     CG   4131    -0.280000    12.0110   ; qtot -4.280
  4132        HA2    266      GLU    HG1   4132     0.090000     1.0080   ; qtot -4.190
  4133        HA2    266      GLU    HG2   4133     0.090000     1.0080   ; qtot -4.100
  4134         CC    266      GLU     CD   4134     0.620000    12.0110   ; qtot -3.480
  4135         OC    266      GLU    OE1   4135    -0.760000    15.9994   ; qtot -4.240
  4136         OC    266      GLU    OE2   4136    -0.760000    15.9994   ; qtot -5.000
  4137          C    266      GLU      C   4137     0.510000    12.0110   ; qtot -4.490
  4138          O    266      GLU      O   4138    -0.510000    15.9994   ; qtot -5.000
  4139        NH1    267      ASN      N   4139    -0.470000    14.0070   ; qtot -5.470
  4140          H    267      ASN     HN   4140     0.310000     1.0080   ; qtot -5.160
  4141        CT1    267      ASN     CA   4141     0.070000    12.0110   ; qtot -5.090
  4142        HB1    267      ASN     HA   4142     0.090000     1.0080   ; qtot -5.000
  4143        CT2    267      ASN     CB   4143    -0.180000    12.0110   ; qtot -5.180
  4144        HA2    267      ASN    HB1   4144     0.090000     1.0080   ; qtot -5.090
  4145        HA2    267      ASN    HB2   4145     0.090000     1.0080   ; qtot -5.000
  4146         CC    267      ASN     CG   4146     0.550000    12.0110   ; qtot -4.450
  4147          O    267      ASN    OD1   4147    -0.550000    15.9994   ; qtot -5.000
  4148        NH2    267      ASN    ND2   4148    -0.620000    14.0070   ; qtot -5.620
  4149          H    267      ASN   HD21   4149     0.320000     1.0080   ; qtot -5.300
  4150          H    267      ASN   HD22   4150     0.300000     1.0080   ; qtot -5.000
  4151          C    267      ASN      C   4151     0.510000    12.0110   ; qtot -4.490
  4152          O    267      ASN      O   4152    -0.510000    15.9994   ; qtot -5.000
  4153        NH1    268      GLN      N   4153    -0.470000    14.0070   ; qtot -5.470
  4154          H    268      GLN     HN   4154     0.310000     1.0080   ; qtot -5.160
  4155        CT1    268      GLN     CA   4155     0.070000    12.0110   ; qtot -5.090
  4156        HB1    268      GLN     HA   4156     0.090000     1.0080   ; qtot -5.000
  4157        CT2    268      GLN     CB   4157    -0.180000    12.0110   ; qtot -5.180
  4158        HA2    268      GLN    HB1   4158     0.090000     1.0080   ; qtot -5.090
  4159        HA2    268      GLN    HB2   4159     0.090000     1.0080   ; qtot -5.000
  4160        CT2    268      GLN     CG   4160    -0.180000    12.0110   ; qtot -5.180
  4161        HA2    268      GLN    HG1   4161     0.090000     1.0080   ; qtot -5.090
  4162        HA2    268      GLN    HG2   4162     0.090000     1.0080   ; qtot -5.000
  4163         CC    268      GLN     CD   4163     0.550000    12.0110   ; qtot -4.450
  4164          O    268      GLN    OE1   4164    -0.550000    15.9994   ; qtot -5.000
  4165        NH2    268      GLN    NE2   4165    -0.620000    14.0070   ; qtot -5.620
  4166          H    268      GLN   HE21   4166     0.320000     1.0080   ; qtot -5.300
  4167          H    268      GLN   HE22   4167     0.300000     1.0080   ; qtot -5.000
  4168          C    268      GLN      C   4168     0.510000    12.0110   ; qtot -4.490
  4169          O    268      GLN      O   4169    -0.510000    15.9994   ; qtot -5.000
  4170        NH1    269      ASP      N   4170    -0.470000    14.0070   ; qtot -5.470
  4171          H    269      ASP     HN   4171     0.310000     1.0080   ; qtot -5.160
  4172        CT1    269      ASP     CA   4172     0.070000    12.0110   ; qtot -5.090
  4173        HB1    269      ASP     HA   4173     0.090000     1.0080   ; qtot -5.000
  4174       CT2A    269      ASP     CB   4174    -0.280000    12.0110   ; qtot -5.280
  4175        HA2    269      ASP    HB1   4175     0.090000     1.0080   ; qtot -5.190
  4176        HA2    269      ASP    HB2   4176     0.090000     1.0080   ; qtot -5.100
  4177         CC    269      ASP     CG   4177     0.620000    12.0110   ; qtot -4.480
  4178         OC    269      ASP    OD1   4178    -0.760000    15.9994   ; qtot -5.240
  4179         OC    269      ASP    OD2   4179    -0.760000    15.9994   ; qtot -6.000
  4180          C    269      ASP      C   4180     0.510000    12.0110   ; qtot -5.490
  4181          O    269      ASP      O   4181    -0.510000    15.9994   ; qtot -6.000
  4182        NH1    270      SER      N   4182    -0.470000    14.0070   ; qtot -6.470
  4183          H    270      SER     HN   4183     0.310000     1.0080   ; qtot -6.160
  4184        CT1    270      SER     CA   4184     0.070000    12.0110   ; qtot -6.090
  4185        HB1    270      SER     HA   4185     0.090000     1.0080   ; qtot -6.000
  4186        CT2    270      SER     CB   4186     0.050000    12.0110   ; qtot -5.950
  4187        HA2    270      SER    HB1   4187     0.090000     1.0080   ; qtot -5.860
  4188        HA2    270      SER    HB2   4188     0.090000     1.0080   ; qtot -5.770
  4189        OH1    270      SER     OG   4189    -0.660000    15.9994   ; qtot -6.430
  4190          H    270      SER    HG1   4190     0.430000     1.0080   ; qtot -6.000
  4191          C    270      SER      C   4191     0.510000    12.0110   ; qtot -5.490
  4192          O    270      SER      O   4192    -0.510000    15.9994   ; qtot -6.000
  4193        NH1    271      ILE      N   4193    -0.470000    14.0070   ; qtot -6.470
  4194          H    271      ILE     HN   4194     0.310000     1.0080   ; qtot -6.160
  4195        CT1    271      ILE     CA   4195     0.070000    12.0110   ; qtot -6.090
  4196        HB1    271      ILE     HA   4196     0.090000     1.0080   ; qtot -6.000
  4197        CT1    271      ILE     CB   4197    -0.090000    12.0110   ; qtot -6.090
  4198        HA1    271      ILE     HB   4198     0.090000     1.0080   ; qtot -6.000
  4199        CT3    271      ILE    CG2   4199    -0.270000    12.0110   ; qtot -6.270
  4200        HA3    271      ILE   HG21   4200     0.090000     1.0080   ; qtot -6.180
  4201        HA3    271      ILE   HG22   4201     0.090000     1.0080   ; qtot -6.090
  4202        HA3    271      ILE   HG23   4202     0.090000     1.0080   ; qtot -6.000
  4203        CT2    271      ILE    CG1   4203    -0.180000    12.0110   ; qtot -6.180
  4204        HA2    271      ILE   HG11   4204     0.090000     1.0080   ; qtot -6.090
  4205        HA2    271      ILE   HG12   4205     0.090000     1.0080   ; qtot -6.000
  4206        CT3    271      ILE     CD   4206    -0.270000    12.0110   ; qtot -6.270
  4207        HA3    271      ILE    HD1   4207     0.090000     1.0080   ; qtot -6.180
  4208        HA3    271      ILE    HD2   4208     0.090000     1.0080   ; qtot -6.090
  4209        HA3    271      ILE    HD3   4209     0.090000     1.0080   ; qtot -6.000
  4210          C    271      ILE      C   4210     0.510000    12.0110   ; qtot -5.490
  4211          O    271      ILE      O   4211    -0.510000    15.9994   ; qtot -6.000
  4212        NH1    272      SER      N   4212    -0.470000    14.0070   ; qtot -6.470
  4213          H    272      SER     HN   4213     0.310000     1.0080   ; qtot -6.160
  4214        CT1    272      SER     CA   4214     0.070000    12.0110   ; qtot -6.090
  4215        HB1    272      SER     HA   4215     0.090000     1.0080   ; qtot -6.000
  4216        CT2    272      SER     CB   4216     0.050000    12.0110   ; qtot -5.950
  4217        HA2    272      SER    HB1   4217     0.090000     1.0080   ; qtot -5.860
  4218        HA2    272      SER    HB2   4218     0.090000     1.0080   ; qtot -5.770
  4219        OH1    272      SER     OG   4219    -0.660000    15.9994   ; qtot -6.430
  4220          H    272      SER    HG1   4220     0.430000     1.0080   ; qtot -6.000
  4221          C    272      SER      C   4221     0.510000    12.0110   ; qtot -5.490
  4222          O    272      SER      O   4222    -0.510000    15.9994   ; qtot -6.000
  4223        NH1    273      SER      N   4223    -0.470000    14.0070   ; qtot -6.470
  4224          H    273      SER     HN   4224     0.310000     1.0080   ; qtot -6.160
  4225        CT1    273      SER     CA   4225     0.070000    12.0110   ; qtot -6.090
  4226        HB1    273      SER     HA   4226     0.090000     1.0080   ; qtot -6.000
  4227        CT2    273      SER     CB   4227     0.050000    12.0110   ; qtot -5.950
  4228        HA2    273      SER    HB1   4228     0.090000     1.0080   ; qtot -5.860
  4229        HA2    273      SER    HB2   4229     0.090000     1.0080   ; qtot -5.770
  4230        OH1    273      SER     OG   4230    -0.660000    15.9994   ; qtot -6.430
  4231          H    273      SER    HG1   4231     0.430000     1.0080   ; qtot -6.000
  4232          C    273      SER      C   4232     0.510000    12.0110   ; qtot -5.490
  4233          O    273      SER      O   4233    -0.510000    15.9994   ; qtot -6.000
  4234        NH1    274      LYS      N   4234    -0.470000    14.0070   ; qtot -6.470
  4235          H    274      LYS     HN   4235     0.310000     1.0080   ; qtot -6.160
  4236        CT1    274      LYS     CA   4236     0.070000    12.0110   ; qtot -6.090
  4237        HB1    274      LYS     HA   4237     0.090000     1.0080   ; qtot -6.000
  4238        CT2    274      LYS     CB   4238    -0.180000    12.0110   ; qtot -6.180
  4239        HA2    274      LYS    HB1   4239     0.090000     1.0080   ; qtot -6.090
  4240        HA2    274      LYS    HB2   4240     0.090000     1.0080   ; qtot -6.000
  4241        CT2    274      LYS     CG   4241    -0.180000    12.0110   ; qtot -6.180
  4242        HA2    274      LYS    HG1   4242     0.090000     1.0080   ; qtot -6.090
  4243        HA2    274      LYS    HG2   4243     0.090000     1.0080   ; qtot -6.000
  4244        CT2    274      LYS     CD   4244    -0.180000    12.0110   ; qtot -6.180
  4245        HA2    274      LYS    HD1   4245     0.090000     1.0080   ; qtot -6.090
  4246        HA2    274      LYS    HD2   4246     0.090000     1.0080   ; qtot -6.000
  4247        CT2    274      LYS     CE   4247     0.210000    12.0110   ; qtot -5.790
  4248        HA2    274      LYS    HE1   4248     0.050000     1.0080   ; qtot -5.740
  4249        HA2    274      LYS    HE2   4249     0.050000     1.0080   ; qtot -5.690
  4250        NH3    274      LYS     NZ   4250    -0.300000    14.0070   ; qtot -5.990
  4251         HC    274      LYS    HZ1   4251     0.330000     1.0080   ; qtot -5.660
  4252         HC    274      LYS    HZ2   4252     0.330000     1.0080   ; qtot -5.330
  4253         HC    274      LYS    HZ3   4253     0.330000     1.0080   ; qtot -5.000
  4254          C    274      LYS      C   4254     0.510000    12.0110   ; qtot -4.490
  4255          O    274      LYS      O   4255    -0.510000    15.9994   ; qtot -5.000
  4256        NH1    275      LEU      N   4256    -0.470000    14.0070   ; qtot -5.470
  4257          H    275      LEU     HN   4257     0.310000     1.0080   ; qtot -5.160
  4258        CT1    275      LEU     CA   4258     0.070000    12.0110   ; qtot -5.090
  4259        HB1    275      LEU     HA   4259     0.090000     1.0080   ; qtot -5.000
  4260        CT2    275      LEU     CB   4260    -0.180000    12.0110   ; qtot -5.180
  4261        HA2    275      LEU    HB1   4261     0.090000     1.0080   ; qtot -5.090
  4262        HA2    275      LEU    HB2   4262     0.090000     1.0080   ; qtot -5.000
  4263        CT1    275      LEU     CG   4263    -0.090000    12.0110   ; qtot -5.090
  4264        HA1    275      LEU     HG   4264     0.090000     1.0080   ; qtot -5.000
  4265        CT3    275      LEU    CD1   4265    -0.270000    12.0110   ; qtot -5.270
  4266        HA3    275      LEU   HD11   4266     0.090000     1.0080   ; qtot -5.180
  4267        HA3    275      LEU   HD12   4267     0.090000     1.0080   ; qtot -5.090
  4268        HA3    275      LEU   HD13   4268     0.090000     1.0080   ; qtot -5.000
  4269        CT3    275      LEU    CD2   4269    -0.270000    12.0110   ; qtot -5.270
  4270        HA3    275      LEU   HD21   4270     0.090000     1.0080   ; qtot -5.180
  4271        HA3    275      LEU   HD22   4271     0.090000     1.0080   ; qtot -5.090
  4272        HA3    275      LEU   HD23   4272     0.090000     1.0080   ; qtot -5.000
  4273          C    275      LEU      C   4273     0.510000    12.0110   ; qtot -4.490
  4274          O    275      LEU      O   4274    -0.510000    15.9994   ; qtot -5.000
  4275        NH1    276      LYS      N   4275    -0.470000    14.0070   ; qtot -5.470
  4276          H    276      LYS     HN   4276     0.310000     1.0080   ; qtot -5.160
  4277        CT1    276      LYS     CA   4277     0.070000    12.0110   ; qtot -5.090
  4278        HB1    276      LYS     HA   4278     0.090000     1.0080   ; qtot -5.000
  4279        CT2    276      LYS     CB   4279    -0.180000    12.0110   ; qtot -5.180
  4280        HA2    276      LYS    HB1   4280     0.090000     1.0080   ; qtot -5.090
  4281        HA2    276      LYS    HB2   4281     0.090000     1.0080   ; qtot -5.000
  4282        CT2    276      LYS     CG   4282    -0.180000    12.0110   ; qtot -5.180
  4283        HA2    276      LYS    HG1   4283     0.090000     1.0080   ; qtot -5.090
  4284        HA2    276      LYS    HG2   4284     0.090000     1.0080   ; qtot -5.000
  4285        CT2    276      LYS     CD   4285    -0.180000    12.0110   ; qtot -5.180
  4286        HA2    276      LYS    HD1   4286     0.090000     1.0080   ; qtot -5.090
  4287        HA2    276      LYS    HD2   4287     0.090000     1.0080   ; qtot -5.000
  4288        CT2    276      LYS     CE   4288     0.210000    12.0110   ; qtot -4.790
  4289        HA2    276      LYS    HE1   4289     0.050000     1.0080   ; qtot -4.740
  4290        HA2    276      LYS    HE2   4290     0.050000     1.0080   ; qtot -4.690
  4291        NH3    276      LYS     NZ   4291    -0.300000    14.0070   ; qtot -4.990
  4292         HC    276      LYS    HZ1   4292     0.330000     1.0080   ; qtot -4.660
  4293         HC    276      LYS    HZ2   4293     0.330000     1.0080   ; qtot -4.330
  4294         HC    276      LYS    HZ3   4294     0.330000     1.0080   ; qtot -4.000
  4295          C    276      LYS      C   4295     0.510000    12.0110   ; qtot -3.490
  4296          O    276      LYS      O   4296    -0.510000    15.9994   ; qtot -4.000
  4297        NH1    277      GLU      N   4297    -0.470000    14.0070   ; qtot -4.470
  4298          H    277      GLU     HN   4298     0.310000     1.0080   ; qtot -4.160
  4299        CT1    277      GLU     CA   4299     0.070000    12.0110   ; qtot -4.090
  4300        HB1    277      GLU     HA   4300     0.090000     1.0080   ; qtot -4.000
  4301       CT2A    277      GLU     CB   4301    -0.180000    12.0110   ; qtot -4.180
  4302        HA2    277      GLU    HB1   4302     0.090000     1.0080   ; qtot -4.090
  4303        HA2    277      GLU    HB2   4303     0.090000     1.0080   ; qtot -4.000
  4304        CT2    277      GLU     CG   4304    -0.280000    12.0110   ; qtot -4.280
  4305        HA2    277      GLU    HG1   4305     0.090000     1.0080   ; qtot -4.190
  4306        HA2    277      GLU    HG2   4306     0.090000     1.0080   ; qtot -4.100
  4307         CC    277      GLU     CD   4307     0.620000    12.0110   ; qtot -3.480
  4308         OC    277      GLU    OE1   4308    -0.760000    15.9994   ; qtot -4.240
  4309         OC    277      GLU    OE2   4309    -0.760000    15.9994   ; qtot -5.000
  4310          C    277      GLU      C   4310     0.510000    12.0110   ; qtot -4.490
  4311          O    277      GLU      O   4311    -0.510000    15.9994   ; qtot -5.000
  4312        NH1    278      CYS      N   4312    -0.470000    14.0070   ; qtot -5.470
  4313          H    278      CYS     HN   4313     0.310000     1.0080   ; qtot -5.160
  4314        CT1    278      CYS     CA   4314     0.070000    12.0110   ; qtot -5.090
  4315        HB1    278      CYS     HA   4315     0.090000     1.0080   ; qtot -5.000
  4316        CT2    278      CYS     CB   4316    -0.100000    12.0110   ; qtot -5.100
  4317        HA2    278      CYS    HB1   4317     0.090000     1.0080   ; qtot -5.010
  4318        HA2    278      CYS    HB2   4318     0.090000     1.0080   ; qtot -4.920
  4319         SM    278      CYS     SG   4319    -0.080000    32.0600   ; qtot -5.000
  4320          C    278      CYS      C   4320     0.510000    12.0110   ; qtot -4.490
  4321          O    278      CYS      O   4321    -0.510000    15.9994   ; qtot -5.000
  4322        NH1    279      CYS      N   4322    -0.470000    14.0070   ; qtot -5.470
  4323          H    279      CYS     HN   4323     0.310000     1.0080   ; qtot -5.160
  4324        CT1    279      CYS     CA   4324     0.070000    12.0110   ; qtot -5.090
  4325        HB1    279      CYS     HA   4325     0.090000     1.0080   ; qtot -5.000
  4326        CT2    279      CYS     CB   4326    -0.100000    12.0110   ; qtot -5.100
  4327        HA2    279      CYS    HB1   4327     0.090000     1.0080   ; qtot -5.010
  4328        HA2    279      CYS    HB2   4328     0.090000     1.0080   ; qtot -4.920
  4329         SM    279      CYS     SG   4329    -0.080000    32.0600   ; qtot -5.000
  4330          C    279      CYS      C   4330     0.510000    12.0110   ; qtot -4.490
  4331          O    279      CYS      O   4331    -0.510000    15.9994   ; qtot -5.000
  4332        NH1    280      GLU      N   4332    -0.470000    14.0070   ; qtot -5.470
  4333          H    280      GLU     HN   4333     0.310000     1.0080   ; qtot -5.160
  4334        CT1    280      GLU     CA   4334     0.070000    12.0110   ; qtot -5.090
  4335        HB1    280      GLU     HA   4335     0.090000     1.0080   ; qtot -5.000
  4336       CT2A    280      GLU     CB   4336    -0.180000    12.0110   ; qtot -5.180
  4337        HA2    280      GLU    HB1   4337     0.090000     1.0080   ; qtot -5.090
  4338        HA2    280      GLU    HB2   4338     0.090000     1.0080   ; qtot -5.000
  4339        CT2    280      GLU     CG   4339    -0.280000    12.0110   ; qtot -5.280
  4340        HA2    280      GLU    HG1   4340     0.090000     1.0080   ; qtot -5.190
  4341        HA2    280      GLU    HG2   4341     0.090000     1.0080   ; qtot -5.100
  4342         CC    280      GLU     CD   4342     0.620000    12.0110   ; qtot -4.480
  4343         OC    280      GLU    OE1   4343    -0.760000    15.9994   ; qtot -5.240
  4344         OC    280      GLU    OE2   4344    -0.760000    15.9994   ; qtot -6.000
  4345          C    280      GLU      C   4345     0.510000    12.0110   ; qtot -5.490
  4346          O    280      GLU      O   4346    -0.510000    15.9994   ; qtot -6.000
  4347        NH1    281      LYS      N   4347    -0.470000    14.0070   ; qtot -6.470
  4348          H    281      LYS     HN   4348     0.310000     1.0080   ; qtot -6.160
  4349        CT1    281      LYS     CA   4349     0.070000    12.0110   ; qtot -6.090
  4350        HB1    281      LYS     HA   4350     0.090000     1.0080   ; qtot -6.000
  4351        CT2    281      LYS     CB   4351    -0.180000    12.0110   ; qtot -6.180
  4352        HA2    281      LYS    HB1   4352     0.090000     1.0080   ; qtot -6.090
  4353        HA2    281      LYS    HB2   4353     0.090000     1.0080   ; qtot -6.000
  4354        CT2    281      LYS     CG   4354    -0.180000    12.0110   ; qtot -6.180
  4355        HA2    281      LYS    HG1   4355     0.090000     1.0080   ; qtot -6.090
  4356        HA2    281      LYS    HG2   4356     0.090000     1.0080   ; qtot -6.000
  4357        CT2    281      LYS     CD   4357    -0.180000    12.0110   ; qtot -6.180
  4358        HA2    281      LYS    HD1   4358     0.090000     1.0080   ; qtot -6.090
  4359        HA2    281      LYS    HD2   4359     0.090000     1.0080   ; qtot -6.000
  4360        CT2    281      LYS     CE   4360     0.210000    12.0110   ; qtot -5.790
  4361        HA2    281      LYS    HE1   4361     0.050000     1.0080   ; qtot -5.740
  4362        HA2    281      LYS    HE2   4362     0.050000     1.0080   ; qtot -5.690
  4363        NH3    281      LYS     NZ   4363    -0.300000    14.0070   ; qtot -5.990
  4364         HC    281      LYS    HZ1   4364     0.330000     1.0080   ; qtot -5.660
  4365         HC    281      LYS    HZ2   4365     0.330000     1.0080   ; qtot -5.330
  4366         HC    281      LYS    HZ3   4366     0.330000     1.0080   ; qtot -5.000
  4367          C    281      LYS      C   4367     0.510000    12.0110   ; qtot -4.490
  4368          O    281      LYS      O   4368    -0.510000    15.9994   ; qtot -5.000
  4369          N    282      PRO      N   4369    -0.290000    14.0070   ; qtot -5.290
  4370        CP3    282      PRO     CD   4370     0.000000    12.0110   ; qtot -5.290
  4371        HA2    282      PRO    HD1   4371     0.090000     1.0080   ; qtot -5.200
  4372        HA2    282      PRO    HD2   4372     0.090000     1.0080   ; qtot -5.110
  4373        CP1    282      PRO     CA   4373     0.020000    12.0110   ; qtot -5.090
  4374        HB1    282      PRO     HA   4374     0.090000     1.0080   ; qtot -5.000
  4375        CP2    282      PRO     CB   4375    -0.180000    12.0110   ; qtot -5.180
  4376        HA2    282      PRO    HB1   4376     0.090000     1.0080   ; qtot -5.090
  4377        HA2    282      PRO    HB2   4377     0.090000     1.0080   ; qtot -5.000
  4378        CP2    282      PRO     CG   4378    -0.180000    12.0110   ; qtot -5.180
  4379        HA2    282      PRO    HG1   4379     0.090000     1.0080   ; qtot -5.090
  4380        HA2    282      PRO    HG2   4380     0.090000     1.0080   ; qtot -5.000
  4381          C    282      PRO      C   4381     0.510000    12.0110   ; qtot -4.490
  4382          O    282      PRO      O   4382    -0.510000    15.9994   ; qtot -5.000
  4383        NH1    283      LEU      N   4383    -0.470000    14.0070   ; qtot -5.470
  4384          H    283      LEU     HN   4384     0.310000     1.0080   ; qtot -5.160
  4385        CT1    283      LEU     CA   4385     0.070000    12.0110   ; qtot -5.090
  4386        HB1    283      LEU     HA   4386     0.090000     1.0080   ; qtot -5.000
  4387        CT2    283      LEU     CB   4387    -0.180000    12.0110   ; qtot -5.180
  4388        HA2    283      LEU    HB1   4388     0.090000     1.0080   ; qtot -5.090
  4389        HA2    283      LEU    HB2   4389     0.090000     1.0080   ; qtot -5.000
  4390        CT1    283      LEU     CG   4390    -0.090000    12.0110   ; qtot -5.090
  4391        HA1    283      LEU     HG   4391     0.090000     1.0080   ; qtot -5.000
  4392        CT3    283      LEU    CD1   4392    -0.270000    12.0110   ; qtot -5.270
  4393        HA3    283      LEU   HD11   4393     0.090000     1.0080   ; qtot -5.180
  4394        HA3    283      LEU   HD12   4394     0.090000     1.0080   ; qtot -5.090
  4395        HA3    283      LEU   HD13   4395     0.090000     1.0080   ; qtot -5.000
  4396        CT3    283      LEU    CD2   4396    -0.270000    12.0110   ; qtot -5.270
  4397        HA3    283      LEU   HD21   4397     0.090000     1.0080   ; qtot -5.180
  4398        HA3    283      LEU   HD22   4398     0.090000     1.0080   ; qtot -5.090
  4399        HA3    283      LEU   HD23   4399     0.090000     1.0080   ; qtot -5.000
  4400          C    283      LEU      C   4400     0.510000    12.0110   ; qtot -4.490
  4401          O    283      LEU      O   4401    -0.510000    15.9994   ; qtot -5.000
  4402        NH1    284      LEU      N   4402    -0.470000    14.0070   ; qtot -5.470
  4403          H    284      LEU     HN   4403     0.310000     1.0080   ; qtot -5.160
  4404        CT1    284      LEU     CA   4404     0.070000    12.0110   ; qtot -5.090
  4405        HB1    284      LEU     HA   4405     0.090000     1.0080   ; qtot -5.000
  4406        CT2    284      LEU     CB   4406    -0.180000    12.0110   ; qtot -5.180
  4407        HA2    284      LEU    HB1   4407     0.090000     1.0080   ; qtot -5.090
  4408        HA2    284      LEU    HB2   4408     0.090000     1.0080   ; qtot -5.000
  4409        CT1    284      LEU     CG   4409    -0.090000    12.0110   ; qtot -5.090
  4410        HA1    284      LEU     HG   4410     0.090000     1.0080   ; qtot -5.000
  4411        CT3    284      LEU    CD1   4411    -0.270000    12.0110   ; qtot -5.270
  4412        HA3    284      LEU   HD11   4412     0.090000     1.0080   ; qtot -5.180
  4413        HA3    284      LEU   HD12   4413     0.090000     1.0080   ; qtot -5.090
  4414        HA3    284      LEU   HD13   4414     0.090000     1.0080   ; qtot -5.000
  4415        CT3    284      LEU    CD2   4415    -0.270000    12.0110   ; qtot -5.270
  4416        HA3    284      LEU   HD21   4416     0.090000     1.0080   ; qtot -5.180
  4417        HA3    284      LEU   HD22   4417     0.090000     1.0080   ; qtot -5.090
  4418        HA3    284      LEU   HD23   4418     0.090000     1.0080   ; qtot -5.000
  4419          C    284      LEU      C   4419     0.510000    12.0110   ; qtot -4.490
  4420          O    284      LEU      O   4420    -0.510000    15.9994   ; qtot -5.000
  4421        NH1    285      GLU      N   4421    -0.470000    14.0070   ; qtot -5.470
  4422          H    285      GLU     HN   4422     0.310000     1.0080   ; qtot -5.160
  4423        CT1    285      GLU     CA   4423     0.070000    12.0110   ; qtot -5.090
  4424        HB1    285      GLU     HA   4424     0.090000     1.0080   ; qtot -5.000
  4425       CT2A    285      GLU     CB   4425    -0.180000    12.0110   ; qtot -5.180
  4426        HA2    285      GLU    HB1   4426     0.090000     1.0080   ; qtot -5.090
  4427        HA2    285      GLU    HB2   4427     0.090000     1.0080   ; qtot -5.000
  4428        CT2    285      GLU     CG   4428    -0.280000    12.0110   ; qtot -5.280
  4429        HA2    285      GLU    HG1   4429     0.090000     1.0080   ; qtot -5.190
  4430        HA2    285      GLU    HG2   4430     0.090000     1.0080   ; qtot -5.100
  4431         CC    285      GLU     CD   4431     0.620000    12.0110   ; qtot -4.480
  4432         OC    285      GLU    OE1   4432    -0.760000    15.9994   ; qtot -5.240
  4433         OC    285      GLU    OE2   4433    -0.760000    15.9994   ; qtot -6.000
  4434          C    285      GLU      C   4434     0.510000    12.0110   ; qtot -5.490
  4435          O    285      GLU      O   4435    -0.510000    15.9994   ; qtot -6.000
  4436        NH1    286      LYS      N   4436    -0.470000    14.0070   ; qtot -6.470
  4437          H    286      LYS     HN   4437     0.310000     1.0080   ; qtot -6.160
  4438        CT1    286      LYS     CA   4438     0.070000    12.0110   ; qtot -6.090
  4439        HB1    286      LYS     HA   4439     0.090000     1.0080   ; qtot -6.000
  4440        CT2    286      LYS     CB   4440    -0.180000    12.0110   ; qtot -6.180
  4441        HA2    286      LYS    HB1   4441     0.090000     1.0080   ; qtot -6.090
  4442        HA2    286      LYS    HB2   4442     0.090000     1.0080   ; qtot -6.000
  4443        CT2    286      LYS     CG   4443    -0.180000    12.0110   ; qtot -6.180
  4444        HA2    286      LYS    HG1   4444     0.090000     1.0080   ; qtot -6.090
  4445        HA2    286      LYS    HG2   4445     0.090000     1.0080   ; qtot -6.000
  4446        CT2    286      LYS     CD   4446    -0.180000    12.0110   ; qtot -6.180
  4447        HA2    286      LYS    HD1   4447     0.090000     1.0080   ; qtot -6.090
  4448        HA2    286      LYS    HD2   4448     0.090000     1.0080   ; qtot -6.000
  4449        CT2    286      LYS     CE   4449     0.210000    12.0110   ; qtot -5.790
  4450        HA2    286      LYS    HE1   4450     0.050000     1.0080   ; qtot -5.740
  4451        HA2    286      LYS    HE2   4451     0.050000     1.0080   ; qtot -5.690
  4452        NH3    286      LYS     NZ   4452    -0.300000    14.0070   ; qtot -5.990
  4453         HC    286      LYS    HZ1   4453     0.330000     1.0080   ; qtot -5.660
  4454         HC    286      LYS    HZ2   4454     0.330000     1.0080   ; qtot -5.330
  4455         HC    286      LYS    HZ3   4455     0.330000     1.0080   ; qtot -5.000
  4456          C    286      LYS      C   4456     0.510000    12.0110   ; qtot -4.490
  4457          O    286      LYS      O   4457    -0.510000    15.9994   ; qtot -5.000
  4458        NH1    287      SER      N   4458    -0.470000    14.0070   ; qtot -5.470
  4459          H    287      SER     HN   4459     0.310000     1.0080   ; qtot -5.160
  4460        CT1    287      SER     CA   4460     0.070000    12.0110   ; qtot -5.090
  4461        HB1    287      SER     HA   4461     0.090000     1.0080   ; qtot -5.000
  4462        CT2    287      SER     CB   4462     0.050000    12.0110   ; qtot -4.950
  4463        HA2    287      SER    HB1   4463     0.090000     1.0080   ; qtot -4.860
  4464        HA2    287      SER    HB2   4464     0.090000     1.0080   ; qtot -4.770
  4465        OH1    287      SER     OG   4465    -0.660000    15.9994   ; qtot -5.430
  4466          H    287      SER    HG1   4466     0.430000     1.0080   ; qtot -5.000
  4467          C    287      SER      C   4467     0.510000    12.0110   ; qtot -4.490
  4468          O    287      SER      O   4468    -0.510000    15.9994   ; qtot -5.000
  4469        NH1    288      HSD      N   4469    -0.470000    14.0070   ; qtot -5.470
  4470          H    288      HSD     HN   4470     0.310000     1.0080   ; qtot -5.160
  4471        CT1    288      HSD     CA   4471     0.070000    12.0110   ; qtot -5.090
  4472        HB1    288      HSD     HA   4472     0.090000     1.0080   ; qtot -5.000
  4473        CT2    288      HSD     CB   4473    -0.090000    12.0110   ; qtot -5.090
  4474        HA2    288      HSD    HB1   4474     0.090000     1.0080   ; qtot -5.000
  4475        HA2    288      HSD    HB2   4475     0.090000     1.0080   ; qtot -4.910
  4476        NR1    288      HSD    ND1   4476    -0.360000    14.0070   ; qtot -5.270
  4477          H    288      HSD    HD1   4477     0.320000     1.0080   ; qtot -4.950
  4478       CPH1    288      HSD     CG   4478    -0.050000    12.0110   ; qtot -5.000
  4479       CPH2    288      HSD    CE1   4479     0.250000    12.0110   ; qtot -4.750
  4480        HR1    288      HSD    HE1   4480     0.130000     1.0080   ; qtot -4.620
  4481        NR2    288      HSD    NE2   4481    -0.700000    14.0070   ; qtot -5.320
  4482       CPH1    288      HSD    CD2   4482     0.220000    12.0110   ; qtot -5.100
  4483        HR3    288      HSD    HD2   4483     0.100000     1.0080   ; qtot -5.000
  4484          C    288      HSD      C   4484     0.510000    12.0110   ; qtot -4.490
  4485          O    288      HSD      O   4485    -0.510000    15.9994   ; qtot -5.000
  4486        NH1    289      CYS      N   4486    -0.470000    14.0070   ; qtot -5.470
  4487          H    289      CYS     HN   4487     0.310000     1.0080   ; qtot -5.160
  4488        CT1    289      CYS     CA   4488     0.070000    12.0110   ; qtot -5.090
  4489        HB1    289      CYS     HA   4489     0.090000     1.0080   ; qtot -5.000
  4490        CT2    289      CYS     CB   4490    -0.100000    12.0110   ; qtot -5.100
  4491        HA2    289      CYS    HB1   4491     0.090000     1.0080   ; qtot -5.010
  4492        HA2    289      CYS    HB2   4492     0.090000     1.0080   ; qtot -4.920
  4493         SM    289      CYS     SG   4493    -0.080000    32.0600   ; qtot -5.000
  4494          C    289      CYS      C   4494     0.510000    12.0110   ; qtot -4.490
  4495          O    289      CYS      O   4495    -0.510000    15.9994   ; qtot -5.000
  4496        NH1    290      ILE      N   4496    -0.470000    14.0070   ; qtot -5.470
  4497          H    290      ILE     HN   4497     0.310000     1.0080   ; qtot -5.160
  4498        CT1    290      ILE     CA   4498     0.070000    12.0110   ; qtot -5.090
  4499        HB1    290      ILE     HA   4499     0.090000     1.0080   ; qtot -5.000
  4500        CT1    290      ILE     CB   4500    -0.090000    12.0110   ; qtot -5.090
  4501        HA1    290      ILE     HB   4501     0.090000     1.0080   ; qtot -5.000
  4502        CT3    290      ILE    CG2   4502    -0.270000    12.0110   ; qtot -5.270
  4503        HA3    290      ILE   HG21   4503     0.090000     1.0080   ; qtot -5.180
  4504        HA3    290      ILE   HG22   4504     0.090000     1.0080   ; qtot -5.090
  4505        HA3    290      ILE   HG23   4505     0.090000     1.0080   ; qtot -5.000
  4506        CT2    290      ILE    CG1   4506    -0.180000    12.0110   ; qtot -5.180
  4507        HA2    290      ILE   HG11   4507     0.090000     1.0080   ; qtot -5.090
  4508        HA2    290      ILE   HG12   4508     0.090000     1.0080   ; qtot -5.000
  4509        CT3    290      ILE     CD   4509    -0.270000    12.0110   ; qtot -5.270
  4510        HA3    290      ILE    HD1   4510     0.090000     1.0080   ; qtot -5.180
  4511        HA3    290      ILE    HD2   4511     0.090000     1.0080   ; qtot -5.090
  4512        HA3    290      ILE    HD3   4512     0.090000     1.0080   ; qtot -5.000
  4513          C    290      ILE      C   4513     0.510000    12.0110   ; qtot -4.490
  4514          O    290      ILE      O   4514    -0.510000    15.9994   ; qtot -5.000
  4515        NH1    291      ALA      N   4515    -0.470000    14.0070   ; qtot -5.470
  4516          H    291      ALA     HN   4516     0.310000     1.0080   ; qtot -5.160
  4517        CT1    291      ALA     CA   4517     0.070000    12.0110   ; qtot -5.090
  4518        HB1    291      ALA     HA   4518     0.090000     1.0080   ; qtot -5.000
  4519        CT3    291      ALA     CB   4519    -0.270000    12.0110   ; qtot -5.270
  4520        HA3    291      ALA    HB1   4520     0.090000     1.0080   ; qtot -5.180
  4521        HA3    291      ALA    HB2   4521     0.090000     1.0080   ; qtot -5.090
  4522        HA3    291      ALA    HB3   4522     0.090000     1.0080   ; qtot -5.000
  4523          C    291      ALA      C   4523     0.510000    12.0110   ; qtot -4.490
  4524          O    291      ALA      O   4524    -0.510000    15.9994   ; qtot -5.000
  4525        NH1    292      GLU      N   4525    -0.470000    14.0070   ; qtot -5.470
  4526          H    292      GLU     HN   4526     0.310000     1.0080   ; qtot -5.160
  4527        CT1    292      GLU     CA   4527     0.070000    12.0110   ; qtot -5.090
  4528        HB1    292      GLU     HA   4528     0.090000     1.0080   ; qtot -5.000
  4529       CT2A    292      GLU     CB   4529    -0.180000    12.0110   ; qtot -5.180
  4530        HA2    292      GLU    HB1   4530     0.090000     1.0080   ; qtot -5.090
  4531        HA2    292      GLU    HB2   4531     0.090000     1.0080   ; qtot -5.000
  4532        CT2    292      GLU     CG   4532    -0.280000    12.0110   ; qtot -5.280
  4533        HA2    292      GLU    HG1   4533     0.090000     1.0080   ; qtot -5.190
  4534        HA2    292      GLU    HG2   4534     0.090000     1.0080   ; qtot -5.100
  4535         CC    292      GLU     CD   4535     0.620000    12.0110   ; qtot -4.480
  4536         OC    292      GLU    OE1   4536    -0.760000    15.9994   ; qtot -5.240
  4537         OC    292      GLU    OE2   4537    -0.760000    15.9994   ; qtot -6.000
  4538          C    292      GLU      C   4538     0.510000    12.0110   ; qtot -5.490
[truncated: 2,509,191 more chars]
