# Supplementary material for: gmx_ffconv: A Fast, User-Friendly Semi-Automated All-Atom Force Field Converter for GROMACS
Source: J Chem Inf Model. 2025 Sep 20;65(19):9850–5. doi: 10.1021/acs.jcim.5c02200 (PMC12529758; doi:10.1021/acs.jcim.5c02200)
Supplement: Supplementary file 2 [file ci5c02200_si_002.zip › gmx_ffconv_JCIM/Data_manuscript/TABLE2/toppar_CHARMM/PROA.itp]

;;
;; Generated by CHARMM-GUI FF-Converter
;;
;; Correspondance:
;; jul316@lehigh.edu or wonpil@lehigh.edu
;;
;; GROMACS topology file for PROA
;;


[ moleculetype ]
; name	nrexcl
PROA	     3

[ atoms ]
; nr	type	resnr	residu	atom	cgnr	charge	mass
     1        NH3      5      SER      N      1    -0.300000    14.0070   ; qtot -0.300
     2         HC      5      SER    HT1      2     0.330000     1.0080   ; qtot  0.030
     3         HC      5      SER    HT2      3     0.330000     1.0080   ; qtot  0.360
     4         HC      5      SER    HT3      4     0.330000     1.0080   ; qtot  0.690
     5        CT1      5      SER     CA      5     0.210000    12.0110   ; qtot  0.900
     6        HB1      5      SER     HA      6     0.100000     1.0080   ; qtot  1.000
     7        CT2      5      SER     CB      7     0.050000    12.0110   ; qtot  1.050
     8        HA2      5      SER    HB1      8     0.090000     1.0080   ; qtot  1.140
     9        HA2      5      SER    HB2      9     0.090000     1.0080   ; qtot  1.230
    10        OH1      5      SER     OG     10    -0.660000    15.9994   ; qtot  0.570
    11          H      5      SER    HG1     11     0.430000     1.0080   ; qtot  1.000
    12          C      5      SER      C     12     0.510000    12.0110   ; qtot  1.510
    13          O      5      SER      O     13    -0.510000    15.9994   ; qtot  1.000
    14        NH1      6      GLU      N     14    -0.470000    14.0070   ; qtot  0.530
    15          H      6      GLU     HN     15     0.310000     1.0080   ; qtot  0.840
    16        CT1      6      GLU     CA     16     0.070000    12.0110   ; qtot  0.910
    17        HB1      6      GLU     HA     17     0.090000     1.0080   ; qtot  1.000
    18       CT2A      6      GLU     CB     18    -0.180000    12.0110   ; qtot  0.820
    19        HA2      6      GLU    HB1     19     0.090000     1.0080   ; qtot  0.910
    20        HA2      6      GLU    HB2     20     0.090000     1.0080   ; qtot  1.000
    21        CT2      6      GLU     CG     21    -0.280000    12.0110   ; qtot  0.720
    22        HA2      6      GLU    HG1     22     0.090000     1.0080   ; qtot  0.810
    23        HA2      6      GLU    HG2     23     0.090000     1.0080   ; qtot  0.900
    24         CC      6      GLU     CD     24     0.620000    12.0110   ; qtot  1.520
    25         OC      6      GLU    OE1     25    -0.760000    15.9994   ; qtot  0.760
    26         OC      6      GLU    OE2     26    -0.760000    15.9994   ; qtot  0.000
    27          C      6      GLU      C     27     0.510000    12.0110   ; qtot  0.510
    28          O      6      GLU      O     28    -0.510000    15.9994   ; qtot  0.000
    29        NH1      7      VAL      N     29    -0.470000    14.0070   ; qtot -0.470
    30          H      7      VAL     HN     30     0.310000     1.0080   ; qtot -0.160
    31        CT1      7      VAL     CA     31     0.070000    12.0110   ; qtot -0.090
    32        HB1      7      VAL     HA     32     0.090000     1.0080   ; qtot  0.000
    33        CT1      7      VAL     CB     33    -0.090000    12.0110   ; qtot -0.090
    34        HA1      7      VAL     HB     34     0.090000     1.0080   ; qtot  0.000
    35        CT3      7      VAL    CG1     35    -0.270000    12.0110   ; qtot -0.270
    36        HA3      7      VAL   HG11     36     0.090000     1.0080   ; qtot -0.180
    37        HA3      7      VAL   HG12     37     0.090000     1.0080   ; qtot -0.090
    38        HA3      7      VAL   HG13     38     0.090000     1.0080   ; qtot  0.000
    39        CT3      7      VAL    CG2     39    -0.270000    12.0110   ; qtot -0.270
    40        HA3      7      VAL   HG21     40     0.090000     1.0080   ; qtot -0.180
    41        HA3      7      VAL   HG22     41     0.090000     1.0080   ; qtot -0.090
    42        HA3      7      VAL   HG23     42     0.090000     1.0080   ; qtot  0.000
    43          C      7      VAL      C     43     0.510000    12.0110   ; qtot  0.510
    44          O      7      VAL      O     44    -0.510000    15.9994   ; qtot  0.000
    45        NH1      8      ALA      N     45    -0.470000    14.0070   ; qtot -0.470
    46          H      8      ALA     HN     46     0.310000     1.0080   ; qtot -0.160
    47        CT1      8      ALA     CA     47     0.070000    12.0110   ; qtot -0.090
    48        HB1      8      ALA     HA     48     0.090000     1.0080   ; qtot  0.000
    49        CT3      8      ALA     CB     49    -0.270000    12.0110   ; qtot -0.270
    50        HA3      8      ALA    HB1     50     0.090000     1.0080   ; qtot -0.180
    51        HA3      8      ALA    HB2     51     0.090000     1.0080   ; qtot -0.090
    52        HA3      8      ALA    HB3     52     0.090000     1.0080   ; qtot  0.000
    53          C      8      ALA      C     53     0.510000    12.0110   ; qtot  0.510
    54          O      8      ALA      O     54    -0.510000    15.9994   ; qtot  0.000
    55        NH1      9      HSD      N     55    -0.470000    14.0070   ; qtot -0.470
    56          H      9      HSD     HN     56     0.310000     1.0080   ; qtot -0.160
    57        CT1      9      HSD     CA     57     0.070000    12.0110   ; qtot -0.090
    58        HB1      9      HSD     HA     58     0.090000     1.0080   ; qtot  0.000
    59        CT2      9      HSD     CB     59    -0.090000    12.0110   ; qtot -0.090
    60        HA2      9      HSD    HB1     60     0.090000     1.0080   ; qtot  0.000
    61        HA2      9      HSD    HB2     61     0.090000     1.0080   ; qtot  0.090
    62        NR1      9      HSD    ND1     62    -0.360000    14.0070   ; qtot -0.270
    63          H      9      HSD    HD1     63     0.320000     1.0080   ; qtot  0.050
    64       CPH1      9      HSD     CG     64    -0.050000    12.0110   ; qtot  0.000
    65       CPH2      9      HSD    CE1     65     0.250000    12.0110   ; qtot  0.250
    66        HR1      9      HSD    HE1     66     0.130000     1.0080   ; qtot  0.380
    67        NR2      9      HSD    NE2     67    -0.700000    14.0070   ; qtot -0.320
    68       CPH1      9      HSD    CD2     68     0.220000    12.0110   ; qtot -0.100
    69        HR3      9      HSD    HD2     69     0.100000     1.0080   ; qtot  0.000
    70          C      9      HSD      C     70     0.510000    12.0110   ; qtot  0.510
    71          O      9      HSD      O     71    -0.510000    15.9994   ; qtot  0.000
    72        NH1     10      ARG      N     72    -0.470000    14.0070   ; qtot -0.470
    73          H     10      ARG     HN     73     0.310000     1.0080   ; qtot -0.160
    74        CT1     10      ARG     CA     74     0.070000    12.0110   ; qtot -0.090
    75        HB1     10      ARG     HA     75     0.090000     1.0080   ; qtot  0.000
    76        CT2     10      ARG     CB     76    -0.180000    12.0110   ; qtot -0.180
    77        HA2     10      ARG    HB1     77     0.090000     1.0080   ; qtot -0.090
    78        HA2     10      ARG    HB2     78     0.090000     1.0080   ; qtot  0.000
    79        CT2     10      ARG     CG     79    -0.180000    12.0110   ; qtot -0.180
    80        HA2     10      ARG    HG1     80     0.090000     1.0080   ; qtot -0.090
    81        HA2     10      ARG    HG2     81     0.090000     1.0080   ; qtot  0.000
    82        CT2     10      ARG     CD     82     0.200000    12.0110   ; qtot  0.200
    83        HA2     10      ARG    HD1     83     0.090000     1.0080   ; qtot  0.290
    84        HA2     10      ARG    HD2     84     0.090000     1.0080   ; qtot  0.380
    85        NC2     10      ARG     NE     85    -0.700000    14.0070   ; qtot -0.320
    86         HC     10      ARG     HE     86     0.440000     1.0080   ; qtot  0.120
    87          C     10      ARG     CZ     87     0.640000    12.0110   ; qtot  0.760
    88        NC2     10      ARG    NH1     88    -0.800000    14.0070   ; qtot -0.040
    89         HC     10      ARG   HH11     89     0.460000     1.0080   ; qtot  0.420
    90         HC     10      ARG   HH12     90     0.460000     1.0080   ; qtot  0.880
    91        NC2     10      ARG    NH2     91    -0.800000    14.0070   ; qtot  0.080
    92         HC     10      ARG   HH21     92     0.460000     1.0080   ; qtot  0.540
    93         HC     10      ARG   HH22     93     0.460000     1.0080   ; qtot  1.000
    94          C     10      ARG      C     94     0.510000    12.0110   ; qtot  1.510
    95          O     10      ARG      O     95    -0.510000    15.9994   ; qtot  1.000
    96        NH1     11      PHE      N     96    -0.470000    14.0070   ; qtot  0.530
    97          H     11      PHE     HN     97     0.310000     1.0080   ; qtot  0.840
    98        CT1     11      PHE     CA     98     0.070000    12.0110   ; qtot  0.910
    99        HB1     11      PHE     HA     99     0.090000     1.0080   ; qtot  1.000
   100        CT2     11      PHE     CB    100    -0.180000    12.0110   ; qtot  0.820
   101        HA2     11      PHE    HB1    101     0.090000     1.0080   ; qtot  0.910
   102        HA2     11      PHE    HB2    102     0.090000     1.0080   ; qtot  1.000
   103         CA     11      PHE     CG    103     0.000000    12.0110   ; qtot  1.000
   104         CA     11      PHE    CD1    104    -0.115000    12.0110   ; qtot  0.885
   105         HP     11      PHE    HD1    105     0.115000     1.0080   ; qtot  1.000
   106         CA     11      PHE    CE1    106    -0.115000    12.0110   ; qtot  0.885
   107         HP     11      PHE    HE1    107     0.115000     1.0080   ; qtot  1.000
   108         CA     11      PHE     CZ    108    -0.115000    12.0110   ; qtot  0.885
   109         HP     11      PHE     HZ    109     0.115000     1.0080   ; qtot  1.000
   110         CA     11      PHE    CD2    110    -0.115000    12.0110   ; qtot  0.885
   111         HP     11      PHE    HD2    111     0.115000     1.0080   ; qtot  1.000
   112         CA     11      PHE    CE2    112    -0.115000    12.0110   ; qtot  0.885
   113         HP     11      PHE    HE2    113     0.115000     1.0080   ; qtot  1.000
   114          C     11      PHE      C    114     0.510000    12.0110   ; qtot  1.510
   115          O     11      PHE      O    115    -0.510000    15.9994   ; qtot  1.000
   116        NH1     12      LYS      N    116    -0.470000    14.0070   ; qtot  0.530
   117          H     12      LYS     HN    117     0.310000     1.0080   ; qtot  0.840
   118        CT1     12      LYS     CA    118     0.070000    12.0110   ; qtot  0.910
   119        HB1     12      LYS     HA    119     0.090000     1.0080   ; qtot  1.000
   120        CT2     12      LYS     CB    120    -0.180000    12.0110   ; qtot  0.820
   121        HA2     12      LYS    HB1    121     0.090000     1.0080   ; qtot  0.910
   122        HA2     12      LYS    HB2    122     0.090000     1.0080   ; qtot  1.000
   123        CT2     12      LYS     CG    123    -0.180000    12.0110   ; qtot  0.820
   124        HA2     12      LYS    HG1    124     0.090000     1.0080   ; qtot  0.910
   125        HA2     12      LYS    HG2    125     0.090000     1.0080   ; qtot  1.000
   126        CT2     12      LYS     CD    126    -0.180000    12.0110   ; qtot  0.820
   127        HA2     12      LYS    HD1    127     0.090000     1.0080   ; qtot  0.910
   128        HA2     12      LYS    HD2    128     0.090000     1.0080   ; qtot  1.000
   129        CT2     12      LYS     CE    129     0.210000    12.0110   ; qtot  1.210
   130        HA2     12      LYS    HE1    130     0.050000     1.0080   ; qtot  1.260
   131        HA2     12      LYS    HE2    131     0.050000     1.0080   ; qtot  1.310
   132        NH3     12      LYS     NZ    132    -0.300000    14.0070   ; qtot  1.010
   133         HC     12      LYS    HZ1    133     0.330000     1.0080   ; qtot  1.340
   134         HC     12      LYS    HZ2    134     0.330000     1.0080   ; qtot  1.670
   135         HC     12      LYS    HZ3    135     0.330000     1.0080   ; qtot  2.000
   136          C     12      LYS      C    136     0.510000    12.0110   ; qtot  2.510
   137          O     12      LYS      O    137    -0.510000    15.9994   ; qtot  2.000
   138        NH1     13      ASP      N    138    -0.470000    14.0070   ; qtot  1.530
   139          H     13      ASP     HN    139     0.310000     1.0080   ; qtot  1.840
   140        CT1     13      ASP     CA    140     0.070000    12.0110   ; qtot  1.910
   141        HB1     13      ASP     HA    141     0.090000     1.0080   ; qtot  2.000
   142        CT2     13      ASP     CB    142    -0.210000    12.0110   ; qtot  1.790
   143        HA2     13      ASP    HB1    143     0.090000     1.0080   ; qtot  1.880
   144        HA2     13      ASP    HB2    144     0.090000     1.0080   ; qtot  1.970
   145         CD     13      ASP     CG    145     0.750000    12.0110   ; qtot  2.720
   146         OB     13      ASP    OD1    146    -0.550000    15.9994   ; qtot  2.170
   147        OH1     13      ASP    OD2    147    -0.610000    15.9994   ; qtot  1.560
   148          H     13      ASP    HD2    148     0.440000     1.0080   ; qtot  2.000
   149          C     13      ASP      C    149     0.510000    12.0110   ; qtot  2.510
   150          O     13      ASP      O    150    -0.510000    15.9994   ; qtot  2.000
   151        NH1     14      LEU      N    151    -0.470000    14.0070   ; qtot  1.530
   152          H     14      LEU     HN    152     0.310000     1.0080   ; qtot  1.840
   153        CT1     14      LEU     CA    153     0.070000    12.0110   ; qtot  1.910
   154        HB1     14      LEU     HA    154     0.090000     1.0080   ; qtot  2.000
   155        CT2     14      LEU     CB    155    -0.180000    12.0110   ; qtot  1.820
   156        HA2     14      LEU    HB1    156     0.090000     1.0080   ; qtot  1.910
   157        HA2     14      LEU    HB2    157     0.090000     1.0080   ; qtot  2.000
   158        CT1     14      LEU     CG    158    -0.090000    12.0110   ; qtot  1.910
   159        HA1     14      LEU     HG    159     0.090000     1.0080   ; qtot  2.000
   160        CT3     14      LEU    CD1    160    -0.270000    12.0110   ; qtot  1.730
   161        HA3     14      LEU   HD11    161     0.090000     1.0080   ; qtot  1.820
   162        HA3     14      LEU   HD12    162     0.090000     1.0080   ; qtot  1.910
   163        HA3     14      LEU   HD13    163     0.090000     1.0080   ; qtot  2.000
   164        CT3     14      LEU    CD2    164    -0.270000    12.0110   ; qtot  1.730
   165        HA3     14      LEU   HD21    165     0.090000     1.0080   ; qtot  1.820
   166        HA3     14      LEU   HD22    166     0.090000     1.0080   ; qtot  1.910
   167        HA3     14      LEU   HD23    167     0.090000     1.0080   ; qtot  2.000
   168          C     14      LEU      C    168     0.510000    12.0110   ; qtot  2.510
   169          O     14      LEU      O    169    -0.510000    15.9994   ; qtot  2.000
   170        NH1     15      GLY      N    170    -0.470000    14.0070   ; qtot  1.530
   171          H     15      GLY     HN    171     0.310000     1.0080   ; qtot  1.840
   172        CT2     15      GLY     CA    172    -0.020000    12.0110   ; qtot  1.820
   173        HB2     15      GLY    HA1    173     0.090000     1.0080   ; qtot  1.910
   174        HB2     15      GLY    HA2    174     0.090000     1.0080   ; qtot  2.000
   175          C     15      GLY      C    175     0.510000    12.0110   ; qtot  2.510
   176          O     15      GLY      O    176    -0.510000    15.9994   ; qtot  2.000
   177        NH1     16      GLU      N    177    -0.470000    14.0070   ; qtot  1.530
   178          H     16      GLU     HN    178     0.310000     1.0080   ; qtot  1.840
   179        CT1     16      GLU     CA    179     0.070000    12.0110   ; qtot  1.910
   180        HB1     16      GLU     HA    180     0.090000     1.0080   ; qtot  2.000
   181       CT2A     16      GLU     CB    181    -0.180000    12.0110   ; qtot  1.820
   182        HA2     16      GLU    HB1    182     0.090000     1.0080   ; qtot  1.910
   183        HA2     16      GLU    HB2    183     0.090000     1.0080   ; qtot  2.000
   184        CT2     16      GLU     CG    184    -0.280000    12.0110   ; qtot  1.720
   185        HA2     16      GLU    HG1    185     0.090000     1.0080   ; qtot  1.810
   186        HA2     16      GLU    HG2    186     0.090000     1.0080   ; qtot  1.900
   187         CC     16      GLU     CD    187     0.620000    12.0110   ; qtot  2.520
   188         OC     16      GLU    OE1    188    -0.760000    15.9994   ; qtot  1.760
   189         OC     16      GLU    OE2    189    -0.760000    15.9994   ; qtot  1.000
   190          C     16      GLU      C    190     0.510000    12.0110   ; qtot  1.510
   191          O     16      GLU      O    191    -0.510000    15.9994   ; qtot  1.000
   192        NH1     17      GLU      N    192    -0.470000    14.0070   ; qtot  0.530
   193          H     17      GLU     HN    193     0.310000     1.0080   ; qtot  0.840
   194        CT1     17      GLU     CA    194     0.070000    12.0110   ; qtot  0.910
   195        HB1     17      GLU     HA    195     0.090000     1.0080   ; qtot  1.000
   196       CT2A     17      GLU     CB    196    -0.180000    12.0110   ; qtot  0.820
   197        HA2     17      GLU    HB1    197     0.090000     1.0080   ; qtot  0.910
   198        HA2     17      GLU    HB2    198     0.090000     1.0080   ; qtot  1.000
   199        CT2     17      GLU     CG    199    -0.280000    12.0110   ; qtot  0.720
   200        HA2     17      GLU    HG1    200     0.090000     1.0080   ; qtot  0.810
   201        HA2     17      GLU    HG2    201     0.090000     1.0080   ; qtot  0.900
   202         CC     17      GLU     CD    202     0.620000    12.0110   ; qtot  1.520
   203         OC     17      GLU    OE1    203    -0.760000    15.9994   ; qtot  0.760
   204         OC     17      GLU    OE2    204    -0.760000    15.9994   ; qtot  0.000
   205          C     17      GLU      C    205     0.510000    12.0110   ; qtot  0.510
   206          O     17      GLU      O    206    -0.510000    15.9994   ; qtot  0.000
   207        NH1     18      ASN      N    207    -0.470000    14.0070   ; qtot -0.470
   208          H     18      ASN     HN    208     0.310000     1.0080   ; qtot -0.160
   209        CT1     18      ASN     CA    209     0.070000    12.0110   ; qtot -0.090
   210        HB1     18      ASN     HA    210     0.090000     1.0080   ; qtot  0.000
   211        CT2     18      ASN     CB    211    -0.180000    12.0110   ; qtot -0.180
   212        HA2     18      ASN    HB1    212     0.090000     1.0080   ; qtot -0.090
   213        HA2     18      ASN    HB2    213     0.090000     1.0080   ; qtot  0.000
   214         CC     18      ASN     CG    214     0.550000    12.0110   ; qtot  0.550
   215          O     18      ASN    OD1    215    -0.550000    15.9994   ; qtot  0.000
   216        NH2     18      ASN    ND2    216    -0.620000    14.0070   ; qtot -0.620
   217          H     18      ASN   HD21    217     0.320000     1.0080   ; qtot -0.300
   218          H     18      ASN   HD22    218     0.300000     1.0080   ; qtot  0.000
   219          C     18      ASN      C    219     0.510000    12.0110   ; qtot  0.510
   220          O     18      ASN      O    220    -0.510000    15.9994   ; qtot  0.000
   221        NH1     19      PHE      N    221    -0.470000    14.0070   ; qtot -0.470
   222          H     19      PHE     HN    222     0.310000     1.0080   ; qtot -0.160
   223        CT1     19      PHE     CA    223     0.070000    12.0110   ; qtot -0.090
   224        HB1     19      PHE     HA    224     0.090000     1.0080   ; qtot  0.000
   225        CT2     19      PHE     CB    225    -0.180000    12.0110   ; qtot -0.180
   226        HA2     19      PHE    HB1    226     0.090000     1.0080   ; qtot -0.090
   227        HA2     19      PHE    HB2    227     0.090000     1.0080   ; qtot  0.000
   228         CA     19      PHE     CG    228     0.000000    12.0110   ; qtot  0.000
   229         CA     19      PHE    CD1    229    -0.115000    12.0110   ; qtot -0.115
   230         HP     19      PHE    HD1    230     0.115000     1.0080   ; qtot  0.000
   231         CA     19      PHE    CE1    231    -0.115000    12.0110   ; qtot -0.115
   232         HP     19      PHE    HE1    232     0.115000     1.0080   ; qtot  0.000
   233         CA     19      PHE     CZ    233    -0.115000    12.0110   ; qtot -0.115
   234         HP     19      PHE     HZ    234     0.115000     1.0080   ; qtot  0.000
   235         CA     19      PHE    CD2    235    -0.115000    12.0110   ; qtot -0.115
   236         HP     19      PHE    HD2    236     0.115000     1.0080   ; qtot  0.000
   237         CA     19      PHE    CE2    237    -0.115000    12.0110   ; qtot -0.115
   238         HP     19      PHE    HE2    238     0.115000     1.0080   ; qtot  0.000
   239          C     19      PHE      C    239     0.510000    12.0110   ; qtot  0.510
   240          O     19      PHE      O    240    -0.510000    15.9994   ; qtot  0.000
   241        NH1     20      LYS      N    241    -0.470000    14.0070   ; qtot -0.470
   242          H     20      LYS     HN    242     0.310000     1.0080   ; qtot -0.160
   243        CT1     20      LYS     CA    243     0.070000    12.0110   ; qtot -0.090
   244        HB1     20      LYS     HA    244     0.090000     1.0080   ; qtot  0.000
   245        CT2     20      LYS     CB    245    -0.180000    12.0110   ; qtot -0.180
   246        HA2     20      LYS    HB1    246     0.090000     1.0080   ; qtot -0.090
   247        HA2     20      LYS    HB2    247     0.090000     1.0080   ; qtot  0.000
   248        CT2     20      LYS     CG    248    -0.180000    12.0110   ; qtot -0.180
   249        HA2     20      LYS    HG1    249     0.090000     1.0080   ; qtot -0.090
   250        HA2     20      LYS    HG2    250     0.090000     1.0080   ; qtot  0.000
   251        CT2     20      LYS     CD    251    -0.180000    12.0110   ; qtot -0.180
   252        HA2     20      LYS    HD1    252     0.090000     1.0080   ; qtot -0.090
   253        HA2     20      LYS    HD2    253     0.090000     1.0080   ; qtot  0.000
   254        CT2     20      LYS     CE    254     0.210000    12.0110   ; qtot  0.210
   255        HA2     20      LYS    HE1    255     0.050000     1.0080   ; qtot  0.260
   256        HA2     20      LYS    HE2    256     0.050000     1.0080   ; qtot  0.310
   257        NH3     20      LYS     NZ    257    -0.300000    14.0070   ; qtot  0.010
   258         HC     20      LYS    HZ1    258     0.330000     1.0080   ; qtot  0.340
   259         HC     20      LYS    HZ2    259     0.330000     1.0080   ; qtot  0.670
   260         HC     20      LYS    HZ3    260     0.330000     1.0080   ; qtot  1.000
   261          C     20      LYS      C    261     0.510000    12.0110   ; qtot  1.510
   262          O     20      LYS      O    262    -0.510000    15.9994   ; qtot  1.000
   263        NH1     21      ALA      N    263    -0.470000    14.0070   ; qtot  0.530
   264          H     21      ALA     HN    264     0.310000     1.0080   ; qtot  0.840
   265        CT1     21      ALA     CA    265     0.070000    12.0110   ; qtot  0.910
   266        HB1     21      ALA     HA    266     0.090000     1.0080   ; qtot  1.000
   267        CT3     21      ALA     CB    267    -0.270000    12.0110   ; qtot  0.730
   268        HA3     21      ALA    HB1    268     0.090000     1.0080   ; qtot  0.820
   269        HA3     21      ALA    HB2    269     0.090000     1.0080   ; qtot  0.910
   270        HA3     21      ALA    HB3    270     0.090000     1.0080   ; qtot  1.000
   271          C     21      ALA      C    271     0.510000    12.0110   ; qtot  1.510
   272          O     21      ALA      O    272    -0.510000    15.9994   ; qtot  1.000
   273        NH1     22      LEU      N    273    -0.470000    14.0070   ; qtot  0.530
   274          H     22      LEU     HN    274     0.310000     1.0080   ; qtot  0.840
   275        CT1     22      LEU     CA    275     0.070000    12.0110   ; qtot  0.910
   276        HB1     22      LEU     HA    276     0.090000     1.0080   ; qtot  1.000
   277        CT2     22      LEU     CB    277    -0.180000    12.0110   ; qtot  0.820
   278        HA2     22      LEU    HB1    278     0.090000     1.0080   ; qtot  0.910
   279        HA2     22      LEU    HB2    279     0.090000     1.0080   ; qtot  1.000
   280        CT1     22      LEU     CG    280    -0.090000    12.0110   ; qtot  0.910
   281        HA1     22      LEU     HG    281     0.090000     1.0080   ; qtot  1.000
   282        CT3     22      LEU    CD1    282    -0.270000    12.0110   ; qtot  0.730
   283        HA3     22      LEU   HD11    283     0.090000     1.0080   ; qtot  0.820
   284        HA3     22      LEU   HD12    284     0.090000     1.0080   ; qtot  0.910
   285        HA3     22      LEU   HD13    285     0.090000     1.0080   ; qtot  1.000
   286        CT3     22      LEU    CD2    286    -0.270000    12.0110   ; qtot  0.730
   287        HA3     22      LEU   HD21    287     0.090000     1.0080   ; qtot  0.820
   288        HA3     22      LEU   HD22    288     0.090000     1.0080   ; qtot  0.910
   289        HA3     22      LEU   HD23    289     0.090000     1.0080   ; qtot  1.000
   290          C     22      LEU      C    290     0.510000    12.0110   ; qtot  1.510
   291          O     22      LEU      O    291    -0.510000    15.9994   ; qtot  1.000
   292        NH1     23      VAL      N    292    -0.470000    14.0070   ; qtot  0.530
   293          H     23      VAL     HN    293     0.310000     1.0080   ; qtot  0.840
   294        CT1     23      VAL     CA    294     0.070000    12.0110   ; qtot  0.910
   295        HB1     23      VAL     HA    295     0.090000     1.0080   ; qtot  1.000
   296        CT1     23      VAL     CB    296    -0.090000    12.0110   ; qtot  0.910
   297        HA1     23      VAL     HB    297     0.090000     1.0080   ; qtot  1.000
   298        CT3     23      VAL    CG1    298    -0.270000    12.0110   ; qtot  0.730
   299        HA3     23      VAL   HG11    299     0.090000     1.0080   ; qtot  0.820
   300        HA3     23      VAL   HG12    300     0.090000     1.0080   ; qtot  0.910
   301        HA3     23      VAL   HG13    301     0.090000     1.0080   ; qtot  1.000
   302        CT3     23      VAL    CG2    302    -0.270000    12.0110   ; qtot  0.730
   303        HA3     23      VAL   HG21    303     0.090000     1.0080   ; qtot  0.820
   304        HA3     23      VAL   HG22    304     0.090000     1.0080   ; qtot  0.910
   305        HA3     23      VAL   HG23    305     0.090000     1.0080   ; qtot  1.000
   306          C     23      VAL      C    306     0.510000    12.0110   ; qtot  1.510
   307          O     23      VAL      O    307    -0.510000    15.9994   ; qtot  1.000
   308        NH1     24      LEU      N    308    -0.470000    14.0070   ; qtot  0.530
   309          H     24      LEU     HN    309     0.310000     1.0080   ; qtot  0.840
   310        CT1     24      LEU     CA    310     0.070000    12.0110   ; qtot  0.910
   311        HB1     24      LEU     HA    311     0.090000     1.0080   ; qtot  1.000
   312        CT2     24      LEU     CB    312    -0.180000    12.0110   ; qtot  0.820
   313        HA2     24      LEU    HB1    313     0.090000     1.0080   ; qtot  0.910
   314        HA2     24      LEU    HB2    314     0.090000     1.0080   ; qtot  1.000
   315        CT1     24      LEU     CG    315    -0.090000    12.0110   ; qtot  0.910
   316        HA1     24      LEU     HG    316     0.090000     1.0080   ; qtot  1.000
   317        CT3     24      LEU    CD1    317    -0.270000    12.0110   ; qtot  0.730
   318        HA3     24      LEU   HD11    318     0.090000     1.0080   ; qtot  0.820
   319        HA3     24      LEU   HD12    319     0.090000     1.0080   ; qtot  0.910
   320        HA3     24      LEU   HD13    320     0.090000     1.0080   ; qtot  1.000
   321        CT3     24      LEU    CD2    321    -0.270000    12.0110   ; qtot  0.730
   322        HA3     24      LEU   HD21    322     0.090000     1.0080   ; qtot  0.820
   323        HA3     24      LEU   HD22    323     0.090000     1.0080   ; qtot  0.910
   324        HA3     24      LEU   HD23    324     0.090000     1.0080   ; qtot  1.000
   325          C     24      LEU      C    325     0.510000    12.0110   ; qtot  1.510
   326          O     24      LEU      O    326    -0.510000    15.9994   ; qtot  1.000
   327        NH1     25      ILE      N    327    -0.470000    14.0070   ; qtot  0.530
   328          H     25      ILE     HN    328     0.310000     1.0080   ; qtot  0.840
   329        CT1     25      ILE     CA    329     0.070000    12.0110   ; qtot  0.910
   330        HB1     25      ILE     HA    330     0.090000     1.0080   ; qtot  1.000
   331        CT1     25      ILE     CB    331    -0.090000    12.0110   ; qtot  0.910
   332        HA1     25      ILE     HB    332     0.090000     1.0080   ; qtot  1.000
   333        CT3     25      ILE    CG2    333    -0.270000    12.0110   ; qtot  0.730
   334        HA3     25      ILE   HG21    334     0.090000     1.0080   ; qtot  0.820
   335        HA3     25      ILE   HG22    335     0.090000     1.0080   ; qtot  0.910
   336        HA3     25      ILE   HG23    336     0.090000     1.0080   ; qtot  1.000
   337        CT2     25      ILE    CG1    337    -0.180000    12.0110   ; qtot  0.820
   338        HA2     25      ILE   HG11    338     0.090000     1.0080   ; qtot  0.910
   339        HA2     25      ILE   HG12    339     0.090000     1.0080   ; qtot  1.000
   340        CT3     25      ILE     CD    340    -0.270000    12.0110   ; qtot  0.730
   341        HA3     25      ILE    HD1    341     0.090000     1.0080   ; qtot  0.820
   342        HA3     25      ILE    HD2    342     0.090000     1.0080   ; qtot  0.910
   343        HA3     25      ILE    HD3    343     0.090000     1.0080   ; qtot  1.000
   344          C     25      ILE      C    344     0.510000    12.0110   ; qtot  1.510
   345          O     25      ILE      O    345    -0.510000    15.9994   ; qtot  1.000
   346        NH1     26      ALA      N    346    -0.470000    14.0070   ; qtot  0.530
   347          H     26      ALA     HN    347     0.310000     1.0080   ; qtot  0.840
   348        CT1     26      ALA     CA    348     0.070000    12.0110   ; qtot  0.910
   349        HB1     26      ALA     HA    349     0.090000     1.0080   ; qtot  1.000
   350        CT3     26      ALA     CB    350    -0.270000    12.0110   ; qtot  0.730
   351        HA3     26      ALA    HB1    351     0.090000     1.0080   ; qtot  0.820
   352        HA3     26      ALA    HB2    352     0.090000     1.0080   ; qtot  0.910
   353        HA3     26      ALA    HB3    353     0.090000     1.0080   ; qtot  1.000
   354          C     26      ALA      C    354     0.510000    12.0110   ; qtot  1.510
   355          O     26      ALA      O    355    -0.510000    15.9994   ; qtot  1.000
   356        NH1     27      PHE      N    356    -0.470000    14.0070   ; qtot  0.530
   357          H     27      PHE     HN    357     0.310000     1.0080   ; qtot  0.840
   358        CT1     27      PHE     CA    358     0.070000    12.0110   ; qtot  0.910
   359        HB1     27      PHE     HA    359     0.090000     1.0080   ; qtot  1.000
   360        CT2     27      PHE     CB    360    -0.180000    12.0110   ; qtot  0.820
   361        HA2     27      PHE    HB1    361     0.090000     1.0080   ; qtot  0.910
   362        HA2     27      PHE    HB2    362     0.090000     1.0080   ; qtot  1.000
   363         CA     27      PHE     CG    363     0.000000    12.0110   ; qtot  1.000
   364         CA     27      PHE    CD1    364    -0.115000    12.0110   ; qtot  0.885
   365         HP     27      PHE    HD1    365     0.115000     1.0080   ; qtot  1.000
   366         CA     27      PHE    CE1    366    -0.115000    12.0110   ; qtot  0.885
   367         HP     27      PHE    HE1    367     0.115000     1.0080   ; qtot  1.000
   368         CA     27      PHE     CZ    368    -0.115000    12.0110   ; qtot  0.885
   369         HP     27      PHE     HZ    369     0.115000     1.0080   ; qtot  1.000
   370         CA     27      PHE    CD2    370    -0.115000    12.0110   ; qtot  0.885
   371         HP     27      PHE    HD2    371     0.115000     1.0080   ; qtot  1.000
   372         CA     27      PHE    CE2    372    -0.115000    12.0110   ; qtot  0.885
   373         HP     27      PHE    HE2    373     0.115000     1.0080   ; qtot  1.000
   374          C     27      PHE      C    374     0.510000    12.0110   ; qtot  1.510
   375          O     27      PHE      O    375    -0.510000    15.9994   ; qtot  1.000
   376        NH1     28      ALA      N    376    -0.470000    14.0070   ; qtot  0.530
   377          H     28      ALA     HN    377     0.310000     1.0080   ; qtot  0.840
   378        CT1     28      ALA     CA    378     0.070000    12.0110   ; qtot  0.910
   379        HB1     28      ALA     HA    379     0.090000     1.0080   ; qtot  1.000
   380        CT3     28      ALA     CB    380    -0.270000    12.0110   ; qtot  0.730
   381        HA3     28      ALA    HB1    381     0.090000     1.0080   ; qtot  0.820
   382        HA3     28      ALA    HB2    382     0.090000     1.0080   ; qtot  0.910
   383        HA3     28      ALA    HB3    383     0.090000     1.0080   ; qtot  1.000
   384          C     28      ALA      C    384     0.510000    12.0110   ; qtot  1.510
   385          O     28      ALA      O    385    -0.510000    15.9994   ; qtot  1.000
   386        NH1     29      GLN      N    386    -0.470000    14.0070   ; qtot  0.530
   387          H     29      GLN     HN    387     0.310000     1.0080   ; qtot  0.840
   388        CT1     29      GLN     CA    388     0.070000    12.0110   ; qtot  0.910
   389        HB1     29      GLN     HA    389     0.090000     1.0080   ; qtot  1.000
   390        CT2     29      GLN     CB    390    -0.180000    12.0110   ; qtot  0.820
   391        HA2     29      GLN    HB1    391     0.090000     1.0080   ; qtot  0.910
   392        HA2     29      GLN    HB2    392     0.090000     1.0080   ; qtot  1.000
   393        CT2     29      GLN     CG    393    -0.180000    12.0110   ; qtot  0.820
   394        HA2     29      GLN    HG1    394     0.090000     1.0080   ; qtot  0.910
   395        HA2     29      GLN    HG2    395     0.090000     1.0080   ; qtot  1.000
   396         CC     29      GLN     CD    396     0.550000    12.0110   ; qtot  1.550
   397          O     29      GLN    OE1    397    -0.550000    15.9994   ; qtot  1.000
   398        NH2     29      GLN    NE2    398    -0.620000    14.0070   ; qtot  0.380
   399          H     29      GLN   HE21    399     0.320000     1.0080   ; qtot  0.700
   400          H     29      GLN   HE22    400     0.300000     1.0080   ; qtot  1.000
   401          C     29      GLN      C    401     0.510000    12.0110   ; qtot  1.510
   402          O     29      GLN      O    402    -0.510000    15.9994   ; qtot  1.000
   403        NH1     30      TYR      N    403    -0.470000    14.0070   ; qtot  0.530
   404          H     30      TYR     HN    404     0.310000     1.0080   ; qtot  0.840
   405        CT1     30      TYR     CA    405     0.070000    12.0110   ; qtot  0.910
   406        HB1     30      TYR     HA    406     0.090000     1.0080   ; qtot  1.000
   407        CT2     30      TYR     CB    407    -0.180000    12.0110   ; qtot  0.820
   408        HA2     30      TYR    HB1    408     0.090000     1.0080   ; qtot  0.910
   409        HA2     30      TYR    HB2    409     0.090000     1.0080   ; qtot  1.000
   410         CA     30      TYR     CG    410     0.000000    12.0110   ; qtot  1.000
   411         CA     30      TYR    CD1    411    -0.115000    12.0110   ; qtot  0.885
   412         HP     30      TYR    HD1    412     0.115000     1.0080   ; qtot  1.000
   413         CA     30      TYR    CE1    413    -0.115000    12.0110   ; qtot  0.885
   414         HP     30      TYR    HE1    414     0.115000     1.0080   ; qtot  1.000
   415         CA     30      TYR     CZ    415     0.110000    12.0110   ; qtot  1.110
   416        OH1     30      TYR     OH    416    -0.540000    15.9994   ; qtot  0.570
   417          H     30      TYR     HH    417     0.430000     1.0080   ; qtot  1.000
   418         CA     30      TYR    CD2    418    -0.115000    12.0110   ; qtot  0.885
   419         HP     30      TYR    HD2    419     0.115000     1.0080   ; qtot  1.000
   420         CA     30      TYR    CE2    420    -0.115000    12.0110   ; qtot  0.885
   421         HP     30      TYR    HE2    421     0.115000     1.0080   ; qtot  1.000
   422          C     30      TYR      C    422     0.510000    12.0110   ; qtot  1.510
   423          O     30      TYR      O    423    -0.510000    15.9994   ; qtot  1.000
   424        NH1     31      LEU      N    424    -0.470000    14.0070   ; qtot  0.530
   425          H     31      LEU     HN    425     0.310000     1.0080   ; qtot  0.840
   426        CT1     31      LEU     CA    426     0.070000    12.0110   ; qtot  0.910
   427        HB1     31      LEU     HA    427     0.090000     1.0080   ; qtot  1.000
   428        CT2     31      LEU     CB    428    -0.180000    12.0110   ; qtot  0.820
   429        HA2     31      LEU    HB1    429     0.090000     1.0080   ; qtot  0.910
   430        HA2     31      LEU    HB2    430     0.090000     1.0080   ; qtot  1.000
   431        CT1     31      LEU     CG    431    -0.090000    12.0110   ; qtot  0.910
   432        HA1     31      LEU     HG    432     0.090000     1.0080   ; qtot  1.000
   433        CT3     31      LEU    CD1    433    -0.270000    12.0110   ; qtot  0.730
   434        HA3     31      LEU   HD11    434     0.090000     1.0080   ; qtot  0.820
   435        HA3     31      LEU   HD12    435     0.090000     1.0080   ; qtot  0.910
   436        HA3     31      LEU   HD13    436     0.090000     1.0080   ; qtot  1.000
   437        CT3     31      LEU    CD2    437    -0.270000    12.0110   ; qtot  0.730
   438        HA3     31      LEU   HD21    438     0.090000     1.0080   ; qtot  0.820
   439        HA3     31      LEU   HD22    439     0.090000     1.0080   ; qtot  0.910
   440        HA3     31      LEU   HD23    440     0.090000     1.0080   ; qtot  1.000
   441          C     31      LEU      C    441     0.510000    12.0110   ; qtot  1.510
   442          O     31      LEU      O    442    -0.510000    15.9994   ; qtot  1.000
   443        NH1     32      GLN      N    443    -0.470000    14.0070   ; qtot  0.530
   444          H     32      GLN     HN    444     0.310000     1.0080   ; qtot  0.840
   445        CT1     32      GLN     CA    445     0.070000    12.0110   ; qtot  0.910
   446        HB1     32      GLN     HA    446     0.090000     1.0080   ; qtot  1.000
   447        CT2     32      GLN     CB    447    -0.180000    12.0110   ; qtot  0.820
   448        HA2     32      GLN    HB1    448     0.090000     1.0080   ; qtot  0.910
   449        HA2     32      GLN    HB2    449     0.090000     1.0080   ; qtot  1.000
   450        CT2     32      GLN     CG    450    -0.180000    12.0110   ; qtot  0.820
   451        HA2     32      GLN    HG1    451     0.090000     1.0080   ; qtot  0.910
   452        HA2     32      GLN    HG2    452     0.090000     1.0080   ; qtot  1.000
   453         CC     32      GLN     CD    453     0.550000    12.0110   ; qtot  1.550
   454          O     32      GLN    OE1    454    -0.550000    15.9994   ; qtot  1.000
   455        NH2     32      GLN    NE2    455    -0.620000    14.0070   ; qtot  0.380
   456          H     32      GLN   HE21    456     0.320000     1.0080   ; qtot  0.700
   457          H     32      GLN   HE22    457     0.300000     1.0080   ; qtot  1.000
   458          C     32      GLN      C    458     0.510000    12.0110   ; qtot  1.510
   459          O     32      GLN      O    459    -0.510000    15.9994   ; qtot  1.000
   460        NH1     33      GLN      N    460    -0.470000    14.0070   ; qtot  0.530
   461          H     33      GLN     HN    461     0.310000     1.0080   ; qtot  0.840
   462        CT1     33      GLN     CA    462     0.070000    12.0110   ; qtot  0.910
   463        HB1     33      GLN     HA    463     0.090000     1.0080   ; qtot  1.000
   464        CT2     33      GLN     CB    464    -0.180000    12.0110   ; qtot  0.820
   465        HA2     33      GLN    HB1    465     0.090000     1.0080   ; qtot  0.910
   466        HA2     33      GLN    HB2    466     0.090000     1.0080   ; qtot  1.000
   467        CT2     33      GLN     CG    467    -0.180000    12.0110   ; qtot  0.820
   468        HA2     33      GLN    HG1    468     0.090000     1.0080   ; qtot  0.910
   469        HA2     33      GLN    HG2    469     0.090000     1.0080   ; qtot  1.000
   470         CC     33      GLN     CD    470     0.550000    12.0110   ; qtot  1.550
   471          O     33      GLN    OE1    471    -0.550000    15.9994   ; qtot  1.000
   472        NH2     33      GLN    NE2    472    -0.620000    14.0070   ; qtot  0.380
   473          H     33      GLN   HE21    473     0.320000     1.0080   ; qtot  0.700
   474          H     33      GLN   HE22    474     0.300000     1.0080   ; qtot  1.000
   475          C     33      GLN      C    475     0.510000    12.0110   ; qtot  1.510
   476          O     33      GLN      O    476    -0.510000    15.9994   ; qtot  1.000
   477        NH1     34      CYS      N    477    -0.470000    14.0070   ; qtot  0.530
   478          H     34      CYS     HN    478     0.310000     1.0080   ; qtot  0.840
   479        CT1     34      CYS     CA    479     0.070000    12.0110   ; qtot  0.910
   480        HB1     34      CYS     HA    480     0.090000     1.0080   ; qtot  1.000
   481        CT2     34      CYS     CB    481    -0.110000    12.0110   ; qtot  0.890
   482        HA2     34      CYS    HB1    482     0.090000     1.0080   ; qtot  0.980
   483        HA2     34      CYS    HB2    483     0.090000     1.0080   ; qtot  1.070
   484          S     34      CYS     SG    484    -0.230000    32.0600   ; qtot  0.840
   485         HS     34      CYS    HG1    485     0.160000     1.0080   ; qtot  1.000
   486          C     34      CYS      C    486     0.510000    12.0110   ; qtot  1.510
   487          O     34      CYS      O    487    -0.510000    15.9994   ; qtot  1.000
   488          N     35      PRO      N    488    -0.290000    14.0070   ; qtot  0.710
   489        CP3     35      PRO     CD    489     0.000000    12.0110   ; qtot  0.710
   490        HA2     35      PRO    HD1    490     0.090000     1.0080   ; qtot  0.800
   491        HA2     35      PRO    HD2    491     0.090000     1.0080   ; qtot  0.890
   492        CP1     35      PRO     CA    492     0.020000    12.0110   ; qtot  0.910
   493        HB1     35      PRO     HA    493     0.090000     1.0080   ; qtot  1.000
   494        CP2     35      PRO     CB    494    -0.180000    12.0110   ; qtot  0.820
   495        HA2     35      PRO    HB1    495     0.090000     1.0080   ; qtot  0.910
   496        HA2     35      PRO    HB2    496     0.090000     1.0080   ; qtot  1.000
   497        CP2     35      PRO     CG    497    -0.180000    12.0110   ; qtot  0.820
   498        HA2     35      PRO    HG1    498     0.090000     1.0080   ; qtot  0.910
   499        HA2     35      PRO    HG2    499     0.090000     1.0080   ; qtot  1.000
   500          C     35      PRO      C    500     0.510000    12.0110   ; qtot  1.510
   501          O     35      PRO      O    501    -0.510000    15.9994   ; qtot  1.000
   502        NH1     36      PHE      N    502    -0.470000    14.0070   ; qtot  0.530
   503          H     36      PHE     HN    503     0.310000     1.0080   ; qtot  0.840
   504        CT1     36      PHE     CA    504     0.070000    12.0110   ; qtot  0.910
   505        HB1     36      PHE     HA    505     0.090000     1.0080   ; qtot  1.000
   506        CT2     36      PHE     CB    506    -0.180000    12.0110   ; qtot  0.820
   507        HA2     36      PHE    HB1    507     0.090000     1.0080   ; qtot  0.910
   508        HA2     36      PHE    HB2    508     0.090000     1.0080   ; qtot  1.000
   509         CA     36      PHE     CG    509     0.000000    12.0110   ; qtot  1.000
   510         CA     36      PHE    CD1    510    -0.115000    12.0110   ; qtot  0.885
   511         HP     36      PHE    HD1    511     0.115000     1.0080   ; qtot  1.000
   512         CA     36      PHE    CE1    512    -0.115000    12.0110   ; qtot  0.885
   513         HP     36      PHE    HE1    513     0.115000     1.0080   ; qtot  1.000
   514         CA     36      PHE     CZ    514    -0.115000    12.0110   ; qtot  0.885
   515         HP     36      PHE     HZ    515     0.115000     1.0080   ; qtot  1.000
   516         CA     36      PHE    CD2    516    -0.115000    12.0110   ; qtot  0.885
   517         HP     36      PHE    HD2    517     0.115000     1.0080   ; qtot  1.000
   518         CA     36      PHE    CE2    518    -0.115000    12.0110   ; qtot  0.885
   519         HP     36      PHE    HE2    519     0.115000     1.0080   ; qtot  1.000
   520          C     36      PHE      C    520     0.510000    12.0110   ; qtot  1.510
   521          O     36      PHE      O    521    -0.510000    15.9994   ; qtot  1.000
   522        NH1     37      GLU      N    522    -0.470000    14.0070   ; qtot  0.530
   523          H     37      GLU     HN    523     0.310000     1.0080   ; qtot  0.840
   524        CT1     37      GLU     CA    524     0.070000    12.0110   ; qtot  0.910
   525        HB1     37      GLU     HA    525     0.090000     1.0080   ; qtot  1.000
   526       CT2A     37      GLU     CB    526    -0.180000    12.0110   ; qtot  0.820
   527        HA2     37      GLU    HB1    527     0.090000     1.0080   ; qtot  0.910
   528        HA2     37      GLU    HB2    528     0.090000     1.0080   ; qtot  1.000
   529        CT2     37      GLU     CG    529    -0.280000    12.0110   ; qtot  0.720
   530        HA2     37      GLU    HG1    530     0.090000     1.0080   ; qtot  0.810
   531        HA2     37      GLU    HG2    531     0.090000     1.0080   ; qtot  0.900
   532         CC     37      GLU     CD    532     0.620000    12.0110   ; qtot  1.520
   533         OC     37      GLU    OE1    533    -0.760000    15.9994   ; qtot  0.760
   534         OC     37      GLU    OE2    534    -0.760000    15.9994   ; qtot  0.000
   535          C     37      GLU      C    535     0.510000    12.0110   ; qtot  0.510
   536          O     37      GLU      O    536    -0.510000    15.9994   ; qtot  0.000
   537        NH1     38      ASP      N    537    -0.470000    14.0070   ; qtot -0.470
   538          H     38      ASP     HN    538     0.310000     1.0080   ; qtot -0.160
   539        CT1     38      ASP     CA    539     0.070000    12.0110   ; qtot -0.090
   540        HB1     38      ASP     HA    540     0.090000     1.0080   ; qtot  0.000
   541       CT2A     38      ASP     CB    541    -0.280000    12.0110   ; qtot -0.280
   542        HA2     38      ASP    HB1    542     0.090000     1.0080   ; qtot -0.190
   543        HA2     38      ASP    HB2    543     0.090000     1.0080   ; qtot -0.100
   544         CC     38      ASP     CG    544     0.620000    12.0110   ; qtot  0.520
   545         OC     38      ASP    OD1    545    -0.760000    15.9994   ; qtot -0.240
   546         OC     38      ASP    OD2    546    -0.760000    15.9994   ; qtot -1.000
   547          C     38      ASP      C    547     0.510000    12.0110   ; qtot -0.490
   548          O     38      ASP      O    548    -0.510000    15.9994   ; qtot -1.000
   549        NH1     39      HSD      N    549    -0.470000    14.0070   ; qtot -1.470
   550          H     39      HSD     HN    550     0.310000     1.0080   ; qtot -1.160
   551        CT1     39      HSD     CA    551     0.070000    12.0110   ; qtot -1.090
   552        HB1     39      HSD     HA    552     0.090000     1.0080   ; qtot -1.000
   553        CT2     39      HSD     CB    553    -0.090000    12.0110   ; qtot -1.090
   554        HA2     39      HSD    HB1    554     0.090000     1.0080   ; qtot -1.000
   555        HA2     39      HSD    HB2    555     0.090000     1.0080   ; qtot -0.910
   556        NR1     39      HSD    ND1    556    -0.360000    14.0070   ; qtot -1.270
   557          H     39      HSD    HD1    557     0.320000     1.0080   ; qtot -0.950
   558       CPH1     39      HSD     CG    558    -0.050000    12.0110   ; qtot -1.000
   559       CPH2     39      HSD    CE1    559     0.250000    12.0110   ; qtot -0.750
   560        HR1     39      HSD    HE1    560     0.130000     1.0080   ; qtot -0.620
   561        NR2     39      HSD    NE2    561    -0.700000    14.0070   ; qtot -1.320
   562       CPH1     39      HSD    CD2    562     0.220000    12.0110   ; qtot -1.100
   563        HR3     39      HSD    HD2    563     0.100000     1.0080   ; qtot -1.000
   564          C     39      HSD      C    564     0.510000    12.0110   ; qtot -0.490
   565          O     39      HSD      O    565    -0.510000    15.9994   ; qtot -1.000
   566        NH1     40      VAL      N    566    -0.470000    14.0070   ; qtot -1.470
   567          H     40      VAL     HN    567     0.310000     1.0080   ; qtot -1.160
   568        CT1     40      VAL     CA    568     0.070000    12.0110   ; qtot -1.090
   569        HB1     40      VAL     HA    569     0.090000     1.0080   ; qtot -1.000
   570        CT1     40      VAL     CB    570    -0.090000    12.0110   ; qtot -1.090
   571        HA1     40      VAL     HB    571     0.090000     1.0080   ; qtot -1.000
   572        CT3     40      VAL    CG1    572    -0.270000    12.0110   ; qtot -1.270
   573        HA3     40      VAL   HG11    573     0.090000     1.0080   ; qtot -1.180
   574        HA3     40      VAL   HG12    574     0.090000     1.0080   ; qtot -1.090
   575        HA3     40      VAL   HG13    575     0.090000     1.0080   ; qtot -1.000
   576        CT3     40      VAL    CG2    576    -0.270000    12.0110   ; qtot -1.270
   577        HA3     40      VAL   HG21    577     0.090000     1.0080   ; qtot -1.180
   578        HA3     40      VAL   HG22    578     0.090000     1.0080   ; qtot -1.090
   579        HA3     40      VAL   HG23    579     0.090000     1.0080   ; qtot -1.000
   580          C     40      VAL      C    580     0.510000    12.0110   ; qtot -0.490
   581          O     40      VAL      O    581    -0.510000    15.9994   ; qtot -1.000
   582        NH1     41      LYS      N    582    -0.470000    14.0070   ; qtot -1.470
   583          H     41      LYS     HN    583     0.310000     1.0080   ; qtot -1.160
   584        CT1     41      LYS     CA    584     0.070000    12.0110   ; qtot -1.090
   585        HB1     41      LYS     HA    585     0.090000     1.0080   ; qtot -1.000
   586        CT2     41      LYS     CB    586    -0.180000    12.0110   ; qtot -1.180
   587        HA2     41      LYS    HB1    587     0.090000     1.0080   ; qtot -1.090
   588        HA2     41      LYS    HB2    588     0.090000     1.0080   ; qtot -1.000
   589        CT2     41      LYS     CG    589    -0.180000    12.0110   ; qtot -1.180
   590        HA2     41      LYS    HG1    590     0.090000     1.0080   ; qtot -1.090
   591        HA2     41      LYS    HG2    591     0.090000     1.0080   ; qtot -1.000
   592        CT2     41      LYS     CD    592    -0.180000    12.0110   ; qtot -1.180
   593        HA2     41      LYS    HD1    593     0.090000     1.0080   ; qtot -1.090
   594        HA2     41      LYS    HD2    594     0.090000     1.0080   ; qtot -1.000
   595        CT2     41      LYS     CE    595     0.210000    12.0110   ; qtot -0.790
   596        HA2     41      LYS    HE1    596     0.050000     1.0080   ; qtot -0.740
   597        HA2     41      LYS    HE2    597     0.050000     1.0080   ; qtot -0.690
   598        NH3     41      LYS     NZ    598    -0.300000    14.0070   ; qtot -0.990
   599         HC     41      LYS    HZ1    599     0.330000     1.0080   ; qtot -0.660
   600         HC     41      LYS    HZ2    600     0.330000     1.0080   ; qtot -0.330
   601         HC     41      LYS    HZ3    601     0.330000     1.0080   ; qtot  0.000
   602          C     41      LYS      C    602     0.510000    12.0110   ; qtot  0.510
   603          O     41      LYS      O    603    -0.510000    15.9994   ; qtot  0.000
   604        NH1     42      LEU      N    604    -0.470000    14.0070   ; qtot -0.470
   605          H     42      LEU     HN    605     0.310000     1.0080   ; qtot -0.160
   606        CT1     42      LEU     CA    606     0.070000    12.0110   ; qtot -0.090
   607        HB1     42      LEU     HA    607     0.090000     1.0080   ; qtot  0.000
   608        CT2     42      LEU     CB    608    -0.180000    12.0110   ; qtot -0.180
   609        HA2     42      LEU    HB1    609     0.090000     1.0080   ; qtot -0.090
   610        HA2     42      LEU    HB2    610     0.090000     1.0080   ; qtot  0.000
   611        CT1     42      LEU     CG    611    -0.090000    12.0110   ; qtot -0.090
   612        HA1     42      LEU     HG    612     0.090000     1.0080   ; qtot  0.000
   613        CT3     42      LEU    CD1    613    -0.270000    12.0110   ; qtot -0.270
   614        HA3     42      LEU   HD11    614     0.090000     1.0080   ; qtot -0.180
   615        HA3     42      LEU   HD12    615     0.090000     1.0080   ; qtot -0.090
   616        HA3     42      LEU   HD13    616     0.090000     1.0080   ; qtot  0.000
   617        CT3     42      LEU    CD2    617    -0.270000    12.0110   ; qtot -0.270
   618        HA3     42      LEU   HD21    618     0.090000     1.0080   ; qtot -0.180
   619        HA3     42      LEU   HD22    619     0.090000     1.0080   ; qtot -0.090
   620        HA3     42      LEU   HD23    620     0.090000     1.0080   ; qtot  0.000
   621          C     42      LEU      C    621     0.510000    12.0110   ; qtot  0.510
   622          O     42      LEU      O    622    -0.510000    15.9994   ; qtot  0.000
   623        NH1     43      VAL      N    623    -0.470000    14.0070   ; qtot -0.470
   624          H     43      VAL     HN    624     0.310000     1.0080   ; qtot -0.160
   625        CT1     43      VAL     CA    625     0.070000    12.0110   ; qtot -0.090
   626        HB1     43      VAL     HA    626     0.090000     1.0080   ; qtot  0.000
   627        CT1     43      VAL     CB    627    -0.090000    12.0110   ; qtot -0.090
   628        HA1     43      VAL     HB    628     0.090000     1.0080   ; qtot  0.000
   629        CT3     43      VAL    CG1    629    -0.270000    12.0110   ; qtot -0.270
   630        HA3     43      VAL   HG11    630     0.090000     1.0080   ; qtot -0.180
   631        HA3     43      VAL   HG12    631     0.090000     1.0080   ; qtot -0.090
   632        HA3     43      VAL   HG13    632     0.090000     1.0080   ; qtot  0.000
   633        CT3     43      VAL    CG2    633    -0.270000    12.0110   ; qtot -0.270
   634        HA3     43      VAL   HG21    634     0.090000     1.0080   ; qtot -0.180
   635        HA3     43      VAL   HG22    635     0.090000     1.0080   ; qtot -0.090
   636        HA3     43      VAL   HG23    636     0.090000     1.0080   ; qtot  0.000
   637          C     43      VAL      C    637     0.510000    12.0110   ; qtot  0.510
   638          O     43      VAL      O    638    -0.510000    15.9994   ; qtot  0.000
   639        NH1     44      ASN      N    639    -0.470000    14.0070   ; qtot -0.470
   640          H     44      ASN     HN    640     0.310000     1.0080   ; qtot -0.160
   641        CT1     44      ASN     CA    641     0.070000    12.0110   ; qtot -0.090
   642        HB1     44      ASN     HA    642     0.090000     1.0080   ; qtot  0.000
   643        CT2     44      ASN     CB    643    -0.180000    12.0110   ; qtot -0.180
   644        HA2     44      ASN    HB1    644     0.090000     1.0080   ; qtot -0.090
   645        HA2     44      ASN    HB2    645     0.090000     1.0080   ; qtot  0.000
   646         CC     44      ASN     CG    646     0.550000    12.0110   ; qtot  0.550
   647          O     44      ASN    OD1    647    -0.550000    15.9994   ; qtot  0.000
   648        NH2     44      ASN    ND2    648    -0.620000    14.0070   ; qtot -0.620
   649          H     44      ASN   HD21    649     0.320000     1.0080   ; qtot -0.300
   650          H     44      ASN   HD22    650     0.300000     1.0080   ; qtot  0.000
   651          C     44      ASN      C    651     0.510000    12.0110   ; qtot  0.510
   652          O     44      ASN      O    652    -0.510000    15.9994   ; qtot  0.000
   653        NH1     45      GLU      N    653    -0.470000    14.0070   ; qtot -0.470
   654          H     45      GLU     HN    654     0.310000     1.0080   ; qtot -0.160
   655        CT1     45      GLU     CA    655     0.070000    12.0110   ; qtot -0.090
   656        HB1     45      GLU     HA    656     0.090000     1.0080   ; qtot  0.000
   657       CT2A     45      GLU     CB    657    -0.180000    12.0110   ; qtot -0.180
   658        HA2     45      GLU    HB1    658     0.090000     1.0080   ; qtot -0.090
   659        HA2     45      GLU    HB2    659     0.090000     1.0080   ; qtot  0.000
   660        CT2     45      GLU     CG    660    -0.280000    12.0110   ; qtot -0.280
   661        HA2     45      GLU    HG1    661     0.090000     1.0080   ; qtot -0.190
   662        HA2     45      GLU    HG2    662     0.090000     1.0080   ; qtot -0.100
   663         CC     45      GLU     CD    663     0.620000    12.0110   ; qtot  0.520
   664         OC     45      GLU    OE1    664    -0.760000    15.9994   ; qtot -0.240
   665         OC     45      GLU    OE2    665    -0.760000    15.9994   ; qtot -1.000
   666          C     45      GLU      C    666     0.510000    12.0110   ; qtot -0.490
   667          O     45      GLU      O    667    -0.510000    15.9994   ; qtot -1.000
   668        NH1     46      VAL      N    668    -0.470000    14.0070   ; qtot -1.470
   669          H     46      VAL     HN    669     0.310000     1.0080   ; qtot -1.160
   670        CT1     46      VAL     CA    670     0.070000    12.0110   ; qtot -1.090
   671        HB1     46      VAL     HA    671     0.090000     1.0080   ; qtot -1.000
   672        CT1     46      VAL     CB    672    -0.090000    12.0110   ; qtot -1.090
   673        HA1     46      VAL     HB    673     0.090000     1.0080   ; qtot -1.000
   674        CT3     46      VAL    CG1    674    -0.270000    12.0110   ; qtot -1.270
   675        HA3     46      VAL   HG11    675     0.090000     1.0080   ; qtot -1.180
   676        HA3     46      VAL   HG12    676     0.090000     1.0080   ; qtot -1.090
   677        HA3     46      VAL   HG13    677     0.090000     1.0080   ; qtot -1.000
   678        CT3     46      VAL    CG2    678    -0.270000    12.0110   ; qtot -1.270
   679        HA3     46      VAL   HG21    679     0.090000     1.0080   ; qtot -1.180
   680        HA3     46      VAL   HG22    680     0.090000     1.0080   ; qtot -1.090
   681        HA3     46      VAL   HG23    681     0.090000     1.0080   ; qtot -1.000
   682          C     46      VAL      C    682     0.510000    12.0110   ; qtot -0.490
   683          O     46      VAL      O    683    -0.510000    15.9994   ; qtot -1.000
   684        NH1     47      THR      N    684    -0.470000    14.0070   ; qtot -1.470
   685          H     47      THR     HN    685     0.310000     1.0080   ; qtot -1.160
   686        CT1     47      THR     CA    686     0.070000    12.0110   ; qtot -1.090
   687        HB1     47      THR     HA    687     0.090000     1.0080   ; qtot -1.000
   688        CT1     47      THR     CB    688     0.140000    12.0110   ; qtot -0.860
   689        HA1     47      THR     HB    689     0.090000     1.0080   ; qtot -0.770
   690        OH1     47      THR    OG1    690    -0.660000    15.9994   ; qtot -1.430
   691          H     47      THR    HG1    691     0.430000     1.0080   ; qtot -1.000
   692        CT3     47      THR    CG2    692    -0.270000    12.0110   ; qtot -1.270
   693        HA3     47      THR   HG21    693     0.090000     1.0080   ; qtot -1.180
   694        HA3     47      THR   HG22    694     0.090000     1.0080   ; qtot -1.090
   695        HA3     47      THR   HG23    695     0.090000     1.0080   ; qtot -1.000
   696          C     47      THR      C    696     0.510000    12.0110   ; qtot -0.490
   697          O     47      THR      O    697    -0.510000    15.9994   ; qtot -1.000
   698        NH1     48      GLU      N    698    -0.470000    14.0070   ; qtot -1.470
   699          H     48      GLU     HN    699     0.310000     1.0080   ; qtot -1.160
   700        CT1     48      GLU     CA    700     0.070000    12.0110   ; qtot -1.090
   701        HB1     48      GLU     HA    701     0.090000     1.0080   ; qtot -1.000
   702       CT2A     48      GLU     CB    702    -0.180000    12.0110   ; qtot -1.180
   703        HA2     48      GLU    HB1    703     0.090000     1.0080   ; qtot -1.090
   704        HA2     48      GLU    HB2    704     0.090000     1.0080   ; qtot -1.000
   705        CT2     48      GLU     CG    705    -0.280000    12.0110   ; qtot -1.280
   706        HA2     48      GLU    HG1    706     0.090000     1.0080   ; qtot -1.190
   707        HA2     48      GLU    HG2    707     0.090000     1.0080   ; qtot -1.100
   708         CC     48      GLU     CD    708     0.620000    12.0110   ; qtot -0.480
   709         OC     48      GLU    OE1    709    -0.760000    15.9994   ; qtot -1.240
   710         OC     48      GLU    OE2    710    -0.760000    15.9994   ; qtot -2.000
   711          C     48      GLU      C    711     0.510000    12.0110   ; qtot -1.490
   712          O     48      GLU      O    712    -0.510000    15.9994   ; qtot -2.000
   713        NH1     49      PHE      N    713    -0.470000    14.0070   ; qtot -2.470
   714          H     49      PHE     HN    714     0.310000     1.0080   ; qtot -2.160
   715        CT1     49      PHE     CA    715     0.070000    12.0110   ; qtot -2.090
   716        HB1     49      PHE     HA    716     0.090000     1.0080   ; qtot -2.000
   717        CT2     49      PHE     CB    717    -0.180000    12.0110   ; qtot -2.180
   718        HA2     49      PHE    HB1    718     0.090000     1.0080   ; qtot -2.090
   719        HA2     49      PHE    HB2    719     0.090000     1.0080   ; qtot -2.000
   720         CA     49      PHE     CG    720     0.000000    12.0110   ; qtot -2.000
   721         CA     49      PHE    CD1    721    -0.115000    12.0110   ; qtot -2.115
   722         HP     49      PHE    HD1    722     0.115000     1.0080   ; qtot -2.000
   723         CA     49      PHE    CE1    723    -0.115000    12.0110   ; qtot -2.115
   724         HP     49      PHE    HE1    724     0.115000     1.0080   ; qtot -2.000
   725         CA     49      PHE     CZ    725    -0.115000    12.0110   ; qtot -2.115
   726         HP     49      PHE     HZ    726     0.115000     1.0080   ; qtot -2.000
   727         CA     49      PHE    CD2    727    -0.115000    12.0110   ; qtot -2.115
   728         HP     49      PHE    HD2    728     0.115000     1.0080   ; qtot -2.000
   729         CA     49      PHE    CE2    729    -0.115000    12.0110   ; qtot -2.115
   730         HP     49      PHE    HE2    730     0.115000     1.0080   ; qtot -2.000
   731          C     49      PHE      C    731     0.510000    12.0110   ; qtot -1.490
   732          O     49      PHE      O    732    -0.510000    15.9994   ; qtot -2.000
   733        NH1     50      ALA      N    733    -0.470000    14.0070   ; qtot -2.470
   734          H     50      ALA     HN    734     0.310000     1.0080   ; qtot -2.160
   735        CT1     50      ALA     CA    735     0.070000    12.0110   ; qtot -2.090
   736        HB1     50      ALA     HA    736     0.090000     1.0080   ; qtot -2.000
   737        CT3     50      ALA     CB    737    -0.270000    12.0110   ; qtot -2.270
   738        HA3     50      ALA    HB1    738     0.090000     1.0080   ; qtot -2.180
   739        HA3     50      ALA    HB2    739     0.090000     1.0080   ; qtot -2.090
   740        HA3     50      ALA    HB3    740     0.090000     1.0080   ; qtot -2.000
   741          C     50      ALA      C    741     0.510000    12.0110   ; qtot -1.490
   742          O     50      ALA      O    742    -0.510000    15.9994   ; qtot -2.000
   743        NH1     51      LYS      N    743    -0.470000    14.0070   ; qtot -2.470
   744          H     51      LYS     HN    744     0.310000     1.0080   ; qtot -2.160
   745        CT1     51      LYS     CA    745     0.070000    12.0110   ; qtot -2.090
   746        HB1     51      LYS     HA    746     0.090000     1.0080   ; qtot -2.000
   747        CT2     51      LYS     CB    747    -0.180000    12.0110   ; qtot -2.180
   748        HA2     51      LYS    HB1    748     0.090000     1.0080   ; qtot -2.090
   749        HA2     51      LYS    HB2    749     0.090000     1.0080   ; qtot -2.000
   750        CT2     51      LYS     CG    750    -0.180000    12.0110   ; qtot -2.180
   751        HA2     51      LYS    HG1    751     0.090000     1.0080   ; qtot -2.090
   752        HA2     51      LYS    HG2    752     0.090000     1.0080   ; qtot -2.000
   753        CT2     51      LYS     CD    753    -0.180000    12.0110   ; qtot -2.180
   754        HA2     51      LYS    HD1    754     0.090000     1.0080   ; qtot -2.090
   755        HA2     51      LYS    HD2    755     0.090000     1.0080   ; qtot -2.000
   756        CT2     51      LYS     CE    756     0.210000    12.0110   ; qtot -1.790
   757        HA2     51      LYS    HE1    757     0.050000     1.0080   ; qtot -1.740
   758        HA2     51      LYS    HE2    758     0.050000     1.0080   ; qtot -1.690
   759        NH3     51      LYS     NZ    759    -0.300000    14.0070   ; qtot -1.990
   760         HC     51      LYS    HZ1    760     0.330000     1.0080   ; qtot -1.660
   761         HC     51      LYS    HZ2    761     0.330000     1.0080   ; qtot -1.330
   762         HC     51      LYS    HZ3    762     0.330000     1.0080   ; qtot -1.000
   763          C     51      LYS      C    763     0.510000    12.0110   ; qtot -0.490
   764          O     51      LYS      O    764    -0.510000    15.9994   ; qtot -1.000
   765        NH1     52      THR      N    765    -0.470000    14.0070   ; qtot -1.470
   766          H     52      THR     HN    766     0.310000     1.0080   ; qtot -1.160
   767        CT1     52      THR     CA    767     0.070000    12.0110   ; qtot -1.090
   768        HB1     52      THR     HA    768     0.090000     1.0080   ; qtot -1.000
   769        CT1     52      THR     CB    769     0.140000    12.0110   ; qtot -0.860
   770        HA1     52      THR     HB    770     0.090000     1.0080   ; qtot -0.770
   771        OH1     52      THR    OG1    771    -0.660000    15.9994   ; qtot -1.430
   772          H     52      THR    HG1    772     0.430000     1.0080   ; qtot -1.000
   773        CT3     52      THR    CG2    773    -0.270000    12.0110   ; qtot -1.270
   774        HA3     52      THR   HG21    774     0.090000     1.0080   ; qtot -1.180
   775        HA3     52      THR   HG22    775     0.090000     1.0080   ; qtot -1.090
   776        HA3     52      THR   HG23    776     0.090000     1.0080   ; qtot -1.000
   777          C     52      THR      C    777     0.510000    12.0110   ; qtot -0.490
   778          O     52      THR      O    778    -0.510000    15.9994   ; qtot -1.000
   779        NH1     53      CYS      N    779    -0.470000    14.0070   ; qtot -1.470
   780          H     53      CYS     HN    780     0.310000     1.0080   ; qtot -1.160
   781        CT1     53      CYS     CA    781     0.070000    12.0110   ; qtot -1.090
   782        HB1     53      CYS     HA    782     0.090000     1.0080   ; qtot -1.000
   783        CT2     53      CYS     CB    783    -0.100000    12.0110   ; qtot -1.100
   784        HA2     53      CYS    HB1    784     0.090000     1.0080   ; qtot -1.010
   785        HA2     53      CYS    HB2    785     0.090000     1.0080   ; qtot -0.920
   786         SM     53      CYS     SG    786    -0.080000    32.0600   ; qtot -1.000
   787          C     53      CYS      C    787     0.510000    12.0110   ; qtot -0.490
   788          O     53      CYS      O    788    -0.510000    15.9994   ; qtot -1.000
   789        NH1     54      VAL      N    789    -0.470000    14.0070   ; qtot -1.470
   790          H     54      VAL     HN    790     0.310000     1.0080   ; qtot -1.160
   791        CT1     54      VAL     CA    791     0.070000    12.0110   ; qtot -1.090
   792        HB1     54      VAL     HA    792     0.090000     1.0080   ; qtot -1.000
   793        CT1     54      VAL     CB    793    -0.090000    12.0110   ; qtot -1.090
   794        HA1     54      VAL     HB    794     0.090000     1.0080   ; qtot -1.000
   795        CT3     54      VAL    CG1    795    -0.270000    12.0110   ; qtot -1.270
   796        HA3     54      VAL   HG11    796     0.090000     1.0080   ; qtot -1.180
   797        HA3     54      VAL   HG12    797     0.090000     1.0080   ; qtot -1.090
   798        HA3     54      VAL   HG13    798     0.090000     1.0080   ; qtot -1.000
   799        CT3     54      VAL    CG2    799    -0.270000    12.0110   ; qtot -1.270
   800        HA3     54      VAL   HG21    800     0.090000     1.0080   ; qtot -1.180
   801        HA3     54      VAL   HG22    801     0.090000     1.0080   ; qtot -1.090
   802        HA3     54      VAL   HG23    802     0.090000     1.0080   ; qtot -1.000
   803          C     54      VAL      C    803     0.510000    12.0110   ; qtot -0.490
   804          O     54      VAL      O    804    -0.510000    15.9994   ; qtot -1.000
   805        NH1     55      ALA      N    805    -0.470000    14.0070   ; qtot -1.470
   806          H     55      ALA     HN    806     0.310000     1.0080   ; qtot -1.160
   807        CT1     55      ALA     CA    807     0.070000    12.0110   ; qtot -1.090
   808        HB1     55      ALA     HA    808     0.090000     1.0080   ; qtot -1.000
   809        CT3     55      ALA     CB    809    -0.270000    12.0110   ; qtot -1.270
   810        HA3     55      ALA    HB1    810     0.090000     1.0080   ; qtot -1.180
   811        HA3     55      ALA    HB2    811     0.090000     1.0080   ; qtot -1.090
   812        HA3     55      ALA    HB3    812     0.090000     1.0080   ; qtot -1.000
   813          C     55      ALA      C    813     0.510000    12.0110   ; qtot -0.490
   814          O     55      ALA      O    814    -0.510000    15.9994   ; qtot -1.000
   815        NH1     56      ASP      N    815    -0.470000    14.0070   ; qtot -1.470
   816          H     56      ASP     HN    816     0.310000     1.0080   ; qtot -1.160
   817        CT1     56      ASP     CA    817     0.070000    12.0110   ; qtot -1.090
   818        HB1     56      ASP     HA    818     0.090000     1.0080   ; qtot -1.000
   819       CT2A     56      ASP     CB    819    -0.280000    12.0110   ; qtot -1.280
   820        HA2     56      ASP    HB1    820     0.090000     1.0080   ; qtot -1.190
   821        HA2     56      ASP    HB2    821     0.090000     1.0080   ; qtot -1.100
   822         CC     56      ASP     CG    822     0.620000    12.0110   ; qtot -0.480
   823         OC     56      ASP    OD1    823    -0.760000    15.9994   ; qtot -1.240
   824         OC     56      ASP    OD2    824    -0.760000    15.9994   ; qtot -2.000
   825          C     56      ASP      C    825     0.510000    12.0110   ; qtot -1.490
   826          O     56      ASP      O    826    -0.510000    15.9994   ; qtot -2.000
   827        NH1     57      GLU      N    827    -0.470000    14.0070   ; qtot -2.470
   828          H     57      GLU     HN    828     0.310000     1.0080   ; qtot -2.160
   829        CT1     57      GLU     CA    829     0.070000    12.0110   ; qtot -2.090
   830        HB1     57      GLU     HA    830     0.090000     1.0080   ; qtot -2.000
   831       CT2A     57      GLU     CB    831    -0.180000    12.0110   ; qtot -2.180
   832        HA2     57      GLU    HB1    832     0.090000     1.0080   ; qtot -2.090
   833        HA2     57      GLU    HB2    833     0.090000     1.0080   ; qtot -2.000
   834        CT2     57      GLU     CG    834    -0.280000    12.0110   ; qtot -2.280
   835        HA2     57      GLU    HG1    835     0.090000     1.0080   ; qtot -2.190
   836        HA2     57      GLU    HG2    836     0.090000     1.0080   ; qtot -2.100
   837         CC     57      GLU     CD    837     0.620000    12.0110   ; qtot -1.480
   838         OC     57      GLU    OE1    838    -0.760000    15.9994   ; qtot -2.240
   839         OC     57      GLU    OE2    839    -0.760000    15.9994   ; qtot -3.000
   840          C     57      GLU      C    840     0.510000    12.0110   ; qtot -2.490
   841          O     57      GLU      O    841    -0.510000    15.9994   ; qtot -3.000
   842        NH1     58      SER      N    842    -0.470000    14.0070   ; qtot -3.470
   843          H     58      SER     HN    843     0.310000     1.0080   ; qtot -3.160
   844        CT1     58      SER     CA    844     0.070000    12.0110   ; qtot -3.090
   845        HB1     58      SER     HA    845     0.090000     1.0080   ; qtot -3.000
   846        CT2     58      SER     CB    846     0.050000    12.0110   ; qtot -2.950
   847        HA2     58      SER    HB1    847     0.090000     1.0080   ; qtot -2.860
   848        HA2     58      SER    HB2    848     0.090000     1.0080   ; qtot -2.770
   849        OH1     58      SER     OG    849    -0.660000    15.9994   ; qtot -3.430
   850          H     58      SER    HG1    850     0.430000     1.0080   ; qtot -3.000
   851          C     58      SER      C    851     0.510000    12.0110   ; qtot -2.490
   852          O     58      SER      O    852    -0.510000    15.9994   ; qtot -3.000
   853        NH1     59      ALA      N    853    -0.470000    14.0070   ; qtot -3.470
   854          H     59      ALA     HN    854     0.310000     1.0080   ; qtot -3.160
   855        CT1     59      ALA     CA    855     0.070000    12.0110   ; qtot -3.090
   856        HB1     59      ALA     HA    856     0.090000     1.0080   ; qtot -3.000
   857        CT3     59      ALA     CB    857    -0.270000    12.0110   ; qtot -3.270
   858        HA3     59      ALA    HB1    858     0.090000     1.0080   ; qtot -3.180
   859        HA3     59      ALA    HB2    859     0.090000     1.0080   ; qtot -3.090
   860        HA3     59      ALA    HB3    860     0.090000     1.0080   ; qtot -3.000
   861          C     59      ALA      C    861     0.510000    12.0110   ; qtot -2.490
   862          O     59      ALA      O    862    -0.510000    15.9994   ; qtot -3.000
   863        NH1     60      GLU      N    863    -0.470000    14.0070   ; qtot -3.470
   864          H     60      GLU     HN    864     0.310000     1.0080   ; qtot -3.160
   865        CT1     60      GLU     CA    865     0.070000    12.0110   ; qtot -3.090
   866        HB1     60      GLU     HA    866     0.090000     1.0080   ; qtot -3.000
   867       CT2A     60      GLU     CB    867    -0.180000    12.0110   ; qtot -3.180
   868        HA2     60      GLU    HB1    868     0.090000     1.0080   ; qtot -3.090
   869        HA2     60      GLU    HB2    869     0.090000     1.0080   ; qtot -3.000
   870        CT2     60      GLU     CG    870    -0.280000    12.0110   ; qtot -3.280
   871        HA2     60      GLU    HG1    871     0.090000     1.0080   ; qtot -3.190
   872        HA2     60      GLU    HG2    872     0.090000     1.0080   ; qtot -3.100
   873         CC     60      GLU     CD    873     0.620000    12.0110   ; qtot -2.480
   874         OC     60      GLU    OE1    874    -0.760000    15.9994   ; qtot -3.240
   875         OC     60      GLU    OE2    875    -0.760000    15.9994   ; qtot -4.000
   876          C     60      GLU      C    876     0.510000    12.0110   ; qtot -3.490
   877          O     60      GLU      O    877    -0.510000    15.9994   ; qtot -4.000
   878        NH1     61      ASN      N    878    -0.470000    14.0070   ; qtot -4.470
   879          H     61      ASN     HN    879     0.310000     1.0080   ; qtot -4.160
   880        CT1     61      ASN     CA    880     0.070000    12.0110   ; qtot -4.090
   881        HB1     61      ASN     HA    881     0.090000     1.0080   ; qtot -4.000
   882        CT2     61      ASN     CB    882    -0.180000    12.0110   ; qtot -4.180
   883        HA2     61      ASN    HB1    883     0.090000     1.0080   ; qtot -4.090
   884        HA2     61      ASN    HB2    884     0.090000     1.0080   ; qtot -4.000
   885         CC     61      ASN     CG    885     0.550000    12.0110   ; qtot -3.450
   886          O     61      ASN    OD1    886    -0.550000    15.9994   ; qtot -4.000
   887        NH2     61      ASN    ND2    887    -0.620000    14.0070   ; qtot -4.620
   888          H     61      ASN   HD21    888     0.320000     1.0080   ; qtot -4.300
   889          H     61      ASN   HD22    889     0.300000     1.0080   ; qtot -4.000
   890          C     61      ASN      C    890     0.510000    12.0110   ; qtot -3.490
   891          O     61      ASN      O    891    -0.510000    15.9994   ; qtot -4.000
   892        NH1     62      CYS      N    892    -0.470000    14.0070   ; qtot -4.470
   893          H     62      CYS     HN    893     0.310000     1.0080   ; qtot -4.160
   894        CT1     62      CYS     CA    894     0.070000    12.0110   ; qtot -4.090
   895        HB1     62      CYS     HA    895     0.090000     1.0080   ; qtot -4.000
   896        CT2     62      CYS     CB    896    -0.100000    12.0110   ; qtot -4.100
   897        HA2     62      CYS    HB1    897     0.090000     1.0080   ; qtot -4.010
   898        HA2     62      CYS    HB2    898     0.090000     1.0080   ; qtot -3.920
   899         SM     62      CYS     SG    899    -0.080000    32.0600   ; qtot -4.000
   900          C     62      CYS      C    900     0.510000    12.0110   ; qtot -3.490
   901          O     62      CYS      O    901    -0.510000    15.9994   ; qtot -4.000
   902        NH1     63      ASP      N    902    -0.470000    14.0070   ; qtot -4.470
   903          H     63      ASP     HN    903     0.310000     1.0080   ; qtot -4.160
   904        CT1     63      ASP     CA    904     0.070000    12.0110   ; qtot -4.090
   905        HB1     63      ASP     HA    905     0.090000     1.0080   ; qtot -4.000
   906       CT2A     63      ASP     CB    906    -0.280000    12.0110   ; qtot -4.280
   907        HA2     63      ASP    HB1    907     0.090000     1.0080   ; qtot -4.190
   908        HA2     63      ASP    HB2    908     0.090000     1.0080   ; qtot -4.100
   909         CC     63      ASP     CG    909     0.620000    12.0110   ; qtot -3.480
   910         OC     63      ASP    OD1    910    -0.760000    15.9994   ; qtot -4.240
   911         OC     63      ASP    OD2    911    -0.760000    15.9994   ; qtot -5.000
   912          C     63      ASP      C    912     0.510000    12.0110   ; qtot -4.490
   913          O     63      ASP      O    913    -0.510000    15.9994   ; qtot -5.000
   914        NH1     64      LYS      N    914    -0.470000    14.0070   ; qtot -5.470
   915          H     64      LYS     HN    915     0.310000     1.0080   ; qtot -5.160
   916        CT1     64      LYS     CA    916     0.070000    12.0110   ; qtot -5.090
   917        HB1     64      LYS     HA    917     0.090000     1.0080   ; qtot -5.000
   918        CT2     64      LYS     CB    918    -0.180000    12.0110   ; qtot -5.180
   919        HA2     64      LYS    HB1    919     0.090000     1.0080   ; qtot -5.090
   920        HA2     64      LYS    HB2    920     0.090000     1.0080   ; qtot -5.000
   921        CT2     64      LYS     CG    921    -0.180000    12.0110   ; qtot -5.180
   922        HA2     64      LYS    HG1    922     0.090000     1.0080   ; qtot -5.090
   923        HA2     64      LYS    HG2    923     0.090000     1.0080   ; qtot -5.000
   924        CT2     64      LYS     CD    924    -0.180000    12.0110   ; qtot -5.180
   925        HA2     64      LYS    HD1    925     0.090000     1.0080   ; qtot -5.090
   926        HA2     64      LYS    HD2    926     0.090000     1.0080   ; qtot -5.000
   927        CT2     64      LYS     CE    927     0.210000    12.0110   ; qtot -4.790
   928        HA2     64      LYS    HE1    928     0.050000     1.0080   ; qtot -4.740
   929        HA2     64      LYS    HE2    929     0.050000     1.0080   ; qtot -4.690
   930        NH3     64      LYS     NZ    930    -0.300000    14.0070   ; qtot -4.990
   931         HC     64      LYS    HZ1    931     0.330000     1.0080   ; qtot -4.660
   932         HC     64      LYS    HZ2    932     0.330000     1.0080   ; qtot -4.330
   933         HC     64      LYS    HZ3    933     0.330000     1.0080   ; qtot -4.000
   934          C     64      LYS      C    934     0.510000    12.0110   ; qtot -3.490
   935          O     64      LYS      O    935    -0.510000    15.9994   ; qtot -4.000
   936        NH1     65      SER      N    936    -0.470000    14.0070   ; qtot -4.470
   937          H     65      SER     HN    937     0.310000     1.0080   ; qtot -4.160
   938        CT1     65      SER     CA    938     0.070000    12.0110   ; qtot -4.090
   939        HB1     65      SER     HA    939     0.090000     1.0080   ; qtot -4.000
   940        CT2     65      SER     CB    940     0.050000    12.0110   ; qtot -3.950
   941        HA2     65      SER    HB1    941     0.090000     1.0080   ; qtot -3.860
   942        HA2     65      SER    HB2    942     0.090000     1.0080   ; qtot -3.770
   943        OH1     65      SER     OG    943    -0.660000    15.9994   ; qtot -4.430
   944          H     65      SER    HG1    944     0.430000     1.0080   ; qtot -4.000
   945          C     65      SER      C    945     0.510000    12.0110   ; qtot -3.490
   946          O     65      SER      O    946    -0.510000    15.9994   ; qtot -4.000
   947        NH1     66      LEU      N    947    -0.470000    14.0070   ; qtot -4.470
   948          H     66      LEU     HN    948     0.310000     1.0080   ; qtot -4.160
   949        CT1     66      LEU     CA    949     0.070000    12.0110   ; qtot -4.090
   950        HB1     66      LEU     HA    950     0.090000     1.0080   ; qtot -4.000
   951        CT2     66      LEU     CB    951    -0.180000    12.0110   ; qtot -4.180
   952        HA2     66      LEU    HB1    952     0.090000     1.0080   ; qtot -4.090
   953        HA2     66      LEU    HB2    953     0.090000     1.0080   ; qtot -4.000
   954        CT1     66      LEU     CG    954    -0.090000    12.0110   ; qtot -4.090
   955        HA1     66      LEU     HG    955     0.090000     1.0080   ; qtot -4.000
   956        CT3     66      LEU    CD1    956    -0.270000    12.0110   ; qtot -4.270
   957        HA3     66      LEU   HD11    957     0.090000     1.0080   ; qtot -4.180
   958        HA3     66      LEU   HD12    958     0.090000     1.0080   ; qtot -4.090
   959        HA3     66      LEU   HD13    959     0.090000     1.0080   ; qtot -4.000
   960        CT3     66      LEU    CD2    960    -0.270000    12.0110   ; qtot -4.270
   961        HA3     66      LEU   HD21    961     0.090000     1.0080   ; qtot -4.180
   962        HA3     66      LEU   HD22    962     0.090000     1.0080   ; qtot -4.090
   963        HA3     66      LEU   HD23    963     0.090000     1.0080   ; qtot -4.000
   964          C     66      LEU      C    964     0.510000    12.0110   ; qtot -3.490
   965          O     66      LEU      O    965    -0.510000    15.9994   ; qtot -4.000
   966        NH1     67      HSD      N    966    -0.470000    14.0070   ; qtot -4.470
   967          H     67      HSD     HN    967     0.310000     1.0080   ; qtot -4.160
   968        CT1     67      HSD     CA    968     0.070000    12.0110   ; qtot -4.090
   969        HB1     67      HSD     HA    969     0.090000     1.0080   ; qtot -4.000
   970        CT2     67      HSD     CB    970    -0.090000    12.0110   ; qtot -4.090
   971        HA2     67      HSD    HB1    971     0.090000     1.0080   ; qtot -4.000
   972        HA2     67      HSD    HB2    972     0.090000     1.0080   ; qtot -3.910
   973        NR1     67      HSD    ND1    973    -0.360000    14.0070   ; qtot -4.270
   974          H     67      HSD    HD1    974     0.320000     1.0080   ; qtot -3.950
   975       CPH1     67      HSD     CG    975    -0.050000    12.0110   ; qtot -4.000
   976       CPH2     67      HSD    CE1    976     0.250000    12.0110   ; qtot -3.750
   977        HR1     67      HSD    HE1    977     0.130000     1.0080   ; qtot -3.620
   978        NR2     67      HSD    NE2    978    -0.700000    14.0070   ; qtot -4.320
   979       CPH1     67      HSD    CD2    979     0.220000    12.0110   ; qtot -4.100
   980        HR3     67      HSD    HD2    980     0.100000     1.0080   ; qtot -4.000
   981          C     67      HSD      C    981     0.510000    12.0110   ; qtot -3.490
   982          O     67      HSD      O    982    -0.510000    15.9994   ; qtot -4.000
   983        NH1     68      THR      N    983    -0.470000    14.0070   ; qtot -4.470
   984          H     68      THR     HN    984     0.310000     1.0080   ; qtot -4.160
   985        CT1     68      THR     CA    985     0.070000    12.0110   ; qtot -4.090
   986        HB1     68      THR     HA    986     0.090000     1.0080   ; qtot -4.000
   987        CT1     68      THR     CB    987     0.140000    12.0110   ; qtot -3.860
   988        HA1     68      THR     HB    988     0.090000     1.0080   ; qtot -3.770
   989        OH1     68      THR    OG1    989    -0.660000    15.9994   ; qtot -4.430
   990          H     68      THR    HG1    990     0.430000     1.0080   ; qtot -4.000
   991        CT3     68      THR    CG2    991    -0.270000    12.0110   ; qtot -4.270
   992        HA3     68      THR   HG21    992     0.090000     1.0080   ; qtot -4.180
   993        HA3     68      THR   HG22    993     0.090000     1.0080   ; qtot -4.090
   994        HA3     68      THR   HG23    994     0.090000     1.0080   ; qtot -4.000
   995          C     68      THR      C    995     0.510000    12.0110   ; qtot -3.490
   996          O     68      THR      O    996    -0.510000    15.9994   ; qtot -4.000
   997        NH1     69      LEU      N    997    -0.470000    14.0070   ; qtot -4.470
   998          H     69      LEU     HN    998     0.310000     1.0080   ; qtot -4.160
   999        CT1     69      LEU     CA    999     0.070000    12.0110   ; qtot -4.090
  1000        HB1     69      LEU     HA   1000     0.090000     1.0080   ; qtot -4.000
  1001        CT2     69      LEU     CB   1001    -0.180000    12.0110   ; qtot -4.180
  1002        HA2     69      LEU    HB1   1002     0.090000     1.0080   ; qtot -4.090
  1003        HA2     69      LEU    HB2   1003     0.090000     1.0080   ; qtot -4.000
  1004        CT1     69      LEU     CG   1004    -0.090000    12.0110   ; qtot -4.090
  1005        HA1     69      LEU     HG   1005     0.090000     1.0080   ; qtot -4.000
  1006        CT3     69      LEU    CD1   1006    -0.270000    12.0110   ; qtot -4.270
  1007        HA3     69      LEU   HD11   1007     0.090000     1.0080   ; qtot -4.180
  1008        HA3     69      LEU   HD12   1008     0.090000     1.0080   ; qtot -4.090
  1009        HA3     69      LEU   HD13   1009     0.090000     1.0080   ; qtot -4.000
  1010        CT3     69      LEU    CD2   1010    -0.270000    12.0110   ; qtot -4.270
  1011        HA3     69      LEU   HD21   1011     0.090000     1.0080   ; qtot -4.180
  1012        HA3     69      LEU   HD22   1012     0.090000     1.0080   ; qtot -4.090
  1013        HA3     69      LEU   HD23   1013     0.090000     1.0080   ; qtot -4.000
  1014          C     69      LEU      C   1014     0.510000    12.0110   ; qtot -3.490
  1015          O     69      LEU      O   1015    -0.510000    15.9994   ; qtot -4.000
  1016        NH1     70      PHE      N   1016    -0.470000    14.0070   ; qtot -4.470
  1017          H     70      PHE     HN   1017     0.310000     1.0080   ; qtot -4.160
  1018        CT1     70      PHE     CA   1018     0.070000    12.0110   ; qtot -4.090
  1019        HB1     70      PHE     HA   1019     0.090000     1.0080   ; qtot -4.000
  1020        CT2     70      PHE     CB   1020    -0.180000    12.0110   ; qtot -4.180
  1021        HA2     70      PHE    HB1   1021     0.090000     1.0080   ; qtot -4.090
  1022        HA2     70      PHE    HB2   1022     0.090000     1.0080   ; qtot -4.000
  1023         CA     70      PHE     CG   1023     0.000000    12.0110   ; qtot -4.000
  1024         CA     70      PHE    CD1   1024    -0.115000    12.0110   ; qtot -4.115
  1025         HP     70      PHE    HD1   1025     0.115000     1.0080   ; qtot -4.000
  1026         CA     70      PHE    CE1   1026    -0.115000    12.0110   ; qtot -4.115
  1027         HP     70      PHE    HE1   1027     0.115000     1.0080   ; qtot -4.000
  1028         CA     70      PHE     CZ   1028    -0.115000    12.0110   ; qtot -4.115
  1029         HP     70      PHE     HZ   1029     0.115000     1.0080   ; qtot -4.000
  1030         CA     70      PHE    CD2   1030    -0.115000    12.0110   ; qtot -4.115
  1031         HP     70      PHE    HD2   1031     0.115000     1.0080   ; qtot -4.000
  1032         CA     70      PHE    CE2   1032    -0.115000    12.0110   ; qtot -4.115
  1033         HP     70      PHE    HE2   1033     0.115000     1.0080   ; qtot -4.000
  1034          C     70      PHE      C   1034     0.510000    12.0110   ; qtot -3.490
  1035          O     70      PHE      O   1035    -0.510000    15.9994   ; qtot -4.000
  1036        NH1     71      GLY      N   1036    -0.470000    14.0070   ; qtot -4.470
  1037          H     71      GLY     HN   1037     0.310000     1.0080   ; qtot -4.160
  1038        CT2     71      GLY     CA   1038    -0.020000    12.0110   ; qtot -4.180
  1039        HB2     71      GLY    HA1   1039     0.090000     1.0080   ; qtot -4.090
  1040        HB2     71      GLY    HA2   1040     0.090000     1.0080   ; qtot -4.000
  1041          C     71      GLY      C   1041     0.510000    12.0110   ; qtot -3.490
  1042          O     71      GLY      O   1042    -0.510000    15.9994   ; qtot -4.000
  1043        NH1     72      ASP      N   1043    -0.470000    14.0070   ; qtot -4.470
  1044          H     72      ASP     HN   1044     0.310000     1.0080   ; qtot -4.160
  1045        CT1     72      ASP     CA   1045     0.070000    12.0110   ; qtot -4.090
  1046        HB1     72      ASP     HA   1046     0.090000     1.0080   ; qtot -4.000
  1047       CT2A     72      ASP     CB   1047    -0.280000    12.0110   ; qtot -4.280
  1048        HA2     72      ASP    HB1   1048     0.090000     1.0080   ; qtot -4.190
  1049        HA2     72      ASP    HB2   1049     0.090000     1.0080   ; qtot -4.100
  1050         CC     72      ASP     CG   1050     0.620000    12.0110   ; qtot -3.480
  1051         OC     72      ASP    OD1   1051    -0.760000    15.9994   ; qtot -4.240
  1052         OC     72      ASP    OD2   1052    -0.760000    15.9994   ; qtot -5.000
  1053          C     72      ASP      C   1053     0.510000    12.0110   ; qtot -4.490
  1054          O     72      ASP      O   1054    -0.510000    15.9994   ; qtot -5.000
  1055        NH1     73      LYS      N   1055    -0.470000    14.0070   ; qtot -5.470
  1056          H     73      LYS     HN   1056     0.310000     1.0080   ; qtot -5.160
  1057        CT1     73      LYS     CA   1057     0.070000    12.0110   ; qtot -5.090
  1058        HB1     73      LYS     HA   1058     0.090000     1.0080   ; qtot -5.000
  1059        CT2     73      LYS     CB   1059    -0.180000    12.0110   ; qtot -5.180
  1060        HA2     73      LYS    HB1   1060     0.090000     1.0080   ; qtot -5.090
  1061        HA2     73      LYS    HB2   1061     0.090000     1.0080   ; qtot -5.000
  1062        CT2     73      LYS     CG   1062    -0.180000    12.0110   ; qtot -5.180
  1063        HA2     73      LYS    HG1   1063     0.090000     1.0080   ; qtot -5.090
  1064        HA2     73      LYS    HG2   1064     0.090000     1.0080   ; qtot -5.000
  1065        CT2     73      LYS     CD   1065    -0.180000    12.0110   ; qtot -5.180
  1066        HA2     73      LYS    HD1   1066     0.090000     1.0080   ; qtot -5.090
  1067        HA2     73      LYS    HD2   1067     0.090000     1.0080   ; qtot -5.000
  1068        CT2     73      LYS     CE   1068     0.210000    12.0110   ; qtot -4.790
  1069        HA2     73      LYS    HE1   1069     0.050000     1.0080   ; qtot -4.740
  1070        HA2     73      LYS    HE2   1070     0.050000     1.0080   ; qtot -4.690
  1071        NH3     73      LYS     NZ   1071    -0.300000    14.0070   ; qtot -4.990
  1072         HC     73      LYS    HZ1   1072     0.330000     1.0080   ; qtot -4.660
  1073         HC     73      LYS    HZ2   1073     0.330000     1.0080   ; qtot -4.330
  1074         HC     73      LYS    HZ3   1074     0.330000     1.0080   ; qtot -4.000
  1075          C     73      LYS      C   1075     0.510000    12.0110   ; qtot -3.490
  1076          O     73      LYS      O   1076    -0.510000    15.9994   ; qtot -4.000
  1077        NH1     74      LEU      N   1077    -0.470000    14.0070   ; qtot -4.470
  1078          H     74      LEU     HN   1078     0.310000     1.0080   ; qtot -4.160
  1079        CT1     74      LEU     CA   1079     0.070000    12.0110   ; qtot -4.090
  1080        HB1     74      LEU     HA   1080     0.090000     1.0080   ; qtot -4.000
  1081        CT2     74      LEU     CB   1081    -0.180000    12.0110   ; qtot -4.180
  1082        HA2     74      LEU    HB1   1082     0.090000     1.0080   ; qtot -4.090
  1083        HA2     74      LEU    HB2   1083     0.090000     1.0080   ; qtot -4.000
  1084        CT1     74      LEU     CG   1084    -0.090000    12.0110   ; qtot -4.090
  1085        HA1     74      LEU     HG   1085     0.090000     1.0080   ; qtot -4.000
  1086        CT3     74      LEU    CD1   1086    -0.270000    12.0110   ; qtot -4.270
  1087        HA3     74      LEU   HD11   1087     0.090000     1.0080   ; qtot -4.180
  1088        HA3     74      LEU   HD12   1088     0.090000     1.0080   ; qtot -4.090
  1089        HA3     74      LEU   HD13   1089     0.090000     1.0080   ; qtot -4.000
  1090        CT3     74      LEU    CD2   1090    -0.270000    12.0110   ; qtot -4.270
  1091        HA3     74      LEU   HD21   1091     0.090000     1.0080   ; qtot -4.180
  1092        HA3     74      LEU   HD22   1092     0.090000     1.0080   ; qtot -4.090
  1093        HA3     74      LEU   HD23   1093     0.090000     1.0080   ; qtot -4.000
  1094          C     74      LEU      C   1094     0.510000    12.0110   ; qtot -3.490
  1095          O     74      LEU      O   1095    -0.510000    15.9994   ; qtot -4.000
  1096        NH1     75      CYS      N   1096    -0.470000    14.0070   ; qtot -4.470
  1097          H     75      CYS     HN   1097     0.310000     1.0080   ; qtot -4.160
  1098        CT1     75      CYS     CA   1098     0.070000    12.0110   ; qtot -4.090
  1099        HB1     75      CYS     HA   1099     0.090000     1.0080   ; qtot -4.000
  1100        CT2     75      CYS     CB   1100    -0.100000    12.0110   ; qtot -4.100
  1101        HA2     75      CYS    HB1   1101     0.090000     1.0080   ; qtot -4.010
  1102        HA2     75      CYS    HB2   1102     0.090000     1.0080   ; qtot -3.920
  1103         SM     75      CYS     SG   1103    -0.080000    32.0600   ; qtot -4.000
  1104          C     75      CYS      C   1104     0.510000    12.0110   ; qtot -3.490
  1105          O     75      CYS      O   1105    -0.510000    15.9994   ; qtot -4.000
  1106        NH1     76      THR      N   1106    -0.470000    14.0070   ; qtot -4.470
  1107          H     76      THR     HN   1107     0.310000     1.0080   ; qtot -4.160
  1108        CT1     76      THR     CA   1108     0.070000    12.0110   ; qtot -4.090
  1109        HB1     76      THR     HA   1109     0.090000     1.0080   ; qtot -4.000
  1110        CT1     76      THR     CB   1110     0.140000    12.0110   ; qtot -3.860
  1111        HA1     76      THR     HB   1111     0.090000     1.0080   ; qtot -3.770
  1112        OH1     76      THR    OG1   1112    -0.660000    15.9994   ; qtot -4.430
  1113          H     76      THR    HG1   1113     0.430000     1.0080   ; qtot -4.000
  1114        CT3     76      THR    CG2   1114    -0.270000    12.0110   ; qtot -4.270
  1115        HA3     76      THR   HG21   1115     0.090000     1.0080   ; qtot -4.180
  1116        HA3     76      THR   HG22   1116     0.090000     1.0080   ; qtot -4.090
  1117        HA3     76      THR   HG23   1117     0.090000     1.0080   ; qtot -4.000
  1118          C     76      THR      C   1118     0.510000    12.0110   ; qtot -3.490
  1119          O     76      THR      O   1119    -0.510000    15.9994   ; qtot -4.000
  1120        NH1     77      VAL      N   1120    -0.470000    14.0070   ; qtot -4.470
  1121          H     77      VAL     HN   1121     0.310000     1.0080   ; qtot -4.160
  1122        CT1     77      VAL     CA   1122     0.070000    12.0110   ; qtot -4.090
  1123        HB1     77      VAL     HA   1123     0.090000     1.0080   ; qtot -4.000
  1124        CT1     77      VAL     CB   1124    -0.090000    12.0110   ; qtot -4.090
  1125        HA1     77      VAL     HB   1125     0.090000     1.0080   ; qtot -4.000
  1126        CT3     77      VAL    CG1   1126    -0.270000    12.0110   ; qtot -4.270
  1127        HA3     77      VAL   HG11   1127     0.090000     1.0080   ; qtot -4.180
  1128        HA3     77      VAL   HG12   1128     0.090000     1.0080   ; qtot -4.090
  1129        HA3     77      VAL   HG13   1129     0.090000     1.0080   ; qtot -4.000
  1130        CT3     77      VAL    CG2   1130    -0.270000    12.0110   ; qtot -4.270
  1131        HA3     77      VAL   HG21   1131     0.090000     1.0080   ; qtot -4.180
  1132        HA3     77      VAL   HG22   1132     0.090000     1.0080   ; qtot -4.090
  1133        HA3     77      VAL   HG23   1133     0.090000     1.0080   ; qtot -4.000
  1134          C     77      VAL      C   1134     0.510000    12.0110   ; qtot -3.490
  1135          O     77      VAL      O   1135    -0.510000    15.9994   ; qtot -4.000
  1136        NH1     78      ALA      N   1136    -0.470000    14.0070   ; qtot -4.470
  1137          H     78      ALA     HN   1137     0.310000     1.0080   ; qtot -4.160
  1138        CT1     78      ALA     CA   1138     0.070000    12.0110   ; qtot -4.090
  1139        HB1     78      ALA     HA   1139     0.090000     1.0080   ; qtot -4.000
  1140        CT3     78      ALA     CB   1140    -0.270000    12.0110   ; qtot -4.270
  1141        HA3     78      ALA    HB1   1141     0.090000     1.0080   ; qtot -4.180
  1142        HA3     78      ALA    HB2   1142     0.090000     1.0080   ; qtot -4.090
  1143        HA3     78      ALA    HB3   1143     0.090000     1.0080   ; qtot -4.000
  1144          C     78      ALA      C   1144     0.510000    12.0110   ; qtot -3.490
  1145          O     78      ALA      O   1145    -0.510000    15.9994   ; qtot -4.000
  1146        NH1     79      THR      N   1146    -0.470000    14.0070   ; qtot -4.470
  1147          H     79      THR     HN   1147     0.310000     1.0080   ; qtot -4.160
  1148        CT1     79      THR     CA   1148     0.070000    12.0110   ; qtot -4.090
  1149        HB1     79      THR     HA   1149     0.090000     1.0080   ; qtot -4.000
  1150        CT1     79      THR     CB   1150     0.140000    12.0110   ; qtot -3.860
  1151        HA1     79      THR     HB   1151     0.090000     1.0080   ; qtot -3.770
  1152        OH1     79      THR    OG1   1152    -0.660000    15.9994   ; qtot -4.430
  1153          H     79      THR    HG1   1153     0.430000     1.0080   ; qtot -4.000
  1154        CT3     79      THR    CG2   1154    -0.270000    12.0110   ; qtot -4.270
  1155        HA3     79      THR   HG21   1155     0.090000     1.0080   ; qtot -4.180
  1156        HA3     79      THR   HG22   1156     0.090000     1.0080   ; qtot -4.090
  1157        HA3     79      THR   HG23   1157     0.090000     1.0080   ; qtot -4.000
  1158          C     79      THR      C   1158     0.510000    12.0110   ; qtot -3.490
  1159          O     79      THR      O   1159    -0.510000    15.9994   ; qtot -4.000
  1160        NH1     80      LEU      N   1160    -0.470000    14.0070   ; qtot -4.470
  1161          H     80      LEU     HN   1161     0.310000     1.0080   ; qtot -4.160
  1162        CT1     80      LEU     CA   1162     0.070000    12.0110   ; qtot -4.090
  1163        HB1     80      LEU     HA   1163     0.090000     1.0080   ; qtot -4.000
  1164        CT2     80      LEU     CB   1164    -0.180000    12.0110   ; qtot -4.180
  1165        HA2     80      LEU    HB1   1165     0.090000     1.0080   ; qtot -4.090
  1166        HA2     80      LEU    HB2   1166     0.090000     1.0080   ; qtot -4.000
  1167        CT1     80      LEU     CG   1167    -0.090000    12.0110   ; qtot -4.090
  1168        HA1     80      LEU     HG   1168     0.090000     1.0080   ; qtot -4.000
  1169        CT3     80      LEU    CD1   1169    -0.270000    12.0110   ; qtot -4.270
  1170        HA3     80      LEU   HD11   1170     0.090000     1.0080   ; qtot -4.180
  1171        HA3     80      LEU   HD12   1171     0.090000     1.0080   ; qtot -4.090
  1172        HA3     80      LEU   HD13   1172     0.090000     1.0080   ; qtot -4.000
  1173        CT3     80      LEU    CD2   1173    -0.270000    12.0110   ; qtot -4.270
  1174        HA3     80      LEU   HD21   1174     0.090000     1.0080   ; qtot -4.180
  1175        HA3     80      LEU   HD22   1175     0.090000     1.0080   ; qtot -4.090
  1176        HA3     80      LEU   HD23   1176     0.090000     1.0080   ; qtot -4.000
  1177          C     80      LEU      C   1177     0.510000    12.0110   ; qtot -3.490
  1178          O     80      LEU      O   1178    -0.510000    15.9994   ; qtot -4.000
  1179        NH1     81      ARG      N   1179    -0.470000    14.0070   ; qtot -4.470
  1180          H     81      ARG     HN   1180     0.310000     1.0080   ; qtot -4.160
  1181        CT1     81      ARG     CA   1181     0.070000    12.0110   ; qtot -4.090
  1182        HB1     81      ARG     HA   1182     0.090000     1.0080   ; qtot -4.000
  1183        CT2     81      ARG     CB   1183    -0.180000    12.0110   ; qtot -4.180
  1184        HA2     81      ARG    HB1   1184     0.090000     1.0080   ; qtot -4.090
  1185        HA2     81      ARG    HB2   1185     0.090000     1.0080   ; qtot -4.000
  1186        CT2     81      ARG     CG   1186    -0.180000    12.0110   ; qtot -4.180
  1187        HA2     81      ARG    HG1   1187     0.090000     1.0080   ; qtot -4.090
  1188        HA2     81      ARG    HG2   1188     0.090000     1.0080   ; qtot -4.000
  1189        CT2     81      ARG     CD   1189     0.200000    12.0110   ; qtot -3.800
  1190        HA2     81      ARG    HD1   1190     0.090000     1.0080   ; qtot -3.710
  1191        HA2     81      ARG    HD2   1191     0.090000     1.0080   ; qtot -3.620
  1192        NC2     81      ARG     NE   1192    -0.700000    14.0070   ; qtot -4.320
  1193         HC     81      ARG     HE   1193     0.440000     1.0080   ; qtot -3.880
  1194          C     81      ARG     CZ   1194     0.640000    12.0110   ; qtot -3.240
  1195        NC2     81      ARG    NH1   1195    -0.800000    14.0070   ; qtot -4.040
  1196         HC     81      ARG   HH11   1196     0.460000     1.0080   ; qtot -3.580
  1197         HC     81      ARG   HH12   1197     0.460000     1.0080   ; qtot -3.120
  1198        NC2     81      ARG    NH2   1198    -0.800000    14.0070   ; qtot -3.920
  1199         HC     81      ARG   HH21   1199     0.460000     1.0080   ; qtot -3.460
  1200         HC     81      ARG   HH22   1200     0.460000     1.0080   ; qtot -3.000
  1201          C     81      ARG      C   1201     0.510000    12.0110   ; qtot -2.490
  1202          O     81      ARG      O   1202    -0.510000    15.9994   ; qtot -3.000
  1203        NH1     82      GLU      N   1203    -0.470000    14.0070   ; qtot -3.470
  1204          H     82      GLU     HN   1204     0.310000     1.0080   ; qtot -3.160
  1205        CT1     82      GLU     CA   1205     0.070000    12.0110   ; qtot -3.090
  1206        HB1     82      GLU     HA   1206     0.090000     1.0080   ; qtot -3.000
  1207       CT2A     82      GLU     CB   1207    -0.180000    12.0110   ; qtot -3.180
  1208        HA2     82      GLU    HB1   1208     0.090000     1.0080   ; qtot -3.090
  1209        HA2     82      GLU    HB2   1209     0.090000     1.0080   ; qtot -3.000
  1210        CT2     82      GLU     CG   1210    -0.280000    12.0110   ; qtot -3.280
  1211        HA2     82      GLU    HG1   1211     0.090000     1.0080   ; qtot -3.190
  1212        HA2     82      GLU    HG2   1212     0.090000     1.0080   ; qtot -3.100
  1213         CC     82      GLU     CD   1213     0.620000    12.0110   ; qtot -2.480
  1214         OC     82      GLU    OE1   1214    -0.760000    15.9994   ; qtot -3.240
  1215         OC     82      GLU    OE2   1215    -0.760000    15.9994   ; qtot -4.000
  1216          C     82      GLU      C   1216     0.510000    12.0110   ; qtot -3.490
  1217          O     82      GLU      O   1217    -0.510000    15.9994   ; qtot -4.000
  1218        NH1     83      THR      N   1218    -0.470000    14.0070   ; qtot -4.470
  1219          H     83      THR     HN   1219     0.310000     1.0080   ; qtot -4.160
  1220        CT1     83      THR     CA   1220     0.070000    12.0110   ; qtot -4.090
  1221        HB1     83      THR     HA   1221     0.090000     1.0080   ; qtot -4.000
  1222        CT1     83      THR     CB   1222     0.140000    12.0110   ; qtot -3.860
  1223        HA1     83      THR     HB   1223     0.090000     1.0080   ; qtot -3.770
  1224        OH1     83      THR    OG1   1224    -0.660000    15.9994   ; qtot -4.430
  1225          H     83      THR    HG1   1225     0.430000     1.0080   ; qtot -4.000
  1226        CT3     83      THR    CG2   1226    -0.270000    12.0110   ; qtot -4.270
  1227        HA3     83      THR   HG21   1227     0.090000     1.0080   ; qtot -4.180
  1228        HA3     83      THR   HG22   1228     0.090000     1.0080   ; qtot -4.090
  1229        HA3     83      THR   HG23   1229     0.090000     1.0080   ; qtot -4.000
  1230          C     83      THR      C   1230     0.510000    12.0110   ; qtot -3.490
  1231          O     83      THR      O   1231    -0.510000    15.9994   ; qtot -4.000
  1232        NH1     84      TYR      N   1232    -0.470000    14.0070   ; qtot -4.470
  1233          H     84      TYR     HN   1233     0.310000     1.0080   ; qtot -4.160
  1234        CT1     84      TYR     CA   1234     0.070000    12.0110   ; qtot -4.090
  1235        HB1     84      TYR     HA   1235     0.090000     1.0080   ; qtot -4.000
  1236        CT2     84      TYR     CB   1236    -0.180000    12.0110   ; qtot -4.180
  1237        HA2     84      TYR    HB1   1237     0.090000     1.0080   ; qtot -4.090
  1238        HA2     84      TYR    HB2   1238     0.090000     1.0080   ; qtot -4.000
  1239         CA     84      TYR     CG   1239     0.000000    12.0110   ; qtot -4.000
  1240         CA     84      TYR    CD1   1240    -0.115000    12.0110   ; qtot -4.115
  1241         HP     84      TYR    HD1   1241     0.115000     1.0080   ; qtot -4.000
  1242         CA     84      TYR    CE1   1242    -0.115000    12.0110   ; qtot -4.115
  1243         HP     84      TYR    HE1   1243     0.115000     1.0080   ; qtot -4.000
  1244         CA     84      TYR     CZ   1244     0.110000    12.0110   ; qtot -3.890
  1245        OH1     84      TYR     OH   1245    -0.540000    15.9994   ; qtot -4.430
  1246          H     84      TYR     HH   1246     0.430000     1.0080   ; qtot -4.000
  1247         CA     84      TYR    CD2   1247    -0.115000    12.0110   ; qtot -4.115
  1248         HP     84      TYR    HD2   1248     0.115000     1.0080   ; qtot -4.000
  1249         CA     84      TYR    CE2   1249    -0.115000    12.0110   ; qtot -4.115
  1250         HP     84      TYR    HE2   1250     0.115000     1.0080   ; qtot -4.000
  1251          C     84      TYR      C   1251     0.510000    12.0110   ; qtot -3.490
  1252          O     84      TYR      O   1252    -0.510000    15.9994   ; qtot -4.000
  1253        NH1     85      GLY      N   1253    -0.470000    14.0070   ; qtot -4.470
  1254          H     85      GLY     HN   1254     0.310000     1.0080   ; qtot -4.160
  1255        CT2     85      GLY     CA   1255    -0.020000    12.0110   ; qtot -4.180
  1256        HB2     85      GLY    HA1   1256     0.090000     1.0080   ; qtot -4.090
  1257        HB2     85      GLY    HA2   1257     0.090000     1.0080   ; qtot -4.000
  1258          C     85      GLY      C   1258     0.510000    12.0110   ; qtot -3.490
  1259          O     85      GLY      O   1259    -0.510000    15.9994   ; qtot -4.000
  1260        NH1     86      GLU      N   1260    -0.470000    14.0070   ; qtot -4.470
  1261          H     86      GLU     HN   1261     0.310000     1.0080   ; qtot -4.160
  1262        CT1     86      GLU     CA   1262     0.070000    12.0110   ; qtot -4.090
  1263        HB1     86      GLU     HA   1263     0.090000     1.0080   ; qtot -4.000
  1264       CT2A     86      GLU     CB   1264    -0.180000    12.0110   ; qtot -4.180
  1265        HA2     86      GLU    HB1   1265     0.090000     1.0080   ; qtot -4.090
  1266        HA2     86      GLU    HB2   1266     0.090000     1.0080   ; qtot -4.000
  1267        CT2     86      GLU     CG   1267    -0.280000    12.0110   ; qtot -4.280
  1268        HA2     86      GLU    HG1   1268     0.090000     1.0080   ; qtot -4.190
  1269        HA2     86      GLU    HG2   1269     0.090000     1.0080   ; qtot -4.100
  1270         CC     86      GLU     CD   1270     0.620000    12.0110   ; qtot -3.480
  1271         OC     86      GLU    OE1   1271    -0.760000    15.9994   ; qtot -4.240
  1272         OC     86      GLU    OE2   1272    -0.760000    15.9994   ; qtot -5.000
  1273          C     86      GLU      C   1273     0.510000    12.0110   ; qtot -4.490
  1274          O     86      GLU      O   1274    -0.510000    15.9994   ; qtot -5.000
  1275        NH1     87      MET      N   1275    -0.470000    14.0070   ; qtot -5.470
  1276          H     87      MET     HN   1276     0.310000     1.0080   ; qtot -5.160
  1277        CT1     87      MET     CA   1277     0.070000    12.0110   ; qtot -5.090
  1278        HB1     87      MET     HA   1278     0.090000     1.0080   ; qtot -5.000
  1279        CT2     87      MET     CB   1279    -0.180000    12.0110   ; qtot -5.180
  1280        HA2     87      MET    HB1   1280     0.090000     1.0080   ; qtot -5.090
  1281        HA2     87      MET    HB2   1281     0.090000     1.0080   ; qtot -5.000
  1282        CT2     87      MET     CG   1282    -0.140000    12.0110   ; qtot -5.140
  1283        HA2     87      MET    HG1   1283     0.090000     1.0080   ; qtot -5.050
  1284        HA2     87      MET    HG2   1284     0.090000     1.0080   ; qtot -4.960
  1285          S     87      MET     SD   1285    -0.090000    32.0600   ; qtot -5.050
  1286        CT3     87      MET     CE   1286    -0.220000    12.0110   ; qtot -5.270
  1287        HA3     87      MET    HE1   1287     0.090000     1.0080   ; qtot -5.180
  1288        HA3     87      MET    HE2   1288     0.090000     1.0080   ; qtot -5.090
  1289        HA3     87      MET    HE3   1289     0.090000     1.0080   ; qtot -5.000
  1290          C     87      MET      C   1290     0.510000    12.0110   ; qtot -4.490
  1291          O     87      MET      O   1291    -0.510000    15.9994   ; qtot -5.000
  1292        NH1     88      ALA      N   1292    -0.470000    14.0070   ; qtot -5.470
  1293          H     88      ALA     HN   1293     0.310000     1.0080   ; qtot -5.160
  1294        CT1     88      ALA     CA   1294     0.070000    12.0110   ; qtot -5.090
  1295        HB1     88      ALA     HA   1295     0.090000     1.0080   ; qtot -5.000
  1296        CT3     88      ALA     CB   1296    -0.270000    12.0110   ; qtot -5.270
  1297        HA3     88      ALA    HB1   1297     0.090000     1.0080   ; qtot -5.180
  1298        HA3     88      ALA    HB2   1298     0.090000     1.0080   ; qtot -5.090
  1299        HA3     88      ALA    HB3   1299     0.090000     1.0080   ; qtot -5.000
  1300          C     88      ALA      C   1300     0.510000    12.0110   ; qtot -4.490
  1301          O     88      ALA      O   1301    -0.510000    15.9994   ; qtot -5.000
  1302        NH1     89      ASP      N   1302    -0.470000    14.0070   ; qtot -5.470
  1303          H     89      ASP     HN   1303     0.310000     1.0080   ; qtot -5.160
  1304        CT1     89      ASP     CA   1304     0.070000    12.0110   ; qtot -5.090
  1305        HB1     89      ASP     HA   1305     0.090000     1.0080   ; qtot -5.000
  1306       CT2A     89      ASP     CB   1306    -0.280000    12.0110   ; qtot -5.280
  1307        HA2     89      ASP    HB1   1307     0.090000     1.0080   ; qtot -5.190
  1308        HA2     89      ASP    HB2   1308     0.090000     1.0080   ; qtot -5.100
  1309         CC     89      ASP     CG   1309     0.620000    12.0110   ; qtot -4.480
  1310         OC     89      ASP    OD1   1310    -0.760000    15.9994   ; qtot -5.240
  1311         OC     89      ASP    OD2   1311    -0.760000    15.9994   ; qtot -6.000
  1312          C     89      ASP      C   1312     0.510000    12.0110   ; qtot -5.490
  1313          O     89      ASP      O   1313    -0.510000    15.9994   ; qtot -6.000
  1314        NH1     90      CYS      N   1314    -0.470000    14.0070   ; qtot -6.470
  1315          H     90      CYS     HN   1315     0.310000     1.0080   ; qtot -6.160
  1316        CT1     90      CYS     CA   1316     0.070000    12.0110   ; qtot -6.090
  1317        HB1     90      CYS     HA   1317     0.090000     1.0080   ; qtot -6.000
  1318        CT2     90      CYS     CB   1318    -0.100000    12.0110   ; qtot -6.100
  1319        HA2     90      CYS    HB1   1319     0.090000     1.0080   ; qtot -6.010
  1320        HA2     90      CYS    HB2   1320     0.090000     1.0080   ; qtot -5.920
  1321         SM     90      CYS     SG   1321    -0.080000    32.0600   ; qtot -6.000
  1322          C     90      CYS      C   1322     0.510000    12.0110   ; qtot -5.490
  1323          O     90      CYS      O   1323    -0.510000    15.9994   ; qtot -6.000
  1324        NH1     91      CYS      N   1324    -0.470000    14.0070   ; qtot -6.470
  1325          H     91      CYS     HN   1325     0.310000     1.0080   ; qtot -6.160
  1326        CT1     91      CYS     CA   1326     0.070000    12.0110   ; qtot -6.090
  1327        HB1     91      CYS     HA   1327     0.090000     1.0080   ; qtot -6.000
  1328        CT2     91      CYS     CB   1328    -0.100000    12.0110   ; qtot -6.100
  1329        HA2     91      CYS    HB1   1329     0.090000     1.0080   ; qtot -6.010
  1330        HA2     91      CYS    HB2   1330     0.090000     1.0080   ; qtot -5.920
  1331         SM     91      CYS     SG   1331    -0.080000    32.0600   ; qtot -6.000
  1332          C     91      CYS      C   1332     0.510000    12.0110   ; qtot -5.490
  1333          O     91      CYS      O   1333    -0.510000    15.9994   ; qtot -6.000
  1334        NH1     92      ALA      N   1334    -0.470000    14.0070   ; qtot -6.470
  1335          H     92      ALA     HN   1335     0.310000     1.0080   ; qtot -6.160
  1336        CT1     92      ALA     CA   1336     0.070000    12.0110   ; qtot -6.090
  1337        HB1     92      ALA     HA   1337     0.090000     1.0080   ; qtot -6.000
  1338        CT3     92      ALA     CB   1338    -0.270000    12.0110   ; qtot -6.270
  1339        HA3     92      ALA    HB1   1339     0.090000     1.0080   ; qtot -6.180
  1340        HA3     92      ALA    HB2   1340     0.090000     1.0080   ; qtot -6.090
  1341        HA3     92      ALA    HB3   1341     0.090000     1.0080   ; qtot -6.000
  1342          C     92      ALA      C   1342     0.510000    12.0110   ; qtot -5.490
  1343          O     92      ALA      O   1343    -0.510000    15.9994   ; qtot -6.000
  1344        NH1     93      LYS      N   1344    -0.470000    14.0070   ; qtot -6.470
  1345          H     93      LYS     HN   1345     0.310000     1.0080   ; qtot -6.160
  1346        CT1     93      LYS     CA   1346     0.070000    12.0110   ; qtot -6.090
  1347        HB1     93      LYS     HA   1347     0.090000     1.0080   ; qtot -6.000
  1348        CT2     93      LYS     CB   1348    -0.180000    12.0110   ; qtot -6.180
  1349        HA2     93      LYS    HB1   1349     0.090000     1.0080   ; qtot -6.090
  1350        HA2     93      LYS    HB2   1350     0.090000     1.0080   ; qtot -6.000
  1351        CT2     93      LYS     CG   1351    -0.180000    12.0110   ; qtot -6.180
  1352        HA2     93      LYS    HG1   1352     0.090000     1.0080   ; qtot -6.090
  1353        HA2     93      LYS    HG2   1353     0.090000     1.0080   ; qtot -6.000
  1354        CT2     93      LYS     CD   1354    -0.180000    12.0110   ; qtot -6.180
  1355        HA2     93      LYS    HD1   1355     0.090000     1.0080   ; qtot -6.090
  1356        HA2     93      LYS    HD2   1356     0.090000     1.0080   ; qtot -6.000
  1357        CT2     93      LYS     CE   1357     0.210000    12.0110   ; qtot -5.790
  1358        HA2     93      LYS    HE1   1358     0.050000     1.0080   ; qtot -5.740
  1359        HA2     93      LYS    HE2   1359     0.050000     1.0080   ; qtot -5.690
  1360        NH3     93      LYS     NZ   1360    -0.300000    14.0070   ; qtot -5.990
  1361         HC     93      LYS    HZ1   1361     0.330000     1.0080   ; qtot -5.660
  1362         HC     93      LYS    HZ2   1362     0.330000     1.0080   ; qtot -5.330
  1363         HC     93      LYS    HZ3   1363     0.330000     1.0080   ; qtot -5.000
  1364          C     93      LYS      C   1364     0.510000    12.0110   ; qtot -4.490
  1365          O     93      LYS      O   1365    -0.510000    15.9994   ; qtot -5.000
  1366        NH1     94      GLN      N   1366    -0.470000    14.0070   ; qtot -5.470
  1367          H     94      GLN     HN   1367     0.310000     1.0080   ; qtot -5.160
  1368        CT1     94      GLN     CA   1368     0.070000    12.0110   ; qtot -5.090
  1369        HB1     94      GLN     HA   1369     0.090000     1.0080   ; qtot -5.000
  1370        CT2     94      GLN     CB   1370    -0.180000    12.0110   ; qtot -5.180
  1371        HA2     94      GLN    HB1   1371     0.090000     1.0080   ; qtot -5.090
  1372        HA2     94      GLN    HB2   1372     0.090000     1.0080   ; qtot -5.000
  1373        CT2     94      GLN     CG   1373    -0.180000    12.0110   ; qtot -5.180
  1374        HA2     94      GLN    HG1   1374     0.090000     1.0080   ; qtot -5.090
  1375        HA2     94      GLN    HG2   1375     0.090000     1.0080   ; qtot -5.000
  1376         CC     94      GLN     CD   1376     0.550000    12.0110   ; qtot -4.450
  1377          O     94      GLN    OE1   1377    -0.550000    15.9994   ; qtot -5.000
  1378        NH2     94      GLN    NE2   1378    -0.620000    14.0070   ; qtot -5.620
  1379          H     94      GLN   HE21   1379     0.320000     1.0080   ; qtot -5.300
  1380          H     94      GLN   HE22   1380     0.300000     1.0080   ; qtot -5.000
  1381          C     94      GLN      C   1381     0.510000    12.0110   ; qtot -4.490
  1382          O     94      GLN      O   1382    -0.510000    15.9994   ; qtot -5.000
  1383        NH1     95      GLU      N   1383    -0.470000    14.0070   ; qtot -5.470
  1384          H     95      GLU     HN   1384     0.310000     1.0080   ; qtot -5.160
  1385        CT1     95      GLU     CA   1385     0.070000    12.0110   ; qtot -5.090
  1386        HB1     95      GLU     HA   1386     0.090000     1.0080   ; qtot -5.000
  1387       CT2A     95      GLU     CB   1387    -0.180000    12.0110   ; qtot -5.180
  1388        HA2     95      GLU    HB1   1388     0.090000     1.0080   ; qtot -5.090
  1389        HA2     95      GLU    HB2   1389     0.090000     1.0080   ; qtot -5.000
  1390        CT2     95      GLU     CG   1390    -0.280000    12.0110   ; qtot -5.280
  1391        HA2     95      GLU    HG1   1391     0.090000     1.0080   ; qtot -5.190
  1392        HA2     95      GLU    HG2   1392     0.090000     1.0080   ; qtot -5.100
  1393         CC     95      GLU     CD   1393     0.620000    12.0110   ; qtot -4.480
  1394         OC     95      GLU    OE1   1394    -0.760000    15.9994   ; qtot -5.240
  1395         OC     95      GLU    OE2   1395    -0.760000    15.9994   ; qtot -6.000
  1396          C     95      GLU      C   1396     0.510000    12.0110   ; qtot -5.490
  1397          O     95      GLU      O   1397    -0.510000    15.9994   ; qtot -6.000
  1398          N     96      PRO      N   1398    -0.290000    14.0070   ; qtot -6.290
  1399        CP3     96      PRO     CD   1399     0.000000    12.0110   ; qtot -6.290
  1400        HA2     96      PRO    HD1   1400     0.090000     1.0080   ; qtot -6.200
  1401        HA2     96      PRO    HD2   1401     0.090000     1.0080   ; qtot -6.110
  1402        CP1     96      PRO     CA   1402     0.020000    12.0110   ; qtot -6.090
  1403        HB1     96      PRO     HA   1403     0.090000     1.0080   ; qtot -6.000
  1404        CP2     96      PRO     CB   1404    -0.180000    12.0110   ; qtot -6.180
  1405        HA2     96      PRO    HB1   1405     0.090000     1.0080   ; qtot -6.090
  1406        HA2     96      PRO    HB2   1406     0.090000     1.0080   ; qtot -6.000
  1407        CP2     96      PRO     CG   1407    -0.180000    12.0110   ; qtot -6.180
  1408        HA2     96      PRO    HG1   1408     0.090000     1.0080   ; qtot -6.090
  1409        HA2     96      PRO    HG2   1409     0.090000     1.0080   ; qtot -6.000
  1410          C     96      PRO      C   1410     0.510000    12.0110   ; qtot -5.490
  1411          O     96      PRO      O   1411    -0.510000    15.9994   ; qtot -6.000
  1412        NH1     97      GLU      N   1412    -0.470000    14.0070   ; qtot -6.470
  1413          H     97      GLU     HN   1413     0.310000     1.0080   ; qtot -6.160
  1414        CT1     97      GLU     CA   1414     0.070000    12.0110   ; qtot -6.090
  1415        HB1     97      GLU     HA   1415     0.090000     1.0080   ; qtot -6.000
  1416       CT2A     97      GLU     CB   1416    -0.180000    12.0110   ; qtot -6.180
  1417        HA2     97      GLU    HB1   1417     0.090000     1.0080   ; qtot -6.090
  1418        HA2     97      GLU    HB2   1418     0.090000     1.0080   ; qtot -6.000
  1419        CT2     97      GLU     CG   1419    -0.280000    12.0110   ; qtot -6.280
  1420        HA2     97      GLU    HG1   1420     0.090000     1.0080   ; qtot -6.190
  1421        HA2     97      GLU    HG2   1421     0.090000     1.0080   ; qtot -6.100
  1422         CC     97      GLU     CD   1422     0.620000    12.0110   ; qtot -5.480
  1423         OC     97      GLU    OE1   1423    -0.760000    15.9994   ; qtot -6.240
  1424         OC     97      GLU    OE2   1424    -0.760000    15.9994   ; qtot -7.000
  1425          C     97      GLU      C   1425     0.510000    12.0110   ; qtot -6.490
  1426          O     97      GLU      O   1426    -0.510000    15.9994   ; qtot -7.000
  1427        NH1     98      ARG      N   1427    -0.470000    14.0070   ; qtot -7.470
  1428          H     98      ARG     HN   1428     0.310000     1.0080   ; qtot -7.160
  1429        CT1     98      ARG     CA   1429     0.070000    12.0110   ; qtot -7.090
  1430        HB1     98      ARG     HA   1430     0.090000     1.0080   ; qtot -7.000
  1431        CT2     98      ARG     CB   1431    -0.180000    12.0110   ; qtot -7.180
  1432        HA2     98      ARG    HB1   1432     0.090000     1.0080   ; qtot -7.090
  1433        HA2     98      ARG    HB2   1433     0.090000     1.0080   ; qtot -7.000
  1434        CT2     98      ARG     CG   1434    -0.180000    12.0110   ; qtot -7.180
  1435        HA2     98      ARG    HG1   1435     0.090000     1.0080   ; qtot -7.090
  1436        HA2     98      ARG    HG2   1436     0.090000     1.0080   ; qtot -7.000
  1437        CT2     98      ARG     CD   1437     0.200000    12.0110   ; qtot -6.800
  1438        HA2     98      ARG    HD1   1438     0.090000     1.0080   ; qtot -6.710
  1439        HA2     98      ARG    HD2   1439     0.090000     1.0080   ; qtot -6.620
  1440        NC2     98      ARG     NE   1440    -0.700000    14.0070   ; qtot -7.320
  1441         HC     98      ARG     HE   1441     0.440000     1.0080   ; qtot -6.880
  1442          C     98      ARG     CZ   1442     0.640000    12.0110   ; qtot -6.240
  1443        NC2     98      ARG    NH1   1443    -0.800000    14.0070   ; qtot -7.040
  1444         HC     98      ARG   HH11   1444     0.460000     1.0080   ; qtot -6.580
  1445         HC     98      ARG   HH12   1445     0.460000     1.0080   ; qtot -6.120
  1446        NC2     98      ARG    NH2   1446    -0.800000    14.0070   ; qtot -6.920
  1447         HC     98      ARG   HH21   1447     0.460000     1.0080   ; qtot -6.460
  1448         HC     98      ARG   HH22   1448     0.460000     1.0080   ; qtot -6.000
  1449          C     98      ARG      C   1449     0.510000    12.0110   ; qtot -5.490
  1450          O     98      ARG      O   1450    -0.510000    15.9994   ; qtot -6.000
  1451        NH1     99      ASN      N   1451    -0.470000    14.0070   ; qtot -6.470
  1452          H     99      ASN     HN   1452     0.310000     1.0080   ; qtot -6.160
  1453        CT1     99      ASN     CA   1453     0.070000    12.0110   ; qtot -6.090
  1454        HB1     99      ASN     HA   1454     0.090000     1.0080   ; qtot -6.000
  1455        CT2     99      ASN     CB   1455    -0.180000    12.0110   ; qtot -6.180
  1456        HA2     99      ASN    HB1   1456     0.090000     1.0080   ; qtot -6.090
  1457        HA2     99      ASN    HB2   1457     0.090000     1.0080   ; qtot -6.000
  1458         CC     99      ASN     CG   1458     0.550000    12.0110   ; qtot -5.450
  1459          O     99      ASN    OD1   1459    -0.550000    15.9994   ; qtot -6.000
  1460        NH2     99      ASN    ND2   1460    -0.620000    14.0070   ; qtot -6.620
  1461          H     99      ASN   HD21   1461     0.320000     1.0080   ; qtot -6.300
  1462          H     99      ASN   HD22   1462     0.300000     1.0080   ; qtot -6.000
  1463          C     99      ASN      C   1463     0.510000    12.0110   ; qtot -5.490
  1464          O     99      ASN      O   1464    -0.510000    15.9994   ; qtot -6.000
  1465        NH1    100      GLU      N   1465    -0.470000    14.0070   ; qtot -6.470
  1466          H    100      GLU     HN   1466     0.310000     1.0080   ; qtot -6.160
  1467        CT1    100      GLU     CA   1467     0.070000    12.0110   ; qtot -6.090
  1468        HB1    100      GLU     HA   1468     0.090000     1.0080   ; qtot -6.000
  1469       CT2A    100      GLU     CB   1469    -0.180000    12.0110   ; qtot -6.180
  1470        HA2    100      GLU    HB1   1470     0.090000     1.0080   ; qtot -6.090
  1471        HA2    100      GLU    HB2   1471     0.090000     1.0080   ; qtot -6.000
  1472        CT2    100      GLU     CG   1472    -0.280000    12.0110   ; qtot -6.280
  1473        HA2    100      GLU    HG1   1473     0.090000     1.0080   ; qtot -6.190
  1474        HA2    100      GLU    HG2   1474     0.090000     1.0080   ; qtot -6.100
  1475         CC    100      GLU     CD   1475     0.620000    12.0110   ; qtot -5.480
  1476         OC    100      GLU    OE1   1476    -0.760000    15.9994   ; qtot -6.240
  1477         OC    100      GLU    OE2   1477    -0.760000    15.9994   ; qtot -7.000
  1478          C    100      GLU      C   1478     0.510000    12.0110   ; qtot -6.490
  1479          O    100      GLU      O   1479    -0.510000    15.9994   ; qtot -7.000
  1480        NH1    101      CYS      N   1480    -0.470000    14.0070   ; qtot -7.470
  1481          H    101      CYS     HN   1481     0.310000     1.0080   ; qtot -7.160
  1482        CT1    101      CYS     CA   1482     0.070000    12.0110   ; qtot -7.090
  1483        HB1    101      CYS     HA   1483     0.090000     1.0080   ; qtot -7.000
  1484        CT2    101      CYS     CB   1484    -0.100000    12.0110   ; qtot -7.100
  1485        HA2    101      CYS    HB1   1485     0.090000     1.0080   ; qtot -7.010
  1486        HA2    101      CYS    HB2   1486     0.090000     1.0080   ; qtot -6.920
  1487         SM    101      CYS     SG   1487    -0.080000    32.0600   ; qtot -7.000
  1488          C    101      CYS      C   1488     0.510000    12.0110   ; qtot -6.490
  1489          O    101      CYS      O   1489    -0.510000    15.9994   ; qtot -7.000
  1490        NH1    102      PHE      N   1490    -0.470000    14.0070   ; qtot -7.470
  1491          H    102      PHE     HN   1491     0.310000     1.0080   ; qtot -7.160
  1492        CT1    102      PHE     CA   1492     0.070000    12.0110   ; qtot -7.090
  1493        HB1    102      PHE     HA   1493     0.090000     1.0080   ; qtot -7.000
  1494        CT2    102      PHE     CB   1494    -0.180000    12.0110   ; qtot -7.180
  1495        HA2    102      PHE    HB1   1495     0.090000     1.0080   ; qtot -7.090
  1496        HA2    102      PHE    HB2   1496     0.090000     1.0080   ; qtot -7.000
  1497         CA    102      PHE     CG   1497     0.000000    12.0110   ; qtot -7.000
  1498         CA    102      PHE    CD1   1498    -0.115000    12.0110   ; qtot -7.115
  1499         HP    102      PHE    HD1   1499     0.115000     1.0080   ; qtot -7.000
  1500         CA    102      PHE    CE1   1500    -0.115000    12.0110   ; qtot -7.115
  1501         HP    102      PHE    HE1   1501     0.115000     1.0080   ; qtot -7.000
  1502         CA    102      PHE     CZ   1502    -0.115000    12.0110   ; qtot -7.115
  1503         HP    102      PHE     HZ   1503     0.115000     1.0080   ; qtot -7.000
  1504         CA    102      PHE    CD2   1504    -0.115000    12.0110   ; qtot -7.115
  1505         HP    102      PHE    HD2   1505     0.115000     1.0080   ; qtot -7.000
  1506         CA    102      PHE    CE2   1506    -0.115000    12.0110   ; qtot -7.115
  1507         HP    102      PHE    HE2   1507     0.115000     1.0080   ; qtot -7.000
  1508          C    102      PHE      C   1508     0.510000    12.0110   ; qtot -6.490
  1509          O    102      PHE      O   1509    -0.510000    15.9994   ; qtot -7.000
  1510        NH1    103      LEU      N   1510    -0.470000    14.0070   ; qtot -7.470
  1511          H    103      LEU     HN   1511     0.310000     1.0080   ; qtot -7.160
  1512        CT1    103      LEU     CA   1512     0.070000    12.0110   ; qtot -7.090
  1513        HB1    103      LEU     HA   1513     0.090000     1.0080   ; qtot -7.000
  1514        CT2    103      LEU     CB   1514    -0.180000    12.0110   ; qtot -7.180
  1515        HA2    103      LEU    HB1   1515     0.090000     1.0080   ; qtot -7.090
  1516        HA2    103      LEU    HB2   1516     0.090000     1.0080   ; qtot -7.000
  1517        CT1    103      LEU     CG   1517    -0.090000    12.0110   ; qtot -7.090
  1518        HA1    103      LEU     HG   1518     0.090000     1.0080   ; qtot -7.000
  1519        CT3    103      LEU    CD1   1519    -0.270000    12.0110   ; qtot -7.270
  1520        HA3    103      LEU   HD11   1520     0.090000     1.0080   ; qtot -7.180
  1521        HA3    103      LEU   HD12   1521     0.090000     1.0080   ; qtot -7.090
  1522        HA3    103      LEU   HD13   1522     0.090000     1.0080   ; qtot -7.000
  1523        CT3    103      LEU    CD2   1523    -0.270000    12.0110   ; qtot -7.270
  1524        HA3    103      LEU   HD21   1524     0.090000     1.0080   ; qtot -7.180
  1525        HA3    103      LEU   HD22   1525     0.090000     1.0080   ; qtot -7.090
  1526        HA3    103      LEU   HD23   1526     0.090000     1.0080   ; qtot -7.000
  1527          C    103      LEU      C   1527     0.510000    12.0110   ; qtot -6.490
  1528          O    103      LEU      O   1528    -0.510000    15.9994   ; qtot -7.000
  1529        NH1    104      GLN      N   1529    -0.470000    14.0070   ; qtot -7.470
  1530          H    104      GLN     HN   1530     0.310000     1.0080   ; qtot -7.160
  1531        CT1    104      GLN     CA   1531     0.070000    12.0110   ; qtot -7.090
  1532        HB1    104      GLN     HA   1532     0.090000     1.0080   ; qtot -7.000
  1533        CT2    104      GLN     CB   1533    -0.180000    12.0110   ; qtot -7.180
  1534        HA2    104      GLN    HB1   1534     0.090000     1.0080   ; qtot -7.090
  1535        HA2    104      GLN    HB2   1535     0.090000     1.0080   ; qtot -7.000
  1536        CT2    104      GLN     CG   1536    -0.180000    12.0110   ; qtot -7.180
  1537        HA2    104      GLN    HG1   1537     0.090000     1.0080   ; qtot -7.090
  1538        HA2    104      GLN    HG2   1538     0.090000     1.0080   ; qtot -7.000
  1539         CC    104      GLN     CD   1539     0.550000    12.0110   ; qtot -6.450
  1540          O    104      GLN    OE1   1540    -0.550000    15.9994   ; qtot -7.000
  1541        NH2    104      GLN    NE2   1541    -0.620000    14.0070   ; qtot -7.620
  1542          H    104      GLN   HE21   1542     0.320000     1.0080   ; qtot -7.300
  1543          H    104      GLN   HE22   1543     0.300000     1.0080   ; qtot -7.000
  1544          C    104      GLN      C   1544     0.510000    12.0110   ; qtot -6.490
  1545          O    104      GLN      O   1545    -0.510000    15.9994   ; qtot -7.000
  1546        NH1    105      HSD      N   1546    -0.470000    14.0070   ; qtot -7.470
  1547          H    105      HSD     HN   1547     0.310000     1.0080   ; qtot -7.160
  1548        CT1    105      HSD     CA   1548     0.070000    12.0110   ; qtot -7.090
  1549        HB1    105      HSD     HA   1549     0.090000     1.0080   ; qtot -7.000
  1550        CT2    105      HSD     CB   1550    -0.090000    12.0110   ; qtot -7.090
  1551        HA2    105      HSD    HB1   1551     0.090000     1.0080   ; qtot -7.000
  1552        HA2    105      HSD    HB2   1552     0.090000     1.0080   ; qtot -6.910
  1553        NR1    105      HSD    ND1   1553    -0.360000    14.0070   ; qtot -7.270
  1554          H    105      HSD    HD1   1554     0.320000     1.0080   ; qtot -6.950
  1555       CPH1    105      HSD     CG   1555    -0.050000    12.0110   ; qtot -7.000
  1556       CPH2    105      HSD    CE1   1556     0.250000    12.0110   ; qtot -6.750
  1557        HR1    105      HSD    HE1   1557     0.130000     1.0080   ; qtot -6.620
  1558        NR2    105      HSD    NE2   1558    -0.700000    14.0070   ; qtot -7.320
  1559       CPH1    105      HSD    CD2   1559     0.220000    12.0110   ; qtot -7.100
  1560        HR3    105      HSD    HD2   1560     0.100000     1.0080   ; qtot -7.000
  1561          C    105      HSD      C   1561     0.510000    12.0110   ; qtot -6.490
  1562          O    105      HSD      O   1562    -0.510000    15.9994   ; qtot -7.000
  1563        NH1    106      LYS      N   1563    -0.470000    14.0070   ; qtot -7.470
  1564          H    106      LYS     HN   1564     0.310000     1.0080   ; qtot -7.160
  1565        CT1    106      LYS     CA   1565     0.070000    12.0110   ; qtot -7.090
  1566        HB1    106      LYS     HA   1566     0.090000     1.0080   ; qtot -7.000
  1567        CT2    106      LYS     CB   1567    -0.180000    12.0110   ; qtot -7.180
  1568        HA2    106      LYS    HB1   1568     0.090000     1.0080   ; qtot -7.090
  1569        HA2    106      LYS    HB2   1569     0.090000     1.0080   ; qtot -7.000
  1570        CT2    106      LYS     CG   1570    -0.180000    12.0110   ; qtot -7.180
  1571        HA2    106      LYS    HG1   1571     0.090000     1.0080   ; qtot -7.090
  1572        HA2    106      LYS    HG2   1572     0.090000     1.0080   ; qtot -7.000
  1573        CT2    106      LYS     CD   1573    -0.180000    12.0110   ; qtot -7.180
  1574        HA2    106      LYS    HD1   1574     0.090000     1.0080   ; qtot -7.090
  1575        HA2    106      LYS    HD2   1575     0.090000     1.0080   ; qtot -7.000
  1576        CT2    106      LYS     CE   1576     0.210000    12.0110   ; qtot -6.790
  1577        HA2    106      LYS    HE1   1577     0.050000     1.0080   ; qtot -6.740
  1578        HA2    106      LYS    HE2   1578     0.050000     1.0080   ; qtot -6.690
  1579        NH3    106      LYS     NZ   1579    -0.300000    14.0070   ; qtot -6.990
  1580         HC    106      LYS    HZ1   1580     0.330000     1.0080   ; qtot -6.660
  1581         HC    106      LYS    HZ2   1581     0.330000     1.0080   ; qtot -6.330
  1582         HC    106      LYS    HZ3   1582     0.330000     1.0080   ; qtot -6.000
  1583          C    106      LYS      C   1583     0.510000    12.0110   ; qtot -5.490
  1584          O    106      LYS      O   1584    -0.510000    15.9994   ; qtot -6.000
  1585        NH1    107      ASP      N   1585    -0.470000    14.0070   ; qtot -6.470
  1586          H    107      ASP     HN   1586     0.310000     1.0080   ; qtot -6.160
  1587        CT1    107      ASP     CA   1587     0.070000    12.0110   ; qtot -6.090
  1588        HB1    107      ASP     HA   1588     0.090000     1.0080   ; qtot -6.000
  1589       CT2A    107      ASP     CB   1589    -0.280000    12.0110   ; qtot -6.280
  1590        HA2    107      ASP    HB1   1590     0.090000     1.0080   ; qtot -6.190
  1591        HA2    107      ASP    HB2   1591     0.090000     1.0080   ; qtot -6.100
  1592         CC    107      ASP     CG   1592     0.620000    12.0110   ; qtot -5.480
  1593         OC    107      ASP    OD1   1593    -0.760000    15.9994   ; qtot -6.240
  1594         OC    107      ASP    OD2   1594    -0.760000    15.9994   ; qtot -7.000
  1595          C    107      ASP      C   1595     0.510000    12.0110   ; qtot -6.490
  1596          O    107      ASP      O   1596    -0.510000    15.9994   ; qtot -7.000
  1597        NH1    108      ASP      N   1597    -0.470000    14.0070   ; qtot -7.470
  1598          H    108      ASP     HN   1598     0.310000     1.0080   ; qtot -7.160
  1599        CT1    108      ASP     CA   1599     0.070000    12.0110   ; qtot -7.090
  1600        HB1    108      ASP     HA   1600     0.090000     1.0080   ; qtot -7.000
  1601       CT2A    108      ASP     CB   1601    -0.280000    12.0110   ; qtot -7.280
  1602        HA2    108      ASP    HB1   1602     0.090000     1.0080   ; qtot -7.190
  1603        HA2    108      ASP    HB2   1603     0.090000     1.0080   ; qtot -7.100
  1604         CC    108      ASP     CG   1604     0.620000    12.0110   ; qtot -6.480
  1605         OC    108      ASP    OD1   1605    -0.760000    15.9994   ; qtot -7.240
  1606         OC    108      ASP    OD2   1606    -0.760000    15.9994   ; qtot -8.000
  1607          C    108      ASP      C   1607     0.510000    12.0110   ; qtot -7.490
  1608          O    108      ASP      O   1608    -0.510000    15.9994   ; qtot -8.000
  1609        NH1    109      ASN      N   1609    -0.470000    14.0070   ; qtot -8.470
  1610          H    109      ASN     HN   1610     0.310000     1.0080   ; qtot -8.160
  1611        CT1    109      ASN     CA   1611     0.070000    12.0110   ; qtot -8.090
  1612        HB1    109      ASN     HA   1612     0.090000     1.0080   ; qtot -8.000
  1613        CT2    109      ASN     CB   1613    -0.180000    12.0110   ; qtot -8.180
  1614        HA2    109      ASN    HB1   1614     0.090000     1.0080   ; qtot -8.090
  1615        HA2    109      ASN    HB2   1615     0.090000     1.0080   ; qtot -8.000
  1616         CC    109      ASN     CG   1616     0.550000    12.0110   ; qtot -7.450
  1617          O    109      ASN    OD1   1617    -0.550000    15.9994   ; qtot -8.000
  1618        NH2    109      ASN    ND2   1618    -0.620000    14.0070   ; qtot -8.620
  1619          H    109      ASN   HD21   1619     0.320000     1.0080   ; qtot -8.300
  1620          H    109      ASN   HD22   1620     0.300000     1.0080   ; qtot -8.000
  1621          C    109      ASN      C   1621     0.510000    12.0110   ; qtot -7.490
  1622          O    109      ASN      O   1622    -0.510000    15.9994   ; qtot -8.000
  1623          N    110      PRO      N   1623    -0.290000    14.0070   ; qtot -8.290
  1624        CP3    110      PRO     CD   1624     0.000000    12.0110   ; qtot -8.290
  1625        HA2    110      PRO    HD1   1625     0.090000     1.0080   ; qtot -8.200
  1626        HA2    110      PRO    HD2   1626     0.090000     1.0080   ; qtot -8.110
  1627        CP1    110      PRO     CA   1627     0.020000    12.0110   ; qtot -8.090
  1628        HB1    110      PRO     HA   1628     0.090000     1.0080   ; qtot -8.000
  1629        CP2    110      PRO     CB   1629    -0.180000    12.0110   ; qtot -8.180
  1630        HA2    110      PRO    HB1   1630     0.090000     1.0080   ; qtot -8.090
  1631        HA2    110      PRO    HB2   1631     0.090000     1.0080   ; qtot -8.000
  1632        CP2    110      PRO     CG   1632    -0.180000    12.0110   ; qtot -8.180
  1633        HA2    110      PRO    HG1   1633     0.090000     1.0080   ; qtot -8.090
  1634        HA2    110      PRO    HG2   1634     0.090000     1.0080   ; qtot -8.000
  1635          C    110      PRO      C   1635     0.510000    12.0110   ; qtot -7.490
  1636          O    110      PRO      O   1636    -0.510000    15.9994   ; qtot -8.000
  1637        NH1    111      ASN      N   1637    -0.470000    14.0070   ; qtot -8.470
  1638          H    111      ASN     HN   1638     0.310000     1.0080   ; qtot -8.160
  1639        CT1    111      ASN     CA   1639     0.070000    12.0110   ; qtot -8.090
  1640        HB1    111      ASN     HA   1640     0.090000     1.0080   ; qtot -8.000
  1641        CT2    111      ASN     CB   1641    -0.180000    12.0110   ; qtot -8.180
  1642        HA2    111      ASN    HB1   1642     0.090000     1.0080   ; qtot -8.090
  1643        HA2    111      ASN    HB2   1643     0.090000     1.0080   ; qtot -8.000
  1644         CC    111      ASN     CG   1644     0.550000    12.0110   ; qtot -7.450
  1645          O    111      ASN    OD1   1645    -0.550000    15.9994   ; qtot -8.000
  1646        NH2    111      ASN    ND2   1646    -0.620000    14.0070   ; qtot -8.620
  1647          H    111      ASN   HD21   1647     0.320000     1.0080   ; qtot -8.300
  1648          H    111      ASN   HD22   1648     0.300000     1.0080   ; qtot -8.000
  1649          C    111      ASN      C   1649     0.510000    12.0110   ; qtot -7.490
  1650          O    111      ASN      O   1650    -0.510000    15.9994   ; qtot -8.000
  1651        NH1    112      LEU      N   1651    -0.470000    14.0070   ; qtot -8.470
  1652          H    112      LEU     HN   1652     0.310000     1.0080   ; qtot -8.160
  1653        CT1    112      LEU     CA   1653     0.070000    12.0110   ; qtot -8.090
  1654        HB1    112      LEU     HA   1654     0.090000     1.0080   ; qtot -8.000
  1655        CT2    112      LEU     CB   1655    -0.180000    12.0110   ; qtot -8.180
  1656        HA2    112      LEU    HB1   1656     0.090000     1.0080   ; qtot -8.090
  1657        HA2    112      LEU    HB2   1657     0.090000     1.0080   ; qtot -8.000
  1658        CT1    112      LEU     CG   1658    -0.090000    12.0110   ; qtot -8.090
  1659        HA1    112      LEU     HG   1659     0.090000     1.0080   ; qtot -8.000
  1660        CT3    112      LEU    CD1   1660    -0.270000    12.0110   ; qtot -8.270
  1661        HA3    112      LEU   HD11   1661     0.090000     1.0080   ; qtot -8.180
  1662        HA3    112      LEU   HD12   1662     0.090000     1.0080   ; qtot -8.090
  1663        HA3    112      LEU   HD13   1663     0.090000     1.0080   ; qtot -8.000
  1664        CT3    112      LEU    CD2   1664    -0.270000    12.0110   ; qtot -8.270
  1665        HA3    112      LEU   HD21   1665     0.090000     1.0080   ; qtot -8.180
  1666        HA3    112      LEU   HD22   1666     0.090000     1.0080   ; qtot -8.090
  1667        HA3    112      LEU   HD23   1667     0.090000     1.0080   ; qtot -8.000
  1668          C    112      LEU      C   1668     0.510000    12.0110   ; qtot -7.490
  1669          O    112      LEU      O   1669    -0.510000    15.9994   ; qtot -8.000
  1670          N    113      PRO      N   1670    -0.290000    14.0070   ; qtot -8.290
  1671        CP3    113      PRO     CD   1671     0.000000    12.0110   ; qtot -8.290
  1672        HA2    113      PRO    HD1   1672     0.090000     1.0080   ; qtot -8.200
  1673        HA2    113      PRO    HD2   1673     0.090000     1.0080   ; qtot -8.110
  1674        CP1    113      PRO     CA   1674     0.020000    12.0110   ; qtot -8.090
  1675        HB1    113      PRO     HA   1675     0.090000     1.0080   ; qtot -8.000
  1676        CP2    113      PRO     CB   1676    -0.180000    12.0110   ; qtot -8.180
  1677        HA2    113      PRO    HB1   1677     0.090000     1.0080   ; qtot -8.090
  1678        HA2    113      PRO    HB2   1678     0.090000     1.0080   ; qtot -8.000
  1679        CP2    113      PRO     CG   1679    -0.180000    12.0110   ; qtot -8.180
  1680        HA2    113      PRO    HG1   1680     0.090000     1.0080   ; qtot -8.090
  1681        HA2    113      PRO    HG2   1681     0.090000     1.0080   ; qtot -8.000
  1682          C    113      PRO      C   1682     0.510000    12.0110   ; qtot -7.490
  1683          O    113      PRO      O   1683    -0.510000    15.9994   ; qtot -8.000
  1684        NH1    114      ARG      N   1684    -0.470000    14.0070   ; qtot -8.470
  1685          H    114      ARG     HN   1685     0.310000     1.0080   ; qtot -8.160
  1686        CT1    114      ARG     CA   1686     0.070000    12.0110   ; qtot -8.090
  1687        HB1    114      ARG     HA   1687     0.090000     1.0080   ; qtot -8.000
  1688        CT2    114      ARG     CB   1688    -0.180000    12.0110   ; qtot -8.180
  1689        HA2    114      ARG    HB1   1689     0.090000     1.0080   ; qtot -8.090
  1690        HA2    114      ARG    HB2   1690     0.090000     1.0080   ; qtot -8.000
  1691        CT2    114      ARG     CG   1691    -0.180000    12.0110   ; qtot -8.180
  1692        HA2    114      ARG    HG1   1692     0.090000     1.0080   ; qtot -8.090
  1693        HA2    114      ARG    HG2   1693     0.090000     1.0080   ; qtot -8.000
  1694        CT2    114      ARG     CD   1694     0.200000    12.0110   ; qtot -7.800
  1695        HA2    114      ARG    HD1   1695     0.090000     1.0080   ; qtot -7.710
  1696        HA2    114      ARG    HD2   1696     0.090000     1.0080   ; qtot -7.620
  1697        NC2    114      ARG     NE   1697    -0.700000    14.0070   ; qtot -8.320
  1698         HC    114      ARG     HE   1698     0.440000     1.0080   ; qtot -7.880
  1699          C    114      ARG     CZ   1699     0.640000    12.0110   ; qtot -7.240
  1700        NC2    114      ARG    NH1   1700    -0.800000    14.0070   ; qtot -8.040
  1701         HC    114      ARG   HH11   1701     0.460000     1.0080   ; qtot -7.580
  1702         HC    114      ARG   HH12   1702     0.460000     1.0080   ; qtot -7.120
  1703        NC2    114      ARG    NH2   1703    -0.800000    14.0070   ; qtot -7.920
  1704         HC    114      ARG   HH21   1704     0.460000     1.0080   ; qtot -7.460
  1705         HC    114      ARG   HH22   1705     0.460000     1.0080   ; qtot -7.000
  1706          C    114      ARG      C   1706     0.510000    12.0110   ; qtot -6.490
  1707          O    114      ARG      O   1707    -0.510000    15.9994   ; qtot -7.000
  1708        NH1    115      LEU      N   1708    -0.470000    14.0070   ; qtot -7.470
  1709          H    115      LEU     HN   1709     0.310000     1.0080   ; qtot -7.160
  1710        CT1    115      LEU     CA   1710     0.070000    12.0110   ; qtot -7.090
  1711        HB1    115      LEU     HA   1711     0.090000     1.0080   ; qtot -7.000
  1712        CT2    115      LEU     CB   1712    -0.180000    12.0110   ; qtot -7.180
  1713        HA2    115      LEU    HB1   1713     0.090000     1.0080   ; qtot -7.090
  1714        HA2    115      LEU    HB2   1714     0.090000     1.0080   ; qtot -7.000
  1715        CT1    115      LEU     CG   1715    -0.090000    12.0110   ; qtot -7.090
  1716        HA1    115      LEU     HG   1716     0.090000     1.0080   ; qtot -7.000
  1717        CT3    115      LEU    CD1   1717    -0.270000    12.0110   ; qtot -7.270
  1718        HA3    115      LEU   HD11   1718     0.090000     1.0080   ; qtot -7.180
  1719        HA3    115      LEU   HD12   1719     0.090000     1.0080   ; qtot -7.090
  1720        HA3    115      LEU   HD13   1720     0.090000     1.0080   ; qtot -7.000
  1721        CT3    115      LEU    CD2   1721    -0.270000    12.0110   ; qtot -7.270
  1722        HA3    115      LEU   HD21   1722     0.090000     1.0080   ; qtot -7.180
  1723        HA3    115      LEU   HD22   1723     0.090000     1.0080   ; qtot -7.090
  1724        HA3    115      LEU   HD23   1724     0.090000     1.0080   ; qtot -7.000
  1725          C    115      LEU      C   1725     0.510000    12.0110   ; qtot -6.490
  1726          O    115      LEU      O   1726    -0.510000    15.9994   ; qtot -7.000
  1727        NH1    116      VAL      N   1727    -0.470000    14.0070   ; qtot -7.470
  1728          H    116      VAL     HN   1728     0.310000     1.0080   ; qtot -7.160
  1729        CT1    116      VAL     CA   1729     0.070000    12.0110   ; qtot -7.090
  1730        HB1    116      VAL     HA   1730     0.090000     1.0080   ; qtot -7.000
  1731        CT1    116      VAL     CB   1731    -0.090000    12.0110   ; qtot -7.090
  1732        HA1    116      VAL     HB   1732     0.090000     1.0080   ; qtot -7.000
  1733        CT3    116      VAL    CG1   1733    -0.270000    12.0110   ; qtot -7.270
  1734        HA3    116      VAL   HG11   1734     0.090000     1.0080   ; qtot -7.180
  1735        HA3    116      VAL   HG12   1735     0.090000     1.0080   ; qtot -7.090
  1736        HA3    116      VAL   HG13   1736     0.090000     1.0080   ; qtot -7.000
  1737        CT3    116      VAL    CG2   1737    -0.270000    12.0110   ; qtot -7.270
  1738        HA3    116      VAL   HG21   1738     0.090000     1.0080   ; qtot -7.180
  1739        HA3    116      VAL   HG22   1739     0.090000     1.0080   ; qtot -7.090
  1740        HA3    116      VAL   HG23   1740     0.090000     1.0080   ; qtot -7.000
  1741          C    116      VAL      C   1741     0.510000    12.0110   ; qtot -6.490
  1742          O    116      VAL      O   1742    -0.510000    15.9994   ; qtot -7.000
  1743        NH1    117      ARG      N   1743    -0.470000    14.0070   ; qtot -7.470
  1744          H    117      ARG     HN   1744     0.310000     1.0080   ; qtot -7.160
  1745        CT1    117      ARG     CA   1745     0.070000    12.0110   ; qtot -7.090
  1746        HB1    117      ARG     HA   1746     0.090000     1.0080   ; qtot -7.000
  1747        CT2    117      ARG     CB   1747    -0.180000    12.0110   ; qtot -7.180
  1748        HA2    117      ARG    HB1   1748     0.090000     1.0080   ; qtot -7.090
  1749        HA2    117      ARG    HB2   1749     0.090000     1.0080   ; qtot -7.000
  1750        CT2    117      ARG     CG   1750    -0.180000    12.0110   ; qtot -7.180
  1751        HA2    117      ARG    HG1   1751     0.090000     1.0080   ; qtot -7.090
  1752        HA2    117      ARG    HG2   1752     0.090000     1.0080   ; qtot -7.000
  1753        CT2    117      ARG     CD   1753     0.200000    12.0110   ; qtot -6.800
  1754        HA2    117      ARG    HD1   1754     0.090000     1.0080   ; qtot -6.710
  1755        HA2    117      ARG    HD2   1755     0.090000     1.0080   ; qtot -6.620
  1756        NC2    117      ARG     NE   1756    -0.700000    14.0070   ; qtot -7.320
  1757         HC    117      ARG     HE   1757     0.440000     1.0080   ; qtot -6.880
  1758          C    117      ARG     CZ   1758     0.640000    12.0110   ; qtot -6.240
  1759        NC2    117      ARG    NH1   1759    -0.800000    14.0070   ; qtot -7.040
  1760         HC    117      ARG   HH11   1760     0.460000     1.0080   ; qtot -6.580
  1761         HC    117      ARG   HH12   1761     0.460000     1.0080   ; qtot -6.120
  1762        NC2    117      ARG    NH2   1762    -0.800000    14.0070   ; qtot -6.920
  1763         HC    117      ARG   HH21   1763     0.460000     1.0080   ; qtot -6.460
  1764         HC    117      ARG   HH22   1764     0.460000     1.0080   ; qtot -6.000
  1765          C    117      ARG      C   1765     0.510000    12.0110   ; qtot -5.490
  1766          O    117      ARG      O   1766    -0.510000    15.9994   ; qtot -6.000
  1767          N    118      PRO      N   1767    -0.290000    14.0070   ; qtot -6.290
  1768        CP3    118      PRO     CD   1768     0.000000    12.0110   ; qtot -6.290
  1769        HA2    118      PRO    HD1   1769     0.090000     1.0080   ; qtot -6.200
  1770        HA2    118      PRO    HD2   1770     0.090000     1.0080   ; qtot -6.110
  1771        CP1    118      PRO     CA   1771     0.020000    12.0110   ; qtot -6.090
  1772        HB1    118      PRO     HA   1772     0.090000     1.0080   ; qtot -6.000
  1773        CP2    118      PRO     CB   1773    -0.180000    12.0110   ; qtot -6.180
  1774        HA2    118      PRO    HB1   1774     0.090000     1.0080   ; qtot -6.090
  1775        HA2    118      PRO    HB2   1775     0.090000     1.0080   ; qtot -6.000
  1776        CP2    118      PRO     CG   1776    -0.180000    12.0110   ; qtot -6.180
  1777        HA2    118      PRO    HG1   1777     0.090000     1.0080   ; qtot -6.090
  1778        HA2    118      PRO    HG2   1778     0.090000     1.0080   ; qtot -6.000
  1779          C    118      PRO      C   1779     0.510000    12.0110   ; qtot -5.490
  1780          O    118      PRO      O   1780    -0.510000    15.9994   ; qtot -6.000
  1781        NH1    119      GLU      N   1781    -0.470000    14.0070   ; qtot -6.470
  1782          H    119      GLU     HN   1782     0.310000     1.0080   ; qtot -6.160
  1783        CT1    119      GLU     CA   1783     0.070000    12.0110   ; qtot -6.090
  1784        HB1    119      GLU     HA   1784     0.090000     1.0080   ; qtot -6.000
  1785       CT2A    119      GLU     CB   1785    -0.180000    12.0110   ; qtot -6.180
  1786        HA2    119      GLU    HB1   1786     0.090000     1.0080   ; qtot -6.090
  1787        HA2    119      GLU    HB2   1787     0.090000     1.0080   ; qtot -6.000
  1788        CT2    119      GLU     CG   1788    -0.280000    12.0110   ; qtot -6.280
  1789        HA2    119      GLU    HG1   1789     0.090000     1.0080   ; qtot -6.190
  1790        HA2    119      GLU    HG2   1790     0.090000     1.0080   ; qtot -6.100
  1791         CC    119      GLU     CD   1791     0.620000    12.0110   ; qtot -5.480
  1792         OC    119      GLU    OE1   1792    -0.760000    15.9994   ; qtot -6.240
  1793         OC    119      GLU    OE2   1793    -0.760000    15.9994   ; qtot -7.000
  1794          C    119      GLU      C   1794     0.510000    12.0110   ; qtot -6.490
  1795          O    119      GLU      O   1795    -0.510000    15.9994   ; qtot -7.000
  1796        NH1    120      VAL      N   1796    -0.470000    14.0070   ; qtot -7.470
  1797          H    120      VAL     HN   1797     0.310000     1.0080   ; qtot -7.160
  1798        CT1    120      VAL     CA   1798     0.070000    12.0110   ; qtot -7.090
  1799        HB1    120      VAL     HA   1799     0.090000     1.0080   ; qtot -7.000
  1800        CT1    120      VAL     CB   1800    -0.090000    12.0110   ; qtot -7.090
  1801        HA1    120      VAL     HB   1801     0.090000     1.0080   ; qtot -7.000
  1802        CT3    120      VAL    CG1   1802    -0.270000    12.0110   ; qtot -7.270
  1803        HA3    120      VAL   HG11   1803     0.090000     1.0080   ; qtot -7.180
  1804        HA3    120      VAL   HG12   1804     0.090000     1.0080   ; qtot -7.090
  1805        HA3    120      VAL   HG13   1805     0.090000     1.0080   ; qtot -7.000
  1806        CT3    120      VAL    CG2   1806    -0.270000    12.0110   ; qtot -7.270
  1807        HA3    120      VAL   HG21   1807     0.090000     1.0080   ; qtot -7.180
  1808        HA3    120      VAL   HG22   1808     0.090000     1.0080   ; qtot -7.090
  1809        HA3    120      VAL   HG23   1809     0.090000     1.0080   ; qtot -7.000
  1810          C    120      VAL      C   1810     0.510000    12.0110   ; qtot -6.490
  1811          O    120      VAL      O   1811    -0.510000    15.9994   ; qtot -7.000
  1812        NH1    121      ASP      N   1812    -0.470000    14.0070   ; qtot -7.470
  1813          H    121      ASP     HN   1813     0.310000     1.0080   ; qtot -7.160
  1814        CT1    121      ASP     CA   1814     0.070000    12.0110   ; qtot -7.090
  1815        HB1    121      ASP     HA   1815     0.090000     1.0080   ; qtot -7.000
  1816       CT2A    121      ASP     CB   1816    -0.280000    12.0110   ; qtot -7.280
  1817        HA2    121      ASP    HB1   1817     0.090000     1.0080   ; qtot -7.190
  1818        HA2    121      ASP    HB2   1818     0.090000     1.0080   ; qtot -7.100
  1819         CC    121      ASP     CG   1819     0.620000    12.0110   ; qtot -6.480
  1820         OC    121      ASP    OD1   1820    -0.760000    15.9994   ; qtot -7.240
  1821         OC    121      ASP    OD2   1821    -0.760000    15.9994   ; qtot -8.000
  1822          C    121      ASP      C   1822     0.510000    12.0110   ; qtot -7.490
  1823          O    121      ASP      O   1823    -0.510000    15.9994   ; qtot -8.000
  1824        NH1    122      VAL      N   1824    -0.470000    14.0070   ; qtot -8.470
  1825          H    122      VAL     HN   1825     0.310000     1.0080   ; qtot -8.160
  1826        CT1    122      VAL     CA   1826     0.070000    12.0110   ; qtot -8.090
  1827        HB1    122      VAL     HA   1827     0.090000     1.0080   ; qtot -8.000
  1828        CT1    122      VAL     CB   1828    -0.090000    12.0110   ; qtot -8.090
  1829        HA1    122      VAL     HB   1829     0.090000     1.0080   ; qtot -8.000
  1830        CT3    122      VAL    CG1   1830    -0.270000    12.0110   ; qtot -8.270
  1831        HA3    122      VAL   HG11   1831     0.090000     1.0080   ; qtot -8.180
  1832        HA3    122      VAL   HG12   1832     0.090000     1.0080   ; qtot -8.090
  1833        HA3    122      VAL   HG13   1833     0.090000     1.0080   ; qtot -8.000
  1834        CT3    122      VAL    CG2   1834    -0.270000    12.0110   ; qtot -8.270
  1835        HA3    122      VAL   HG21   1835     0.090000     1.0080   ; qtot -8.180
  1836        HA3    122      VAL   HG22   1836     0.090000     1.0080   ; qtot -8.090
  1837        HA3    122      VAL   HG23   1837     0.090000     1.0080   ; qtot -8.000
  1838          C    122      VAL      C   1838     0.510000    12.0110   ; qtot -7.490
  1839          O    122      VAL      O   1839    -0.510000    15.9994   ; qtot -8.000
  1840        NH1    123      MET      N   1840    -0.470000    14.0070   ; qtot -8.470
  1841          H    123      MET     HN   1841     0.310000     1.0080   ; qtot -8.160
  1842        CT1    123      MET     CA   1842     0.070000    12.0110   ; qtot -8.090
  1843        HB1    123      MET     HA   1843     0.090000     1.0080   ; qtot -8.000
  1844        CT2    123      MET     CB   1844    -0.180000    12.0110   ; qtot -8.180
  1845        HA2    123      MET    HB1   1845     0.090000     1.0080   ; qtot -8.090
  1846        HA2    123      MET    HB2   1846     0.090000     1.0080   ; qtot -8.000
  1847        CT2    123      MET     CG   1847    -0.140000    12.0110   ; qtot -8.140
  1848        HA2    123      MET    HG1   1848     0.090000     1.0080   ; qtot -8.050
  1849        HA2    123      MET    HG2   1849     0.090000     1.0080   ; qtot -7.960
  1850          S    123      MET     SD   1850    -0.090000    32.0600   ; qtot -8.050
  1851        CT3    123      MET     CE   1851    -0.220000    12.0110   ; qtot -8.270
  1852        HA3    123      MET    HE1   1852     0.090000     1.0080   ; qtot -8.180
  1853        HA3    123      MET    HE2   1853     0.090000     1.0080   ; qtot -8.090
  1854        HA3    123      MET    HE3   1854     0.090000     1.0080   ; qtot -8.000
  1855          C    123      MET      C   1855     0.510000    12.0110   ; qtot -7.490
  1856          O    123      MET      O   1856    -0.510000    15.9994   ; qtot -8.000
  1857        NH1    124      CYS      N   1857    -0.470000    14.0070   ; qtot -8.470
  1858          H    124      CYS     HN   1858     0.310000     1.0080   ; qtot -8.160
  1859        CT1    124      CYS     CA   1859     0.070000    12.0110   ; qtot -8.090
  1860        HB1    124      CYS     HA   1860     0.090000     1.0080   ; qtot -8.000
  1861        CT2    124      CYS     CB   1861    -0.100000    12.0110   ; qtot -8.100
  1862        HA2    124      CYS    HB1   1862     0.090000     1.0080   ; qtot -8.010
  1863        HA2    124      CYS    HB2   1863     0.090000     1.0080   ; qtot -7.920
  1864         SM    124      CYS     SG   1864    -0.080000    32.0600   ; qtot -8.000
  1865          C    124      CYS      C   1865     0.510000    12.0110   ; qtot -7.490
  1866          O    124      CYS      O   1866    -0.510000    15.9994   ; qtot -8.000
  1867        NH1    125      THR      N   1867    -0.470000    14.0070   ; qtot -8.470
  1868          H    125      THR     HN   1868     0.310000     1.0080   ; qtot -8.160
  1869        CT1    125      THR     CA   1869     0.070000    12.0110   ; qtot -8.090
  1870        HB1    125      THR     HA   1870     0.090000     1.0080   ; qtot -8.000
  1871        CT1    125      THR     CB   1871     0.140000    12.0110   ; qtot -7.860
  1872        HA1    125      THR     HB   1872     0.090000     1.0080   ; qtot -7.770
  1873        OH1    125      THR    OG1   1873    -0.660000    15.9994   ; qtot -8.430
  1874          H    125      THR    HG1   1874     0.430000     1.0080   ; qtot -8.000
  1875        CT3    125      THR    CG2   1875    -0.270000    12.0110   ; qtot -8.270
  1876        HA3    125      THR   HG21   1876     0.090000     1.0080   ; qtot -8.180
  1877        HA3    125      THR   HG22   1877     0.090000     1.0080   ; qtot -8.090
  1878        HA3    125      THR   HG23   1878     0.090000     1.0080   ; qtot -8.000
  1879          C    125      THR      C   1879     0.510000    12.0110   ; qtot -7.490
  1880          O    125      THR      O   1880    -0.510000    15.9994   ; qtot -8.000
  1881        NH1    126      ALA      N   1881    -0.470000    14.0070   ; qtot -8.470
  1882          H    126      ALA     HN   1882     0.310000     1.0080   ; qtot -8.160
  1883        CT1    126      ALA     CA   1883     0.070000    12.0110   ; qtot -8.090
  1884        HB1    126      ALA     HA   1884     0.090000     1.0080   ; qtot -8.000
  1885        CT3    126      ALA     CB   1885    -0.270000    12.0110   ; qtot -8.270
  1886        HA3    126      ALA    HB1   1886     0.090000     1.0080   ; qtot -8.180
  1887        HA3    126      ALA    HB2   1887     0.090000     1.0080   ; qtot -8.090
  1888        HA3    126      ALA    HB3   1888     0.090000     1.0080   ; qtot -8.000
  1889          C    126      ALA      C   1889     0.510000    12.0110   ; qtot -7.490
  1890          O    126      ALA      O   1890    -0.510000    15.9994   ; qtot -8.000
  1891        NH1    127      PHE      N   1891    -0.470000    14.0070   ; qtot -8.470
  1892          H    127      PHE     HN   1892     0.310000     1.0080   ; qtot -8.160
  1893        CT1    127      PHE     CA   1893     0.070000    12.0110   ; qtot -8.090
  1894        HB1    127      PHE     HA   1894     0.090000     1.0080   ; qtot -8.000
  1895        CT2    127      PHE     CB   1895    -0.180000    12.0110   ; qtot -8.180
  1896        HA2    127      PHE    HB1   1896     0.090000     1.0080   ; qtot -8.090
  1897        HA2    127      PHE    HB2   1897     0.090000     1.0080   ; qtot -8.000
  1898         CA    127      PHE     CG   1898     0.000000    12.0110   ; qtot -8.000
  1899         CA    127      PHE    CD1   1899    -0.115000    12.0110   ; qtot -8.115
  1900         HP    127      PHE    HD1   1900     0.115000     1.0080   ; qtot -8.000
  1901         CA    127      PHE    CE1   1901    -0.115000    12.0110   ; qtot -8.115
  1902         HP    127      PHE    HE1   1902     0.115000     1.0080   ; qtot -8.000
  1903         CA    127      PHE     CZ   1903    -0.115000    12.0110   ; qtot -8.115
  1904         HP    127      PHE     HZ   1904     0.115000     1.0080   ; qtot -8.000
  1905         CA    127      PHE    CD2   1905    -0.115000    12.0110   ; qtot -8.115
  1906         HP    127      PHE    HD2   1906     0.115000     1.0080   ; qtot -8.000
  1907         CA    127      PHE    CE2   1907    -0.115000    12.0110   ; qtot -8.115
  1908         HP    127      PHE    HE2   1908     0.115000     1.0080   ; qtot -8.000
  1909          C    127      PHE      C   1909     0.510000    12.0110   ; qtot -7.490
  1910          O    127      PHE      O   1910    -0.510000    15.9994   ; qtot -8.000
  1911        NH1    128      HSD      N   1911    -0.470000    14.0070   ; qtot -8.470
  1912          H    128      HSD     HN   1912     0.310000     1.0080   ; qtot -8.160
  1913        CT1    128      HSD     CA   1913     0.070000    12.0110   ; qtot -8.090
  1914        HB1    128      HSD     HA   1914     0.090000     1.0080   ; qtot -8.000
  1915        CT2    128      HSD     CB   1915    -0.090000    12.0110   ; qtot -8.090
  1916        HA2    128      HSD    HB1   1916     0.090000     1.0080   ; qtot -8.000
  1917        HA2    128      HSD    HB2   1917     0.090000     1.0080   ; qtot -7.910
  1918        NR1    128      HSD    ND1   1918    -0.360000    14.0070   ; qtot -8.270
  1919          H    128      HSD    HD1   1919     0.320000     1.0080   ; qtot -7.950
  1920       CPH1    128      HSD     CG   1920    -0.050000    12.0110   ; qtot -8.000
  1921       CPH2    128      HSD    CE1   1921     0.250000    12.0110   ; qtot -7.750
  1922        HR1    128      HSD    HE1   1922     0.130000     1.0080   ; qtot -7.620
  1923        NR2    128      HSD    NE2   1923    -0.700000    14.0070   ; qtot -8.320
  1924       CPH1    128      HSD    CD2   1924     0.220000    12.0110   ; qtot -8.100
  1925        HR3    128      HSD    HD2   1925     0.100000     1.0080   ; qtot -8.000
  1926          C    128      HSD      C   1926     0.510000    12.0110   ; qtot -7.490
  1927          O    128      HSD      O   1927    -0.510000    15.9994   ; qtot -8.000
  1928        NH1    129      ASP      N   1928    -0.470000    14.0070   ; qtot -8.470
  1929          H    129      ASP     HN   1929     0.310000     1.0080   ; qtot -8.160
  1930        CT1    129      ASP     CA   1930     0.070000    12.0110   ; qtot -8.090
  1931        HB1    129      ASP     HA   1931     0.090000     1.0080   ; qtot -8.000
  1932       CT2A    129      ASP     CB   1932    -0.280000    12.0110   ; qtot -8.280
  1933        HA2    129      ASP    HB1   1933     0.090000     1.0080   ; qtot -8.190
  1934        HA2    129      ASP    HB2   1934     0.090000     1.0080   ; qtot -8.100
  1935         CC    129      ASP     CG   1935     0.620000    12.0110   ; qtot -7.480
  1936         OC    129      ASP    OD1   1936    -0.760000    15.9994   ; qtot -8.240
  1937         OC    129      ASP    OD2   1937    -0.760000    15.9994   ; qtot -9.000
  1938          C    129      ASP      C   1938     0.510000    12.0110   ; qtot -8.490
  1939          O    129      ASP      O   1939    -0.510000    15.9994   ; qtot -9.000
  1940        NH1    130      ASN      N   1940    -0.470000    14.0070   ; qtot -9.470
  1941          H    130      ASN     HN   1941     0.310000     1.0080   ; qtot -9.160
  1942        CT1    130      ASN     CA   1942     0.070000    12.0110   ; qtot -9.090
  1943        HB1    130      ASN     HA   1943     0.090000     1.0080   ; qtot -9.000
  1944        CT2    130      ASN     CB   1944    -0.180000    12.0110   ; qtot -9.180
  1945        HA2    130      ASN    HB1   1945     0.090000     1.0080   ; qtot -9.090
  1946        HA2    130      ASN    HB2   1946     0.090000     1.0080   ; qtot -9.000
  1947         CC    130      ASN     CG   1947     0.550000    12.0110   ; qtot -8.450
  1948          O    130      ASN    OD1   1948    -0.550000    15.9994   ; qtot -9.000
  1949        NH2    130      ASN    ND2   1949    -0.620000    14.0070   ; qtot -9.620
  1950          H    130      ASN   HD21   1950     0.320000     1.0080   ; qtot -9.300
  1951          H    130      ASN   HD22   1951     0.300000     1.0080   ; qtot -9.000
  1952          C    130      ASN      C   1952     0.510000    12.0110   ; qtot -8.490
  1953          O    130      ASN      O   1953    -0.510000    15.9994   ; qtot -9.000
  1954        NH1    131      GLU      N   1954    -0.470000    14.0070   ; qtot -9.470
  1955          H    131      GLU     HN   1955     0.310000     1.0080   ; qtot -9.160
  1956        CT1    131      GLU     CA   1956     0.070000    12.0110   ; qtot -9.090
  1957        HB1    131      GLU     HA   1957     0.090000     1.0080   ; qtot -9.000
  1958       CT2A    131      GLU     CB   1958    -0.180000    12.0110   ; qtot -9.180
  1959        HA2    131      GLU    HB1   1959     0.090000     1.0080   ; qtot -9.090
  1960        HA2    131      GLU    HB2   1960     0.090000     1.0080   ; qtot -9.000
  1961        CT2    131      GLU     CG   1961    -0.280000    12.0110   ; qtot -9.280
  1962        HA2    131      GLU    HG1   1962     0.090000     1.0080   ; qtot -9.190
  1963        HA2    131      GLU    HG2   1963     0.090000     1.0080   ; qtot -9.100
  1964         CC    131      GLU     CD   1964     0.620000    12.0110   ; qtot -8.480
  1965         OC    131      GLU    OE1   1965    -0.760000    15.9994   ; qtot -9.240
  1966         OC    131      GLU    OE2   1966    -0.760000    15.9994   ; qtot -10.000
  1967          C    131      GLU      C   1967     0.510000    12.0110   ; qtot -9.490
  1968          O    131      GLU      O   1968    -0.510000    15.9994   ; qtot -10.000
  1969        NH1    132      GLU      N   1969    -0.470000    14.0070   ; qtot -10.470
  1970          H    132      GLU     HN   1970     0.310000     1.0080   ; qtot -10.160
  1971        CT1    132      GLU     CA   1971     0.070000    12.0110   ; qtot -10.090
  1972        HB1    132      GLU     HA   1972     0.090000     1.0080   ; qtot -10.000
  1973       CT2A    132      GLU     CB   1973    -0.180000    12.0110   ; qtot -10.180
  1974        HA2    132      GLU    HB1   1974     0.090000     1.0080   ; qtot -10.090
  1975        HA2    132      GLU    HB2   1975     0.090000     1.0080   ; qtot -10.000
  1976        CT2    132      GLU     CG   1976    -0.280000    12.0110   ; qtot -10.280
  1977        HA2    132      GLU    HG1   1977     0.090000     1.0080   ; qtot -10.190
  1978        HA2    132      GLU    HG2   1978     0.090000     1.0080   ; qtot -10.100
  1979         CC    132      GLU     CD   1979     0.620000    12.0110   ; qtot -9.480
  1980         OC    132      GLU    OE1   1980    -0.760000    15.9994   ; qtot -10.240
  1981         OC    132      GLU    OE2   1981    -0.760000    15.9994   ; qtot -11.000
  1982          C    132      GLU      C   1982     0.510000    12.0110   ; qtot -10.490
  1983          O    132      GLU      O   1983    -0.510000    15.9994   ; qtot -11.000
  1984        NH1    133      THR      N   1984    -0.470000    14.0070   ; qtot -11.470
  1985          H    133      THR     HN   1985     0.310000     1.0080   ; qtot -11.160
  1986        CT1    133      THR     CA   1986     0.070000    12.0110   ; qtot -11.090
  1987        HB1    133      THR     HA   1987     0.090000     1.0080   ; qtot -11.000
  1988        CT1    133      THR     CB   1988     0.140000    12.0110   ; qtot -10.860
  1989        HA1    133      THR     HB   1989     0.090000     1.0080   ; qtot -10.770
  1990        OH1    133      THR    OG1   1990    -0.660000    15.9994   ; qtot -11.430
  1991          H    133      THR    HG1   1991     0.430000     1.0080   ; qtot -11.000
  1992        CT3    133      THR    CG2   1992    -0.270000    12.0110   ; qtot -11.270
  1993        HA3    133      THR   HG21   1993     0.090000     1.0080   ; qtot -11.180
  1994        HA3    133      THR   HG22   1994     0.090000     1.0080   ; qtot -11.090
  1995        HA3    133      THR   HG23   1995     0.090000     1.0080   ; qtot -11.000
  1996          C    133      THR      C   1996     0.510000    12.0110   ; qtot -10.490
  1997          O    133      THR      O   1997    -0.510000    15.9994   ; qtot -11.000
  1998        NH1    134      PHE      N   1998    -0.470000    14.0070   ; qtot -11.470
  1999          H    134      PHE     HN   1999     0.310000     1.0080   ; qtot -11.160
  2000        CT1    134      PHE     CA   2000     0.070000    12.0110   ; qtot -11.090
  2001        HB1    134      PHE     HA   2001     0.090000     1.0080   ; qtot -11.000
  2002        CT2    134      PHE     CB   2002    -0.180000    12.0110   ; qtot -11.180
  2003        HA2    134      PHE    HB1   2003     0.090000     1.0080   ; qtot -11.090
  2004        HA2    134      PHE    HB2   2004     0.090000     1.0080   ; qtot -11.000
  2005         CA    134      PHE     CG   2005     0.000000    12.0110   ; qtot -11.000
  2006         CA    134      PHE    CD1   2006    -0.115000    12.0110   ; qtot -11.115
  2007         HP    134      PHE    HD1   2007     0.115000     1.0080   ; qtot -11.000
  2008         CA    134      PHE    CE1   2008    -0.115000    12.0110   ; qtot -11.115
  2009         HP    134      PHE    HE1   2009     0.115000     1.0080   ; qtot -11.000
  2010         CA    134      PHE     CZ   2010    -0.115000    12.0110   ; qtot -11.115
  2011         HP    134      PHE     HZ   2011     0.115000     1.0080   ; qtot -11.000
  2012         CA    134      PHE    CD2   2012    -0.115000    12.0110   ; qtot -11.115
  2013         HP    134      PHE    HD2   2013     0.115000     1.0080   ; qtot -11.000
  2014         CA    134      PHE    CE2   2014    -0.115000    12.0110   ; qtot -11.115
  2015         HP    134      PHE    HE2   2015     0.115000     1.0080   ; qtot -11.000
  2016          C    134      PHE      C   2016     0.510000    12.0110   ; qtot -10.490
  2017          O    134      PHE      O   2017    -0.510000    15.9994   ; qtot -11.000
  2018        NH1    135      LEU      N   2018    -0.470000    14.0070   ; qtot -11.470
  2019          H    135      LEU     HN   2019     0.310000     1.0080   ; qtot -11.160
  2020        CT1    135      LEU     CA   2020     0.070000    12.0110   ; qtot -11.090
  2021        HB1    135      LEU     HA   2021     0.090000     1.0080   ; qtot -11.000
  2022        CT2    135      LEU     CB   2022    -0.180000    12.0110   ; qtot -11.180
  2023        HA2    135      LEU    HB1   2023     0.090000     1.0080   ; qtot -11.090
  2024        HA2    135      LEU    HB2   2024     0.090000     1.0080   ; qtot -11.000
  2025        CT1    135      LEU     CG   2025    -0.090000    12.0110   ; qtot -11.090
  2026        HA1    135      LEU     HG   2026     0.090000     1.0080   ; qtot -11.000
  2027        CT3    135      LEU    CD1   2027    -0.270000    12.0110   ; qtot -11.270
  2028        HA3    135      LEU   HD11   2028     0.090000     1.0080   ; qtot -11.180
  2029        HA3    135      LEU   HD12   2029     0.090000     1.0080   ; qtot -11.090
  2030        HA3    135      LEU   HD13   2030     0.090000     1.0080   ; qtot -11.000
  2031        CT3    135      LEU    CD2   2031    -0.270000    12.0110   ; qtot -11.270
  2032        HA3    135      LEU   HD21   2032     0.090000     1.0080   ; qtot -11.180
  2033        HA3    135      LEU   HD22   2033     0.090000     1.0080   ; qtot -11.090
  2034        HA3    135      LEU   HD23   2034     0.090000     1.0080   ; qtot -11.000
  2035          C    135      LEU      C   2035     0.510000    12.0110   ; qtot -10.490
  2036          O    135      LEU      O   2036    -0.510000    15.9994   ; qtot -11.000
  2037        NH1    136      LYS      N   2037    -0.470000    14.0070   ; qtot -11.470
  2038          H    136      LYS     HN   2038     0.310000     1.0080   ; qtot -11.160
  2039        CT1    136      LYS     CA   2039     0.070000    12.0110   ; qtot -11.090
  2040        HB1    136      LYS     HA   2040     0.090000     1.0080   ; qtot -11.000
  2041        CT2    136      LYS     CB   2041    -0.180000    12.0110   ; qtot -11.180
  2042        HA2    136      LYS    HB1   2042     0.090000     1.0080   ; qtot -11.090
  2043        HA2    136      LYS    HB2   2043     0.090000     1.0080   ; qtot -11.000
  2044        CT2    136      LYS     CG   2044    -0.180000    12.0110   ; qtot -11.180
  2045        HA2    136      LYS    HG1   2045     0.090000     1.0080   ; qtot -11.090
  2046        HA2    136      LYS    HG2   2046     0.090000     1.0080   ; qtot -11.000
  2047        CT2    136      LYS     CD   2047    -0.180000    12.0110   ; qtot -11.180
  2048        HA2    136      LYS    HD1   2048     0.090000     1.0080   ; qtot -11.090
  2049        HA2    136      LYS    HD2   2049     0.090000     1.0080   ; qtot -11.000
  2050        CT2    136      LYS     CE   2050     0.210000    12.0110   ; qtot -10.790
  2051        HA2    136      LYS    HE1   2051     0.050000     1.0080   ; qtot -10.740
  2052        HA2    136      LYS    HE2   2052     0.050000     1.0080   ; qtot -10.690
  2053        NH3    136      LYS     NZ   2053    -0.300000    14.0070   ; qtot -10.990
  2054         HC    136      LYS    HZ1   2054     0.330000     1.0080   ; qtot -10.660
  2055         HC    136      LYS    HZ2   2055     0.330000     1.0080   ; qtot -10.330
  2056         HC    136      LYS    HZ3   2056     0.330000     1.0080   ; qtot -10.000
  2057          C    136      LYS      C   2057     0.510000    12.0110   ; qtot -9.490
  2058          O    136      LYS      O   2058    -0.510000    15.9994   ; qtot -10.000
  2059        NH1    137      LYS      N   2059    -0.470000    14.0070   ; qtot -10.470
  2060          H    137      LYS     HN   2060     0.310000     1.0080   ; qtot -10.160
  2061        CT1    137      LYS     CA   2061     0.070000    12.0110   ; qtot -10.090
  2062        HB1    137      LYS     HA   2062     0.090000     1.0080   ; qtot -10.000
  2063        CT2    137      LYS     CB   2063    -0.180000    12.0110   ; qtot -10.180
  2064        HA2    137      LYS    HB1   2064     0.090000     1.0080   ; qtot -10.090
  2065        HA2    137      LYS    HB2   2065     0.090000     1.0080   ; qtot -10.000
  2066        CT2    137      LYS     CG   2066    -0.180000    12.0110   ; qtot -10.180
  2067        HA2    137      LYS    HG1   2067     0.090000     1.0080   ; qtot -10.090
  2068        HA2    137      LYS    HG2   2068     0.090000     1.0080   ; qtot -10.000
  2069        CT2    137      LYS     CD   2069    -0.180000    12.0110   ; qtot -10.180
  2070        HA2    137      LYS    HD1   2070     0.090000     1.0080   ; qtot -10.090
  2071        HA2    137      LYS    HD2   2071     0.090000     1.0080   ; qtot -10.000
  2072        CT2    137      LYS     CE   2072     0.210000    12.0110   ; qtot -9.790
  2073        HA2    137      LYS    HE1   2073     0.050000     1.0080   ; qtot -9.740
  2074        HA2    137      LYS    HE2   2074     0.050000     1.0080   ; qtot -9.690
  2075        NH3    137      LYS     NZ   2075    -0.300000    14.0070   ; qtot -9.990
  2076         HC    137      LYS    HZ1   2076     0.330000     1.0080   ; qtot -9.660
  2077         HC    137      LYS    HZ2   2077     0.330000     1.0080   ; qtot -9.330
  2078         HC    137      LYS    HZ3   2078     0.330000     1.0080   ; qtot -9.000
  2079          C    137      LYS      C   2079     0.510000    12.0110   ; qtot -8.490
  2080          O    137      LYS      O   2080    -0.510000    15.9994   ; qtot -9.000
  2081        NH1    138      TYR      N   2081    -0.470000    14.0070   ; qtot -9.470
  2082          H    138      TYR     HN   2082     0.310000     1.0080   ; qtot -9.160
  2083        CT1    138      TYR     CA   2083     0.070000    12.0110   ; qtot -9.090
  2084        HB1    138      TYR     HA   2084     0.090000     1.0080   ; qtot -9.000
  2085        CT2    138      TYR     CB   2085    -0.180000    12.0110   ; qtot -9.180
  2086        HA2    138      TYR    HB1   2086     0.090000     1.0080   ; qtot -9.090
  2087        HA2    138      TYR    HB2   2087     0.090000     1.0080   ; qtot -9.000
  2088         CA    138      TYR     CG   2088     0.000000    12.0110   ; qtot -9.000
  2089         CA    138      TYR    CD1   2089    -0.115000    12.0110   ; qtot -9.115
  2090         HP    138      TYR    HD1   2090     0.115000     1.0080   ; qtot -9.000
  2091         CA    138      TYR    CE1   2091    -0.115000    12.0110   ; qtot -9.115
  2092         HP    138      TYR    HE1   2092     0.115000     1.0080   ; qtot -9.000
  2093         CA    138      TYR     CZ   2093     0.110000    12.0110   ; qtot -8.890
  2094        OH1    138      TYR     OH   2094    -0.540000    15.9994   ; qtot -9.430
  2095          H    138      TYR     HH   2095     0.430000     1.0080   ; qtot -9.000
  2096         CA    138      TYR    CD2   2096    -0.115000    12.0110   ; qtot -9.115
  2097         HP    138      TYR    HD2   2097     0.115000     1.0080   ; qtot -9.000
  2098         CA    138      TYR    CE2   2098    -0.115000    12.0110   ; qtot -9.115
  2099         HP    138      TYR    HE2   2099     0.115000     1.0080   ; qtot -9.000
  2100          C    138      TYR      C   2100     0.510000    12.0110   ; qtot -8.490
  2101          O    138      TYR      O   2101    -0.510000    15.9994   ; qtot -9.000
  2102        NH1    139      LEU      N   2102    -0.470000    14.0070   ; qtot -9.470
  2103          H    139      LEU     HN   2103     0.310000     1.0080   ; qtot -9.160
  2104        CT1    139      LEU     CA   2104     0.070000    12.0110   ; qtot -9.090
  2105        HB1    139      LEU     HA   2105     0.090000     1.0080   ; qtot -9.000
  2106        CT2    139      LEU     CB   2106    -0.180000    12.0110   ; qtot -9.180
  2107        HA2    139      LEU    HB1   2107     0.090000     1.0080   ; qtot -9.090
  2108        HA2    139      LEU    HB2   2108     0.090000     1.0080   ; qtot -9.000
  2109        CT1    139      LEU     CG   2109    -0.090000    12.0110   ; qtot -9.090
  2110        HA1    139      LEU     HG   2110     0.090000     1.0080   ; qtot -9.000
  2111        CT3    139      LEU    CD1   2111    -0.270000    12.0110   ; qtot -9.270
  2112        HA3    139      LEU   HD11   2112     0.090000     1.0080   ; qtot -9.180
  2113        HA3    139      LEU   HD12   2113     0.090000     1.0080   ; qtot -9.090
  2114        HA3    139      LEU   HD13   2114     0.090000     1.0080   ; qtot -9.000
  2115        CT3    139      LEU    CD2   2115    -0.270000    12.0110   ; qtot -9.270
  2116        HA3    139      LEU   HD21   2116     0.090000     1.0080   ; qtot -9.180
  2117        HA3    139      LEU   HD22   2117     0.090000     1.0080   ; qtot -9.090
  2118        HA3    139      LEU   HD23   2118     0.090000     1.0080   ; qtot -9.000
  2119          C    139      LEU      C   2119     0.510000    12.0110   ; qtot -8.490
  2120          O    139      LEU      O   2120    -0.510000    15.9994   ; qtot -9.000
  2121        NH1    140      TYR      N   2121    -0.470000    14.0070   ; qtot -9.470
  2122          H    140      TYR     HN   2122     0.310000     1.0080   ; qtot -9.160
  2123        CT1    140      TYR     CA   2123     0.070000    12.0110   ; qtot -9.090
  2124        HB1    140      TYR     HA   2124     0.090000     1.0080   ; qtot -9.000
  2125        CT2    140      TYR     CB   2125    -0.180000    12.0110   ; qtot -9.180
  2126        HA2    140      TYR    HB1   2126     0.090000     1.0080   ; qtot -9.090
  2127        HA2    140      TYR    HB2   2127     0.090000     1.0080   ; qtot -9.000
  2128         CA    140      TYR     CG   2128     0.000000    12.0110   ; qtot -9.000
  2129         CA    140      TYR    CD1   2129    -0.115000    12.0110   ; qtot -9.115
  2130         HP    140      TYR    HD1   2130     0.115000     1.0080   ; qtot -9.000
  2131         CA    140      TYR    CE1   2131    -0.115000    12.0110   ; qtot -9.115
  2132         HP    140      TYR    HE1   2132     0.115000     1.0080   ; qtot -9.000
  2133         CA    140      TYR     CZ   2133     0.110000    12.0110   ; qtot -8.890
  2134        OH1    140      TYR     OH   2134    -0.540000    15.9994   ; qtot -9.430
  2135          H    140      TYR     HH   2135     0.430000     1.0080   ; qtot -9.000
  2136         CA    140      TYR    CD2   2136    -0.115000    12.0110   ; qtot -9.115
  2137         HP    140      TYR    HD2   2137     0.115000     1.0080   ; qtot -9.000
  2138         CA    140      TYR    CE2   2138    -0.115000    12.0110   ; qtot -9.115
  2139         HP    140      TYR    HE2   2139     0.115000     1.0080   ; qtot -9.000
  2140          C    140      TYR      C   2140     0.510000    12.0110   ; qtot -8.490
  2141          O    140      TYR      O   2141    -0.510000    15.9994   ; qtot -9.000
  2142        NH1    141      GLU      N   2142    -0.470000    14.0070   ; qtot -9.470
  2143          H    141      GLU     HN   2143     0.310000     1.0080   ; qtot -9.160
  2144        CT1    141      GLU     CA   2144     0.070000    12.0110   ; qtot -9.090
  2145        HB1    141      GLU     HA   2145     0.090000     1.0080   ; qtot -9.000
  2146       CT2A    141      GLU     CB   2146    -0.180000    12.0110   ; qtot -9.180
  2147        HA2    141      GLU    HB1   2147     0.090000     1.0080   ; qtot -9.090
  2148        HA2    141      GLU    HB2   2148     0.090000     1.0080   ; qtot -9.000
  2149        CT2    141      GLU     CG   2149    -0.280000    12.0110   ; qtot -9.280
  2150        HA2    141      GLU    HG1   2150     0.090000     1.0080   ; qtot -9.190
  2151        HA2    141      GLU    HG2   2151     0.090000     1.0080   ; qtot -9.100
  2152         CC    141      GLU     CD   2152     0.620000    12.0110   ; qtot -8.480
  2153         OC    141      GLU    OE1   2153    -0.760000    15.9994   ; qtot -9.240
  2154         OC    141      GLU    OE2   2154    -0.760000    15.9994   ; qtot -10.000
  2155          C    141      GLU      C   2155     0.510000    12.0110   ; qtot -9.490
  2156          O    141      GLU      O   2156    -0.510000    15.9994   ; qtot -10.000
  2157        NH1    142      ILE      N   2157    -0.470000    14.0070   ; qtot -10.470
  2158          H    142      ILE     HN   2158     0.310000     1.0080   ; qtot -10.160
  2159        CT1    142      ILE     CA   2159     0.070000    12.0110   ; qtot -10.090
  2160        HB1    142      ILE     HA   2160     0.090000     1.0080   ; qtot -10.000
  2161        CT1    142      ILE     CB   2161    -0.090000    12.0110   ; qtot -10.090
  2162        HA1    142      ILE     HB   2162     0.090000     1.0080   ; qtot -10.000
  2163        CT3    142      ILE    CG2   2163    -0.270000    12.0110   ; qtot -10.270
  2164        HA3    142      ILE   HG21   2164     0.090000     1.0080   ; qtot -10.180
  2165        HA3    142      ILE   HG22   2165     0.090000     1.0080   ; qtot -10.090
  2166        HA3    142      ILE   HG23   2166     0.090000     1.0080   ; qtot -10.000
  2167        CT2    142      ILE    CG1   2167    -0.180000    12.0110   ; qtot -10.180
  2168        HA2    142      ILE   HG11   2168     0.090000     1.0080   ; qtot -10.090
  2169        HA2    142      ILE   HG12   2169     0.090000     1.0080   ; qtot -10.000
  2170        CT3    142      ILE     CD   2170    -0.270000    12.0110   ; qtot -10.270
  2171        HA3    142      ILE    HD1   2171     0.090000     1.0080   ; qtot -10.180
  2172        HA3    142      ILE    HD2   2172     0.090000     1.0080   ; qtot -10.090
  2173        HA3    142      ILE    HD3   2173     0.090000     1.0080   ; qtot -10.000
  2174          C    142      ILE      C   2174     0.510000    12.0110   ; qtot -9.490
  2175          O    142      ILE      O   2175    -0.510000    15.9994   ; qtot -10.000
  2176        NH1    143      ALA      N   2176    -0.470000    14.0070   ; qtot -10.470
  2177          H    143      ALA     HN   2177     0.310000     1.0080   ; qtot -10.160
  2178        CT1    143      ALA     CA   2178     0.070000    12.0110   ; qtot -10.090
  2179        HB1    143      ALA     HA   2179     0.090000     1.0080   ; qtot -10.000
  2180        CT3    143      ALA     CB   2180    -0.270000    12.0110   ; qtot -10.270
  2181        HA3    143      ALA    HB1   2181     0.090000     1.0080   ; qtot -10.180
  2182        HA3    143      ALA    HB2   2182     0.090000     1.0080   ; qtot -10.090
  2183        HA3    143      ALA    HB3   2183     0.090000     1.0080   ; qtot -10.000
  2184          C    143      ALA      C   2184     0.510000    12.0110   ; qtot -9.490
  2185          O    143      ALA      O   2185    -0.510000    15.9994   ; qtot -10.000
  2186        NH1    144      ARG      N   2186    -0.470000    14.0070   ; qtot -10.470
  2187          H    144      ARG     HN   2187     0.310000     1.0080   ; qtot -10.160
  2188        CT1    144      ARG     CA   2188     0.070000    12.0110   ; qtot -10.090
  2189        HB1    144      ARG     HA   2189     0.090000     1.0080   ; qtot -10.000
  2190        CT2    144      ARG     CB   2190    -0.180000    12.0110   ; qtot -10.180
  2191        HA2    144      ARG    HB1   2191     0.090000     1.0080   ; qtot -10.090
  2192        HA2    144      ARG    HB2   2192     0.090000     1.0080   ; qtot -10.000
  2193        CT2    144      ARG     CG   2193    -0.180000    12.0110   ; qtot -10.180
  2194        HA2    144      ARG    HG1   2194     0.090000     1.0080   ; qtot -10.090
  2195        HA2    144      ARG    HG2   2195     0.090000     1.0080   ; qtot -10.000
  2196        CT2    144      ARG     CD   2196     0.200000    12.0110   ; qtot -9.800
  2197        HA2    144      ARG    HD1   2197     0.090000     1.0080   ; qtot -9.710
  2198        HA2    144      ARG    HD2   2198     0.090000     1.0080   ; qtot -9.620
  2199        NC2    144      ARG     NE   2199    -0.700000    14.0070   ; qtot -10.320
  2200         HC    144      ARG     HE   2200     0.440000     1.0080   ; qtot -9.880
  2201          C    144      ARG     CZ   2201     0.640000    12.0110   ; qtot -9.240
  2202        NC2    144      ARG    NH1   2202    -0.800000    14.0070   ; qtot -10.040
  2203         HC    144      ARG   HH11   2203     0.460000     1.0080   ; qtot -9.580
  2204         HC    144      ARG   HH12   2204     0.460000     1.0080   ; qtot -9.120
  2205        NC2    144      ARG    NH2   2205    -0.800000    14.0070   ; qtot -9.920
  2206         HC    144      ARG   HH21   2206     0.460000     1.0080   ; qtot -9.460
  2207         HC    144      ARG   HH22   2207     0.460000     1.0080   ; qtot -9.000
  2208          C    144      ARG      C   2208     0.510000    12.0110   ; qtot -8.490
  2209          O    144      ARG      O   2209    -0.510000    15.9994   ; qtot -9.000
  2210        NH1    145      ARG      N   2210    -0.470000    14.0070   ; qtot -9.470
  2211          H    145      ARG     HN   2211     0.310000     1.0080   ; qtot -9.160
  2212        CT1    145      ARG     CA   2212     0.070000    12.0110   ; qtot -9.090
  2213        HB1    145      ARG     HA   2213     0.090000     1.0080   ; qtot -9.000
  2214        CT2    145      ARG     CB   2214    -0.180000    12.0110   ; qtot -9.180
  2215        HA2    145      ARG    HB1   2215     0.090000     1.0080   ; qtot -9.090
  2216        HA2    145      ARG    HB2   2216     0.090000     1.0080   ; qtot -9.000
  2217        CT2    145      ARG     CG   2217    -0.180000    12.0110   ; qtot -9.180
  2218        HA2    145      ARG    HG1   2218     0.090000     1.0080   ; qtot -9.090
  2219        HA2    145      ARG    HG2   2219     0.090000     1.0080   ; qtot -9.000
  2220        CT2    145      ARG     CD   2220     0.200000    12.0110   ; qtot -8.800
  2221        HA2    145      ARG    HD1   2221     0.090000     1.0080   ; qtot -8.710
  2222        HA2    145      ARG    HD2   2222     0.090000     1.0080   ; qtot -8.620
  2223        NC2    145      ARG     NE   2223    -0.700000    14.0070   ; qtot -9.320
  2224         HC    145      ARG     HE   2224     0.440000     1.0080   ; qtot -8.880
  2225          C    145      ARG     CZ   2225     0.640000    12.0110   ; qtot -8.240
  2226        NC2    145      ARG    NH1   2226    -0.800000    14.0070   ; qtot -9.040
  2227         HC    145      ARG   HH11   2227     0.460000     1.0080   ; qtot -8.580
  2228         HC    145      ARG   HH12   2228     0.460000     1.0080   ; qtot -8.120
  2229        NC2    145      ARG    NH2   2229    -0.800000    14.0070   ; qtot -8.920
  2230         HC    145      ARG   HH21   2230     0.460000     1.0080   ; qtot -8.460
  2231         HC    145      ARG   HH22   2231     0.460000     1.0080   ; qtot -8.000
  2232          C    145      ARG      C   2232     0.510000    12.0110   ; qtot -7.490
  2233          O    145      ARG      O   2233    -0.510000    15.9994   ; qtot -8.000
  2234        NH1    146      HSD      N   2234    -0.470000    14.0070   ; qtot -8.470
  2235          H    146      HSD     HN   2235     0.310000     1.0080   ; qtot -8.160
  2236        CT1    146      HSD     CA   2236     0.070000    12.0110   ; qtot -8.090
  2237        HB1    146      HSD     HA   2237     0.090000     1.0080   ; qtot -8.000
  2238        CT2    146      HSD     CB   2238    -0.090000    12.0110   ; qtot -8.090
  2239        HA2    146      HSD    HB1   2239     0.090000     1.0080   ; qtot -8.000
  2240        HA2    146      HSD    HB2   2240     0.090000     1.0080   ; qtot -7.910
  2241        NR1    146      HSD    ND1   2241    -0.360000    14.0070   ; qtot -8.270
  2242          H    146      HSD    HD1   2242     0.320000     1.0080   ; qtot -7.950
  2243       CPH1    146      HSD     CG   2243    -0.050000    12.0110   ; qtot -8.000
  2244       CPH2    146      HSD    CE1   2244     0.250000    12.0110   ; qtot -7.750
  2245        HR1    146      HSD    HE1   2245     0.130000     1.0080   ; qtot -7.620
  2246        NR2    146      HSD    NE2   2246    -0.700000    14.0070   ; qtot -8.320
  2247       CPH1    146      HSD    CD2   2247     0.220000    12.0110   ; qtot -8.100
  2248        HR3    146      HSD    HD2   2248     0.100000     1.0080   ; qtot -8.000
  2249          C    146      HSD      C   2249     0.510000    12.0110   ; qtot -7.490
  2250          O    146      HSD      O   2250    -0.510000    15.9994   ; qtot -8.000
  2251          N    147      PRO      N   2251    -0.290000    14.0070   ; qtot -8.290
  2252        CP3    147      PRO     CD   2252     0.000000    12.0110   ; qtot -8.290
  2253        HA2    147      PRO    HD1   2253     0.090000     1.0080   ; qtot -8.200
  2254        HA2    147      PRO    HD2   2254     0.090000     1.0080   ; qtot -8.110
  2255        CP1    147      PRO     CA   2255     0.020000    12.0110   ; qtot -8.090
  2256        HB1    147      PRO     HA   2256     0.090000     1.0080   ; qtot -8.000
  2257        CP2    147      PRO     CB   2257    -0.180000    12.0110   ; qtot -8.180
  2258        HA2    147      PRO    HB1   2258     0.090000     1.0080   ; qtot -8.090
  2259        HA2    147      PRO    HB2   2259     0.090000     1.0080   ; qtot -8.000
  2260        CP2    147      PRO     CG   2260    -0.180000    12.0110   ; qtot -8.180
  2261        HA2    147      PRO    HG1   2261     0.090000     1.0080   ; qtot -8.090
  2262        HA2    147      PRO    HG2   2262     0.090000     1.0080   ; qtot -8.000
  2263          C    147      PRO      C   2263     0.510000    12.0110   ; qtot -7.490
  2264          O    147      PRO      O   2264    -0.510000    15.9994   ; qtot -8.000
  2265        NH1    148      TYR      N   2265    -0.470000    14.0070   ; qtot -8.470
  2266          H    148      TYR     HN   2266     0.310000     1.0080   ; qtot -8.160
  2267        CT1    148      TYR     CA   2267     0.070000    12.0110   ; qtot -8.090
  2268        HB1    148      TYR     HA   2268     0.090000     1.0080   ; qtot -8.000
  2269        CT2    148      TYR     CB   2269    -0.180000    12.0110   ; qtot -8.180
  2270        HA2    148      TYR    HB1   2270     0.090000     1.0080   ; qtot -8.090
  2271        HA2    148      TYR    HB2   2271     0.090000     1.0080   ; qtot -8.000
  2272         CA    148      TYR     CG   2272     0.000000    12.0110   ; qtot -8.000
  2273         CA    148      TYR    CD1   2273    -0.115000    12.0110   ; qtot -8.115
  2274         HP    148      TYR    HD1   2274     0.115000     1.0080   ; qtot -8.000
  2275         CA    148      TYR    CE1   2275    -0.115000    12.0110   ; qtot -8.115
  2276         HP    148      TYR    HE1   2276     0.115000     1.0080   ; qtot -8.000
  2277         CA    148      TYR     CZ   2277     0.110000    12.0110   ; qtot -7.890
  2278        OH1    148      TYR     OH   2278    -0.540000    15.9994   ; qtot -8.430
  2279          H    148      TYR     HH   2279     0.430000     1.0080   ; qtot -8.000
  2280         CA    148      TYR    CD2   2280    -0.115000    12.0110   ; qtot -8.115
  2281         HP    148      TYR    HD2   2281     0.115000     1.0080   ; qtot -8.000
  2282         CA    148      TYR    CE2   2282    -0.115000    12.0110   ; qtot -8.115
  2283         HP    148      TYR    HE2   2283     0.115000     1.0080   ; qtot -8.000
  2284          C    148      TYR      C   2284     0.510000    12.0110   ; qtot -7.490
  2285          O    148      TYR      O   2285    -0.510000    15.9994   ; qtot -8.000
  2286        NH1    149      PHE      N   2286    -0.470000    14.0070   ; qtot -8.470
  2287          H    149      PHE     HN   2287     0.310000     1.0080   ; qtot -8.160
  2288        CT1    149      PHE     CA   2288     0.070000    12.0110   ; qtot -8.090
  2289        HB1    149      PHE     HA   2289     0.090000     1.0080   ; qtot -8.000
  2290        CT2    149      PHE     CB   2290    -0.180000    12.0110   ; qtot -8.180
  2291        HA2    149      PHE    HB1   2291     0.090000     1.0080   ; qtot -8.090
  2292        HA2    149      PHE    HB2   2292     0.090000     1.0080   ; qtot -8.000
  2293         CA    149      PHE     CG   2293     0.000000    12.0110   ; qtot -8.000
  2294         CA    149      PHE    CD1   2294    -0.115000    12.0110   ; qtot -8.115
  2295         HP    149      PHE    HD1   2295     0.115000     1.0080   ; qtot -8.000
  2296         CA    149      PHE    CE1   2296    -0.115000    12.0110   ; qtot -8.115
  2297         HP    149      PHE    HE1   2297     0.115000     1.0080   ; qtot -8.000
  2298         CA    149      PHE     CZ   2298    -0.115000    12.0110   ; qtot -8.115
  2299         HP    149      PHE     HZ   2299     0.115000     1.0080   ; qtot -8.000
  2300         CA    149      PHE    CD2   2300    -0.115000    12.0110   ; qtot -8.115
  2301         HP    149      PHE    HD2   2301     0.115000     1.0080   ; qtot -8.000
  2302         CA    149      PHE    CE2   2302    -0.115000    12.0110   ; qtot -8.115
  2303         HP    149      PHE    HE2   2303     0.115000     1.0080   ; qtot -8.000
  2304          C    149      PHE      C   2304     0.510000    12.0110   ; qtot -7.490
  2305          O    149      PHE      O   2305    -0.510000    15.9994   ; qtot -8.000
  2306        NH1    150      TYR      N   2306    -0.470000    14.0070   ; qtot -8.470
  2307          H    150      TYR     HN   2307     0.310000     1.0080   ; qtot -8.160
  2308        CT1    150      TYR     CA   2308     0.070000    12.0110   ; qtot -8.090
  2309        HB1    150      TYR     HA   2309     0.090000     1.0080   ; qtot -8.000
  2310        CT2    150      TYR     CB   2310    -0.180000    12.0110   ; qtot -8.180
  2311        HA2    150      TYR    HB1   2311     0.090000     1.0080   ; qtot -8.090
  2312        HA2    150      TYR    HB2   2312     0.090000     1.0080   ; qtot -8.000
  2313         CA    150      TYR     CG   2313     0.000000    12.0110   ; qtot -8.000
  2314         CA    150      TYR    CD1   2314    -0.115000    12.0110   ; qtot -8.115
  2315         HP    150      TYR    HD1   2315     0.115000     1.0080   ; qtot -8.000
  2316         CA    150      TYR    CE1   2316    -0.115000    12.0110   ; qtot -8.115
  2317         HP    150      TYR    HE1   2317     0.115000     1.0080   ; qtot -8.000
  2318         CA    150      TYR     CZ   2318     0.110000    12.0110   ; qtot -7.890
  2319        OH1    150      TYR     OH   2319    -0.540000    15.9994   ; qtot -8.430
  2320          H    150      TYR     HH   2320     0.430000     1.0080   ; qtot -8.000
  2321         CA    150      TYR    CD2   2321    -0.115000    12.0110   ; qtot -8.115
  2322         HP    150      TYR    HD2   2322     0.115000     1.0080   ; qtot -8.000
  2323         CA    150      TYR    CE2   2323    -0.115000    12.0110   ; qtot -8.115
  2324         HP    150      TYR    HE2   2324     0.115000     1.0080   ; qtot -8.000
  2325          C    150      TYR      C   2325     0.510000    12.0110   ; qtot -7.490
  2326          O    150      TYR      O   2326    -0.510000    15.9994   ; qtot -8.000
  2327        NH1    151      ALA      N   2327    -0.470000    14.0070   ; qtot -8.470
  2328          H    151      ALA     HN   2328     0.310000     1.0080   ; qtot -8.160
  2329        CT1    151      ALA     CA   2329     0.070000    12.0110   ; qtot -8.090
  2330        HB1    151      ALA     HA   2330     0.090000     1.0080   ; qtot -8.000
  2331        CT3    151      ALA     CB   2331    -0.270000    12.0110   ; qtot -8.270
  2332        HA3    151      ALA    HB1   2332     0.090000     1.0080   ; qtot -8.180
  2333        HA3    151      ALA    HB2   2333     0.090000     1.0080   ; qtot -8.090
  2334        HA3    151      ALA    HB3   2334     0.090000     1.0080   ; qtot -8.000
  2335          C    151      ALA      C   2335     0.510000    12.0110   ; qtot -7.490
  2336          O    151      ALA      O   2336    -0.510000    15.9994   ; qtot -8.000
  2337          N    152      PRO      N   2337    -0.290000    14.0070   ; qtot -8.290
  2338        CP3    152      PRO     CD   2338     0.000000    12.0110   ; qtot -8.290
  2339        HA2    152      PRO    HD1   2339     0.090000     1.0080   ; qtot -8.200
  2340        HA2    152      PRO    HD2   2340     0.090000     1.0080   ; qtot -8.110
  2341        CP1    152      PRO     CA   2341     0.020000    12.0110   ; qtot -8.090
  2342        HB1    152      PRO     HA   2342     0.090000     1.0080   ; qtot -8.000
  2343        CP2    152      PRO     CB   2343    -0.180000    12.0110   ; qtot -8.180
  2344        HA2    152      PRO    HB1   2344     0.090000     1.0080   ; qtot -8.090
  2345        HA2    152      PRO    HB2   2345     0.090000     1.0080   ; qtot -8.000
  2346        CP2    152      PRO     CG   2346    -0.180000    12.0110   ; qtot -8.180
  2347        HA2    152      PRO    HG1   2347     0.090000     1.0080   ; qtot -8.090
  2348        HA2    152      PRO    HG2   2348     0.090000     1.0080   ; qtot -8.000
  2349          C    152      PRO      C   2349     0.510000    12.0110   ; qtot -7.490
  2350          O    152      PRO      O   2350    -0.510000    15.9994   ; qtot -8.000
  2351        NH1    153      GLU      N   2351    -0.470000    14.0070   ; qtot -8.470
  2352          H    153      GLU     HN   2352     0.310000     1.0080   ; qtot -8.160
  2353        CT1    153      GLU     CA   2353     0.070000    12.0110   ; qtot -8.090
  2354        HB1    153      GLU     HA   2354     0.090000     1.0080   ; qtot -8.000
  2355       CT2A    153      GLU     CB   2355    -0.180000    12.0110   ; qtot -8.180
  2356        HA2    153      GLU    HB1   2356     0.090000     1.0080   ; qtot -8.090
  2357        HA2    153      GLU    HB2   2357     0.090000     1.0080   ; qtot -8.000
  2358        CT2    153      GLU     CG   2358    -0.280000    12.0110   ; qtot -8.280
  2359        HA2    153      GLU    HG1   2359     0.090000     1.0080   ; qtot -8.190
  2360        HA2    153      GLU    HG2   2360     0.090000     1.0080   ; qtot -8.100
  2361         CC    153      GLU     CD   2361     0.620000    12.0110   ; qtot -7.480
  2362         OC    153      GLU    OE1   2362    -0.760000    15.9994   ; qtot -8.240
  2363         OC    153      GLU    OE2   2363    -0.760000    15.9994   ; qtot -9.000
  2364          C    153      GLU      C   2364     0.510000    12.0110   ; qtot -8.490
  2365          O    153      GLU      O   2365    -0.510000    15.9994   ; qtot -9.000
  2366        NH1    154      LEU      N   2366    -0.470000    14.0070   ; qtot -9.470
  2367          H    154      LEU     HN   2367     0.310000     1.0080   ; qtot -9.160
  2368        CT1    154      LEU     CA   2368     0.070000    12.0110   ; qtot -9.090
  2369        HB1    154      LEU     HA   2369     0.090000     1.0080   ; qtot -9.000
  2370        CT2    154      LEU     CB   2370    -0.180000    12.0110   ; qtot -9.180
  2371        HA2    154      LEU    HB1   2371     0.090000     1.0080   ; qtot -9.090
  2372        HA2    154      LEU    HB2   2372     0.090000     1.0080   ; qtot -9.000
  2373        CT1    154      LEU     CG   2373    -0.090000    12.0110   ; qtot -9.090
  2374        HA1    154      LEU     HG   2374     0.090000     1.0080   ; qtot -9.000
  2375        CT3    154      LEU    CD1   2375    -0.270000    12.0110   ; qtot -9.270
  2376        HA3    154      LEU   HD11   2376     0.090000     1.0080   ; qtot -9.180
  2377        HA3    154      LEU   HD12   2377     0.090000     1.0080   ; qtot -9.090
  2378        HA3    154      LEU   HD13   2378     0.090000     1.0080   ; qtot -9.000
  2379        CT3    154      LEU    CD2   2379    -0.270000    12.0110   ; qtot -9.270
  2380        HA3    154      LEU   HD21   2380     0.090000     1.0080   ; qtot -9.180
  2381        HA3    154      LEU   HD22   2381     0.090000     1.0080   ; qtot -9.090
  2382        HA3    154      LEU   HD23   2382     0.090000     1.0080   ; qtot -9.000
  2383          C    154      LEU      C   2383     0.510000    12.0110   ; qtot -8.490
  2384          O    154      LEU      O   2384    -0.510000    15.9994   ; qtot -9.000
  2385        NH1    155      LEU      N   2385    -0.470000    14.0070   ; qtot -9.470
  2386          H    155      LEU     HN   2386     0.310000     1.0080   ; qtot -9.160
  2387        CT1    155      LEU     CA   2387     0.070000    12.0110   ; qtot -9.090
  2388        HB1    155      LEU     HA   2388     0.090000     1.0080   ; qtot -9.000
  2389        CT2    155      LEU     CB   2389    -0.180000    12.0110   ; qtot -9.180
  2390        HA2    155      LEU    HB1   2390     0.090000     1.0080   ; qtot -9.090
  2391        HA2    155      LEU    HB2   2391     0.090000     1.0080   ; qtot -9.000
  2392        CT1    155      LEU     CG   2392    -0.090000    12.0110   ; qtot -9.090
  2393        HA1    155      LEU     HG   2393     0.090000     1.0080   ; qtot -9.000
  2394        CT3    155      LEU    CD1   2394    -0.270000    12.0110   ; qtot -9.270
  2395        HA3    155      LEU   HD11   2395     0.090000     1.0080   ; qtot -9.180
  2396        HA3    155      LEU   HD12   2396     0.090000     1.0080   ; qtot -9.090
  2397        HA3    155      LEU   HD13   2397     0.090000     1.0080   ; qtot -9.000
  2398        CT3    155      LEU    CD2   2398    -0.270000    12.0110   ; qtot -9.270
  2399        HA3    155      LEU   HD21   2399     0.090000     1.0080   ; qtot -9.180
  2400        HA3    155      LEU   HD22   2400     0.090000     1.0080   ; qtot -9.090
  2401        HA3    155      LEU   HD23   2401     0.090000     1.0080   ; qtot -9.000
  2402          C    155      LEU      C   2402     0.510000    12.0110   ; qtot -8.490
  2403          O    155      LEU      O   2403    -0.510000    15.9994   ; qtot -9.000
  2404        NH1    156      PHE      N   2404    -0.470000    14.0070   ; qtot -9.470
  2405          H    156      PHE     HN   2405     0.310000     1.0080   ; qtot -9.160
  2406        CT1    156      PHE     CA   2406     0.070000    12.0110   ; qtot -9.090
  2407        HB1    156      PHE     HA   2407     0.090000     1.0080   ; qtot -9.000
  2408        CT2    156      PHE     CB   2408    -0.180000    12.0110   ; qtot -9.180
  2409        HA2    156      PHE    HB1   2409     0.090000     1.0080   ; qtot -9.090
  2410        HA2    156      PHE    HB2   2410     0.090000     1.0080   ; qtot -9.000
  2411         CA    156      PHE     CG   2411     0.000000    12.0110   ; qtot -9.000
  2412         CA    156      PHE    CD1   2412    -0.115000    12.0110   ; qtot -9.115
  2413         HP    156      PHE    HD1   2413     0.115000     1.0080   ; qtot -9.000
  2414         CA    156      PHE    CE1   2414    -0.115000    12.0110   ; qtot -9.115
  2415         HP    156      PHE    HE1   2415     0.115000     1.0080   ; qtot -9.000
  2416         CA    156      PHE     CZ   2416    -0.115000    12.0110   ; qtot -9.115
  2417         HP    156      PHE     HZ   2417     0.115000     1.0080   ; qtot -9.000
  2418         CA    156      PHE    CD2   2418    -0.115000    12.0110   ; qtot -9.115
  2419         HP    156      PHE    HD2   2419     0.115000     1.0080   ; qtot -9.000
  2420         CA    156      PHE    CE2   2420    -0.115000    12.0110   ; qtot -9.115
  2421         HP    156      PHE    HE2   2421     0.115000     1.0080   ; qtot -9.000
  2422          C    156      PHE      C   2422     0.510000    12.0110   ; qtot -8.490
  2423          O    156      PHE      O   2423    -0.510000    15.9994   ; qtot -9.000
  2424        NH1    157      PHE      N   2424    -0.470000    14.0070   ; qtot -9.470
  2425          H    157      PHE     HN   2425     0.310000     1.0080   ; qtot -9.160
  2426        CT1    157      PHE     CA   2426     0.070000    12.0110   ; qtot -9.090
  2427        HB1    157      PHE     HA   2427     0.090000     1.0080   ; qtot -9.000
  2428        CT2    157      PHE     CB   2428    -0.180000    12.0110   ; qtot -9.180
  2429        HA2    157      PHE    HB1   2429     0.090000     1.0080   ; qtot -9.090
  2430        HA2    157      PHE    HB2   2430     0.090000     1.0080   ; qtot -9.000
  2431         CA    157      PHE     CG   2431     0.000000    12.0110   ; qtot -9.000
  2432         CA    157      PHE    CD1   2432    -0.115000    12.0110   ; qtot -9.115
  2433         HP    157      PHE    HD1   2433     0.115000     1.0080   ; qtot -9.000
  2434         CA    157      PHE    CE1   2434    -0.115000    12.0110   ; qtot -9.115
  2435         HP    157      PHE    HE1   2435     0.115000     1.0080   ; qtot -9.000
  2436         CA    157      PHE     CZ   2436    -0.115000    12.0110   ; qtot -9.115
  2437         HP    157      PHE     HZ   2437     0.115000     1.0080   ; qtot -9.000
  2438         CA    157      PHE    CD2   2438    -0.115000    12.0110   ; qtot -9.115
  2439         HP    157      PHE    HD2   2439     0.115000     1.0080   ; qtot -9.000
  2440         CA    157      PHE    CE2   2440    -0.115000    12.0110   ; qtot -9.115
  2441         HP    157      PHE    HE2   2441     0.115000     1.0080   ; qtot -9.000
  2442          C    157      PHE      C   2442     0.510000    12.0110   ; qtot -8.490
  2443          O    157      PHE      O   2443    -0.510000    15.9994   ; qtot -9.000
  2444        NH1    158      ALA      N   2444    -0.470000    14.0070   ; qtot -9.470
  2445          H    158      ALA     HN   2445     0.310000     1.0080   ; qtot -9.160
  2446        CT1    158      ALA     CA   2446     0.070000    12.0110   ; qtot -9.090
  2447        HB1    158      ALA     HA   2447     0.090000     1.0080   ; qtot -9.000
  2448        CT3    158      ALA     CB   2448    -0.270000    12.0110   ; qtot -9.270
  2449        HA3    158      ALA    HB1   2449     0.090000     1.0080   ; qtot -9.180
  2450        HA3    158      ALA    HB2   2450     0.090000     1.0080   ; qtot -9.090
  2451        HA3    158      ALA    HB3   2451     0.090000     1.0080   ; qtot -9.000
  2452          C    158      ALA      C   2452     0.510000    12.0110   ; qtot -8.490
  2453          O    158      ALA      O   2453    -0.510000    15.9994   ; qtot -9.000
  2454        NH1    159      LYS      N   2454    -0.470000    14.0070   ; qtot -9.470
  2455          H    159      LYS     HN   2455     0.310000     1.0080   ; qtot -9.160
  2456        CT1    159      LYS     CA   2456     0.070000    12.0110   ; qtot -9.090
  2457        HB1    159      LYS     HA   2457     0.090000     1.0080   ; qtot -9.000
  2458        CT2    159      LYS     CB   2458    -0.180000    12.0110   ; qtot -9.180
  2459        HA2    159      LYS    HB1   2459     0.090000     1.0080   ; qtot -9.090
  2460        HA2    159      LYS    HB2   2460     0.090000     1.0080   ; qtot -9.000
  2461        CT2    159      LYS     CG   2461    -0.180000    12.0110   ; qtot -9.180
  2462        HA2    159      LYS    HG1   2462     0.090000     1.0080   ; qtot -9.090
  2463        HA2    159      LYS    HG2   2463     0.090000     1.0080   ; qtot -9.000
  2464        CT2    159      LYS     CD   2464    -0.180000    12.0110   ; qtot -9.180
  2465        HA2    159      LYS    HD1   2465     0.090000     1.0080   ; qtot -9.090
  2466        HA2    159      LYS    HD2   2466     0.090000     1.0080   ; qtot -9.000
  2467        CT2    159      LYS     CE   2467     0.210000    12.0110   ; qtot -8.790
  2468        HA2    159      LYS    HE1   2468     0.050000     1.0080   ; qtot -8.740
  2469        HA2    159      LYS    HE2   2469     0.050000     1.0080   ; qtot -8.690
  2470        NH3    159      LYS     NZ   2470    -0.300000    14.0070   ; qtot -8.990
  2471         HC    159      LYS    HZ1   2471     0.330000     1.0080   ; qtot -8.660
  2472         HC    159      LYS    HZ2   2472     0.330000     1.0080   ; qtot -8.330
  2473         HC    159      LYS    HZ3   2473     0.330000     1.0080   ; qtot -8.000
  2474          C    159      LYS      C   2474     0.510000    12.0110   ; qtot -7.490
  2475          O    159      LYS      O   2475    -0.510000    15.9994   ; qtot -8.000
  2476        NH1    160      ARG      N   2476    -0.470000    14.0070   ; qtot -8.470
  2477          H    160      ARG     HN   2477     0.310000     1.0080   ; qtot -8.160
  2478        CT1    160      ARG     CA   2478     0.070000    12.0110   ; qtot -8.090
  2479        HB1    160      ARG     HA   2479     0.090000     1.0080   ; qtot -8.000
  2480        CT2    160      ARG     CB   2480    -0.180000    12.0110   ; qtot -8.180
  2481        HA2    160      ARG    HB1   2481     0.090000     1.0080   ; qtot -8.090
  2482        HA2    160      ARG    HB2   2482     0.090000     1.0080   ; qtot -8.000
  2483        CT2    160      ARG     CG   2483    -0.180000    12.0110   ; qtot -8.180
  2484        HA2    160      ARG    HG1   2484     0.090000     1.0080   ; qtot -8.090
  2485        HA2    160      ARG    HG2   2485     0.090000     1.0080   ; qtot -8.000
  2486        CT2    160      ARG     CD   2486     0.200000    12.0110   ; qtot -7.800
  2487        HA2    160      ARG    HD1   2487     0.090000     1.0080   ; qtot -7.710
  2488        HA2    160      ARG    HD2   2488     0.090000     1.0080   ; qtot -7.620
  2489        NC2    160      ARG     NE   2489    -0.700000    14.0070   ; qtot -8.320
  2490         HC    160      ARG     HE   2490     0.440000     1.0080   ; qtot -7.880
  2491          C    160      ARG     CZ   2491     0.640000    12.0110   ; qtot -7.240
  2492        NC2    160      ARG    NH1   2492    -0.800000    14.0070   ; qtot -8.040
  2493         HC    160      ARG   HH11   2493     0.460000     1.0080   ; qtot -7.580
  2494         HC    160      ARG   HH12   2494     0.460000     1.0080   ; qtot -7.120
  2495        NC2    160      ARG    NH2   2495    -0.800000    14.0070   ; qtot -7.920
  2496         HC    160      ARG   HH21   2496     0.460000     1.0080   ; qtot -7.460
  2497         HC    160      ARG   HH22   2497     0.460000     1.0080   ; qtot -7.000
  2498          C    160      ARG      C   2498     0.510000    12.0110   ; qtot -6.490
  2499          O    160      ARG      O   2499    -0.510000    15.9994   ; qtot -7.000
  2500        NH1    161      TYR      N   2500    -0.470000    14.0070   ; qtot -7.470
  2501          H    161      TYR     HN   2501     0.310000     1.0080   ; qtot -7.160
  2502        CT1    161      TYR     CA   2502     0.070000    12.0110   ; qtot -7.090
  2503        HB1    161      TYR     HA   2503     0.090000     1.0080   ; qtot -7.000
  2504        CT2    161      TYR     CB   2504    -0.180000    12.0110   ; qtot -7.180
  2505        HA2    161      TYR    HB1   2505     0.090000     1.0080   ; qtot -7.090
  2506        HA2    161      TYR    HB2   2506     0.090000     1.0080   ; qtot -7.000
  2507         CA    161      TYR     CG   2507     0.000000    12.0110   ; qtot -7.000
  2508         CA    161      TYR    CD1   2508    -0.115000    12.0110   ; qtot -7.115
  2509         HP    161      TYR    HD1   2509     0.115000     1.0080   ; qtot -7.000
  2510         CA    161      TYR    CE1   2510    -0.115000    12.0110   ; qtot -7.115
  2511         HP    161      TYR    HE1   2511     0.115000     1.0080   ; qtot -7.000
  2512         CA    161      TYR     CZ   2512     0.110000    12.0110   ; qtot -6.890
  2513        OH1    161      TYR     OH   2513    -0.540000    15.9994   ; qtot -7.430
  2514          H    161      TYR     HH   2514     0.430000     1.0080   ; qtot -7.000
  2515         CA    161      TYR    CD2   2515    -0.115000    12.0110   ; qtot -7.115
  2516         HP    161      TYR    HD2   2516     0.115000     1.0080   ; qtot -7.000
  2517         CA    161      TYR    CE2   2517    -0.115000    12.0110   ; qtot -7.115
  2518         HP    161      TYR    HE2   2518     0.115000     1.0080   ; qtot -7.000
  2519          C    161      TYR      C   2519     0.510000    12.0110   ; qtot -6.490
  2520          O    161      TYR      O   2520    -0.510000    15.9994   ; qtot -7.000
  2521        NH1    162      LYS      N   2521    -0.470000    14.0070   ; qtot -7.470
  2522          H    162      LYS     HN   2522     0.310000     1.0080   ; qtot -7.160
  2523        CT1    162      LYS     CA   2523     0.070000    12.0110   ; qtot -7.090
  2524        HB1    162      LYS     HA   2524     0.090000     1.0080   ; qtot -7.000
  2525        CT2    162      LYS     CB   2525    -0.180000    12.0110   ; qtot -7.180
  2526        HA2    162      LYS    HB1   2526     0.090000     1.0080   ; qtot -7.090
  2527        HA2    162      LYS    HB2   2527     0.090000     1.0080   ; qtot -7.000
  2528        CT2    162      LYS     CG   2528    -0.180000    12.0110   ; qtot -7.180
  2529        HA2    162      LYS    HG1   2529     0.090000     1.0080   ; qtot -7.090
  2530        HA2    162      LYS    HG2   2530     0.090000     1.0080   ; qtot -7.000
  2531        CT2    162      LYS     CD   2531    -0.180000    12.0110   ; qtot -7.180
  2532        HA2    162      LYS    HD1   2532     0.090000     1.0080   ; qtot -7.090
  2533        HA2    162      LYS    HD2   2533     0.090000     1.0080   ; qtot -7.000
  2534        CT2    162      LYS     CE   2534     0.210000    12.0110   ; qtot -6.790
  2535        HA2    162      LYS    HE1   2535     0.050000     1.0080   ; qtot -6.740
  2536        HA2    162      LYS    HE2   2536     0.050000     1.0080   ; qtot -6.690
  2537        NH3    162      LYS     NZ   2537    -0.300000    14.0070   ; qtot -6.990
  2538         HC    162      LYS    HZ1   2538     0.330000     1.0080   ; qtot -6.660
  2539         HC    162      LYS    HZ2   2539     0.330000     1.0080   ; qtot -6.330
  2540         HC    162      LYS    HZ3   2540     0.330000     1.0080   ; qtot -6.000
  2541          C    162      LYS      C   2541     0.510000    12.0110   ; qtot -5.490
  2542          O    162      LYS      O   2542    -0.510000    15.9994   ; qtot -6.000
  2543        NH1    163      ALA      N   2543    -0.470000    14.0070   ; qtot -6.470
  2544          H    163      ALA     HN   2544     0.310000     1.0080   ; qtot -6.160
  2545        CT1    163      ALA     CA   2545     0.070000    12.0110   ; qtot -6.090
  2546        HB1    163      ALA     HA   2546     0.090000     1.0080   ; qtot -6.000
  2547        CT3    163      ALA     CB   2547    -0.270000    12.0110   ; qtot -6.270
  2548        HA3    163      ALA    HB1   2548     0.090000     1.0080   ; qtot -6.180
  2549        HA3    163      ALA    HB2   2549     0.090000     1.0080   ; qtot -6.090
  2550        HA3    163      ALA    HB3   2550     0.090000     1.0080   ; qtot -6.000
  2551          C    163      ALA      C   2551     0.510000    12.0110   ; qtot -5.490
  2552          O    163      ALA      O   2552    -0.510000    15.9994   ; qtot -6.000
  2553        NH1    164      ALA      N   2553    -0.470000    14.0070   ; qtot -6.470
  2554          H    164      ALA     HN   2554     0.310000     1.0080   ; qtot -6.160
  2555        CT1    164      ALA     CA   2555     0.070000    12.0110   ; qtot -6.090
  2556        HB1    164      ALA     HA   2556     0.090000     1.0080   ; qtot -6.000
  2557        CT3    164      ALA     CB   2557    -0.270000    12.0110   ; qtot -6.270
  2558        HA3    164      ALA    HB1   2558     0.090000     1.0080   ; qtot -6.180
  2559        HA3    164      ALA    HB2   2559     0.090000     1.0080   ; qtot -6.090
  2560        HA3    164      ALA    HB3   2560     0.090000     1.0080   ; qtot -6.000
  2561          C    164      ALA      C   2561     0.510000    12.0110   ; qtot -5.490
  2562          O    164      ALA      O   2562    -0.510000    15.9994   ; qtot -6.000
  2563        NH1    165      PHE      N   2563    -0.470000    14.0070   ; qtot -6.470
  2564          H    165      PHE     HN   2564     0.310000     1.0080   ; qtot -6.160
  2565        CT1    165      PHE     CA   2565     0.070000    12.0110   ; qtot -6.090
  2566        HB1    165      PHE     HA   2566     0.090000     1.0080   ; qtot -6.000
  2567        CT2    165      PHE     CB   2567    -0.180000    12.0110   ; qtot -6.180
  2568        HA2    165      PHE    HB1   2568     0.090000     1.0080   ; qtot -6.090
  2569        HA2    165      PHE    HB2   2569     0.090000     1.0080   ; qtot -6.000
  2570         CA    165      PHE     CG   2570     0.000000    12.0110   ; qtot -6.000
  2571         CA    165      PHE    CD1   2571    -0.115000    12.0110   ; qtot -6.115
  2572         HP    165      PHE    HD1   2572     0.115000     1.0080   ; qtot -6.000
  2573         CA    165      PHE    CE1   2573    -0.115000    12.0110   ; qtot -6.115
  2574         HP    165      PHE    HE1   2574     0.115000     1.0080   ; qtot -6.000
  2575         CA    165      PHE     CZ   2575    -0.115000    12.0110   ; qtot -6.115
  2576         HP    165      PHE     HZ   2576     0.115000     1.0080   ; qtot -6.000
  2577         CA    165      PHE    CD2   2577    -0.115000    12.0110   ; qtot -6.115
  2578         HP    165      PHE    HD2   2578     0.115000     1.0080   ; qtot -6.000
  2579         CA    165      PHE    CE2   2579    -0.115000    12.0110   ; qtot -6.115
  2580         HP    165      PHE    HE2   2580     0.115000     1.0080   ; qtot -6.000
  2581          C    165      PHE      C   2581     0.510000    12.0110   ; qtot -5.490
  2582          O    165      PHE      O   2582    -0.510000    15.9994   ; qtot -6.000
  2583        NH1    166      THR      N   2583    -0.470000    14.0070   ; qtot -6.470
  2584          H    166      THR     HN   2584     0.310000     1.0080   ; qtot -6.160
  2585        CT1    166      THR     CA   2585     0.070000    12.0110   ; qtot -6.090
  2586        HB1    166      THR     HA   2586     0.090000     1.0080   ; qtot -6.000
  2587        CT1    166      THR     CB   2587     0.140000    12.0110   ; qtot -5.860
  2588        HA1    166      THR     HB   2588     0.090000     1.0080   ; qtot -5.770
  2589        OH1    166      THR    OG1   2589    -0.660000    15.9994   ; qtot -6.430
  2590          H    166      THR    HG1   2590     0.430000     1.0080   ; qtot -6.000
  2591        CT3    166      THR    CG2   2591    -0.270000    12.0110   ; qtot -6.270
  2592        HA3    166      THR   HG21   2592     0.090000     1.0080   ; qtot -6.180
  2593        HA3    166      THR   HG22   2593     0.090000     1.0080   ; qtot -6.090
  2594        HA3    166      THR   HG23   2594     0.090000     1.0080   ; qtot -6.000
  2595          C    166      THR      C   2595     0.510000    12.0110   ; qtot -5.490
  2596          O    166      THR      O   2596    -0.510000    15.9994   ; qtot -6.000
  2597        NH1    167      GLU      N   2597    -0.470000    14.0070   ; qtot -6.470
  2598          H    167      GLU     HN   2598     0.310000     1.0080   ; qtot -6.160
  2599        CT1    167      GLU     CA   2599     0.070000    12.0110   ; qtot -6.090
  2600        HB1    167      GLU     HA   2600     0.090000     1.0080   ; qtot -6.000
  2601       CT2A    167      GLU     CB   2601    -0.180000    12.0110   ; qtot -6.180
  2602        HA2    167      GLU    HB1   2602     0.090000     1.0080   ; qtot -6.090
  2603        HA2    167      GLU    HB2   2603     0.090000     1.0080   ; qtot -6.000
  2604        CT2    167      GLU     CG   2604    -0.280000    12.0110   ; qtot -6.280
  2605        HA2    167      GLU    HG1   2605     0.090000     1.0080   ; qtot -6.190
  2606        HA2    167      GLU    HG2   2606     0.090000     1.0080   ; qtot -6.100
  2607         CC    167      GLU     CD   2607     0.620000    12.0110   ; qtot -5.480
  2608         OC    167      GLU    OE1   2608    -0.760000    15.9994   ; qtot -6.240
  2609         OC    167      GLU    OE2   2609    -0.760000    15.9994   ; qtot -7.000
  2610          C    167      GLU      C   2610     0.510000    12.0110   ; qtot -6.490
  2611          O    167      GLU      O   2611    -0.510000    15.9994   ; qtot -7.000
  2612        NH1    168      CYS      N   2612    -0.470000    14.0070   ; qtot -7.470
  2613          H    168      CYS     HN   2613     0.310000     1.0080   ; qtot -7.160
  2614        CT1    168      CYS     CA   2614     0.070000    12.0110   ; qtot -7.090
  2615        HB1    168      CYS     HA   2615     0.090000     1.0080   ; qtot -7.000
  2616        CT2    168      CYS     CB   2616    -0.100000    12.0110   ; qtot -7.100
  2617        HA2    168      CYS    HB1   2617     0.090000     1.0080   ; qtot -7.010
  2618        HA2    168      CYS    HB2   2618     0.090000     1.0080   ; qtot -6.920
  2619         SM    168      CYS     SG   2619    -0.080000    32.0600   ; qtot -7.000
  2620          C    168      CYS      C   2620     0.510000    12.0110   ; qtot -6.490
  2621          O    168      CYS      O   2621    -0.510000    15.9994   ; qtot -7.000
  2622        NH1    169      CYS      N   2622    -0.470000    14.0070   ; qtot -7.470
  2623          H    169      CYS     HN   2623     0.310000     1.0080   ; qtot -7.160
  2624        CT1    169      CYS     CA   2624     0.070000    12.0110   ; qtot -7.090
  2625        HB1    169      CYS     HA   2625     0.090000     1.0080   ; qtot -7.000
  2626        CT2    169      CYS     CB   2626    -0.100000    12.0110   ; qtot -7.100
  2627        HA2    169      CYS    HB1   2627     0.090000     1.0080   ; qtot -7.010
  2628        HA2    169      CYS    HB2   2628     0.090000     1.0080   ; qtot -6.920
  2629         SM    169      CYS     SG   2629    -0.080000    32.0600   ; qtot -7.000
  2630          C    169      CYS      C   2630     0.510000    12.0110   ; qtot -6.490
  2631          O    169      CYS      O   2631    -0.510000    15.9994   ; qtot -7.000
  2632        NH1    170      GLN      N   2632    -0.470000    14.0070   ; qtot -7.470
  2633          H    170      GLN     HN   2633     0.310000     1.0080   ; qtot -7.160
  2634        CT1    170      GLN     CA   2634     0.070000    12.0110   ; qtot -7.090
  2635        HB1    170      GLN     HA   2635     0.090000     1.0080   ; qtot -7.000
  2636        CT2    170      GLN     CB   2636    -0.180000    12.0110   ; qtot -7.180
  2637        HA2    170      GLN    HB1   2637     0.090000     1.0080   ; qtot -7.090
  2638        HA2    170      GLN    HB2   2638     0.090000     1.0080   ; qtot -7.000
  2639        CT2    170      GLN     CG   2639    -0.180000    12.0110   ; qtot -7.180
  2640        HA2    170      GLN    HG1   2640     0.090000     1.0080   ; qtot -7.090
  2641        HA2    170      GLN    HG2   2641     0.090000     1.0080   ; qtot -7.000
  2642         CC    170      GLN     CD   2642     0.550000    12.0110   ; qtot -6.450
  2643          O    170      GLN    OE1   2643    -0.550000    15.9994   ; qtot -7.000
  2644        NH2    170      GLN    NE2   2644    -0.620000    14.0070   ; qtot -7.620
  2645          H    170      GLN   HE21   2645     0.320000     1.0080   ; qtot -7.300
  2646          H    170      GLN   HE22   2646     0.300000     1.0080   ; qtot -7.000
  2647          C    170      GLN      C   2647     0.510000    12.0110   ; qtot -6.490
  2648          O    170      GLN      O   2648    -0.510000    15.9994   ; qtot -7.000
  2649        NH1    171      ALA      N   2649    -0.470000    14.0070   ; qtot -7.470
  2650          H    171      ALA     HN   2650     0.310000     1.0080   ; qtot -7.160
  2651        CT1    171      ALA     CA   2651     0.070000    12.0110   ; qtot -7.090
  2652        HB1    171      ALA     HA   2652     0.090000     1.0080   ; qtot -7.000
  2653        CT3    171      ALA     CB   2653    -0.270000    12.0110   ; qtot -7.270
  2654        HA3    171      ALA    HB1   2654     0.090000     1.0080   ; qtot -7.180
  2655        HA3    171      ALA    HB2   2655     0.090000     1.0080   ; qtot -7.090
  2656        HA3    171      ALA    HB3   2656     0.090000     1.0080   ; qtot -7.000
  2657          C    171      ALA      C   2657     0.510000    12.0110   ; qtot -6.490
  2658          O    171      ALA      O   2658    -0.510000    15.9994   ; qtot -7.000
  2659        NH1    172      ALA      N   2659    -0.470000    14.0070   ; qtot -7.470
  2660          H    172      ALA     HN   2660     0.310000     1.0080   ; qtot -7.160
  2661        CT1    172      ALA     CA   2661     0.070000    12.0110   ; qtot -7.090
  2662        HB1    172      ALA     HA   2662     0.090000     1.0080   ; qtot -7.000
  2663        CT3    172      ALA     CB   2663    -0.270000    12.0110   ; qtot -7.270
  2664        HA3    172      ALA    HB1   2664     0.090000     1.0080   ; qtot -7.180
  2665        HA3    172      ALA    HB2   2665     0.090000     1.0080   ; qtot -7.090
  2666        HA3    172      ALA    HB3   2666     0.090000     1.0080   ; qtot -7.000
  2667          C    172      ALA      C   2667     0.510000    12.0110   ; qtot -6.490
  2668          O    172      ALA      O   2668    -0.510000    15.9994   ; qtot -7.000
  2669        NH1    173      ASP      N   2669    -0.470000    14.0070   ; qtot -7.470
  2670          H    173      ASP     HN   2670     0.310000     1.0080   ; qtot -7.160
  2671        CT1    173      ASP     CA   2671     0.070000    12.0110   ; qtot -7.090
  2672        HB1    173      ASP     HA   2672     0.090000     1.0080   ; qtot -7.000
  2673       CT2A    173      ASP     CB   2673    -0.280000    12.0110   ; qtot -7.280
  2674        HA2    173      ASP    HB1   2674     0.090000     1.0080   ; qtot -7.190
  2675        HA2    173      ASP    HB2   2675     0.090000     1.0080   ; qtot -7.100
  2676         CC    173      ASP     CG   2676     0.620000    12.0110   ; qtot -6.480
  2677         OC    173      ASP    OD1   2677    -0.760000    15.9994   ; qtot -7.240
  2678         OC    173      ASP    OD2   2678    -0.760000    15.9994   ; qtot -8.000
  2679          C    173      ASP      C   2679     0.510000    12.0110   ; qtot -7.490
  2680          O    173      ASP      O   2680    -0.510000    15.9994   ; qtot -8.000
  2681        NH1    174      LYS      N   2681    -0.470000    14.0070   ; qtot -8.470
  2682          H    174      LYS     HN   2682     0.310000     1.0080   ; qtot -8.160
  2683        CT1    174      LYS     CA   2683     0.070000    12.0110   ; qtot -8.090
  2684        HB1    174      LYS     HA   2684     0.090000     1.0080   ; qtot -8.000
  2685        CT2    174      LYS     CB   2685    -0.180000    12.0110   ; qtot -8.180
  2686        HA2    174      LYS    HB1   2686     0.090000     1.0080   ; qtot -8.090
  2687        HA2    174      LYS    HB2   2687     0.090000     1.0080   ; qtot -8.000
  2688        CT2    174      LYS     CG   2688    -0.180000    12.0110   ; qtot -8.180
  2689        HA2    174      LYS    HG1   2689     0.090000     1.0080   ; qtot -8.090
  2690        HA2    174      LYS    HG2   2690     0.090000     1.0080   ; qtot -8.000
  2691        CT2    174      LYS     CD   2691    -0.180000    12.0110   ; qtot -8.180
  2692        HA2    174      LYS    HD1   2692     0.090000     1.0080   ; qtot -8.090
  2693        HA2    174      LYS    HD2   2693     0.090000     1.0080   ; qtot -8.000
  2694        CT2    174      LYS     CE   2694     0.210000    12.0110   ; qtot -7.790
  2695        HA2    174      LYS    HE1   2695     0.050000     1.0080   ; qtot -7.740
  2696        HA2    174      LYS    HE2   2696     0.050000     1.0080   ; qtot -7.690
  2697        NH3    174      LYS     NZ   2697    -0.300000    14.0070   ; qtot -7.990
  2698         HC    174      LYS    HZ1   2698     0.330000     1.0080   ; qtot -7.660
  2699         HC    174      LYS    HZ2   2699     0.330000     1.0080   ; qtot -7.330
  2700         HC    174      LYS    HZ3   2700     0.330000     1.0080   ; qtot -7.000
  2701          C    174      LYS      C   2701     0.510000    12.0110   ; qtot -6.490
  2702          O    174      LYS      O   2702    -0.510000    15.9994   ; qtot -7.000
  2703        NH1    175      ALA      N   2703    -0.470000    14.0070   ; qtot -7.470
  2704          H    175      ALA     HN   2704     0.310000     1.0080   ; qtot -7.160
  2705        CT1    175      ALA     CA   2705     0.070000    12.0110   ; qtot -7.090
  2706        HB1    175      ALA     HA   2706     0.090000     1.0080   ; qtot -7.000
  2707        CT3    175      ALA     CB   2707    -0.270000    12.0110   ; qtot -7.270
  2708        HA3    175      ALA    HB1   2708     0.090000     1.0080   ; qtot -7.180
  2709        HA3    175      ALA    HB2   2709     0.090000     1.0080   ; qtot -7.090
  2710        HA3    175      ALA    HB3   2710     0.090000     1.0080   ; qtot -7.000
  2711          C    175      ALA      C   2711     0.510000    12.0110   ; qtot -6.490
  2712          O    175      ALA      O   2712    -0.510000    15.9994   ; qtot -7.000
  2713        NH1    176      ALA      N   2713    -0.470000    14.0070   ; qtot -7.470
  2714          H    176      ALA     HN   2714     0.310000     1.0080   ; qtot -7.160
  2715        CT1    176      ALA     CA   2715     0.070000    12.0110   ; qtot -7.090
  2716        HB1    176      ALA     HA   2716     0.090000     1.0080   ; qtot -7.000
  2717        CT3    176      ALA     CB   2717    -0.270000    12.0110   ; qtot -7.270
  2718        HA3    176      ALA    HB1   2718     0.090000     1.0080   ; qtot -7.180
  2719        HA3    176      ALA    HB2   2719     0.090000     1.0080   ; qtot -7.090
  2720        HA3    176      ALA    HB3   2720     0.090000     1.0080   ; qtot -7.000
  2721          C    176      ALA      C   2721     0.510000    12.0110   ; qtot -6.490
  2722          O    176      ALA      O   2722    -0.510000    15.9994   ; qtot -7.000
  2723        NH1    177      CYS      N   2723    -0.470000    14.0070   ; qtot -7.470
  2724          H    177      CYS     HN   2724     0.310000     1.0080   ; qtot -7.160
  2725        CT1    177      CYS     CA   2725     0.070000    12.0110   ; qtot -7.090
  2726        HB1    177      CYS     HA   2726     0.090000     1.0080   ; qtot -7.000
  2727        CT2    177      CYS     CB   2727    -0.100000    12.0110   ; qtot -7.100
  2728        HA2    177      CYS    HB1   2728     0.090000     1.0080   ; qtot -7.010
  2729        HA2    177      CYS    HB2   2729     0.090000     1.0080   ; qtot -6.920
  2730         SM    177      CYS     SG   2730    -0.080000    32.0600   ; qtot -7.000
  2731          C    177      CYS      C   2731     0.510000    12.0110   ; qtot -6.490
  2732          O    177      CYS      O   2732    -0.510000    15.9994   ; qtot -7.000
  2733        NH1    178      LEU      N   2733    -0.470000    14.0070   ; qtot -7.470
  2734          H    178      LEU     HN   2734     0.310000     1.0080   ; qtot -7.160
  2735        CT1    178      LEU     CA   2735     0.070000    12.0110   ; qtot -7.090
  2736        HB1    178      LEU     HA   2736     0.090000     1.0080   ; qtot -7.000
  2737        CT2    178      LEU     CB   2737    -0.180000    12.0110   ; qtot -7.180
  2738        HA2    178      LEU    HB1   2738     0.090000     1.0080   ; qtot -7.090
  2739        HA2    178      LEU    HB2   2739     0.090000     1.0080   ; qtot -7.000
  2740        CT1    178      LEU     CG   2740    -0.090000    12.0110   ; qtot -7.090
  2741        HA1    178      LEU     HG   2741     0.090000     1.0080   ; qtot -7.000
  2742        CT3    178      LEU    CD1   2742    -0.270000    12.0110   ; qtot -7.270
  2743        HA3    178      LEU   HD11   2743     0.090000     1.0080   ; qtot -7.180
  2744        HA3    178      LEU   HD12   2744     0.090000     1.0080   ; qtot -7.090
  2745        HA3    178      LEU   HD13   2745     0.090000     1.0080   ; qtot -7.000
  2746        CT3    178      LEU    CD2   2746    -0.270000    12.0110   ; qtot -7.270
  2747        HA3    178      LEU   HD21   2747     0.090000     1.0080   ; qtot -7.180
  2748        HA3    178      LEU   HD22   2748     0.090000     1.0080   ; qtot -7.090
  2749        HA3    178      LEU   HD23   2749     0.090000     1.0080   ; qtot -7.000
  2750          C    178      LEU      C   2750     0.510000    12.0110   ; qtot -6.490
  2751          O    178      LEU      O   2751    -0.510000    15.9994   ; qtot -7.000
  2752        NH1    179      LEU      N   2752    -0.470000    14.0070   ; qtot -7.470
  2753          H    179      LEU     HN   2753     0.310000     1.0080   ; qtot -7.160
  2754        CT1    179      LEU     CA   2754     0.070000    12.0110   ; qtot -7.090
  2755        HB1    179      LEU     HA   2755     0.090000     1.0080   ; qtot -7.000
  2756        CT2    179      LEU     CB   2756    -0.180000    12.0110   ; qtot -7.180
  2757        HA2    179      LEU    HB1   2757     0.090000     1.0080   ; qtot -7.090
  2758        HA2    179      LEU    HB2   2758     0.090000     1.0080   ; qtot -7.000
  2759        CT1    179      LEU     CG   2759    -0.090000    12.0110   ; qtot -7.090
  2760        HA1    179      LEU     HG   2760     0.090000     1.0080   ; qtot -7.000
  2761        CT3    179      LEU    CD1   2761    -0.270000    12.0110   ; qtot -7.270
  2762        HA3    179      LEU   HD11   2762     0.090000     1.0080   ; qtot -7.180
  2763        HA3    179      LEU   HD12   2763     0.090000     1.0080   ; qtot -7.090
  2764        HA3    179      LEU   HD13   2764     0.090000     1.0080   ; qtot -7.000
  2765        CT3    179      LEU    CD2   2765    -0.270000    12.0110   ; qtot -7.270
  2766        HA3    179      LEU   HD21   2766     0.090000     1.0080   ; qtot -7.180
  2767        HA3    179      LEU   HD22   2767     0.090000     1.0080   ; qtot -7.090
  2768        HA3    179      LEU   HD23   2768     0.090000     1.0080   ; qtot -7.000
  2769          C    179      LEU      C   2769     0.510000    12.0110   ; qtot -6.490
  2770          O    179      LEU      O   2770    -0.510000    15.9994   ; qtot -7.000
  2771          N    180      PRO      N   2771    -0.290000    14.0070   ; qtot -7.290
  2772        CP3    180      PRO     CD   2772     0.000000    12.0110   ; qtot -7.290
  2773        HA2    180      PRO    HD1   2773     0.090000     1.0080   ; qtot -7.200
  2774        HA2    180      PRO    HD2   2774     0.090000     1.0080   ; qtot -7.110
  2775        CP1    180      PRO     CA   2775     0.020000    12.0110   ; qtot -7.090
  2776        HB1    180      PRO     HA   2776     0.090000     1.0080   ; qtot -7.000
  2777        CP2    180      PRO     CB   2777    -0.180000    12.0110   ; qtot -7.180
  2778        HA2    180      PRO    HB1   2778     0.090000     1.0080   ; qtot -7.090
  2779        HA2    180      PRO    HB2   2779     0.090000     1.0080   ; qtot -7.000
  2780        CP2    180      PRO     CG   2780    -0.180000    12.0110   ; qtot -7.180
  2781        HA2    180      PRO    HG1   2781     0.090000     1.0080   ; qtot -7.090
  2782        HA2    180      PRO    HG2   2782     0.090000     1.0080   ; qtot -7.000
  2783          C    180      PRO      C   2783     0.510000    12.0110   ; qtot -6.490
  2784          O    180      PRO      O   2784    -0.510000    15.9994   ; qtot -7.000
  2785        NH1    181      LYS      N   2785    -0.470000    14.0070   ; qtot -7.470
  2786          H    181      LYS     HN   2786     0.310000     1.0080   ; qtot -7.160
  2787        CT1    181      LYS     CA   2787     0.070000    12.0110   ; qtot -7.090
  2788        HB1    181      LYS     HA   2788     0.090000     1.0080   ; qtot -7.000
  2789        CT2    181      LYS     CB   2789    -0.180000    12.0110   ; qtot -7.180
  2790        HA2    181      LYS    HB1   2790     0.090000     1.0080   ; qtot -7.090
  2791        HA2    181      LYS    HB2   2791     0.090000     1.0080   ; qtot -7.000
  2792        CT2    181      LYS     CG   2792    -0.180000    12.0110   ; qtot -7.180
  2793        HA2    181      LYS    HG1   2793     0.090000     1.0080   ; qtot -7.090
  2794        HA2    181      LYS    HG2   2794     0.090000     1.0080   ; qtot -7.000
  2795        CT2    181      LYS     CD   2795    -0.180000    12.0110   ; qtot -7.180
  2796        HA2    181      LYS    HD1   2796     0.090000     1.0080   ; qtot -7.090
  2797        HA2    181      LYS    HD2   2797     0.090000     1.0080   ; qtot -7.000
  2798        CT2    181      LYS     CE   2798     0.210000    12.0110   ; qtot -6.790
  2799        HA2    181      LYS    HE1   2799     0.050000     1.0080   ; qtot -6.740
  2800        HA2    181      LYS    HE2   2800     0.050000     1.0080   ; qtot -6.690
  2801        NH3    181      LYS     NZ   2801    -0.300000    14.0070   ; qtot -6.990
  2802         HC    181      LYS    HZ1   2802     0.330000     1.0080   ; qtot -6.660
  2803         HC    181      LYS    HZ2   2803     0.330000     1.0080   ; qtot -6.330
  2804         HC    181      LYS    HZ3   2804     0.330000     1.0080   ; qtot -6.000
  2805          C    181      LYS      C   2805     0.510000    12.0110   ; qtot -5.490
  2806          O    181      LYS      O   2806    -0.510000    15.9994   ; qtot -6.000
  2807        NH1    182      LEU      N   2807    -0.470000    14.0070   ; qtot -6.470
  2808          H    182      LEU     HN   2808     0.310000     1.0080   ; qtot -6.160
  2809        CT1    182      LEU     CA   2809     0.070000    12.0110   ; qtot -6.090
  2810        HB1    182      LEU     HA   2810     0.090000     1.0080   ; qtot -6.000
  2811        CT2    182      LEU     CB   2811    -0.180000    12.0110   ; qtot -6.180
  2812        HA2    182      LEU    HB1   2812     0.090000     1.0080   ; qtot -6.090
  2813        HA2    182      LEU    HB2   2813     0.090000     1.0080   ; qtot -6.000
  2814        CT1    182      LEU     CG   2814    -0.090000    12.0110   ; qtot -6.090
  2815        HA1    182      LEU     HG   2815     0.090000     1.0080   ; qtot -6.000
  2816        CT3    182      LEU    CD1   2816    -0.270000    12.0110   ; qtot -6.270
  2817        HA3    182      LEU   HD11   2817     0.090000     1.0080   ; qtot -6.180
  2818        HA3    182      LEU   HD12   2818     0.090000     1.0080   ; qtot -6.090
  2819        HA3    182      LEU   HD13   2819     0.090000     1.0080   ; qtot -6.000
  2820        CT3    182      LEU    CD2   2820    -0.270000    12.0110   ; qtot -6.270
  2821        HA3    182      LEU   HD21   2821     0.090000     1.0080   ; qtot -6.180
  2822        HA3    182      LEU   HD22   2822     0.090000     1.0080   ; qtot -6.090
  2823        HA3    182      LEU   HD23   2823     0.090000     1.0080   ; qtot -6.000
  2824          C    182      LEU      C   2824     0.510000    12.0110   ; qtot -5.490
  2825          O    182      LEU      O   2825    -0.510000    15.9994   ; qtot -6.000
  2826        NH1    183      ASP      N   2826    -0.470000    14.0070   ; qtot -6.470
  2827          H    183      ASP     HN   2827     0.310000     1.0080   ; qtot -6.160
  2828        CT1    183      ASP     CA   2828     0.070000    12.0110   ; qtot -6.090
  2829        HB1    183      ASP     HA   2829     0.090000     1.0080   ; qtot -6.000
  2830       CT2A    183      ASP     CB   2830    -0.280000    12.0110   ; qtot -6.280
  2831        HA2    183      ASP    HB1   2831     0.090000     1.0080   ; qtot -6.190
  2832        HA2    183      ASP    HB2   2832     0.090000     1.0080   ; qtot -6.100
  2833         CC    183      ASP     CG   2833     0.620000    12.0110   ; qtot -5.480
  2834         OC    183      ASP    OD1   2834    -0.760000    15.9994   ; qtot -6.240
  2835         OC    183      ASP    OD2   2835    -0.760000    15.9994   ; qtot -7.000
  2836          C    183      ASP      C   2836     0.510000    12.0110   ; qtot -6.490
  2837          O    183      ASP      O   2837    -0.510000    15.9994   ; qtot -7.000
  2838        NH1    184      GLU      N   2838    -0.470000    14.0070   ; qtot -7.470
  2839          H    184      GLU     HN   2839     0.310000     1.0080   ; qtot -7.160
  2840        CT1    184      GLU     CA   2840     0.070000    12.0110   ; qtot -7.090
  2841        HB1    184      GLU     HA   2841     0.090000     1.0080   ; qtot -7.000
  2842       CT2A    184      GLU     CB   2842    -0.180000    12.0110   ; qtot -7.180
  2843        HA2    184      GLU    HB1   2843     0.090000     1.0080   ; qtot -7.090
  2844        HA2    184      GLU    HB2   2844     0.090000     1.0080   ; qtot -7.000
  2845        CT2    184      GLU     CG   2845    -0.280000    12.0110   ; qtot -7.280
  2846        HA2    184      GLU    HG1   2846     0.090000     1.0080   ; qtot -7.190
  2847        HA2    184      GLU    HG2   2847     0.090000     1.0080   ; qtot -7.100
  2848         CC    184      GLU     CD   2848     0.620000    12.0110   ; qtot -6.480
  2849         OC    184      GLU    OE1   2849    -0.760000    15.9994   ; qtot -7.240
  2850         OC    184      GLU    OE2   2850    -0.760000    15.9994   ; qtot -8.000
  2851          C    184      GLU      C   2851     0.510000    12.0110   ; qtot -7.490
  2852          O    184      GLU      O   2852    -0.510000    15.9994   ; qtot -8.000
  2853        NH1    185      LEU      N   2853    -0.470000    14.0070   ; qtot -8.470
  2854          H    185      LEU     HN   2854     0.310000     1.0080   ; qtot -8.160
  2855        CT1    185      LEU     CA   2855     0.070000    12.0110   ; qtot -8.090
  2856        HB1    185      LEU     HA   2856     0.090000     1.0080   ; qtot -8.000
  2857        CT2    185      LEU     CB   2857    -0.180000    12.0110   ; qtot -8.180
  2858        HA2    185      LEU    HB1   2858     0.090000     1.0080   ; qtot -8.090
  2859        HA2    185      LEU    HB2   2859     0.090000     1.0080   ; qtot -8.000
  2860        CT1    185      LEU     CG   2860    -0.090000    12.0110   ; qtot -8.090
  2861        HA1    185      LEU     HG   2861     0.090000     1.0080   ; qtot -8.000
  2862        CT3    185      LEU    CD1   2862    -0.270000    12.0110   ; qtot -8.270
  2863        HA3    185      LEU   HD11   2863     0.090000     1.0080   ; qtot -8.180
  2864        HA3    185      LEU   HD12   2864     0.090000     1.0080   ; qtot -8.090
  2865        HA3    185      LEU   HD13   2865     0.090000     1.0080   ; qtot -8.000
  2866        CT3    185      LEU    CD2   2866    -0.270000    12.0110   ; qtot -8.270
  2867        HA3    185      LEU   HD21   2867     0.090000     1.0080   ; qtot -8.180
  2868        HA3    185      LEU   HD22   2868     0.090000     1.0080   ; qtot -8.090
  2869        HA3    185      LEU   HD23   2869     0.090000     1.0080   ; qtot -8.000
  2870          C    185      LEU      C   2870     0.510000    12.0110   ; qtot -7.490
  2871          O    185      LEU      O   2871    -0.510000    15.9994   ; qtot -8.000
  2872        NH1    186      ARG      N   2872    -0.470000    14.0070   ; qtot -8.470
  2873          H    186      ARG     HN   2873     0.310000     1.0080   ; qtot -8.160
  2874        CT1    186      ARG     CA   2874     0.070000    12.0110   ; qtot -8.090
  2875        HB1    186      ARG     HA   2875     0.090000     1.0080   ; qtot -8.000
  2876        CT2    186      ARG     CB   2876    -0.180000    12.0110   ; qtot -8.180
  2877        HA2    186      ARG    HB1   2877     0.090000     1.0080   ; qtot -8.090
  2878        HA2    186      ARG    HB2   2878     0.090000     1.0080   ; qtot -8.000
  2879        CT2    186      ARG     CG   2879    -0.180000    12.0110   ; qtot -8.180
  2880        HA2    186      ARG    HG1   2880     0.090000     1.0080   ; qtot -8.090
  2881        HA2    186      ARG    HG2   2881     0.090000     1.0080   ; qtot -8.000
  2882        CT2    186      ARG     CD   2882     0.200000    12.0110   ; qtot -7.800
  2883        HA2    186      ARG    HD1   2883     0.090000     1.0080   ; qtot -7.710
  2884        HA2    186      ARG    HD2   2884     0.090000     1.0080   ; qtot -7.620
  2885        NC2    186      ARG     NE   2885    -0.700000    14.0070   ; qtot -8.320
  2886         HC    186      ARG     HE   2886     0.440000     1.0080   ; qtot -7.880
  2887          C    186      ARG     CZ   2887     0.640000    12.0110   ; qtot -7.240
  2888        NC2    186      ARG    NH1   2888    -0.800000    14.0070   ; qtot -8.040
  2889         HC    186      ARG   HH11   2889     0.460000     1.0080   ; qtot -7.580
  2890         HC    186      ARG   HH12   2890     0.460000     1.0080   ; qtot -7.120
  2891        NC2    186      ARG    NH2   2891    -0.800000    14.0070   ; qtot -7.920
  2892         HC    186      ARG   HH21   2892     0.460000     1.0080   ; qtot -7.460
  2893         HC    186      ARG   HH22   2893     0.460000     1.0080   ; qtot -7.000
  2894          C    186      ARG      C   2894     0.510000    12.0110   ; qtot -6.490
  2895          O    186      ARG      O   2895    -0.510000    15.9994   ; qtot -7.000
  2896        NH1    187      ASP      N   2896    -0.470000    14.0070   ; qtot -7.470
  2897          H    187      ASP     HN   2897     0.310000     1.0080   ; qtot -7.160
  2898        CT1    187      ASP     CA   2898     0.070000    12.0110   ; qtot -7.090
  2899        HB1    187      ASP     HA   2899     0.090000     1.0080   ; qtot -7.000
  2900       CT2A    187      ASP     CB   2900    -0.280000    12.0110   ; qtot -7.280
  2901        HA2    187      ASP    HB1   2901     0.090000     1.0080   ; qtot -7.190
  2902        HA2    187      ASP    HB2   2902     0.090000     1.0080   ; qtot -7.100
  2903         CC    187      ASP     CG   2903     0.620000    12.0110   ; qtot -6.480
  2904         OC    187      ASP    OD1   2904    -0.760000    15.9994   ; qtot -7.240
  2905         OC    187      ASP    OD2   2905    -0.760000    15.9994   ; qtot -8.000
  2906          C    187      ASP      C   2906     0.510000    12.0110   ; qtot -7.490
  2907          O    187      ASP      O   2907    -0.510000    15.9994   ; qtot -8.000
  2908        NH1    188      GLU      N   2908    -0.470000    14.0070   ; qtot -8.470
  2909          H    188      GLU     HN   2909     0.310000     1.0080   ; qtot -8.160
  2910        CT1    188      GLU     CA   2910     0.070000    12.0110   ; qtot -8.090
  2911        HB1    188      GLU     HA   2911     0.090000     1.0080   ; qtot -8.000
  2912       CT2A    188      GLU     CB   2912    -0.180000    12.0110   ; qtot -8.180
  2913        HA2    188      GLU    HB1   2913     0.090000     1.0080   ; qtot -8.090
  2914        HA2    188      GLU    HB2   2914     0.090000     1.0080   ; qtot -8.000
  2915        CT2    188      GLU     CG   2915    -0.280000    12.0110   ; qtot -8.280
  2916        HA2    188      GLU    HG1   2916     0.090000     1.0080   ; qtot -8.190
  2917        HA2    188      GLU    HG2   2917     0.090000     1.0080   ; qtot -8.100
  2918         CC    188      GLU     CD   2918     0.620000    12.0110   ; qtot -7.480
  2919         OC    188      GLU    OE1   2919    -0.760000    15.9994   ; qtot -8.240
  2920         OC    188      GLU    OE2   2920    -0.760000    15.9994   ; qtot -9.000
  2921          C    188      GLU      C   2921     0.510000    12.0110   ; qtot -8.490
  2922          O    188      GLU      O   2922    -0.510000    15.9994   ; qtot -9.000
  2923        NH1    189      GLY      N   2923    -0.470000    14.0070   ; qtot -9.470
  2924          H    189      GLY     HN   2924     0.310000     1.0080   ; qtot -9.160
  2925        CT2    189      GLY     CA   2925    -0.020000    12.0110   ; qtot -9.180
  2926        HB2    189      GLY    HA1   2926     0.090000     1.0080   ; qtot -9.090
  2927        HB2    189      GLY    HA2   2927     0.090000     1.0080   ; qtot -9.000
  2928          C    189      GLY      C   2928     0.510000    12.0110   ; qtot -8.490
  2929          O    189      GLY      O   2929    -0.510000    15.9994   ; qtot -9.000
  2930        NH1    190      LYS      N   2930    -0.470000    14.0070   ; qtot -9.470
  2931          H    190      LYS     HN   2931     0.310000     1.0080   ; qtot -9.160
  2932        CT1    190      LYS     CA   2932     0.070000    12.0110   ; qtot -9.090
  2933        HB1    190      LYS     HA   2933     0.090000     1.0080   ; qtot -9.000
  2934        CT2    190      LYS     CB   2934    -0.180000    12.0110   ; qtot -9.180
  2935        HA2    190      LYS    HB1   2935     0.090000     1.0080   ; qtot -9.090
  2936        HA2    190      LYS    HB2   2936     0.090000     1.0080   ; qtot -9.000
  2937        CT2    190      LYS     CG   2937    -0.180000    12.0110   ; qtot -9.180
  2938        HA2    190      LYS    HG1   2938     0.090000     1.0080   ; qtot -9.090
  2939        HA2    190      LYS    HG2   2939     0.090000     1.0080   ; qtot -9.000
  2940        CT2    190      LYS     CD   2940    -0.180000    12.0110   ; qtot -9.180
  2941        HA2    190      LYS    HD1   2941     0.090000     1.0080   ; qtot -9.090
  2942        HA2    190      LYS    HD2   2942     0.090000     1.0080   ; qtot -9.000
  2943        CT2    190      LYS     CE   2943     0.210000    12.0110   ; qtot -8.790
  2944        HA2    190      LYS    HE1   2944     0.050000     1.0080   ; qtot -8.740
  2945        HA2    190      LYS    HE2   2945     0.050000     1.0080   ; qtot -8.690
  2946        NH3    190      LYS     NZ   2946    -0.300000    14.0070   ; qtot -8.990
  2947         HC    190      LYS    HZ1   2947     0.330000     1.0080   ; qtot -8.660
  2948         HC    190      LYS    HZ2   2948     0.330000     1.0080   ; qtot -8.330
  2949         HC    190      LYS    HZ3   2949     0.330000     1.0080   ; qtot -8.000
  2950          C    190      LYS      C   2950     0.510000    12.0110   ; qtot -7.490
  2951          O    190      LYS      O   2951    -0.510000    15.9994   ; qtot -8.000
  2952        NH1    191      ALA      N   2952    -0.470000    14.0070   ; qtot -8.470
  2953          H    191      ALA     HN   2953     0.310000     1.0080   ; qtot -8.160
  2954        CT1    191      ALA     CA   2954     0.070000    12.0110   ; qtot -8.090
  2955        HB1    191      ALA     HA   2955     0.090000     1.0080   ; qtot -8.000
  2956        CT3    191      ALA     CB   2956    -0.270000    12.0110   ; qtot -8.270
  2957        HA3    191      ALA    HB1   2957     0.090000     1.0080   ; qtot -8.180
  2958        HA3    191      ALA    HB2   2958     0.090000     1.0080   ; qtot -8.090
  2959        HA3    191      ALA    HB3   2959     0.090000     1.0080   ; qtot -8.000
  2960          C    191      ALA      C   2960     0.510000    12.0110   ; qtot -7.490
  2961          O    191      ALA      O   2961    -0.510000    15.9994   ; qtot -8.000
  2962        NH1    192      SER      N   2962    -0.470000    14.0070   ; qtot -8.470
  2963          H    192      SER     HN   2963     0.310000     1.0080   ; qtot -8.160
  2964        CT1    192      SER     CA   2964     0.070000    12.0110   ; qtot -8.090
  2965        HB1    192      SER     HA   2965     0.090000     1.0080   ; qtot -8.000
  2966        CT2    192      SER     CB   2966     0.050000    12.0110   ; qtot -7.950
  2967        HA2    192      SER    HB1   2967     0.090000     1.0080   ; qtot -7.860
  2968        HA2    192      SER    HB2   2968     0.090000     1.0080   ; qtot -7.770
  2969        OH1    192      SER     OG   2969    -0.660000    15.9994   ; qtot -8.430
  2970          H    192      SER    HG1   2970     0.430000     1.0080   ; qtot -8.000
  2971          C    192      SER      C   2971     0.510000    12.0110   ; qtot -7.490
  2972          O    192      SER      O   2972    -0.510000    15.9994   ; qtot -8.000
  2973        NH1    193      SER      N   2973    -0.470000    14.0070   ; qtot -8.470
  2974          H    193      SER     HN   2974     0.310000     1.0080   ; qtot -8.160
  2975        CT1    193      SER     CA   2975     0.070000    12.0110   ; qtot -8.090
  2976        HB1    193      SER     HA   2976     0.090000     1.0080   ; qtot -8.000
  2977        CT2    193      SER     CB   2977     0.050000    12.0110   ; qtot -7.950
  2978        HA2    193      SER    HB1   2978     0.090000     1.0080   ; qtot -7.860
  2979        HA2    193      SER    HB2   2979     0.090000     1.0080   ; qtot -7.770
  2980        OH1    193      SER     OG   2980    -0.660000    15.9994   ; qtot -8.430
  2981          H    193      SER    HG1   2981     0.430000     1.0080   ; qtot -8.000
  2982          C    193      SER      C   2982     0.510000    12.0110   ; qtot -7.490
  2983          O    193      SER      O   2983    -0.510000    15.9994   ; qtot -8.000
  2984        NH1    194      ALA      N   2984    -0.470000    14.0070   ; qtot -8.470
  2985          H    194      ALA     HN   2985     0.310000     1.0080   ; qtot -8.160
  2986        CT1    194      ALA     CA   2986     0.070000    12.0110   ; qtot -8.090
  2987        HB1    194      ALA     HA   2987     0.090000     1.0080   ; qtot -8.000
  2988        CT3    194      ALA     CB   2988    -0.270000    12.0110   ; qtot -8.270
  2989        HA3    194      ALA    HB1   2989     0.090000     1.0080   ; qtot -8.180
  2990        HA3    194      ALA    HB2   2990     0.090000     1.0080   ; qtot -8.090
  2991        HA3    194      ALA    HB3   2991     0.090000     1.0080   ; qtot -8.000
  2992          C    194      ALA      C   2992     0.510000    12.0110   ; qtot -7.490
  2993          O    194      ALA      O   2993    -0.510000    15.9994   ; qtot -8.000
  2994        NH1    195      LYS      N   2994    -0.470000    14.0070   ; qtot -8.470
  2995          H    195      LYS     HN   2995     0.310000     1.0080   ; qtot -8.160
  2996        CT1    195      LYS     CA   2996     0.070000    12.0110   ; qtot -8.090
  2997        HB1    195      LYS     HA   2997     0.090000     1.0080   ; qtot -8.000
  2998        CT2    195      LYS     CB   2998    -0.180000    12.0110   ; qtot -8.180
  2999        HA2    195      LYS    HB1   2999     0.090000     1.0080   ; qtot -8.090
  3000        HA2    195      LYS    HB2   3000     0.090000     1.0080   ; qtot -8.000
  3001        CT2    195      LYS     CG   3001    -0.180000    12.0110   ; qtot -8.180
  3002        HA2    195      LYS    HG1   3002     0.090000     1.0080   ; qtot -8.090
  3003        HA2    195      LYS    HG2   3003     0.090000     1.0080   ; qtot -8.000
  3004        CT2    195      LYS     CD   3004    -0.180000    12.0110   ; qtot -8.180
  3005        HA2    195      LYS    HD1   3005     0.090000     1.0080   ; qtot -8.090
  3006        HA2    195      LYS    HD2   3006     0.090000     1.0080   ; qtot -8.000
  3007        CT2    195      LYS     CE   3007     0.210000    12.0110   ; qtot -7.790
  3008        HA2    195      LYS    HE1   3008     0.050000     1.0080   ; qtot -7.740
  3009        HA2    195      LYS    HE2   3009     0.050000     1.0080   ; qtot -7.690
  3010        NH3    195      LYS     NZ   3010    -0.300000    14.0070   ; qtot -7.990
  3011         HC    195      LYS    HZ1   3011     0.330000     1.0080   ; qtot -7.660
  3012         HC    195      LYS    HZ2   3012     0.330000     1.0080   ; qtot -7.330
  3013         HC    195      LYS    HZ3   3013     0.330000     1.0080   ; qtot -7.000
  3014          C    195      LYS      C   3014     0.510000    12.0110   ; qtot -6.490
  3015          O    195      LYS      O   3015    -0.510000    15.9994   ; qtot -7.000
  3016        NH1    196      GLN      N   3016    -0.470000    14.0070   ; qtot -7.470
  3017          H    196      GLN     HN   3017     0.310000     1.0080   ; qtot -7.160
  3018        CT1    196      GLN     CA   3018     0.070000    12.0110   ; qtot -7.090
  3019        HB1    196      GLN     HA   3019     0.090000     1.0080   ; qtot -7.000
  3020        CT2    196      GLN     CB   3020    -0.180000    12.0110   ; qtot -7.180
  3021        HA2    196      GLN    HB1   3021     0.090000     1.0080   ; qtot -7.090
  3022        HA2    196      GLN    HB2   3022     0.090000     1.0080   ; qtot -7.000
  3023        CT2    196      GLN     CG   3023    -0.180000    12.0110   ; qtot -7.180
  3024        HA2    196      GLN    HG1   3024     0.090000     1.0080   ; qtot -7.090
  3025        HA2    196      GLN    HG2   3025     0.090000     1.0080   ; qtot -7.000
  3026         CC    196      GLN     CD   3026     0.550000    12.0110   ; qtot -6.450
  3027          O    196      GLN    OE1   3027    -0.550000    15.9994   ; qtot -7.000
  3028        NH2    196      GLN    NE2   3028    -0.620000    14.0070   ; qtot -7.620
  3029          H    196      GLN   HE21   3029     0.320000     1.0080   ; qtot -7.300
  3030          H    196      GLN   HE22   3030     0.300000     1.0080   ; qtot -7.000
  3031          C    196      GLN      C   3031     0.510000    12.0110   ; qtot -6.490
  3032          O    196      GLN      O   3032    -0.510000    15.9994   ; qtot -7.000
  3033        NH1    197      ARG      N   3033    -0.470000    14.0070   ; qtot -7.470
  3034          H    197      ARG     HN   3034     0.310000     1.0080   ; qtot -7.160
  3035        CT1    197      ARG     CA   3035     0.070000    12.0110   ; qtot -7.090
  3036        HB1    197      ARG     HA   3036     0.090000     1.0080   ; qtot -7.000
  3037        CT2    197      ARG     CB   3037    -0.180000    12.0110   ; qtot -7.180
  3038        HA2    197      ARG    HB1   3038     0.090000     1.0080   ; qtot -7.090
  3039        HA2    197      ARG    HB2   3039     0.090000     1.0080   ; qtot -7.000
  3040        CT2    197      ARG     CG   3040    -0.180000    12.0110   ; qtot -7.180
  3041        HA2    197      ARG    HG1   3041     0.090000     1.0080   ; qtot -7.090
  3042        HA2    197      ARG    HG2   3042     0.090000     1.0080   ; qtot -7.000
  3043        CT2    197      ARG     CD   3043     0.200000    12.0110   ; qtot -6.800
  3044        HA2    197      ARG    HD1   3044     0.090000     1.0080   ; qtot -6.710
  3045        HA2    197      ARG    HD2   3045     0.090000     1.0080   ; qtot -6.620
  3046        NC2    197      ARG     NE   3046    -0.700000    14.0070   ; qtot -7.320
  3047         HC    197      ARG     HE   3047     0.440000     1.0080   ; qtot -6.880
  3048          C    197      ARG     CZ   3048     0.640000    12.0110   ; qtot -6.240
  3049        NC2    197      ARG    NH1   3049    -0.800000    14.0070   ; qtot -7.040
  3050         HC    197      ARG   HH11   3050     0.460000     1.0080   ; qtot -6.580
  3051         HC    197      ARG   HH12   3051     0.460000     1.0080   ; qtot -6.120
  3052        NC2    197      ARG    NH2   3052    -0.800000    14.0070   ; qtot -6.920
  3053         HC    197      ARG   HH21   3053     0.460000     1.0080   ; qtot -6.460
  3054         HC    197      ARG   HH22   3054     0.460000     1.0080   ; qtot -6.000
  3055          C    197      ARG      C   3055     0.510000    12.0110   ; qtot -5.490
  3056          O    197      ARG      O   3056    -0.510000    15.9994   ; qtot -6.000
  3057        NH1    198      LEU      N   3057    -0.470000    14.0070   ; qtot -6.470
  3058          H    198      LEU     HN   3058     0.310000     1.0080   ; qtot -6.160
  3059        CT1    198      LEU     CA   3059     0.070000    12.0110   ; qtot -6.090
  3060        HB1    198      LEU     HA   3060     0.090000     1.0080   ; qtot -6.000
  3061        CT2    198      LEU     CB   3061    -0.180000    12.0110   ; qtot -6.180
  3062        HA2    198      LEU    HB1   3062     0.090000     1.0080   ; qtot -6.090
  3063        HA2    198      LEU    HB2   3063     0.090000     1.0080   ; qtot -6.000
  3064        CT1    198      LEU     CG   3064    -0.090000    12.0110   ; qtot -6.090
  3065        HA1    198      LEU     HG   3065     0.090000     1.0080   ; qtot -6.000
  3066        CT3    198      LEU    CD1   3066    -0.270000    12.0110   ; qtot -6.270
  3067        HA3    198      LEU   HD11   3067     0.090000     1.0080   ; qtot -6.180
  3068        HA3    198      LEU   HD12   3068     0.090000     1.0080   ; qtot -6.090
  3069        HA3    198      LEU   HD13   3069     0.090000     1.0080   ; qtot -6.000
  3070        CT3    198      LEU    CD2   3070    -0.270000    12.0110   ; qtot -6.270
  3071        HA3    198      LEU   HD21   3071     0.090000     1.0080   ; qtot -6.180
  3072        HA3    198      LEU   HD22   3072     0.090000     1.0080   ; qtot -6.090
  3073        HA3    198      LEU   HD23   3073     0.090000     1.0080   ; qtot -6.000
  3074          C    198      LEU      C   3074     0.510000    12.0110   ; qtot -5.490
  3075          O    198      LEU      O   3075    -0.510000    15.9994   ; qtot -6.000
  3076        NH1    199      LYS      N   3076    -0.470000    14.0070   ; qtot -6.470
  3077          H    199      LYS     HN   3077     0.310000     1.0080   ; qtot -6.160
  3078        CT1    199      LYS     CA   3078     0.070000    12.0110   ; qtot -6.090
  3079        HB1    199      LYS     HA   3079     0.090000     1.0080   ; qtot -6.000
  3080        CT2    199      LYS     CB   3080    -0.180000    12.0110   ; qtot -6.180
  3081        HA2    199      LYS    HB1   3081     0.090000     1.0080   ; qtot -6.090
  3082        HA2    199      LYS    HB2   3082     0.090000     1.0080   ; qtot -6.000
  3083        CT2    199      LYS     CG   3083    -0.180000    12.0110   ; qtot -6.180
  3084        HA2    199      LYS    HG1   3084     0.090000     1.0080   ; qtot -6.090
  3085        HA2    199      LYS    HG2   3085     0.090000     1.0080   ; qtot -6.000
  3086        CT2    199      LYS     CD   3086    -0.180000    12.0110   ; qtot -6.180
  3087        HA2    199      LYS    HD1   3087     0.090000     1.0080   ; qtot -6.090
  3088        HA2    199      LYS    HD2   3088     0.090000     1.0080   ; qtot -6.000
  3089        CT2    199      LYS     CE   3089     0.210000    12.0110   ; qtot -5.790
  3090        HA2    199      LYS    HE1   3090     0.050000     1.0080   ; qtot -5.740
  3091        HA2    199      LYS    HE2   3091     0.050000     1.0080   ; qtot -5.690
  3092        NH3    199      LYS     NZ   3092    -0.300000    14.0070   ; qtot -5.990
  3093         HC    199      LYS    HZ1   3093     0.330000     1.0080   ; qtot -5.660
  3094         HC    199      LYS    HZ2   3094     0.330000     1.0080   ; qtot -5.330
  3095         HC    199      LYS    HZ3   3095     0.330000     1.0080   ; qtot -5.000
  3096          C    199      LYS      C   3096     0.510000    12.0110   ; qtot -4.490
  3097          O    199      LYS      O   3097    -0.510000    15.9994   ; qtot -5.000
  3098        NH1    200      CYS      N   3098    -0.470000    14.0070   ; qtot -5.470
  3099          H    200      CYS     HN   3099     0.310000     1.0080   ; qtot -5.160
  3100        CT1    200      CYS     CA   3100     0.070000    12.0110   ; qtot -5.090
  3101        HB1    200      CYS     HA   3101     0.090000     1.0080   ; qtot -5.000
  3102        CT2    200      CYS     CB   3102    -0.100000    12.0110   ; qtot -5.100
  3103        HA2    200      CYS    HB1   3103     0.090000     1.0080   ; qtot -5.010
  3104        HA2    200      CYS    HB2   3104     0.090000     1.0080   ; qtot -4.920
  3105         SM    200      CYS     SG   3105    -0.080000    32.0600   ; qtot -5.000
  3106          C    200      CYS      C   3106     0.510000    12.0110   ; qtot -4.490
  3107          O    200      CYS      O   3107    -0.510000    15.9994   ; qtot -5.000
  3108        NH1    201      ALA      N   3108    -0.470000    14.0070   ; qtot -5.470
  3109          H    201      ALA     HN   3109     0.310000     1.0080   ; qtot -5.160
  3110        CT1    201      ALA     CA   3110     0.070000    12.0110   ; qtot -5.090
  3111        HB1    201      ALA     HA   3111     0.090000     1.0080   ; qtot -5.000
  3112        CT3    201      ALA     CB   3112    -0.270000    12.0110   ; qtot -5.270
  3113        HA3    201      ALA    HB1   3113     0.090000     1.0080   ; qtot -5.180
  3114        HA3    201      ALA    HB2   3114     0.090000     1.0080   ; qtot -5.090
  3115        HA3    201      ALA    HB3   3115     0.090000     1.0080   ; qtot -5.000
  3116          C    201      ALA      C   3116     0.510000    12.0110   ; qtot -4.490
  3117          O    201      ALA      O   3117    -0.510000    15.9994   ; qtot -5.000
  3118        NH1    202      SER      N   3118    -0.470000    14.0070   ; qtot -5.470
  3119          H    202      SER     HN   3119     0.310000     1.0080   ; qtot -5.160
  3120        CT1    202      SER     CA   3120     0.070000    12.0110   ; qtot -5.090
  3121        HB1    202      SER     HA   3121     0.090000     1.0080   ; qtot -5.000
  3122        CT2    202      SER     CB   3122     0.050000    12.0110   ; qtot -4.950
  3123        HA2    202      SER    HB1   3123     0.090000     1.0080   ; qtot -4.860
  3124        HA2    202      SER    HB2   3124     0.090000     1.0080   ; qtot -4.770
  3125        OH1    202      SER     OG   3125    -0.660000    15.9994   ; qtot -5.430
  3126          H    202      SER    HG1   3126     0.430000     1.0080   ; qtot -5.000
  3127          C    202      SER      C   3127     0.510000    12.0110   ; qtot -4.490
  3128          O    202      SER      O   3128    -0.510000    15.9994   ; qtot -5.000
  3129        NH1    203      LEU      N   3129    -0.470000    14.0070   ; qtot -5.470
  3130          H    203      LEU     HN   3130     0.310000     1.0080   ; qtot -5.160
  3131        CT1    203      LEU     CA   3131     0.070000    12.0110   ; qtot -5.090
  3132        HB1    203      LEU     HA   3132     0.090000     1.0080   ; qtot -5.000
  3133        CT2    203      LEU     CB   3133    -0.180000    12.0110   ; qtot -5.180
  3134        HA2    203      LEU    HB1   3134     0.090000     1.0080   ; qtot -5.090
  3135        HA2    203      LEU    HB2   3135     0.090000     1.0080   ; qtot -5.000
  3136        CT1    203      LEU     CG   3136    -0.090000    12.0110   ; qtot -5.090
  3137        HA1    203      LEU     HG   3137     0.090000     1.0080   ; qtot -5.000
  3138        CT3    203      LEU    CD1   3138    -0.270000    12.0110   ; qtot -5.270
  3139        HA3    203      LEU   HD11   3139     0.090000     1.0080   ; qtot -5.180
  3140        HA3    203      LEU   HD12   3140     0.090000     1.0080   ; qtot -5.090
  3141        HA3    203      LEU   HD13   3141     0.090000     1.0080   ; qtot -5.000
  3142        CT3    203      LEU    CD2   3142    -0.270000    12.0110   ; qtot -5.270
  3143        HA3    203      LEU   HD21   3143     0.090000     1.0080   ; qtot -5.180
  3144        HA3    203      LEU   HD22   3144     0.090000     1.0080   ; qtot -5.090
  3145        HA3    203      LEU   HD23   3145     0.090000     1.0080   ; qtot -5.000
  3146          C    203      LEU      C   3146     0.510000    12.0110   ; qtot -4.490
  3147          O    203      LEU      O   3147    -0.510000    15.9994   ; qtot -5.000
  3148        NH1    204      GLN      N   3148    -0.470000    14.0070   ; qtot -5.470
  3149          H    204      GLN     HN   3149     0.310000     1.0080   ; qtot -5.160
  3150        CT1    204      GLN     CA   3150     0.070000    12.0110   ; qtot -5.090
  3151        HB1    204      GLN     HA   3151     0.090000     1.0080   ; qtot -5.000
  3152        CT2    204      GLN     CB   3152    -0.180000    12.0110   ; qtot -5.180
  3153        HA2    204      GLN    HB1   3153     0.090000     1.0080   ; qtot -5.090
  3154        HA2    204      GLN    HB2   3154     0.090000     1.0080   ; qtot -5.000
  3155        CT2    204      GLN     CG   3155    -0.180000    12.0110   ; qtot -5.180
  3156        HA2    204      GLN    HG1   3156     0.090000     1.0080   ; qtot -5.090
  3157        HA2    204      GLN    HG2   3157     0.090000     1.0080   ; qtot -5.000
  3158         CC    204      GLN     CD   3158     0.550000    12.0110   ; qtot -4.450
  3159          O    204      GLN    OE1   3159    -0.550000    15.9994   ; qtot -5.000
  3160        NH2    204      GLN    NE2   3160    -0.620000    14.0070   ; qtot -5.620
  3161          H    204      GLN   HE21   3161     0.320000     1.0080   ; qtot -5.300
  3162          H    204      GLN   HE22   3162     0.300000     1.0080   ; qtot -5.000
  3163          C    204      GLN      C   3163     0.510000    12.0110   ; qtot -4.490
  3164          O    204      GLN      O   3164    -0.510000    15.9994   ; qtot -5.000
  3165        NH1    205      LYS      N   3165    -0.470000    14.0070   ; qtot -5.470
  3166          H    205      LYS     HN   3166     0.310000     1.0080   ; qtot -5.160
  3167        CT1    205      LYS     CA   3167     0.070000    12.0110   ; qtot -5.090
  3168        HB1    205      LYS     HA   3168     0.090000     1.0080   ; qtot -5.000
  3169        CT2    205      LYS     CB   3169    -0.180000    12.0110   ; qtot -5.180
  3170        HA2    205      LYS    HB1   3170     0.090000     1.0080   ; qtot -5.090
  3171        HA2    205      LYS    HB2   3171     0.090000     1.0080   ; qtot -5.000
  3172        CT2    205      LYS     CG   3172    -0.180000    12.0110   ; qtot -5.180
  3173        HA2    205      LYS    HG1   3173     0.090000     1.0080   ; qtot -5.090
  3174        HA2    205      LYS    HG2   3174     0.090000     1.0080   ; qtot -5.000
  3175        CT2    205      LYS     CD   3175    -0.180000    12.0110   ; qtot -5.180
  3176        HA2    205      LYS    HD1   3176     0.090000     1.0080   ; qtot -5.090
  3177        HA2    205      LYS    HD2   3177     0.090000     1.0080   ; qtot -5.000
  3178        CT2    205      LYS     CE   3178     0.210000    12.0110   ; qtot -4.790
  3179        HA2    205      LYS    HE1   3179     0.050000     1.0080   ; qtot -4.740
  3180        HA2    205      LYS    HE2   3180     0.050000     1.0080   ; qtot -4.690
  3181        NH3    205      LYS     NZ   3181    -0.300000    14.0070   ; qtot -4.990
  3182         HC    205      LYS    HZ1   3182     0.330000     1.0080   ; qtot -4.660
  3183         HC    205      LYS    HZ2   3183     0.330000     1.0080   ; qtot -4.330
  3184         HC    205      LYS    HZ3   3184     0.330000     1.0080   ; qtot -4.000
  3185          C    205      LYS      C   3185     0.510000    12.0110   ; qtot -3.490
  3186          O    205      LYS      O   3186    -0.510000    15.9994   ; qtot -4.000
  3187        NH1    206      PHE      N   3187    -0.470000    14.0070   ; qtot -4.470
  3188          H    206      PHE     HN   3188     0.310000     1.0080   ; qtot -4.160
  3189        CT1    206      PHE     CA   3189     0.070000    12.0110   ; qtot -4.090
  3190        HB1    206      PHE     HA   3190     0.090000     1.0080   ; qtot -4.000
  3191        CT2    206      PHE     CB   3191    -0.180000    12.0110   ; qtot -4.180
  3192        HA2    206      PHE    HB1   3192     0.090000     1.0080   ; qtot -4.090
  3193        HA2    206      PHE    HB2   3193     0.090000     1.0080   ; qtot -4.000
  3194         CA    206      PHE     CG   3194     0.000000    12.0110   ; qtot -4.000
  3195         CA    206      PHE    CD1   3195    -0.115000    12.0110   ; qtot -4.115
  3196         HP    206      PHE    HD1   3196     0.115000     1.0080   ; qtot -4.000
  3197         CA    206      PHE    CE1   3197    -0.115000    12.0110   ; qtot -4.115
  3198         HP    206      PHE    HE1   3198     0.115000     1.0080   ; qtot -4.000
  3199         CA    206      PHE     CZ   3199    -0.115000    12.0110   ; qtot -4.115
  3200         HP    206      PHE     HZ   3200     0.115000     1.0080   ; qtot -4.000
  3201         CA    206      PHE    CD2   3201    -0.115000    12.0110   ; qtot -4.115
  3202         HP    206      PHE    HD2   3202     0.115000     1.0080   ; qtot -4.000
  3203         CA    206      PHE    CE2   3203    -0.115000    12.0110   ; qtot -4.115
  3204         HP    206      PHE    HE2   3204     0.115000     1.0080   ; qtot -4.000
  3205          C    206      PHE      C   3205     0.510000    12.0110   ; qtot -3.490
  3206          O    206      PHE      O   3206    -0.510000    15.9994   ; qtot -4.000
  3207        NH1    207      GLY      N   3207    -0.470000    14.0070   ; qtot -4.470
  3208          H    207      GLY     HN   3208     0.310000     1.0080   ; qtot -4.160
  3209        CT2    207      GLY     CA   3209    -0.020000    12.0110   ; qtot -4.180
  3210        HB2    207      GLY    HA1   3210     0.090000     1.0080   ; qtot -4.090
  3211        HB2    207      GLY    HA2   3211     0.090000     1.0080   ; qtot -4.000
  3212          C    207      GLY      C   3212     0.510000    12.0110   ; qtot -3.490
  3213          O    207      GLY      O   3213    -0.510000    15.9994   ; qtot -4.000
  3214        NH1    208      GLU      N   3214    -0.470000    14.0070   ; qtot -4.470
  3215          H    208      GLU     HN   3215     0.310000     1.0080   ; qtot -4.160
  3216        CT1    208      GLU     CA   3216     0.070000    12.0110   ; qtot -4.090
  3217        HB1    208      GLU     HA   3217     0.090000     1.0080   ; qtot -4.000
  3218       CT2A    208      GLU     CB   3218    -0.180000    12.0110   ; qtot -4.180
  3219        HA2    208      GLU    HB1   3219     0.090000     1.0080   ; qtot -4.090
  3220        HA2    208      GLU    HB2   3220     0.090000     1.0080   ; qtot -4.000
  3221        CT2    208      GLU     CG   3221    -0.280000    12.0110   ; qtot -4.280
  3222        HA2    208      GLU    HG1   3222     0.090000     1.0080   ; qtot -4.190
  3223        HA2    208      GLU    HG2   3223     0.090000     1.0080   ; qtot -4.100
  3224         CC    208      GLU     CD   3224     0.620000    12.0110   ; qtot -3.480
  3225         OC    208      GLU    OE1   3225    -0.760000    15.9994   ; qtot -4.240
  3226         OC    208      GLU    OE2   3226    -0.760000    15.9994   ; qtot -5.000
  3227          C    208      GLU      C   3227     0.510000    12.0110   ; qtot -4.490
  3228          O    208      GLU      O   3228    -0.510000    15.9994   ; qtot -5.000
  3229        NH1    209      ARG      N   3229    -0.470000    14.0070   ; qtot -5.470
  3230          H    209      ARG     HN   3230     0.310000     1.0080   ; qtot -5.160
  3231        CT1    209      ARG     CA   3231     0.070000    12.0110   ; qtot -5.090
  3232        HB1    209      ARG     HA   3232     0.090000     1.0080   ; qtot -5.000
  3233        CT2    209      ARG     CB   3233    -0.180000    12.0110   ; qtot -5.180
  3234        HA2    209      ARG    HB1   3234     0.090000     1.0080   ; qtot -5.090
  3235        HA2    209      ARG    HB2   3235     0.090000     1.0080   ; qtot -5.000
  3236        CT2    209      ARG     CG   3236    -0.180000    12.0110   ; qtot -5.180
  3237        HA2    209      ARG    HG1   3237     0.090000     1.0080   ; qtot -5.090
  3238        HA2    209      ARG    HG2   3238     0.090000     1.0080   ; qtot -5.000
  3239        CT2    209      ARG     CD   3239     0.200000    12.0110   ; qtot -4.800
  3240        HA2    209      ARG    HD1   3240     0.090000     1.0080   ; qtot -4.710
  3241        HA2    209      ARG    HD2   3241     0.090000     1.0080   ; qtot -4.620
  3242        NC2    209      ARG     NE   3242    -0.700000    14.0070   ; qtot -5.320
  3243         HC    209      ARG     HE   3243     0.440000     1.0080   ; qtot -4.880
  3244          C    209      ARG     CZ   3244     0.640000    12.0110   ; qtot -4.240
  3245        NC2    209      ARG    NH1   3245    -0.800000    14.0070   ; qtot -5.040
  3246         HC    209      ARG   HH11   3246     0.460000     1.0080   ; qtot -4.580
  3247         HC    209      ARG   HH12   3247     0.460000     1.0080   ; qtot -4.120
  3248        NC2    209      ARG    NH2   3248    -0.800000    14.0070   ; qtot -4.920
  3249         HC    209      ARG   HH21   3249     0.460000     1.0080   ; qtot -4.460
  3250         HC    209      ARG   HH22   3250     0.460000     1.0080   ; qtot -4.000
  3251          C    209      ARG      C   3251     0.510000    12.0110   ; qtot -3.490
  3252          O    209      ARG      O   3252    -0.510000    15.9994   ; qtot -4.000
  3253        NH1    210      ALA      N   3253    -0.470000    14.0070   ; qtot -4.470
  3254          H    210      ALA     HN   3254     0.310000     1.0080   ; qtot -4.160
  3255        CT1    210      ALA     CA   3255     0.070000    12.0110   ; qtot -4.090
  3256        HB1    210      ALA     HA   3256     0.090000     1.0080   ; qtot -4.000
  3257        CT3    210      ALA     CB   3257    -0.270000    12.0110   ; qtot -4.270
  3258        HA3    210      ALA    HB1   3258     0.090000     1.0080   ; qtot -4.180
  3259        HA3    210      ALA    HB2   3259     0.090000     1.0080   ; qtot -4.090
  3260        HA3    210      ALA    HB3   3260     0.090000     1.0080   ; qtot -4.000
  3261          C    210      ALA      C   3261     0.510000    12.0110   ; qtot -3.490
  3262          O    210      ALA      O   3262    -0.510000    15.9994   ; qtot -4.000
  3263        NH1    211      PHE      N   3263    -0.470000    14.0070   ; qtot -4.470
  3264          H    211      PHE     HN   3264     0.310000     1.0080   ; qtot -4.160
  3265        CT1    211      PHE     CA   3265     0.070000    12.0110   ; qtot -4.090
  3266        HB1    211      PHE     HA   3266     0.090000     1.0080   ; qtot -4.000
  3267        CT2    211      PHE     CB   3267    -0.180000    12.0110   ; qtot -4.180
  3268        HA2    211      PHE    HB1   3268     0.090000     1.0080   ; qtot -4.090
  3269        HA2    211      PHE    HB2   3269     0.090000     1.0080   ; qtot -4.000
  3270         CA    211      PHE     CG   3270     0.000000    12.0110   ; qtot -4.000
  3271         CA    211      PHE    CD1   3271    -0.115000    12.0110   ; qtot -4.115
  3272         HP    211      PHE    HD1   3272     0.115000     1.0080   ; qtot -4.000
  3273         CA    211      PHE    CE1   3273    -0.115000    12.0110   ; qtot -4.115
  3274         HP    211      PHE    HE1   3274     0.115000     1.0080   ; qtot -4.000
  3275         CA    211      PHE     CZ   3275    -0.115000    12.0110   ; qtot -4.115
  3276         HP    211      PHE     HZ   3276     0.115000     1.0080   ; qtot -4.000
  3277         CA    211      PHE    CD2   3277    -0.115000    12.0110   ; qtot -4.115
  3278         HP    211      PHE    HD2   3278     0.115000     1.0080   ; qtot -4.000
  3279         CA    211      PHE    CE2   3279    -0.115000    12.0110   ; qtot -4.115
  3280         HP    211      PHE    HE2   3280     0.115000     1.0080   ; qtot -4.000
  3281          C    211      PHE      C   3281     0.510000    12.0110   ; qtot -3.490
  3282          O    211      PHE      O   3282    -0.510000    15.9994   ; qtot -4.000
  3283        NH1    212      LYS      N   3283    -0.470000    14.0070   ; qtot -4.470
  3284          H    212      LYS     HN   3284     0.310000     1.0080   ; qtot -4.160
  3285        CT1    212      LYS     CA   3285     0.070000    12.0110   ; qtot -4.090
  3286        HB1    212      LYS     HA   3286     0.090000     1.0080   ; qtot -4.000
  3287        CT2    212      LYS     CB   3287    -0.180000    12.0110   ; qtot -4.180
  3288        HA2    212      LYS    HB1   3288     0.090000     1.0080   ; qtot -4.090
  3289        HA2    212      LYS    HB2   3289     0.090000     1.0080   ; qtot -4.000
  3290        CT2    212      LYS     CG   3290    -0.180000    12.0110   ; qtot -4.180
  3291        HA2    212      LYS    HG1   3291     0.090000     1.0080   ; qtot -4.090
  3292        HA2    212      LYS    HG2   3292     0.090000     1.0080   ; qtot -4.000
  3293        CT2    212      LYS     CD   3293    -0.180000    12.0110   ; qtot -4.180
  3294        HA2    212      LYS    HD1   3294     0.090000     1.0080   ; qtot -4.090
  3295        HA2    212      LYS    HD2   3295     0.090000     1.0080   ; qtot -4.000
  3296        CT2    212      LYS     CE   3296     0.210000    12.0110   ; qtot -3.790
  3297        HA2    212      LYS    HE1   3297     0.050000     1.0080   ; qtot -3.740
  3298        HA2    212      LYS    HE2   3298     0.050000     1.0080   ; qtot -3.690
  3299        NH3    212      LYS     NZ   3299    -0.300000    14.0070   ; qtot -3.990
  3300         HC    212      LYS    HZ1   3300     0.330000     1.0080   ; qtot -3.660
  3301         HC    212      LYS    HZ2   3301     0.330000     1.0080   ; qtot -3.330
  3302         HC    212      LYS    HZ3   3302     0.330000     1.0080   ; qtot -3.000
  3303          C    212      LYS      C   3303     0.510000    12.0110   ; qtot -2.490
  3304          O    212      LYS      O   3304    -0.510000    15.9994   ; qtot -3.000
  3305        NH1    213      ALA      N   3305    -0.470000    14.0070   ; qtot -3.470
  3306          H    213      ALA     HN   3306     0.310000     1.0080   ; qtot -3.160
  3307        CT1    213      ALA     CA   3307     0.070000    12.0110   ; qtot -3.090
  3308        HB1    213      ALA     HA   3308     0.090000     1.0080   ; qtot -3.000
  3309        CT3    213      ALA     CB   3309    -0.270000    12.0110   ; qtot -3.270
  3310        HA3    213      ALA    HB1   3310     0.090000     1.0080   ; qtot -3.180
  3311        HA3    213      ALA    HB2   3311     0.090000     1.0080   ; qtot -3.090
  3312        HA3    213      ALA    HB3   3312     0.090000     1.0080   ; qtot -3.000
  3313          C    213      ALA      C   3313     0.510000    12.0110   ; qtot -2.490
  3314          O    213      ALA      O   3314    -0.510000    15.9994   ; qtot -3.000
  3315        NH1    214      TRP      N   3315    -0.470000    14.0070   ; qtot -3.470
  3316          H    214      TRP     HN   3316     0.310000     1.0080   ; qtot -3.160
  3317        CT1    214      TRP     CA   3317     0.070000    12.0110   ; qtot -3.090
  3318        HB1    214      TRP     HA   3318     0.090000     1.0080   ; qtot -3.000
  3319        CT2    214      TRP     CB   3319    -0.180000    12.0110   ; qtot -3.180
  3320        HA2    214      TRP    HB1   3320     0.090000     1.0080   ; qtot -3.090
  3321        HA2    214      TRP    HB2   3321     0.090000     1.0080   ; qtot -3.000
  3322         CY    214      TRP     CG   3322    -0.030000    12.0110   ; qtot -3.030
  3323         CA    214      TRP    CD1   3323    -0.150000    12.0110   ; qtot -3.180
  3324         HP    214      TRP    HD1   3324     0.220000     1.0080   ; qtot -2.960
  3325         NY    214      TRP    NE1   3325    -0.510000    14.0070   ; qtot -3.470
  3326          H    214      TRP    HE1   3326     0.370000     1.0080   ; qtot -3.100
  3327        CPT    214      TRP    CE2   3327     0.240000    12.0110   ; qtot -2.860
  3328        CPT    214      TRP    CD2   3328     0.110000    12.0110   ; qtot -2.750
  3329        CAI    214      TRP    CE3   3329    -0.250000    12.0110   ; qtot -3.000
  3330         HP    214      TRP    HE3   3330     0.170000     1.0080   ; qtot -2.830
  3331         CA    214      TRP    CZ3   3331    -0.200000    12.0110   ; qtot -3.030
  3332         HP    214      TRP    HZ3   3332     0.140000     1.0080   ; qtot -2.890
  3333        CAI    214      TRP    CZ2   3333    -0.270000    12.0110   ; qtot -3.160
  3334         HP    214      TRP    HZ2   3334     0.160000     1.0080   ; qtot -3.000
  3335         CA    214      TRP    CH2   3335    -0.140000    12.0110   ; qtot -3.140
  3336         HP    214      TRP    HH2   3336     0.140000     1.0080   ; qtot -3.000
  3337          C    214      TRP      C   3337     0.510000    12.0110   ; qtot -2.490
  3338          O    214      TRP      O   3338    -0.510000    15.9994   ; qtot -3.000
  3339        NH1    215      ALA      N   3339    -0.470000    14.0070   ; qtot -3.470
  3340          H    215      ALA     HN   3340     0.310000     1.0080   ; qtot -3.160
  3341        CT1    215      ALA     CA   3341     0.070000    12.0110   ; qtot -3.090
  3342        HB1    215      ALA     HA   3342     0.090000     1.0080   ; qtot -3.000
  3343        CT3    215      ALA     CB   3343    -0.270000    12.0110   ; qtot -3.270
  3344        HA3    215      ALA    HB1   3344     0.090000     1.0080   ; qtot -3.180
  3345        HA3    215      ALA    HB2   3345     0.090000     1.0080   ; qtot -3.090
  3346        HA3    215      ALA    HB3   3346     0.090000     1.0080   ; qtot -3.000
  3347          C    215      ALA      C   3347     0.510000    12.0110   ; qtot -2.490
  3348          O    215      ALA      O   3348    -0.510000    15.9994   ; qtot -3.000
  3349        NH1    216      VAL      N   3349    -0.470000    14.0070   ; qtot -3.470
  3350          H    216      VAL     HN   3350     0.310000     1.0080   ; qtot -3.160
  3351        CT1    216      VAL     CA   3351     0.070000    12.0110   ; qtot -3.090
  3352        HB1    216      VAL     HA   3352     0.090000     1.0080   ; qtot -3.000
  3353        CT1    216      VAL     CB   3353    -0.090000    12.0110   ; qtot -3.090
  3354        HA1    216      VAL     HB   3354     0.090000     1.0080   ; qtot -3.000
  3355        CT3    216      VAL    CG1   3355    -0.270000    12.0110   ; qtot -3.270
  3356        HA3    216      VAL   HG11   3356     0.090000     1.0080   ; qtot -3.180
  3357        HA3    216      VAL   HG12   3357     0.090000     1.0080   ; qtot -3.090
  3358        HA3    216      VAL   HG13   3358     0.090000     1.0080   ; qtot -3.000
  3359        CT3    216      VAL    CG2   3359    -0.270000    12.0110   ; qtot -3.270
  3360        HA3    216      VAL   HG21   3360     0.090000     1.0080   ; qtot -3.180
  3361        HA3    216      VAL   HG22   3361     0.090000     1.0080   ; qtot -3.090
  3362        HA3    216      VAL   HG23   3362     0.090000     1.0080   ; qtot -3.000
  3363          C    216      VAL      C   3363     0.510000    12.0110   ; qtot -2.490
  3364          O    216      VAL      O   3364    -0.510000    15.9994   ; qtot -3.000
  3365        NH1    217      ALA      N   3365    -0.470000    14.0070   ; qtot -3.470
  3366          H    217      ALA     HN   3366     0.310000     1.0080   ; qtot -3.160
  3367        CT1    217      ALA     CA   3367     0.070000    12.0110   ; qtot -3.090
  3368        HB1    217      ALA     HA   3368     0.090000     1.0080   ; qtot -3.000
  3369        CT3    217      ALA     CB   3369    -0.270000    12.0110   ; qtot -3.270
  3370        HA3    217      ALA    HB1   3370     0.090000     1.0080   ; qtot -3.180
  3371        HA3    217      ALA    HB2   3371     0.090000     1.0080   ; qtot -3.090
  3372        HA3    217      ALA    HB3   3372     0.090000     1.0080   ; qtot -3.000
  3373          C    217      ALA      C   3373     0.510000    12.0110   ; qtot -2.490
  3374          O    217      ALA      O   3374    -0.510000    15.9994   ; qtot -3.000
  3375        NH1    218      ARG      N   3375    -0.470000    14.0070   ; qtot -3.470
  3376          H    218      ARG     HN   3376     0.310000     1.0080   ; qtot -3.160
  3377        CT1    218      ARG     CA   3377     0.070000    12.0110   ; qtot -3.090
  3378        HB1    218      ARG     HA   3378     0.090000     1.0080   ; qtot -3.000
  3379        CT2    218      ARG     CB   3379    -0.180000    12.0110   ; qtot -3.180
  3380        HA2    218      ARG    HB1   3380     0.090000     1.0080   ; qtot -3.090
  3381        HA2    218      ARG    HB2   3381     0.090000     1.0080   ; qtot -3.000
  3382        CT2    218      ARG     CG   3382    -0.180000    12.0110   ; qtot -3.180
  3383        HA2    218      ARG    HG1   3383     0.090000     1.0080   ; qtot -3.090
  3384        HA2    218      ARG    HG2   3384     0.090000     1.0080   ; qtot -3.000
  3385        CT2    218      ARG     CD   3385     0.200000    12.0110   ; qtot -2.800
  3386        HA2    218      ARG    HD1   3386     0.090000     1.0080   ; qtot -2.710
  3387        HA2    218      ARG    HD2   3387     0.090000     1.0080   ; qtot -2.620
  3388        NC2    218      ARG     NE   3388    -0.700000    14.0070   ; qtot -3.320
  3389         HC    218      ARG     HE   3389     0.440000     1.0080   ; qtot -2.880
  3390          C    218      ARG     CZ   3390     0.640000    12.0110   ; qtot -2.240
  3391        NC2    218      ARG    NH1   3391    -0.800000    14.0070   ; qtot -3.040
  3392         HC    218      ARG   HH11   3392     0.460000     1.0080   ; qtot -2.580
  3393         HC    218      ARG   HH12   3393     0.460000     1.0080   ; qtot -2.120
  3394        NC2    218      ARG    NH2   3394    -0.800000    14.0070   ; qtot -2.920
  3395         HC    218      ARG   HH21   3395     0.460000     1.0080   ; qtot -2.460
  3396         HC    218      ARG   HH22   3396     0.460000     1.0080   ; qtot -2.000
  3397          C    218      ARG      C   3397     0.510000    12.0110   ; qtot -1.490
  3398          O    218      ARG      O   3398    -0.510000    15.9994   ; qtot -2.000
  3399        NH1    219      LEU      N   3399    -0.470000    14.0070   ; qtot -2.470
  3400          H    219      LEU     HN   3400     0.310000     1.0080   ; qtot -2.160
  3401        CT1    219      LEU     CA   3401     0.070000    12.0110   ; qtot -2.090
  3402        HB1    219      LEU     HA   3402     0.090000     1.0080   ; qtot -2.000
  3403        CT2    219      LEU     CB   3403    -0.180000    12.0110   ; qtot -2.180
  3404        HA2    219      LEU    HB1   3404     0.090000     1.0080   ; qtot -2.090
  3405        HA2    219      LEU    HB2   3405     0.090000     1.0080   ; qtot -2.000
  3406        CT1    219      LEU     CG   3406    -0.090000    12.0110   ; qtot -2.090
  3407        HA1    219      LEU     HG   3407     0.090000     1.0080   ; qtot -2.000
  3408        CT3    219      LEU    CD1   3408    -0.270000    12.0110   ; qtot -2.270
  3409        HA3    219      LEU   HD11   3409     0.090000     1.0080   ; qtot -2.180
  3410        HA3    219      LEU   HD12   3410     0.090000     1.0080   ; qtot -2.090
  3411        HA3    219      LEU   HD13   3411     0.090000     1.0080   ; qtot -2.000
  3412        CT3    219      LEU    CD2   3412    -0.270000    12.0110   ; qtot -2.270
  3413        HA3    219      LEU   HD21   3413     0.090000     1.0080   ; qtot -2.180
  3414        HA3    219      LEU   HD22   3414     0.090000     1.0080   ; qtot -2.090
  3415        HA3    219      LEU   HD23   3415     0.090000     1.0080   ; qtot -2.000
  3416          C    219      LEU      C   3416     0.510000    12.0110   ; qtot -1.490
  3417          O    219      LEU      O   3417    -0.510000    15.9994   ; qtot -2.000
  3418        NH1    220      SER      N   3418    -0.470000    14.0070   ; qtot -2.470
  3419          H    220      SER     HN   3419     0.310000     1.0080   ; qtot -2.160
  3420        CT1    220      SER     CA   3420     0.070000    12.0110   ; qtot -2.090
  3421        HB1    220      SER     HA   3421     0.090000     1.0080   ; qtot -2.000
  3422        CT2    220      SER     CB   3422     0.050000    12.0110   ; qtot -1.950
  3423        HA2    220      SER    HB1   3423     0.090000     1.0080   ; qtot -1.860
  3424        HA2    220      SER    HB2   3424     0.090000     1.0080   ; qtot -1.770
  3425        OH1    220      SER     OG   3425    -0.660000    15.9994   ; qtot -2.430
  3426          H    220      SER    HG1   3426     0.430000     1.0080   ; qtot -2.000
  3427          C    220      SER      C   3427     0.510000    12.0110   ; qtot -1.490
  3428          O    220      SER      O   3428    -0.510000    15.9994   ; qtot -2.000
  3429        NH1    221      GLN      N   3429    -0.470000    14.0070   ; qtot -2.470
  3430          H    221      GLN     HN   3430     0.310000     1.0080   ; qtot -2.160
  3431        CT1    221      GLN     CA   3431     0.070000    12.0110   ; qtot -2.090
  3432        HB1    221      GLN     HA   3432     0.090000     1.0080   ; qtot -2.000
  3433        CT2    221      GLN     CB   3433    -0.180000    12.0110   ; qtot -2.180
  3434        HA2    221      GLN    HB1   3434     0.090000     1.0080   ; qtot -2.090
  3435        HA2    221      GLN    HB2   3435     0.090000     1.0080   ; qtot -2.000
  3436        CT2    221      GLN     CG   3436    -0.180000    12.0110   ; qtot -2.180
  3437        HA2    221      GLN    HG1   3437     0.090000     1.0080   ; qtot -2.090
  3438        HA2    221      GLN    HG2   3438     0.090000     1.0080   ; qtot -2.000
  3439         CC    221      GLN     CD   3439     0.550000    12.0110   ; qtot -1.450
  3440          O    221      GLN    OE1   3440    -0.550000    15.9994   ; qtot -2.000
  3441        NH2    221      GLN    NE2   3441    -0.620000    14.0070   ; qtot -2.620
  3442          H    221      GLN   HE21   3442     0.320000     1.0080   ; qtot -2.300
  3443          H    221      GLN   HE22   3443     0.300000     1.0080   ; qtot -2.000
  3444          C    221      GLN      C   3444     0.510000    12.0110   ; qtot -1.490
  3445          O    221      GLN      O   3445    -0.510000    15.9994   ; qtot -2.000
  3446        NH1    222      ARG      N   3446    -0.470000    14.0070   ; qtot -2.470
  3447          H    222      ARG     HN   3447     0.310000     1.0080   ; qtot -2.160
  3448        CT1    222      ARG     CA   3448     0.070000    12.0110   ; qtot -2.090
  3449        HB1    222      ARG     HA   3449     0.090000     1.0080   ; qtot -2.000
  3450        CT2    222      ARG     CB   3450    -0.180000    12.0110   ; qtot -2.180
  3451        HA2    222      ARG    HB1   3451     0.090000     1.0080   ; qtot -2.090
  3452        HA2    222      ARG    HB2   3452     0.090000     1.0080   ; qtot -2.000
  3453        CT2    222      ARG     CG   3453    -0.180000    12.0110   ; qtot -2.180
  3454        HA2    222      ARG    HG1   3454     0.090000     1.0080   ; qtot -2.090
  3455        HA2    222      ARG    HG2   3455     0.090000     1.0080   ; qtot -2.000
  3456        CT2    222      ARG     CD   3456     0.200000    12.0110   ; qtot -1.800
  3457        HA2    222      ARG    HD1   3457     0.090000     1.0080   ; qtot -1.710
  3458        HA2    222      ARG    HD2   3458     0.090000     1.0080   ; qtot -1.620
  3459        NC2    222      ARG     NE   3459    -0.700000    14.0070   ; qtot -2.320
  3460         HC    222      ARG     HE   3460     0.440000     1.0080   ; qtot -1.880
  3461          C    222      ARG     CZ   3461     0.640000    12.0110   ; qtot -1.240
  3462        NC2    222      ARG    NH1   3462    -0.800000    14.0070   ; qtot -2.040
  3463         HC    222      ARG   HH11   3463     0.460000     1.0080   ; qtot -1.580
  3464         HC    222      ARG   HH12   3464     0.460000     1.0080   ; qtot -1.120
  3465        NC2    222      ARG    NH2   3465    -0.800000    14.0070   ; qtot -1.920
  3466         HC    222      ARG   HH21   3466     0.460000     1.0080   ; qtot -1.460
  3467         HC    222      ARG   HH22   3467     0.460000     1.0080   ; qtot -1.000
  3468          C    222      ARG      C   3468     0.510000    12.0110   ; qtot -0.490
  3469          O    222      ARG      O   3469    -0.510000    15.9994   ; qtot -1.000
  3470        NH1    223      PHE      N   3470    -0.470000    14.0070   ; qtot -1.470
  3471          H    223      PHE     HN   3471     0.310000     1.0080   ; qtot -1.160
  3472        CT1    223      PHE     CA   3472     0.070000    12.0110   ; qtot -1.090
  3473        HB1    223      PHE     HA   3473     0.090000     1.0080   ; qtot -1.000
  3474        CT2    223      PHE     CB   3474    -0.180000    12.0110   ; qtot -1.180
  3475        HA2    223      PHE    HB1   3475     0.090000     1.0080   ; qtot -1.090
  3476        HA2    223      PHE    HB2   3476     0.090000     1.0080   ; qtot -1.000
  3477         CA    223      PHE     CG   3477     0.000000    12.0110   ; qtot -1.000
  3478         CA    223      PHE    CD1   3478    -0.115000    12.0110   ; qtot -1.115
  3479         HP    223      PHE    HD1   3479     0.115000     1.0080   ; qtot -1.000
  3480         CA    223      PHE    CE1   3480    -0.115000    12.0110   ; qtot -1.115
  3481         HP    223      PHE    HE1   3481     0.115000     1.0080   ; qtot -1.000
  3482         CA    223      PHE     CZ   3482    -0.115000    12.0110   ; qtot -1.115
  3483         HP    223      PHE     HZ   3483     0.115000     1.0080   ; qtot -1.000
  3484         CA    223      PHE    CD2   3484    -0.115000    12.0110   ; qtot -1.115
  3485         HP    223      PHE    HD2   3485     0.115000     1.0080   ; qtot -1.000
  3486         CA    223      PHE    CE2   3486    -0.115000    12.0110   ; qtot -1.115
  3487         HP    223      PHE    HE2   3487     0.115000     1.0080   ; qtot -1.000
  3488          C    223      PHE      C   3488     0.510000    12.0110   ; qtot -0.490
  3489          O    223      PHE      O   3489    -0.510000    15.9994   ; qtot -1.000
  3490          N    224      PRO      N   3490    -0.290000    14.0070   ; qtot -1.290
  3491        CP3    224      PRO     CD   3491     0.000000    12.0110   ; qtot -1.290
  3492        HA2    224      PRO    HD1   3492     0.090000     1.0080   ; qtot -1.200
  3493        HA2    224      PRO    HD2   3493     0.090000     1.0080   ; qtot -1.110
  3494        CP1    224      PRO     CA   3494     0.020000    12.0110   ; qtot -1.090
  3495        HB1    224      PRO     HA   3495     0.090000     1.0080   ; qtot -1.000
  3496        CP2    224      PRO     CB   3496    -0.180000    12.0110   ; qtot -1.180
  3497        HA2    224      PRO    HB1   3497     0.090000     1.0080   ; qtot -1.090
  3498        HA2    224      PRO    HB2   3498     0.090000     1.0080   ; qtot -1.000
  3499        CP2    224      PRO     CG   3499    -0.180000    12.0110   ; qtot -1.180
  3500        HA2    224      PRO    HG1   3500     0.090000     1.0080   ; qtot -1.090
  3501        HA2    224      PRO    HG2   3501     0.090000     1.0080   ; qtot -1.000
  3502          C    224      PRO      C   3502     0.510000    12.0110   ; qtot -0.490
  3503          O    224      PRO      O   3503    -0.510000    15.9994   ; qtot -1.000
  3504        NH1    225      LYS      N   3504    -0.470000    14.0070   ; qtot -1.470
  3505          H    225      LYS     HN   3505     0.310000     1.0080   ; qtot -1.160
  3506        CT1    225      LYS     CA   3506     0.070000    12.0110   ; qtot -1.090
  3507        HB1    225      LYS     HA   3507     0.090000     1.0080   ; qtot -1.000
  3508        CT2    225      LYS     CB   3508    -0.180000    12.0110   ; qtot -1.180
  3509        HA2    225      LYS    HB1   3509     0.090000     1.0080   ; qtot -1.090
  3510        HA2    225      LYS    HB2   3510     0.090000     1.0080   ; qtot -1.000
  3511        CT2    225      LYS     CG   3511    -0.180000    12.0110   ; qtot -1.180
  3512        HA2    225      LYS    HG1   3512     0.090000     1.0080   ; qtot -1.090
  3513        HA2    225      LYS    HG2   3513     0.090000     1.0080   ; qtot -1.000
  3514        CT2    225      LYS     CD   3514    -0.180000    12.0110   ; qtot -1.180
  3515        HA2    225      LYS    HD1   3515     0.090000     1.0080   ; qtot -1.090
  3516        HA2    225      LYS    HD2   3516     0.090000     1.0080   ; qtot -1.000
  3517        CT2    225      LYS     CE   3517     0.210000    12.0110   ; qtot -0.790
  3518        HA2    225      LYS    HE1   3518     0.050000     1.0080   ; qtot -0.740
  3519        HA2    225      LYS    HE2   3519     0.050000     1.0080   ; qtot -0.690
  3520        NH3    225      LYS     NZ   3520    -0.300000    14.0070   ; qtot -0.990
  3521         HC    225      LYS    HZ1   3521     0.330000     1.0080   ; qtot -0.660
  3522         HC    225      LYS    HZ2   3522     0.330000     1.0080   ; qtot -0.330
  3523         HC    225      LYS    HZ3   3523     0.330000     1.0080   ; qtot  0.000
  3524          C    225      LYS      C   3524     0.510000    12.0110   ; qtot  0.510
  3525          O    225      LYS      O   3525    -0.510000    15.9994   ; qtot  0.000
  3526        NH1    226      ALA      N   3526    -0.470000    14.0070   ; qtot -0.470
  3527          H    226      ALA     HN   3527     0.310000     1.0080   ; qtot -0.160
  3528        CT1    226      ALA     CA   3528     0.070000    12.0110   ; qtot -0.090
  3529        HB1    226      ALA     HA   3529     0.090000     1.0080   ; qtot  0.000
  3530        CT3    226      ALA     CB   3530    -0.270000    12.0110   ; qtot -0.270
  3531        HA3    226      ALA    HB1   3531     0.090000     1.0080   ; qtot -0.180
  3532        HA3    226      ALA    HB2   3532     0.090000     1.0080   ; qtot -0.090
  3533        HA3    226      ALA    HB3   3533     0.090000     1.0080   ; qtot  0.000
  3534          C    226      ALA      C   3534     0.510000    12.0110   ; qtot  0.510
  3535          O    226      ALA      O   3535    -0.510000    15.9994   ; qtot  0.000
  3536        NH1    227      GLU      N   3536    -0.470000    14.0070   ; qtot -0.470
  3537          H    227      GLU     HN   3537     0.310000     1.0080   ; qtot -0.160
  3538        CT1    227      GLU     CA   3538     0.070000    12.0110   ; qtot -0.090
  3539        HB1    227      GLU     HA   3539     0.090000     1.0080   ; qtot  0.000
  3540       CT2A    227      GLU     CB   3540    -0.180000    12.0110   ; qtot -0.180
  3541        HA2    227      GLU    HB1   3541     0.090000     1.0080   ; qtot -0.090
  3542        HA2    227      GLU    HB2   3542     0.090000     1.0080   ; qtot  0.000
  3543        CT2    227      GLU     CG   3543    -0.280000    12.0110   ; qtot -0.280
  3544        HA2    227      GLU    HG1   3544     0.090000     1.0080   ; qtot -0.190
  3545        HA2    227      GLU    HG2   3545     0.090000     1.0080   ; qtot -0.100
  3546         CC    227      GLU     CD   3546     0.620000    12.0110   ; qtot  0.520
  3547         OC    227      GLU    OE1   3547    -0.760000    15.9994   ; qtot -0.240
  3548         OC    227      GLU    OE2   3548    -0.760000    15.9994   ; qtot -1.000
  3549          C    227      GLU      C   3549     0.510000    12.0110   ; qtot -0.490
  3550          O    227      GLU      O   3550    -0.510000    15.9994   ; qtot -1.000
  3551        NH1    228      PHE      N   3551    -0.470000    14.0070   ; qtot -1.470
  3552          H    228      PHE     HN   3552     0.310000     1.0080   ; qtot -1.160
  3553        CT1    228      PHE     CA   3553     0.070000    12.0110   ; qtot -1.090
  3554        HB1    228      PHE     HA   3554     0.090000     1.0080   ; qtot -1.000
  3555        CT2    228      PHE     CB   3555    -0.180000    12.0110   ; qtot -1.180
  3556        HA2    228      PHE    HB1   3556     0.090000     1.0080   ; qtot -1.090
  3557        HA2    228      PHE    HB2   3557     0.090000     1.0080   ; qtot -1.000
  3558         CA    228      PHE     CG   3558     0.000000    12.0110   ; qtot -1.000
  3559         CA    228      PHE    CD1   3559    -0.115000    12.0110   ; qtot -1.115
  3560         HP    228      PHE    HD1   3560     0.115000     1.0080   ; qtot -1.000
  3561         CA    228      PHE    CE1   3561    -0.115000    12.0110   ; qtot -1.115
  3562         HP    228      PHE    HE1   3562     0.115000     1.0080   ; qtot -1.000
  3563         CA    228      PHE     CZ   3563    -0.115000    12.0110   ; qtot -1.115
  3564         HP    228      PHE     HZ   3564     0.115000     1.0080   ; qtot -1.000
  3565         CA    228      PHE    CD2   3565    -0.115000    12.0110   ; qtot -1.115
  3566         HP    228      PHE    HD2   3566     0.115000     1.0080   ; qtot -1.000
  3567         CA    228      PHE    CE2   3567    -0.115000    12.0110   ; qtot -1.115
  3568         HP    228      PHE    HE2   3568     0.115000     1.0080   ; qtot -1.000
  3569          C    228      PHE      C   3569     0.510000    12.0110   ; qtot -0.490
  3570          O    228      PHE      O   3570    -0.510000    15.9994   ; qtot -1.000
  3571        NH1    229      ALA      N   3571    -0.470000    14.0070   ; qtot -1.470
  3572          H    229      ALA     HN   3572     0.310000     1.0080   ; qtot -1.160
  3573        CT1    229      ALA     CA   3573     0.070000    12.0110   ; qtot -1.090
  3574        HB1    229      ALA     HA   3574     0.090000     1.0080   ; qtot -1.000
  3575        CT3    229      ALA     CB   3575    -0.270000    12.0110   ; qtot -1.270
  3576        HA3    229      ALA    HB1   3576     0.090000     1.0080   ; qtot -1.180
  3577        HA3    229      ALA    HB2   3577     0.090000     1.0080   ; qtot -1.090
  3578        HA3    229      ALA    HB3   3578     0.090000     1.0080   ; qtot -1.000
  3579          C    229      ALA      C   3579     0.510000    12.0110   ; qtot -0.490
  3580          O    229      ALA      O   3580    -0.510000    15.9994   ; qtot -1.000
  3581        NH1    230      GLU      N   3581    -0.470000    14.0070   ; qtot -1.470
  3582          H    230      GLU     HN   3582     0.310000     1.0080   ; qtot -1.160
  3583        CT1    230      GLU     CA   3583     0.070000    12.0110   ; qtot -1.090
  3584        HB1    230      GLU     HA   3584     0.090000     1.0080   ; qtot -1.000
  3585       CT2A    230      GLU     CB   3585    -0.180000    12.0110   ; qtot -1.180
  3586        HA2    230      GLU    HB1   3586     0.090000     1.0080   ; qtot -1.090
  3587        HA2    230      GLU    HB2   3587     0.090000     1.0080   ; qtot -1.000
  3588        CT2    230      GLU     CG   3588    -0.280000    12.0110   ; qtot -1.280
  3589        HA2    230      GLU    HG1   3589     0.090000     1.0080   ; qtot -1.190
  3590        HA2    230      GLU    HG2   3590     0.090000     1.0080   ; qtot -1.100
  3591         CC    230      GLU     CD   3591     0.620000    12.0110   ; qtot -0.480
  3592         OC    230      GLU    OE1   3592    -0.760000    15.9994   ; qtot -1.240
  3593         OC    230      GLU    OE2   3593    -0.760000    15.9994   ; qtot -2.000
  3594          C    230      GLU      C   3594     0.510000    12.0110   ; qtot -1.490
  3595          O    230      GLU      O   3595    -0.510000    15.9994   ; qtot -2.000
  3596        NH1    231      VAL      N   3596    -0.470000    14.0070   ; qtot -2.470
  3597          H    231      VAL     HN   3597     0.310000     1.0080   ; qtot -2.160
  3598        CT1    231      VAL     CA   3598     0.070000    12.0110   ; qtot -2.090
  3599        HB1    231      VAL     HA   3599     0.090000     1.0080   ; qtot -2.000
  3600        CT1    231      VAL     CB   3600    -0.090000    12.0110   ; qtot -2.090
  3601        HA1    231      VAL     HB   3601     0.090000     1.0080   ; qtot -2.000
  3602        CT3    231      VAL    CG1   3602    -0.270000    12.0110   ; qtot -2.270
  3603        HA3    231      VAL   HG11   3603     0.090000     1.0080   ; qtot -2.180
  3604        HA3    231      VAL   HG12   3604     0.090000     1.0080   ; qtot -2.090
  3605        HA3    231      VAL   HG13   3605     0.090000     1.0080   ; qtot -2.000
  3606        CT3    231      VAL    CG2   3606    -0.270000    12.0110   ; qtot -2.270
  3607        HA3    231      VAL   HG21   3607     0.090000     1.0080   ; qtot -2.180
  3608        HA3    231      VAL   HG22   3608     0.090000     1.0080   ; qtot -2.090
  3609        HA3    231      VAL   HG23   3609     0.090000     1.0080   ; qtot -2.000
  3610          C    231      VAL      C   3610     0.510000    12.0110   ; qtot -1.490
  3611          O    231      VAL      O   3611    -0.510000    15.9994   ; qtot -2.000
  3612        NH1    232      SER      N   3612    -0.470000    14.0070   ; qtot -2.470
  3613          H    232      SER     HN   3613     0.310000     1.0080   ; qtot -2.160
  3614        CT1    232      SER     CA   3614     0.070000    12.0110   ; qtot -2.090
  3615        HB1    232      SER     HA   3615     0.090000     1.0080   ; qtot -2.000
  3616        CT2    232      SER     CB   3616     0.050000    12.0110   ; qtot -1.950
  3617        HA2    232      SER    HB1   3617     0.090000     1.0080   ; qtot -1.860
  3618        HA2    232      SER    HB2   3618     0.090000     1.0080   ; qtot -1.770
  3619        OH1    232      SER     OG   3619    -0.660000    15.9994   ; qtot -2.430
  3620          H    232      SER    HG1   3620     0.430000     1.0080   ; qtot -2.000
  3621          C    232      SER      C   3621     0.510000    12.0110   ; qtot -1.490
  3622          O    232      SER      O   3622    -0.510000    15.9994   ; qtot -2.000
  3623        NH1    233      LYS      N   3623    -0.470000    14.0070   ; qtot -2.470
  3624          H    233      LYS     HN   3624     0.310000     1.0080   ; qtot -2.160
  3625        CT1    233      LYS     CA   3625     0.070000    12.0110   ; qtot -2.090
  3626        HB1    233      LYS     HA   3626     0.090000     1.0080   ; qtot -2.000
  3627        CT2    233      LYS     CB   3627    -0.180000    12.0110   ; qtot -2.180
  3628        HA2    233      LYS    HB1   3628     0.090000     1.0080   ; qtot -2.090
  3629        HA2    233      LYS    HB2   3629     0.090000     1.0080   ; qtot -2.000
  3630        CT2    233      LYS     CG   3630    -0.180000    12.0110   ; qtot -2.180
  3631        HA2    233      LYS    HG1   3631     0.090000     1.0080   ; qtot -2.090
  3632        HA2    233      LYS    HG2   3632     0.090000     1.0080   ; qtot -2.000
  3633        CT2    233      LYS     CD   3633    -0.180000    12.0110   ; qtot -2.180
  3634        HA2    233      LYS    HD1   3634     0.090000     1.0080   ; qtot -2.090
  3635        HA2    233      LYS    HD2   3635     0.090000     1.0080   ; qtot -2.000
  3636        CT2    233      LYS     CE   3636     0.210000    12.0110   ; qtot -1.790
  3637        HA2    233      LYS    HE1   3637     0.050000     1.0080   ; qtot -1.740
  3638        HA2    233      LYS    HE2   3638     0.050000     1.0080   ; qtot -1.690
  3639        NH3    233      LYS     NZ   3639    -0.300000    14.0070   ; qtot -1.990
  3640         HC    233      LYS    HZ1   3640     0.330000     1.0080   ; qtot -1.660
  3641         HC    233      LYS    HZ2   3641     0.330000     1.0080   ; qtot -1.330
  3642         HC    233      LYS    HZ3   3642     0.330000     1.0080   ; qtot -1.000
  3643          C    233      LYS      C   3643     0.510000    12.0110   ; qtot -0.490
  3644          O    233      LYS      O   3644    -0.510000    15.9994   ; qtot -1.000
  3645        NH1    234      LEU      N   3645    -0.470000    14.0070   ; qtot -1.470
  3646          H    234      LEU     HN   3646     0.310000     1.0080   ; qtot -1.160
  3647        CT1    234      LEU     CA   3647     0.070000    12.0110   ; qtot -1.090
  3648        HB1    234      LEU     HA   3648     0.090000     1.0080   ; qtot -1.000
  3649        CT2    234      LEU     CB   3649    -0.180000    12.0110   ; qtot -1.180
  3650        HA2    234      LEU    HB1   3650     0.090000     1.0080   ; qtot -1.090
  3651        HA2    234      LEU    HB2   3651     0.090000     1.0080   ; qtot -1.000
  3652        CT1    234      LEU     CG   3652    -0.090000    12.0110   ; qtot -1.090
  3653        HA1    234      LEU     HG   3653     0.090000     1.0080   ; qtot -1.000
  3654        CT3    234      LEU    CD1   3654    -0.270000    12.0110   ; qtot -1.270
  3655        HA3    234      LEU   HD11   3655     0.090000     1.0080   ; qtot -1.180
  3656        HA3    234      LEU   HD12   3656     0.090000     1.0080   ; qtot -1.090
  3657        HA3    234      LEU   HD13   3657     0.090000     1.0080   ; qtot -1.000
  3658        CT3    234      LEU    CD2   3658    -0.270000    12.0110   ; qtot -1.270
  3659        HA3    234      LEU   HD21   3659     0.090000     1.0080   ; qtot -1.180
  3660        HA3    234      LEU   HD22   3660     0.090000     1.0080   ; qtot -1.090
  3661        HA3    234      LEU   HD23   3661     0.090000     1.0080   ; qtot -1.000
  3662          C    234      LEU      C   3662     0.510000    12.0110   ; qtot -0.490
  3663          O    234      LEU      O   3663    -0.510000    15.9994   ; qtot -1.000
  3664        NH1    235      VAL      N   3664    -0.470000    14.0070   ; qtot -1.470
  3665          H    235      VAL     HN   3665     0.310000     1.0080   ; qtot -1.160
  3666        CT1    235      VAL     CA   3666     0.070000    12.0110   ; qtot -1.090
  3667        HB1    235      VAL     HA   3667     0.090000     1.0080   ; qtot -1.000
  3668        CT1    235      VAL     CB   3668    -0.090000    12.0110   ; qtot -1.090
  3669        HA1    235      VAL     HB   3669     0.090000     1.0080   ; qtot -1.000
  3670        CT3    235      VAL    CG1   3670    -0.270000    12.0110   ; qtot -1.270
  3671        HA3    235      VAL   HG11   3671     0.090000     1.0080   ; qtot -1.180
  3672        HA3    235      VAL   HG12   3672     0.090000     1.0080   ; qtot -1.090
  3673        HA3    235      VAL   HG13   3673     0.090000     1.0080   ; qtot -1.000
  3674        CT3    235      VAL    CG2   3674    -0.270000    12.0110   ; qtot -1.270
  3675        HA3    235      VAL   HG21   3675     0.090000     1.0080   ; qtot -1.180
  3676        HA3    235      VAL   HG22   3676     0.090000     1.0080   ; qtot -1.090
  3677        HA3    235      VAL   HG23   3677     0.090000     1.0080   ; qtot -1.000
  3678          C    235      VAL      C   3678     0.510000    12.0110   ; qtot -0.490
  3679          O    235      VAL      O   3679    -0.510000    15.9994   ; qtot -1.000
  3680        NH1    236      THR      N   3680    -0.470000    14.0070   ; qtot -1.470
  3681          H    236      THR     HN   3681     0.310000     1.0080   ; qtot -1.160
  3682        CT1    236      THR     CA   3682     0.070000    12.0110   ; qtot -1.090
  3683        HB1    236      THR     HA   3683     0.090000     1.0080   ; qtot -1.000
  3684        CT1    236      THR     CB   3684     0.140000    12.0110   ; qtot -0.860
  3685        HA1    236      THR     HB   3685     0.090000     1.0080   ; qtot -0.770
  3686        OH1    236      THR    OG1   3686    -0.660000    15.9994   ; qtot -1.430
  3687          H    236      THR    HG1   3687     0.430000     1.0080   ; qtot -1.000
  3688        CT3    236      THR    CG2   3688    -0.270000    12.0110   ; qtot -1.270
  3689        HA3    236      THR   HG21   3689     0.090000     1.0080   ; qtot -1.180
  3690        HA3    236      THR   HG22   3690     0.090000     1.0080   ; qtot -1.090
  3691        HA3    236      THR   HG23   3691     0.090000     1.0080   ; qtot -1.000
  3692          C    236      THR      C   3692     0.510000    12.0110   ; qtot -0.490
  3693          O    236      THR      O   3693    -0.510000    15.9994   ; qtot -1.000
  3694        NH1    237      ASP      N   3694    -0.470000    14.0070   ; qtot -1.470
  3695          H    237      ASP     HN   3695     0.310000     1.0080   ; qtot -1.160
  3696        CT1    237      ASP     CA   3696     0.070000    12.0110   ; qtot -1.090
  3697        HB1    237      ASP     HA   3697     0.090000     1.0080   ; qtot -1.000
  3698       CT2A    237      ASP     CB   3698    -0.280000    12.0110   ; qtot -1.280
  3699        HA2    237      ASP    HB1   3699     0.090000     1.0080   ; qtot -1.190
  3700        HA2    237      ASP    HB2   3700     0.090000     1.0080   ; qtot -1.100
  3701         CC    237      ASP     CG   3701     0.620000    12.0110   ; qtot -0.480
  3702         OC    237      ASP    OD1   3702    -0.760000    15.9994   ; qtot -1.240
  3703         OC    237      ASP    OD2   3703    -0.760000    15.9994   ; qtot -2.000
  3704          C    237      ASP      C   3704     0.510000    12.0110   ; qtot -1.490
  3705          O    237      ASP      O   3705    -0.510000    15.9994   ; qtot -2.000
  3706        NH1    238      LEU      N   3706    -0.470000    14.0070   ; qtot -2.470
  3707          H    238      LEU     HN   3707     0.310000     1.0080   ; qtot -2.160
  3708        CT1    238      LEU     CA   3708     0.070000    12.0110   ; qtot -2.090
  3709        HB1    238      LEU     HA   3709     0.090000     1.0080   ; qtot -2.000
  3710        CT2    238      LEU     CB   3710    -0.180000    12.0110   ; qtot -2.180
  3711        HA2    238      LEU    HB1   3711     0.090000     1.0080   ; qtot -2.090
  3712        HA2    238      LEU    HB2   3712     0.090000     1.0080   ; qtot -2.000
  3713        CT1    238      LEU     CG   3713    -0.090000    12.0110   ; qtot -2.090
  3714        HA1    238      LEU     HG   3714     0.090000     1.0080   ; qtot -2.000
  3715        CT3    238      LEU    CD1   3715    -0.270000    12.0110   ; qtot -2.270
  3716        HA3    238      LEU   HD11   3716     0.090000     1.0080   ; qtot -2.180
  3717        HA3    238      LEU   HD12   3717     0.090000     1.0080   ; qtot -2.090
  3718        HA3    238      LEU   HD13   3718     0.090000     1.0080   ; qtot -2.000
  3719        CT3    238      LEU    CD2   3719    -0.270000    12.0110   ; qtot -2.270
  3720        HA3    238      LEU   HD21   3720     0.090000     1.0080   ; qtot -2.180
  3721        HA3    238      LEU   HD22   3721     0.090000     1.0080   ; qtot -2.090
  3722        HA3    238      LEU   HD23   3722     0.090000     1.0080   ; qtot -2.000
  3723          C    238      LEU      C   3723     0.510000    12.0110   ; qtot -1.490
  3724          O    238      LEU      O   3724    -0.510000    15.9994   ; qtot -2.000
  3725        NH1    239      THR      N   3725    -0.470000    14.0070   ; qtot -2.470
  3726          H    239      THR     HN   3726     0.310000     1.0080   ; qtot -2.160
  3727        CT1    239      THR     CA   3727     0.070000    12.0110   ; qtot -2.090
  3728        HB1    239      THR     HA   3728     0.090000     1.0080   ; qtot -2.000
  3729        CT1    239      THR     CB   3729     0.140000    12.0110   ; qtot -1.860
  3730        HA1    239      THR     HB   3730     0.090000     1.0080   ; qtot -1.770
  3731        OH1    239      THR    OG1   3731    -0.660000    15.9994   ; qtot -2.430
  3732          H    239      THR    HG1   3732     0.430000     1.0080   ; qtot -2.000
  3733        CT3    239      THR    CG2   3733    -0.270000    12.0110   ; qtot -2.270
  3734        HA3    239      THR   HG21   3734     0.090000     1.0080   ; qtot -2.180
  3735        HA3    239      THR   HG22   3735     0.090000     1.0080   ; qtot -2.090
  3736        HA3    239      THR   HG23   3736     0.090000     1.0080   ; qtot -2.000
  3737          C    239      THR      C   3737     0.510000    12.0110   ; qtot -1.490
  3738          O    239      THR      O   3738    -0.510000    15.9994   ; qtot -2.000
  3739        NH1    240      LYS      N   3739    -0.470000    14.0070   ; qtot -2.470
  3740          H    240      LYS     HN   3740     0.310000     1.0080   ; qtot -2.160
  3741        CT1    240      LYS     CA   3741     0.070000    12.0110   ; qtot -2.090
  3742        HB1    240      LYS     HA   3742     0.090000     1.0080   ; qtot -2.000
  3743        CT2    240      LYS     CB   3743    -0.180000    12.0110   ; qtot -2.180
  3744        HA2    240      LYS    HB1   3744     0.090000     1.0080   ; qtot -2.090
  3745        HA2    240      LYS    HB2   3745     0.090000     1.0080   ; qtot -2.000
  3746        CT2    240      LYS     CG   3746    -0.180000    12.0110   ; qtot -2.180
  3747        HA2    240      LYS    HG1   3747     0.090000     1.0080   ; qtot -2.090
  3748        HA2    240      LYS    HG2   3748     0.090000     1.0080   ; qtot -2.000
  3749        CT2    240      LYS     CD   3749    -0.180000    12.0110   ; qtot -2.180
  3750        HA2    240      LYS    HD1   3750     0.090000     1.0080   ; qtot -2.090
  3751        HA2    240      LYS    HD2   3751     0.090000     1.0080   ; qtot -2.000
  3752        CT2    240      LYS     CE   3752     0.210000    12.0110   ; qtot -1.790
  3753        HA2    240      LYS    HE1   3753     0.050000     1.0080   ; qtot -1.740
  3754        HA2    240      LYS    HE2   3754     0.050000     1.0080   ; qtot -1.690
  3755        NH3    240      LYS     NZ   3755    -0.300000    14.0070   ; qtot -1.990
  3756         HC    240      LYS    HZ1   3756     0.330000     1.0080   ; qtot -1.660
  3757         HC    240      LYS    HZ2   3757     0.330000     1.0080   ; qtot -1.330
  3758         HC    240      LYS    HZ3   3758     0.330000     1.0080   ; qtot -1.000
  3759          C    240      LYS      C   3759     0.510000    12.0110   ; qtot -0.490
  3760          O    240      LYS      O   3760    -0.510000    15.9994   ; qtot -1.000
  3761        NH1    241      VAL      N   3761    -0.470000    14.0070   ; qtot -1.470
  3762          H    241      VAL     HN   3762     0.310000     1.0080   ; qtot -1.160
  3763        CT1    241      VAL     CA   3763     0.070000    12.0110   ; qtot -1.090
  3764        HB1    241      VAL     HA   3764     0.090000     1.0080   ; qtot -1.000
  3765        CT1    241      VAL     CB   3765    -0.090000    12.0110   ; qtot -1.090
  3766        HA1    241      VAL     HB   3766     0.090000     1.0080   ; qtot -1.000
  3767        CT3    241      VAL    CG1   3767    -0.270000    12.0110   ; qtot -1.270
  3768        HA3    241      VAL   HG11   3768     0.090000     1.0080   ; qtot -1.180
  3769        HA3    241      VAL   HG12   3769     0.090000     1.0080   ; qtot -1.090
  3770        HA3    241      VAL   HG13   3770     0.090000     1.0080   ; qtot -1.000
  3771        CT3    241      VAL    CG2   3771    -0.270000    12.0110   ; qtot -1.270
  3772        HA3    241      VAL   HG21   3772     0.090000     1.0080   ; qtot -1.180
  3773        HA3    241      VAL   HG22   3773     0.090000     1.0080   ; qtot -1.090
  3774        HA3    241      VAL   HG23   3774     0.090000     1.0080   ; qtot -1.000
  3775          C    241      VAL      C   3775     0.510000    12.0110   ; qtot -0.490
  3776          O    241      VAL      O   3776    -0.510000    15.9994   ; qtot -1.000
  3777        NH1    242      HSD      N   3777    -0.470000    14.0070   ; qtot -1.470
  3778          H    242      HSD     HN   3778     0.310000     1.0080   ; qtot -1.160
  3779        CT1    242      HSD     CA   3779     0.070000    12.0110   ; qtot -1.090
  3780        HB1    242      HSD     HA   3780     0.090000     1.0080   ; qtot -1.000
  3781        CT2    242      HSD     CB   3781    -0.090000    12.0110   ; qtot -1.090
  3782        HA2    242      HSD    HB1   3782     0.090000     1.0080   ; qtot -1.000
  3783        HA2    242      HSD    HB2   3783     0.090000     1.0080   ; qtot -0.910
  3784        NR1    242      HSD    ND1   3784    -0.360000    14.0070   ; qtot -1.270
  3785          H    242      HSD    HD1   3785     0.320000     1.0080   ; qtot -0.950
  3786       CPH1    242      HSD     CG   3786    -0.050000    12.0110   ; qtot -1.000
  3787       CPH2    242      HSD    CE1   3787     0.250000    12.0110   ; qtot -0.750
  3788        HR1    242      HSD    HE1   3788     0.130000     1.0080   ; qtot -0.620
  3789        NR2    242      HSD    NE2   3789    -0.700000    14.0070   ; qtot -1.320
  3790       CPH1    242      HSD    CD2   3790     0.220000    12.0110   ; qtot -1.100
  3791        HR3    242      HSD    HD2   3791     0.100000     1.0080   ; qtot -1.000
  3792          C    242      HSD      C   3792     0.510000    12.0110   ; qtot -0.490
  3793          O    242      HSD      O   3793    -0.510000    15.9994   ; qtot -1.000
  3794        NH1    243      THR      N   3794    -0.470000    14.0070   ; qtot -1.470
  3795          H    243      THR     HN   3795     0.310000     1.0080   ; qtot -1.160
  3796        CT1    243      THR     CA   3796     0.070000    12.0110   ; qtot -1.090
  3797        HB1    243      THR     HA   3797     0.090000     1.0080   ; qtot -1.000
  3798        CT1    243      THR     CB   3798     0.140000    12.0110   ; qtot -0.860
  3799        HA1    243      THR     HB   3799     0.090000     1.0080   ; qtot -0.770
  3800        OH1    243      THR    OG1   3800    -0.660000    15.9994   ; qtot -1.430
  3801          H    243      THR    HG1   3801     0.430000     1.0080   ; qtot -1.000
  3802        CT3    243      THR    CG2   3802    -0.270000    12.0110   ; qtot -1.270
  3803        HA3    243      THR   HG21   3803     0.090000     1.0080   ; qtot -1.180
  3804        HA3    243      THR   HG22   3804     0.090000     1.0080   ; qtot -1.090
  3805        HA3    243      THR   HG23   3805     0.090000     1.0080   ; qtot -1.000
  3806          C    243      THR      C   3806     0.510000    12.0110   ; qtot -0.490
  3807          O    243      THR      O   3807    -0.510000    15.9994   ; qtot -1.000
  3808        NH1    244      GLU      N   3808    -0.470000    14.0070   ; qtot -1.470
  3809          H    244      GLU     HN   3809     0.310000     1.0080   ; qtot -1.160
  3810        CT1    244      GLU     CA   3810     0.070000    12.0110   ; qtot -1.090
  3811        HB1    244      GLU     HA   3811     0.090000     1.0080   ; qtot -1.000
  3812       CT2A    244      GLU     CB   3812    -0.180000    12.0110   ; qtot -1.180
  3813        HA2    244      GLU    HB1   3813     0.090000     1.0080   ; qtot -1.090
  3814        HA2    244      GLU    HB2   3814     0.090000     1.0080   ; qtot -1.000
  3815        CT2    244      GLU     CG   3815    -0.210000    12.0110   ; qtot -1.210
  3816        HA2    244      GLU    HG1   3816     0.090000     1.0080   ; qtot -1.120
  3817        HA2    244      GLU    HG2   3817     0.090000     1.0080   ; qtot -1.030
  3818         CD    244      GLU     CD   3818     0.750000    12.0110   ; qtot -0.280
  3819         OB    244      GLU    OE1   3819    -0.550000    15.9994   ; qtot -0.830
  3820        OH1    244      GLU    OE2   3820    -0.610000    15.9994   ; qtot -1.440
  3821          H    244      GLU    HE2   3821     0.440000     1.0080   ; qtot -1.000
  3822          C    244      GLU      C   3822     0.510000    12.0110   ; qtot -0.490
  3823          O    244      GLU      O   3823    -0.510000    15.9994   ; qtot -1.000
  3824        NH1    245      CYS      N   3824    -0.470000    14.0070   ; qtot -1.470
  3825          H    245      CYS     HN   3825     0.310000     1.0080   ; qtot -1.160
  3826        CT1    245      CYS     CA   3826     0.070000    12.0110   ; qtot -1.090
  3827        HB1    245      CYS     HA   3827     0.090000     1.0080   ; qtot -1.000
  3828        CT2    245      CYS     CB   3828    -0.100000    12.0110   ; qtot -1.100
  3829        HA2    245      CYS    HB1   3829     0.090000     1.0080   ; qtot -1.010
  3830        HA2    245      CYS    HB2   3830     0.090000     1.0080   ; qtot -0.920
  3831         SM    245      CYS     SG   3831    -0.080000    32.0600   ; qtot -1.000
  3832          C    245      CYS      C   3832     0.510000    12.0110   ; qtot -0.490
  3833          O    245      CYS      O   3833    -0.510000    15.9994   ; qtot -1.000
  3834        NH1    246      CYS      N   3834    -0.470000    14.0070   ; qtot -1.470
  3835          H    246      CYS     HN   3835     0.310000     1.0080   ; qtot -1.160
  3836        CT1    246      CYS     CA   3836     0.070000    12.0110   ; qtot -1.090
  3837        HB1    246      CYS     HA   3837     0.090000     1.0080   ; qtot -1.000
  3838        CT2    246      CYS     CB   3838    -0.100000    12.0110   ; qtot -1.100
  3839        HA2    246      CYS    HB1   3839     0.090000     1.0080   ; qtot -1.010
  3840        HA2    246      CYS    HB2   3840     0.090000     1.0080   ; qtot -0.920
  3841         SM    246      CYS     SG   3841    -0.080000    32.0600   ; qtot -1.000
  3842          C    246      CYS      C   3842     0.510000    12.0110   ; qtot -0.490
  3843          O    246      CYS      O   3843    -0.510000    15.9994   ; qtot -1.000
  3844        NH1    247      HSD      N   3844    -0.470000    14.0070   ; qtot -1.470
  3845          H    247      HSD     HN   3845     0.310000     1.0080   ; qtot -1.160
  3846        CT1    247      HSD     CA   3846     0.070000    12.0110   ; qtot -1.090
  3847        HB1    247      HSD     HA   3847     0.090000     1.0080   ; qtot -1.000
  3848        CT2    247      HSD     CB   3848    -0.090000    12.0110   ; qtot -1.090
  3849        HA2    247      HSD    HB1   3849     0.090000     1.0080   ; qtot -1.000
  3850        HA2    247      HSD    HB2   3850     0.090000     1.0080   ; qtot -0.910
  3851        NR1    247      HSD    ND1   3851    -0.360000    14.0070   ; qtot -1.270
  3852          H    247      HSD    HD1   3852     0.320000     1.0080   ; qtot -0.950
  3853       CPH1    247      HSD     CG   3853    -0.050000    12.0110   ; qtot -1.000
  3854       CPH2    247      HSD    CE1   3854     0.250000    12.0110   ; qtot -0.750
  3855        HR1    247      HSD    HE1   3855     0.130000     1.0080   ; qtot -0.620
  3856        NR2    247      HSD    NE2   3856    -0.700000    14.0070   ; qtot -1.320
  3857       CPH1    247      HSD    CD2   3857     0.220000    12.0110   ; qtot -1.100
  3858        HR3    247      HSD    HD2   3858     0.100000     1.0080   ; qtot -1.000
  3859          C    247      HSD      C   3859     0.510000    12.0110   ; qtot -0.490
  3860          O    247      HSD      O   3860    -0.510000    15.9994   ; qtot -1.000
  3861        NH1    248      GLY      N   3861    -0.470000    14.0070   ; qtot -1.470
  3862          H    248      GLY     HN   3862     0.310000     1.0080   ; qtot -1.160
  3863        CT2    248      GLY     CA   3863    -0.020000    12.0110   ; qtot -1.180
  3864        HB2    248      GLY    HA1   3864     0.090000     1.0080   ; qtot -1.090
  3865        HB2    248      GLY    HA2   3865     0.090000     1.0080   ; qtot -1.000
  3866          C    248      GLY      C   3866     0.510000    12.0110   ; qtot -0.490
  3867          O    248      GLY      O   3867    -0.510000    15.9994   ; qtot -1.000
  3868        NH1    249      ASP      N   3868    -0.470000    14.0070   ; qtot -1.470
  3869          H    249      ASP     HN   3869     0.310000     1.0080   ; qtot -1.160
  3870        CT1    249      ASP     CA   3870     0.070000    12.0110   ; qtot -1.090
  3871        HB1    249      ASP     HA   3871     0.090000     1.0080   ; qtot -1.000
  3872       CT2A    249      ASP     CB   3872    -0.280000    12.0110   ; qtot -1.280
  3873        HA2    249      ASP    HB1   3873     0.090000     1.0080   ; qtot -1.190
  3874        HA2    249      ASP    HB2   3874     0.090000     1.0080   ; qtot -1.100
  3875         CC    249      ASP     CG   3875     0.620000    12.0110   ; qtot -0.480
  3876         OC    249      ASP    OD1   3876    -0.760000    15.9994   ; qtot -1.240
  3877         OC    249      ASP    OD2   3877    -0.760000    15.9994   ; qtot -2.000
  3878          C    249      ASP      C   3878     0.510000    12.0110   ; qtot -1.490
  3879          O    249      ASP      O   3879    -0.510000    15.9994   ; qtot -2.000
  3880        NH1    250      LEU      N   3880    -0.470000    14.0070   ; qtot -2.470
  3881          H    250      LEU     HN   3881     0.310000     1.0080   ; qtot -2.160
  3882        CT1    250      LEU     CA   3882     0.070000    12.0110   ; qtot -2.090
  3883        HB1    250      LEU     HA   3883     0.090000     1.0080   ; qtot -2.000
  3884        CT2    250      LEU     CB   3884    -0.180000    12.0110   ; qtot -2.180
  3885        HA2    250      LEU    HB1   3885     0.090000     1.0080   ; qtot -2.090
  3886        HA2    250      LEU    HB2   3886     0.090000     1.0080   ; qtot -2.000
  3887        CT1    250      LEU     CG   3887    -0.090000    12.0110   ; qtot -2.090
  3888        HA1    250      LEU     HG   3888     0.090000     1.0080   ; qtot -2.000
  3889        CT3    250      LEU    CD1   3889    -0.270000    12.0110   ; qtot -2.270
  3890        HA3    250      LEU   HD11   3890     0.090000     1.0080   ; qtot -2.180
  3891        HA3    250      LEU   HD12   3891     0.090000     1.0080   ; qtot -2.090
  3892        HA3    250      LEU   HD13   3892     0.090000     1.0080   ; qtot -2.000
  3893        CT3    250      LEU    CD2   3893    -0.270000    12.0110   ; qtot -2.270
  3894        HA3    250      LEU   HD21   3894     0.090000     1.0080   ; qtot -2.180
  3895        HA3    250      LEU   HD22   3895     0.090000     1.0080   ; qtot -2.090
  3896        HA3    250      LEU   HD23   3896     0.090000     1.0080   ; qtot -2.000
  3897          C    250      LEU      C   3897     0.510000    12.0110   ; qtot -1.490
  3898          O    250      LEU      O   3898    -0.510000    15.9994   ; qtot -2.000
  3899        NH1    251      LEU      N   3899    -0.470000    14.0070   ; qtot -2.470
  3900          H    251      LEU     HN   3900     0.310000     1.0080   ; qtot -2.160
  3901        CT1    251      LEU     CA   3901     0.070000    12.0110   ; qtot -2.090
  3902        HB1    251      LEU     HA   3902     0.090000     1.0080   ; qtot -2.000
  3903        CT2    251      LEU     CB   3903    -0.180000    12.0110   ; qtot -2.180
  3904        HA2    251      LEU    HB1   3904     0.090000     1.0080   ; qtot -2.090
  3905        HA2    251      LEU    HB2   3905     0.090000     1.0080   ; qtot -2.000
  3906        CT1    251      LEU     CG   3906    -0.090000    12.0110   ; qtot -2.090
  3907        HA1    251      LEU     HG   3907     0.090000     1.0080   ; qtot -2.000
  3908        CT3    251      LEU    CD1   3908    -0.270000    12.0110   ; qtot -2.270
  3909        HA3    251      LEU   HD11   3909     0.090000     1.0080   ; qtot -2.180
  3910        HA3    251      LEU   HD12   3910     0.090000     1.0080   ; qtot -2.090
  3911        HA3    251      LEU   HD13   3911     0.090000     1.0080   ; qtot -2.000
  3912        CT3    251      LEU    CD2   3912    -0.270000    12.0110   ; qtot -2.270
  3913        HA3    251      LEU   HD21   3913     0.090000     1.0080   ; qtot -2.180
  3914        HA3    251      LEU   HD22   3914     0.090000     1.0080   ; qtot -2.090
  3915        HA3    251      LEU   HD23   3915     0.090000     1.0080   ; qtot -2.000
  3916          C    251      LEU      C   3916     0.510000    12.0110   ; qtot -1.490
  3917          O    251      LEU      O   3917    -0.510000    15.9994   ; qtot -2.000
  3918        NH1    252      GLU      N   3918    -0.470000    14.0070   ; qtot -2.470
  3919          H    252      GLU     HN   3919     0.310000     1.0080   ; qtot -2.160
  3920        CT1    252      GLU     CA   3920     0.070000    12.0110   ; qtot -2.090
  3921        HB1    252      GLU     HA   3921     0.090000     1.0080   ; qtot -2.000
  3922       CT2A    252      GLU     CB   3922    -0.180000    12.0110   ; qtot -2.180
  3923        HA2    252      GLU    HB1   3923     0.090000     1.0080   ; qtot -2.090
  3924        HA2    252      GLU    HB2   3924     0.090000     1.0080   ; qtot -2.000
  3925        CT2    252      GLU     CG   3925    -0.280000    12.0110   ; qtot -2.280
  3926        HA2    252      GLU    HG1   3926     0.090000     1.0080   ; qtot -2.190
  3927        HA2    252      GLU    HG2   3927     0.090000     1.0080   ; qtot -2.100
  3928         CC    252      GLU     CD   3928     0.620000    12.0110   ; qtot -1.480
  3929         OC    252      GLU    OE1   3929    -0.760000    15.9994   ; qtot -2.240
  3930         OC    252      GLU    OE2   3930    -0.760000    15.9994   ; qtot -3.000
  3931          C    252      GLU      C   3931     0.510000    12.0110   ; qtot -2.490
  3932          O    252      GLU      O   3932    -0.510000    15.9994   ; qtot -3.000
  3933        NH1    253      CYS      N   3933    -0.470000    14.0070   ; qtot -3.470
  3934          H    253      CYS     HN   3934     0.310000     1.0080   ; qtot -3.160
  3935        CT1    253      CYS     CA   3935     0.070000    12.0110   ; qtot -3.090
  3936        HB1    253      CYS     HA   3936     0.090000     1.0080   ; qtot -3.000
  3937        CT2    253      CYS     CB   3937    -0.100000    12.0110   ; qtot -3.100
  3938        HA2    253      CYS    HB1   3938     0.090000     1.0080   ; qtot -3.010
  3939        HA2    253      CYS    HB2   3939     0.090000     1.0080   ; qtot -2.920
  3940         SM    253      CYS     SG   3940    -0.080000    32.0600   ; qtot -3.000
  3941          C    253      CYS      C   3941     0.510000    12.0110   ; qtot -2.490
  3942          O    253      CYS      O   3942    -0.510000    15.9994   ; qtot -3.000
  3943        NH1    254      ALA      N   3943    -0.470000    14.0070   ; qtot -3.470
  3944          H    254      ALA     HN   3944     0.310000     1.0080   ; qtot -3.160
  3945        CT1    254      ALA     CA   3945     0.070000    12.0110   ; qtot -3.090
  3946        HB1    254      ALA     HA   3946     0.090000     1.0080   ; qtot -3.000
  3947        CT3    254      ALA     CB   3947    -0.270000    12.0110   ; qtot -3.270
  3948        HA3    254      ALA    HB1   3948     0.090000     1.0080   ; qtot -3.180
  3949        HA3    254      ALA    HB2   3949     0.090000     1.0080   ; qtot -3.090
  3950        HA3    254      ALA    HB3   3950     0.090000     1.0080   ; qtot -3.000
  3951          C    254      ALA      C   3951     0.510000    12.0110   ; qtot -2.490
  3952          O    254      ALA      O   3952    -0.510000    15.9994   ; qtot -3.000
  3953        NH1    255      ASP      N   3953    -0.470000    14.0070   ; qtot -3.470
  3954          H    255      ASP     HN   3954     0.310000     1.0080   ; qtot -3.160
  3955        CT1    255      ASP     CA   3955     0.070000    12.0110   ; qtot -3.090
  3956        HB1    255      ASP     HA   3956     0.090000     1.0080   ; qtot -3.000
  3957       CT2A    255      ASP     CB   3957    -0.280000    12.0110   ; qtot -3.280
  3958        HA2    255      ASP    HB1   3958     0.090000     1.0080   ; qtot -3.190
  3959        HA2    255      ASP    HB2   3959     0.090000     1.0080   ; qtot -3.100
  3960         CC    255      ASP     CG   3960     0.620000    12.0110   ; qtot -2.480
  3961         OC    255      ASP    OD1   3961    -0.760000    15.9994   ; qtot -3.240
  3962         OC    255      ASP    OD2   3962    -0.760000    15.9994   ; qtot -4.000
  3963          C    255      ASP      C   3963     0.510000    12.0110   ; qtot -3.490
  3964          O    255      ASP      O   3964    -0.510000    15.9994   ; qtot -4.000
  3965        NH1    256      ASP      N   3965    -0.470000    14.0070   ; qtot -4.470
  3966          H    256      ASP     HN   3966     0.310000     1.0080   ; qtot -4.160
  3967        CT1    256      ASP     CA   3967     0.070000    12.0110   ; qtot -4.090
  3968        HB1    256      ASP     HA   3968     0.090000     1.0080   ; qtot -4.000
  3969       CT2A    256      ASP     CB   3969    -0.280000    12.0110   ; qtot -4.280
  3970        HA2    256      ASP    HB1   3970     0.090000     1.0080   ; qtot -4.190
  3971        HA2    256      ASP    HB2   3971     0.090000     1.0080   ; qtot -4.100
  3972         CC    256      ASP     CG   3972     0.620000    12.0110   ; qtot -3.480
  3973         OC    256      ASP    OD1   3973    -0.760000    15.9994   ; qtot -4.240
  3974         OC    256      ASP    OD2   3974    -0.760000    15.9994   ; qtot -5.000
  3975          C    256      ASP      C   3975     0.510000    12.0110   ; qtot -4.490
  3976          O    256      ASP      O   3976    -0.510000    15.9994   ; qtot -5.000
  3977        NH1    257      ARG      N   3977    -0.470000    14.0070   ; qtot -5.470
  3978          H    257      ARG     HN   3978     0.310000     1.0080   ; qtot -5.160
  3979        CT1    257      ARG     CA   3979     0.070000    12.0110   ; qtot -5.090
  3980        HB1    257      ARG     HA   3980     0.090000     1.0080   ; qtot -5.000
  3981        CT2    257      ARG     CB   3981    -0.180000    12.0110   ; qtot -5.180
  3982        HA2    257      ARG    HB1   3982     0.090000     1.0080   ; qtot -5.090
  3983        HA2    257      ARG    HB2   3983     0.090000     1.0080   ; qtot -5.000
  3984        CT2    257      ARG     CG   3984    -0.180000    12.0110   ; qtot -5.180
  3985        HA2    257      ARG    HG1   3985     0.090000     1.0080   ; qtot -5.090
  3986        HA2    257      ARG    HG2   3986     0.090000     1.0080   ; qtot -5.000
  3987        CT2    257      ARG     CD   3987     0.200000    12.0110   ; qtot -4.800
  3988        HA2    257      ARG    HD1   3988     0.090000     1.0080   ; qtot -4.710
  3989        HA2    257      ARG    HD2   3989     0.090000     1.0080   ; qtot -4.620
  3990        NC2    257      ARG     NE   3990    -0.700000    14.0070   ; qtot -5.320
  3991         HC    257      ARG     HE   3991     0.440000     1.0080   ; qtot -4.880
  3992          C    257      ARG     CZ   3992     0.640000    12.0110   ; qtot -4.240
  3993        NC2    257      ARG    NH1   3993    -0.800000    14.0070   ; qtot -5.040
  3994         HC    257      ARG   HH11   3994     0.460000     1.0080   ; qtot -4.580
  3995         HC    257      ARG   HH12   3995     0.460000     1.0080   ; qtot -4.120
  3996        NC2    257      ARG    NH2   3996    -0.800000    14.0070   ; qtot -4.920
  3997         HC    257      ARG   HH21   3997     0.460000     1.0080   ; qtot -4.460
  3998         HC    257      ARG   HH22   3998     0.460000     1.0080   ; qtot -4.000
  3999          C    257      ARG      C   3999     0.510000    12.0110   ; qtot -3.490
  4000          O    257      ARG      O   4000    -0.510000    15.9994   ; qtot -4.000
  4001        NH1    258      ALA      N   4001    -0.470000    14.0070   ; qtot -4.470
  4002          H    258      ALA     HN   4002     0.310000     1.0080   ; qtot -4.160
  4003        CT1    258      ALA     CA   4003     0.070000    12.0110   ; qtot -4.090
  4004        HB1    258      ALA     HA   4004     0.090000     1.0080   ; qtot -4.000
  4005        CT3    258      ALA     CB   4005    -0.270000    12.0110   ; qtot -4.270
  4006        HA3    258      ALA    HB1   4006     0.090000     1.0080   ; qtot -4.180
  4007        HA3    258      ALA    HB2   4007     0.090000     1.0080   ; qtot -4.090
  4008        HA3    258      ALA    HB3   4008     0.090000     1.0080   ; qtot -4.000
  4009          C    258      ALA      C   4009     0.510000    12.0110   ; qtot -3.490
  4010          O    258      ALA      O   4010    -0.510000    15.9994   ; qtot -4.000
  4011        NH1    259      ASP      N   4011    -0.470000    14.0070   ; qtot -4.470
  4012          H    259      ASP     HN   4012     0.310000     1.0080   ; qtot -4.160
  4013        CT1    259      ASP     CA   4013     0.070000    12.0110   ; qtot -4.090
  4014        HB1    259      ASP     HA   4014     0.090000     1.0080   ; qtot -4.000
  4015       CT2A    259      ASP     CB   4015    -0.280000    12.0110   ; qtot -4.280
  4016        HA2    259      ASP    HB1   4016     0.090000     1.0080   ; qtot -4.190
  4017        HA2    259      ASP    HB2   4017     0.090000     1.0080   ; qtot -4.100
  4018         CC    259      ASP     CG   4018     0.620000    12.0110   ; qtot -3.480
  4019         OC    259      ASP    OD1   4019    -0.760000    15.9994   ; qtot -4.240
  4020         OC    259      ASP    OD2   4020    -0.760000    15.9994   ; qtot -5.000
  4021          C    259      ASP      C   4021     0.510000    12.0110   ; qtot -4.490
  4022          O    259      ASP      O   4022    -0.510000    15.9994   ; qtot -5.000
  4023        NH1    260      LEU      N   4023    -0.470000    14.0070   ; qtot -5.470
  4024          H    260      LEU     HN   4024     0.310000     1.0080   ; qtot -5.160
  4025        CT1    260      LEU     CA   4025     0.070000    12.0110   ; qtot -5.090
  4026        HB1    260      LEU     HA   4026     0.090000     1.0080   ; qtot -5.000
  4027        CT2    260      LEU     CB   4027    -0.180000    12.0110   ; qtot -5.180
  4028        HA2    260      LEU    HB1   4028     0.090000     1.0080   ; qtot -5.090
  4029        HA2    260      LEU    HB2   4029     0.090000     1.0080   ; qtot -5.000
  4030        CT1    260      LEU     CG   4030    -0.090000    12.0110   ; qtot -5.090
  4031        HA1    260      LEU     HG   4031     0.090000     1.0080   ; qtot -5.000
  4032        CT3    260      LEU    CD1   4032    -0.270000    12.0110   ; qtot -5.270
  4033        HA3    260      LEU   HD11   4033     0.090000     1.0080   ; qtot -5.180
  4034        HA3    260      LEU   HD12   4034     0.090000     1.0080   ; qtot -5.090
  4035        HA3    260      LEU   HD13   4035     0.090000     1.0080   ; qtot -5.000
  4036        CT3    260      LEU    CD2   4036    -0.270000    12.0110   ; qtot -5.270
  4037        HA3    260      LEU   HD21   4037     0.090000     1.0080   ; qtot -5.180
  4038        HA3    260      LEU   HD22   4038     0.090000     1.0080   ; qtot -5.090
  4039        HA3    260      LEU   HD23   4039     0.090000     1.0080   ; qtot -5.000
  4040          C    260      LEU      C   4040     0.510000    12.0110   ; qtot -4.490
  4041          O    260      LEU      O   4041    -0.510000    15.9994   ; qtot -5.000
  4042        NH1    261      ALA      N   4042    -0.470000    14.0070   ; qtot -5.470
  4043          H    261      ALA     HN   4043     0.310000     1.0080   ; qtot -5.160
  4044        CT1    261      ALA     CA   4044     0.070000    12.0110   ; qtot -5.090
  4045        HB1    261      ALA     HA   4045     0.090000     1.0080   ; qtot -5.000
  4046        CT3    261      ALA     CB   4046    -0.270000    12.0110   ; qtot -5.270
  4047        HA3    261      ALA    HB1   4047     0.090000     1.0080   ; qtot -5.180
  4048        HA3    261      ALA    HB2   4048     0.090000     1.0080   ; qtot -5.090
  4049        HA3    261      ALA    HB3   4049     0.090000     1.0080   ; qtot -5.000
  4050          C    261      ALA      C   4050     0.510000    12.0110   ; qtot -4.490
  4051          O    261      ALA      O   4051    -0.510000    15.9994   ; qtot -5.000
  4052        NH1    262      LYS      N   4052    -0.470000    14.0070   ; qtot -5.470
  4053          H    262      LYS     HN   4053     0.310000     1.0080   ; qtot -5.160
  4054        CT1    262      LYS     CA   4054     0.070000    12.0110   ; qtot -5.090
  4055        HB1    262      LYS     HA   4055     0.090000     1.0080   ; qtot -5.000
  4056        CT2    262      LYS     CB   4056    -0.180000    12.0110   ; qtot -5.180
  4057        HA2    262      LYS    HB1   4057     0.090000     1.0080   ; qtot -5.090
  4058        HA2    262      LYS    HB2   4058     0.090000     1.0080   ; qtot -5.000
  4059        CT2    262      LYS     CG   4059    -0.180000    12.0110   ; qtot -5.180
  4060        HA2    262      LYS    HG1   4060     0.090000     1.0080   ; qtot -5.090
  4061        HA2    262      LYS    HG2   4061     0.090000     1.0080   ; qtot -5.000
  4062        CT2    262      LYS     CD   4062    -0.180000    12.0110   ; qtot -5.180
  4063        HA2    262      LYS    HD1   4063     0.090000     1.0080   ; qtot -5.090
  4064        HA2    262      LYS    HD2   4064     0.090000     1.0080   ; qtot -5.000
  4065        CT2    262      LYS     CE   4065     0.210000    12.0110   ; qtot -4.790
  4066        HA2    262      LYS    HE1   4066     0.050000     1.0080   ; qtot -4.740
  4067        HA2    262      LYS    HE2   4067     0.050000     1.0080   ; qtot -4.690
  4068        NH3    262      LYS     NZ   4068    -0.300000    14.0070   ; qtot -4.990
  4069         HC    262      LYS    HZ1   4069     0.330000     1.0080   ; qtot -4.660
  4070         HC    262      LYS    HZ2   4070     0.330000     1.0080   ; qtot -4.330
  4071         HC    262      LYS    HZ3   4071     0.330000     1.0080   ; qtot -4.000
  4072          C    262      LYS      C   4072     0.510000    12.0110   ; qtot -3.490
  4073          O    262      LYS      O   4073    -0.510000    15.9994   ; qtot -4.000
  4074        NH1    263      TYR      N   4074    -0.470000    14.0070   ; qtot -4.470
  4075          H    263      TYR     HN   4075     0.310000     1.0080   ; qtot -4.160
  4076        CT1    263      TYR     CA   4076     0.070000    12.0110   ; qtot -4.090
  4077        HB1    263      TYR     HA   4077     0.090000     1.0080   ; qtot -4.000
  4078        CT2    263      TYR     CB   4078    -0.180000    12.0110   ; qtot -4.180
  4079        HA2    263      TYR    HB1   4079     0.090000     1.0080   ; qtot -4.090
  4080        HA2    263      TYR    HB2   4080     0.090000     1.0080   ; qtot -4.000
  4081         CA    263      TYR     CG   4081     0.000000    12.0110   ; qtot -4.000
  4082         CA    263      TYR    CD1   4082    -0.115000    12.0110   ; qtot -4.115
  4083         HP    263      TYR    HD1   4083     0.115000     1.0080   ; qtot -4.000
  4084         CA    263      TYR    CE1   4084    -0.115000    12.0110   ; qtot -4.115
  4085         HP    263      TYR    HE1   4085     0.115000     1.0080   ; qtot -4.000
  4086         CA    263      TYR     CZ   4086     0.110000    12.0110   ; qtot -3.890
  4087        OH1    263      TYR     OH   4087    -0.540000    15.9994   ; qtot -4.430
  4088          H    263      TYR     HH   4088     0.430000     1.0080   ; qtot -4.000
  4089         CA    263      TYR    CD2   4089    -0.115000    12.0110   ; qtot -4.115
  4090         HP    263      TYR    HD2   4090     0.115000     1.0080   ; qtot -4.000
  4091         CA    263      TYR    CE2   4091    -0.115000    12.0110   ; qtot -4.115
  4092         HP    263      TYR    HE2   4092     0.115000     1.0080   ; qtot -4.000
  4093          C    263      TYR      C   4093     0.510000    12.0110   ; qtot -3.490
  4094          O    263      TYR      O   4094    -0.510000    15.9994   ; qtot -4.000
  4095        NH1    264      ILE      N   4095    -0.470000    14.0070   ; qtot -4.470
  4096          H    264      ILE     HN   4096     0.310000     1.0080   ; qtot -4.160
  4097        CT1    264      ILE     CA   4097     0.070000    12.0110   ; qtot -4.090
  4098        HB1    264      ILE     HA   4098     0.090000     1.0080   ; qtot -4.000
  4099        CT1    264      ILE     CB   4099    -0.090000    12.0110   ; qtot -4.090
  4100        HA1    264      ILE     HB   4100     0.090000     1.0080   ; qtot -4.000
  4101        CT3    264      ILE    CG2   4101    -0.270000    12.0110   ; qtot -4.270
  4102        HA3    264      ILE   HG21   4102     0.090000     1.0080   ; qtot -4.180
  4103        HA3    264      ILE   HG22   4103     0.090000     1.0080   ; qtot -4.090
  4104        HA3    264      ILE   HG23   4104     0.090000     1.0080   ; qtot -4.000
  4105        CT2    264      ILE    CG1   4105    -0.180000    12.0110   ; qtot -4.180
  4106        HA2    264      ILE   HG11   4106     0.090000     1.0080   ; qtot -4.090
  4107        HA2    264      ILE   HG12   4107     0.090000     1.0080   ; qtot -4.000
  4108        CT3    264      ILE     CD   4108    -0.270000    12.0110   ; qtot -4.270
  4109        HA3    264      ILE    HD1   4109     0.090000     1.0080   ; qtot -4.180
  4110        HA3    264      ILE    HD2   4110     0.090000     1.0080   ; qtot -4.090
  4111        HA3    264      ILE    HD3   4111     0.090000     1.0080   ; qtot -4.000
  4112          C    264      ILE      C   4112     0.510000    12.0110   ; qtot -3.490
  4113          O    264      ILE      O   4113    -0.510000    15.9994   ; qtot -4.000
  4114        NH1    265      CYS      N   4114    -0.470000    14.0070   ; qtot -4.470
  4115          H    265      CYS     HN   4115     0.310000     1.0080   ; qtot -4.160
  4116        CT1    265      CYS     CA   4116     0.070000    12.0110   ; qtot -4.090
  4117        HB1    265      CYS     HA   4117     0.090000     1.0080   ; qtot -4.000
  4118        CT2    265      CYS     CB   4118    -0.100000    12.0110   ; qtot -4.100
  4119        HA2    265      CYS    HB1   4119     0.090000     1.0080   ; qtot -4.010
  4120        HA2    265      CYS    HB2   4120     0.090000     1.0080   ; qtot -3.920
  4121         SM    265      CYS     SG   4121    -0.080000    32.0600   ; qtot -4.000
  4122          C    265      CYS      C   4122     0.510000    12.0110   ; qtot -3.490
  4123          O    265      CYS      O   4123    -0.510000    15.9994   ; qtot -4.000
  4124        NH1    266      GLU      N   4124    -0.470000    14.0070   ; qtot -4.470
  4125          H    266      GLU     HN   4125     0.310000     1.0080   ; qtot -4.160
  4126        CT1    266      GLU     CA   4126     0.070000    12.0110   ; qtot -4.090
  4127        HB1    266      GLU     HA   4127     0.090000     1.0080   ; qtot -4.000
  4128       CT2A    266      GLU     CB   4128    -0.180000    12.0110   ; qtot -4.180
  4129        HA2    266      GLU    HB1   4129     0.090000     1.0080   ; qtot -4.090
  4130        HA2    266      GLU    HB2   4130     0.090000     1.0080   ; qtot -4.000
  4131        CT2    266      GLU     CG   4131    -0.280000    12.0110   ; qtot -4.280
  4132        HA2    266      GLU    HG1   4132     0.090000     1.0080   ; qtot -4.190
  4133        HA2    266      GLU    HG2   4133     0.090000     1.0080   ; qtot -4.100
  4134         CC    266      GLU     CD   4134     0.620000    12.0110   ; qtot -3.480
  4135         OC    266      GLU    OE1   4135    -0.760000    15.9994   ; qtot -4.240
  4136         OC    266      GLU    OE2   4136    -0.760000    15.9994   ; qtot -5.000
  4137          C    266      GLU      C   4137     0.510000    12.0110   ; qtot -4.490
  4138          O    266      GLU      O   4138    -0.510000    15.9994   ; qtot -5.000
  4139        NH1    267      ASN      N   4139    -0.470000    14.0070   ; qtot -5.470
  4140          H    267      ASN     HN   4140     0.310000     1.0080   ; qtot -5.160
  4141        CT1    267      ASN     CA   4141     0.070000    12.0110   ; qtot -5.090
  4142        HB1    267      ASN     HA   4142     0.090000     1.0080   ; qtot -5.000
  4143        CT2    267      ASN     CB   4143    -0.180000    12.0110   ; qtot -5.180
  4144        HA2    267      ASN    HB1   4144     0.090000     1.0080   ; qtot -5.090
  4145        HA2    267      ASN    HB2   4145     0.090000     1.0080   ; qtot -5.000
  4146         CC    267      ASN     CG   4146     0.550000    12.0110   ; qtot -4.450
  4147          O    267      ASN    OD1   4147    -0.550000    15.9994   ; qtot -5.000
  4148        NH2    267      ASN    ND2   4148    -0.620000    14.0070   ; qtot -5.620
  4149          H    267      ASN   HD21   4149     0.320000     1.0080   ; qtot -5.300
  4150          H    267      ASN   HD22   4150     0.300000     1.0080   ; qtot -5.000
  4151          C    267      ASN      C   4151     0.510000    12.0110   ; qtot -4.490
  4152          O    267      ASN      O   4152    -0.510000    15.9994   ; qtot -5.000
  4153        NH1    268      GLN      N   4153    -0.470000    14.0070   ; qtot -5.470
  4154          H    268      GLN     HN   4154     0.310000     1.0080   ; qtot -5.160
  4155        CT1    268      GLN     CA   4155     0.070000    12.0110   ; qtot -5.090
  4156        HB1    268      GLN     HA   4156     0.090000     1.0080   ; qtot -5.000
  4157        CT2    268      GLN     CB   4157    -0.180000    12.0110   ; qtot -5.180
  4158        HA2    268      GLN    HB1   4158     0.090000     1.0080   ; qtot -5.090
  4159        HA2    268      GLN    HB2   4159     0.090000     1.0080   ; qtot -5.000
  4160        CT2    268      GLN     CG   4160    -0.180000    12.0110   ; qtot -5.180
  4161        HA2    268      GLN    HG1   4161     0.090000     1.0080   ; qtot -5.090
  4162        HA2    268      GLN    HG2   4162     0.090000     1.0080   ; qtot -5.000
  4163         CC    268      GLN     CD   4163     0.550000    12.0110   ; qtot -4.450
  4164          O    268      GLN    OE1   4164    -0.550000    15.9994   ; qtot -5.000
  4165        NH2    268      GLN    NE2   4165    -0.620000    14.0070   ; qtot -5.620
  4166          H    268      GLN   HE21   4166     0.320000     1.0080   ; qtot -5.300
  4167          H    268      GLN   HE22   4167     0.300000     1.0080   ; qtot -5.000
  4168          C    268      GLN      C   4168     0.510000    12.0110   ; qtot -4.490
  4169          O    268      GLN      O   4169    -0.510000    15.9994   ; qtot -5.000
  4170        NH1    269      ASP      N   4170    -0.470000    14.0070   ; qtot -5.470
  4171          H    269      ASP     HN   4171     0.310000     1.0080   ; qtot -5.160
  4172        CT1    269      ASP     CA   4172     0.070000    12.0110   ; qtot -5.090
  4173        HB1    269      ASP     HA   4173     0.090000     1.0080   ; qtot -5.000
  4174       CT2A    269      ASP     CB   4174    -0.280000    12.0110   ; qtot -5.280
  4175        HA2    269      ASP    HB1   4175     0.090000     1.0080   ; qtot -5.190
  4176        HA2    269      ASP    HB2   4176     0.090000     1.0080   ; qtot -5.100
  4177         CC    269      ASP     CG   4177     0.620000    12.0110   ; qtot -4.480
  4178         OC    269      ASP    OD1   4178    -0.760000    15.9994   ; qtot -5.240
  4179         OC    269      ASP    OD2   4179    -0.760000    15.9994   ; qtot -6.000
  4180          C    269      ASP      C   4180     0.510000    12.0110   ; qtot -5.490
  4181          O    269      ASP      O   4181    -0.510000    15.9994   ; qtot -6.000
  4182        NH1    270      SER      N   4182    -0.470000    14.0070   ; qtot -6.470
  4183          H    270      SER     HN   4183     0.310000     1.0080   ; qtot -6.160
  4184        CT1    270      SER     CA   4184     0.070000    12.0110   ; qtot -6.090
  4185        HB1    270      SER     HA   4185     0.090000     1.0080   ; qtot -6.000
  4186        CT2    270      SER     CB   4186     0.050000    12.0110   ; qtot -5.950
  4187        HA2    270      SER    HB1   4187     0.090000     1.0080   ; qtot -5.860
  4188        HA2    270      SER    HB2   4188     0.090000     1.0080   ; qtot -5.770
  4189        OH1    270      SER     OG   4189    -0.660000    15.9994   ; qtot -6.430
  4190          H    270      SER    HG1   4190     0.430000     1.0080   ; qtot -6.000
  4191          C    270      SER      C   4191     0.510000    12.0110   ; qtot -5.490
  4192          O    270      SER      O   4192    -0.510000    15.9994   ; qtot -6.000
  4193        NH1    271      ILE      N   4193    -0.470000    14.0070   ; qtot -6.470
  4194          H    271      ILE     HN   4194     0.310000     1.0080   ; qtot -6.160
  4195        CT1    271      ILE     CA   4195     0.070000    12.0110   ; qtot -6.090
  4196        HB1    271      ILE     HA   4196     0.090000     1.0080   ; qtot -6.000
  4197        CT1    271      ILE     CB   4197    -0.090000    12.0110   ; qtot -6.090
  4198        HA1    271      ILE     HB   4198     0.090000     1.0080   ; qtot -6.000
  4199        CT3    271      ILE    CG2   4199    -0.270000    12.0110   ; qtot -6.270
  4200        HA3    271      ILE   HG21   4200     0.090000     1.0080   ; qtot -6.180
  4201        HA3    271      ILE   HG22   4201     0.090000     1.0080   ; qtot -6.090
  4202        HA3    271      ILE   HG23   4202     0.090000     1.0080   ; qtot -6.000
  4203        CT2    271      ILE    CG1   4203    -0.180000    12.0110   ; qtot -6.180
  4204        HA2    271      ILE   HG11   4204     0.090000     1.0080   ; qtot -6.090
  4205        HA2    271      ILE   HG12   4205     0.090000     1.0080   ; qtot -6.000
  4206        CT3    271      ILE     CD   4206    -0.270000    12.0110   ; qtot -6.270
  4207        HA3    271      ILE    HD1   4207     0.090000     1.0080   ; qtot -6.180
  4208        HA3    271      ILE    HD2   4208     0.090000     1.0080   ; qtot -6.090
  4209        HA3    271      ILE    HD3   4209     0.090000     1.0080   ; qtot -6.000
  4210          C    271      ILE      C   4210     0.510000    12.0110   ; qtot -5.490
  4211          O    271      ILE      O   4211    -0.510000    15.9994   ; qtot -6.000
  4212        NH1    272      SER      N   4212    -0.470000    14.0070   ; qtot -6.470
  4213          H    272      SER     HN   4213     0.310000     1.0080   ; qtot -6.160
  4214        CT1    272      SER     CA   4214     0.070000    12.0110   ; qtot -6.090
  4215        HB1    272      SER     HA   4215     0.090000     1.0080   ; qtot -6.000
  4216        CT2    272      SER     CB   4216     0.050000    12.0110   ; qtot -5.950
  4217        HA2    272      SER    HB1   4217     0.090000     1.0080   ; qtot -5.860
  4218        HA2    272      SER    HB2   4218     0.090000     1.0080   ; qtot -5.770
  4219        OH1    272      SER     OG   4219    -0.660000    15.9994   ; qtot -6.430
  4220          H    272      SER    HG1   4220     0.430000     1.0080   ; qtot -6.000
  4221          C    272      SER      C   4221     0.510000    12.0110   ; qtot -5.490
  4222          O    272      SER      O   4222    -0.510000    15.9994   ; qtot -6.000
  4223        NH1    273      SER      N   4223    -0.470000    14.0070   ; qtot -6.470
  4224          H    273      SER     HN   4224     0.310000     1.0080   ; qtot -6.160
  4225        CT1    273      SER     CA   4225     0.070000    12.0110   ; qtot -6.090
  4226        HB1    273      SER     HA   4226     0.090000     1.0080   ; qtot -6.000
  4227        CT2    273      SER     CB   4227     0.050000    12.0110   ; qtot -5.950
  4228        HA2    273      SER    HB1   4228     0.090000     1.0080   ; qtot -5.860
  4229        HA2    273      SER    HB2   4229     0.090000     1.0080   ; qtot -5.770
  4230        OH1    273      SER     OG   4230    -0.660000    15.9994   ; qtot -6.430
  4231          H    273      SER    HG1   4231     0.430000     1.0080   ; qtot -6.000
  4232          C    273      SER      C   4232     0.510000    12.0110   ; qtot -5.490
  4233          O    273      SER      O   4233    -0.510000    15.9994   ; qtot -6.000
  4234        NH1    274      LYS      N   4234    -0.470000    14.0070   ; qtot -6.470
  4235          H    274      LYS     HN   4235     0.310000     1.0080   ; qtot -6.160
  4236        CT1    274      LYS     CA   4236     0.070000    12.0110   ; qtot -6.090
  4237        HB1    274      LYS     HA   4237     0.090000     1.0080   ; qtot -6.000
  4238        CT2    274      LYS     CB   4238    -0.180000    12.0110   ; qtot -6.180
  4239        HA2    274      LYS    HB1   4239     0.090000     1.0080   ; qtot -6.090
  4240        HA2    274      LYS    HB2   4240     0.090000     1.0080   ; qtot -6.000
  4241        CT2    274      LYS     CG   4241    -0.180000    12.0110   ; qtot -6.180
  4242        HA2    274      LYS    HG1   4242     0.090000     1.0080   ; qtot -6.090
  4243        HA2    274      LYS    HG2   4243     0.090000     1.0080   ; qtot -6.000
  4244        CT2    274      LYS     CD   4244    -0.180000    12.0110   ; qtot -6.180
  4245        HA2    274      LYS    HD1   4245     0.090000     1.0080   ; qtot -6.090
  4246        HA2    274      LYS    HD2   4246     0.090000     1.0080   ; qtot -6.000
  4247        CT2    274      LYS     CE   4247     0.210000    12.0110   ; qtot -5.790
  4248        HA2    274      LYS    HE1   4248     0.050000     1.0080   ; qtot -5.740
  4249        HA2    274      LYS    HE2   4249     0.050000     1.0080   ; qtot -5.690
  4250        NH3    274      LYS     NZ   4250    -0.300000    14.0070   ; qtot -5.990
  4251         HC    274      LYS    HZ1   4251     0.330000     1.0080   ; qtot -5.660
  4252         HC    274      LYS    HZ2   4252     0.330000     1.0080   ; qtot -5.330
  4253         HC    274      LYS    HZ3   4253     0.330000     1.0080   ; qtot -5.000
  4254          C    274      LYS      C   4254     0.510000    12.0110   ; qtot -4.490
  4255          O    274      LYS      O   4255    -0.510000    15.9994   ; qtot -5.000
  4256        NH1    275      LEU      N   4256    -0.470000    14.0070   ; qtot -5.470
  4257          H    275      LEU     HN   4257     0.310000     1.0080   ; qtot -5.160
  4258        CT1    275      LEU     CA   4258     0.070000    12.0110   ; qtot -5.090
  4259        HB1    275      LEU     HA   4259     0.090000     1.0080   ; qtot -5.000
  4260        CT2    275      LEU     CB   4260    -0.180000    12.0110   ; qtot -5.180
  4261        HA2    275      LEU    HB1   4261     0.090000     1.0080   ; qtot -5.090
  4262        HA2    275      LEU    HB2   4262     0.090000     1.0080   ; qtot -5.000
  4263        CT1    275      LEU     CG   4263    -0.090000    12.0110   ; qtot -5.090
  4264        HA1    275      LEU     HG   4264     0.090000     1.0080   ; qtot -5.000
  4265        CT3    275      LEU    CD1   4265    -0.270000    12.0110   ; qtot -5.270
  4266        HA3    275      LEU   HD11   4266     0.090000     1.0080   ; qtot -5.180
  4267        HA3    275      LEU   HD12   4267     0.090000     1.0080   ; qtot -5.090
  4268        HA3    275      LEU   HD13   4268     0.090000     1.0080   ; qtot -5.000
  4269        CT3    275      LEU    CD2   4269    -0.270000    12.0110   ; qtot -5.270
  4270        HA3    275      LEU   HD21   4270     0.090000     1.0080   ; qtot -5.180
  4271        HA3    275      LEU   HD22   4271     0.090000     1.0080   ; qtot -5.090
  4272        HA3    275      LEU   HD23   4272     0.090000     1.0080   ; qtot -5.000
  4273          C    275      LEU      C   4273     0.510000    12.0110   ; qtot -4.490
  4274          O    275      LEU      O   4274    -0.510000    15.9994   ; qtot -5.000
  4275        NH1    276      LYS      N   4275    -0.470000    14.0070   ; qtot -5.470
  4276          H    276      LYS     HN   4276     0.310000     1.0080   ; qtot -5.160
  4277        CT1    276      LYS     CA   4277     0.070000    12.0110   ; qtot -5.090
  4278        HB1    276      LYS     HA   4278     0.090000     1.0080   ; qtot -5.000
  4279        CT2    276      LYS     CB   4279    -0.180000    12.0110   ; qtot -5.180
  4280        HA2    276      LYS    HB1   4280     0.090000     1.0080   ; qtot -5.090
  4281        HA2    276      LYS    HB2   4281     0.090000     1.0080   ; qtot -5.000
  4282        CT2    276      LYS     CG   4282    -0.180000    12.0110   ; qtot -5.180
  4283        HA2    276      LYS    HG1   4283     0.090000     1.0080   ; qtot -5.090
  4284        HA2    276      LYS    HG2   4284     0.090000     1.0080   ; qtot -5.000
  4285        CT2    276      LYS     CD   4285    -0.180000    12.0110   ; qtot -5.180
  4286        HA2    276      LYS    HD1   4286     0.090000     1.0080   ; qtot -5.090
  4287        HA2    276      LYS    HD2   4287     0.090000     1.0080   ; qtot -5.000
  4288        CT2    276      LYS     CE   4288     0.210000    12.0110   ; qtot -4.790
  4289        HA2    276      LYS    HE1   4289     0.050000     1.0080   ; qtot -4.740
  4290        HA2    276      LYS    HE2   4290     0.050000     1.0080   ; qtot -4.690
  4291        NH3    276      LYS     NZ   4291    -0.300000    14.0070   ; qtot -4.990
  4292         HC    276      LYS    HZ1   4292     0.330000     1.0080   ; qtot -4.660
  4293         HC    276      LYS    HZ2   4293     0.330000     1.0080   ; qtot -4.330
  4294         HC    276      LYS    HZ3   4294     0.330000     1.0080   ; qtot -4.000
  4295          C    276      LYS      C   4295     0.510000    12.0110   ; qtot -3.490
  4296          O    276      LYS      O   4296    -0.510000    15.9994   ; qtot -4.000
  4297        NH1    277      GLU      N   4297    -0.470000    14.0070   ; qtot -4.470
  4298          H    277      GLU     HN   4298     0.310000     1.0080   ; qtot -4.160
  4299        CT1    277      GLU     CA   4299     0.070000    12.0110   ; qtot -4.090
  4300        HB1    277      GLU     HA   4300     0.090000     1.0080   ; qtot -4.000
  4301       CT2A    277      GLU     CB   4301    -0.180000    12.0110   ; qtot -4.180
  4302        HA2    277      GLU    HB1   4302     0.090000     1.0080   ; qtot -4.090
  4303        HA2    277      GLU    HB2   4303     0.090000     1.0080   ; qtot -4.000
  4304        CT2    277      GLU     CG   4304    -0.280000    12.0110   ; qtot -4.280
  4305        HA2    277      GLU    HG1   4305     0.090000     1.0080   ; qtot -4.190
  4306        HA2    277      GLU    HG2   4306     0.090000     1.0080   ; qtot -4.100
  4307         CC    277      GLU     CD   4307     0.620000    12.0110   ; qtot -3.480
  4308         OC    277      GLU    OE1   4308    -0.760000    15.9994   ; qtot -4.240
  4309         OC    277      GLU    OE2   4309    -0.760000    15.9994   ; qtot -5.000
  4310          C    277      GLU      C   4310     0.510000    12.0110   ; qtot -4.490
  4311          O    277      GLU      O   4311    -0.510000    15.9994   ; qtot -5.000
  4312        NH1    278      CYS      N   4312    -0.470000    14.0070   ; qtot -5.470
  4313          H    278      CYS     HN   4313     0.310000     1.0080   ; qtot -5.160
  4314        CT1    278      CYS     CA   4314     0.070000    12.0110   ; qtot -5.090
  4315        HB1    278      CYS     HA   4315     0.090000     1.0080   ; qtot -5.000
  4316        CT2    278      CYS     CB   4316    -0.100000    12.0110   ; qtot -5.100
  4317        HA2    278      CYS    HB1   4317     0.090000     1.0080   ; qtot -5.010
  4318        HA2    278      CYS    HB2   4318     0.090000     1.0080   ; qtot -4.920
  4319         SM    278      CYS     SG   4319    -0.080000    32.0600   ; qtot -5.000
  4320          C    278      CYS      C   4320     0.510000    12.0110   ; qtot -4.490
  4321          O    278      CYS      O   4321    -0.510000    15.9994   ; qtot -5.000
  4322        NH1    279      CYS      N   4322    -0.470000    14.0070   ; qtot -5.470
  4323          H    279      CYS     HN   4323     0.310000     1.0080   ; qtot -5.160
  4324        CT1    279      CYS     CA   4324     0.070000    12.0110   ; qtot -5.090
  4325        HB1    279      CYS     HA   4325     0.090000     1.0080   ; qtot -5.000
  4326        CT2    279      CYS     CB   4326    -0.100000    12.0110   ; qtot -5.100
  4327        HA2    279      CYS    HB1   4327     0.090000     1.0080   ; qtot -5.010
  4328        HA2    279      CYS    HB2   4328     0.090000     1.0080   ; qtot -4.920
  4329         SM    279      CYS     SG   4329    -0.080000    32.0600   ; qtot -5.000
  4330          C    279      CYS      C   4330     0.510000    12.0110   ; qtot -4.490
  4331          O    279      CYS      O   4331    -0.510000    15.9994   ; qtot -5.000
  4332        NH1    280      GLU      N   4332    -0.470000    14.0070   ; qtot -5.470
  4333          H    280      GLU     HN   4333     0.310000     1.0080   ; qtot -5.160
  4334        CT1    280      GLU     CA   4334     0.070000    12.0110   ; qtot -5.090
  4335        HB1    280      GLU     HA   4335     0.090000     1.0080   ; qtot -5.000
  4336       CT2A    280      GLU     CB   4336    -0.180000    12.0110   ; qtot -5.180
  4337        HA2    280      GLU    HB1   4337     0.090000     1.0080   ; qtot -5.090
  4338        HA2    280      GLU    HB2   4338     0.090000     1.0080   ; qtot -5.000
  4339        CT2    280      GLU     CG   4339    -0.280000    12.0110   ; qtot -5.280
  4340        HA2    280      GLU    HG1   4340     0.090000     1.0080   ; qtot -5.190
  4341        HA2    280      GLU    HG2   4341     0.090000     1.0080   ; qtot -5.100
  4342         CC    280      GLU     CD   4342     0.620000    12.0110   ; qtot -4.480
  4343         OC    280      GLU    OE1   4343    -0.760000    15.9994   ; qtot -5.240
  4344         OC    280      GLU    OE2   4344    -0.760000    15.9994   ; qtot -6.000
  4345          C    280      GLU      C   4345     0.510000    12.0110   ; qtot -5.490
  4346          O    280      GLU      O   4346    -0.510000    15.9994   ; qtot -6.000
  4347        NH1    281      LYS      N   4347    -0.470000    14.0070   ; qtot -6.470
  4348          H    281      LYS     HN   4348     0.310000     1.0080   ; qtot -6.160
  4349        CT1    281      LYS     CA   4349     0.070000    12.0110   ; qtot -6.090
  4350        HB1    281      LYS     HA   4350     0.090000     1.0080   ; qtot -6.000
  4351        CT2    281      LYS     CB   4351    -0.180000    12.0110   ; qtot -6.180
  4352        HA2    281      LYS    HB1   4352     0.090000     1.0080   ; qtot -6.090
  4353        HA2    281      LYS    HB2   4353     0.090000     1.0080   ; qtot -6.000
  4354        CT2    281      LYS     CG   4354    -0.180000    12.0110   ; qtot -6.180
  4355        HA2    281      LYS    HG1   4355     0.090000     1.0080   ; qtot -6.090
  4356        HA2    281      LYS    HG2   4356     0.090000     1.0080   ; qtot -6.000
  4357        CT2    281      LYS     CD   4357    -0.180000    12.0110   ; qtot -6.180
  4358        HA2    281      LYS    HD1   4358     0.090000     1.0080   ; qtot -6.090
  4359        HA2    281      LYS    HD2   4359     0.090000     1.0080   ; qtot -6.000
  4360        CT2    281      LYS     CE   4360     0.210000    12.0110   ; qtot -5.790
  4361        HA2    281      LYS    HE1   4361     0.050000     1.0080   ; qtot -5.740
  4362        HA2    281      LYS    HE2   4362     0.050000     1.0080   ; qtot -5.690
  4363        NH3    281      LYS     NZ   4363    -0.300000    14.0070   ; qtot -5.990
  4364         HC    281      LYS    HZ1   4364     0.330000     1.0080   ; qtot -5.660
  4365         HC    281      LYS    HZ2   4365     0.330000     1.0080   ; qtot -5.330
  4366         HC    281      LYS    HZ3   4366     0.330000     1.0080   ; qtot -5.000
  4367          C    281      LYS      C   4367     0.510000    12.0110   ; qtot -4.490
  4368          O    281      LYS      O   4368    -0.510000    15.9994   ; qtot -5.000
  4369          N    282      PRO      N   4369    -0.290000    14.0070   ; qtot -5.290
  4370        CP3    282      PRO     CD   4370     0.000000    12.0110   ; qtot -5.290
  4371        HA2    282      PRO    HD1   4371     0.090000     1.0080   ; qtot -5.200
  4372        HA2    282      PRO    HD2   4372     0.090000     1.0080   ; qtot -5.110
  4373        CP1    282      PRO     CA   4373     0.020000    12.0110   ; qtot -5.090
  4374        HB1    282      PRO     HA   4374     0.090000     1.0080   ; qtot -5.000
  4375        CP2    282      PRO     CB   4375    -0.180000    12.0110   ; qtot -5.180
  4376        HA2    282      PRO    HB1   4376     0.090000     1.0080   ; qtot -5.090
  4377        HA2    282      PRO    HB2   4377     0.090000     1.0080   ; qtot -5.000
  4378        CP2    282      PRO     CG   4378    -0.180000    12.0110   ; qtot -5.180
  4379        HA2    282      PRO    HG1   4379     0.090000     1.0080   ; qtot -5.090
  4380        HA2    282      PRO    HG2   4380     0.090000     1.0080   ; qtot -5.000
  4381          C    282      PRO      C   4381     0.510000    12.0110   ; qtot -4.490
  4382          O    282      PRO      O   4382    -0.510000    15.9994   ; qtot -5.000
  4383        NH1    283      LEU      N   4383    -0.470000    14.0070   ; qtot -5.470
  4384          H    283      LEU     HN   4384     0.310000     1.0080   ; qtot -5.160
  4385        CT1    283      LEU     CA   4385     0.070000    12.0110   ; qtot -5.090
  4386        HB1    283      LEU     HA   4386     0.090000     1.0080   ; qtot -5.000
  4387        CT2    283      LEU     CB   4387    -0.180000    12.0110   ; qtot -5.180
  4388        HA2    283      LEU    HB1   4388     0.090000     1.0080   ; qtot -5.090
  4389        HA2    283      LEU    HB2   4389     0.090000     1.0080   ; qtot -5.000
  4390        CT1    283      LEU     CG   4390    -0.090000    12.0110   ; qtot -5.090
  4391        HA1    283      LEU     HG   4391     0.090000     1.0080   ; qtot -5.000
  4392        CT3    283      LEU    CD1   4392    -0.270000    12.0110   ; qtot -5.270
  4393        HA3    283      LEU   HD11   4393     0.090000     1.0080   ; qtot -5.180
  4394        HA3    283      LEU   HD12   4394     0.090000     1.0080   ; qtot -5.090
  4395        HA3    283      LEU   HD13   4395     0.090000     1.0080   ; qtot -5.000
  4396        CT3    283      LEU    CD2   4396    -0.270000    12.0110   ; qtot -5.270
  4397        HA3    283      LEU   HD21   4397     0.090000     1.0080   ; qtot -5.180
  4398        HA3    283      LEU   HD22   4398     0.090000     1.0080   ; qtot -5.090
  4399        HA3    283      LEU   HD23   4399     0.090000     1.0080   ; qtot -5.000
  4400          C    283      LEU      C   4400     0.510000    12.0110   ; qtot -4.490
  4401          O    283      LEU      O   4401    -0.510000    15.9994   ; qtot -5.000
  4402        NH1    284      LEU      N   4402    -0.470000    14.0070   ; qtot -5.470
  4403          H    284      LEU     HN   4403     0.310000     1.0080   ; qtot -5.160
  4404        CT1    284      LEU     CA   4404     0.070000    12.0110   ; qtot -5.090
  4405        HB1    284      LEU     HA   4405     0.090000     1.0080   ; qtot -5.000
  4406        CT2    284      LEU     CB   4406    -0.180000    12.0110   ; qtot -5.180
  4407        HA2    284      LEU    HB1   4407     0.090000     1.0080   ; qtot -5.090
  4408        HA2    284      LEU    HB2   4408     0.090000     1.0080   ; qtot -5.000
  4409        CT1    284      LEU     CG   4409    -0.090000    12.0110   ; qtot -5.090
  4410        HA1    284      LEU     HG   4410     0.090000     1.0080   ; qtot -5.000
  4411        CT3    284      LEU    CD1   4411    -0.270000    12.0110   ; qtot -5.270
  4412        HA3    284      LEU   HD11   4412     0.090000     1.0080   ; qtot -5.180
  4413        HA3    284      LEU   HD12   4413     0.090000     1.0080   ; qtot -5.090
  4414        HA3    284      LEU   HD13   4414     0.090000     1.0080   ; qtot -5.000
  4415        CT3    284      LEU    CD2   4415    -0.270000    12.0110   ; qtot -5.270
  4416        HA3    284      LEU   HD21   4416     0.090000     1.0080   ; qtot -5.180
  4417        HA3    284      LEU   HD22   4417     0.090000     1.0080   ; qtot -5.090
  4418        HA3    284      LEU   HD23   4418     0.090000     1.0080   ; qtot -5.000
  4419          C    284      LEU      C   4419     0.510000    12.0110   ; qtot -4.490
  4420          O    284      LEU      O   4420    -0.510000    15.9994   ; qtot -5.000
  4421        NH1    285      GLU      N   4421    -0.470000    14.0070   ; qtot -5.470
  4422          H    285      GLU     HN   4422     0.310000     1.0080   ; qtot -5.160
  4423        CT1    285      GLU     CA   4423     0.070000    12.0110   ; qtot -5.090
  4424        HB1    285      GLU     HA   4424     0.090000     1.0080   ; qtot -5.000
  4425       CT2A    285      GLU     CB   4425    -0.180000    12.0110   ; qtot -5.180
  4426        HA2    285      GLU    HB1   4426     0.090000     1.0080   ; qtot -5.090
  4427        HA2    285      GLU    HB2   4427     0.090000     1.0080   ; qtot -5.000
  4428        CT2    285      GLU     CG   4428    -0.280000    12.0110   ; qtot -5.280
  4429        HA2    285      GLU    HG1   4429     0.090000     1.0080   ; qtot -5.190
  4430        HA2    285      GLU    HG2   4430     0.090000     1.0080   ; qtot -5.100
  4431         CC    285      GLU     CD   4431     0.620000    12.0110   ; qtot -4.480
  4432         OC    285      GLU    OE1   4432    -0.760000    15.9994   ; qtot -5.240
  4433         OC    285      GLU    OE2   4433    -0.760000    15.9994   ; qtot -6.000
  4434          C    285      GLU      C   4434     0.510000    12.0110   ; qtot -5.490
  4435          O    285      GLU      O   4435    -0.510000    15.9994   ; qtot -6.000
  4436        NH1    286      LYS      N   4436    -0.470000    14.0070   ; qtot -6.470
  4437          H    286      LYS     HN   4437     0.310000     1.0080   ; qtot -6.160
  4438        CT1    286      LYS     CA   4438     0.070000    12.0110   ; qtot -6.090
  4439        HB1    286      LYS     HA   4439     0.090000     1.0080   ; qtot -6.000
  4440        CT2    286      LYS     CB   4440    -0.180000    12.0110   ; qtot -6.180
  4441        HA2    286      LYS    HB1   4441     0.090000     1.0080   ; qtot -6.090
  4442        HA2    286      LYS    HB2   4442     0.090000     1.0080   ; qtot -6.000
  4443        CT2    286      LYS     CG   4443    -0.180000    12.0110   ; qtot -6.180
  4444        HA2    286      LYS    HG1   4444     0.090000     1.0080   ; qtot -6.090
  4445        HA2    286      LYS    HG2   4445     0.090000     1.0080   ; qtot -6.000
  4446        CT2    286      LYS     CD   4446    -0.180000    12.0110   ; qtot -6.180
  4447        HA2    286      LYS    HD1   4447     0.090000     1.0080   ; qtot -6.090
  4448        HA2    286      LYS    HD2   4448     0.090000     1.0080   ; qtot -6.000
  4449        CT2    286      LYS     CE   4449     0.210000    12.0110   ; qtot -5.790
  4450        HA2    286      LYS    HE1   4450     0.050000     1.0080   ; qtot -5.740
  4451        HA2    286      LYS    HE2   4451     0.050000     1.0080   ; qtot -5.690
  4452        NH3    286      LYS     NZ   4452    -0.300000    14.0070   ; qtot -5.990
  4453         HC    286      LYS    HZ1   4453     0.330000     1.0080   ; qtot -5.660
  4454         HC    286      LYS    HZ2   4454     0.330000     1.0080   ; qtot -5.330
  4455         HC    286      LYS    HZ3   4455     0.330000     1.0080   ; qtot -5.000
  4456          C    286      LYS      C   4456     0.510000    12.0110   ; qtot -4.490
  4457          O    286      LYS      O   4457    -0.510000    15.9994   ; qtot -5.000
  4458        NH1    287      SER      N   4458    -0.470000    14.0070   ; qtot -5.470
  4459          H    287      SER     HN   4459     0.310000     1.0080   ; qtot -5.160
  4460        CT1    287      SER     CA   4460     0.070000    12.0110   ; qtot -5.090
  4461        HB1    287      SER     HA   4461     0.090000     1.0080   ; qtot -5.000
  4462        CT2    287      SER     CB   4462     0.050000    12.0110   ; qtot -4.950
  4463        HA2    287      SER    HB1   4463     0.090000     1.0080   ; qtot -4.860
  4464        HA2    287      SER    HB2   4464     0.090000     1.0080   ; qtot -4.770
  4465        OH1    287      SER     OG   4465    -0.660000    15.9994   ; qtot -5.430
  4466          H    287      SER    HG1   4466     0.430000     1.0080   ; qtot -5.000
  4467          C    287      SER      C   4467     0.510000    12.0110   ; qtot -4.490
  4468          O    287      SER      O   4468    -0.510000    15.9994   ; qtot -5.000
  4469        NH1    288      HSD      N   4469    -0.470000    14.0070   ; qtot -5.470
  4470          H    288      HSD     HN   4470     0.310000     1.0080   ; qtot -5.160
  4471        CT1    288      HSD     CA   4471     0.070000    12.0110   ; qtot -5.090
  4472        HB1    288      HSD     HA   4472     0.090000     1.0080   ; qtot -5.000
  4473        CT2    288      HSD     CB   4473    -0.090000    12.0110   ; qtot -5.090
  4474        HA2    288      HSD    HB1   4474     0.090000     1.0080   ; qtot -5.000
  4475        HA2    288      HSD    HB2   4475     0.090000     1.0080   ; qtot -4.910
  4476        NR1    288      HSD    ND1   4476    -0.360000    14.0070   ; qtot -5.270
  4477          H    288      HSD    HD1   4477     0.320000     1.0080   ; qtot -4.950
  4478       CPH1    288      HSD     CG   4478    -0.050000    12.0110   ; qtot -5.000
  4479       CPH2    288      HSD    CE1   4479     0.250000    12.0110   ; qtot -4.750
  4480        HR1    288      HSD    HE1   4480     0.130000     1.0080   ; qtot -4.620
  4481        NR2    288      HSD    NE2   4481    -0.700000    14.0070   ; qtot -5.320
  4482       CPH1    288      HSD    CD2   4482     0.220000    12.0110   ; qtot -5.100
  4483        HR3    288      HSD    HD2   4483     0.100000     1.0080   ; qtot -5.000
  4484          C    288      HSD      C   4484     0.510000    12.0110   ; qtot -4.490
  4485          O    288      HSD      O   4485    -0.510000    15.9994   ; qtot -5.000
  4486        NH1    289      CYS      N   4486    -0.470000    14.0070   ; qtot -5.470
  4487          H    289      CYS     HN   4487     0.310000     1.0080   ; qtot -5.160
  4488        CT1    289      CYS     CA   4488     0.070000    12.0110   ; qtot -5.090
  4489        HB1    289      CYS     HA   4489     0.090000     1.0080   ; qtot -5.000
  4490        CT2    289      CYS     CB   4490    -0.100000    12.0110   ; qtot -5.100
  4491        HA2    289      CYS    HB1   4491     0.090000     1.0080   ; qtot -5.010
  4492        HA2    289      CYS    HB2   4492     0.090000     1.0080   ; qtot -4.920
  4493         SM    289      CYS     SG   4493    -0.080000    32.0600   ; qtot -5.000
  4494          C    289      CYS      C   4494     0.510000    12.0110   ; qtot -4.490
  4495          O    289      CYS      O   4495    -0.510000    15.9994   ; qtot -5.000
  4496        NH1    290      ILE      N   4496    -0.470000    14.0070   ; qtot -5.470
  4497          H    290      ILE     HN   4497     0.310000     1.0080   ; qtot -5.160
  4498        CT1    290      ILE     CA   4498     0.070000    12.0110   ; qtot -5.090
  4499        HB1    290      ILE     HA   4499     0.090000     1.0080   ; qtot -5.000
  4500        CT1    290      ILE     CB   4500    -0.090000    12.0110   ; qtot -5.090
  4501        HA1    290      ILE     HB   4501     0.090000     1.0080   ; qtot -5.000
  4502        CT3    290      ILE    CG2   4502    -0.270000    12.0110   ; qtot -5.270
  4503        HA3    290      ILE   HG21   4503     0.090000     1.0080   ; qtot -5.180
  4504        HA3    290      ILE   HG22   4504     0.090000     1.0080   ; qtot -5.090
  4505        HA3    290      ILE   HG23   4505     0.090000     1.0080   ; qtot -5.000
  4506        CT2    290      ILE    CG1   4506    -0.180000    12.0110   ; qtot -5.180
  4507        HA2    290      ILE   HG11   4507     0.090000     1.0080   ; qtot -5.090
  4508        HA2    290      ILE   HG12   4508     0.090000     1.0080   ; qtot -5.000
  4509        CT3    290      ILE     CD   4509    -0.270000    12.0110   ; qtot -5.270
  4510        HA3    290      ILE    HD1   4510     0.090000     1.0080   ; qtot -5.180
  4511        HA3    290      ILE    HD2   4511     0.090000     1.0080   ; qtot -5.090
  4512        HA3    290      ILE    HD3   4512     0.090000     1.0080   ; qtot -5.000
  4513          C    290      ILE      C   4513     0.510000    12.0110   ; qtot -4.490
  4514          O    290      ILE      O   4514    -0.510000    15.9994   ; qtot -5.000
  4515        NH1    291      ALA      N   4515    -0.470000    14.0070   ; qtot -5.470
  4516          H    291      ALA     HN   4516     0.310000     1.0080   ; qtot -5.160
  4517        CT1    291      ALA     CA   4517     0.070000    12.0110   ; qtot -5.090
  4518        HB1    291      ALA     HA   4518     0.090000     1.0080   ; qtot -5.000
  4519        CT3    291      ALA     CB   4519    -0.270000    12.0110   ; qtot -5.270
  4520        HA3    291      ALA    HB1   4520     0.090000     1.0080   ; qtot -5.180
  4521        HA3    291      ALA    HB2   4521     0.090000     1.0080   ; qtot -5.090
  4522        HA3    291      ALA    HB3   4522     0.090000     1.0080   ; qtot -5.000
  4523          C    291      ALA      C   4523     0.510000    12.0110   ; qtot -4.490
  4524          O    291      ALA      O   4524    -0.510000    15.9994   ; qtot -5.000
  4525        NH1    292      GLU      N   4525    -0.470000    14.0070   ; qtot -5.470
  4526          H    292      GLU     HN   4526     0.310000     1.0080   ; qtot -5.160
  4527        CT1    292      GLU     CA   4527     0.070000    12.0110   ; qtot -5.090
  4528        HB1    292      GLU     HA   4528     0.090000     1.0080   ; qtot -5.000
  4529       CT2A    292      GLU     CB   4529    -0.180000    12.0110   ; qtot -5.180
  4530        HA2    292      GLU    HB1   4530     0.090000     1.0080   ; qtot -5.090
  4531        HA2    292      GLU    HB2   4531     0.090000     1.0080   ; qtot -5.000
  4532        CT2    292      GLU     CG   4532    -0.280000    12.0110   ; qtot -5.280
  4533        HA2    292      GLU    HG1   4533     0.090000     1.0080   ; qtot -5.190
  4534        HA2    292      GLU    HG2   4534     0.090000     1.0080   ; qtot -5.100
  4535         CC    292      GLU     CD   4535     0.620000    12.0110   ; qtot -4.480
  4536         OC    292      GLU    OE1   4536    -0.760000    15.9994   ; qtot -5.240
  4537         OC    292      GLU    OE2   4537    -0.760000    15.9994   ; qtot -6.000
  4538          C    292      GLU      C   4538     0.510000    12.0110   ; qtot -5.490
  4539          O    292      GLU      O   4539    -0.510000    15.9994   ; qtot -6.000
  4540        NH1    293      VAL      N   4540    -0.470000    14.0070   ; qtot -6.470
  4541          H    293      VAL     HN   4541     0.310000     1.0080   ; qtot -6.160
[truncated: 2,508,867 more chars]
