# Supplementary material for: gmx_ffconv: A Fast, User-Friendly Semi-Automated All-Atom Force Field Converter for GROMACS
Source: J Chem Inf Model. 2025 Sep 20;65(19):9850–5. doi: 10.1021/acs.jcim.5c02200 (PMC12529758; doi:10.1021/acs.jcim.5c02200)
Supplement: Supplementary file 2 [file ci5c02200_si_002.zip › gmx_ffconv_JCIM/Data_manuscript/TABLE2/toppar_CHARMM/DPPC.itp]

;;
;; Generated by CHARMM-GUI FF-Converter
;;
;; Correspondance:
;; jul316@lehigh.edu or wonpil@lehigh.edu
;;
;; GROMACS topology file for DPPC
;;


[ moleculetype ]
; name	nrexcl
DPPC	     3

[ atoms ]
; nr	type	resnr	residu	atom	cgnr	charge	mass
     1        NTL      2     DPPC      N      1    -0.600000    14.0070   ; qtot -0.600
     2       CTL5      2     DPPC    C13      2    -0.350000    12.0110   ; qtot -0.950
     3         HL      2     DPPC   H13A      3     0.250000     1.0080   ; qtot -0.700
     4         HL      2     DPPC   H13B      4     0.250000     1.0080   ; qtot -0.450
     5         HL      2     DPPC   H13C      5     0.250000     1.0080   ; qtot -0.200
     6       CTL5      2     DPPC    C14      6    -0.350000    12.0110   ; qtot -0.550
     7         HL      2     DPPC   H14A      7     0.250000     1.0080   ; qtot -0.300
     8         HL      2     DPPC   H14B      8     0.250000     1.0080   ; qtot -0.050
     9         HL      2     DPPC   H14C      9     0.250000     1.0080   ; qtot  0.200
    10       CTL5      2     DPPC    C15     10    -0.350000    12.0110   ; qtot -0.150
    11         HL      2     DPPC   H15A     11     0.250000     1.0080   ; qtot  0.100
    12         HL      2     DPPC   H15B     12     0.250000     1.0080   ; qtot  0.350
    13         HL      2     DPPC   H15C     13     0.250000     1.0080   ; qtot  0.600
    14       CTL2      2     DPPC    C12     14    -0.100000    12.0110   ; qtot  0.500
    15         HL      2     DPPC   H12A     15     0.250000     1.0080   ; qtot  0.750
    16         HL      2     DPPC   H12B     16     0.250000     1.0080   ; qtot  1.000
    17       CTL2      2     DPPC    C11     17    -0.080000    12.0110   ; qtot  0.920
    18       HAL2      2     DPPC   H11A     18     0.090000     1.0080   ; qtot  1.010
    19       HAL2      2     DPPC   H11B     19     0.090000     1.0080   ; qtot  1.100
    20         PL      2     DPPC      P     20     1.500000    30.9740   ; qtot  2.600
    21        O2L      2     DPPC    O13     21    -0.780000    15.9994   ; qtot  1.820
    22        O2L      2     DPPC    O14     22    -0.780000    15.9994   ; qtot  1.040
    23       OSLP      2     DPPC    O11     23    -0.570000    15.9994   ; qtot  0.470
    24       OSLP      2     DPPC    O12     24    -0.570000    15.9994   ; qtot -0.100
    25       CTL2      2     DPPC     C1     25    -0.080000    12.0110   ; qtot -0.180
    26       HAL2      2     DPPC     HA     26     0.090000     1.0080   ; qtot -0.090
    27       HAL2      2     DPPC     HB     27     0.090000     1.0080   ; qtot  0.000
    28       CTL1      2     DPPC     C2     28     0.170000    12.0110   ; qtot  0.170
    29       HAL1      2     DPPC     HS     29     0.090000     1.0080   ; qtot  0.260
    30        OSL      2     DPPC    O21     30    -0.490000    15.9994   ; qtot -0.230
    31         CL      2     DPPC    C21     31     0.900000    12.0110   ; qtot  0.670
    32        OBL      2     DPPC    O22     32    -0.630000    15.9994   ; qtot  0.040
    33       CTL2      2     DPPC    C22     33    -0.220000    12.0110   ; qtot -0.180
    34       HAL2      2     DPPC    H2R     34     0.090000     1.0080   ; qtot -0.090
    35       HAL2      2     DPPC    H2S     35     0.090000     1.0080   ; qtot  0.000
    36       CTL2      2     DPPC     C3     36     0.080000    12.0110   ; qtot  0.080
    37       HAL2      2     DPPC     HX     37     0.090000     1.0080   ; qtot  0.170
    38       HAL2      2     DPPC     HY     38     0.090000     1.0080   ; qtot  0.260
    39        OSL      2     DPPC    O31     39    -0.490000    15.9994   ; qtot -0.230
    40         CL      2     DPPC    C31     40     0.900000    12.0110   ; qtot  0.670
    41        OBL      2     DPPC    O32     41    -0.630000    15.9994   ; qtot  0.040
    42       CTL2      2     DPPC    C32     42    -0.220000    12.0110   ; qtot -0.180
    43       HAL2      2     DPPC    H2X     43     0.090000     1.0080   ; qtot -0.090
    44       HAL2      2     DPPC    H2Y     44     0.090000     1.0080   ; qtot  0.000
    45       CTL2      2     DPPC    C23     45    -0.180000    12.0110   ; qtot -0.180
    46       HAL2      2     DPPC    H3R     46     0.090000     1.0080   ; qtot -0.090
    47       HAL2      2     DPPC    H3S     47     0.090000     1.0080   ; qtot  0.000
    48       CTL2      2     DPPC    C24     48    -0.180000    12.0110   ; qtot -0.180
    49       HAL2      2     DPPC    H4R     49     0.090000     1.0080   ; qtot -0.090
    50       HAL2      2     DPPC    H4S     50     0.090000     1.0080   ; qtot  0.000
    51       CTL2      2     DPPC    C25     51    -0.180000    12.0110   ; qtot -0.180
    52       HAL2      2     DPPC    H5R     52     0.090000     1.0080   ; qtot -0.090
    53       HAL2      2     DPPC    H5S     53     0.090000     1.0080   ; qtot  0.000
    54       CTL2      2     DPPC    C26     54    -0.180000    12.0110   ; qtot -0.180
    55       HAL2      2     DPPC    H6R     55     0.090000     1.0080   ; qtot -0.090
    56       HAL2      2     DPPC    H6S     56     0.090000     1.0080   ; qtot  0.000
    57       CTL2      2     DPPC    C27     57    -0.180000    12.0110   ; qtot -0.180
    58       HAL2      2     DPPC    H7R     58     0.090000     1.0080   ; qtot -0.090
    59       HAL2      2     DPPC    H7S     59     0.090000     1.0080   ; qtot  0.000
    60       CTL2      2     DPPC    C28     60    -0.180000    12.0110   ; qtot -0.180
    61       HAL2      2     DPPC    H8R     61     0.090000     1.0080   ; qtot -0.090
    62       HAL2      2     DPPC    H8S     62     0.090000     1.0080   ; qtot  0.000
    63       CTL2      2     DPPC    C29     63    -0.180000    12.0110   ; qtot -0.180
    64       HAL2      2     DPPC    H9R     64     0.090000     1.0080   ; qtot -0.090
    65       HAL2      2     DPPC    H9S     65     0.090000     1.0080   ; qtot  0.000
    66       CTL2      2     DPPC   C210     66    -0.180000    12.0110   ; qtot -0.180
    67       HAL2      2     DPPC   H10R     67     0.090000     1.0080   ; qtot -0.090
    68       HAL2      2     DPPC   H10S     68     0.090000     1.0080   ; qtot  0.000
    69       CTL2      2     DPPC   C211     69    -0.180000    12.0110   ; qtot -0.180
    70       HAL2      2     DPPC   H11R     70     0.090000     1.0080   ; qtot -0.090
    71       HAL2      2     DPPC   H11S     71     0.090000     1.0080   ; qtot  0.000
    72       CTL2      2     DPPC   C212     72    -0.180000    12.0110   ; qtot -0.180
    73       HAL2      2     DPPC   H12R     73     0.090000     1.0080   ; qtot -0.090
    74       HAL2      2     DPPC   H12S     74     0.090000     1.0080   ; qtot  0.000
    75       CTL2      2     DPPC   C213     75    -0.180000    12.0110   ; qtot -0.180
    76       HAL2      2     DPPC   H13R     76     0.090000     1.0080   ; qtot -0.090
    77       HAL2      2     DPPC   H13S     77     0.090000     1.0080   ; qtot  0.000
    78       CTL2      2     DPPC   C214     78    -0.180000    12.0110   ; qtot -0.180
    79       HAL2      2     DPPC   H14R     79     0.090000     1.0080   ; qtot -0.090
    80       HAL2      2     DPPC   H14S     80     0.090000     1.0080   ; qtot  0.000
    81       CTL2      2     DPPC   C215     81    -0.180000    12.0110   ; qtot -0.180
    82       HAL2      2     DPPC   H15R     82     0.090000     1.0080   ; qtot -0.090
    83       HAL2      2     DPPC   H15S     83     0.090000     1.0080   ; qtot  0.000
    84       CTL3      2     DPPC   C216     84    -0.270000    12.0110   ; qtot -0.270
    85       HAL3      2     DPPC   H16R     85     0.090000     1.0080   ; qtot -0.180
    86       HAL3      2     DPPC   H16S     86     0.090000     1.0080   ; qtot -0.090
    87       HAL3      2     DPPC   H16T     87     0.090000     1.0080   ; qtot  0.000
    88       CTL2      2     DPPC    C33     88    -0.180000    12.0110   ; qtot -0.180
    89       HAL2      2     DPPC    H3X     89     0.090000     1.0080   ; qtot -0.090
    90       HAL2      2     DPPC    H3Y     90     0.090000     1.0080   ; qtot  0.000
    91       CTL2      2     DPPC    C34     91    -0.180000    12.0110   ; qtot -0.180
    92       HAL2      2     DPPC    H4X     92     0.090000     1.0080   ; qtot -0.090
    93       HAL2      2     DPPC    H4Y     93     0.090000     1.0080   ; qtot  0.000
    94       CTL2      2     DPPC    C35     94    -0.180000    12.0110   ; qtot -0.180
    95       HAL2      2     DPPC    H5X     95     0.090000     1.0080   ; qtot -0.090
    96       HAL2      2     DPPC    H5Y     96     0.090000     1.0080   ; qtot  0.000
    97       CTL2      2     DPPC    C36     97    -0.180000    12.0110   ; qtot -0.180
    98       HAL2      2     DPPC    H6X     98     0.090000     1.0080   ; qtot -0.090
    99       HAL2      2     DPPC    H6Y     99     0.090000     1.0080   ; qtot  0.000
   100       CTL2      2     DPPC    C37    100    -0.180000    12.0110   ; qtot -0.180
   101       HAL2      2     DPPC    H7X    101     0.090000     1.0080   ; qtot -0.090
   102       HAL2      2     DPPC    H7Y    102     0.090000     1.0080   ; qtot  0.000
   103       CTL2      2     DPPC    C38    103    -0.180000    12.0110   ; qtot -0.180
   104       HAL2      2     DPPC    H8X    104     0.090000     1.0080   ; qtot -0.090
   105       HAL2      2     DPPC    H8Y    105     0.090000     1.0080   ; qtot  0.000
   106       CTL2      2     DPPC    C39    106    -0.180000    12.0110   ; qtot -0.180
   107       HAL2      2     DPPC    H9X    107     0.090000     1.0080   ; qtot -0.090
   108       HAL2      2     DPPC    H9Y    108     0.090000     1.0080   ; qtot  0.000
   109       CTL2      2     DPPC   C310    109    -0.180000    12.0110   ; qtot -0.180
   110       HAL2      2     DPPC   H10X    110     0.090000     1.0080   ; qtot -0.090
   111       HAL2      2     DPPC   H10Y    111     0.090000     1.0080   ; qtot  0.000
   112       CTL2      2     DPPC   C311    112    -0.180000    12.0110   ; qtot -0.180
   113       HAL2      2     DPPC   H11X    113     0.090000     1.0080   ; qtot -0.090
   114       HAL2      2     DPPC   H11Y    114     0.090000     1.0080   ; qtot  0.000
   115       CTL2      2     DPPC   C312    115    -0.180000    12.0110   ; qtot -0.180
   116       HAL2      2     DPPC   H12X    116     0.090000     1.0080   ; qtot -0.090
   117       HAL2      2     DPPC   H12Y    117     0.090000     1.0080   ; qtot  0.000
   118       CTL2      2     DPPC   C313    118    -0.180000    12.0110   ; qtot -0.180
   119       HAL2      2     DPPC   H13X    119     0.090000     1.0080   ; qtot -0.090
   120       HAL2      2     DPPC   H13Y    120     0.090000     1.0080   ; qtot  0.000
   121       CTL2      2     DPPC   C314    121    -0.180000    12.0110   ; qtot -0.180
   122       HAL2      2     DPPC   H14X    122     0.090000     1.0080   ; qtot -0.090
   123       HAL2      2     DPPC   H14Y    123     0.090000     1.0080   ; qtot  0.000
   124       CTL2      2     DPPC   C315    124    -0.180000    12.0110   ; qtot -0.180
   125       HAL2      2     DPPC   H15X    125     0.090000     1.0080   ; qtot -0.090
   126       HAL2      2     DPPC   H15Y    126     0.090000     1.0080   ; qtot  0.000
   127       CTL3      2     DPPC   C316    127    -0.270000    12.0110   ; qtot -0.270
   128       HAL3      2     DPPC   H16X    128     0.090000     1.0080   ; qtot -0.180
   129       HAL3      2     DPPC   H16Y    129     0.090000     1.0080   ; qtot -0.090
   130       HAL3      2     DPPC   H16Z    130     0.090000     1.0080   ; qtot  0.000

[ bonds ]
; ai	aj	funct	b0	Kb
    1     2     1
    1     6     1
    1    10     1
    1    14     1
    2     3     1
    2     4     1
    2     5     1
    6     7     1
    6     8     1
    6     9     1
   10    11     1
   10    12     1
   10    13     1
   14    15     1
   14    16     1
   14    17     1
   17    18     1
   17    19     1
   17    24     1
   20    21     1
   20    22     1
   20    23     1
   24    20     1
   25    23     1
   25    26     1
   25    27     1
   25    28     1
   28    29     1
   28    30     1
   28    36     1
   30    31     1
   31    32     1
   31    33     1
   33    34     1
   33    35     1
   33    45     1
   36    37     1
   36    38     1
   36    39     1
   39    40     1
   40    41     1
   40    42     1
   42    43     1
   42    44     1
   42    88     1
   45    46     1
   45    47     1
   45    48     1
   48    49     1
   48    50     1
   48    51     1
   51    52     1
   51    53     1
   51    54     1
   54    55     1
   54    56     1
   54    57     1
   57    58     1
   57    59     1
   57    60     1
   60    61     1
   60    62     1
   60    63     1
   63    64     1
   63    65     1
   63    66     1
   66    67     1
   66    68     1
   66    69     1
   69    70     1
   69    71     1
   69    72     1
   72    73     1
   72    74     1
   72    75     1
   75    76     1
   75    77     1
   75    78     1
   78    79     1
   78    80     1
   78    81     1
   81    82     1
   81    83     1
   81    84     1
   84    85     1
   84    86     1
   84    87     1
   88    89     1
   88    90     1
   88    91     1
   91    92     1
   91    93     1
   91    94     1
   94    95     1
   94    96     1
   94    97     1
   97    98     1
   97    99     1
   97   100     1
  100   101     1
  100   102     1
  100   103     1
  103   104     1
  103   105     1
  103   106     1
  106   107     1
  106   108     1
  106   109     1
  109   110     1
  109   111     1
  109   112     1
  112   113     1
  112   114     1
  112   115     1
  115   116     1
  115   117     1
  115   118     1
  118   119     1
  118   120     1
  118   121     1
  121   122     1
  121   123     1
  121   124     1
  124   125     1
  124   126     1
  124   127     1
  127   128     1
  127   129     1
  127   130     1

[ pairs ]
; ai	aj	funct	c6	c12 or
; ai	aj	funct	fudgeQQ	q1	q2	c6	c12
    1    18     1
    1    19     1
    1    24     1
    2     7     1
    2     8     1
    2     9     1
    2    11     1
    2    12     1
    2    13     1
    2    15     1
    2    16     1
    2    17     1
    3     6     1
    3    10     1
    3    14     1
    4     6     1
    4    10     1
    4    14     1
    5     6     1
    5    10     1
    5    14     1
    6    11     1
    6    12     1
    6    13     1
    6    15     1
    6    16     1
    6    17     1
    7    10     1
    7    14     1
    8    10     1
    8    14     1
    9    10     1
    9    14     1
   10    15     1
   10    16     1
   10    17     1
   11    14     1
   12    14     1
   13    14     1
   14    20     1
   15    18     1
   15    19     1
   15    24     1
   16    18     1
   16    19     1
   16    24     1
   17    21     1
   17    22     1
   17    23     1
   18    20     1
   19    20     1
   20    26     1
   20    27     1
   20    28     1
   21    25     1
   22    25     1
   23    29     1
   23    30     1
   23    36     1
   24    25     1
   25    31     1
   25    37     1
   25    38     1
   25    39     1
   26    29     1
   26    30     1
   26    36     1
   27    29     1
   27    30     1
   27    36     1
   28    32     1
   28    33     1
   28    40     1
   29    31     1
   29    37     1
   29    38     1
   29    39     1
   30    34     1
   30    35     1
   30    37     1
   30    38     1
   30    39     1
   30    45     1
   31    36     1
   31    46     1
   31    47     1
   31    48     1
   32    34     1
   32    35     1
   32    45     1
   33    49     1
   33    50     1
   33    51     1
   34    46     1
   34    47     1
   34    48     1
   35    46     1
   35    47     1
   35    48     1
   36    41     1
   36    42     1
   37    40     1
   38    40     1
   39    43     1
   39    44     1
   39    88     1
   40    89     1
   40    90     1
   40    91     1
   41    43     1
   41    44     1
   41    88     1
   42    92     1
   42    93     1
   42    94     1
   43    89     1
   43    90     1
   43    91     1
   44    89     1
   44    90     1
   44    91     1
   45    52     1
   45    53     1
   45    54     1
   46    49     1
   46    50     1
   46    51     1
   47    49     1
   47    50     1
   47    51     1
   48    55     1
   48    56     1
   48    57     1
   49    52     1
   49    53     1
   49    54     1
   50    52     1
   50    53     1
   50    54     1
   51    58     1
   51    59     1
   51    60     1
   52    55     1
   52    56     1
   52    57     1
   53    55     1
   53    56     1
   53    57     1
   54    61     1
   54    62     1
   54    63     1
   55    58     1
   55    59     1
   55    60     1
   56    58     1
   56    59     1
   56    60     1
   57    64     1
   57    65     1
   57    66     1
   58    61     1
   58    62     1
   58    63     1
   59    61     1
   59    62     1
   59    63     1
   60    67     1
   60    68     1
   60    69     1
   61    64     1
   61    65     1
   61    66     1
   62    64     1
   62    65     1
   62    66     1
   63    70     1
   63    71     1
   63    72     1
   64    67     1
   64    68     1
   64    69     1
   65    67     1
   65    68     1
   65    69     1
   66    73     1
   66    74     1
   66    75     1
   67    70     1
   67    71     1
   67    72     1
   68    70     1
   68    71     1
   68    72     1
   69    76     1
   69    77     1
   69    78     1
   70    73     1
   70    74     1
   70    75     1
   71    73     1
   71    74     1
   71    75     1
   72    79     1
   72    80     1
   72    81     1
   73    76     1
   73    77     1
   73    78     1
   74    76     1
   74    77     1
   74    78     1
   75    82     1
   75    83     1
   75    84     1
   76    79     1
   76    80     1
   76    81     1
   77    79     1
   77    80     1
   77    81     1
   78    85     1
   78    86     1
   78    87     1
   79    82     1
   79    83     1
   79    84     1
   80    82     1
   80    83     1
   80    84     1
   82    85     1
   82    86     1
   82    87     1
   83    85     1
   83    86     1
   83    87     1
   88    95     1
   88    96     1
   88    97     1
   89    92     1
   89    93     1
   89    94     1
   90    92     1
   90    93     1
   90    94     1
   91    98     1
   91    99     1
   91   100     1
   92    95     1
   92    96     1
   92    97     1
   93    95     1
   93    96     1
   93    97     1
   94   101     1
   94   102     1
   94   103     1
   95    98     1
   95    99     1
   95   100     1
   96    98     1
   96    99     1
   96   100     1
   97   104     1
   97   105     1
   97   106     1
   98   101     1
   98   102     1
   98   103     1
   99   101     1
   99   102     1
   99   103     1
  100   107     1
  100   108     1
  100   109     1
  101   104     1
  101   105     1
  101   106     1
  102   104     1
  102   105     1
  102   106     1
  103   110     1
  103   111     1
  103   112     1
  104   107     1
  104   108     1
  104   109     1
  105   107     1
  105   108     1
  105   109     1
  106   113     1
  106   114     1
  106   115     1
  107   110     1
  107   111     1
  107   112     1
  108   110     1
  108   111     1
  108   112     1
  109   116     1
  109   117     1
  109   118     1
  110   113     1
  110   114     1
  110   115     1
  111   113     1
  111   114     1
  111   115     1
  112   119     1
  112   120     1
  112   121     1
  113   116     1
  113   117     1
  113   118     1
  114   116     1
  114   117     1
  114   118     1
  115   122     1
  115   123     1
  115   124     1
  116   119     1
  116   120     1
  116   121     1
  117   119     1
  117   120     1
  117   121     1
  118   125     1
  118   126     1
  118   127     1
  119   122     1
  119   123     1
  119   124     1
  120   122     1
  120   123     1
  120   124     1
  121   128     1
  121   129     1
  121   130     1
  122   125     1
  122   126     1
  122   127     1
  123   125     1
  123   126     1
  123   127     1
  125   128     1
  125   129     1
  125   130     1
  126   128     1
  126   129     1
  126   130     1

[ angles ] 
; ai	aj	ak	funct	th0	cth	S0	Kub
    2     1     6     5
    2     1    10     5
    2     1    14     5
    6     1    10     5
    6     1    14     5
   10     1    14     5
    1     2     3     5
    1     2     4     5
    1     2     5     5
    3     2     4     5
    3     2     5     5
    4     2     5     5
    1     6     7     5
    1     6     8     5
    1     6     9     5
    7     6     8     5
    7     6     9     5
    8     6     9     5
    1    10    11     5
    1    10    12     5
    1    10    13     5
   11    10    12     5
   11    10    13     5
   12    10    13     5
    1    14    15     5
    1    14    16     5
    1    14    17     5
   15    14    16     5
   15    14    17     5
   16    14    17     5
   14    17    18     5
   14    17    19     5
   14    17    24     5
   18    17    19     5
   18    17    24     5
   19    17    24     5
   21    20    22     5
   21    20    23     5
   21    20    24     5
   22    20    23     5
   22    20    24     5
   23    20    24     5
   20    23    25     5
   17    24    20     5
   23    25    26     5
   23    25    27     5
   23    25    28     5
   26    25    27     5
   26    25    28     5
   27    25    28     5
   25    28    29     5
   25    28    30     5
   25    28    36     5
   29    28    30     5
   29    28    36     5
   30    28    36     5
   28    30    31     5
   30    31    32     5
   30    31    33     5
   32    31    33     5
   31    33    34     5
   31    33    35     5
   31    33    45     5
   34    33    35     5
   34    33    45     5
   35    33    45     5
   28    36    37     5
   28    36    38     5
   28    36    39     5
   37    36    38     5
   37    36    39     5
   38    36    39     5
   36    39    40     5
   39    40    41     5
   39    40    42     5
   41    40    42     5
   40    42    43     5
   40    42    44     5
   40    42    88     5
   43    42    44     5
   43    42    88     5
   44    42    88     5
   33    45    46     5
   33    45    47     5
   33    45    48     5
   46    45    47     5
   46    45    48     5
   47    45    48     5
   45    48    49     5
   45    48    50     5
   45    48    51     5
   49    48    50     5
   49    48    51     5
   50    48    51     5
   48    51    52     5
   48    51    53     5
   48    51    54     5
   52    51    53     5
   52    51    54     5
   53    51    54     5
   51    54    55     5
   51    54    56     5
   51    54    57     5
   55    54    56     5
   55    54    57     5
   56    54    57     5
   54    57    58     5
   54    57    59     5
   54    57    60     5
   58    57    59     5
   58    57    60     5
   59    57    60     5
   57    60    61     5
   57    60    62     5
   57    60    63     5
   61    60    62     5
   61    60    63     5
   62    60    63     5
   60    63    64     5
   60    63    65     5
   60    63    66     5
   64    63    65     5
   64    63    66     5
   65    63    66     5
   63    66    67     5
   63    66    68     5
   63    66    69     5
   67    66    68     5
   67    66    69     5
   68    66    69     5
   66    69    70     5
   66    69    71     5
   66    69    72     5
   70    69    71     5
   70    69    72     5
   71    69    72     5
   69    72    73     5
   69    72    74     5
   69    72    75     5
   73    72    74     5
   73    72    75     5
   74    72    75     5
   72    75    76     5
   72    75    77     5
   72    75    78     5
   76    75    77     5
   76    75    78     5
   77    75    78     5
   75    78    79     5
   75    78    80     5
   75    78    81     5
   79    78    80     5
   79    78    81     5
   80    78    81     5
   78    81    82     5
   78    81    83     5
   78    81    84     5
   82    81    83     5
   82    81    84     5
   83    81    84     5
   81    84    85     5
   81    84    86     5
   81    84    87     5
   85    84    86     5
   85    84    87     5
   86    84    87     5
   42    88    89     5
   42    88    90     5
   42    88    91     5
   89    88    90     5
   89    88    91     5
   90    88    91     5
   88    91    92     5
   88    91    93     5
   88    91    94     5
   92    91    93     5
   92    91    94     5
   93    91    94     5
   91    94    95     5
   91    94    96     5
   91    94    97     5
   95    94    96     5
   95    94    97     5
   96    94    97     5
   94    97    98     5
   94    97    99     5
   94    97   100     5
   98    97    99     5
   98    97   100     5
   99    97   100     5
   97   100   101     5
   97   100   102     5
   97   100   103     5
  101   100   102     5
  101   100   103     5
  102   100   103     5
  100   103   104     5
  100   103   105     5
  100   103   106     5
  104   103   105     5
  104   103   106     5
  105   103   106     5
  103   106   107     5
  103   106   108     5
  103   106   109     5
  107   106   108     5
  107   106   109     5
  108   106   109     5
  106   109   110     5
  106   109   111     5
  106   109   112     5
  110   109   111     5
  110   109   112     5
  111   109   112     5
  109   112   113     5
  109   112   114     5
  109   112   115     5
  113   112   114     5
  113   112   115     5
  114   112   115     5
  112   115   116     5
  112   115   117     5
  112   115   118     5
  116   115   117     5
  116   115   118     5
  117   115   118     5
  115   118   119     5
  115   118   120     5
  115   118   121     5
  119   118   120     5
  119   118   121     5
  120   118   121     5
  118   121   122     5
  118   121   123     5
  118   121   124     5
  122   121   123     5
  122   121   124     5
  123   121   124     5
  121   124   125     5
  121   124   126     5
  121   124   127     5
  125   124   126     5
  125   124   127     5
  126   124   127     5
  124   127   128     5
  124   127   129     5
  124   127   130     5
  128   127   129     5
  128   127   130     5
  129   127   130     5

[ dihedrals ]
; ai	aj	ak	al	funct	phi0	cp	mult
    2     1     6     7     9
    2     1     6     8     9
    2     1     6     9     9
    2     1    10    11     9
    2     1    10    12     9
    2     1    10    13     9
    6     1    10    11     9
    6     1    10    12     9
    6     1    10    13     9
    2     1    14    15     9
    2     1    14    16     9
    2     1    14    17     9
    6     1    14    15     9
    6     1    14    16     9
    6     1    14    17     9
   10     1    14    15     9
   10     1    14    16     9
   10     1    14    17     9
    3     2     1     6     9
    3     2     1    10     9
    3     2     1    14     9
    4     2     1     6     9
    4     2     1    10     9
    4     2     1    14     9
    5     2     1     6     9
    5     2     1    10     9
    5     2     1    14     9
    7     6     1    10     9
    7     6     1    14     9
    8     6     1    10     9
    8     6     1    14     9
    9     6     1    10     9
    9     6     1    14     9
   11    10     1    14     9
   12    10     1    14     9
   13    10     1    14     9
    1    14    17    18     9
    1    14    17    19     9
    1    14    17    24     9
   15    14    17    18     9
   15    14    17    19     9
   15    14    17    24     9
   16    14    17    18     9
   16    14    17    19     9
   16    14    17    24     9
   14    17    24    20     9
   18    17    24    20     9
   19    17    24    20     9
   21    20    23    25     9
   22    20    23    25     9
   24    20    23    25     9
   20    23    25    26     9
   20    23    25    27     9
   20    23    25    28     9
   17    24    20    21     9
   17    24    20    22     9
   17    24    20    23     9
   23    25    28    29     9
   23    25    28    30     9
   23    25    28    36     9
   26    25    28    29     9
   26    25    28    30     9
   26    25    28    36     9
   27    25    28    29     9
   27    25    28    30     9
   27    25    28    36     9
   25    28    30    31     9
   29    28    30    31     9
   25    28    36    37     9
   25    28    36    38     9
   25    28    36    39     9
   29    28    36    37     9
   29    28    36    38     9
   29    28    36    39     9
   30    28    36    37     9
   30    28    36    38     9
   30    28    36    39     9
   31    30    28    36     9
   28    30    31    32     9
   28    30    31    33     9
   30    31    33    34     9
   30    31    33    35     9
   30    31    33    45     9
   32    31    33    34     9
   32    31    33    35     9
   32    31    33    45     9
   31    33    45    46     9
   31    33    45    47     9
   31    33    45    48     9
   34    33    45    46     9
   34    33    45    47     9
   34    33    45    48     9
   35    33    45    46     9
   35    33    45    47     9
   35    33    45    48     9
   28    36    39    40     9
   37    36    39    40     9
   38    36    39    40     9
   36    39    40    41     9
   36    39    40    42     9
   39    40    42    43     9
   39    40    42    44     9
   39    40    42    88     9
   41    40    42    43     9
   41    40    42    44     9
   41    40    42    88     9
   40    42    88    89     9
   40    42    88    90     9
   40    42    88    91     9
   43    42    88    89     9
   43    42    88    90     9
   43    42    88    91     9
   44    42    88    89     9
   44    42    88    90     9
   44    42    88    91     9
   33    45    48    49     9
   33    45    48    50     9
   33    45    48    51     9
   46    45    48    49     9
   46    45    48    50     9
   46    45    48    51     9
   47    45    48    49     9
   47    45    48    50     9
   47    45    48    51     9
   45    48    51    52     9
   45    48    51    53     9
   45    48    51    54     9
   49    48    51    52     9
   49    48    51    53     9
   49    48    51    54     9
   50    48    51    52     9
   50    48    51    53     9
   50    48    51    54     9
   48    51    54    55     9
   48    51    54    56     9
   48    51    54    57     9
   52    51    54    55     9
   52    51    54    56     9
   52    51    54    57     9
   53    51    54    55     9
   53    51    54    56     9
   53    51    54    57     9
   51    54    57    58     9
   51    54    57    59     9
   51    54    57    60     9
   55    54    57    58     9
   55    54    57    59     9
   55    54    57    60     9
   56    54    57    58     9
   56    54    57    59     9
   56    54    57    60     9
   54    57    60    61     9
   54    57    60    62     9
   54    57    60    63     9
   58    57    60    61     9
   58    57    60    62     9
   58    57    60    63     9
   59    57    60    61     9
   59    57    60    62     9
   59    57    60    63     9
   57    60    63    64     9
   57    60    63    65     9
   57    60    63    66     9
   61    60    63    64     9
   61    60    63    65     9
   61    60    63    66     9
   62    60    63    64     9
   62    60    63    65     9
   62    60    63    66     9
   60    63    66    67     9
   60    63    66    68     9
   60    63    66    69     9
   64    63    66    67     9
   64    63    66    68     9
   64    63    66    69     9
   65    63    66    67     9
   65    63    66    68     9
   65    63    66    69     9
   63    66    69    70     9
   63    66    69    71     9
   63    66    69    72     9
   67    66    69    70     9
   67    66    69    71     9
   67    66    69    72     9
   68    66    69    70     9
   68    66    69    71     9
   68    66    69    72     9
   66    69    72    73     9
   66    69    72    74     9
   66    69    72    75     9
   70    69    72    73     9
   70    69    72    74     9
   70    69    72    75     9
   71    69    72    73     9
   71    69    72    74     9
   71    69    72    75     9
   69    72    75    76     9
   69    72    75    77     9
   69    72    75    78     9
   73    72    75    76     9
   73    72    75    77     9
   73    72    75    78     9
   74    72    75    76     9
   74    72    75    77     9
   74    72    75    78     9
   72    75    78    79     9
   72    75    78    80     9
   72    75    78    81     9
   76    75    78    79     9
   76    75    78    80     9
   76    75    78    81     9
   77    75    78    79     9
   77    75    78    80     9
   77    75    78    81     9
   75    78    81    82     9
   75    78    81    83     9
   75    78    81    84     9
   79    78    81    82     9
   79    78    81    83     9
   79    78    81    84     9
   80    78    81    82     9
   80    78    81    83     9
   80    78    81    84     9
   78    81    84    85     9
   78    81    84    86     9
   78    81    84    87     9
   82    81    84    85     9
   82    81    84    86     9
   82    81    84    87     9
   83    81    84    85     9
   83    81    84    86     9
   83    81    84    87     9
   42    88    91    92     9
   42    88    91    93     9
   42    88    91    94     9
   89    88    91    92     9
   89    88    91    93     9
   89    88    91    94     9
   90    88    91    92     9
   90    88    91    93     9
   90    88    91    94     9
   88    91    94    95     9
   88    91    94    96     9
   88    91    94    97     9
   92    91    94    95     9
   92    91    94    96     9
   92    91    94    97     9
   93    91    94    95     9
   93    91    94    96     9
   93    91    94    97     9
   91    94    97    98     9
   91    94    97    99     9
   91    94    97   100     9
   95    94    97    98     9
   95    94    97    99     9
   95    94    97   100     9
   96    94    97    98     9
   96    94    97    99     9
   96    94    97   100     9
   94    97   100   101     9
   94    97   100   102     9
   94    97   100   103     9
   98    97   100   101     9
   98    97   100   102     9
   98    97   100   103     9
   99    97   100   101     9
   99    97   100   102     9
   99    97   100   103     9
   97   100   103   104     9
   97   100   103   105     9
   97   100   103   106     9
  101   100   103   104     9
  101   100   103   105     9
  101   100   103   106     9
  102   100   103   104     9
  102   100   103   105     9
  102   100   103   106     9
  100   103   106   107     9
  100   103   106   108     9
  100   103   106   109     9
  104   103   106   107     9
  104   103   106   108     9
  104   103   106   109     9
  105   103   106   107     9
  105   103   106   108     9
  105   103   106   109     9
  103   106   109   110     9
  103   106   109   111     9
  103   106   109   112     9
  107   106   109   110     9
  107   106   109   111     9
  107   106   109   112     9
  108   106   109   110     9
  108   106   109   111     9
  108   106   109   112     9
  106   109   112   113     9
  106   109   112   114     9
  106   109   112   115     9
  110   109   112   113     9
  110   109   112   114     9
  110   109   112   115     9
  111   109   112   113     9
  111   109   112   114     9
  111   109   112   115     9
  109   112   115   116     9
  109   112   115   117     9
  109   112   115   118     9
  113   112   115   116     9
  113   112   115   117     9
  113   112   115   118     9
  114   112   115   116     9
  114   112   115   117     9
  114   112   115   118     9
  112   115   118   119     9
  112   115   118   120     9
  112   115   118   121     9
  116   115   118   119     9
  116   115   118   120     9
  116   115   118   121     9
  117   115   118   119     9
  117   115   118   120     9
  117   115   118   121     9
  115   118   121   122     9
  115   118   121   123     9
  115   118   121   124     9
  119   118   121   122     9
  119   118   121   123     9
  119   118   121   124     9
  120   118   121   122     9
  120   118   121   123     9
  120   118   121   124     9
  118   121   124   125     9
  118   121   124   126     9
  118   121   124   127     9
  122   121   124   125     9
  122   121   124   126     9
  122   121   124   127     9
  123   121   124   125     9
  123   121   124   126     9
  123   121   124   127     9
  121   124   127   128     9
  121   124   127   129     9
  121   124   127   130     9
  125   124   127   128     9
  125   124   127   129     9
  125   124   127   130     9
  126   124   127   128     9
  126   124   127   129     9
  126   124   127   130     9

[ dihedrals ]
; ai	aj	ak	al	funct	q0	cq
   31    30    33    32     2
   40    39    42    41     2

#ifdef POSRES
[ position_restraints ]
   20     1     0.0             0.0            POSRES_FC_LIPID
#endif

#ifdef DIHRES
[ dihedral_restraints ]
   25    36    28    30     1   -120.0      2.5       DIHRES_FC
#endif
