# Supplementary material for: gmx_ffconv: A Fast, User-Friendly Semi-Automated All-Atom Force Field Converter for GROMACS
Source: J Chem Inf Model. 2025 Sep 20;65(19):9850–5. doi: 10.1021/acs.jcim.5c02200 (PMC12529758; doi:10.1021/acs.jcim.5c02200)
Supplement: Supplementary file 2 [file ci5c02200_si_002.zip › gmx_ffconv_JCIM/Data_manuscript/TABLE2/toppar_AMBER/PROB.itp]

;;
;; Generated by CHARMM-GUI FF-Converter
;;
;; Correspondance:
;; jul316@lehigh.edu or wonpil@lehigh.edu
;;
;; GROMACS topology file for PROB
;;


[ moleculetype ]
; name	nrexcl
PROB	     3

[ atoms ]
; nr	type	resnr	residu	atom	cgnr	charge	mass
     1         N3      5     NSER      N      1     0.184900    14.0100   ; qtot  0.185
     2          H      5     NSER     H1      2     0.189800     1.0080   ; qtot  0.375
     3          H      5     NSER     H2      3     0.189800     1.0080   ; qtot  0.565
     4          H      5     NSER     H3      4     0.189800     1.0080   ; qtot  0.754
     5         CX      5     NSER     CA      5     0.056700    12.0100   ; qtot  0.811
     6         HP      5     NSER     HA      6     0.078200     1.0080   ; qtot  0.889
     7         2C      5     NSER     CB      7     0.259600    12.0100   ; qtot  1.149
     8         H1      5     NSER    HB2      8     0.027300     1.0080   ; qtot  1.176
     9         H1      5     NSER    HB3      9     0.027300     1.0080   ; qtot  1.203
    10         OH      5     NSER     OG     10    -0.671400    16.0000   ; qtot  0.532
    11         HO      5     NSER     HG     11     0.423900     1.0080   ; qtot  0.956
    12          C      5     NSER      C     12     0.616300    12.0100   ; qtot  1.572
    13          O      5     NSER      O     13    -0.572200    16.0000   ; qtot  1.000
    14          N      6      GLU      N     14    -0.516300    14.0100   ; qtot  0.484
    15          H      6      GLU      H     15     0.293600     1.0080   ; qtot  0.777
    16        XC0      6      GLU     CA     16     0.039700    12.0100   ; qtot  0.817
    17         H1      6      GLU     HA     17     0.110500     1.0080   ; qtot  0.928
    18         2C      6      GLU     CB     18     0.056000    12.0100   ; qtot  0.984
    19         HC      6      GLU    HB2     19    -0.017300     1.0080   ; qtot  0.966
    20         HC      6      GLU    HB3     20    -0.017300     1.0080   ; qtot  0.949
    21         2C      6      GLU     CG     21     0.013600    12.0100   ; qtot  0.963
    22         HC      6      GLU    HG2     22    -0.042500     1.0080   ; qtot  0.920
    23         HC      6      GLU    HG3     23    -0.042500     1.0080   ; qtot  0.878
    24         CO      6      GLU     CD     24     0.805400    12.0100   ; qtot  1.683
    25         O2      6      GLU    OE1     25    -0.818800    16.0000   ; qtot  0.864
    26         O2      6      GLU    OE2     26    -0.818800    16.0000   ; qtot  0.045
    27          C      6      GLU      C     27     0.536600    12.0100   ; qtot  0.582
    28          O      6      GLU      O     28    -0.581900    16.0000   ; qtot  0.000
    29          N      7      VAL      N     29    -0.415700    14.0100   ; qtot -0.416
    30          H      7      VAL      H     30     0.271900     1.0080   ; qtot -0.144
    31        XC1      7      VAL     CA     31    -0.087500    12.0100   ; qtot -0.231
    32         H1      7      VAL     HA     32     0.096900     1.0080   ; qtot -0.134
    33         3C      7      VAL     CB     33     0.298500    12.0100   ; qtot  0.164
    34         HC      7      VAL     HB     34    -0.029700     1.0080   ; qtot  0.134
    35         CT      7      VAL    CG1     35    -0.319200    12.0100   ; qtot -0.185
    36         HC      7      VAL   HG11     36     0.079100     1.0080   ; qtot -0.106
    37         HC      7      VAL   HG12     37     0.079100     1.0080   ; qtot -0.027
    38         HC      7      VAL   HG13     38     0.079100     1.0080   ; qtot  0.053
    39         CT      7      VAL    CG2     39    -0.319200    12.0100   ; qtot -0.267
    40         HC      7      VAL   HG21     40     0.079100     1.0080   ; qtot -0.188
    41         HC      7      VAL   HG22     41     0.079100     1.0080   ; qtot -0.108
    42         HC      7      VAL   HG23     42     0.079100     1.0080   ; qtot -0.029
    43          C      7      VAL      C     43     0.597300    12.0100   ; qtot  0.568
    44          O      7      VAL      O     44    -0.567900    16.0000   ; qtot  0.000
    45          N      8      ALA      N     45    -0.415700    14.0100   ; qtot -0.416
    46          H      8      ALA      H     46     0.271900     1.0080   ; qtot -0.144
    47        XC2      8      ALA     CA     47     0.033700    12.0100   ; qtot -0.110
    48         H1      8      ALA     HA     48     0.082300     1.0080   ; qtot -0.028
    49         CT      8      ALA     CB     49    -0.182500    12.0100   ; qtot -0.210
    50         HC      8      ALA    HB1     50     0.060300     1.0080   ; qtot -0.150
    51         HC      8      ALA    HB2     51     0.060300     1.0080   ; qtot -0.090
    52         HC      8      ALA    HB3     52     0.060300     1.0080   ; qtot -0.029
    53          C      8      ALA      C     53     0.597300    12.0100   ; qtot  0.568
    54          O      8      ALA      O     54    -0.567900    16.0000   ; qtot  0.000
    55          N      9      HID      N     55    -0.415700    14.0100   ; qtot -0.416
    56          H      9      HID      H     56     0.271900     1.0080   ; qtot -0.144
    57        XC3      9      HID     CA     57     0.018800    12.0100   ; qtot -0.125
    58         H1      9      HID     HA     58     0.088100     1.0080   ; qtot -0.037
    59         CT      9      HID     CB     59    -0.046200    12.0100   ; qtot -0.083
    60         HC      9      HID    HB2     60     0.040200     1.0080   ; qtot -0.043
    61         HC      9      HID    HB3     61     0.040200     1.0080   ; qtot -0.003
    62         CC      9      HID     CG     62    -0.026600    12.0100   ; qtot -0.029
    63         NA      9      HID    ND1     63    -0.381100    14.0100   ; qtot -0.410
    64          H      9      HID    HD1     64     0.364900     1.0080   ; qtot -0.045
    65         CR      9      HID    CE1     65     0.205700    12.0100   ; qtot  0.160
    66         H5      9      HID    HE1     66     0.139200     1.0080   ; qtot  0.299
    67         NB      9      HID    NE2     67    -0.572700    14.0100   ; qtot -0.273
    68         CV      9      HID    CD2     68     0.129200    12.0100   ; qtot -0.144
    69         H4      9      HID    HD2     69     0.114700     1.0080   ; qtot -0.029
    70          C      9      HID      C     70     0.597300    12.0100   ; qtot  0.568
    71          O      9      HID      O     71    -0.567900    16.0000   ; qtot  0.000
    72          N     10      ARG      N     72    -0.347900    14.0100   ; qtot -0.348
    73          H     10      ARG      H     73     0.274700     1.0080   ; qtot -0.073
    74        XC4     10      ARG     CA     74    -0.263700    12.0100   ; qtot -0.337
    75         H1     10      ARG     HA     75     0.156000     1.0080   ; qtot -0.181
    76         C8     10      ARG     CB     76    -0.000700    12.0100   ; qtot -0.182
    77         HC     10      ARG    HB2     77     0.032700     1.0080   ; qtot -0.149
    78         HC     10      ARG    HB3     78     0.032700     1.0080   ; qtot -0.116
    79         C8     10      ARG     CG     79     0.039000    12.0100   ; qtot -0.077
    80         HC     10      ARG    HG2     80     0.028500     1.0080   ; qtot -0.049
    81         HC     10      ARG    HG3     81     0.028500     1.0080   ; qtot -0.020
    82         C8     10      ARG     CD     82     0.048600    12.0100   ; qtot  0.028
    83         H1     10      ARG    HD2     83     0.068700     1.0080   ; qtot  0.097
    84         H1     10      ARG    HD3     84     0.068700     1.0080   ; qtot  0.166
    85         N2     10      ARG     NE     85    -0.529500    14.0100   ; qtot -0.364
    86          H     10      ARG     HE     86     0.345600     1.0080   ; qtot -0.018
    87         CA     10      ARG     CZ     87     0.807600    12.0100   ; qtot  0.790
    88         N2     10      ARG    NH1     88    -0.862700    14.0100   ; qtot -0.073
    89          H     10      ARG   HH11     89     0.447800     1.0080   ; qtot  0.375
    90          H     10      ARG   HH12     90     0.447800     1.0080   ; qtot  0.822
    91         N2     10      ARG    NH2     91    -0.862700    14.0100   ; qtot -0.040
    92          H     10      ARG   HH21     92     0.447800     1.0080   ; qtot  0.408
    93          H     10      ARG   HH22     93     0.447800     1.0080   ; qtot  0.855
    94          C     10      ARG      C     94     0.734100    12.0100   ; qtot  1.589
    95          O     10      ARG      O     95    -0.589400    16.0000   ; qtot  1.000
    96          N     11      PHE      N     96    -0.415700    14.0100   ; qtot  0.584
    97          H     11      PHE      H     97     0.271900     1.0080   ; qtot  0.856
    98        XC3     11      PHE     CA     98    -0.002400    12.0100   ; qtot  0.854
    99         H1     11      PHE     HA     99     0.097800     1.0080   ; qtot  0.952
   100         CT     11      PHE     CB    100    -0.034300    12.0100   ; qtot  0.917
   101         HC     11      PHE    HB2    101     0.029500     1.0080   ; qtot  0.947
   102         HC     11      PHE    HB3    102     0.029500     1.0080   ; qtot  0.976
   103         CA     11      PHE     CG    103     0.011800    12.0100   ; qtot  0.988
   104         CA     11      PHE    CD1    104    -0.125600    12.0100   ; qtot  0.863
   105         HA     11      PHE    HD1    105     0.133000     1.0080   ; qtot  0.996
   106         CA     11      PHE    CE1    106    -0.170400    12.0100   ; qtot  0.825
   107         HA     11      PHE    HE1    107     0.143000     1.0080   ; qtot  0.968
   108         CA     11      PHE     CZ    108    -0.107200    12.0100   ; qtot  0.861
   109         HA     11      PHE     HZ    109     0.129700     1.0080   ; qtot  0.991
   110         CA     11      PHE    CE2    110    -0.170400    12.0100   ; qtot  0.820
   111         HA     11      PHE    HE2    111     0.143000     1.0080   ; qtot  0.963
   112         CA     11      PHE    CD2    112    -0.125600    12.0100   ; qtot  0.838
   113         HA     11      PHE    HD2    113     0.133000     1.0080   ; qtot  0.971
   114          C     11      PHE      C    114     0.597300    12.0100   ; qtot  1.568
   115          O     11      PHE      O    115    -0.567900    16.0000   ; qtot  1.000
   116          N     12      LYS      N    116    -0.347900    14.0100   ; qtot  0.652
   117          H     12      LYS      H    117     0.274700     1.0080   ; qtot  0.927
   118        XC5     12      LYS     CA    118    -0.240000    12.0100   ; qtot  0.687
   119         H1     12      LYS     HA    119     0.142600     1.0080   ; qtot  0.829
   120         C8     12      LYS     CB    120    -0.009400    12.0100   ; qtot  0.820
   121         HC     12      LYS    HB2    121     0.036200     1.0080   ; qtot  0.856
   122         HC     12      LYS    HB3    122     0.036200     1.0080   ; qtot  0.892
   123         C8     12      LYS     CG    123     0.018700    12.0100   ; qtot  0.911
   124         HC     12      LYS    HG2    124     0.010300     1.0080   ; qtot  0.921
   125         HC     12      LYS    HG3    125     0.010300     1.0080   ; qtot  0.932
   126         C8     12      LYS     CD    126    -0.047900    12.0100   ; qtot  0.884
   127         HC     12      LYS    HD2    127     0.062100     1.0080   ; qtot  0.946
   128         HC     12      LYS    HD3    128     0.062100     1.0080   ; qtot  1.008
   129         C8     12      LYS     CE    129    -0.014300    12.0100   ; qtot  0.994
   130         HP     12      LYS    HE2    130     0.113500     1.0080   ; qtot  1.107
   131         HP     12      LYS    HE3    131     0.113500     1.0080   ; qtot  1.221
   132         N3     12      LYS     NZ    132    -0.385400    14.0100   ; qtot  0.835
   133          H     12      LYS    HZ1    133     0.340000     1.0080   ; qtot  1.175
   134          H     12      LYS    HZ2    134     0.340000     1.0080   ; qtot  1.515
   135          H     12      LYS    HZ3    135     0.340000     1.0080   ; qtot  1.855
   136          C     12      LYS      C    136     0.734100    12.0100   ; qtot  2.589
   137          O     12      LYS      O    137    -0.589400    16.0000   ; qtot  2.000
   138          N     13      ASP      N    138    -0.516300    14.0100   ; qtot  1.484
   139          H     13      ASP      H    139     0.293600     1.0080   ; qtot  1.777
   140       XC12     13      ASP     CA    140     0.038100    12.0100   ; qtot  1.815
   141         H1     13      ASP     HA    141     0.088000     1.0080   ; qtot  1.903
   142         2C     13      ASP     CB    142    -0.030300    12.0100   ; qtot  1.873
   143         HC     13      ASP    HB2    143    -0.012200     1.0080   ; qtot  1.861
   144         HC     13      ASP    HB3    144    -0.012200     1.0080   ; qtot  1.849
   145         CO     13      ASP     CG    145     0.799400    12.0100   ; qtot  2.648
   146         O2     13      ASP    OD1    146    -0.801400    16.0000   ; qtot  1.847
   147         O2     13      ASP    OD2    147    -0.801400    16.0000   ; qtot  1.045
   148          C     13      ASP      C    148     0.536600    12.0100   ; qtot  1.582
   149          O     13      ASP      O    149    -0.581900    16.0000   ; qtot  1.000
   150          N     14      LEU      N    150    -0.415700    14.0100   ; qtot  0.584
   151          H     14      LEU      H    151     0.271900     1.0080   ; qtot  0.856
   152        XC3     14      LEU     CA    152    -0.051800    12.0100   ; qtot  0.804
   153         H1     14      LEU     HA    153     0.092200     1.0080   ; qtot  0.897
   154         2C     14      LEU     CB    154    -0.110200    12.0100   ; qtot  0.786
   155         HC     14      LEU    HB2    155     0.045700     1.0080   ; qtot  0.832
   156         HC     14      LEU    HB3    156     0.045700     1.0080   ; qtot  0.878
   157         3C     14      LEU     CG    157     0.353100    12.0100   ; qtot  1.231
   158         HC     14      LEU     HG    158    -0.036100     1.0080   ; qtot  1.195
   159         CT     14      LEU    CD1    159    -0.412100    12.0100   ; qtot  0.783
   160         HC     14      LEU   HD11    160     0.100000     1.0080   ; qtot  0.883
   161         HC     14      LEU   HD12    161     0.100000     1.0080   ; qtot  0.983
   162         HC     14      LEU   HD13    162     0.100000     1.0080   ; qtot  1.083
   163         CT     14      LEU    CD2    163    -0.412100    12.0100   ; qtot  0.671
   164         HC     14      LEU   HD21    164     0.100000     1.0080   ; qtot  0.771
   165         HC     14      LEU   HD22    165     0.100000     1.0080   ; qtot  0.871
   166         HC     14      LEU   HD23    166     0.100000     1.0080   ; qtot  0.971
   167          C     14      LEU      C    167     0.597300    12.0100   ; qtot  1.568
   168          O     14      LEU      O    168    -0.567900    16.0000   ; qtot  1.000
   169          N     15      GLY      N    169    -0.415700    14.0100   ; qtot  0.584
   170          H     15      GLY      H    170     0.271900     1.0080   ; qtot  0.856
   171        XC7     15      GLY     CA    171    -0.025200    12.0100   ; qtot  0.831
   172         H1     15      GLY    HA2    172     0.069800     1.0080   ; qtot  0.901
   173         H1     15      GLY    HA3    173     0.069800     1.0080   ; qtot  0.971
   174          C     15      GLY      C    174     0.597300    12.0100   ; qtot  1.568
   175          O     15      GLY      O    175    -0.567900    16.0000   ; qtot  1.000
   176          N     16      GLU      N    176    -0.516300    14.0100   ; qtot  0.484
   177          H     16      GLU      H    177     0.293600     1.0080   ; qtot  0.777
   178        XC0     16      GLU     CA    178     0.039700    12.0100   ; qtot  0.817
   179         H1     16      GLU     HA    179     0.110500     1.0080   ; qtot  0.928
   180         2C     16      GLU     CB    180     0.056000    12.0100   ; qtot  0.984
   181         HC     16      GLU    HB2    181    -0.017300     1.0080   ; qtot  0.966
   182         HC     16      GLU    HB3    182    -0.017300     1.0080   ; qtot  0.949
   183         2C     16      GLU     CG    183     0.013600    12.0100   ; qtot  0.963
   184         HC     16      GLU    HG2    184    -0.042500     1.0080   ; qtot  0.920
   185         HC     16      GLU    HG3    185    -0.042500     1.0080   ; qtot  0.878
   186         CO     16      GLU     CD    186     0.805400    12.0100   ; qtot  1.683
   187         O2     16      GLU    OE1    187    -0.818800    16.0000   ; qtot  0.864
   188         O2     16      GLU    OE2    188    -0.818800    16.0000   ; qtot  0.045
   189          C     16      GLU      C    189     0.536600    12.0100   ; qtot  0.582
   190          O     16      GLU      O    190    -0.581900    16.0000   ; qtot  0.000
   191          N     17      GLU      N    191    -0.516300    14.0100   ; qtot -0.516
   192          H     17      GLU      H    192     0.293600     1.0080   ; qtot -0.223
   193        XC0     17      GLU     CA    193     0.039700    12.0100   ; qtot -0.183
   194         H1     17      GLU     HA    194     0.110500     1.0080   ; qtot -0.072
   195         2C     17      GLU     CB    195     0.056000    12.0100   ; qtot -0.016
   196         HC     17      GLU    HB2    196    -0.017300     1.0080   ; qtot -0.034
   197         HC     17      GLU    HB3    197    -0.017300     1.0080   ; qtot -0.051
   198         2C     17      GLU     CG    198     0.013600    12.0100   ; qtot -0.037
   199         HC     17      GLU    HG2    199    -0.042500     1.0080   ; qtot -0.080
   200         HC     17      GLU    HG3    200    -0.042500     1.0080   ; qtot -0.122
   201         CO     17      GLU     CD    201     0.805400    12.0100   ; qtot  0.683
   202         O2     17      GLU    OE1    202    -0.818800    16.0000   ; qtot -0.136
   203         O2     17      GLU    OE2    203    -0.818800    16.0000   ; qtot -0.955
   204          C     17      GLU      C    204     0.536600    12.0100   ; qtot -0.418
   205          O     17      GLU      O    205    -0.581900    16.0000   ; qtot -1.000
   206          N     18      ASN      N    206    -0.415700    14.0100   ; qtot -1.416
   207          H     18      ASN      H    207     0.271900     1.0080   ; qtot -1.144
   208        XC8     18      ASN     CA    208     0.014300    12.0100   ; qtot -1.129
   209         H1     18      ASN     HA    209     0.104800     1.0080   ; qtot -1.025
   210         2C     18      ASN     CB    210    -0.204100    12.0100   ; qtot -1.229
   211         HC     18      ASN    HB2    211     0.079700     1.0080   ; qtot -1.149
   212         HC     18      ASN    HB3    212     0.079700     1.0080   ; qtot -1.069
   213          C     18      ASN     CG    213     0.713000    12.0100   ; qtot -0.356
   214          O     18      ASN    OD1    214    -0.593100    16.0000   ; qtot -0.949
   215          N     18      ASN    ND2    215    -0.919100    14.0100   ; qtot -1.869
   216          H     18      ASN   HD21    216     0.419600     1.0080   ; qtot -1.449
   217          H     18      ASN   HD22    217     0.419600     1.0080   ; qtot -1.029
   218          C     18      ASN      C    218     0.597300    12.0100   ; qtot -0.432
   219          O     18      ASN      O    219    -0.567900    16.0000   ; qtot -1.000
   220          N     19      PHE      N    220    -0.415700    14.0100   ; qtot -1.416
   221          H     19      PHE      H    221     0.271900     1.0080   ; qtot -1.144
   222        XC3     19      PHE     CA    222    -0.002400    12.0100   ; qtot -1.146
   223         H1     19      PHE     HA    223     0.097800     1.0080   ; qtot -1.048
   224         CT     19      PHE     CB    224    -0.034300    12.0100   ; qtot -1.083
   225         HC     19      PHE    HB2    225     0.029500     1.0080   ; qtot -1.053
   226         HC     19      PHE    HB3    226     0.029500     1.0080   ; qtot -1.024
   227         CA     19      PHE     CG    227     0.011800    12.0100   ; qtot -1.012
   228         CA     19      PHE    CD1    228    -0.125600    12.0100   ; qtot -1.137
   229         HA     19      PHE    HD1    229     0.133000     1.0080   ; qtot -1.004
   230         CA     19      PHE    CE1    230    -0.170400    12.0100   ; qtot -1.175
   231         HA     19      PHE    HE1    231     0.143000     1.0080   ; qtot -1.032
   232         CA     19      PHE     CZ    232    -0.107200    12.0100   ; qtot -1.139
   233         HA     19      PHE     HZ    233     0.129700     1.0080   ; qtot -1.009
   234         CA     19      PHE    CE2    234    -0.170400    12.0100   ; qtot -1.180
   235         HA     19      PHE    HE2    235     0.143000     1.0080   ; qtot -1.037
   236         CA     19      PHE    CD2    236    -0.125600    12.0100   ; qtot -1.162
   237         HA     19      PHE    HD2    237     0.133000     1.0080   ; qtot -1.029
   238          C     19      PHE      C    238     0.597300    12.0100   ; qtot -0.432
   239          O     19      PHE      O    239    -0.567900    16.0000   ; qtot -1.000
   240          N     20      LYS      N    240    -0.347900    14.0100   ; qtot -1.348
   241          H     20      LYS      H    241     0.274700     1.0080   ; qtot -1.073
   242        XC5     20      LYS     CA    242    -0.240000    12.0100   ; qtot -1.313
   243         H1     20      LYS     HA    243     0.142600     1.0080   ; qtot -1.171
   244         C8     20      LYS     CB    244    -0.009400    12.0100   ; qtot -1.180
   245         HC     20      LYS    HB2    245     0.036200     1.0080   ; qtot -1.144
   246         HC     20      LYS    HB3    246     0.036200     1.0080   ; qtot -1.108
   247         C8     20      LYS     CG    247     0.018700    12.0100   ; qtot -1.089
   248         HC     20      LYS    HG2    248     0.010300     1.0080   ; qtot -1.079
   249         HC     20      LYS    HG3    249     0.010300     1.0080   ; qtot -1.068
   250         C8     20      LYS     CD    250    -0.047900    12.0100   ; qtot -1.116
   251         HC     20      LYS    HD2    251     0.062100     1.0080   ; qtot -1.054
   252         HC     20      LYS    HD3    252     0.062100     1.0080   ; qtot -0.992
   253         C8     20      LYS     CE    253    -0.014300    12.0100   ; qtot -1.006
   254         HP     20      LYS    HE2    254     0.113500     1.0080   ; qtot -0.893
   255         HP     20      LYS    HE3    255     0.113500     1.0080   ; qtot -0.779
   256         N3     20      LYS     NZ    256    -0.385400    14.0100   ; qtot -1.165
   257          H     20      LYS    HZ1    257     0.340000     1.0080   ; qtot -0.825
   258          H     20      LYS    HZ2    258     0.340000     1.0080   ; qtot -0.485
   259          H     20      LYS    HZ3    259     0.340000     1.0080   ; qtot -0.145
   260          C     20      LYS      C    260     0.734100    12.0100   ; qtot  0.589
   261          O     20      LYS      O    261    -0.589400    16.0000   ; qtot  0.000
   262          N     21      ALA      N    262    -0.415700    14.0100   ; qtot -0.416
   263          H     21      ALA      H    263     0.271900     1.0080   ; qtot -0.144
   264        XC2     21      ALA     CA    264     0.033700    12.0100   ; qtot -0.110
   265         H1     21      ALA     HA    265     0.082300     1.0080   ; qtot -0.028
   266         CT     21      ALA     CB    266    -0.182500    12.0100   ; qtot -0.210
   267         HC     21      ALA    HB1    267     0.060300     1.0080   ; qtot -0.150
   268         HC     21      ALA    HB2    268     0.060300     1.0080   ; qtot -0.090
   269         HC     21      ALA    HB3    269     0.060300     1.0080   ; qtot -0.029
   270          C     21      ALA      C    270     0.597300    12.0100   ; qtot  0.568
   271          O     21      ALA      O    271    -0.567900    16.0000   ; qtot  0.000
   272          N     22      LEU      N    272    -0.415700    14.0100   ; qtot -0.416
   273          H     22      LEU      H    273     0.271900     1.0080   ; qtot -0.144
   274        XC3     22      LEU     CA    274    -0.051800    12.0100   ; qtot -0.196
   275         H1     22      LEU     HA    275     0.092200     1.0080   ; qtot -0.103
   276         2C     22      LEU     CB    276    -0.110200    12.0100   ; qtot -0.214
   277         HC     22      LEU    HB2    277     0.045700     1.0080   ; qtot -0.168
   278         HC     22      LEU    HB3    278     0.045700     1.0080   ; qtot -0.122
   279         3C     22      LEU     CG    279     0.353100    12.0100   ; qtot  0.231
   280         HC     22      LEU     HG    280    -0.036100     1.0080   ; qtot  0.195
   281         CT     22      LEU    CD1    281    -0.412100    12.0100   ; qtot -0.217
   282         HC     22      LEU   HD11    282     0.100000     1.0080   ; qtot -0.117
   283         HC     22      LEU   HD12    283     0.100000     1.0080   ; qtot -0.017
   284         HC     22      LEU   HD13    284     0.100000     1.0080   ; qtot  0.083
   285         CT     22      LEU    CD2    285    -0.412100    12.0100   ; qtot -0.329
   286         HC     22      LEU   HD21    286     0.100000     1.0080   ; qtot -0.229
   287         HC     22      LEU   HD22    287     0.100000     1.0080   ; qtot -0.129
   288         HC     22      LEU   HD23    288     0.100000     1.0080   ; qtot -0.029
   289          C     22      LEU      C    289     0.597300    12.0100   ; qtot  0.568
   290          O     22      LEU      O    290    -0.567900    16.0000   ; qtot  0.000
   291          N     23      VAL      N    291    -0.415700    14.0100   ; qtot -0.416
   292          H     23      VAL      H    292     0.271900     1.0080   ; qtot -0.144
   293        XC1     23      VAL     CA    293    -0.087500    12.0100   ; qtot -0.231
   294         H1     23      VAL     HA    294     0.096900     1.0080   ; qtot -0.134
   295         3C     23      VAL     CB    295     0.298500    12.0100   ; qtot  0.164
   296         HC     23      VAL     HB    296    -0.029700     1.0080   ; qtot  0.134
   297         CT     23      VAL    CG1    297    -0.319200    12.0100   ; qtot -0.185
   298         HC     23      VAL   HG11    298     0.079100     1.0080   ; qtot -0.106
   299         HC     23      VAL   HG12    299     0.079100     1.0080   ; qtot -0.027
   300         HC     23      VAL   HG13    300     0.079100     1.0080   ; qtot  0.053
   301         CT     23      VAL    CG2    301    -0.319200    12.0100   ; qtot -0.267
   302         HC     23      VAL   HG21    302     0.079100     1.0080   ; qtot -0.188
   303         HC     23      VAL   HG22    303     0.079100     1.0080   ; qtot -0.108
   304         HC     23      VAL   HG23    304     0.079100     1.0080   ; qtot -0.029
   305          C     23      VAL      C    305     0.597300    12.0100   ; qtot  0.568
   306          O     23      VAL      O    306    -0.567900    16.0000   ; qtot  0.000
   307          N     24      LEU      N    307    -0.415700    14.0100   ; qtot -0.416
   308          H     24      LEU      H    308     0.271900     1.0080   ; qtot -0.144
   309        XC3     24      LEU     CA    309    -0.051800    12.0100   ; qtot -0.196
   310         H1     24      LEU     HA    310     0.092200     1.0080   ; qtot -0.103
   311         2C     24      LEU     CB    311    -0.110200    12.0100   ; qtot -0.214
   312         HC     24      LEU    HB2    312     0.045700     1.0080   ; qtot -0.168
   313         HC     24      LEU    HB3    313     0.045700     1.0080   ; qtot -0.122
   314         3C     24      LEU     CG    314     0.353100    12.0100   ; qtot  0.231
   315         HC     24      LEU     HG    315    -0.036100     1.0080   ; qtot  0.195
   316         CT     24      LEU    CD1    316    -0.412100    12.0100   ; qtot -0.217
   317         HC     24      LEU   HD11    317     0.100000     1.0080   ; qtot -0.117
   318         HC     24      LEU   HD12    318     0.100000     1.0080   ; qtot -0.017
   319         HC     24      LEU   HD13    319     0.100000     1.0080   ; qtot  0.083
   320         CT     24      LEU    CD2    320    -0.412100    12.0100   ; qtot -0.329
   321         HC     24      LEU   HD21    321     0.100000     1.0080   ; qtot -0.229
   322         HC     24      LEU   HD22    322     0.100000     1.0080   ; qtot -0.129
   323         HC     24      LEU   HD23    323     0.100000     1.0080   ; qtot -0.029
   324          C     24      LEU      C    324     0.597300    12.0100   ; qtot  0.568
   325          O     24      LEU      O    325    -0.567900    16.0000   ; qtot  0.000
   326          N     25      ILE      N    326    -0.415700    14.0100   ; qtot -0.416
   327          H     25      ILE      H    327     0.271900     1.0080   ; qtot -0.144
   328        XC1     25      ILE     CA    328    -0.059700    12.0100   ; qtot -0.203
   329         H1     25      ILE     HA    329     0.086900     1.0080   ; qtot -0.117
   330         3C     25      ILE     CB    330     0.130300    12.0100   ; qtot  0.014
   331         HC     25      ILE     HB    331     0.018700     1.0080   ; qtot  0.032
   332         CT     25      ILE    CG2    332    -0.320400    12.0100   ; qtot -0.288
   333         HC     25      ILE   HG21    333     0.088200     1.0080   ; qtot -0.200
   334         HC     25      ILE   HG22    334     0.088200     1.0080   ; qtot -0.112
   335         HC     25      ILE   HG23    335     0.088200     1.0080   ; qtot -0.023
   336         2C     25      ILE    CG1    336    -0.043000    12.0100   ; qtot -0.066
   337         HC     25      ILE   HG12    337     0.023600     1.0080   ; qtot -0.043
   338         HC     25      ILE   HG13    338     0.023600     1.0080   ; qtot -0.019
   339         CT     25      ILE    CD1    339    -0.066000    12.0100   ; qtot -0.085
   340         HC     25      ILE   HD11    340     0.018600     1.0080   ; qtot -0.067
   341         HC     25      ILE   HD12    341     0.018600     1.0080   ; qtot -0.048
   342         HC     25      ILE   HD13    342     0.018600     1.0080   ; qtot -0.029
   343          C     25      ILE      C    343     0.597300    12.0100   ; qtot  0.568
   344          O     25      ILE      O    344    -0.567900    16.0000   ; qtot  0.000
   345          N     26      ALA      N    345    -0.415700    14.0100   ; qtot -0.416
   346          H     26      ALA      H    346     0.271900     1.0080   ; qtot -0.144
   347        XC2     26      ALA     CA    347     0.033700    12.0100   ; qtot -0.110
   348         H1     26      ALA     HA    348     0.082300     1.0080   ; qtot -0.028
   349         CT     26      ALA     CB    349    -0.182500    12.0100   ; qtot -0.210
   350         HC     26      ALA    HB1    350     0.060300     1.0080   ; qtot -0.150
   351         HC     26      ALA    HB2    351     0.060300     1.0080   ; qtot -0.090
   352         HC     26      ALA    HB3    352     0.060300     1.0080   ; qtot -0.029
   353          C     26      ALA      C    353     0.597300    12.0100   ; qtot  0.568
   354          O     26      ALA      O    354    -0.567900    16.0000   ; qtot  0.000
   355          N     27      PHE      N    355    -0.415700    14.0100   ; qtot -0.416
   356          H     27      PHE      H    356     0.271900     1.0080   ; qtot -0.144
   357        XC3     27      PHE     CA    357    -0.002400    12.0100   ; qtot -0.146
   358         H1     27      PHE     HA    358     0.097800     1.0080   ; qtot -0.048
   359         CT     27      PHE     CB    359    -0.034300    12.0100   ; qtot -0.083
   360         HC     27      PHE    HB2    360     0.029500     1.0080   ; qtot -0.053
   361         HC     27      PHE    HB3    361     0.029500     1.0080   ; qtot -0.024
   362         CA     27      PHE     CG    362     0.011800    12.0100   ; qtot -0.012
   363         CA     27      PHE    CD1    363    -0.125600    12.0100   ; qtot -0.137
   364         HA     27      PHE    HD1    364     0.133000     1.0080   ; qtot -0.004
   365         CA     27      PHE    CE1    365    -0.170400    12.0100   ; qtot -0.175
   366         HA     27      PHE    HE1    366     0.143000     1.0080   ; qtot -0.032
   367         CA     27      PHE     CZ    367    -0.107200    12.0100   ; qtot -0.139
   368         HA     27      PHE     HZ    368     0.129700     1.0080   ; qtot -0.009
   369         CA     27      PHE    CE2    369    -0.170400    12.0100   ; qtot -0.180
   370         HA     27      PHE    HE2    370     0.143000     1.0080   ; qtot -0.037
   371         CA     27      PHE    CD2    371    -0.125600    12.0100   ; qtot -0.162
   372         HA     27      PHE    HD2    372     0.133000     1.0080   ; qtot -0.029
   373          C     27      PHE      C    373     0.597300    12.0100   ; qtot  0.568
   374          O     27      PHE      O    374    -0.567900    16.0000   ; qtot  0.000
   375          N     28      ALA      N    375    -0.415700    14.0100   ; qtot -0.416
   376          H     28      ALA      H    376     0.271900     1.0080   ; qtot -0.144
   377        XC2     28      ALA     CA    377     0.033700    12.0100   ; qtot -0.110
   378         H1     28      ALA     HA    378     0.082300     1.0080   ; qtot -0.028
   379         CT     28      ALA     CB    379    -0.182500    12.0100   ; qtot -0.210
   380         HC     28      ALA    HB1    380     0.060300     1.0080   ; qtot -0.150
   381         HC     28      ALA    HB2    381     0.060300     1.0080   ; qtot -0.090
   382         HC     28      ALA    HB3    382     0.060300     1.0080   ; qtot -0.029
   383          C     28      ALA      C    383     0.597300    12.0100   ; qtot  0.568
   384          O     28      ALA      O    384    -0.567900    16.0000   ; qtot  0.000
   385          N     29      GLN      N    385    -0.415700    14.0100   ; qtot -0.416
   386          H     29      GLN      H    386     0.271900     1.0080   ; qtot -0.144
   387        XC9     29      GLN     CA    387    -0.003100    12.0100   ; qtot -0.147
   388         H1     29      GLN     HA    388     0.085000     1.0080   ; qtot -0.062
   389         2C     29      GLN     CB    389    -0.003600    12.0100   ; qtot -0.065
   390         HC     29      GLN    HB2    390     0.017100     1.0080   ; qtot -0.048
   391         HC     29      GLN    HB3    391     0.017100     1.0080   ; qtot -0.031
   392         2C     29      GLN     CG    392    -0.064500    12.0100   ; qtot -0.096
   393         HC     29      GLN    HG2    393     0.035200     1.0080   ; qtot -0.061
   394         HC     29      GLN    HG3    394     0.035200     1.0080   ; qtot -0.025
   395          C     29      GLN     CD    395     0.695100    12.0100   ; qtot  0.670
   396          O     29      GLN    OE1    396    -0.608600    16.0000   ; qtot  0.061
   397          N     29      GLN    NE2    397    -0.940700    14.0100   ; qtot -0.880
   398          H     29      GLN   HE21    398     0.425100     1.0080   ; qtot -0.454
   399          H     29      GLN   HE22    399     0.425100     1.0080   ; qtot -0.029
   400          C     29      GLN      C    400     0.597300    12.0100   ; qtot  0.568
   401          O     29      GLN      O    401    -0.567900    16.0000   ; qtot  0.000
   402          N     30      TYR      N    402    -0.415700    14.0100   ; qtot -0.416
   403          H     30      TYR      H    403     0.271900     1.0080   ; qtot -0.144
   404        XC3     30      TYR     CA    404    -0.001400    12.0100   ; qtot -0.145
   405         H1     30      TYR     HA    405     0.087600     1.0080   ; qtot -0.058
   406         CT     30      TYR     CB    406    -0.015200    12.0100   ; qtot -0.073
   407         HC     30      TYR    HB2    407     0.029500     1.0080   ; qtot -0.043
   408         HC     30      TYR    HB3    408     0.029500     1.0080   ; qtot -0.014
   409         CA     30      TYR     CG    409    -0.001100    12.0100   ; qtot -0.015
   410         CA     30      TYR    CD1    410    -0.190600    12.0100   ; qtot -0.205
   411         HA     30      TYR    HD1    411     0.169900     1.0080   ; qtot -0.036
   412         CA     30      TYR    CE1    412    -0.234100    12.0100   ; qtot -0.270
   413         HA     30      TYR    HE1    413     0.165600     1.0080   ; qtot -0.104
   414          C     30      TYR     CZ    414     0.322600    12.0100   ; qtot  0.219
   415         OH     30      TYR     OH    415    -0.557900    16.0000   ; qtot -0.339
   416         HO     30      TYR     HH    416     0.399200     1.0080   ; qtot  0.060
   417         CA     30      TYR    CE2    417    -0.234100    12.0100   ; qtot -0.174
   418         HA     30      TYR    HE2    418     0.165600     1.0080   ; qtot -0.009
   419         CA     30      TYR    CD2    419    -0.190600    12.0100   ; qtot -0.199
   420         HA     30      TYR    HD2    420     0.169900     1.0080   ; qtot -0.029
   421          C     30      TYR      C    421     0.597300    12.0100   ; qtot  0.568
   422          O     30      TYR      O    422    -0.567900    16.0000   ; qtot  0.000
   423          N     31      LEU      N    423    -0.415700    14.0100   ; qtot -0.416
   424          H     31      LEU      H    424     0.271900     1.0080   ; qtot -0.144
   425        XC3     31      LEU     CA    425    -0.051800    12.0100   ; qtot -0.196
   426         H1     31      LEU     HA    426     0.092200     1.0080   ; qtot -0.103
   427         2C     31      LEU     CB    427    -0.110200    12.0100   ; qtot -0.214
   428         HC     31      LEU    HB2    428     0.045700     1.0080   ; qtot -0.168
   429         HC     31      LEU    HB3    429     0.045700     1.0080   ; qtot -0.122
   430         3C     31      LEU     CG    430     0.353100    12.0100   ; qtot  0.231
   431         HC     31      LEU     HG    431    -0.036100     1.0080   ; qtot  0.195
   432         CT     31      LEU    CD1    432    -0.412100    12.0100   ; qtot -0.217
   433         HC     31      LEU   HD11    433     0.100000     1.0080   ; qtot -0.117
   434         HC     31      LEU   HD12    434     0.100000     1.0080   ; qtot -0.017
   435         HC     31      LEU   HD13    435     0.100000     1.0080   ; qtot  0.083
   436         CT     31      LEU    CD2    436    -0.412100    12.0100   ; qtot -0.329
   437         HC     31      LEU   HD21    437     0.100000     1.0080   ; qtot -0.229
   438         HC     31      LEU   HD22    438     0.100000     1.0080   ; qtot -0.129
   439         HC     31      LEU   HD23    439     0.100000     1.0080   ; qtot -0.029
   440          C     31      LEU      C    440     0.597300    12.0100   ; qtot  0.568
   441          O     31      LEU      O    441    -0.567900    16.0000   ; qtot  0.000
   442          N     32      GLN      N    442    -0.415700    14.0100   ; qtot -0.416
   443          H     32      GLN      H    443     0.271900     1.0080   ; qtot -0.144
   444        XC9     32      GLN     CA    444    -0.003100    12.0100   ; qtot -0.147
   445         H1     32      GLN     HA    445     0.085000     1.0080   ; qtot -0.062
   446         2C     32      GLN     CB    446    -0.003600    12.0100   ; qtot -0.065
   447         HC     32      GLN    HB2    447     0.017100     1.0080   ; qtot -0.048
   448         HC     32      GLN    HB3    448     0.017100     1.0080   ; qtot -0.031
   449         2C     32      GLN     CG    449    -0.064500    12.0100   ; qtot -0.096
   450         HC     32      GLN    HG2    450     0.035200     1.0080   ; qtot -0.061
   451         HC     32      GLN    HG3    451     0.035200     1.0080   ; qtot -0.025
   452          C     32      GLN     CD    452     0.695100    12.0100   ; qtot  0.670
   453          O     32      GLN    OE1    453    -0.608600    16.0000   ; qtot  0.061
   454          N     32      GLN    NE2    454    -0.940700    14.0100   ; qtot -0.880
   455          H     32      GLN   HE21    455     0.425100     1.0080   ; qtot -0.454
   456          H     32      GLN   HE22    456     0.425100     1.0080   ; qtot -0.029
   457          C     32      GLN      C    457     0.597300    12.0100   ; qtot  0.568
   458          O     32      GLN      O    458    -0.567900    16.0000   ; qtot  0.000
   459          N     33      GLN      N    459    -0.415700    14.0100   ; qtot -0.416
   460          H     33      GLN      H    460     0.271900     1.0080   ; qtot -0.144
   461        XC9     33      GLN     CA    461    -0.003100    12.0100   ; qtot -0.147
   462         H1     33      GLN     HA    462     0.085000     1.0080   ; qtot -0.062
   463         2C     33      GLN     CB    463    -0.003600    12.0100   ; qtot -0.065
   464         HC     33      GLN    HB2    464     0.017100     1.0080   ; qtot -0.048
   465         HC     33      GLN    HB3    465     0.017100     1.0080   ; qtot -0.031
   466         2C     33      GLN     CG    466    -0.064500    12.0100   ; qtot -0.096
   467         HC     33      GLN    HG2    467     0.035200     1.0080   ; qtot -0.061
   468         HC     33      GLN    HG3    468     0.035200     1.0080   ; qtot -0.025
   469          C     33      GLN     CD    469     0.695100    12.0100   ; qtot  0.670
   470          O     33      GLN    OE1    470    -0.608600    16.0000   ; qtot  0.061
   471          N     33      GLN    NE2    471    -0.940700    14.0100   ; qtot -0.880
   472          H     33      GLN   HE21    472     0.425100     1.0080   ; qtot -0.454
   473          H     33      GLN   HE22    473     0.425100     1.0080   ; qtot -0.029
   474          C     33      GLN      C    474     0.597300    12.0100   ; qtot  0.568
   475          O     33      GLN      O    475    -0.567900    16.0000   ; qtot  0.000
   476          N     34      CYS      N    476    -0.415700    14.0100   ; qtot -0.416
   477          H     34      CYS      H    477     0.271900     1.0080   ; qtot -0.144
   478       XC10     34      CYS     CA    478     0.021300    12.0100   ; qtot -0.122
   479         H1     34      CYS     HA    479     0.112400     1.0080   ; qtot -0.010
   480         2C     34      CYS     CB    480    -0.123100    12.0100   ; qtot -0.133
   481         H1     34      CYS    HB2    481     0.111200     1.0080   ; qtot -0.022
   482         H1     34      CYS    HB3    482     0.111200     1.0080   ; qtot  0.089
   483         SH     34      CYS     SG    483    -0.311900    32.0600   ; qtot -0.223
   484         HS     34      CYS     HG    484     0.193300     1.0080   ; qtot -0.029
   485          C     34      CYS      C    485     0.597300    12.0100   ; qtot  0.568
   486          O     34      CYS      O    486    -0.567900    16.0000   ; qtot  0.000
   487          N     35      PRO      N    487    -0.254800    14.0100   ; qtot -0.255
   488         CT     35      PRO     CD    488     0.019200    12.0100   ; qtot -0.236
   489         H1     35      PRO    HD2    489     0.039100     1.0080   ; qtot -0.196
   490         H1     35      PRO    HD3    490     0.039100     1.0080   ; qtot -0.157
   491         CT     35      PRO     CG    491     0.018900    12.0100   ; qtot -0.138
   492         HC     35      PRO    HG2    492     0.021300     1.0080   ; qtot -0.117
   493         HC     35      PRO    HG3    493     0.021300     1.0080   ; qtot -0.096
   494         CT     35      PRO     CB    494    -0.007000    12.0100   ; qtot -0.103
   495         HC     35      PRO    HB2    495     0.025300     1.0080   ; qtot -0.078
   496         HC     35      PRO    HB3    496     0.025300     1.0080   ; qtot -0.052
   497       XC11     35      PRO     CA    497    -0.026600    12.0100   ; qtot -0.079
   498         H1     35      PRO     HA    498     0.064100     1.0080   ; qtot -0.015
   499          C     35      PRO      C    499     0.589600    12.0100   ; qtot  0.575
   500          O     35      PRO      O    500    -0.574800    16.0000   ; qtot  0.000
   501          N     36      PHE      N    501    -0.415700    14.0100   ; qtot -0.416
   502          H     36      PHE      H    502     0.271900     1.0080   ; qtot -0.144
   503        XC3     36      PHE     CA    503    -0.002400    12.0100   ; qtot -0.146
   504         H1     36      PHE     HA    504     0.097800     1.0080   ; qtot -0.048
   505         CT     36      PHE     CB    505    -0.034300    12.0100   ; qtot -0.083
   506         HC     36      PHE    HB2    506     0.029500     1.0080   ; qtot -0.053
   507         HC     36      PHE    HB3    507     0.029500     1.0080   ; qtot -0.024
   508         CA     36      PHE     CG    508     0.011800    12.0100   ; qtot -0.012
   509         CA     36      PHE    CD1    509    -0.125600    12.0100   ; qtot -0.137
   510         HA     36      PHE    HD1    510     0.133000     1.0080   ; qtot -0.004
   511         CA     36      PHE    CE1    511    -0.170400    12.0100   ; qtot -0.175
   512         HA     36      PHE    HE1    512     0.143000     1.0080   ; qtot -0.032
   513         CA     36      PHE     CZ    513    -0.107200    12.0100   ; qtot -0.139
   514         HA     36      PHE     HZ    514     0.129700     1.0080   ; qtot -0.009
   515         CA     36      PHE    CE2    515    -0.170400    12.0100   ; qtot -0.180
   516         HA     36      PHE    HE2    516     0.143000     1.0080   ; qtot -0.037
   517         CA     36      PHE    CD2    517    -0.125600    12.0100   ; qtot -0.162
   518         HA     36      PHE    HD2    518     0.133000     1.0080   ; qtot -0.029
   519          C     36      PHE      C    519     0.597300    12.0100   ; qtot  0.568
   520          O     36      PHE      O    520    -0.567900    16.0000   ; qtot  0.000
   521          N     37      GLU      N    521    -0.516300    14.0100   ; qtot -0.516
   522          H     37      GLU      H    522     0.293600     1.0080   ; qtot -0.223
   523        XC0     37      GLU     CA    523     0.039700    12.0100   ; qtot -0.183
   524         H1     37      GLU     HA    524     0.110500     1.0080   ; qtot -0.072
   525         2C     37      GLU     CB    525     0.056000    12.0100   ; qtot -0.016
   526         HC     37      GLU    HB2    526    -0.017300     1.0080   ; qtot -0.034
   527         HC     37      GLU    HB3    527    -0.017300     1.0080   ; qtot -0.051
   528         2C     37      GLU     CG    528     0.013600    12.0100   ; qtot -0.037
   529         HC     37      GLU    HG2    529    -0.042500     1.0080   ; qtot -0.080
   530         HC     37      GLU    HG3    530    -0.042500     1.0080   ; qtot -0.122
   531         CO     37      GLU     CD    531     0.805400    12.0100   ; qtot  0.683
   532         O2     37      GLU    OE1    532    -0.818800    16.0000   ; qtot -0.136
   533         O2     37      GLU    OE2    533    -0.818800    16.0000   ; qtot -0.955
   534          C     37      GLU      C    534     0.536600    12.0100   ; qtot -0.418
   535          O     37      GLU      O    535    -0.581900    16.0000   ; qtot -1.000
   536          N     38      ASP      N    536    -0.516300    14.0100   ; qtot -1.516
   537          H     38      ASP      H    537     0.293600     1.0080   ; qtot -1.223
   538       XC12     38      ASP     CA    538     0.038100    12.0100   ; qtot -1.185
   539         H1     38      ASP     HA    539     0.088000     1.0080   ; qtot -1.097
   540         2C     38      ASP     CB    540    -0.030300    12.0100   ; qtot -1.127
   541         HC     38      ASP    HB2    541    -0.012200     1.0080   ; qtot -1.139
   542         HC     38      ASP    HB3    542    -0.012200     1.0080   ; qtot -1.151
   543         CO     38      ASP     CG    543     0.799400    12.0100   ; qtot -0.352
   544         O2     38      ASP    OD1    544    -0.801400    16.0000   ; qtot -1.153
   545         O2     38      ASP    OD2    545    -0.801400    16.0000   ; qtot -1.955
   546          C     38      ASP      C    546     0.536600    12.0100   ; qtot -1.418
   547          O     38      ASP      O    547    -0.581900    16.0000   ; qtot -2.000
   548          N     39      HID      N    548    -0.415700    14.0100   ; qtot -2.416
   549          H     39      HID      H    549     0.271900     1.0080   ; qtot -2.144
   550        XC3     39      HID     CA    550     0.018800    12.0100   ; qtot -2.125
   551         H1     39      HID     HA    551     0.088100     1.0080   ; qtot -2.037
   552         CT     39      HID     CB    552    -0.046200    12.0100   ; qtot -2.083
   553         HC     39      HID    HB2    553     0.040200     1.0080   ; qtot -2.043
   554         HC     39      HID    HB3    554     0.040200     1.0080   ; qtot -2.003
   555         CC     39      HID     CG    555    -0.026600    12.0100   ; qtot -2.029
   556         NA     39      HID    ND1    556    -0.381100    14.0100   ; qtot -2.410
   557          H     39      HID    HD1    557     0.364900     1.0080   ; qtot -2.045
   558         CR     39      HID    CE1    558     0.205700    12.0100   ; qtot -1.840
   559         H5     39      HID    HE1    559     0.139200     1.0080   ; qtot -1.701
   560         NB     39      HID    NE2    560    -0.572700    14.0100   ; qtot -2.273
   561         CV     39      HID    CD2    561     0.129200    12.0100   ; qtot -2.144
   562         H4     39      HID    HD2    562     0.114700     1.0080   ; qtot -2.029
   563          C     39      HID      C    563     0.597300    12.0100   ; qtot -1.432
   564          O     39      HID      O    564    -0.567900    16.0000   ; qtot -2.000
   565          N     40      VAL      N    565    -0.415700    14.0100   ; qtot -2.416
   566          H     40      VAL      H    566     0.271900     1.0080   ; qtot -2.144
   567        XC1     40      VAL     CA    567    -0.087500    12.0100   ; qtot -2.231
   568         H1     40      VAL     HA    568     0.096900     1.0080   ; qtot -2.134
   569         3C     40      VAL     CB    569     0.298500    12.0100   ; qtot -1.836
   570         HC     40      VAL     HB    570    -0.029700     1.0080   ; qtot -1.866
   571         CT     40      VAL    CG1    571    -0.319200    12.0100   ; qtot -2.185
   572         HC     40      VAL   HG11    572     0.079100     1.0080   ; qtot -2.106
   573         HC     40      VAL   HG12    573     0.079100     1.0080   ; qtot -2.027
   574         HC     40      VAL   HG13    574     0.079100     1.0080   ; qtot -1.947
   575         CT     40      VAL    CG2    575    -0.319200    12.0100   ; qtot -2.267
   576         HC     40      VAL   HG21    576     0.079100     1.0080   ; qtot -2.188
   577         HC     40      VAL   HG22    577     0.079100     1.0080   ; qtot -2.108
   578         HC     40      VAL   HG23    578     0.079100     1.0080   ; qtot -2.029
   579          C     40      VAL      C    579     0.597300    12.0100   ; qtot -1.432
   580          O     40      VAL      O    580    -0.567900    16.0000   ; qtot -2.000
   581          N     41      LYS      N    581    -0.347900    14.0100   ; qtot -2.348
   582          H     41      LYS      H    582     0.274700     1.0080   ; qtot -2.073
   583        XC5     41      LYS     CA    583    -0.240000    12.0100   ; qtot -2.313
   584         H1     41      LYS     HA    584     0.142600     1.0080   ; qtot -2.171
   585         C8     41      LYS     CB    585    -0.009400    12.0100   ; qtot -2.180
   586         HC     41      LYS    HB2    586     0.036200     1.0080   ; qtot -2.144
   587         HC     41      LYS    HB3    587     0.036200     1.0080   ; qtot -2.108
   588         C8     41      LYS     CG    588     0.018700    12.0100   ; qtot -2.089
   589         HC     41      LYS    HG2    589     0.010300     1.0080   ; qtot -2.079
   590         HC     41      LYS    HG3    590     0.010300     1.0080   ; qtot -2.068
   591         C8     41      LYS     CD    591    -0.047900    12.0100   ; qtot -2.116
   592         HC     41      LYS    HD2    592     0.062100     1.0080   ; qtot -2.054
   593         HC     41      LYS    HD3    593     0.062100     1.0080   ; qtot -1.992
   594         C8     41      LYS     CE    594    -0.014300    12.0100   ; qtot -2.006
   595         HP     41      LYS    HE2    595     0.113500     1.0080   ; qtot -1.893
   596         HP     41      LYS    HE3    596     0.113500     1.0080   ; qtot -1.779
   597         N3     41      LYS     NZ    597    -0.385400    14.0100   ; qtot -2.165
   598          H     41      LYS    HZ1    598     0.340000     1.0080   ; qtot -1.825
   599          H     41      LYS    HZ2    599     0.340000     1.0080   ; qtot -1.485
   600          H     41      LYS    HZ3    600     0.340000     1.0080   ; qtot -1.145
   601          C     41      LYS      C    601     0.734100    12.0100   ; qtot -0.411
   602          O     41      LYS      O    602    -0.589400    16.0000   ; qtot -1.000
   603          N     42      LEU      N    603    -0.415700    14.0100   ; qtot -1.416
   604          H     42      LEU      H    604     0.271900     1.0080   ; qtot -1.144
   605        XC3     42      LEU     CA    605    -0.051800    12.0100   ; qtot -1.196
   606         H1     42      LEU     HA    606     0.092200     1.0080   ; qtot -1.103
   607         2C     42      LEU     CB    607    -0.110200    12.0100   ; qtot -1.214
   608         HC     42      LEU    HB2    608     0.045700     1.0080   ; qtot -1.168
   609         HC     42      LEU    HB3    609     0.045700     1.0080   ; qtot -1.122
   610         3C     42      LEU     CG    610     0.353100    12.0100   ; qtot -0.769
   611         HC     42      LEU     HG    611    -0.036100     1.0080   ; qtot -0.805
   612         CT     42      LEU    CD1    612    -0.412100    12.0100   ; qtot -1.217
   613         HC     42      LEU   HD11    613     0.100000     1.0080   ; qtot -1.117
   614         HC     42      LEU   HD12    614     0.100000     1.0080   ; qtot -1.017
   615         HC     42      LEU   HD13    615     0.100000     1.0080   ; qtot -0.917
   616         CT     42      LEU    CD2    616    -0.412100    12.0100   ; qtot -1.329
   617         HC     42      LEU   HD21    617     0.100000     1.0080   ; qtot -1.229
   618         HC     42      LEU   HD22    618     0.100000     1.0080   ; qtot -1.129
   619         HC     42      LEU   HD23    619     0.100000     1.0080   ; qtot -1.029
   620          C     42      LEU      C    620     0.597300    12.0100   ; qtot -0.432
   621          O     42      LEU      O    621    -0.567900    16.0000   ; qtot -1.000
   622          N     43      VAL      N    622    -0.415700    14.0100   ; qtot -1.416
   623          H     43      VAL      H    623     0.271900     1.0080   ; qtot -1.144
   624        XC1     43      VAL     CA    624    -0.087500    12.0100   ; qtot -1.231
   625         H1     43      VAL     HA    625     0.096900     1.0080   ; qtot -1.134
   626         3C     43      VAL     CB    626     0.298500    12.0100   ; qtot -0.836
   627         HC     43      VAL     HB    627    -0.029700     1.0080   ; qtot -0.866
   628         CT     43      VAL    CG1    628    -0.319200    12.0100   ; qtot -1.185
   629         HC     43      VAL   HG11    629     0.079100     1.0080   ; qtot -1.106
   630         HC     43      VAL   HG12    630     0.079100     1.0080   ; qtot -1.027
   631         HC     43      VAL   HG13    631     0.079100     1.0080   ; qtot -0.947
   632         CT     43      VAL    CG2    632    -0.319200    12.0100   ; qtot -1.267
   633         HC     43      VAL   HG21    633     0.079100     1.0080   ; qtot -1.188
   634         HC     43      VAL   HG22    634     0.079100     1.0080   ; qtot -1.108
   635         HC     43      VAL   HG23    635     0.079100     1.0080   ; qtot -1.029
   636          C     43      VAL      C    636     0.597300    12.0100   ; qtot -0.432
   637          O     43      VAL      O    637    -0.567900    16.0000   ; qtot -1.000
   638          N     44      ASN      N    638    -0.415700    14.0100   ; qtot -1.416
   639          H     44      ASN      H    639     0.271900     1.0080   ; qtot -1.144
   640        XC8     44      ASN     CA    640     0.014300    12.0100   ; qtot -1.129
   641         H1     44      ASN     HA    641     0.104800     1.0080   ; qtot -1.025
   642         2C     44      ASN     CB    642    -0.204100    12.0100   ; qtot -1.229
   643         HC     44      ASN    HB2    643     0.079700     1.0080   ; qtot -1.149
   644         HC     44      ASN    HB3    644     0.079700     1.0080   ; qtot -1.069
   645          C     44      ASN     CG    645     0.713000    12.0100   ; qtot -0.356
   646          O     44      ASN    OD1    646    -0.593100    16.0000   ; qtot -0.949
   647          N     44      ASN    ND2    647    -0.919100    14.0100   ; qtot -1.869
   648          H     44      ASN   HD21    648     0.419600     1.0080   ; qtot -1.449
   649          H     44      ASN   HD22    649     0.419600     1.0080   ; qtot -1.029
   650          C     44      ASN      C    650     0.597300    12.0100   ; qtot -0.432
   651          O     44      ASN      O    651    -0.567900    16.0000   ; qtot -1.000
   652          N     45      GLU      N    652    -0.516300    14.0100   ; qtot -1.516
   653          H     45      GLU      H    653     0.293600     1.0080   ; qtot -1.223
   654        XC0     45      GLU     CA    654     0.039700    12.0100   ; qtot -1.183
   655         H1     45      GLU     HA    655     0.110500     1.0080   ; qtot -1.072
   656         2C     45      GLU     CB    656     0.056000    12.0100   ; qtot -1.016
   657         HC     45      GLU    HB2    657    -0.017300     1.0080   ; qtot -1.034
   658         HC     45      GLU    HB3    658    -0.017300     1.0080   ; qtot -1.051
   659         2C     45      GLU     CG    659     0.013600    12.0100   ; qtot -1.037
   660         HC     45      GLU    HG2    660    -0.042500     1.0080   ; qtot -1.080
   661         HC     45      GLU    HG3    661    -0.042500     1.0080   ; qtot -1.122
   662         CO     45      GLU     CD    662     0.805400    12.0100   ; qtot -0.317
   663         O2     45      GLU    OE1    663    -0.818800    16.0000   ; qtot -1.136
   664         O2     45      GLU    OE2    664    -0.818800    16.0000   ; qtot -1.955
   665          C     45      GLU      C    665     0.536600    12.0100   ; qtot -1.418
   666          O     45      GLU      O    666    -0.581900    16.0000   ; qtot -2.000
   667          N     46      VAL      N    667    -0.415700    14.0100   ; qtot -2.416
   668          H     46      VAL      H    668     0.271900     1.0080   ; qtot -2.144
   669        XC1     46      VAL     CA    669    -0.087500    12.0100   ; qtot -2.231
   670         H1     46      VAL     HA    670     0.096900     1.0080   ; qtot -2.134
   671         3C     46      VAL     CB    671     0.298500    12.0100   ; qtot -1.836
   672         HC     46      VAL     HB    672    -0.029700     1.0080   ; qtot -1.866
   673         CT     46      VAL    CG1    673    -0.319200    12.0100   ; qtot -2.185
   674         HC     46      VAL   HG11    674     0.079100     1.0080   ; qtot -2.106
   675         HC     46      VAL   HG12    675     0.079100     1.0080   ; qtot -2.027
   676         HC     46      VAL   HG13    676     0.079100     1.0080   ; qtot -1.947
   677         CT     46      VAL    CG2    677    -0.319200    12.0100   ; qtot -2.267
   678         HC     46      VAL   HG21    678     0.079100     1.0080   ; qtot -2.188
   679         HC     46      VAL   HG22    679     0.079100     1.0080   ; qtot -2.108
   680         HC     46      VAL   HG23    680     0.079100     1.0080   ; qtot -2.029
   681          C     46      VAL      C    681     0.597300    12.0100   ; qtot -1.432
   682          O     46      VAL      O    682    -0.567900    16.0000   ; qtot -2.000
   683          N     47      THR      N    683    -0.415700    14.0100   ; qtot -2.416
   684          H     47      THR      H    684     0.271900     1.0080   ; qtot -2.144
   685       XC13     47      THR     CA    685    -0.038900    12.0100   ; qtot -2.183
   686         H1     47      THR     HA    686     0.100700     1.0080   ; qtot -2.082
   687         3C     47      THR     CB    687     0.365400    12.0100   ; qtot -1.717
   688         H1     47      THR     HB    688     0.004300     1.0080   ; qtot -1.712
   689         CT     47      THR    CG2    689    -0.243800    12.0100   ; qtot -1.956
   690         HC     47      THR   HG21    690     0.064200     1.0080   ; qtot -1.892
   691         HC     47      THR   HG22    691     0.064200     1.0080   ; qtot -1.828
   692         HC     47      THR   HG23    692     0.064200     1.0080   ; qtot -1.763
   693         OH     47      THR    OG1    693    -0.676100    16.0000   ; qtot -2.440
   694         HO     47      THR    HG1    694     0.410200     1.0080   ; qtot -2.029
   695          C     47      THR      C    695     0.597300    12.0100   ; qtot -1.432
   696          O     47      THR      O    696    -0.567900    16.0000   ; qtot -2.000
   697          N     48      GLU      N    697    -0.516300    14.0100   ; qtot -2.516
   698          H     48      GLU      H    698     0.293600     1.0080   ; qtot -2.223
   699        XC0     48      GLU     CA    699     0.039700    12.0100   ; qtot -2.183
   700         H1     48      GLU     HA    700     0.110500     1.0080   ; qtot -2.072
   701         2C     48      GLU     CB    701     0.056000    12.0100   ; qtot -2.016
   702         HC     48      GLU    HB2    702    -0.017300     1.0080   ; qtot -2.034
   703         HC     48      GLU    HB3    703    -0.017300     1.0080   ; qtot -2.051
   704         2C     48      GLU     CG    704     0.013600    12.0100   ; qtot -2.037
   705         HC     48      GLU    HG2    705    -0.042500     1.0080   ; qtot -2.080
   706         HC     48      GLU    HG3    706    -0.042500     1.0080   ; qtot -2.122
   707         CO     48      GLU     CD    707     0.805400    12.0100   ; qtot -1.317
   708         O2     48      GLU    OE1    708    -0.818800    16.0000   ; qtot -2.136
   709         O2     48      GLU    OE2    709    -0.818800    16.0000   ; qtot -2.955
   710          C     48      GLU      C    710     0.536600    12.0100   ; qtot -2.418
   711          O     48      GLU      O    711    -0.581900    16.0000   ; qtot -3.000
   712          N     49      PHE      N    712    -0.415700    14.0100   ; qtot -3.416
   713          H     49      PHE      H    713     0.271900     1.0080   ; qtot -3.144
   714        XC3     49      PHE     CA    714    -0.002400    12.0100   ; qtot -3.146
   715         H1     49      PHE     HA    715     0.097800     1.0080   ; qtot -3.048
   716         CT     49      PHE     CB    716    -0.034300    12.0100   ; qtot -3.083
   717         HC     49      PHE    HB2    717     0.029500     1.0080   ; qtot -3.053
   718         HC     49      PHE    HB3    718     0.029500     1.0080   ; qtot -3.024
   719         CA     49      PHE     CG    719     0.011800    12.0100   ; qtot -3.012
   720         CA     49      PHE    CD1    720    -0.125600    12.0100   ; qtot -3.137
   721         HA     49      PHE    HD1    721     0.133000     1.0080   ; qtot -3.004
   722         CA     49      PHE    CE1    722    -0.170400    12.0100   ; qtot -3.175
   723         HA     49      PHE    HE1    723     0.143000     1.0080   ; qtot -3.032
   724         CA     49      PHE     CZ    724    -0.107200    12.0100   ; qtot -3.139
   725         HA     49      PHE     HZ    725     0.129700     1.0080   ; qtot -3.009
   726         CA     49      PHE    CE2    726    -0.170400    12.0100   ; qtot -3.180
   727         HA     49      PHE    HE2    727     0.143000     1.0080   ; qtot -3.037
   728         CA     49      PHE    CD2    728    -0.125600    12.0100   ; qtot -3.162
   729         HA     49      PHE    HD2    729     0.133000     1.0080   ; qtot -3.029
   730          C     49      PHE      C    730     0.597300    12.0100   ; qtot -2.432
   731          O     49      PHE      O    731    -0.567900    16.0000   ; qtot -3.000
   732          N     50      ALA      N    732    -0.415700    14.0100   ; qtot -3.416
   733          H     50      ALA      H    733     0.271900     1.0080   ; qtot -3.144
   734        XC2     50      ALA     CA    734     0.033700    12.0100   ; qtot -3.110
   735         H1     50      ALA     HA    735     0.082300     1.0080   ; qtot -3.028
   736         CT     50      ALA     CB    736    -0.182500    12.0100   ; qtot -3.210
   737         HC     50      ALA    HB1    737     0.060300     1.0080   ; qtot -3.150
   738         HC     50      ALA    HB2    738     0.060300     1.0080   ; qtot -3.090
   739         HC     50      ALA    HB3    739     0.060300     1.0080   ; qtot -3.029
   740          C     50      ALA      C    740     0.597300    12.0100   ; qtot -2.432
   741          O     50      ALA      O    741    -0.567900    16.0000   ; qtot -3.000
   742          N     51      LYS      N    742    -0.347900    14.0100   ; qtot -3.348
   743          H     51      LYS      H    743     0.274700     1.0080   ; qtot -3.073
   744        XC5     51      LYS     CA    744    -0.240000    12.0100   ; qtot -3.313
   745         H1     51      LYS     HA    745     0.142600     1.0080   ; qtot -3.171
   746         C8     51      LYS     CB    746    -0.009400    12.0100   ; qtot -3.180
   747         HC     51      LYS    HB2    747     0.036200     1.0080   ; qtot -3.144
   748         HC     51      LYS    HB3    748     0.036200     1.0080   ; qtot -3.108
   749         C8     51      LYS     CG    749     0.018700    12.0100   ; qtot -3.089
   750         HC     51      LYS    HG2    750     0.010300     1.0080   ; qtot -3.079
   751         HC     51      LYS    HG3    751     0.010300     1.0080   ; qtot -3.068
   752         C8     51      LYS     CD    752    -0.047900    12.0100   ; qtot -3.116
   753         HC     51      LYS    HD2    753     0.062100     1.0080   ; qtot -3.054
   754         HC     51      LYS    HD3    754     0.062100     1.0080   ; qtot -2.992
   755         C8     51      LYS     CE    755    -0.014300    12.0100   ; qtot -3.006
   756         HP     51      LYS    HE2    756     0.113500     1.0080   ; qtot -2.893
   757         HP     51      LYS    HE3    757     0.113500     1.0080   ; qtot -2.779
   758         N3     51      LYS     NZ    758    -0.385400    14.0100   ; qtot -3.165
   759          H     51      LYS    HZ1    759     0.340000     1.0080   ; qtot -2.825
   760          H     51      LYS    HZ2    760     0.340000     1.0080   ; qtot -2.485
   761          H     51      LYS    HZ3    761     0.340000     1.0080   ; qtot -2.145
   762          C     51      LYS      C    762     0.734100    12.0100   ; qtot -1.411
   763          O     51      LYS      O    763    -0.589400    16.0000   ; qtot -2.000
   764          N     52      THR      N    764    -0.415700    14.0100   ; qtot -2.416
   765          H     52      THR      H    765     0.271900     1.0080   ; qtot -2.144
   766       XC13     52      THR     CA    766    -0.038900    12.0100   ; qtot -2.183
   767         H1     52      THR     HA    767     0.100700     1.0080   ; qtot -2.082
   768         3C     52      THR     CB    768     0.365400    12.0100   ; qtot -1.717
   769         H1     52      THR     HB    769     0.004300     1.0080   ; qtot -1.712
   770         CT     52      THR    CG2    770    -0.243800    12.0100   ; qtot -1.956
   771         HC     52      THR   HG21    771     0.064200     1.0080   ; qtot -1.892
   772         HC     52      THR   HG22    772     0.064200     1.0080   ; qtot -1.828
   773         HC     52      THR   HG23    773     0.064200     1.0080   ; qtot -1.763
   774         OH     52      THR    OG1    774    -0.676100    16.0000   ; qtot -2.440
   775         HO     52      THR    HG1    775     0.410200     1.0080   ; qtot -2.029
   776          C     52      THR      C    776     0.597300    12.0100   ; qtot -1.432
   777          O     52      THR      O    777    -0.567900    16.0000   ; qtot -2.000
   778          N     53      CYX      N    778    -0.415700    14.0100   ; qtot -2.416
   779          H     53      CYX      H    779     0.271900     1.0080   ; qtot -2.144
   780        XC3     53      CYX     CA    780     0.042900    12.0100   ; qtot -2.101
   781         H1     53      CYX     HA    781     0.076600     1.0080   ; qtot -2.024
   782         2C     53      CYX     CB    782    -0.079000    12.0100   ; qtot -2.103
   783         H1     53      CYX    HB2    783     0.091000     1.0080   ; qtot -2.012
   784         H1     53      CYX    HB3    784     0.091000     1.0080   ; qtot -1.921
   785          S     53      CYX     SG    785    -0.108100    32.0600   ; qtot -2.029
   786          C     53      CYX      C    786     0.597300    12.0100   ; qtot -1.432
   787          O     53      CYX      O    787    -0.567900    16.0000   ; qtot -2.000
   788          N     54      VAL      N    788    -0.415700    14.0100   ; qtot -2.416
   789          H     54      VAL      H    789     0.271900     1.0080   ; qtot -2.144
   790        XC1     54      VAL     CA    790    -0.087500    12.0100   ; qtot -2.231
   791         H1     54      VAL     HA    791     0.096900     1.0080   ; qtot -2.134
   792         3C     54      VAL     CB    792     0.298500    12.0100   ; qtot -1.836
   793         HC     54      VAL     HB    793    -0.029700     1.0080   ; qtot -1.866
   794         CT     54      VAL    CG1    794    -0.319200    12.0100   ; qtot -2.185
   795         HC     54      VAL   HG11    795     0.079100     1.0080   ; qtot -2.106
   796         HC     54      VAL   HG12    796     0.079100     1.0080   ; qtot -2.027
   797         HC     54      VAL   HG13    797     0.079100     1.0080   ; qtot -1.947
   798         CT     54      VAL    CG2    798    -0.319200    12.0100   ; qtot -2.267
   799         HC     54      VAL   HG21    799     0.079100     1.0080   ; qtot -2.188
   800         HC     54      VAL   HG22    800     0.079100     1.0080   ; qtot -2.108
   801         HC     54      VAL   HG23    801     0.079100     1.0080   ; qtot -2.029
   802          C     54      VAL      C    802     0.597300    12.0100   ; qtot -1.432
   803          O     54      VAL      O    803    -0.567900    16.0000   ; qtot -2.000
   804          N     55      ALA      N    804    -0.415700    14.0100   ; qtot -2.416
   805          H     55      ALA      H    805     0.271900     1.0080   ; qtot -2.144
   806        XC2     55      ALA     CA    806     0.033700    12.0100   ; qtot -2.110
   807         H1     55      ALA     HA    807     0.082300     1.0080   ; qtot -2.028
   808         CT     55      ALA     CB    808    -0.182500    12.0100   ; qtot -2.210
   809         HC     55      ALA    HB1    809     0.060300     1.0080   ; qtot -2.150
   810         HC     55      ALA    HB2    810     0.060300     1.0080   ; qtot -2.090
   811         HC     55      ALA    HB3    811     0.060300     1.0080   ; qtot -2.029
   812          C     55      ALA      C    812     0.597300    12.0100   ; qtot -1.432
   813          O     55      ALA      O    813    -0.567900    16.0000   ; qtot -2.000
   814          N     56      ASP      N    814    -0.516300    14.0100   ; qtot -2.516
   815          H     56      ASP      H    815     0.293600     1.0080   ; qtot -2.223
   816       XC12     56      ASP     CA    816     0.038100    12.0100   ; qtot -2.185
   817         H1     56      ASP     HA    817     0.088000     1.0080   ; qtot -2.097
   818         2C     56      ASP     CB    818    -0.030300    12.0100   ; qtot -2.127
   819         HC     56      ASP    HB2    819    -0.012200     1.0080   ; qtot -2.139
   820         HC     56      ASP    HB3    820    -0.012200     1.0080   ; qtot -2.151
   821         CO     56      ASP     CG    821     0.799400    12.0100   ; qtot -1.352
   822         O2     56      ASP    OD1    822    -0.801400    16.0000   ; qtot -2.153
   823         O2     56      ASP    OD2    823    -0.801400    16.0000   ; qtot -2.955
   824          C     56      ASP      C    824     0.536600    12.0100   ; qtot -2.418
   825          O     56      ASP      O    825    -0.581900    16.0000   ; qtot -3.000
   826          N     57      GLU      N    826    -0.516300    14.0100   ; qtot -3.516
   827          H     57      GLU      H    827     0.293600     1.0080   ; qtot -3.223
   828        XC0     57      GLU     CA    828     0.039700    12.0100   ; qtot -3.183
   829         H1     57      GLU     HA    829     0.110500     1.0080   ; qtot -3.072
   830         2C     57      GLU     CB    830     0.056000    12.0100   ; qtot -3.016
   831         HC     57      GLU    HB2    831    -0.017300     1.0080   ; qtot -3.034
   832         HC     57      GLU    HB3    832    -0.017300     1.0080   ; qtot -3.051
   833         2C     57      GLU     CG    833     0.013600    12.0100   ; qtot -3.037
   834         HC     57      GLU    HG2    834    -0.042500     1.0080   ; qtot -3.080
   835         HC     57      GLU    HG3    835    -0.042500     1.0080   ; qtot -3.122
   836         CO     57      GLU     CD    836     0.805400    12.0100   ; qtot -2.317
   837         O2     57      GLU    OE1    837    -0.818800    16.0000   ; qtot -3.136
   838         O2     57      GLU    OE2    838    -0.818800    16.0000   ; qtot -3.955
   839          C     57      GLU      C    839     0.536600    12.0100   ; qtot -3.418
   840          O     57      GLU      O    840    -0.581900    16.0000   ; qtot -4.000
   841          N     58      SER      N    841    -0.415700    14.0100   ; qtot -4.416
   842          H     58      SER      H    842     0.271900     1.0080   ; qtot -4.144
   843       XC14     58      SER     CA    843    -0.024900    12.0100   ; qtot -4.169
   844         H1     58      SER     HA    844     0.084300     1.0080   ; qtot -4.084
   845         2C     58      SER     CB    845     0.211700    12.0100   ; qtot -3.873
   846         H1     58      SER    HB2    846     0.035200     1.0080   ; qtot -3.837
   847         H1     58      SER    HB3    847     0.035200     1.0080   ; qtot -3.802
   848         OH     58      SER     OG    848    -0.654600    16.0000   ; qtot -4.457
   849         HO     58      SER     HG    849     0.427500     1.0080   ; qtot -4.029
   850          C     58      SER      C    850     0.597300    12.0100   ; qtot -3.432
   851          O     58      SER      O    851    -0.567900    16.0000   ; qtot -4.000
   852          N     59      ALA      N    852    -0.415700    14.0100   ; qtot -4.416
   853          H     59      ALA      H    853     0.271900     1.0080   ; qtot -4.144
   854        XC2     59      ALA     CA    854     0.033700    12.0100   ; qtot -4.110
   855         H1     59      ALA     HA    855     0.082300     1.0080   ; qtot -4.028
   856         CT     59      ALA     CB    856    -0.182500    12.0100   ; qtot -4.210
   857         HC     59      ALA    HB1    857     0.060300     1.0080   ; qtot -4.150
   858         HC     59      ALA    HB2    858     0.060300     1.0080   ; qtot -4.090
   859         HC     59      ALA    HB3    859     0.060300     1.0080   ; qtot -4.029
   860          C     59      ALA      C    860     0.597300    12.0100   ; qtot -3.432
   861          O     59      ALA      O    861    -0.567900    16.0000   ; qtot -4.000
   862          N     60      GLU      N    862    -0.516300    14.0100   ; qtot -4.516
   863          H     60      GLU      H    863     0.293600     1.0080   ; qtot -4.223
   864        XC0     60      GLU     CA    864     0.039700    12.0100   ; qtot -4.183
   865         H1     60      GLU     HA    865     0.110500     1.0080   ; qtot -4.072
   866         2C     60      GLU     CB    866     0.056000    12.0100   ; qtot -4.016
   867         HC     60      GLU    HB2    867    -0.017300     1.0080   ; qtot -4.034
   868         HC     60      GLU    HB3    868    -0.017300     1.0080   ; qtot -4.051
   869         2C     60      GLU     CG    869     0.013600    12.0100   ; qtot -4.037
   870         HC     60      GLU    HG2    870    -0.042500     1.0080   ; qtot -4.080
   871         HC     60      GLU    HG3    871    -0.042500     1.0080   ; qtot -4.122
   872         CO     60      GLU     CD    872     0.805400    12.0100   ; qtot -3.317
   873         O2     60      GLU    OE1    873    -0.818800    16.0000   ; qtot -4.136
   874         O2     60      GLU    OE2    874    -0.818800    16.0000   ; qtot -4.955
   875          C     60      GLU      C    875     0.536600    12.0100   ; qtot -4.418
   876          O     60      GLU      O    876    -0.581900    16.0000   ; qtot -5.000
   877          N     61      ASN      N    877    -0.415700    14.0100   ; qtot -5.416
   878          H     61      ASN      H    878     0.271900     1.0080   ; qtot -5.144
   879        XC8     61      ASN     CA    879     0.014300    12.0100   ; qtot -5.129
   880         H1     61      ASN     HA    880     0.104800     1.0080   ; qtot -5.025
   881         2C     61      ASN     CB    881    -0.204100    12.0100   ; qtot -5.229
   882         HC     61      ASN    HB2    882     0.079700     1.0080   ; qtot -5.149
   883         HC     61      ASN    HB3    883     0.079700     1.0080   ; qtot -5.069
   884          C     61      ASN     CG    884     0.713000    12.0100   ; qtot -4.356
   885          O     61      ASN    OD1    885    -0.593100    16.0000   ; qtot -4.949
   886          N     61      ASN    ND2    886    -0.919100    14.0100   ; qtot -5.869
   887          H     61      ASN   HD21    887     0.419600     1.0080   ; qtot -5.449
   888          H     61      ASN   HD22    888     0.419600     1.0080   ; qtot -5.029
   889          C     61      ASN      C    889     0.597300    12.0100   ; qtot -4.432
   890          O     61      ASN      O    890    -0.567900    16.0000   ; qtot -5.000
   891          N     62      CYX      N    891    -0.415700    14.0100   ; qtot -5.416
   892          H     62      CYX      H    892     0.271900     1.0080   ; qtot -5.144
   893        XC3     62      CYX     CA    893     0.042900    12.0100   ; qtot -5.101
   894         H1     62      CYX     HA    894     0.076600     1.0080   ; qtot -5.024
   895         2C     62      CYX     CB    895    -0.079000    12.0100   ; qtot -5.103
   896         H1     62      CYX    HB2    896     0.091000     1.0080   ; qtot -5.012
   897         H1     62      CYX    HB3    897     0.091000     1.0080   ; qtot -4.921
   898          S     62      CYX     SG    898    -0.108100    32.0600   ; qtot -5.029
   899          C     62      CYX      C    899     0.597300    12.0100   ; qtot -4.432
   900          O     62      CYX      O    900    -0.567900    16.0000   ; qtot -5.000
   901          N     63      ASP      N    901    -0.516300    14.0100   ; qtot -5.516
   902          H     63      ASP      H    902     0.293600     1.0080   ; qtot -5.223
   903       XC12     63      ASP     CA    903     0.038100    12.0100   ; qtot -5.185
   904         H1     63      ASP     HA    904     0.088000     1.0080   ; qtot -5.097
   905         2C     63      ASP     CB    905    -0.030300    12.0100   ; qtot -5.127
   906         HC     63      ASP    HB2    906    -0.012200     1.0080   ; qtot -5.139
   907         HC     63      ASP    HB3    907    -0.012200     1.0080   ; qtot -5.151
   908         CO     63      ASP     CG    908     0.799400    12.0100   ; qtot -4.352
   909         O2     63      ASP    OD1    909    -0.801400    16.0000   ; qtot -5.153
   910         O2     63      ASP    OD2    910    -0.801400    16.0000   ; qtot -5.955
   911          C     63      ASP      C    911     0.536600    12.0100   ; qtot -5.418
   912          O     63      ASP      O    912    -0.581900    16.0000   ; qtot -6.000
   913          N     64      LYS      N    913    -0.347900    14.0100   ; qtot -6.348
   914          H     64      LYS      H    914     0.274700     1.0080   ; qtot -6.073
   915        XC5     64      LYS     CA    915    -0.240000    12.0100   ; qtot -6.313
   916         H1     64      LYS     HA    916     0.142600     1.0080   ; qtot -6.171
   917         C8     64      LYS     CB    917    -0.009400    12.0100   ; qtot -6.180
   918         HC     64      LYS    HB2    918     0.036200     1.0080   ; qtot -6.144
   919         HC     64      LYS    HB3    919     0.036200     1.0080   ; qtot -6.108
   920         C8     64      LYS     CG    920     0.018700    12.0100   ; qtot -6.089
   921         HC     64      LYS    HG2    921     0.010300     1.0080   ; qtot -6.079
   922         HC     64      LYS    HG3    922     0.010300     1.0080   ; qtot -6.068
   923         C8     64      LYS     CD    923    -0.047900    12.0100   ; qtot -6.116
   924         HC     64      LYS    HD2    924     0.062100     1.0080   ; qtot -6.054
   925         HC     64      LYS    HD3    925     0.062100     1.0080   ; qtot -5.992
   926         C8     64      LYS     CE    926    -0.014300    12.0100   ; qtot -6.006
   927         HP     64      LYS    HE2    927     0.113500     1.0080   ; qtot -5.893
   928         HP     64      LYS    HE3    928     0.113500     1.0080   ; qtot -5.779
   929         N3     64      LYS     NZ    929    -0.385400    14.0100   ; qtot -6.165
   930          H     64      LYS    HZ1    930     0.340000     1.0080   ; qtot -5.825
   931          H     64      LYS    HZ2    931     0.340000     1.0080   ; qtot -5.485
   932          H     64      LYS    HZ3    932     0.340000     1.0080   ; qtot -5.145
   933          C     64      LYS      C    933     0.734100    12.0100   ; qtot -4.411
   934          O     64      LYS      O    934    -0.589400    16.0000   ; qtot -5.000
   935          N     65      SER      N    935    -0.415700    14.0100   ; qtot -5.416
   936          H     65      SER      H    936     0.271900     1.0080   ; qtot -5.144
   937       XC14     65      SER     CA    937    -0.024900    12.0100   ; qtot -5.169
   938         H1     65      SER     HA    938     0.084300     1.0080   ; qtot -5.084
   939         2C     65      SER     CB    939     0.211700    12.0100   ; qtot -4.873
   940         H1     65      SER    HB2    940     0.035200     1.0080   ; qtot -4.838
   941         H1     65      SER    HB3    941     0.035200     1.0080   ; qtot -4.802
   942         OH     65      SER     OG    942    -0.654600    16.0000   ; qtot -5.457
   943         HO     65      SER     HG    943     0.427500     1.0080   ; qtot -5.029
   944          C     65      SER      C    944     0.597300    12.0100   ; qtot -4.432
   945          O     65      SER      O    945    -0.567900    16.0000   ; qtot -5.000
   946          N     66      LEU      N    946    -0.415700    14.0100   ; qtot -5.416
   947          H     66      LEU      H    947     0.271900     1.0080   ; qtot -5.144
   948        XC3     66      LEU     CA    948    -0.051800    12.0100   ; qtot -5.196
   949         H1     66      LEU     HA    949     0.092200     1.0080   ; qtot -5.103
   950         2C     66      LEU     CB    950    -0.110200    12.0100   ; qtot -5.214
   951         HC     66      LEU    HB2    951     0.045700     1.0080   ; qtot -5.168
   952         HC     66      LEU    HB3    952     0.045700     1.0080   ; qtot -5.122
   953         3C     66      LEU     CG    953     0.353100    12.0100   ; qtot -4.769
   954         HC     66      LEU     HG    954    -0.036100     1.0080   ; qtot -4.805
   955         CT     66      LEU    CD1    955    -0.412100    12.0100   ; qtot -5.217
   956         HC     66      LEU   HD11    956     0.100000     1.0080   ; qtot -5.117
   957         HC     66      LEU   HD12    957     0.100000     1.0080   ; qtot -5.017
   958         HC     66      LEU   HD13    958     0.100000     1.0080   ; qtot -4.917
   959         CT     66      LEU    CD2    959    -0.412100    12.0100   ; qtot -5.329
   960         HC     66      LEU   HD21    960     0.100000     1.0080   ; qtot -5.229
   961         HC     66      LEU   HD22    961     0.100000     1.0080   ; qtot -5.129
   962         HC     66      LEU   HD23    962     0.100000     1.0080   ; qtot -5.029
   963          C     66      LEU      C    963     0.597300    12.0100   ; qtot -4.432
   964          O     66      LEU      O    964    -0.567900    16.0000   ; qtot -5.000
   965          N     67      HID      N    965    -0.415700    14.0100   ; qtot -5.416
   966          H     67      HID      H    966     0.271900     1.0080   ; qtot -5.144
   967        XC3     67      HID     CA    967     0.018800    12.0100   ; qtot -5.125
   968         H1     67      HID     HA    968     0.088100     1.0080   ; qtot -5.037
   969         CT     67      HID     CB    969    -0.046200    12.0100   ; qtot -5.083
   970         HC     67      HID    HB2    970     0.040200     1.0080   ; qtot -5.043
   971         HC     67      HID    HB3    971     0.040200     1.0080   ; qtot -5.003
   972         CC     67      HID     CG    972    -0.026600    12.0100   ; qtot -5.029
   973         NA     67      HID    ND1    973    -0.381100    14.0100   ; qtot -5.410
   974          H     67      HID    HD1    974     0.364900     1.0080   ; qtot -5.046
   975         CR     67      HID    CE1    975     0.205700    12.0100   ; qtot -4.840
   976         H5     67      HID    HE1    976     0.139200     1.0080   ; qtot -4.701
   977         NB     67      HID    NE2    977    -0.572700    14.0100   ; qtot -5.273
   978         CV     67      HID    CD2    978     0.129200    12.0100   ; qtot -5.144
   979         H4     67      HID    HD2    979     0.114700     1.0080   ; qtot -5.029
   980          C     67      HID      C    980     0.597300    12.0100   ; qtot -4.432
   981          O     67      HID      O    981    -0.567900    16.0000   ; qtot -5.000
   982          N     68      THR      N    982    -0.415700    14.0100   ; qtot -5.416
   983          H     68      THR      H    983     0.271900     1.0080   ; qtot -5.144
   984       XC13     68      THR     CA    984    -0.038900    12.0100   ; qtot -5.183
   985         H1     68      THR     HA    985     0.100700     1.0080   ; qtot -5.082
   986         3C     68      THR     CB    986     0.365400    12.0100   ; qtot -4.717
   987         H1     68      THR     HB    987     0.004300     1.0080   ; qtot -4.712
   988         CT     68      THR    CG2    988    -0.243800    12.0100   ; qtot -4.956
   989         HC     68      THR   HG21    989     0.064200     1.0080   ; qtot -4.892
   990         HC     68      THR   HG22    990     0.064200     1.0080   ; qtot -4.828
   991         HC     68      THR   HG23    991     0.064200     1.0080   ; qtot -4.764
   992         OH     68      THR    OG1    992    -0.676100    16.0000   ; qtot -5.440
   993         HO     68      THR    HG1    993     0.410200     1.0080   ; qtot -5.029
   994          C     68      THR      C    994     0.597300    12.0100   ; qtot -4.432
   995          O     68      THR      O    995    -0.567900    16.0000   ; qtot -5.000
   996          N     69      LEU      N    996    -0.415700    14.0100   ; qtot -5.416
   997          H     69      LEU      H    997     0.271900     1.0080   ; qtot -5.144
   998        XC3     69      LEU     CA    998    -0.051800    12.0100   ; qtot -5.196
   999         H1     69      LEU     HA    999     0.092200     1.0080   ; qtot -5.103
  1000         2C     69      LEU     CB   1000    -0.110200    12.0100   ; qtot -5.214
  1001         HC     69      LEU    HB2   1001     0.045700     1.0080   ; qtot -5.168
  1002         HC     69      LEU    HB3   1002     0.045700     1.0080   ; qtot -5.122
  1003         3C     69      LEU     CG   1003     0.353100    12.0100   ; qtot -4.769
  1004         HC     69      LEU     HG   1004    -0.036100     1.0080   ; qtot -4.805
  1005         CT     69      LEU    CD1   1005    -0.412100    12.0100   ; qtot -5.217
  1006         HC     69      LEU   HD11   1006     0.100000     1.0080   ; qtot -5.117
  1007         HC     69      LEU   HD12   1007     0.100000     1.0080   ; qtot -5.017
  1008         HC     69      LEU   HD13   1008     0.100000     1.0080   ; qtot -4.917
  1009         CT     69      LEU    CD2   1009    -0.412100    12.0100   ; qtot -5.329
  1010         HC     69      LEU   HD21   1010     0.100000     1.0080   ; qtot -5.229
  1011         HC     69      LEU   HD22   1011     0.100000     1.0080   ; qtot -5.129
  1012         HC     69      LEU   HD23   1012     0.100000     1.0080   ; qtot -5.029
  1013          C     69      LEU      C   1013     0.597300    12.0100   ; qtot -4.432
  1014          O     69      LEU      O   1014    -0.567900    16.0000   ; qtot -5.000
  1015          N     70      PHE      N   1015    -0.415700    14.0100   ; qtot -5.416
  1016          H     70      PHE      H   1016     0.271900     1.0080   ; qtot -5.144
  1017        XC3     70      PHE     CA   1017    -0.002400    12.0100   ; qtot -5.146
  1018         H1     70      PHE     HA   1018     0.097800     1.0080   ; qtot -5.048
  1019         CT     70      PHE     CB   1019    -0.034300    12.0100   ; qtot -5.083
  1020         HC     70      PHE    HB2   1020     0.029500     1.0080   ; qtot -5.053
  1021         HC     70      PHE    HB3   1021     0.029500     1.0080   ; qtot -5.024
  1022         CA     70      PHE     CG   1022     0.011800    12.0100   ; qtot -5.012
  1023         CA     70      PHE    CD1   1023    -0.125600    12.0100   ; qtot -5.138
  1024         HA     70      PHE    HD1   1024     0.133000     1.0080   ; qtot -5.005
  1025         CA     70      PHE    CE1   1025    -0.170400    12.0100   ; qtot -5.175
  1026         HA     70      PHE    HE1   1026     0.143000     1.0080   ; qtot -5.032
  1027         CA     70      PHE     CZ   1027    -0.107200    12.0100   ; qtot -5.139
  1028         HA     70      PHE     HZ   1028     0.129700     1.0080   ; qtot -5.009
  1029         CA     70      PHE    CE2   1029    -0.170400    12.0100   ; qtot -5.180
  1030         HA     70      PHE    HE2   1030     0.143000     1.0080   ; qtot -5.037
  1031         CA     70      PHE    CD2   1031    -0.125600    12.0100   ; qtot -5.162
  1032         HA     70      PHE    HD2   1032     0.133000     1.0080   ; qtot -5.029
  1033          C     70      PHE      C   1033     0.597300    12.0100   ; qtot -4.432
  1034          O     70      PHE      O   1034    -0.567900    16.0000   ; qtot -5.000
  1035          N     71      GLY      N   1035    -0.415700    14.0100   ; qtot -5.416
  1036          H     71      GLY      H   1036     0.271900     1.0080   ; qtot -5.144
  1037        XC7     71      GLY     CA   1037    -0.025200    12.0100   ; qtot -5.169
  1038         H1     71      GLY    HA2   1038     0.069800     1.0080   ; qtot -5.099
  1039         H1     71      GLY    HA3   1039     0.069800     1.0080   ; qtot -5.029
  1040          C     71      GLY      C   1040     0.597300    12.0100   ; qtot -4.432
  1041          O     71      GLY      O   1041    -0.567900    16.0000   ; qtot -5.000
  1042          N     72      ASP      N   1042    -0.516300    14.0100   ; qtot -5.516
  1043          H     72      ASP      H   1043     0.293600     1.0080   ; qtot -5.223
  1044       XC12     72      ASP     CA   1044     0.038100    12.0100   ; qtot -5.185
  1045         H1     72      ASP     HA   1045     0.088000     1.0080   ; qtot -5.097
  1046         2C     72      ASP     CB   1046    -0.030300    12.0100   ; qtot -5.127
  1047         HC     72      ASP    HB2   1047    -0.012200     1.0080   ; qtot -5.139
  1048         HC     72      ASP    HB3   1048    -0.012200     1.0080   ; qtot -5.151
  1049         CO     72      ASP     CG   1049     0.799400    12.0100   ; qtot -4.352
  1050         O2     72      ASP    OD1   1050    -0.801400    16.0000   ; qtot -5.153
  1051         O2     72      ASP    OD2   1051    -0.801400    16.0000   ; qtot -5.955
  1052          C     72      ASP      C   1052     0.536600    12.0100   ; qtot -5.418
  1053          O     72      ASP      O   1053    -0.581900    16.0000   ; qtot -6.000
  1054          N     73      LYS      N   1054    -0.347900    14.0100   ; qtot -6.348
  1055          H     73      LYS      H   1055     0.274700     1.0080   ; qtot -6.073
  1056        XC5     73      LYS     CA   1056    -0.240000    12.0100   ; qtot -6.313
  1057         H1     73      LYS     HA   1057     0.142600     1.0080   ; qtot -6.171
  1058         C8     73      LYS     CB   1058    -0.009400    12.0100   ; qtot -6.180
  1059         HC     73      LYS    HB2   1059     0.036200     1.0080   ; qtot -6.144
  1060         HC     73      LYS    HB3   1060     0.036200     1.0080   ; qtot -6.108
  1061         C8     73      LYS     CG   1061     0.018700    12.0100   ; qtot -6.089
  1062         HC     73      LYS    HG2   1062     0.010300     1.0080   ; qtot -6.079
  1063         HC     73      LYS    HG3   1063     0.010300     1.0080   ; qtot -6.068
  1064         C8     73      LYS     CD   1064    -0.047900    12.0100   ; qtot -6.116
  1065         HC     73      LYS    HD2   1065     0.062100     1.0080   ; qtot -6.054
  1066         HC     73      LYS    HD3   1066     0.062100     1.0080   ; qtot -5.992
  1067         C8     73      LYS     CE   1067    -0.014300    12.0100   ; qtot -6.006
  1068         HP     73      LYS    HE2   1068     0.113500     1.0080   ; qtot -5.893
  1069         HP     73      LYS    HE3   1069     0.113500     1.0080   ; qtot -5.779
  1070         N3     73      LYS     NZ   1070    -0.385400    14.0100   ; qtot -6.165
  1071          H     73      LYS    HZ1   1071     0.340000     1.0080   ; qtot -5.825
  1072          H     73      LYS    HZ2   1072     0.340000     1.0080   ; qtot -5.485
  1073          H     73      LYS    HZ3   1073     0.340000     1.0080   ; qtot -5.145
  1074          C     73      LYS      C   1074     0.734100    12.0100   ; qtot -4.411
  1075          O     73      LYS      O   1075    -0.589400    16.0000   ; qtot -5.000
  1076          N     74      LEU      N   1076    -0.415700    14.0100   ; qtot -5.416
  1077          H     74      LEU      H   1077     0.271900     1.0080   ; qtot -5.144
  1078        XC3     74      LEU     CA   1078    -0.051800    12.0100   ; qtot -5.196
  1079         H1     74      LEU     HA   1079     0.092200     1.0080   ; qtot -5.103
  1080         2C     74      LEU     CB   1080    -0.110200    12.0100   ; qtot -5.214
  1081         HC     74      LEU    HB2   1081     0.045700     1.0080   ; qtot -5.168
  1082         HC     74      LEU    HB3   1082     0.045700     1.0080   ; qtot -5.122
  1083         3C     74      LEU     CG   1083     0.353100    12.0100   ; qtot -4.769
  1084         HC     74      LEU     HG   1084    -0.036100     1.0080   ; qtot -4.805
  1085         CT     74      LEU    CD1   1085    -0.412100    12.0100   ; qtot -5.217
  1086         HC     74      LEU   HD11   1086     0.100000     1.0080   ; qtot -5.117
  1087         HC     74      LEU   HD12   1087     0.100000     1.0080   ; qtot -5.017
  1088         HC     74      LEU   HD13   1088     0.100000     1.0080   ; qtot -4.917
  1089         CT     74      LEU    CD2   1089    -0.412100    12.0100   ; qtot -5.329
  1090         HC     74      LEU   HD21   1090     0.100000     1.0080   ; qtot -5.229
  1091         HC     74      LEU   HD22   1091     0.100000     1.0080   ; qtot -5.129
  1092         HC     74      LEU   HD23   1092     0.100000     1.0080   ; qtot -5.029
  1093          C     74      LEU      C   1093     0.597300    12.0100   ; qtot -4.432
  1094          O     74      LEU      O   1094    -0.567900    16.0000   ; qtot -5.000
  1095          N     75      CYX      N   1095    -0.415700    14.0100   ; qtot -5.416
  1096          H     75      CYX      H   1096     0.271900     1.0080   ; qtot -5.144
  1097        XC3     75      CYX     CA   1097     0.042900    12.0100   ; qtot -5.101
  1098         H1     75      CYX     HA   1098     0.076600     1.0080   ; qtot -5.024
  1099         2C     75      CYX     CB   1099    -0.079000    12.0100   ; qtot -5.103
  1100         H1     75      CYX    HB2   1100     0.091000     1.0080   ; qtot -5.012
  1101         H1     75      CYX    HB3   1101     0.091000     1.0080   ; qtot -4.921
  1102          S     75      CYX     SG   1102    -0.108100    32.0600   ; qtot -5.029
  1103          C     75      CYX      C   1103     0.597300    12.0100   ; qtot -4.432
  1104          O     75      CYX      O   1104    -0.567900    16.0000   ; qtot -5.000
  1105          N     76      THR      N   1105    -0.415700    14.0100   ; qtot -5.416
  1106          H     76      THR      H   1106     0.271900     1.0080   ; qtot -5.144
  1107       XC13     76      THR     CA   1107    -0.038900    12.0100   ; qtot -5.183
  1108         H1     76      THR     HA   1108     0.100700     1.0080   ; qtot -5.082
  1109         3C     76      THR     CB   1109     0.365400    12.0100   ; qtot -4.717
  1110         H1     76      THR     HB   1110     0.004300     1.0080   ; qtot -4.712
  1111         CT     76      THR    CG2   1111    -0.243800    12.0100   ; qtot -4.956
  1112         HC     76      THR   HG21   1112     0.064200     1.0080   ; qtot -4.892
  1113         HC     76      THR   HG22   1113     0.064200     1.0080   ; qtot -4.828
  1114         HC     76      THR   HG23   1114     0.064200     1.0080   ; qtot -4.764
  1115         OH     76      THR    OG1   1115    -0.676100    16.0000   ; qtot -5.440
  1116         HO     76      THR    HG1   1116     0.410200     1.0080   ; qtot -5.029
  1117          C     76      THR      C   1117     0.597300    12.0100   ; qtot -4.432
  1118          O     76      THR      O   1118    -0.567900    16.0000   ; qtot -5.000
  1119          N     77      VAL      N   1119    -0.415700    14.0100   ; qtot -5.416
  1120          H     77      VAL      H   1120     0.271900     1.0080   ; qtot -5.144
  1121        XC1     77      VAL     CA   1121    -0.087500    12.0100   ; qtot -5.231
  1122         H1     77      VAL     HA   1122     0.096900     1.0080   ; qtot -5.134
  1123         3C     77      VAL     CB   1123     0.298500    12.0100   ; qtot -4.836
  1124         HC     77      VAL     HB   1124    -0.029700     1.0080   ; qtot -4.866
  1125         CT     77      VAL    CG1   1125    -0.319200    12.0100   ; qtot -5.185
  1126         HC     77      VAL   HG11   1126     0.079100     1.0080   ; qtot -5.106
  1127         HC     77      VAL   HG12   1127     0.079100     1.0080   ; qtot -5.027
  1128         HC     77      VAL   HG13   1128     0.079100     1.0080   ; qtot -4.948
  1129         CT     77      VAL    CG2   1129    -0.319200    12.0100   ; qtot -5.267
  1130         HC     77      VAL   HG21   1130     0.079100     1.0080   ; qtot -5.188
  1131         HC     77      VAL   HG22   1131     0.079100     1.0080   ; qtot -5.109
  1132         HC     77      VAL   HG23   1132     0.079100     1.0080   ; qtot -5.029
  1133          C     77      VAL      C   1133     0.597300    12.0100   ; qtot -4.432
  1134          O     77      VAL      O   1134    -0.567900    16.0000   ; qtot -5.000
  1135          N     78      ALA      N   1135    -0.415700    14.0100   ; qtot -5.416
  1136          H     78      ALA      H   1136     0.271900     1.0080   ; qtot -5.144
  1137        XC2     78      ALA     CA   1137     0.033700    12.0100   ; qtot -5.110
  1138         H1     78      ALA     HA   1138     0.082300     1.0080   ; qtot -5.028
  1139         CT     78      ALA     CB   1139    -0.182500    12.0100   ; qtot -5.210
  1140         HC     78      ALA    HB1   1140     0.060300     1.0080   ; qtot -5.150
  1141         HC     78      ALA    HB2   1141     0.060300     1.0080   ; qtot -5.090
  1142         HC     78      ALA    HB3   1142     0.060300     1.0080   ; qtot -5.029
  1143          C     78      ALA      C   1143     0.597300    12.0100   ; qtot -4.432
  1144          O     78      ALA      O   1144    -0.567900    16.0000   ; qtot -5.000
  1145          N     79      THR      N   1145    -0.415700    14.0100   ; qtot -5.416
  1146          H     79      THR      H   1146     0.271900     1.0080   ; qtot -5.144
  1147       XC13     79      THR     CA   1147    -0.038900    12.0100   ; qtot -5.183
  1148         H1     79      THR     HA   1148     0.100700     1.0080   ; qtot -5.082
  1149         3C     79      THR     CB   1149     0.365400    12.0100   ; qtot -4.717
  1150         H1     79      THR     HB   1150     0.004300     1.0080   ; qtot -4.712
  1151         CT     79      THR    CG2   1151    -0.243800    12.0100   ; qtot -4.956
  1152         HC     79      THR   HG21   1152     0.064200     1.0080   ; qtot -4.892
  1153         HC     79      THR   HG22   1153     0.064200     1.0080   ; qtot -4.828
  1154         HC     79      THR   HG23   1154     0.064200     1.0080   ; qtot -4.764
  1155         OH     79      THR    OG1   1155    -0.676100    16.0000   ; qtot -5.440
  1156         HO     79      THR    HG1   1156     0.410200     1.0080   ; qtot -5.029
  1157          C     79      THR      C   1157     0.597300    12.0100   ; qtot -4.432
  1158          O     79      THR      O   1158    -0.567900    16.0000   ; qtot -5.000
  1159          N     80      LEU      N   1159    -0.415700    14.0100   ; qtot -5.416
  1160          H     80      LEU      H   1160     0.271900     1.0080   ; qtot -5.144
  1161        XC3     80      LEU     CA   1161    -0.051800    12.0100   ; qtot -5.196
  1162         H1     80      LEU     HA   1162     0.092200     1.0080   ; qtot -5.103
  1163         2C     80      LEU     CB   1163    -0.110200    12.0100   ; qtot -5.214
  1164         HC     80      LEU    HB2   1164     0.045700     1.0080   ; qtot -5.168
  1165         HC     80      LEU    HB3   1165     0.045700     1.0080   ; qtot -5.122
  1166         3C     80      LEU     CG   1166     0.353100    12.0100   ; qtot -4.769
  1167         HC     80      LEU     HG   1167    -0.036100     1.0080   ; qtot -4.805
  1168         CT     80      LEU    CD1   1168    -0.412100    12.0100   ; qtot -5.217
  1169         HC     80      LEU   HD11   1169     0.100000     1.0080   ; qtot -5.117
  1170         HC     80      LEU   HD12   1170     0.100000     1.0080   ; qtot -5.017
  1171         HC     80      LEU   HD13   1171     0.100000     1.0080   ; qtot -4.917
  1172         CT     80      LEU    CD2   1172    -0.412100    12.0100   ; qtot -5.329
  1173         HC     80      LEU   HD21   1173     0.100000     1.0080   ; qtot -5.229
  1174         HC     80      LEU   HD22   1174     0.100000     1.0080   ; qtot -5.129
  1175         HC     80      LEU   HD23   1175     0.100000     1.0080   ; qtot -5.029
  1176          C     80      LEU      C   1176     0.597300    12.0100   ; qtot -4.432
  1177          O     80      LEU      O   1177    -0.567900    16.0000   ; qtot -5.000
  1178          N     81      ARG      N   1178    -0.347900    14.0100   ; qtot -5.348
  1179          H     81      ARG      H   1179     0.274700     1.0080   ; qtot -5.073
  1180        XC4     81      ARG     CA   1180    -0.263700    12.0100   ; qtot -5.337
  1181         H1     81      ARG     HA   1181     0.156000     1.0080   ; qtot -5.181
  1182         C8     81      ARG     CB   1182    -0.000700    12.0100   ; qtot -5.182
  1183         HC     81      ARG    HB2   1183     0.032700     1.0080   ; qtot -5.149
  1184         HC     81      ARG    HB3   1184     0.032700     1.0080   ; qtot -5.116
  1185         C8     81      ARG     CG   1185     0.039000    12.0100   ; qtot -5.077
  1186         HC     81      ARG    HG2   1186     0.028500     1.0080   ; qtot -5.049
  1187         HC     81      ARG    HG3   1187     0.028500     1.0080   ; qtot -5.020
  1188         C8     81      ARG     CD   1188     0.048600    12.0100   ; qtot -4.972
  1189         H1     81      ARG    HD2   1189     0.068700     1.0080   ; qtot -4.903
  1190         H1     81      ARG    HD3   1190     0.068700     1.0080   ; qtot -4.834
  1191         N2     81      ARG     NE   1191    -0.529500    14.0100   ; qtot -5.364
  1192          H     81      ARG     HE   1192     0.345600     1.0080   ; qtot -5.018
  1193         CA     81      ARG     CZ   1193     0.807600    12.0100   ; qtot -4.211
  1194         N2     81      ARG    NH1   1194    -0.862700    14.0100   ; qtot -5.073
  1195          H     81      ARG   HH11   1195     0.447800     1.0080   ; qtot -4.625
  1196          H     81      ARG   HH12   1196     0.447800     1.0080   ; qtot -4.178
  1197         N2     81      ARG    NH2   1197    -0.862700    14.0100   ; qtot -5.040
  1198          H     81      ARG   HH21   1198     0.447800     1.0080   ; qtot -4.593
  1199          H     81      ARG   HH22   1199     0.447800     1.0080   ; qtot -4.145
  1200          C     81      ARG      C   1200     0.734100    12.0100   ; qtot -3.411
  1201          O     81      ARG      O   1201    -0.589400    16.0000   ; qtot -4.000
  1202          N     82      GLU      N   1202    -0.516300    14.0100   ; qtot -4.516
  1203          H     82      GLU      H   1203     0.293600     1.0080   ; qtot -4.223
  1204        XC0     82      GLU     CA   1204     0.039700    12.0100   ; qtot -4.183
  1205         H1     82      GLU     HA   1205     0.110500     1.0080   ; qtot -4.073
  1206         2C     82      GLU     CB   1206     0.056000    12.0100   ; qtot -4.017
  1207         HC     82      GLU    HB2   1207    -0.017300     1.0080   ; qtot -4.034
  1208         HC     82      GLU    HB3   1208    -0.017300     1.0080   ; qtot -4.051
  1209         2C     82      GLU     CG   1209     0.013600    12.0100   ; qtot -4.038
  1210         HC     82      GLU    HG2   1210    -0.042500     1.0080   ; qtot -4.080
  1211         HC     82      GLU    HG3   1211    -0.042500     1.0080   ; qtot -4.123
  1212         CO     82      GLU     CD   1212     0.805400    12.0100   ; qtot -3.317
  1213         O2     82      GLU    OE1   1213    -0.818800    16.0000   ; qtot -4.136
  1214         O2     82      GLU    OE2   1214    -0.818800    16.0000   ; qtot -4.955
  1215          C     82      GLU      C   1215     0.536600    12.0100   ; qtot -4.418
  1216          O     82      GLU      O   1216    -0.581900    16.0000   ; qtot -5.000
  1217          N     83      THR      N   1217    -0.415700    14.0100   ; qtot -5.416
  1218          H     83      THR      H   1218     0.271900     1.0080   ; qtot -5.144
  1219       XC13     83      THR     CA   1219    -0.038900    12.0100   ; qtot -5.183
  1220         H1     83      THR     HA   1220     0.100700     1.0080   ; qtot -5.082
  1221         3C     83      THR     CB   1221     0.365400    12.0100   ; qtot -4.717
  1222         H1     83      THR     HB   1222     0.004300     1.0080   ; qtot -4.712
  1223         CT     83      THR    CG2   1223    -0.243800    12.0100   ; qtot -4.956
  1224         HC     83      THR   HG21   1224     0.064200     1.0080   ; qtot -4.892
  1225         HC     83      THR   HG22   1225     0.064200     1.0080   ; qtot -4.828
  1226         HC     83      THR   HG23   1226     0.064200     1.0080   ; qtot -4.764
  1227         OH     83      THR    OG1   1227    -0.676100    16.0000   ; qtot -5.440
  1228         HO     83      THR    HG1   1228     0.410200     1.0080   ; qtot -5.029
  1229          C     83      THR      C   1229     0.597300    12.0100   ; qtot -4.432
  1230          O     83      THR      O   1230    -0.567900    16.0000   ; qtot -5.000
  1231          N     84      TYR      N   1231    -0.415700    14.0100   ; qtot -5.416
  1232          H     84      TYR      H   1232     0.271900     1.0080   ; qtot -5.144
  1233        XC3     84      TYR     CA   1233    -0.001400    12.0100   ; qtot -5.145
  1234         H1     84      TYR     HA   1234     0.087600     1.0080   ; qtot -5.058
  1235         CT     84      TYR     CB   1235    -0.015200    12.0100   ; qtot -5.073
  1236         HC     84      TYR    HB2   1236     0.029500     1.0080   ; qtot -5.043
  1237         HC     84      TYR    HB3   1237     0.029500     1.0080   ; qtot -5.014
  1238         CA     84      TYR     CG   1238    -0.001100    12.0100   ; qtot -5.015
  1239         CA     84      TYR    CD1   1239    -0.190600    12.0100   ; qtot -5.206
  1240         HA     84      TYR    HD1   1240     0.169900     1.0080   ; qtot -5.036
  1241         CA     84      TYR    CE1   1241    -0.234100    12.0100   ; qtot -5.270
  1242         HA     84      TYR    HE1   1242     0.165600     1.0080   ; qtot -5.104
  1243          C     84      TYR     CZ   1243     0.322600    12.0100   ; qtot -4.782
  1244         OH     84      TYR     OH   1244    -0.557900    16.0000   ; qtot -5.339
  1245         HO     84      TYR     HH   1245     0.399200     1.0080   ; qtot -4.940
  1246         CA     84      TYR    CE2   1246    -0.234100    12.0100   ; qtot -5.174
  1247         HA     84      TYR    HE2   1247     0.165600     1.0080   ; qtot -5.009
  1248         CA     84      TYR    CD2   1248    -0.190600    12.0100   ; qtot -5.199
  1249         HA     84      TYR    HD2   1249     0.169900     1.0080   ; qtot -5.029
  1250          C     84      TYR      C   1250     0.597300    12.0100   ; qtot -4.432
  1251          O     84      TYR      O   1251    -0.567900    16.0000   ; qtot -5.000
  1252          N     85      GLY      N   1252    -0.415700    14.0100   ; qtot -5.416
  1253          H     85      GLY      H   1253     0.271900     1.0080   ; qtot -5.144
  1254        XC7     85      GLY     CA   1254    -0.025200    12.0100   ; qtot -5.169
  1255         H1     85      GLY    HA2   1255     0.069800     1.0080   ; qtot -5.099
  1256         H1     85      GLY    HA3   1256     0.069800     1.0080   ; qtot -5.029
  1257          C     85      GLY      C   1257     0.597300    12.0100   ; qtot -4.432
  1258          O     85      GLY      O   1258    -0.567900    16.0000   ; qtot -5.000
  1259          N     86      GLU      N   1259    -0.516300    14.0100   ; qtot -5.516
  1260          H     86      GLU      H   1260     0.293600     1.0080   ; qtot -5.223
  1261        XC0     86      GLU     CA   1261     0.039700    12.0100   ; qtot -5.183
  1262         H1     86      GLU     HA   1262     0.110500     1.0080   ; qtot -5.073
  1263         2C     86      GLU     CB   1263     0.056000    12.0100   ; qtot -5.017
  1264         HC     86      GLU    HB2   1264    -0.017300     1.0080   ; qtot -5.034
  1265         HC     86      GLU    HB3   1265    -0.017300     1.0080   ; qtot -5.051
  1266         2C     86      GLU     CG   1266     0.013600    12.0100   ; qtot -5.038
  1267         HC     86      GLU    HG2   1267    -0.042500     1.0080   ; qtot -5.080
  1268         HC     86      GLU    HG3   1268    -0.042500     1.0080   ; qtot -5.123
  1269         CO     86      GLU     CD   1269     0.805400    12.0100   ; qtot -4.317
  1270         O2     86      GLU    OE1   1270    -0.818800    16.0000   ; qtot -5.136
  1271         O2     86      GLU    OE2   1271    -0.818800    16.0000   ; qtot -5.955
  1272          C     86      GLU      C   1272     0.536600    12.0100   ; qtot -5.418
  1273          O     86      GLU      O   1273    -0.581900    16.0000   ; qtot -6.000
  1274          N     87      MET      N   1274    -0.415700    14.0100   ; qtot -6.416
  1275          H     87      MET      H   1275     0.271900     1.0080   ; qtot -6.144
  1276        XC3     87      MET     CA   1276    -0.023700    12.0100   ; qtot -6.168
  1277         H1     87      MET     HA   1277     0.088000     1.0080   ; qtot -6.080
  1278         2C     87      MET     CB   1278     0.034200    12.0100   ; qtot -6.045
  1279         HC     87      MET    HB2   1279     0.024100     1.0080   ; qtot -6.021
  1280         HC     87      MET    HB3   1280     0.024100     1.0080   ; qtot -5.997
  1281         2C     87      MET     CG   1281     0.001800    12.0100   ; qtot -5.995
  1282         H1     87      MET    HG2   1282     0.044000     1.0080   ; qtot -5.951
  1283         H1     87      MET    HG3   1283     0.044000     1.0080   ; qtot -5.907
  1284          S     87      MET     SD   1284    -0.273700    32.0600   ; qtot -6.181
  1285         CT     87      MET     CE   1285    -0.053600    12.0100   ; qtot -6.235
  1286         H1     87      MET    HE1   1286     0.068400     1.0080   ; qtot -6.166
  1287         H1     87      MET    HE2   1287     0.068400     1.0080   ; qtot -6.098
  1288         H1     87      MET    HE3   1288     0.068400     1.0080   ; qtot -6.029
  1289          C     87      MET      C   1289     0.597300    12.0100   ; qtot -5.432
  1290          O     87      MET      O   1290    -0.567900    16.0000   ; qtot -6.000
  1291          N     88      ALA      N   1291    -0.415700    14.0100   ; qtot -6.416
  1292          H     88      ALA      H   1292     0.271900     1.0080   ; qtot -6.144
  1293        XC2     88      ALA     CA   1293     0.033700    12.0100   ; qtot -6.110
  1294         H1     88      ALA     HA   1294     0.082300     1.0080   ; qtot -6.028
  1295         CT     88      ALA     CB   1295    -0.182500    12.0100   ; qtot -6.210
  1296         HC     88      ALA    HB1   1296     0.060300     1.0080   ; qtot -6.150
  1297         HC     88      ALA    HB2   1297     0.060300     1.0080   ; qtot -6.090
  1298         HC     88      ALA    HB3   1298     0.060300     1.0080   ; qtot -6.029
  1299          C     88      ALA      C   1299     0.597300    12.0100   ; qtot -5.432
  1300          O     88      ALA      O   1300    -0.567900    16.0000   ; qtot -6.000
  1301          N     89      ASP      N   1301    -0.516300    14.0100   ; qtot -6.516
  1302          H     89      ASP      H   1302     0.293600     1.0080   ; qtot -6.223
  1303       XC12     89      ASP     CA   1303     0.038100    12.0100   ; qtot -6.185
  1304         H1     89      ASP     HA   1304     0.088000     1.0080   ; qtot -6.097
  1305         2C     89      ASP     CB   1305    -0.030300    12.0100   ; qtot -6.127
  1306         HC     89      ASP    HB2   1306    -0.012200     1.0080   ; qtot -6.139
  1307         HC     89      ASP    HB3   1307    -0.012200     1.0080   ; qtot -6.151
  1308         CO     89      ASP     CG   1308     0.799400    12.0100   ; qtot -5.352
  1309         O2     89      ASP    OD1   1309    -0.801400    16.0000   ; qtot -6.153
  1310         O2     89      ASP    OD2   1310    -0.801400    16.0000   ; qtot -6.955
  1311          C     89      ASP      C   1311     0.536600    12.0100   ; qtot -6.418
  1312          O     89      ASP      O   1312    -0.581900    16.0000   ; qtot -7.000
  1313          N     90      CYX      N   1313    -0.415700    14.0100   ; qtot -7.416
  1314          H     90      CYX      H   1314     0.271900     1.0080   ; qtot -7.144
  1315        XC3     90      CYX     CA   1315     0.042900    12.0100   ; qtot -7.101
  1316         H1     90      CYX     HA   1316     0.076600     1.0080   ; qtot -7.024
  1317         2C     90      CYX     CB   1317    -0.079000    12.0100   ; qtot -7.103
  1318         H1     90      CYX    HB2   1318     0.091000     1.0080   ; qtot -7.012
  1319         H1     90      CYX    HB3   1319     0.091000     1.0080   ; qtot -6.921
  1320          S     90      CYX     SG   1320    -0.108100    32.0600   ; qtot -7.029
  1321          C     90      CYX      C   1321     0.597300    12.0100   ; qtot -6.432
  1322          O     90      CYX      O   1322    -0.567900    16.0000   ; qtot -7.000
  1323          N     91      CYX      N   1323    -0.415700    14.0100   ; qtot -7.416
  1324          H     91      CYX      H   1324     0.271900     1.0080   ; qtot -7.144
  1325        XC3     91      CYX     CA   1325     0.042900    12.0100   ; qtot -7.101
  1326         H1     91      CYX     HA   1326     0.076600     1.0080   ; qtot -7.024
  1327         2C     91      CYX     CB   1327    -0.079000    12.0100   ; qtot -7.103
  1328         H1     91      CYX    HB2   1328     0.091000     1.0080   ; qtot -7.012
  1329         H1     91      CYX    HB3   1329     0.091000     1.0080   ; qtot -6.921
  1330          S     91      CYX     SG   1330    -0.108100    32.0600   ; qtot -7.029
  1331          C     91      CYX      C   1331     0.597300    12.0100   ; qtot -6.432
  1332          O     91      CYX      O   1332    -0.567900    16.0000   ; qtot -7.000
  1333          N     92      ALA      N   1333    -0.415700    14.0100   ; qtot -7.416
  1334          H     92      ALA      H   1334     0.271900     1.0080   ; qtot -7.144
  1335        XC2     92      ALA     CA   1335     0.033700    12.0100   ; qtot -7.110
  1336         H1     92      ALA     HA   1336     0.082300     1.0080   ; qtot -7.028
  1337         CT     92      ALA     CB   1337    -0.182500    12.0100   ; qtot -7.210
  1338         HC     92      ALA    HB1   1338     0.060300     1.0080   ; qtot -7.150
  1339         HC     92      ALA    HB2   1339     0.060300     1.0080   ; qtot -7.090
  1340         HC     92      ALA    HB3   1340     0.060300     1.0080   ; qtot -7.029
  1341          C     92      ALA      C   1341     0.597300    12.0100   ; qtot -6.432
  1342          O     92      ALA      O   1342    -0.567900    16.0000   ; qtot -7.000
  1343          N     93      LYS      N   1343    -0.347900    14.0100   ; qtot -7.348
  1344          H     93      LYS      H   1344     0.274700     1.0080   ; qtot -7.073
  1345        XC5     93      LYS     CA   1345    -0.240000    12.0100   ; qtot -7.313
  1346         H1     93      LYS     HA   1346     0.142600     1.0080   ; qtot -7.171
  1347         C8     93      LYS     CB   1347    -0.009400    12.0100   ; qtot -7.180
  1348         HC     93      LYS    HB2   1348     0.036200     1.0080   ; qtot -7.144
  1349         HC     93      LYS    HB3   1349     0.036200     1.0080   ; qtot -7.108
  1350         C8     93      LYS     CG   1350     0.018700    12.0100   ; qtot -7.089
  1351         HC     93      LYS    HG2   1351     0.010300     1.0080   ; qtot -7.079
  1352         HC     93      LYS    HG3   1352     0.010300     1.0080   ; qtot -7.068
  1353         C8     93      LYS     CD   1353    -0.047900    12.0100   ; qtot -7.116
  1354         HC     93      LYS    HD2   1354     0.062100     1.0080   ; qtot -7.054
  1355         HC     93      LYS    HD3   1355     0.062100     1.0080   ; qtot -6.992
  1356         C8     93      LYS     CE   1356    -0.014300    12.0100   ; qtot -7.006
  1357         HP     93      LYS    HE2   1357     0.113500     1.0080   ; qtot -6.893
  1358         HP     93      LYS    HE3   1358     0.113500     1.0080   ; qtot -6.779
  1359         N3     93      LYS     NZ   1359    -0.385400    14.0100   ; qtot -7.165
  1360          H     93      LYS    HZ1   1360     0.340000     1.0080   ; qtot -6.825
  1361          H     93      LYS    HZ2   1361     0.340000     1.0080   ; qtot -6.485
  1362          H     93      LYS    HZ3   1362     0.340000     1.0080   ; qtot -6.145
  1363          C     93      LYS      C   1363     0.734100    12.0100   ; qtot -5.411
  1364          O     93      LYS      O   1364    -0.589400    16.0000   ; qtot -6.000
  1365          N     94      GLN      N   1365    -0.415700    14.0100   ; qtot -6.416
  1366          H     94      GLN      H   1366     0.271900     1.0080   ; qtot -6.144
  1367        XC9     94      GLN     CA   1367    -0.003100    12.0100   ; qtot -6.147
  1368         H1     94      GLN     HA   1368     0.085000     1.0080   ; qtot -6.062
  1369         2C     94      GLN     CB   1369    -0.003600    12.0100   ; qtot -6.066
  1370         HC     94      GLN    HB2   1370     0.017100     1.0080   ; qtot -6.048
  1371         HC     94      GLN    HB3   1371     0.017100     1.0080   ; qtot -6.031
  1372         2C     94      GLN     CG   1372    -0.064500    12.0100   ; qtot -6.096
  1373         HC     94      GLN    HG2   1373     0.035200     1.0080   ; qtot -6.061
  1374         HC     94      GLN    HG3   1374     0.035200     1.0080   ; qtot -6.025
  1375          C     94      GLN     CD   1375     0.695100    12.0100   ; qtot -5.330
  1376          O     94      GLN    OE1   1376    -0.608600    16.0000   ; qtot -5.939
  1377          N     94      GLN    NE2   1377    -0.940700    14.0100   ; qtot -6.880
  1378          H     94      GLN   HE21   1378     0.425100     1.0080   ; qtot -6.455
  1379          H     94      GLN   HE22   1379     0.425100     1.0080   ; qtot -6.029
  1380          C     94      GLN      C   1380     0.597300    12.0100   ; qtot -5.432
  1381          O     94      GLN      O   1381    -0.567900    16.0000   ; qtot -6.000
  1382          N     95      GLU      N   1382    -0.516300    14.0100   ; qtot -6.516
  1383          H     95      GLU      H   1383     0.293600     1.0080   ; qtot -6.223
  1384        XC0     95      GLU     CA   1384     0.039700    12.0100   ; qtot -6.183
  1385         H1     95      GLU     HA   1385     0.110500     1.0080   ; qtot -6.073
  1386         2C     95      GLU     CB   1386     0.056000    12.0100   ; qtot -6.017
  1387         HC     95      GLU    HB2   1387    -0.017300     1.0080   ; qtot -6.034
  1388         HC     95      GLU    HB3   1388    -0.017300     1.0080   ; qtot -6.051
  1389         2C     95      GLU     CG   1389     0.013600    12.0100   ; qtot -6.038
  1390         HC     95      GLU    HG2   1390    -0.042500     1.0080   ; qtot -6.080
  1391         HC     95      GLU    HG3   1391    -0.042500     1.0080   ; qtot -6.123
  1392         CO     95      GLU     CD   1392     0.805400    12.0100   ; qtot -5.317
  1393         O2     95      GLU    OE1   1393    -0.818800    16.0000   ; qtot -6.136
  1394         O2     95      GLU    OE2   1394    -0.818800    16.0000   ; qtot -6.955
  1395          C     95      GLU      C   1395     0.536600    12.0100   ; qtot -6.418
  1396          O     95      GLU      O   1396    -0.581900    16.0000   ; qtot -7.000
  1397          N     96      PRO      N   1397    -0.254800    14.0100   ; qtot -7.255
  1398         CT     96      PRO     CD   1398     0.019200    12.0100   ; qtot -7.236
  1399         H1     96      PRO    HD2   1399     0.039100     1.0080   ; qtot -7.197
  1400         H1     96      PRO    HD3   1400     0.039100     1.0080   ; qtot -7.157
  1401         CT     96      PRO     CG   1401     0.018900    12.0100   ; qtot -7.139
  1402         HC     96      PRO    HG2   1402     0.021300     1.0080   ; qtot -7.117
  1403         HC     96      PRO    HG3   1403     0.021300     1.0080   ; qtot -7.096
  1404         CT     96      PRO     CB   1404    -0.007000    12.0100   ; qtot -7.103
  1405         HC     96      PRO    HB2   1405     0.025300     1.0080   ; qtot -7.078
  1406         HC     96      PRO    HB3   1406     0.025300     1.0080   ; qtot -7.052
  1407       XC11     96      PRO     CA   1407    -0.026600    12.0100   ; qtot -7.079
  1408         H1     96      PRO     HA   1408     0.064100     1.0080   ; qtot -7.015
  1409          C     96      PRO      C   1409     0.589600    12.0100   ; qtot -6.425
  1410          O     96      PRO      O   1410    -0.574800    16.0000   ; qtot -7.000
  1411          N     97      GLU      N   1411    -0.516300    14.0100   ; qtot -7.516
  1412          H     97      GLU      H   1412     0.293600     1.0080   ; qtot -7.223
  1413        XC0     97      GLU     CA   1413     0.039700    12.0100   ; qtot -7.183
  1414         H1     97      GLU     HA   1414     0.110500     1.0080   ; qtot -7.073
  1415         2C     97      GLU     CB   1415     0.056000    12.0100   ; qtot -7.017
  1416         HC     97      GLU    HB2   1416    -0.017300     1.0080   ; qtot -7.034
  1417         HC     97      GLU    HB3   1417    -0.017300     1.0080   ; qtot -7.051
  1418         2C     97      GLU     CG   1418     0.013600    12.0100   ; qtot -7.038
  1419         HC     97      GLU    HG2   1419    -0.042500     1.0080   ; qtot -7.080
  1420         HC     97      GLU    HG3   1420    -0.042500     1.0080   ; qtot -7.123
  1421         CO     97      GLU     CD   1421     0.805400    12.0100   ; qtot -6.317
  1422         O2     97      GLU    OE1   1422    -0.818800    16.0000   ; qtot -7.136
  1423         O2     97      GLU    OE2   1423    -0.818800    16.0000   ; qtot -7.955
  1424          C     97      GLU      C   1424     0.536600    12.0100   ; qtot -7.418
  1425          O     97      GLU      O   1425    -0.581900    16.0000   ; qtot -8.000
  1426          N     98      ARG      N   1426    -0.347900    14.0100   ; qtot -8.348
  1427          H     98      ARG      H   1427     0.274700     1.0080   ; qtot -8.073
  1428        XC4     98      ARG     CA   1428    -0.263700    12.0100   ; qtot -8.337
  1429         H1     98      ARG     HA   1429     0.156000     1.0080   ; qtot -8.181
  1430         C8     98      ARG     CB   1430    -0.000700    12.0100   ; qtot -8.182
  1431         HC     98      ARG    HB2   1431     0.032700     1.0080   ; qtot -8.149
  1432         HC     98      ARG    HB3   1432     0.032700     1.0080   ; qtot -8.116
  1433         C8     98      ARG     CG   1433     0.039000    12.0100   ; qtot -8.077
  1434         HC     98      ARG    HG2   1434     0.028500     1.0080   ; qtot -8.049
  1435         HC     98      ARG    HG3   1435     0.028500     1.0080   ; qtot -8.020
  1436         C8     98      ARG     CD   1436     0.048600    12.0100   ; qtot -7.972
  1437         H1     98      ARG    HD2   1437     0.068700     1.0080   ; qtot -7.903
  1438         H1     98      ARG    HD3   1438     0.068700     1.0080   ; qtot -7.834
  1439         N2     98      ARG     NE   1439    -0.529500    14.0100   ; qtot -8.364
  1440          H     98      ARG     HE   1440     0.345600     1.0080   ; qtot -8.018
  1441         CA     98      ARG     CZ   1441     0.807600    12.0100   ; qtot -7.211
  1442         N2     98      ARG    NH1   1442    -0.862700    14.0100   ; qtot -8.073
  1443          H     98      ARG   HH11   1443     0.447800     1.0080   ; qtot -7.625
  1444          H     98      ARG   HH12   1444     0.447800     1.0080   ; qtot -7.178
  1445         N2     98      ARG    NH2   1445    -0.862700    14.0100   ; qtot -8.040
  1446          H     98      ARG   HH21   1446     0.447800     1.0080   ; qtot -7.593
  1447          H     98      ARG   HH22   1447     0.447800     1.0080   ; qtot -7.145
  1448          C     98      ARG      C   1448     0.734100    12.0100   ; qtot -6.411
  1449          O     98      ARG      O   1449    -0.589400    16.0000   ; qtot -7.000
  1450          N     99      ASN      N   1450    -0.415700    14.0100   ; qtot -7.416
  1451          H     99      ASN      H   1451     0.271900     1.0080   ; qtot -7.144
  1452        XC8     99      ASN     CA   1452     0.014300    12.0100   ; qtot -7.130
  1453         H1     99      ASN     HA   1453     0.104800     1.0080   ; qtot -7.025
  1454         2C     99      ASN     CB   1454    -0.204100    12.0100   ; qtot -7.229
  1455         HC     99      ASN    HB2   1455     0.079700     1.0080   ; qtot -7.149
  1456         HC     99      ASN    HB3   1456     0.079700     1.0080   ; qtot -7.069
  1457          C     99      ASN     CG   1457     0.713000    12.0100   ; qtot -6.356
  1458          O     99      ASN    OD1   1458    -0.593100    16.0000   ; qtot -6.950
  1459          N     99      ASN    ND2   1459    -0.919100    14.0100   ; qtot -7.869
  1460          H     99      ASN   HD21   1460     0.419600     1.0080   ; qtot -7.449
  1461          H     99      ASN   HD22   1461     0.419600     1.0080   ; qtot -7.029
  1462          C     99      ASN      C   1462     0.597300    12.0100   ; qtot -6.432
  1463          O     99      ASN      O   1463    -0.567900    16.0000   ; qtot -7.000
  1464          N    100      GLU      N   1464    -0.516300    14.0100   ; qtot -7.516
  1465          H    100      GLU      H   1465     0.293600     1.0080   ; qtot -7.223
  1466        XC0    100      GLU     CA   1466     0.039700    12.0100   ; qtot -7.183
  1467         H1    100      GLU     HA   1467     0.110500     1.0080   ; qtot -7.073
  1468         2C    100      GLU     CB   1468     0.056000    12.0100   ; qtot -7.017
  1469         HC    100      GLU    HB2   1469    -0.017300     1.0080   ; qtot -7.034
  1470         HC    100      GLU    HB3   1470    -0.017300     1.0080   ; qtot -7.051
  1471         2C    100      GLU     CG   1471     0.013600    12.0100   ; qtot -7.038
  1472         HC    100      GLU    HG2   1472    -0.042500     1.0080   ; qtot -7.080
  1473         HC    100      GLU    HG3   1473    -0.042500     1.0080   ; qtot -7.123
  1474         CO    100      GLU     CD   1474     0.805400    12.0100   ; qtot -6.317
  1475         O2    100      GLU    OE1   1475    -0.818800    16.0000   ; qtot -7.136
  1476         O2    100      GLU    OE2   1476    -0.818800    16.0000   ; qtot -7.955
  1477          C    100      GLU      C   1477     0.536600    12.0100   ; qtot -7.418
  1478          O    100      GLU      O   1478    -0.581900    16.0000   ; qtot -8.000
  1479          N    101      CYX      N   1479    -0.415700    14.0100   ; qtot -8.416
  1480          H    101      CYX      H   1480     0.271900     1.0080   ; qtot -8.144
  1481        XC3    101      CYX     CA   1481     0.042900    12.0100   ; qtot -8.101
  1482         H1    101      CYX     HA   1482     0.076600     1.0080   ; qtot -8.024
  1483         2C    101      CYX     CB   1483    -0.079000    12.0100   ; qtot -8.103
  1484         H1    101      CYX    HB2   1484     0.091000     1.0080   ; qtot -8.012
  1485         H1    101      CYX    HB3   1485     0.091000     1.0080   ; qtot -7.921
  1486          S    101      CYX     SG   1486    -0.108100    32.0600   ; qtot -8.029
  1487          C    101      CYX      C   1487     0.597300    12.0100   ; qtot -7.432
  1488          O    101      CYX      O   1488    -0.567900    16.0000   ; qtot -8.000
  1489          N    102      PHE      N   1489    -0.415700    14.0100   ; qtot -8.416
  1490          H    102      PHE      H   1490     0.271900     1.0080   ; qtot -8.144
  1491        XC3    102      PHE     CA   1491    -0.002400    12.0100   ; qtot -8.146
  1492         H1    102      PHE     HA   1492     0.097800     1.0080   ; qtot -8.048
  1493         CT    102      PHE     CB   1493    -0.034300    12.0100   ; qtot -8.083
  1494         HC    102      PHE    HB2   1494     0.029500     1.0080   ; qtot -8.053
  1495         HC    102      PHE    HB3   1495     0.029500     1.0080   ; qtot -8.024
  1496         CA    102      PHE     CG   1496     0.011800    12.0100   ; qtot -8.012
  1497         CA    102      PHE    CD1   1497    -0.125600    12.0100   ; qtot -8.138
  1498         HA    102      PHE    HD1   1498     0.133000     1.0080   ; qtot -8.005
  1499         CA    102      PHE    CE1   1499    -0.170400    12.0100   ; qtot -8.175
  1500         HA    102      PHE    HE1   1500     0.143000     1.0080   ; qtot -8.032
  1501         CA    102      PHE     CZ   1501    -0.107200    12.0100   ; qtot -8.139
  1502         HA    102      PHE     HZ   1502     0.129700     1.0080   ; qtot -8.009
  1503         CA    102      PHE    CE2   1503    -0.170400    12.0100   ; qtot -8.180
  1504         HA    102      PHE    HE2   1504     0.143000     1.0080   ; qtot -8.037
  1505         CA    102      PHE    CD2   1505    -0.125600    12.0100   ; qtot -8.162
  1506         HA    102      PHE    HD2   1506     0.133000     1.0080   ; qtot -8.029
  1507          C    102      PHE      C   1507     0.597300    12.0100   ; qtot -7.432
  1508          O    102      PHE      O   1508    -0.567900    16.0000   ; qtot -8.000
  1509          N    103      LEU      N   1509    -0.415700    14.0100   ; qtot -8.416
  1510          H    103      LEU      H   1510     0.271900     1.0080   ; qtot -8.144
  1511        XC3    103      LEU     CA   1511    -0.051800    12.0100   ; qtot -8.196
  1512         H1    103      LEU     HA   1512     0.092200     1.0080   ; qtot -8.103
  1513         2C    103      LEU     CB   1513    -0.110200    12.0100   ; qtot -8.214
  1514         HC    103      LEU    HB2   1514     0.045700     1.0080   ; qtot -8.168
  1515         HC    103      LEU    HB3   1515     0.045700     1.0080   ; qtot -8.122
  1516         3C    103      LEU     CG   1516     0.353100    12.0100   ; qtot -7.769
  1517         HC    103      LEU     HG   1517    -0.036100     1.0080   ; qtot -7.805
  1518         CT    103      LEU    CD1   1518    -0.412100    12.0100   ; qtot -8.217
  1519         HC    103      LEU   HD11   1519     0.100000     1.0080   ; qtot -8.117
  1520         HC    103      LEU   HD12   1520     0.100000     1.0080   ; qtot -8.017
  1521         HC    103      LEU   HD13   1521     0.100000     1.0080   ; qtot -7.917
  1522         CT    103      LEU    CD2   1522    -0.412100    12.0100   ; qtot -8.329
  1523         HC    103      LEU   HD21   1523     0.100000     1.0080   ; qtot -8.229
  1524         HC    103      LEU   HD22   1524     0.100000     1.0080   ; qtot -8.129
  1525         HC    103      LEU   HD23   1525     0.100000     1.0080   ; qtot -8.029
  1526          C    103      LEU      C   1526     0.597300    12.0100   ; qtot -7.432
  1527          O    103      LEU      O   1527    -0.567900    16.0000   ; qtot -8.000
  1528          N    104      GLN      N   1528    -0.415700    14.0100   ; qtot -8.416
  1529          H    104      GLN      H   1529     0.271900     1.0080   ; qtot -8.144
  1530        XC9    104      GLN     CA   1530    -0.003100    12.0100   ; qtot -8.147
  1531         H1    104      GLN     HA   1531     0.085000     1.0080   ; qtot -8.062
  1532         2C    104      GLN     CB   1532    -0.003600    12.0100   ; qtot -8.066
  1533         HC    104      GLN    HB2   1533     0.017100     1.0080   ; qtot -8.048
  1534         HC    104      GLN    HB3   1534     0.017100     1.0080   ; qtot -8.031
  1535         2C    104      GLN     CG   1535    -0.064500    12.0100   ; qtot -8.096
  1536         HC    104      GLN    HG2   1536     0.035200     1.0080   ; qtot -8.061
  1537         HC    104      GLN    HG3   1537     0.035200     1.0080   ; qtot -8.025
  1538          C    104      GLN     CD   1538     0.695100    12.0100   ; qtot -7.330
  1539          O    104      GLN    OE1   1539    -0.608600    16.0000   ; qtot -7.939
  1540          N    104      GLN    NE2   1540    -0.940700    14.0100   ; qtot -8.880
  1541          H    104      GLN   HE21   1541     0.425100     1.0080   ; qtot -8.455
  1542          H    104      GLN   HE22   1542     0.425100     1.0080   ; qtot -8.029
  1543          C    104      GLN      C   1543     0.597300    12.0100   ; qtot -7.432
  1544          O    104      GLN      O   1544    -0.567900    16.0000   ; qtot -8.000
  1545          N    105      HID      N   1545    -0.415700    14.0100   ; qtot -8.416
  1546          H    105      HID      H   1546     0.271900     1.0080   ; qtot -8.144
  1547        XC3    105      HID     CA   1547     0.018800    12.0100   ; qtot -8.125
  1548         H1    105      HID     HA   1548     0.088100     1.0080   ; qtot -8.037
  1549         CT    105      HID     CB   1549    -0.046200    12.0100   ; qtot -8.083
  1550         HC    105      HID    HB2   1550     0.040200     1.0080   ; qtot -8.043
  1551         HC    105      HID    HB3   1551     0.040200     1.0080   ; qtot -8.003
  1552         CC    105      HID     CG   1552    -0.026600    12.0100   ; qtot -8.029
  1553         NA    105      HID    ND1   1553    -0.381100    14.0100   ; qtot -8.410
  1554          H    105      HID    HD1   1554     0.364900     1.0080   ; qtot -8.046
  1555         CR    105      HID    CE1   1555     0.205700    12.0100   ; qtot -7.840
  1556         H5    105      HID    HE1   1556     0.139200     1.0080   ; qtot -7.701
  1557         NB    105      HID    NE2   1557    -0.572700    14.0100   ; qtot -8.273
  1558         CV    105      HID    CD2   1558     0.129200    12.0100   ; qtot -8.144
  1559         H4    105      HID    HD2   1559     0.114700     1.0080   ; qtot -8.029
  1560          C    105      HID      C   1560     0.597300    12.0100   ; qtot -7.432
  1561          O    105      HID      O   1561    -0.567900    16.0000   ; qtot -8.000
  1562          N    106      LYS      N   1562    -0.347900    14.0100   ; qtot -8.348
  1563          H    106      LYS      H   1563     0.274700     1.0080   ; qtot -8.073
  1564        XC5    106      LYS     CA   1564    -0.240000    12.0100   ; qtot -8.313
  1565         H1    106      LYS     HA   1565     0.142600     1.0080   ; qtot -8.171
  1566         C8    106      LYS     CB   1566    -0.009400    12.0100   ; qtot -8.180
  1567         HC    106      LYS    HB2   1567     0.036200     1.0080   ; qtot -8.144
  1568         HC    106      LYS    HB3   1568     0.036200     1.0080   ; qtot -8.108
  1569         C8    106      LYS     CG   1569     0.018700    12.0100   ; qtot -8.089
  1570         HC    106      LYS    HG2   1570     0.010300     1.0080   ; qtot -8.079
  1571         HC    106      LYS    HG3   1571     0.010300     1.0080   ; qtot -8.068
  1572         C8    106      LYS     CD   1572    -0.047900    12.0100   ; qtot -8.116
  1573         HC    106      LYS    HD2   1573     0.062100     1.0080   ; qtot -8.054
  1574         HC    106      LYS    HD3   1574     0.062100     1.0080   ; qtot -7.992
  1575         C8    106      LYS     CE   1575    -0.014300    12.0100   ; qtot -8.006
  1576         HP    106      LYS    HE2   1576     0.113500     1.0080   ; qtot -7.893
  1577         HP    106      LYS    HE3   1577     0.113500     1.0080   ; qtot -7.779
  1578         N3    106      LYS     NZ   1578    -0.385400    14.0100   ; qtot -8.165
  1579          H    106      LYS    HZ1   1579     0.340000     1.0080   ; qtot -7.825
  1580          H    106      LYS    HZ2   1580     0.340000     1.0080   ; qtot -7.485
  1581          H    106      LYS    HZ3   1581     0.340000     1.0080   ; qtot -7.145
  1582          C    106      LYS      C   1582     0.734100    12.0100   ; qtot -6.411
  1583          O    106      LYS      O   1583    -0.589400    16.0000   ; qtot -7.000
  1584          N    107      ASP      N   1584    -0.516300    14.0100   ; qtot -7.516
  1585          H    107      ASP      H   1585     0.293600     1.0080   ; qtot -7.223
  1586       XC12    107      ASP     CA   1586     0.038100    12.0100   ; qtot -7.185
  1587         H1    107      ASP     HA   1587     0.088000     1.0080   ; qtot -7.097
  1588         2C    107      ASP     CB   1588    -0.030300    12.0100   ; qtot -7.127
  1589         HC    107      ASP    HB2   1589    -0.012200     1.0080   ; qtot -7.139
  1590         HC    107      ASP    HB3   1590    -0.012200     1.0080   ; qtot -7.151
  1591         CO    107      ASP     CG   1591     0.799400    12.0100   ; qtot -6.352
  1592         O2    107      ASP    OD1   1592    -0.801400    16.0000   ; qtot -7.153
  1593         O2    107      ASP    OD2   1593    -0.801400    16.0000   ; qtot -7.955
  1594          C    107      ASP      C   1594     0.536600    12.0100   ; qtot -7.418
  1595          O    107      ASP      O   1595    -0.581900    16.0000   ; qtot -8.000
  1596          N    108      ASP      N   1596    -0.516300    14.0100   ; qtot -8.516
  1597          H    108      ASP      H   1597     0.293600     1.0080   ; qtot -8.223
  1598       XC12    108      ASP     CA   1598     0.038100    12.0100   ; qtot -8.185
  1599         H1    108      ASP     HA   1599     0.088000     1.0080   ; qtot -8.097
  1600         2C    108      ASP     CB   1600    -0.030300    12.0100   ; qtot -8.127
  1601         HC    108      ASP    HB2   1601    -0.012200     1.0080   ; qtot -8.139
  1602         HC    108      ASP    HB3   1602    -0.012200     1.0080   ; qtot -8.151
  1603         CO    108      ASP     CG   1603     0.799400    12.0100   ; qtot -7.352
  1604         O2    108      ASP    OD1   1604    -0.801400    16.0000   ; qtot -8.153
  1605         O2    108      ASP    OD2   1605    -0.801400    16.0000   ; qtot -8.955
  1606          C    108      ASP      C   1606     0.536600    12.0100   ; qtot -8.418
  1607          O    108      ASP      O   1607    -0.581900    16.0000   ; qtot -9.000
  1608          N    109      ASN      N   1608    -0.415700    14.0100   ; qtot -9.416
  1609          H    109      ASN      H   1609     0.271900     1.0080   ; qtot -9.144
  1610        XC8    109      ASN     CA   1610     0.014300    12.0100   ; qtot -9.130
  1611         H1    109      ASN     HA   1611     0.104800     1.0080   ; qtot -9.025
  1612         2C    109      ASN     CB   1612    -0.204100    12.0100   ; qtot -9.229
  1613         HC    109      ASN    HB2   1613     0.079700     1.0080   ; qtot -9.149
  1614         HC    109      ASN    HB3   1614     0.079700     1.0080   ; qtot -9.069
  1615          C    109      ASN     CG   1615     0.713000    12.0100   ; qtot -8.356
  1616          O    109      ASN    OD1   1616    -0.593100    16.0000   ; qtot -8.950
  1617          N    109      ASN    ND2   1617    -0.919100    14.0100   ; qtot -9.869
  1618          H    109      ASN   HD21   1618     0.419600     1.0080   ; qtot -9.449
  1619          H    109      ASN   HD22   1619     0.419600     1.0080   ; qtot -9.029
  1620          C    109      ASN      C   1620     0.597300    12.0100   ; qtot -8.432
  1621          O    109      ASN      O   1621    -0.567900    16.0000   ; qtot -9.000
  1622          N    110      PRO      N   1622    -0.254800    14.0100   ; qtot -9.255
  1623         CT    110      PRO     CD   1623     0.019200    12.0100   ; qtot -9.236
  1624         H1    110      PRO    HD2   1624     0.039100     1.0080   ; qtot -9.197
  1625         H1    110      PRO    HD3   1625     0.039100     1.0080   ; qtot -9.157
  1626         CT    110      PRO     CG   1626     0.018900    12.0100   ; qtot -9.139
  1627         HC    110      PRO    HG2   1627     0.021300     1.0080   ; qtot -9.117
  1628         HC    110      PRO    HG3   1628     0.021300     1.0080   ; qtot -9.096
  1629         CT    110      PRO     CB   1629    -0.007000    12.0100   ; qtot -9.103
  1630         HC    110      PRO    HB2   1630     0.025300     1.0080   ; qtot -9.078
  1631         HC    110      PRO    HB3   1631     0.025300     1.0080   ; qtot -9.052
  1632       XC11    110      PRO     CA   1632    -0.026600    12.0100   ; qtot -9.079
  1633         H1    110      PRO     HA   1633     0.064100     1.0080   ; qtot -9.015
  1634          C    110      PRO      C   1634     0.589600    12.0100   ; qtot -8.425
  1635          O    110      PRO      O   1635    -0.574800    16.0000   ; qtot -9.000
  1636          N    111      ASN      N   1636    -0.415700    14.0100   ; qtot -9.416
  1637          H    111      ASN      H   1637     0.271900     1.0080   ; qtot -9.144
  1638        XC8    111      ASN     CA   1638     0.014300    12.0100   ; qtot -9.130
  1639         H1    111      ASN     HA   1639     0.104800     1.0080   ; qtot -9.025
  1640         2C    111      ASN     CB   1640    -0.204100    12.0100   ; qtot -9.229
  1641         HC    111      ASN    HB2   1641     0.079700     1.0080   ; qtot -9.149
  1642         HC    111      ASN    HB3   1642     0.079700     1.0080   ; qtot -9.069
  1643          C    111      ASN     CG   1643     0.713000    12.0100   ; qtot -8.356
  1644          O    111      ASN    OD1   1644    -0.593100    16.0000   ; qtot -8.950
  1645          N    111      ASN    ND2   1645    -0.919100    14.0100   ; qtot -9.869
  1646          H    111      ASN   HD21   1646     0.419600     1.0080   ; qtot -9.449
  1647          H    111      ASN   HD22   1647     0.419600     1.0080   ; qtot -9.029
  1648          C    111      ASN      C   1648     0.597300    12.0100   ; qtot -8.432
  1649          O    111      ASN      O   1649    -0.567900    16.0000   ; qtot -9.000
  1650          N    112      LEU      N   1650    -0.415700    14.0100   ; qtot -9.416
  1651          H    112      LEU      H   1651     0.271900     1.0080   ; qtot -9.144
  1652        XC3    112      LEU     CA   1652    -0.051800    12.0100   ; qtot -9.196
  1653         H1    112      LEU     HA   1653     0.092200     1.0080   ; qtot -9.103
  1654         2C    112      LEU     CB   1654    -0.110200    12.0100   ; qtot -9.214
  1655         HC    112      LEU    HB2   1655     0.045700     1.0080   ; qtot -9.168
  1656         HC    112      LEU    HB3   1656     0.045700     1.0080   ; qtot -9.122
  1657         3C    112      LEU     CG   1657     0.353100    12.0100   ; qtot -8.769
  1658         HC    112      LEU     HG   1658    -0.036100     1.0080   ; qtot -8.805
  1659         CT    112      LEU    CD1   1659    -0.412100    12.0100   ; qtot -9.217
  1660         HC    112      LEU   HD11   1660     0.100000     1.0080   ; qtot -9.117
  1661         HC    112      LEU   HD12   1661     0.100000     1.0080   ; qtot -9.017
  1662         HC    112      LEU   HD13   1662     0.100000     1.0080   ; qtot -8.917
  1663         CT    112      LEU    CD2   1663    -0.412100    12.0100   ; qtot -9.329
  1664         HC    112      LEU   HD21   1664     0.100000     1.0080   ; qtot -9.229
  1665         HC    112      LEU   HD22   1665     0.100000     1.0080   ; qtot -9.129
  1666         HC    112      LEU   HD23   1666     0.100000     1.0080   ; qtot -9.029
  1667          C    112      LEU      C   1667     0.597300    12.0100   ; qtot -8.432
  1668          O    112      LEU      O   1668    -0.567900    16.0000   ; qtot -9.000
  1669          N    113      PRO      N   1669    -0.254800    14.0100   ; qtot -9.255
  1670         CT    113      PRO     CD   1670     0.019200    12.0100   ; qtot -9.236
  1671         H1    113      PRO    HD2   1671     0.039100     1.0080   ; qtot -9.197
  1672         H1    113      PRO    HD3   1672     0.039100     1.0080   ; qtot -9.157
  1673         CT    113      PRO     CG   1673     0.018900    12.0100   ; qtot -9.139
  1674         HC    113      PRO    HG2   1674     0.021300     1.0080   ; qtot -9.117
  1675         HC    113      PRO    HG3   1675     0.021300     1.0080   ; qtot -9.096
  1676         CT    113      PRO     CB   1676    -0.007000    12.0100   ; qtot -9.103
  1677         HC    113      PRO    HB2   1677     0.025300     1.0080   ; qtot -9.078
  1678         HC    113      PRO    HB3   1678     0.025300     1.0080   ; qtot -9.052
  1679       XC11    113      PRO     CA   1679    -0.026600    12.0100   ; qtot -9.079
  1680         H1    113      PRO     HA   1680     0.064100     1.0080   ; qtot -9.015
  1681          C    113      PRO      C   1681     0.589600    12.0100   ; qtot -8.425
  1682          O    113      PRO      O   1682    -0.574800    16.0000   ; qtot -9.000
  1683          N    114      ARG      N   1683    -0.347900    14.0100   ; qtot -9.348
  1684          H    114      ARG      H   1684     0.274700     1.0080   ; qtot -9.073
  1685        XC4    114      ARG     CA   1685    -0.263700    12.0100   ; qtot -9.337
  1686         H1    114      ARG     HA   1686     0.156000     1.0080   ; qtot -9.181
  1687         C8    114      ARG     CB   1687    -0.000700    12.0100   ; qtot -9.182
  1688         HC    114      ARG    HB2   1688     0.032700     1.0080   ; qtot -9.149
  1689         HC    114      ARG    HB3   1689     0.032700     1.0080   ; qtot -9.116
  1690         C8    114      ARG     CG   1690     0.039000    12.0100   ; qtot -9.077
  1691         HC    114      ARG    HG2   1691     0.028500     1.0080   ; qtot -9.049
  1692         HC    114      ARG    HG3   1692     0.028500     1.0080   ; qtot -9.020
  1693         C8    114      ARG     CD   1693     0.048600    12.0100   ; qtot -8.972
  1694         H1    114      ARG    HD2   1694     0.068700     1.0080   ; qtot -8.903
  1695         H1    114      ARG    HD3   1695     0.068700     1.0080   ; qtot -8.834
  1696         N2    114      ARG     NE   1696    -0.529500    14.0100   ; qtot -9.364
  1697          H    114      ARG     HE   1697     0.345600     1.0080   ; qtot -9.018
  1698         CA    114      ARG     CZ   1698     0.807600    12.0100   ; qtot -8.211
  1699         N2    114      ARG    NH1   1699    -0.862700    14.0100   ; qtot -9.073
  1700          H    114      ARG   HH11   1700     0.447800     1.0080   ; qtot -8.625
  1701          H    114      ARG   HH12   1701     0.447800     1.0080   ; qtot -8.178
  1702         N2    114      ARG    NH2   1702    -0.862700    14.0100   ; qtot -9.040
  1703          H    114      ARG   HH21   1703     0.447800     1.0080   ; qtot -8.593
  1704          H    114      ARG   HH22   1704     0.447800     1.0080   ; qtot -8.145
  1705          C    114      ARG      C   1705     0.734100    12.0100   ; qtot -7.411
  1706          O    114      ARG      O   1706    -0.589400    16.0000   ; qtot -8.000
  1707          N    115      LEU      N   1707    -0.415700    14.0100   ; qtot -8.416
  1708          H    115      LEU      H   1708     0.271900     1.0080   ; qtot -8.144
  1709        XC3    115      LEU     CA   1709    -0.051800    12.0100   ; qtot -8.196
  1710         H1    115      LEU     HA   1710     0.092200     1.0080   ; qtot -8.103
  1711         2C    115      LEU     CB   1711    -0.110200    12.0100   ; qtot -8.214
  1712         HC    115      LEU    HB2   1712     0.045700     1.0080   ; qtot -8.168
  1713         HC    115      LEU    HB3   1713     0.045700     1.0080   ; qtot -8.122
  1714         3C    115      LEU     CG   1714     0.353100    12.0100   ; qtot -7.769
  1715         HC    115      LEU     HG   1715    -0.036100     1.0080   ; qtot -7.805
  1716         CT    115      LEU    CD1   1716    -0.412100    12.0100   ; qtot -8.217
  1717         HC    115      LEU   HD11   1717     0.100000     1.0080   ; qtot -8.117
  1718         HC    115      LEU   HD12   1718     0.100000     1.0080   ; qtot -8.017
  1719         HC    115      LEU   HD13   1719     0.100000     1.0080   ; qtot -7.917
  1720         CT    115      LEU    CD2   1720    -0.412100    12.0100   ; qtot -8.329
  1721         HC    115      LEU   HD21   1721     0.100000     1.0080   ; qtot -8.229
  1722         HC    115      LEU   HD22   1722     0.100000     1.0080   ; qtot -8.129
  1723         HC    115      LEU   HD23   1723     0.100000     1.0080   ; qtot -8.029
  1724          C    115      LEU      C   1724     0.597300    12.0100   ; qtot -7.432
  1725          O    115      LEU      O   1725    -0.567900    16.0000   ; qtot -8.000
  1726          N    116      VAL      N   1726    -0.415700    14.0100   ; qtot -8.416
  1727          H    116      VAL      H   1727     0.271900     1.0080   ; qtot -8.144
  1728        XC1    116      VAL     CA   1728    -0.087500    12.0100   ; qtot -8.231
  1729         H1    116      VAL     HA   1729     0.096900     1.0080   ; qtot -8.134
  1730         3C    116      VAL     CB   1730     0.298500    12.0100   ; qtot -7.836
  1731         HC    116      VAL     HB   1731    -0.029700     1.0080   ; qtot -7.866
  1732         CT    116      VAL    CG1   1732    -0.319200    12.0100   ; qtot -8.185
  1733         HC    116      VAL   HG11   1733     0.079100     1.0080   ; qtot -8.106
  1734         HC    116      VAL   HG12   1734     0.079100     1.0080   ; qtot -8.027
  1735         HC    116      VAL   HG13   1735     0.079100     1.0080   ; qtot -7.948
  1736         CT    116      VAL    CG2   1736    -0.319200    12.0100   ; qtot -8.267
  1737         HC    116      VAL   HG21   1737     0.079100     1.0080   ; qtot -8.188
  1738         HC    116      VAL   HG22   1738     0.079100     1.0080   ; qtot -8.109
  1739         HC    116      VAL   HG23   1739     0.079100     1.0080   ; qtot -8.029
  1740          C    116      VAL      C   1740     0.597300    12.0100   ; qtot -7.432
  1741          O    116      VAL      O   1741    -0.567900    16.0000   ; qtot -8.000
  1742          N    117      ARG      N   1742    -0.347900    14.0100   ; qtot -8.348
  1743          H    117      ARG      H   1743     0.274700     1.0080   ; qtot -8.073
  1744        XC4    117      ARG     CA   1744    -0.263700    12.0100   ; qtot -8.337
  1745         H1    117      ARG     HA   1745     0.156000     1.0080   ; qtot -8.181
  1746         C8    117      ARG     CB   1746    -0.000700    12.0100   ; qtot -8.182
  1747         HC    117      ARG    HB2   1747     0.032700     1.0080   ; qtot -8.149
  1748         HC    117      ARG    HB3   1748     0.032700     1.0080   ; qtot -8.116
  1749         C8    117      ARG     CG   1749     0.039000    12.0100   ; qtot -8.077
  1750         HC    117      ARG    HG2   1750     0.028500     1.0080   ; qtot -8.049
  1751         HC    117      ARG    HG3   1751     0.028500     1.0080   ; qtot -8.020
  1752         C8    117      ARG     CD   1752     0.048600    12.0100   ; qtot -7.972
  1753         H1    117      ARG    HD2   1753     0.068700     1.0080   ; qtot -7.903
  1754         H1    117      ARG    HD3   1754     0.068700     1.0080   ; qtot -7.834
  1755         N2    117      ARG     NE   1755    -0.529500    14.0100   ; qtot -8.364
  1756          H    117      ARG     HE   1756     0.345600     1.0080   ; qtot -8.018
  1757         CA    117      ARG     CZ   1757     0.807600    12.0100   ; qtot -7.211
  1758         N2    117      ARG    NH1   1758    -0.862700    14.0100   ; qtot -8.073
  1759          H    117      ARG   HH11   1759     0.447800     1.0080   ; qtot -7.625
  1760          H    117      ARG   HH12   1760     0.447800     1.0080   ; qtot -7.178
  1761         N2    117      ARG    NH2   1761    -0.862700    14.0100   ; qtot -8.040
  1762          H    117      ARG   HH21   1762     0.447800     1.0080   ; qtot -7.593
  1763          H    117      ARG   HH22   1763     0.447800     1.0080   ; qtot -7.145
  1764          C    117      ARG      C   1764     0.734100    12.0100   ; qtot -6.411
  1765          O    117      ARG      O   1765    -0.589400    16.0000   ; qtot -7.000
  1766          N    118      PRO      N   1766    -0.254800    14.0100   ; qtot -7.255
  1767         CT    118      PRO     CD   1767     0.019200    12.0100   ; qtot -7.236
  1768         H1    118      PRO    HD2   1768     0.039100     1.0080   ; qtot -7.197
  1769         H1    118      PRO    HD3   1769     0.039100     1.0080   ; qtot -7.157
  1770         CT    118      PRO     CG   1770     0.018900    12.0100   ; qtot -7.139
  1771         HC    118      PRO    HG2   1771     0.021300     1.0080   ; qtot -7.117
  1772         HC    118      PRO    HG3   1772     0.021300     1.0080   ; qtot -7.096
  1773         CT    118      PRO     CB   1773    -0.007000    12.0100   ; qtot -7.103
  1774         HC    118      PRO    HB2   1774     0.025300     1.0080   ; qtot -7.078
  1775         HC    118      PRO    HB3   1775     0.025300     1.0080   ; qtot -7.052
  1776       XC11    118      PRO     CA   1776    -0.026600    12.0100   ; qtot -7.079
  1777         H1    118      PRO     HA   1777     0.064100     1.0080   ; qtot -7.015
  1778          C    118      PRO      C   1778     0.589600    12.0100   ; qtot -6.425
  1779          O    118      PRO      O   1779    -0.574800    16.0000   ; qtot -7.000
  1780          N    119      GLU      N   1780    -0.516300    14.0100   ; qtot -7.516
  1781          H    119      GLU      H   1781     0.293600     1.0080   ; qtot -7.223
  1782        XC0    119      GLU     CA   1782     0.039700    12.0100   ; qtot -7.183
  1783         H1    119      GLU     HA   1783     0.110500     1.0080   ; qtot -7.073
  1784         2C    119      GLU     CB   1784     0.056000    12.0100   ; qtot -7.017
  1785         HC    119      GLU    HB2   1785    -0.017300     1.0080   ; qtot -7.034
  1786         HC    119      GLU    HB3   1786    -0.017300     1.0080   ; qtot -7.051
  1787         2C    119      GLU     CG   1787     0.013600    12.0100   ; qtot -7.038
  1788         HC    119      GLU    HG2   1788    -0.042500     1.0080   ; qtot -7.080
  1789         HC    119      GLU    HG3   1789    -0.042500     1.0080   ; qtot -7.123
  1790         CO    119      GLU     CD   1790     0.805400    12.0100   ; qtot -6.317
  1791         O2    119      GLU    OE1   1791    -0.818800    16.0000   ; qtot -7.136
  1792         O2    119      GLU    OE2   1792    -0.818800    16.0000   ; qtot -7.955
  1793          C    119      GLU      C   1793     0.536600    12.0100   ; qtot -7.418
  1794          O    119      GLU      O   1794    -0.581900    16.0000   ; qtot -8.000
  1795          N    120      VAL      N   1795    -0.415700    14.0100   ; qtot -8.416
  1796          H    120      VAL      H   1796     0.271900     1.0080   ; qtot -8.144
  1797        XC1    120      VAL     CA   1797    -0.087500    12.0100   ; qtot -8.231
  1798         H1    120      VAL     HA   1798     0.096900     1.0080   ; qtot -8.134
  1799         3C    120      VAL     CB   1799     0.298500    12.0100   ; qtot -7.836
  1800         HC    120      VAL     HB   1800    -0.029700     1.0080   ; qtot -7.866
  1801         CT    120      VAL    CG1   1801    -0.319200    12.0100   ; qtot -8.185
  1802         HC    120      VAL   HG11   1802     0.079100     1.0080   ; qtot -8.106
  1803         HC    120      VAL   HG12   1803     0.079100     1.0080   ; qtot -8.027
  1804         HC    120      VAL   HG13   1804     0.079100     1.0080   ; qtot -7.948
  1805         CT    120      VAL    CG2   1805    -0.319200    12.0100   ; qtot -8.267
  1806         HC    120      VAL   HG21   1806     0.079100     1.0080   ; qtot -8.188
  1807         HC    120      VAL   HG22   1807     0.079100     1.0080   ; qtot -8.109
  1808         HC    120      VAL   HG23   1808     0.079100     1.0080   ; qtot -8.029
  1809          C    120      VAL      C   1809     0.597300    12.0100   ; qtot -7.432
  1810          O    120      VAL      O   1810    -0.567900    16.0000   ; qtot -8.000
  1811          N    121      ASP      N   1811    -0.516300    14.0100   ; qtot -8.516
  1812          H    121      ASP      H   1812     0.293600     1.0080   ; qtot -8.223
  1813       XC12    121      ASP     CA   1813     0.038100    12.0100   ; qtot -8.185
  1814         H1    121      ASP     HA   1814     0.088000     1.0080   ; qtot -8.097
  1815         2C    121      ASP     CB   1815    -0.030300    12.0100   ; qtot -8.127
  1816         HC    121      ASP    HB2   1816    -0.012200     1.0080   ; qtot -8.139
  1817         HC    121      ASP    HB3   1817    -0.012200     1.0080   ; qtot -8.151
  1818         CO    121      ASP     CG   1818     0.799400    12.0100   ; qtot -7.352
  1819         O2    121      ASP    OD1   1819    -0.801400    16.0000   ; qtot -8.153
  1820         O2    121      ASP    OD2   1820    -0.801400    16.0000   ; qtot -8.955
  1821          C    121      ASP      C   1821     0.536600    12.0100   ; qtot -8.418
  1822          O    121      ASP      O   1822    -0.581900    16.0000   ; qtot -9.000
  1823          N    122      VAL      N   1823    -0.415700    14.0100   ; qtot -9.416
  1824          H    122      VAL      H   1824     0.271900     1.0080   ; qtot -9.144
  1825        XC1    122      VAL     CA   1825    -0.087500    12.0100   ; qtot -9.231
  1826         H1    122      VAL     HA   1826     0.096900     1.0080   ; qtot -9.134
  1827         3C    122      VAL     CB   1827     0.298500    12.0100   ; qtot -8.836
  1828         HC    122      VAL     HB   1828    -0.029700     1.0080   ; qtot -8.866
  1829         CT    122      VAL    CG1   1829    -0.319200    12.0100   ; qtot -9.185
  1830         HC    122      VAL   HG11   1830     0.079100     1.0080   ; qtot -9.106
  1831         HC    122      VAL   HG12   1831     0.079100     1.0080   ; qtot -9.027
  1832         HC    122      VAL   HG13   1832     0.079100     1.0080   ; qtot -8.948
  1833         CT    122      VAL    CG2   1833    -0.319200    12.0100   ; qtot -9.267
  1834         HC    122      VAL   HG21   1834     0.079100     1.0080   ; qtot -9.188
  1835         HC    122      VAL   HG22   1835     0.079100     1.0080   ; qtot -9.109
  1836         HC    122      VAL   HG23   1836     0.079100     1.0080   ; qtot -9.029
  1837          C    122      VAL      C   1837     0.597300    12.0100   ; qtot -8.432
  1838          O    122      VAL      O   1838    -0.567900    16.0000   ; qtot -9.000
  1839          N    123      MET      N   1839    -0.415700    14.0100   ; qtot -9.416
  1840          H    123      MET      H   1840     0.271900     1.0080   ; qtot -9.144
  1841        XC3    123      MET     CA   1841    -0.023700    12.0100   ; qtot -9.168
  1842         H1    123      MET     HA   1842     0.088000     1.0080   ; qtot -9.080
  1843         2C    123      MET     CB   1843     0.034200    12.0100   ; qtot -9.045
  1844         HC    123      MET    HB2   1844     0.024100     1.0080   ; qtot -9.021
  1845         HC    123      MET    HB3   1845     0.024100     1.0080   ; qtot -8.997
  1846         2C    123      MET     CG   1846     0.001800    12.0100   ; qtot -8.995
  1847         H1    123      MET    HG2   1847     0.044000     1.0080   ; qtot -8.951
  1848         H1    123      MET    HG3   1848     0.044000     1.0080   ; qtot -8.907
  1849          S    123      MET     SD   1849    -0.273700    32.0600   ; qtot -9.181
  1850         CT    123      MET     CE   1850    -0.053600    12.0100   ; qtot -9.235
  1851         H1    123      MET    HE1   1851     0.068400     1.0080   ; qtot -9.166
  1852         H1    123      MET    HE2   1852     0.068400     1.0080   ; qtot -9.098
  1853         H1    123      MET    HE3   1853     0.068400     1.0080   ; qtot -9.029
  1854          C    123      MET      C   1854     0.597300    12.0100   ; qtot -8.432
  1855          O    123      MET      O   1855    -0.567900    16.0000   ; qtot -9.000
  1856          N    124      CYX      N   1856    -0.415700    14.0100   ; qtot -9.416
  1857          H    124      CYX      H   1857     0.271900     1.0080   ; qtot -9.144
  1858        XC3    124      CYX     CA   1858     0.042900    12.0100   ; qtot -9.101
  1859         H1    124      CYX     HA   1859     0.076600     1.0080   ; qtot -9.024
  1860         2C    124      CYX     CB   1860    -0.079000    12.0100   ; qtot -9.103
  1861         H1    124      CYX    HB2   1861     0.091000     1.0080   ; qtot -9.012
  1862         H1    124      CYX    HB3   1862     0.091000     1.0080   ; qtot -8.921
  1863          S    124      CYX     SG   1863    -0.108100    32.0600   ; qtot -9.029
  1864          C    124      CYX      C   1864     0.597300    12.0100   ; qtot -8.432
  1865          O    124      CYX      O   1865    -0.567900    16.0000   ; qtot -9.000
  1866          N    125      THR      N   1866    -0.415700    14.0100   ; qtot -9.416
  1867          H    125      THR      H   1867     0.271900     1.0080   ; qtot -9.144
  1868       XC13    125      THR     CA   1868    -0.038900    12.0100   ; qtot -9.183
  1869         H1    125      THR     HA   1869     0.100700     1.0080   ; qtot -9.082
  1870         3C    125      THR     CB   1870     0.365400    12.0100   ; qtot -8.717
  1871         H1    125      THR     HB   1871     0.004300     1.0080   ; qtot -8.712
  1872         CT    125      THR    CG2   1872    -0.243800    12.0100   ; qtot -8.956
  1873         HC    125      THR   HG21   1873     0.064200     1.0080   ; qtot -8.892
  1874         HC    125      THR   HG22   1874     0.064200     1.0080   ; qtot -8.828
  1875         HC    125      THR   HG23   1875     0.064200     1.0080   ; qtot -8.764
  1876         OH    125      THR    OG1   1876    -0.676100    16.0000   ; qtot -9.440
  1877         HO    125      THR    HG1   1877     0.410200     1.0080   ; qtot -9.029
  1878          C    125      THR      C   1878     0.597300    12.0100   ; qtot -8.432
  1879          O    125      THR      O   1879    -0.567900    16.0000   ; qtot -9.000
  1880          N    126      ALA      N   1880    -0.415700    14.0100   ; qtot -9.416
  1881          H    126      ALA      H   1881     0.271900     1.0080   ; qtot -9.144
  1882        XC2    126      ALA     CA   1882     0.033700    12.0100   ; qtot -9.110
  1883         H1    126      ALA     HA   1883     0.082300     1.0080   ; qtot -9.028
  1884         CT    126      ALA     CB   1884    -0.182500    12.0100   ; qtot -9.210
  1885         HC    126      ALA    HB1   1885     0.060300     1.0080   ; qtot -9.150
  1886         HC    126      ALA    HB2   1886     0.060300     1.0080   ; qtot -9.090
  1887         HC    126      ALA    HB3   1887     0.060300     1.0080   ; qtot -9.029
  1888          C    126      ALA      C   1888     0.597300    12.0100   ; qtot -8.432
  1889          O    126      ALA      O   1889    -0.567900    16.0000   ; qtot -9.000
  1890          N    127      PHE      N   1890    -0.415700    14.0100   ; qtot -9.416
  1891          H    127      PHE      H   1891     0.271900     1.0080   ; qtot -9.144
  1892        XC3    127      PHE     CA   1892    -0.002400    12.0100   ; qtot -9.146
  1893         H1    127      PHE     HA   1893     0.097800     1.0080   ; qtot -9.048
  1894         CT    127      PHE     CB   1894    -0.034300    12.0100   ; qtot -9.083
  1895         HC    127      PHE    HB2   1895     0.029500     1.0080   ; qtot -9.053
  1896         HC    127      PHE    HB3   1896     0.029500     1.0080   ; qtot -9.024
  1897         CA    127      PHE     CG   1897     0.011800    12.0100   ; qtot -9.012
  1898         CA    127      PHE    CD1   1898    -0.125600    12.0100   ; qtot -9.138
  1899         HA    127      PHE    HD1   1899     0.133000     1.0080   ; qtot -9.005
  1900         CA    127      PHE    CE1   1900    -0.170400    12.0100   ; qtot -9.175
  1901         HA    127      PHE    HE1   1901     0.143000     1.0080   ; qtot -9.032
  1902         CA    127      PHE     CZ   1902    -0.107200    12.0100   ; qtot -9.139
  1903         HA    127      PHE     HZ   1903     0.129700     1.0080   ; qtot -9.009
  1904         CA    127      PHE    CE2   1904    -0.170400    12.0100   ; qtot -9.180
  1905         HA    127      PHE    HE2   1905     0.143000     1.0080   ; qtot -9.037
  1906         CA    127      PHE    CD2   1906    -0.125600    12.0100   ; qtot -9.162
  1907         HA    127      PHE    HD2   1907     0.133000     1.0080   ; qtot -9.029
  1908          C    127      PHE      C   1908     0.597300    12.0100   ; qtot -8.432
  1909          O    127      PHE      O   1909    -0.567900    16.0000   ; qtot -9.000
  1910          N    128      HID      N   1910    -0.415700    14.0100   ; qtot -9.416
  1911          H    128      HID      H   1911     0.271900     1.0080   ; qtot -9.144
  1912        XC3    128      HID     CA   1912     0.018800    12.0100   ; qtot -9.125
  1913         H1    128      HID     HA   1913     0.088100     1.0080   ; qtot -9.037
  1914         CT    128      HID     CB   1914    -0.046200    12.0100   ; qtot -9.083
  1915         HC    128      HID    HB2   1915     0.040200     1.0080   ; qtot -9.043
  1916         HC    128      HID    HB3   1916     0.040200     1.0080   ; qtot -9.003
  1917         CC    128      HID     CG   1917    -0.026600    12.0100   ; qtot -9.029
  1918         NA    128      HID    ND1   1918    -0.381100    14.0100   ; qtot -9.410
  1919          H    128      HID    HD1   1919     0.364900     1.0080   ; qtot -9.046
  1920         CR    128      HID    CE1   1920     0.205700    12.0100   ; qtot -8.840
  1921         H5    128      HID    HE1   1921     0.139200     1.0080   ; qtot -8.701
  1922         NB    128      HID    NE2   1922    -0.572700    14.0100   ; qtot -9.273
  1923         CV    128      HID    CD2   1923     0.129200    12.0100   ; qtot -9.144
  1924         H4    128      HID    HD2   1924     0.114700     1.0080   ; qtot -9.029
  1925          C    128      HID      C   1925     0.597300    12.0100   ; qtot -8.432
  1926          O    128      HID      O   1926    -0.567900    16.0000   ; qtot -9.000
  1927          N    129      ASP      N   1927    -0.516300    14.0100   ; qtot -9.516
  1928          H    129      ASP      H   1928     0.293600     1.0080   ; qtot -9.223
  1929       XC12    129      ASP     CA   1929     0.038100    12.0100   ; qtot -9.185
  1930         H1    129      ASP     HA   1930     0.088000     1.0080   ; qtot -9.097
  1931         2C    129      ASP     CB   1931    -0.030300    12.0100   ; qtot -9.127
  1932         HC    129      ASP    HB2   1932    -0.012200     1.0080   ; qtot -9.139
  1933         HC    129      ASP    HB3   1933    -0.012200     1.0080   ; qtot -9.151
  1934         CO    129      ASP     CG   1934     0.799400    12.0100   ; qtot -8.352
  1935         O2    129      ASP    OD1   1935    -0.801400    16.0000   ; qtot -9.153
  1936         O2    129      ASP    OD2   1936    -0.801400    16.0000   ; qtot -9.955
  1937          C    129      ASP      C   1937     0.536600    12.0100   ; qtot -9.418
  1938          O    129      ASP      O   1938    -0.581900    16.0000   ; qtot -10.000
  1939          N    130      ASN      N   1939    -0.415700    14.0100   ; qtot -10.416
  1940          H    130      ASN      H   1940     0.271900     1.0080   ; qtot -10.144
  1941        XC8    130      ASN     CA   1941     0.014300    12.0100   ; qtot -10.130
  1942         H1    130      ASN     HA   1942     0.104800     1.0080   ; qtot -10.025
  1943         2C    130      ASN     CB   1943    -0.204100    12.0100   ; qtot -10.229
  1944         HC    130      ASN    HB2   1944     0.079700     1.0080   ; qtot -10.149
  1945         HC    130      ASN    HB3   1945     0.079700     1.0080   ; qtot -10.069
  1946          C    130      ASN     CG   1946     0.713000    12.0100   ; qtot -9.356
  1947          O    130      ASN    OD1   1947    -0.593100    16.0000   ; qtot -9.950
  1948          N    130      ASN    ND2   1948    -0.919100    14.0100   ; qtot -10.869
  1949          H    130      ASN   HD21   1949     0.419600     1.0080   ; qtot -10.449
  1950          H    130      ASN   HD22   1950     0.419600     1.0080   ; qtot -10.029
  1951          C    130      ASN      C   1951     0.597300    12.0100   ; qtot -9.432
  1952          O    130      ASN      O   1952    -0.567900    16.0000   ; qtot -10.000
  1953          N    131      GLU      N   1953    -0.516300    14.0100   ; qtot -10.516
  1954          H    131      GLU      H   1954     0.293600     1.0080   ; qtot -10.223
  1955        XC0    131      GLU     CA   1955     0.039700    12.0100   ; qtot -10.183
  1956         H1    131      GLU     HA   1956     0.110500     1.0080   ; qtot -10.073
  1957         2C    131      GLU     CB   1957     0.056000    12.0100   ; qtot -10.017
  1958         HC    131      GLU    HB2   1958    -0.017300     1.0080   ; qtot -10.034
  1959         HC    131      GLU    HB3   1959    -0.017300     1.0080   ; qtot -10.051
  1960         2C    131      GLU     CG   1960     0.013600    12.0100   ; qtot -10.038
  1961         HC    131      GLU    HG2   1961    -0.042500     1.0080   ; qtot -10.080
  1962         HC    131      GLU    HG3   1962    -0.042500     1.0080   ; qtot -10.123
  1963         CO    131      GLU     CD   1963     0.805400    12.0100   ; qtot -9.317
  1964         O2    131      GLU    OE1   1964    -0.818800    16.0000   ; qtot -10.136
  1965         O2    131      GLU    OE2   1965    -0.818800    16.0000   ; qtot -10.955
  1966          C    131      GLU      C   1966     0.536600    12.0100   ; qtot -10.418
  1967          O    131      GLU      O   1967    -0.581900    16.0000   ; qtot -11.000
  1968          N    132      GLU      N   1968    -0.516300    14.0100   ; qtot -11.516
  1969          H    132      GLU      H   1969     0.293600     1.0080   ; qtot -11.223
  1970        XC0    132      GLU     CA   1970     0.039700    12.0100   ; qtot -11.183
  1971         H1    132      GLU     HA   1971     0.110500     1.0080   ; qtot -11.073
  1972         2C    132      GLU     CB   1972     0.056000    12.0100   ; qtot -11.017
  1973         HC    132      GLU    HB2   1973    -0.017300     1.0080   ; qtot -11.034
  1974         HC    132      GLU    HB3   1974    -0.017300     1.0080   ; qtot -11.051
  1975         2C    132      GLU     CG   1975     0.013600    12.0100   ; qtot -11.038
  1976         HC    132      GLU    HG2   1976    -0.042500     1.0080   ; qtot -11.080
  1977         HC    132      GLU    HG3   1977    -0.042500     1.0080   ; qtot -11.123
  1978         CO    132      GLU     CD   1978     0.805400    12.0100   ; qtot -10.317
  1979         O2    132      GLU    OE1   1979    -0.818800    16.0000   ; qtot -11.136
  1980         O2    132      GLU    OE2   1980    -0.818800    16.0000   ; qtot -11.955
  1981          C    132      GLU      C   1981     0.536600    12.0100   ; qtot -11.418
  1982          O    132      GLU      O   1982    -0.581900    16.0000   ; qtot -12.000
  1983          N    133      THR      N   1983    -0.415700    14.0100   ; qtot -12.416
  1984          H    133      THR      H   1984     0.271900     1.0080   ; qtot -12.144
  1985       XC13    133      THR     CA   1985    -0.038900    12.0100   ; qtot -12.183
  1986         H1    133      THR     HA   1986     0.100700     1.0080   ; qtot -12.082
  1987         3C    133      THR     CB   1987     0.365400    12.0100   ; qtot -11.717
  1988         H1    133      THR     HB   1988     0.004300     1.0080   ; qtot -11.712
  1989         CT    133      THR    CG2   1989    -0.243800    12.0100   ; qtot -11.956
  1990         HC    133      THR   HG21   1990     0.064200     1.0080   ; qtot -11.892
  1991         HC    133      THR   HG22   1991     0.064200     1.0080   ; qtot -11.828
  1992         HC    133      THR   HG23   1992     0.064200     1.0080   ; qtot -11.764
  1993         OH    133      THR    OG1   1993    -0.676100    16.0000   ; qtot -12.440
  1994         HO    133      THR    HG1   1994     0.410200     1.0080   ; qtot -12.029
  1995          C    133      THR      C   1995     0.597300    12.0100   ; qtot -11.432
  1996          O    133      THR      O   1996    -0.567900    16.0000   ; qtot -12.000
  1997          N    134      PHE      N   1997    -0.415700    14.0100   ; qtot -12.416
  1998          H    134      PHE      H   1998     0.271900     1.0080   ; qtot -12.144
  1999        XC3    134      PHE     CA   1999    -0.002400    12.0100   ; qtot -12.146
  2000         H1    134      PHE     HA   2000     0.097800     1.0080   ; qtot -12.048
  2001         CT    134      PHE     CB   2001    -0.034300    12.0100   ; qtot -12.083
  2002         HC    134      PHE    HB2   2002     0.029500     1.0080   ; qtot -12.053
  2003         HC    134      PHE    HB3   2003     0.029500     1.0080   ; qtot -12.024
  2004         CA    134      PHE     CG   2004     0.011800    12.0100   ; qtot -12.012
  2005         CA    134      PHE    CD1   2005    -0.125600    12.0100   ; qtot -12.138
  2006         HA    134      PHE    HD1   2006     0.133000     1.0080   ; qtot -12.005
  2007         CA    134      PHE    CE1   2007    -0.170400    12.0100   ; qtot -12.175
  2008         HA    134      PHE    HE1   2008     0.143000     1.0080   ; qtot -12.032
  2009         CA    134      PHE     CZ   2009    -0.107200    12.0100   ; qtot -12.139
  2010         HA    134      PHE     HZ   2010     0.129700     1.0080   ; qtot -12.009
  2011         CA    134      PHE    CE2   2011    -0.170400    12.0100   ; qtot -12.180
  2012         HA    134      PHE    HE2   2012     0.143000     1.0080   ; qtot -12.037
  2013         CA    134      PHE    CD2   2013    -0.125600    12.0100   ; qtot -12.162
  2014         HA    134      PHE    HD2   2014     0.133000     1.0080   ; qtot -12.029
  2015          C    134      PHE      C   2015     0.597300    12.0100   ; qtot -11.432
  2016          O    134      PHE      O   2016    -0.567900    16.0000   ; qtot -12.000
  2017          N    135      LEU      N   2017    -0.415700    14.0100   ; qtot -12.416
  2018          H    135      LEU      H   2018     0.271900     1.0080   ; qtot -12.144
  2019        XC3    135      LEU     CA   2019    -0.051800    12.0100   ; qtot -12.196
  2020         H1    135      LEU     HA   2020     0.092200     1.0080   ; qtot -12.103
  2021         2C    135      LEU     CB   2021    -0.110200    12.0100   ; qtot -12.214
  2022         HC    135      LEU    HB2   2022     0.045700     1.0080   ; qtot -12.168
  2023         HC    135      LEU    HB3   2023     0.045700     1.0080   ; qtot -12.122
  2024         3C    135      LEU     CG   2024     0.353100    12.0100   ; qtot -11.769
  2025         HC    135      LEU     HG   2025    -0.036100     1.0080   ; qtot -11.805
  2026         CT    135      LEU    CD1   2026    -0.412100    12.0100   ; qtot -12.217
  2027         HC    135      LEU   HD11   2027     0.100000     1.0080   ; qtot -12.117
  2028         HC    135      LEU   HD12   2028     0.100000     1.0080   ; qtot -12.017
  2029         HC    135      LEU   HD13   2029     0.100000     1.0080   ; qtot -11.917
  2030         CT    135      LEU    CD2   2030    -0.412100    12.0100   ; qtot -12.329
  2031         HC    135      LEU   HD21   2031     0.100000     1.0080   ; qtot -12.229
  2032         HC    135      LEU   HD22   2032     0.100000     1.0080   ; qtot -12.129
  2033         HC    135      LEU   HD23   2033     0.100000     1.0080   ; qtot -12.029
  2034          C    135      LEU      C   2034     0.597300    12.0100   ; qtot -11.432
  2035          O    135      LEU      O   2035    -0.567900    16.0000   ; qtot -12.000
  2036          N    136      LYS      N   2036    -0.347900    14.0100   ; qtot -12.348
  2037          H    136      LYS      H   2037     0.274700     1.0080   ; qtot -12.073
  2038        XC5    136      LYS     CA   2038    -0.240000    12.0100   ; qtot -12.313
  2039         H1    136      LYS     HA   2039     0.142600     1.0080   ; qtot -12.171
  2040         C8    136      LYS     CB   2040    -0.009400    12.0100   ; qtot -12.180
  2041         HC    136      LYS    HB2   2041     0.036200     1.0080   ; qtot -12.144
  2042         HC    136      LYS    HB3   2042     0.036200     1.0080   ; qtot -12.108
  2043         C8    136      LYS     CG   2043     0.018700    12.0100   ; qtot -12.089
  2044         HC    136      LYS    HG2   2044     0.010300     1.0080   ; qtot -12.079
  2045         HC    136      LYS    HG3   2045     0.010300     1.0080   ; qtot -12.068
  2046         C8    136      LYS     CD   2046    -0.047900    12.0100   ; qtot -12.116
  2047         HC    136      LYS    HD2   2047     0.062100     1.0080   ; qtot -12.054
  2048         HC    136      LYS    HD3   2048     0.062100     1.0080   ; qtot -11.992
  2049         C8    136      LYS     CE   2049    -0.014300    12.0100   ; qtot -12.006
  2050         HP    136      LYS    HE2   2050     0.113500     1.0080   ; qtot -11.893
  2051         HP    136      LYS    HE3   2051     0.113500     1.0080   ; qtot -11.779
  2052         N3    136      LYS     NZ   2052    -0.385400    14.0100   ; qtot -12.165
  2053          H    136      LYS    HZ1   2053     0.340000     1.0080   ; qtot -11.825
  2054          H    136      LYS    HZ2   2054     0.340000     1.0080   ; qtot -11.485
  2055          H    136      LYS    HZ3   2055     0.340000     1.0080   ; qtot -11.145
  2056          C    136      LYS      C   2056     0.734100    12.0100   ; qtot -10.411
  2057          O    136      LYS      O   2057    -0.589400    16.0000   ; qtot -11.000
  2058          N    137      LYS      N   2058    -0.347900    14.0100   ; qtot -11.348
  2059          H    137      LYS      H   2059     0.274700     1.0080   ; qtot -11.073
  2060        XC5    137      LYS     CA   2060    -0.240000    12.0100   ; qtot -11.313
  2061         H1    137      LYS     HA   2061     0.142600     1.0080   ; qtot -11.171
  2062         C8    137      LYS     CB   2062    -0.009400    12.0100   ; qtot -11.180
  2063         HC    137      LYS    HB2   2063     0.036200     1.0080   ; qtot -11.144
  2064         HC    137      LYS    HB3   2064     0.036200     1.0080   ; qtot -11.108
  2065         C8    137      LYS     CG   2065     0.018700    12.0100   ; qtot -11.089
  2066         HC    137      LYS    HG2   2066     0.010300     1.0080   ; qtot -11.079
  2067         HC    137      LYS    HG3   2067     0.010300     1.0080   ; qtot -11.068
  2068         C8    137      LYS     CD   2068    -0.047900    12.0100   ; qtot -11.116
  2069         HC    137      LYS    HD2   2069     0.062100     1.0080   ; qtot -11.054
  2070         HC    137      LYS    HD3   2070     0.062100     1.0080   ; qtot -10.992
  2071         C8    137      LYS     CE   2071    -0.014300    12.0100   ; qtot -11.006
  2072         HP    137      LYS    HE2   2072     0.113500     1.0080   ; qtot -10.893
  2073         HP    137      LYS    HE3   2073     0.113500     1.0080   ; qtot -10.779
  2074         N3    137      LYS     NZ   2074    -0.385400    14.0100   ; qtot -11.165
  2075          H    137      LYS    HZ1   2075     0.340000     1.0080   ; qtot -10.825
  2076          H    137      LYS    HZ2   2076     0.340000     1.0080   ; qtot -10.485
  2077          H    137      LYS    HZ3   2077     0.340000     1.0080   ; qtot -10.145
  2078          C    137      LYS      C   2078     0.734100    12.0100   ; qtot -9.411
  2079          O    137      LYS      O   2079    -0.589400    16.0000   ; qtot -10.000
  2080          N    138      TYR      N   2080    -0.415700    14.0100   ; qtot -10.416
  2081          H    138      TYR      H   2081     0.271900     1.0080   ; qtot -10.144
  2082        XC3    138      TYR     CA   2082    -0.001400    12.0100   ; qtot -10.145
  2083         H1    138      TYR     HA   2083     0.087600     1.0080   ; qtot -10.058
  2084         CT    138      TYR     CB   2084    -0.015200    12.0100   ; qtot -10.073
  2085         HC    138      TYR    HB2   2085     0.029500     1.0080   ; qtot -10.043
  2086         HC    138      TYR    HB3   2086     0.029500     1.0080   ; qtot -10.014
  2087         CA    138      TYR     CG   2087    -0.001100    12.0100   ; qtot -10.015
  2088         CA    138      TYR    CD1   2088    -0.190600    12.0100   ; qtot -10.206
  2089         HA    138      TYR    HD1   2089     0.169900     1.0080   ; qtot -10.036
  2090         CA    138      TYR    CE1   2090    -0.234100    12.0100   ; qtot -10.270
  2091         HA    138      TYR    HE1   2091     0.165600     1.0080   ; qtot -10.104
  2092          C    138      TYR     CZ   2092     0.322600    12.0100   ; qtot -9.782
  2093         OH    138      TYR     OH   2093    -0.557900    16.0000   ; qtot -10.339
  2094         HO    138      TYR     HH   2094     0.399200     1.0080   ; qtot -9.940
  2095         CA    138      TYR    CE2   2095    -0.234100    12.0100   ; qtot -10.174
  2096         HA    138      TYR    HE2   2096     0.165600     1.0080   ; qtot -10.009
  2097         CA    138      TYR    CD2   2097    -0.190600    12.0100   ; qtot -10.199
  2098         HA    138      TYR    HD2   2098     0.169900     1.0080   ; qtot -10.029
  2099          C    138      TYR      C   2099     0.597300    12.0100   ; qtot -9.432
  2100          O    138      TYR      O   2100    -0.567900    16.0000   ; qtot -10.000
  2101          N    139      LEU      N   2101    -0.415700    14.0100   ; qtot -10.416
  2102          H    139      LEU      H   2102     0.271900     1.0080   ; qtot -10.144
  2103        XC3    139      LEU     CA   2103    -0.051800    12.0100   ; qtot -10.196
  2104         H1    139      LEU     HA   2104     0.092200     1.0080   ; qtot -10.103
  2105         2C    139      LEU     CB   2105    -0.110200    12.0100   ; qtot -10.214
  2106         HC    139      LEU    HB2   2106     0.045700     1.0080   ; qtot -10.168
  2107         HC    139      LEU    HB3   2107     0.045700     1.0080   ; qtot -10.122
  2108         3C    139      LEU     CG   2108     0.353100    12.0100   ; qtot -9.769
  2109         HC    139      LEU     HG   2109    -0.036100     1.0080   ; qtot -9.805
  2110         CT    139      LEU    CD1   2110    -0.412100    12.0100   ; qtot -10.217
  2111         HC    139      LEU   HD11   2111     0.100000     1.0080   ; qtot -10.117
  2112         HC    139      LEU   HD12   2112     0.100000     1.0080   ; qtot -10.017
  2113         HC    139      LEU   HD13   2113     0.100000     1.0080   ; qtot -9.917
  2114         CT    139      LEU    CD2   2114    -0.412100    12.0100   ; qtot -10.329
  2115         HC    139      LEU   HD21   2115     0.100000     1.0080   ; qtot -10.229
  2116         HC    139      LEU   HD22   2116     0.100000     1.0080   ; qtot -10.129
  2117         HC    139      LEU   HD23   2117     0.100000     1.0080   ; qtot -10.029
  2118          C    139      LEU      C   2118     0.597300    12.0100   ; qtot -9.432
  2119          O    139      LEU      O   2119    -0.567900    16.0000   ; qtot -10.000
  2120          N    140      TYR      N   2120    -0.415700    14.0100   ; qtot -10.416
  2121          H    140      TYR      H   2121     0.271900     1.0080   ; qtot -10.144
  2122        XC3    140      TYR     CA   2122    -0.001400    12.0100   ; qtot -10.145
  2123         H1    140      TYR     HA   2123     0.087600     1.0080   ; qtot -10.058
  2124         CT    140      TYR     CB   2124    -0.015200    12.0100   ; qtot -10.073
  2125         HC    140      TYR    HB2   2125     0.029500     1.0080   ; qtot -10.043
  2126         HC    140      TYR    HB3   2126     0.029500     1.0080   ; qtot -10.014
  2127         CA    140      TYR     CG   2127    -0.001100    12.0100   ; qtot -10.015
  2128         CA    140      TYR    CD1   2128    -0.190600    12.0100   ; qtot -10.206
  2129         HA    140      TYR    HD1   2129     0.169900     1.0080   ; qtot -10.036
  2130         CA    140      TYR    CE1   2130    -0.234100    12.0100   ; qtot -10.270
  2131         HA    140      TYR    HE1   2131     0.165600     1.0080   ; qtot -10.104
  2132          C    140      TYR     CZ   2132     0.322600    12.0100   ; qtot -9.782
  2133         OH    140      TYR     OH   2133    -0.557900    16.0000   ; qtot -10.339
  2134         HO    140      TYR     HH   2134     0.399200     1.0080   ; qtot -9.940
  2135         CA    140      TYR    CE2   2135    -0.234100    12.0100   ; qtot -10.174
  2136         HA    140      TYR    HE2   2136     0.165600     1.0080   ; qtot -10.009
  2137         CA    140      TYR    CD2   2137    -0.190600    12.0100   ; qtot -10.199
  2138         HA    140      TYR    HD2   2138     0.169900     1.0080   ; qtot -10.029
  2139          C    140      TYR      C   2139     0.597300    12.0100   ; qtot -9.432
  2140          O    140      TYR      O   2140    -0.567900    16.0000   ; qtot -10.000
  2141          N    141      GLU      N   2141    -0.516300    14.0100   ; qtot -10.516
  2142          H    141      GLU      H   2142     0.293600     1.0080   ; qtot -10.223
  2143        XC0    141      GLU     CA   2143     0.039700    12.0100   ; qtot -10.183
  2144         H1    141      GLU     HA   2144     0.110500     1.0080   ; qtot -10.073
  2145         2C    141      GLU     CB   2145     0.056000    12.0100   ; qtot -10.017
  2146         HC    141      GLU    HB2   2146    -0.017300     1.0080   ; qtot -10.034
  2147         HC    141      GLU    HB3   2147    -0.017300     1.0080   ; qtot -10.051
  2148         2C    141      GLU     CG   2148     0.013600    12.0100   ; qtot -10.038
  2149         HC    141      GLU    HG2   2149    -0.042500     1.0080   ; qtot -10.080
  2150         HC    141      GLU    HG3   2150    -0.042500     1.0080   ; qtot -10.123
  2151         CO    141      GLU     CD   2151     0.805400    12.0100   ; qtot -9.317
  2152         O2    141      GLU    OE1   2152    -0.818800    16.0000   ; qtot -10.136
  2153         O2    141      GLU    OE2   2153    -0.818800    16.0000   ; qtot -10.955
  2154          C    141      GLU      C   2154     0.536600    12.0100   ; qtot -10.418
  2155          O    141      GLU      O   2155    -0.581900    16.0000   ; qtot -11.000
  2156          N    142      ILE      N   2156    -0.415700    14.0100   ; qtot -11.416
  2157          H    142      ILE      H   2157     0.271900     1.0080   ; qtot -11.144
  2158        XC1    142      ILE     CA   2158    -0.059700    12.0100   ; qtot -11.204
  2159         H1    142      ILE     HA   2159     0.086900     1.0080   ; qtot -11.117
  2160         3C    142      ILE     CB   2160     0.130300    12.0100   ; qtot -10.986
  2161         HC    142      ILE     HB   2161     0.018700     1.0080   ; qtot -10.968
  2162         CT    142      ILE    CG2   2162    -0.320400    12.0100   ; qtot -11.288
  2163         HC    142      ILE   HG21   2163     0.088200     1.0080   ; qtot -11.200
  2164         HC    142      ILE   HG22   2164     0.088200     1.0080   ; qtot -11.112
  2165         HC    142      ILE   HG23   2165     0.088200     1.0080   ; qtot -11.023
  2166         2C    142      ILE    CG1   2166    -0.043000    12.0100   ; qtot -11.066
  2167         HC    142      ILE   HG12   2167     0.023600     1.0080   ; qtot -11.043
  2168         HC    142      ILE   HG13   2168     0.023600     1.0080   ; qtot -11.019
  2169         CT    142      ILE    CD1   2169    -0.066000    12.0100   ; qtot -11.085
  2170         HC    142      ILE   HD11   2170     0.018600     1.0080   ; qtot -11.067
  2171         HC    142      ILE   HD12   2171     0.018600     1.0080   ; qtot -11.048
  2172         HC    142      ILE   HD13   2172     0.018600     1.0080   ; qtot -11.029
  2173          C    142      ILE      C   2173     0.597300    12.0100   ; qtot -10.432
  2174          O    142      ILE      O   2174    -0.567900    16.0000   ; qtot -11.000
  2175          N    143      ALA      N   2175    -0.415700    14.0100   ; qtot -11.416
  2176          H    143      ALA      H   2176     0.271900     1.0080   ; qtot -11.144
  2177        XC2    143      ALA     CA   2177     0.033700    12.0100   ; qtot -11.110
  2178         H1    143      ALA     HA   2178     0.082300     1.0080   ; qtot -11.028
  2179         CT    143      ALA     CB   2179    -0.182500    12.0100   ; qtot -11.210
  2180         HC    143      ALA    HB1   2180     0.060300     1.0080   ; qtot -11.150
  2181         HC    143      ALA    HB2   2181     0.060300     1.0080   ; qtot -11.090
  2182         HC    143      ALA    HB3   2182     0.060300     1.0080   ; qtot -11.029
  2183          C    143      ALA      C   2183     0.597300    12.0100   ; qtot -10.432
  2184          O    143      ALA      O   2184    -0.567900    16.0000   ; qtot -11.000
  2185          N    144      ARG      N   2185    -0.347900    14.0100   ; qtot -11.348
  2186          H    144      ARG      H   2186     0.274700     1.0080   ; qtot -11.073
  2187        XC4    144      ARG     CA   2187    -0.263700    12.0100   ; qtot -11.337
  2188         H1    144      ARG     HA   2188     0.156000     1.0080   ; qtot -11.181
  2189         C8    144      ARG     CB   2189    -0.000700    12.0100   ; qtot -11.182
  2190         HC    144      ARG    HB2   2190     0.032700     1.0080   ; qtot -11.149
  2191         HC    144      ARG    HB3   2191     0.032700     1.0080   ; qtot -11.116
  2192         C8    144      ARG     CG   2192     0.039000    12.0100   ; qtot -11.077
  2193         HC    144      ARG    HG2   2193     0.028500     1.0080   ; qtot -11.049
  2194         HC    144      ARG    HG3   2194     0.028500     1.0080   ; qtot -11.020
  2195         C8    144      ARG     CD   2195     0.048600    12.0100   ; qtot -10.972
  2196         H1    144      ARG    HD2   2196     0.068700     1.0080   ; qtot -10.903
  2197         H1    144      ARG    HD3   2197     0.068700     1.0080   ; qtot -10.834
  2198         N2    144      ARG     NE   2198    -0.529500    14.0100   ; qtot -11.364
  2199          H    144      ARG     HE   2199     0.345600     1.0080   ; qtot -11.018
  2200         CA    144      ARG     CZ   2200     0.807600    12.0100   ; qtot -10.211
  2201         N2    144      ARG    NH1   2201    -0.862700    14.0100   ; qtot -11.073
  2202          H    144      ARG   HH11   2202     0.447800     1.0080   ; qtot -10.625
  2203          H    144      ARG   HH12   2203     0.447800     1.0080   ; qtot -10.178
  2204         N2    144      ARG    NH2   2204    -0.862700    14.0100   ; qtot -11.040
  2205          H    144      ARG   HH21   2205     0.447800     1.0080   ; qtot -10.593
  2206          H    144      ARG   HH22   2206     0.447800     1.0080   ; qtot -10.145
  2207          C    144      ARG      C   2207     0.734100    12.0100   ; qtot -9.411
  2208          O    144      ARG      O   2208    -0.589400    16.0000   ; qtot -10.000
  2209          N    145      ARG      N   2209    -0.347900    14.0100   ; qtot -10.348
  2210          H    145      ARG      H   2210     0.274700     1.0080   ; qtot -10.073
  2211        XC4    145      ARG     CA   2211    -0.263700    12.0100   ; qtot -10.337
  2212         H1    145      ARG     HA   2212     0.156000     1.0080   ; qtot -10.181
  2213         C8    145      ARG     CB   2213    -0.000700    12.0100   ; qtot -10.182
  2214         HC    145      ARG    HB2   2214     0.032700     1.0080   ; qtot -10.149
  2215         HC    145      ARG    HB3   2215     0.032700     1.0080   ; qtot -10.116
  2216         C8    145      ARG     CG   2216     0.039000    12.0100   ; qtot -10.077
  2217         HC    145      ARG    HG2   2217     0.028500     1.0080   ; qtot -10.049
  2218         HC    145      ARG    HG3   2218     0.028500     1.0080   ; qtot -10.020
  2219         C8    145      ARG     CD   2219     0.048600    12.0100   ; qtot -9.972
  2220         H1    145      ARG    HD2   2220     0.068700     1.0080   ; qtot -9.903
  2221         H1    145      ARG    HD3   2221     0.068700     1.0080   ; qtot -9.834
  2222         N2    145      ARG     NE   2222    -0.529500    14.0100   ; qtot -10.364
  2223          H    145      ARG     HE   2223     0.345600     1.0080   ; qtot -10.018
  2224         CA    145      ARG     CZ   2224     0.807600    12.0100   ; qtot -9.211
  2225         N2    145      ARG    NH1   2225    -0.862700    14.0100   ; qtot -10.073
  2226          H    145      ARG   HH11   2226     0.447800     1.0080   ; qtot -9.625
  2227          H    145      ARG   HH12   2227     0.447800     1.0080   ; qtot -9.178
  2228         N2    145      ARG    NH2   2228    -0.862700    14.0100   ; qtot -10.040
  2229          H    145      ARG   HH21   2229     0.447800     1.0080   ; qtot -9.593
  2230          H    145      ARG   HH22   2230     0.447800     1.0080   ; qtot -9.145
  2231          C    145      ARG      C   2231     0.734100    12.0100   ; qtot -8.411
  2232          O    145      ARG      O   2232    -0.589400    16.0000   ; qtot -9.000
  2233          N    146      HID      N   2233    -0.415700    14.0100   ; qtot -9.416
  2234          H    146      HID      H   2234     0.271900     1.0080   ; qtot -9.144
  2235        XC3    146      HID     CA   2235     0.018800    12.0100   ; qtot -9.125
  2236         H1    146      HID     HA   2236     0.088100     1.0080   ; qtot -9.037
  2237         CT    146      HID     CB   2237    -0.046200    12.0100   ; qtot -9.083
  2238         HC    146      HID    HB2   2238     0.040200     1.0080   ; qtot -9.043
  2239         HC    146      HID    HB3   2239     0.040200     1.0080   ; qtot -9.003
  2240         CC    146      HID     CG   2240    -0.026600    12.0100   ; qtot -9.029
  2241         NA    146      HID    ND1   2241    -0.381100    14.0100   ; qtot -9.410
  2242          H    146      HID    HD1   2242     0.364900     1.0080   ; qtot -9.046
  2243         CR    146      HID    CE1   2243     0.205700    12.0100   ; qtot -8.840
  2244         H5    146      HID    HE1   2244     0.139200     1.0080   ; qtot -8.701
  2245         NB    146      HID    NE2   2245    -0.572700    14.0100   ; qtot -9.273
  2246         CV    146      HID    CD2   2246     0.129200    12.0100   ; qtot -9.144
  2247         H4    146      HID    HD2   2247     0.114700     1.0080   ; qtot -9.029
  2248          C    146      HID      C   2248     0.597300    12.0100   ; qtot -8.432
  2249          O    146      HID      O   2249    -0.567900    16.0000   ; qtot -9.000
  2250          N    147      PRO      N   2250    -0.254800    14.0100   ; qtot -9.255
  2251         CT    147      PRO     CD   2251     0.019200    12.0100   ; qtot -9.236
  2252         H1    147      PRO    HD2   2252     0.039100     1.0080   ; qtot -9.197
  2253         H1    147      PRO    HD3   2253     0.039100     1.0080   ; qtot -9.157
  2254         CT    147      PRO     CG   2254     0.018900    12.0100   ; qtot -9.139
  2255         HC    147      PRO    HG2   2255     0.021300     1.0080   ; qtot -9.117
  2256         HC    147      PRO    HG3   2256     0.021300     1.0080   ; qtot -9.096
  2257         CT    147      PRO     CB   2257    -0.007000    12.0100   ; qtot -9.103
  2258         HC    147      PRO    HB2   2258     0.025300     1.0080   ; qtot -9.078
  2259         HC    147      PRO    HB3   2259     0.025300     1.0080   ; qtot -9.052
  2260       XC11    147      PRO     CA   2260    -0.026600    12.0100   ; qtot -9.079
  2261         H1    147      PRO     HA   2261     0.064100     1.0080   ; qtot -9.015
  2262          C    147      PRO      C   2262     0.589600    12.0100   ; qtot -8.425
  2263          O    147      PRO      O   2263    -0.574800    16.0000   ; qtot -9.000
  2264          N    148      TYR      N   2264    -0.415700    14.0100   ; qtot -9.416
  2265          H    148      TYR      H   2265     0.271900     1.0080   ; qtot -9.144
  2266        XC3    148      TYR     CA   2266    -0.001400    12.0100   ; qtot -9.145
  2267         H1    148      TYR     HA   2267     0.087600     1.0080   ; qtot -9.058
  2268         CT    148      TYR     CB   2268    -0.015200    12.0100   ; qtot -9.073
  2269         HC    148      TYR    HB2   2269     0.029500     1.0080   ; qtot -9.043
  2270         HC    148      TYR    HB3   2270     0.029500     1.0080   ; qtot -9.014
  2271         CA    148      TYR     CG   2271    -0.001100    12.0100   ; qtot -9.015
  2272         CA    148      TYR    CD1   2272    -0.190600    12.0100   ; qtot -9.206
  2273         HA    148      TYR    HD1   2273     0.169900     1.0080   ; qtot -9.036
  2274         CA    148      TYR    CE1   2274    -0.234100    12.0100   ; qtot -9.270
  2275         HA    148      TYR    HE1   2275     0.165600     1.0080   ; qtot -9.104
  2276          C    148      TYR     CZ   2276     0.322600    12.0100   ; qtot -8.782
  2277         OH    148      TYR     OH   2277    -0.557900    16.0000   ; qtot -9.339
  2278         HO    148      TYR     HH   2278     0.399200     1.0080   ; qtot -8.940
  2279         CA    148      TYR    CE2   2279    -0.234100    12.0100   ; qtot -9.174
  2280         HA    148      TYR    HE2   2280     0.165600     1.0080   ; qtot -9.009
  2281         CA    148      TYR    CD2   2281    -0.190600    12.0100   ; qtot -9.199
  2282         HA    148      TYR    HD2   2282     0.169900     1.0080   ; qtot -9.029
  2283          C    148      TYR      C   2283     0.597300    12.0100   ; qtot -8.432
  2284          O    148      TYR      O   2284    -0.567900    16.0000   ; qtot -9.000
  2285          N    149      PHE      N   2285    -0.415700    14.0100   ; qtot -9.416
  2286          H    149      PHE      H   2286     0.271900     1.0080   ; qtot -9.144
  2287        XC3    149      PHE     CA   2287    -0.002400    12.0100   ; qtot -9.146
  2288         H1    149      PHE     HA   2288     0.097800     1.0080   ; qtot -9.048
  2289         CT    149      PHE     CB   2289    -0.034300    12.0100   ; qtot -9.083
  2290         HC    149      PHE    HB2   2290     0.029500     1.0080   ; qtot -9.053
  2291         HC    149      PHE    HB3   2291     0.029500     1.0080   ; qtot -9.024
  2292         CA    149      PHE     CG   2292     0.011800    12.0100   ; qtot -9.012
  2293         CA    149      PHE    CD1   2293    -0.125600    12.0100   ; qtot -9.138
  2294         HA    149      PHE    HD1   2294     0.133000     1.0080   ; qtot -9.005
  2295         CA    149      PHE    CE1   2295    -0.170400    12.0100   ; qtot -9.175
  2296         HA    149      PHE    HE1   2296     0.143000     1.0080   ; qtot -9.032
  2297         CA    149      PHE     CZ   2297    -0.107200    12.0100   ; qtot -9.139
  2298         HA    149      PHE     HZ   2298     0.129700     1.0080   ; qtot -9.009
  2299         CA    149      PHE    CE2   2299    -0.170400    12.0100   ; qtot -9.180
  2300         HA    149      PHE    HE2   2300     0.143000     1.0080   ; qtot -9.037
  2301         CA    149      PHE    CD2   2301    -0.125600    12.0100   ; qtot -9.162
  2302         HA    149      PHE    HD2   2302     0.133000     1.0080   ; qtot -9.029
  2303          C    149      PHE      C   2303     0.597300    12.0100   ; qtot -8.432
  2304          O    149      PHE      O   2304    -0.567900    16.0000   ; qtot -9.000
  2305          N    150      TYR      N   2305    -0.415700    14.0100   ; qtot -9.416
  2306          H    150      TYR      H   2306     0.271900     1.0080   ; qtot -9.144
  2307        XC3    150      TYR     CA   2307    -0.001400    12.0100   ; qtot -9.145
  2308         H1    150      TYR     HA   2308     0.087600     1.0080   ; qtot -9.058
  2309         CT    150      TYR     CB   2309    -0.015200    12.0100   ; qtot -9.073
  2310         HC    150      TYR    HB2   2310     0.029500     1.0080   ; qtot -9.043
  2311         HC    150      TYR    HB3   2311     0.029500     1.0080   ; qtot -9.014
  2312         CA    150      TYR     CG   2312    -0.001100    12.0100   ; qtot -9.015
  2313         CA    150      TYR    CD1   2313    -0.190600    12.0100   ; qtot -9.206
  2314         HA    150      TYR    HD1   2314     0.169900     1.0080   ; qtot -9.036
  2315         CA    150      TYR    CE1   2315    -0.234100    12.0100   ; qtot -9.270
  2316         HA    150      TYR    HE1   2316     0.165600     1.0080   ; qtot -9.104
  2317          C    150      TYR     CZ   2317     0.322600    12.0100   ; qtot -8.782
  2318         OH    150      TYR     OH   2318    -0.557900    16.0000   ; qtot -9.339
  2319         HO    150      TYR     HH   2319     0.399200     1.0080   ; qtot -8.940
  2320         CA    150      TYR    CE2   2320    -0.234100    12.0100   ; qtot -9.174
  2321         HA    150      TYR    HE2   2321     0.165600     1.0080   ; qtot -9.009
  2322         CA    150      TYR    CD2   2322    -0.190600    12.0100   ; qtot -9.199
  2323         HA    150      TYR    HD2   2323     0.169900     1.0080   ; qtot -9.029
  2324          C    150      TYR      C   2324     0.597300    12.0100   ; qtot -8.432
  2325          O    150      TYR      O   2325    -0.567900    16.0000   ; qtot -9.000
  2326          N    151      ALA      N   2326    -0.415700    14.0100   ; qtot -9.416
  2327          H    151      ALA      H   2327     0.271900     1.0080   ; qtot -9.144
  2328        XC2    151      ALA     CA   2328     0.033700    12.0100   ; qtot -9.110
  2329         H1    151      ALA     HA   2329     0.082300     1.0080   ; qtot -9.028
  2330         CT    151      ALA     CB   2330    -0.182500    12.0100   ; qtot -9.210
  2331         HC    151      ALA    HB1   2331     0.060300     1.0080   ; qtot -9.150
  2332         HC    151      ALA    HB2   2332     0.060300     1.0080   ; qtot -9.090
  2333         HC    151      ALA    HB3   2333     0.060300     1.0080   ; qtot -9.029
  2334          C    151      ALA      C   2334     0.597300    12.0100   ; qtot -8.432
  2335          O    151      ALA      O   2335    -0.567900    16.0000   ; qtot -9.000
  2336          N    152      PRO      N   2336    -0.254800    14.0100   ; qtot -9.255
  2337         CT    152      PRO     CD   2337     0.019200    12.0100   ; qtot -9.236
  2338         H1    152      PRO    HD2   2338     0.039100     1.0080   ; qtot -9.197
  2339         H1    152      PRO    HD3   2339     0.039100     1.0080   ; qtot -9.157
  2340         CT    152      PRO     CG   2340     0.018900    12.0100   ; qtot -9.139
  2341         HC    152      PRO    HG2   2341     0.021300     1.0080   ; qtot -9.117
  2342         HC    152      PRO    HG3   2342     0.021300     1.0080   ; qtot -9.096
  2343         CT    152      PRO     CB   2343    -0.007000    12.0100   ; qtot -9.103
  2344         HC    152      PRO    HB2   2344     0.025300     1.0080   ; qtot -9.078
  2345         HC    152      PRO    HB3   2345     0.025300     1.0080   ; qtot -9.052
  2346       XC11    152      PRO     CA   2346    -0.026600    12.0100   ; qtot -9.079
  2347         H1    152      PRO     HA   2347     0.064100     1.0080   ; qtot -9.015
  2348          C    152      PRO      C   2348     0.589600    12.0100   ; qtot -8.425
  2349          O    152      PRO      O   2349    -0.574800    16.0000   ; qtot -9.000
  2350          N    153      GLU      N   2350    -0.516300    14.0100   ; qtot -9.516
  2351          H    153      GLU      H   2351     0.293600     1.0080   ; qtot -9.223
  2352        XC0    153      GLU     CA   2352     0.039700    12.0100   ; qtot -9.183
  2353         H1    153      GLU     HA   2353     0.110500     1.0080   ; qtot -9.073
  2354         2C    153      GLU     CB   2354     0.056000    12.0100   ; qtot -9.017
  2355         HC    153      GLU    HB2   2355    -0.017300     1.0080   ; qtot -9.034
  2356         HC    153      GLU    HB3   2356    -0.017300     1.0080   ; qtot -9.051
  2357         2C    153      GLU     CG   2357     0.013600    12.0100   ; qtot -9.038
  2358         HC    153      GLU    HG2   2358    -0.042500     1.0080   ; qtot -9.080
  2359         HC    153      GLU    HG3   2359    -0.042500     1.0080   ; qtot -9.123
  2360         CO    153      GLU     CD   2360     0.805400    12.0100   ; qtot -8.317
  2361         O2    153      GLU    OE1   2361    -0.818800    16.0000   ; qtot -9.136
  2362         O2    153      GLU    OE2   2362    -0.818800    16.0000   ; qtot -9.955
  2363          C    153      GLU      C   2363     0.536600    12.0100   ; qtot -9.418
  2364          O    153      GLU      O   2364    -0.581900    16.0000   ; qtot -10.000
  2365          N    154      LEU      N   2365    -0.415700    14.0100   ; qtot -10.416
  2366          H    154      LEU      H   2366     0.271900     1.0080   ; qtot -10.144
  2367        XC3    154      LEU     CA   2367    -0.051800    12.0100   ; qtot -10.196
  2368         H1    154      LEU     HA   2368     0.092200     1.0080   ; qtot -10.103
  2369         2C    154      LEU     CB   2369    -0.110200    12.0100   ; qtot -10.214
  2370         HC    154      LEU    HB2   2370     0.045700     1.0080   ; qtot -10.168
  2371         HC    154      LEU    HB3   2371     0.045700     1.0080   ; qtot -10.122
  2372         3C    154      LEU     CG   2372     0.353100    12.0100   ; qtot -9.769
  2373         HC    154      LEU     HG   2373    -0.036100     1.0080   ; qtot -9.805
  2374         CT    154      LEU    CD1   2374    -0.412100    12.0100   ; qtot -10.217
  2375         HC    154      LEU   HD11   2375     0.100000     1.0080   ; qtot -10.117
  2376         HC    154      LEU   HD12   2376     0.100000     1.0080   ; qtot -10.017
  2377         HC    154      LEU   HD13   2377     0.100000     1.0080   ; qtot -9.917
  2378         CT    154      LEU    CD2   2378    -0.412100    12.0100   ; qtot -10.329
  2379         HC    154      LEU   HD21   2379     0.100000     1.0080   ; qtot -10.229
  2380         HC    154      LEU   HD22   2380     0.100000     1.0080   ; qtot -10.129
  2381         HC    154      LEU   HD23   2381     0.100000     1.0080   ; qtot -10.029
  2382          C    154      LEU      C   2382     0.597300    12.0100   ; qtot -9.432
  2383          O    154      LEU      O   2383    -0.567900    16.0000   ; qtot -10.000
  2384          N    155      LEU      N   2384    -0.415700    14.0100   ; qtot -10.416
  2385          H    155      LEU      H   2385     0.271900     1.0080   ; qtot -10.144
  2386        XC3    155      LEU     CA   2386    -0.051800    12.0100   ; qtot -10.196
  2387         H1    155      LEU     HA   2387     0.092200     1.0080   ; qtot -10.103
  2388         2C    155      LEU     CB   2388    -0.110200    12.0100   ; qtot -10.214
  2389         HC    155      LEU    HB2   2389     0.045700     1.0080   ; qtot -10.168
  2390         HC    155      LEU    HB3   2390     0.045700     1.0080   ; qtot -10.122
  2391         3C    155      LEU     CG   2391     0.353100    12.0100   ; qtot -9.769
  2392         HC    155      LEU     HG   2392    -0.036100     1.0080   ; qtot -9.805
  2393         CT    155      LEU    CD1   2393    -0.412100    12.0100   ; qtot -10.217
  2394         HC    155      LEU   HD11   2394     0.100000     1.0080   ; qtot -10.117
  2395         HC    155      LEU   HD12   2395     0.100000     1.0080   ; qtot -10.017
  2396         HC    155      LEU   HD13   2396     0.100000     1.0080   ; qtot -9.917
  2397         CT    155      LEU    CD2   2397    -0.412100    12.0100   ; qtot -10.329
  2398         HC    155      LEU   HD21   2398     0.100000     1.0080   ; qtot -10.229
  2399         HC    155      LEU   HD22   2399     0.100000     1.0080   ; qtot -10.129
  2400         HC    155      LEU   HD23   2400     0.100000     1.0080   ; qtot -10.029
  2401          C    155      LEU      C   2401     0.597300    12.0100   ; qtot -9.432
  2402          O    155      LEU      O   2402    -0.567900    16.0000   ; qtot -10.000
  2403          N    156      PHE      N   2403    -0.415700    14.0100   ; qtot -10.416
  2404          H    156      PHE      H   2404     0.271900     1.0080   ; qtot -10.144
  2405        XC3    156      PHE     CA   2405    -0.002400    12.0100   ; qtot -10.146
  2406         H1    156      PHE     HA   2406     0.097800     1.0080   ; qtot -10.048
  2407         CT    156      PHE     CB   2407    -0.034300    12.0100   ; qtot -10.083
  2408         HC    156      PHE    HB2   2408     0.029500     1.0080   ; qtot -10.053
  2409         HC    156      PHE    HB3   2409     0.029500     1.0080   ; qtot -10.024
  2410         CA    156      PHE     CG   2410     0.011800    12.0100   ; qtot -10.012
  2411         CA    156      PHE    CD1   2411    -0.125600    12.0100   ; qtot -10.138
  2412         HA    156      PHE    HD1   2412     0.133000     1.0080   ; qtot -10.005
  2413         CA    156      PHE    CE1   2413    -0.170400    12.0100   ; qtot -10.175
  2414         HA    156      PHE    HE1   2414     0.143000     1.0080   ; qtot -10.032
  2415         CA    156      PHE     CZ   2415    -0.107200    12.0100   ; qtot -10.139
  2416         HA    156      PHE     HZ   2416     0.129700     1.0080   ; qtot -10.009
  2417         CA    156      PHE    CE2   2417    -0.170400    12.0100   ; qtot -10.180
  2418         HA    156      PHE    HE2   2418     0.143000     1.0080   ; qtot -10.037
  2419         CA    156      PHE    CD2   2419    -0.125600    12.0100   ; qtot -10.162
  2420         HA    156      PHE    HD2   2420     0.133000     1.0080   ; qtot -10.029
  2421          C    156      PHE      C   2421     0.597300    12.0100   ; qtot -9.432
  2422          O    156      PHE      O   2422    -0.567900    16.0000   ; qtot -10.000
  2423          N    157      PHE      N   2423    -0.415700    14.0100   ; qtot -10.416
  2424          H    157      PHE      H   2424     0.271900     1.0080   ; qtot -10.144
  2425        XC3    157      PHE     CA   2425    -0.002400    12.0100   ; qtot -10.146
  2426         H1    157      PHE     HA   2426     0.097800     1.0080   ; qtot -10.048
  2427         CT    157      PHE     CB   2427    -0.034300    12.0100   ; qtot -10.083
  2428         HC    157      PHE    HB2   2428     0.029500     1.0080   ; qtot -10.053
  2429         HC    157      PHE    HB3   2429     0.029500     1.0080   ; qtot -10.024
  2430         CA    157      PHE     CG   2430     0.011800    12.0100   ; qtot -10.012
  2431         CA    157      PHE    CD1   2431    -0.125600    12.0100   ; qtot -10.138
  2432         HA    157      PHE    HD1   2432     0.133000     1.0080   ; qtot -10.005
  2433         CA    157      PHE    CE1   2433    -0.170400    12.0100   ; qtot -10.175
  2434         HA    157      PHE    HE1   2434     0.143000     1.0080   ; qtot -10.032
  2435         CA    157      PHE     CZ   2435    -0.107200    12.0100   ; qtot -10.139
  2436         HA    157      PHE     HZ   2436     0.129700     1.0080   ; qtot -10.009
  2437         CA    157      PHE    CE2   2437    -0.170400    12.0100   ; qtot -10.180
  2438         HA    157      PHE    HE2   2438     0.143000     1.0080   ; qtot -10.037
  2439         CA    157      PHE    CD2   2439    -0.125600    12.0100   ; qtot -10.162
  2440         HA    157      PHE    HD2   2440     0.133000     1.0080   ; qtot -10.029
  2441          C    157      PHE      C   2441     0.597300    12.0100   ; qtot -9.432
  2442          O    157      PHE      O   2442    -0.567900    16.0000   ; qtot -10.000
  2443          N    158      ALA      N   2443    -0.415700    14.0100   ; qtot -10.416
  2444          H    158      ALA      H   2444     0.271900     1.0080   ; qtot -10.144
  2445        XC2    158      ALA     CA   2445     0.033700    12.0100   ; qtot -10.110
  2446         H1    158      ALA     HA   2446     0.082300     1.0080   ; qtot -10.028
  2447         CT    158      ALA     CB   2447    -0.182500    12.0100   ; qtot -10.210
  2448         HC    158      ALA    HB1   2448     0.060300     1.0080   ; qtot -10.150
  2449         HC    158      ALA    HB2   2449     0.060300     1.0080   ; qtot -10.090
  2450         HC    158      ALA    HB3   2450     0.060300     1.0080   ; qtot -10.029
  2451          C    158      ALA      C   2451     0.597300    12.0100   ; qtot -9.432
  2452          O    158      ALA      O   2452    -0.567900    16.0000   ; qtot -10.000
  2453          N    159      LYS      N   2453    -0.347900    14.0100   ; qtot -10.348
  2454          H    159      LYS      H   2454     0.274700     1.0080   ; qtot -10.073
  2455        XC5    159      LYS     CA   2455    -0.240000    12.0100   ; qtot -10.313
  2456         H1    159      LYS     HA   2456     0.142600     1.0080   ; qtot -10.171
  2457         C8    159      LYS     CB   2457    -0.009400    12.0100   ; qtot -10.180
  2458         HC    159      LYS    HB2   2458     0.036200     1.0080   ; qtot -10.144
  2459         HC    159      LYS    HB3   2459     0.036200     1.0080   ; qtot -10.108
  2460         C8    159      LYS     CG   2460     0.018700    12.0100   ; qtot -10.089
  2461         HC    159      LYS    HG2   2461     0.010300     1.0080   ; qtot -10.079
  2462         HC    159      LYS    HG3   2462     0.010300     1.0080   ; qtot -10.068
  2463         C8    159      LYS     CD   2463    -0.047900    12.0100   ; qtot -10.116
  2464         HC    159      LYS    HD2   2464     0.062100     1.0080   ; qtot -10.054
  2465         HC    159      LYS    HD3   2465     0.062100     1.0080   ; qtot -9.992
  2466         C8    159      LYS     CE   2466    -0.014300    12.0100   ; qtot -10.006
  2467         HP    159      LYS    HE2   2467     0.113500     1.0080   ; qtot -9.893
  2468         HP    159      LYS    HE3   2468     0.113500     1.0080   ; qtot -9.779
  2469         N3    159      LYS     NZ   2469    -0.385400    14.0100   ; qtot -10.165
  2470          H    159      LYS    HZ1   2470     0.340000     1.0080   ; qtot -9.825
  2471          H    159      LYS    HZ2   2471     0.340000     1.0080   ; qtot -9.485
  2472          H    159      LYS    HZ3   2472     0.340000     1.0080   ; qtot -9.145
  2473          C    159      LYS      C   2473     0.734100    12.0100   ; qtot -8.411
  2474          O    159      LYS      O   2474    -0.589400    16.0000   ; qtot -9.000
  2475          N    160      ARG      N   2475    -0.347900    14.0100   ; qtot -9.348
  2476          H    160      ARG      H   2476     0.274700     1.0080   ; qtot -9.073
  2477        XC4    160      ARG     CA   2477    -0.263700    12.0100   ; qtot -9.337
  2478         H1    160      ARG     HA   2478     0.156000     1.0080   ; qtot -9.181
  2479         C8    160      ARG     CB   2479    -0.000700    12.0100   ; qtot -9.182
  2480         HC    160      ARG    HB2   2480     0.032700     1.0080   ; qtot -9.149
  2481         HC    160      ARG    HB3   2481     0.032700     1.0080   ; qtot -9.116
  2482         C8    160      ARG     CG   2482     0.039000    12.0100   ; qtot -9.077
  2483         HC    160      ARG    HG2   2483     0.028500     1.0080   ; qtot -9.049
  2484         HC    160      ARG    HG3   2484     0.028500     1.0080   ; qtot -9.020
  2485         C8    160      ARG     CD   2485     0.048600    12.0100   ; qtot -8.972
  2486         H1    160      ARG    HD2   2486     0.068700     1.0080   ; qtot -8.903
  2487         H1    160      ARG    HD3   2487     0.068700     1.0080   ; qtot -8.834
  2488         N2    160      ARG     NE   2488    -0.529500    14.0100   ; qtot -9.364
  2489          H    160      ARG     HE   2489     0.345600     1.0080   ; qtot -9.018
  2490         CA    160      ARG     CZ   2490     0.807600    12.0100   ; qtot -8.211
  2491         N2    160      ARG    NH1   2491    -0.862700    14.0100   ; qtot -9.073
  2492          H    160      ARG   HH11   2492     0.447800     1.0080   ; qtot -8.625
  2493          H    160      ARG   HH12   2493     0.447800     1.0080   ; qtot -8.178
  2494         N2    160      ARG    NH2   2494    -0.862700    14.0100   ; qtot -9.040
  2495          H    160      ARG   HH21   2495     0.447800     1.0080   ; qtot -8.593
  2496          H    160      ARG   HH22   2496     0.447800     1.0080   ; qtot -8.145
  2497          C    160      ARG      C   2497     0.734100    12.0100   ; qtot -7.411
  2498          O    160      ARG      O   2498    -0.589400    16.0000   ; qtot -8.000
  2499          N    161      TYR      N   2499    -0.415700    14.0100   ; qtot -8.416
  2500          H    161      TYR      H   2500     0.271900     1.0080   ; qtot -8.144
  2501        XC3    161      TYR     CA   2501    -0.001400    12.0100   ; qtot -8.145
  2502         H1    161      TYR     HA   2502     0.087600     1.0080   ; qtot -8.058
  2503         CT    161      TYR     CB   2503    -0.015200    12.0100   ; qtot -8.073
  2504         HC    161      TYR    HB2   2504     0.029500     1.0080   ; qtot -8.043
  2505         HC    161      TYR    HB3   2505     0.029500     1.0080   ; qtot -8.014
  2506         CA    161      TYR     CG   2506    -0.001100    12.0100   ; qtot -8.015
  2507         CA    161      TYR    CD1   2507    -0.190600    12.0100   ; qtot -8.206
  2508         HA    161      TYR    HD1   2508     0.169900     1.0080   ; qtot -8.036
  2509         CA    161      TYR    CE1   2509    -0.234100    12.0100   ; qtot -8.270
  2510         HA    161      TYR    HE1   2510     0.165600     1.0080   ; qtot -8.104
  2511          C    161      TYR     CZ   2511     0.322600    12.0100   ; qtot -7.782
  2512         OH    161      TYR     OH   2512    -0.557900    16.0000   ; qtot -8.339
  2513         HO    161      TYR     HH   2513     0.399200     1.0080   ; qtot -7.940
  2514         CA    161      TYR    CE2   2514    -0.234100    12.0100   ; qtot -8.174
  2515         HA    161      TYR    HE2   2515     0.165600     1.0080   ; qtot -8.009
  2516         CA    161      TYR    CD2   2516    -0.190600    12.0100   ; qtot -8.199
  2517         HA    161      TYR    HD2   2517     0.169900     1.0080   ; qtot -8.029
  2518          C    161      TYR      C   2518     0.597300    12.0100   ; qtot -7.432
  2519          O    161      TYR      O   2519    -0.567900    16.0000   ; qtot -8.000
  2520          N    162      LYS      N   2520    -0.347900    14.0100   ; qtot -8.348
  2521          H    162      LYS      H   2521     0.274700     1.0080   ; qtot -8.073
  2522        XC5    162      LYS     CA   2522    -0.240000    12.0100   ; qtot -8.313
  2523         H1    162      LYS     HA   2523     0.142600     1.0080   ; qtot -8.171
  2524         C8    162      LYS     CB   2524    -0.009400    12.0100   ; qtot -8.180
  2525         HC    162      LYS    HB2   2525     0.036200     1.0080   ; qtot -8.144
  2526         HC    162      LYS    HB3   2526     0.036200     1.0080   ; qtot -8.108
  2527         C8    162      LYS     CG   2527     0.018700    12.0100   ; qtot -8.089
  2528         HC    162      LYS    HG2   2528     0.010300     1.0080   ; qtot -8.079
  2529         HC    162      LYS    HG3   2529     0.010300     1.0080   ; qtot -8.068
  2530         C8    162      LYS     CD   2530    -0.047900    12.0100   ; qtot -8.116
  2531         HC    162      LYS    HD2   2531     0.062100     1.0080   ; qtot -8.054
  2532         HC    162      LYS    HD3   2532     0.062100     1.0080   ; qtot -7.992
  2533         C8    162      LYS     CE   2533    -0.014300    12.0100   ; qtot -8.006
  2534         HP    162      LYS    HE2   2534     0.113500     1.0080   ; qtot -7.893
  2535         HP    162      LYS    HE3   2535     0.113500     1.0080   ; qtot -7.779
  2536         N3    162      LYS     NZ   2536    -0.385400    14.0100   ; qtot -8.165
  2537          H    162      LYS    HZ1   2537     0.340000     1.0080   ; qtot -7.825
  2538          H    162      LYS    HZ2   2538     0.340000     1.0080   ; qtot -7.485
  2539          H    162      LYS    HZ3   2539     0.340000     1.0080   ; qtot -7.145
  2540          C    162      LYS      C   2540     0.734100    12.0100   ; qtot -6.411
  2541          O    162      LYS      O   2541    -0.589400    16.0000   ; qtot -7.000
  2542          N    163      ALA      N   2542    -0.415700    14.0100   ; qtot -7.416
  2543          H    163      ALA      H   2543     0.271900     1.0080   ; qtot -7.144
  2544        XC2    163      ALA     CA   2544     0.033700    12.0100   ; qtot -7.110
  2545         H1    163      ALA     HA   2545     0.082300     1.0080   ; qtot -7.028
  2546         CT    163      ALA     CB   2546    -0.182500    12.0100   ; qtot -7.210
  2547         HC    163      ALA    HB1   2547     0.060300     1.0080   ; qtot -7.150
  2548         HC    163      ALA    HB2   2548     0.060300     1.0080   ; qtot -7.090
  2549         HC    163      ALA    HB3   2549     0.060300     1.0080   ; qtot -7.029
  2550          C    163      ALA      C   2550     0.597300    12.0100   ; qtot -6.432
  2551          O    163      ALA      O   2551    -0.567900    16.0000   ; qtot -7.000
  2552          N    164      ALA      N   2552    -0.415700    14.0100   ; qtot -7.416
  2553          H    164      ALA      H   2553     0.271900     1.0080   ; qtot -7.144
  2554        XC2    164      ALA     CA   2554     0.033700    12.0100   ; qtot -7.110
  2555         H1    164      ALA     HA   2555     0.082300     1.0080   ; qtot -7.028
  2556         CT    164      ALA     CB   2556    -0.182500    12.0100   ; qtot -7.210
  2557         HC    164      ALA    HB1   2557     0.060300     1.0080   ; qtot -7.150
  2558         HC    164      ALA    HB2   2558     0.060300     1.0080   ; qtot -7.090
  2559         HC    164      ALA    HB3   2559     0.060300     1.0080   ; qtot -7.029
  2560          C    164      ALA      C   2560     0.597300    12.0100   ; qtot -6.432
  2561          O    164      ALA      O   2561    -0.567900    16.0000   ; qtot -7.000
  2562          N    165      PHE      N   2562    -0.415700    14.0100   ; qtot -7.416
  2563          H    165      PHE      H   2563     0.271900     1.0080   ; qtot -7.144
  2564        XC3    165      PHE     CA   2564    -0.002400    12.0100   ; qtot -7.146
  2565         H1    165      PHE     HA   2565     0.097800     1.0080   ; qtot -7.048
  2566         CT    165      PHE     CB   2566    -0.034300    12.0100   ; qtot -7.083
  2567         HC    165      PHE    HB2   2567     0.029500     1.0080   ; qtot -7.053
  2568         HC    165      PHE    HB3   2568     0.029500     1.0080   ; qtot -7.024
  2569         CA    165      PHE     CG   2569     0.011800    12.0100   ; qtot -7.012
  2570         CA    165      PHE    CD1   2570    -0.125600    12.0100   ; qtot -7.138
  2571         HA    165      PHE    HD1   2571     0.133000     1.0080   ; qtot -7.005
  2572         CA    165      PHE    CE1   2572    -0.170400    12.0100   ; qtot -7.175
  2573         HA    165      PHE    HE1   2573     0.143000     1.0080   ; qtot -7.032
  2574         CA    165      PHE     CZ   2574    -0.107200    12.0100   ; qtot -7.139
  2575         HA    165      PHE     HZ   2575     0.129700     1.0080   ; qtot -7.009
  2576         CA    165      PHE    CE2   2576    -0.170400    12.0100   ; qtot -7.180
  2577         HA    165      PHE    HE2   2577     0.143000     1.0080   ; qtot -7.037
  2578         CA    165      PHE    CD2   2578    -0.125600    12.0100   ; qtot -7.162
  2579         HA    165      PHE    HD2   2579     0.133000     1.0080   ; qtot -7.029
  2580          C    165      PHE      C   2580     0.597300    12.0100   ; qtot -6.432
  2581          O    165      PHE      O   2581    -0.567900    16.0000   ; qtot -7.000
  2582          N    166      THR      N   2582    -0.415700    14.0100   ; qtot -7.416
  2583          H    166      THR      H   2583     0.271900     1.0080   ; qtot -7.144
  2584       XC13    166      THR     CA   2584    -0.038900    12.0100   ; qtot -7.183
  2585         H1    166      THR     HA   2585     0.100700     1.0080   ; qtot -7.082
  2586         3C    166      THR     CB   2586     0.365400    12.0100   ; qtot -6.717
  2587         H1    166      THR     HB   2587     0.004300     1.0080   ; qtot -6.712
  2588         CT    166      THR    CG2   2588    -0.243800    12.0100   ; qtot -6.956
  2589         HC    166      THR   HG21   2589     0.064200     1.0080   ; qtot -6.892
  2590         HC    166      THR   HG22   2590     0.064200     1.0080   ; qtot -6.828
  2591         HC    166      THR   HG23   2591     0.064200     1.0080   ; qtot -6.764
  2592         OH    166      THR    OG1   2592    -0.676100    16.0000   ; qtot -7.440
  2593         HO    166      THR    HG1   2593     0.410200     1.0080   ; qtot -7.029
  2594          C    166      THR      C   2594     0.597300    12.0100   ; qtot -6.432
  2595          O    166      THR      O   2595    -0.567900    16.0000   ; qtot -7.000
  2596          N    167      GLU      N   2596    -0.516300    14.0100   ; qtot -7.516
  2597          H    167      GLU      H   2597     0.293600     1.0080   ; qtot -7.223
  2598        XC0    167      GLU     CA   2598     0.039700    12.0100   ; qtot -7.183
  2599         H1    167      GLU     HA   2599     0.110500     1.0080   ; qtot -7.073
  2600         2C    167      GLU     CB   2600     0.056000    12.0100   ; qtot -7.017
  2601         HC    167      GLU    HB2   2601    -0.017300     1.0080   ; qtot -7.034
  2602         HC    167      GLU    HB3   2602    -0.017300     1.0080   ; qtot -7.051
  2603         2C    167      GLU     CG   2603     0.013600    12.0100   ; qtot -7.038
  2604         HC    167      GLU    HG2   2604    -0.042500     1.0080   ; qtot -7.080
  2605         HC    167      GLU    HG3   2605    -0.042500     1.0080   ; qtot -7.123
  2606         CO    167      GLU     CD   2606     0.805400    12.0100   ; qtot -6.317
  2607         O2    167      GLU    OE1   2607    -0.818800    16.0000   ; qtot -7.136
  2608         O2    167      GLU    OE2   2608    -0.818800    16.0000   ; qtot -7.955
  2609          C    167      GLU      C   2609     0.536600    12.0100   ; qtot -7.418
  2610          O    167      GLU      O   2610    -0.581900    16.0000   ; qtot -8.000
  2611          N    168      CYX      N   2611    -0.415700    14.0100   ; qtot -8.416
  2612          H    168      CYX      H   2612     0.271900     1.0080   ; qtot -8.144
  2613        XC3    168      CYX     CA   2613     0.042900    12.0100   ; qtot -8.101
  2614         H1    168      CYX     HA   2614     0.076600     1.0080   ; qtot -8.024
  2615         2C    168      CYX     CB   2615    -0.079000    12.0100   ; qtot -8.103
  2616         H1    168      CYX    HB2   2616     0.091000     1.0080   ; qtot -8.012
  2617         H1    168      CYX    HB3   2617     0.091000     1.0080   ; qtot -7.921
  2618          S    168      CYX     SG   2618    -0.108100    32.0600   ; qtot -8.029
  2619          C    168      CYX      C   2619     0.597300    12.0100   ; qtot -7.432
  2620          O    168      CYX      O   2620    -0.567900    16.0000   ; qtot -8.000
  2621          N    169      CYX      N   2621    -0.415700    14.0100   ; qtot -8.416
  2622          H    169      CYX      H   2622     0.271900     1.0080   ; qtot -8.144
  2623        XC3    169      CYX     CA   2623     0.042900    12.0100   ; qtot -8.101
  2624         H1    169      CYX     HA   2624     0.076600     1.0080   ; qtot -8.024
  2625         2C    169      CYX     CB   2625    -0.079000    12.0100   ; qtot -8.103
  2626         H1    169      CYX    HB2   2626     0.091000     1.0080   ; qtot -8.012
  2627         H1    169      CYX    HB3   2627     0.091000     1.0080   ; qtot -7.921
  2628          S    169      CYX     SG   2628    -0.108100    32.0600   ; qtot -8.029
  2629          C    169      CYX      C   2629     0.597300    12.0100   ; qtot -7.432
  2630          O    169      CYX      O   2630    -0.567900    16.0000   ; qtot -8.000
  2631          N    170      GLN      N   2631    -0.415700    14.0100   ; qtot -8.416
  2632          H    170      GLN      H   2632     0.271900     1.0080   ; qtot -8.144
  2633        XC9    170      GLN     CA   2633    -0.003100    12.0100   ; qtot -8.147
  2634         H1    170      GLN     HA   2634     0.085000     1.0080   ; qtot -8.062
  2635         2C    170      GLN     CB   2635    -0.003600    12.0100   ; qtot -8.066
  2636         HC    170      GLN    HB2   2636     0.017100     1.0080   ; qtot -8.048
  2637         HC    170      GLN    HB3   2637     0.017100     1.0080   ; qtot -8.031
  2638         2C    170      GLN     CG   2638    -0.064500    12.0100   ; qtot -8.096
  2639         HC    170      GLN    HG2   2639     0.035200     1.0080   ; qtot -8.061
  2640         HC    170      GLN    HG3   2640     0.035200     1.0080   ; qtot -8.025
  2641          C    170      GLN     CD   2641     0.695100    12.0100   ; qtot -7.330
  2642          O    170      GLN    OE1   2642    -0.608600    16.0000   ; qtot -7.939
  2643          N    170      GLN    NE2   2643    -0.940700    14.0100   ; qtot -8.880
  2644          H    170      GLN   HE21   2644     0.425100     1.0080   ; qtot -8.455
  2645          H    170      GLN   HE22   2645     0.425100     1.0080   ; qtot -8.029
  2646          C    170      GLN      C   2646     0.597300    12.0100   ; qtot -7.432
  2647          O    170      GLN      O   2647    -0.567900    16.0000   ; qtot -8.000
  2648          N    171      ALA      N   2648    -0.415700    14.0100   ; qtot -8.416
  2649          H    171      ALA      H   2649     0.271900     1.0080   ; qtot -8.144
  2650        XC2    171      ALA     CA   2650     0.033700    12.0100   ; qtot -8.110
  2651         H1    171      ALA     HA   2651     0.082300     1.0080   ; qtot -8.028
  2652         CT    171      ALA     CB   2652    -0.182500    12.0100   ; qtot -8.210
  2653         HC    171      ALA    HB1   2653     0.060300     1.0080   ; qtot -8.150
  2654         HC    171      ALA    HB2   2654     0.060300     1.0080   ; qtot -8.090
  2655         HC    171      ALA    HB3   2655     0.060300     1.0080   ; qtot -8.029
  2656          C    171      ALA      C   2656     0.597300    12.0100   ; qtot -7.432
  2657          O    171      ALA      O   2657    -0.567900    16.0000   ; qtot -8.000
  2658          N    172      ALA      N   2658    -0.415700    14.0100   ; qtot -8.416
  2659          H    172      ALA      H   2659     0.271900     1.0080   ; qtot -8.144
  2660        XC2    172      ALA     CA   2660     0.033700    12.0100   ; qtot -8.110
  2661         H1    172      ALA     HA   2661     0.082300     1.0080   ; qtot -8.028
  2662         CT    172      ALA     CB   2662    -0.182500    12.0100   ; qtot -8.210
  2663         HC    172      ALA    HB1   2663     0.060300     1.0080   ; qtot -8.150
  2664         HC    172      ALA    HB2   2664     0.060300     1.0080   ; qtot -8.090
  2665         HC    172      ALA    HB3   2665     0.060300     1.0080   ; qtot -8.029
  2666          C    172      ALA      C   2666     0.597300    12.0100   ; qtot -7.432
  2667          O    172      ALA      O   2667    -0.567900    16.0000   ; qtot -8.000
  2668          N    173      ASP      N   2668    -0.516300    14.0100   ; qtot -8.516
  2669          H    173      ASP      H   2669     0.293600     1.0080   ; qtot -8.223
  2670       XC12    173      ASP     CA   2670     0.038100    12.0100   ; qtot -8.185
  2671         H1    173      ASP     HA   2671     0.088000     1.0080   ; qtot -8.097
  2672         2C    173      ASP     CB   2672    -0.030300    12.0100   ; qtot -8.127
  2673         HC    173      ASP    HB2   2673    -0.012200     1.0080   ; qtot -8.139
  2674         HC    173      ASP    HB3   2674    -0.012200     1.0080   ; qtot -8.151
  2675         CO    173      ASP     CG   2675     0.799400    12.0100   ; qtot -7.352
  2676         O2    173      ASP    OD1   2676    -0.801400    16.0000   ; qtot -8.153
  2677         O2    173      ASP    OD2   2677    -0.801400    16.0000   ; qtot -8.955
  2678          C    173      ASP      C   2678     0.536600    12.0100   ; qtot -8.418
  2679          O    173      ASP      O   2679    -0.581900    16.0000   ; qtot -9.000
  2680          N    174      LYS      N   2680    -0.347900    14.0100   ; qtot -9.348
  2681          H    174      LYS      H   2681     0.274700     1.0080   ; qtot -9.073
  2682        XC5    174      LYS     CA   2682    -0.240000    12.0100   ; qtot -9.313
  2683         H1    174      LYS     HA   2683     0.142600     1.0080   ; qtot -9.171
  2684         C8    174      LYS     CB   2684    -0.009400    12.0100   ; qtot -9.180
  2685         HC    174      LYS    HB2   2685     0.036200     1.0080   ; qtot -9.144
  2686         HC    174      LYS    HB3   2686     0.036200     1.0080   ; qtot -9.108
  2687         C8    174      LYS     CG   2687     0.018700    12.0100   ; qtot -9.089
  2688         HC    174      LYS    HG2   2688     0.010300     1.0080   ; qtot -9.079
  2689         HC    174      LYS    HG3   2689     0.010300     1.0080   ; qtot -9.068
  2690         C8    174      LYS     CD   2690    -0.047900    12.0100   ; qtot -9.116
  2691         HC    174      LYS    HD2   2691     0.062100     1.0080   ; qtot -9.054
  2692         HC    174      LYS    HD3   2692     0.062100     1.0080   ; qtot -8.992
  2693         C8    174      LYS     CE   2693    -0.014300    12.0100   ; qtot -9.006
  2694         HP    174      LYS    HE2   2694     0.113500     1.0080   ; qtot -8.893
  2695         HP    174      LYS    HE3   2695     0.113500     1.0080   ; qtot -8.779
  2696         N3    174      LYS     NZ   2696    -0.385400    14.0100   ; qtot -9.165
  2697          H    174      LYS    HZ1   2697     0.340000     1.0080   ; qtot -8.825
  2698          H    174      LYS    HZ2   2698     0.340000     1.0080   ; qtot -8.485
  2699          H    174      LYS    HZ3   2699     0.340000     1.0080   ; qtot -8.145
  2700          C    174      LYS      C   2700     0.734100    12.0100   ; qtot -7.411
  2701          O    174      LYS      O   2701    -0.589400    16.0000   ; qtot -8.000
  2702          N    175      ALA      N   2702    -0.415700    14.0100   ; qtot -8.416
  2703          H    175      ALA      H   2703     0.271900     1.0080   ; qtot -8.144
  2704        XC2    175      ALA     CA   2704     0.033700    12.0100   ; qtot -8.110
  2705         H1    175      ALA     HA   2705     0.082300     1.0080   ; qtot -8.028
  2706         CT    175      ALA     CB   2706    -0.182500    12.0100   ; qtot -8.210
  2707         HC    175      ALA    HB1   2707     0.060300     1.0080   ; qtot -8.150
  2708         HC    175      ALA    HB2   2708     0.060300     1.0080   ; qtot -8.090
  2709         HC    175      ALA    HB3   2709     0.060300     1.0080   ; qtot -8.029
  2710          C    175      ALA      C   2710     0.597300    12.0100   ; qtot -7.432
  2711          O    175      ALA      O   2711    -0.567900    16.0000   ; qtot -8.000
  2712          N    176      ALA      N   2712    -0.415700    14.0100   ; qtot -8.416
  2713          H    176      ALA      H   2713     0.271900     1.0080   ; qtot -8.144
  2714        XC2    176      ALA     CA   2714     0.033700    12.0100   ; qtot -8.110
  2715         H1    176      ALA     HA   2715     0.082300     1.0080   ; qtot -8.028
  2716         CT    176      ALA     CB   2716    -0.182500    12.0100   ; qtot -8.210
  2717         HC    176      ALA    HB1   2717     0.060300     1.0080   ; qtot -8.150
  2718         HC    176      ALA    HB2   2718     0.060300     1.0080   ; qtot -8.090
  2719         HC    176      ALA    HB3   2719     0.060300     1.0080   ; qtot -8.029
  2720          C    176      ALA      C   2720     0.597300    12.0100   ; qtot -7.432
  2721          O    176      ALA      O   2721    -0.567900    16.0000   ; qtot -8.000
  2722          N    177      CYX      N   2722    -0.415700    14.0100   ; qtot -8.416
  2723          H    177      CYX      H   2723     0.271900     1.0080   ; qtot -8.144
  2724        XC3    177      CYX     CA   2724     0.042900    12.0100   ; qtot -8.101
  2725         H1    177      CYX     HA   2725     0.076600     1.0080   ; qtot -8.024
  2726         2C    177      CYX     CB   2726    -0.079000    12.0100   ; qtot -8.103
  2727         H1    177      CYX    HB2   2727     0.091000     1.0080   ; qtot -8.012
  2728         H1    177      CYX    HB3   2728     0.091000     1.0080   ; qtot -7.921
  2729          S    177      CYX     SG   2729    -0.108100    32.0600   ; qtot -8.029
  2730          C    177      CYX      C   2730     0.597300    12.0100   ; qtot -7.432
  2731          O    177      CYX      O   2731    -0.567900    16.0000   ; qtot -8.000
  2732          N    178      LEU      N   2732    -0.415700    14.0100   ; qtot -8.416
  2733          H    178      LEU      H   2733     0.271900     1.0080   ; qtot -8.144
  2734        XC3    178      LEU     CA   2734    -0.051800    12.0100   ; qtot -8.196
  2735         H1    178      LEU     HA   2735     0.092200     1.0080   ; qtot -8.103
  2736         2C    178      LEU     CB   2736    -0.110200    12.0100   ; qtot -8.214
  2737         HC    178      LEU    HB2   2737     0.045700     1.0080   ; qtot -8.168
  2738         HC    178      LEU    HB3   2738     0.045700     1.0080   ; qtot -8.122
  2739         3C    178      LEU     CG   2739     0.353100    12.0100   ; qtot -7.769
  2740         HC    178      LEU     HG   2740    -0.036100     1.0080   ; qtot -7.805
  2741         CT    178      LEU    CD1   2741    -0.412100    12.0100   ; qtot -8.217
  2742         HC    178      LEU   HD11   2742     0.100000     1.0080   ; qtot -8.117
  2743         HC    178      LEU   HD12   2743     0.100000     1.0080   ; qtot -8.017
  2744         HC    178      LEU   HD13   2744     0.100000     1.0080   ; qtot -7.917
  2745         CT    178      LEU    CD2   2745    -0.412100    12.0100   ; qtot -8.329
  2746         HC    178      LEU   HD21   2746     0.100000     1.0080   ; qtot -8.229
  2747         HC    178      LEU   HD22   2747     0.100000     1.0080   ; qtot -8.129
  2748         HC    178      LEU   HD23   2748     0.100000     1.0080   ; qtot -8.029
  2749          C    178      LEU      C   2749     0.597300    12.0100   ; qtot -7.432
  2750          O    178      LEU      O   2750    -0.567900    16.0000   ; qtot -8.000
  2751          N    179      LEU      N   2751    -0.415700    14.0100   ; qtot -8.416
  2752          H    179      LEU      H   2752     0.271900     1.0080   ; qtot -8.144
  2753        XC3    179      LEU     CA   2753    -0.051800    12.0100   ; qtot -8.196
  2754         H1    179      LEU     HA   2754     0.092200     1.0080   ; qtot -8.103
  2755         2C    179      LEU     CB   2755    -0.110200    12.0100   ; qtot -8.214
  2756         HC    179      LEU    HB2   2756     0.045700     1.0080   ; qtot -8.168
  2757         HC    179      LEU    HB3   2757     0.045700     1.0080   ; qtot -8.122
  2758         3C    179      LEU     CG   2758     0.353100    12.0100   ; qtot -7.769
  2759         HC    179      LEU     HG   2759    -0.036100     1.0080   ; qtot -7.805
  2760         CT    179      LEU    CD1   2760    -0.412100    12.0100   ; qtot -8.217
  2761         HC    179      LEU   HD11   2761     0.100000     1.0080   ; qtot -8.117
  2762         HC    179      LEU   HD12   2762     0.100000     1.0080   ; qtot -8.017
  2763         HC    179      LEU   HD13   2763     0.100000     1.0080   ; qtot -7.917
  2764         CT    179      LEU    CD2   2764    -0.412100    12.0100   ; qtot -8.329
  2765         HC    179      LEU   HD21   2765     0.100000     1.0080   ; qtot -8.229
  2766         HC    179      LEU   HD22   2766     0.100000     1.0080   ; qtot -8.129
  2767         HC    179      LEU   HD23   2767     0.100000     1.0080   ; qtot -8.029
  2768          C    179      LEU      C   2768     0.597300    12.0100   ; qtot -7.432
  2769          O    179      LEU      O   2769    -0.567900    16.0000   ; qtot -8.000
  2770          N    180      PRO      N   2770    -0.254800    14.0100   ; qtot -8.255
  2771         CT    180      PRO     CD   2771     0.019200    12.0100   ; qtot -8.236
  2772         H1    180      PRO    HD2   2772     0.039100     1.0080   ; qtot -8.197
  2773         H1    180      PRO    HD3   2773     0.039100     1.0080   ; qtot -8.157
  2774         CT    180      PRO     CG   2774     0.018900    12.0100   ; qtot -8.139
  2775         HC    180      PRO    HG2   2775     0.021300     1.0080   ; qtot -8.117
  2776         HC    180      PRO    HG3   2776     0.021300     1.0080   ; qtot -8.096
  2777         CT    180      PRO     CB   2777    -0.007000    12.0100   ; qtot -8.103
  2778         HC    180      PRO    HB2   2778     0.025300     1.0080   ; qtot -8.078
  2779         HC    180      PRO    HB3   2779     0.025300     1.0080   ; qtot -8.052
  2780       XC11    180      PRO     CA   2780    -0.026600    12.0100   ; qtot -8.079
  2781         H1    180      PRO     HA   2781     0.064100     1.0080   ; qtot -8.015
  2782          C    180      PRO      C   2782     0.589600    12.0100   ; qtot -7.425
  2783          O    180      PRO      O   2783    -0.574800    16.0000   ; qtot -8.000
  2784          N    181      LYS      N   2784    -0.347900    14.0100   ; qtot -8.348
  2785          H    181      LYS      H   2785     0.274700     1.0080   ; qtot -8.073
  2786        XC5    181      LYS     CA   2786    -0.240000    12.0100   ; qtot -8.313
  2787         H1    181      LYS     HA   2787     0.142600     1.0080   ; qtot -8.171
  2788         C8    181      LYS     CB   2788    -0.009400    12.0100   ; qtot -8.180
  2789         HC    181      LYS    HB2   2789     0.036200     1.0080   ; qtot -8.144
  2790         HC    181      LYS    HB3   2790     0.036200     1.0080   ; qtot -8.108
  2791         C8    181      LYS     CG   2791     0.018700    12.0100   ; qtot -8.089
  2792         HC    181      LYS    HG2   2792     0.010300     1.0080   ; qtot -8.079
  2793         HC    181      LYS    HG3   2793     0.010300     1.0080   ; qtot -8.068
  2794         C8    181      LYS     CD   2794    -0.047900    12.0100   ; qtot -8.116
  2795         HC    181      LYS    HD2   2795     0.062100     1.0080   ; qtot -8.054
  2796         HC    181      LYS    HD3   2796     0.062100     1.0080   ; qtot -7.992
  2797         C8    181      LYS     CE   2797    -0.014300    12.0100   ; qtot -8.006
  2798         HP    181      LYS    HE2   2798     0.113500     1.0080   ; qtot -7.893
  2799         HP    181      LYS    HE3   2799     0.113500     1.0080   ; qtot -7.779
  2800         N3    181      LYS     NZ   2800    -0.385400    14.0100   ; qtot -8.165
  2801          H    181      LYS    HZ1   2801     0.340000     1.0080   ; qtot -7.825
  2802          H    181      LYS    HZ2   2802     0.340000     1.0080   ; qtot -7.485
  2803          H    181      LYS    HZ3   2803     0.340000     1.0080   ; qtot -7.145
  2804          C    181      LYS      C   2804     0.734100    12.0100   ; qtot -6.411
  2805          O    181      LYS      O   2805    -0.589400    16.0000   ; qtot -7.000
  2806          N    182      LEU      N   2806    -0.415700    14.0100   ; qtot -7.416
  2807          H    182      LEU      H   2807     0.271900     1.0080   ; qtot -7.144
  2808        XC3    182      LEU     CA   2808    -0.051800    12.0100   ; qtot -7.196
  2809         H1    182      LEU     HA   2809     0.092200     1.0080   ; qtot -7.103
  2810         2C    182      LEU     CB   2810    -0.110200    12.0100   ; qtot -7.214
  2811         HC    182      LEU    HB2   2811     0.045700     1.0080   ; qtot -7.168
  2812         HC    182      LEU    HB3   2812     0.045700     1.0080   ; qtot -7.122
  2813         3C    182      LEU     CG   2813     0.353100    12.0100   ; qtot -6.769
  2814         HC    182      LEU     HG   2814    -0.036100     1.0080   ; qtot -6.805
  2815         CT    182      LEU    CD1   2815    -0.412100    12.0100   ; qtot -7.217
  2816         HC    182      LEU   HD11   2816     0.100000     1.0080   ; qtot -7.117
  2817         HC    182      LEU   HD12   2817     0.100000     1.0080   ; qtot -7.017
  2818         HC    182      LEU   HD13   2818     0.100000     1.0080   ; qtot -6.917
  2819         CT    182      LEU    CD2   2819    -0.412100    12.0100   ; qtot -7.329
  2820         HC    182      LEU   HD21   2820     0.100000     1.0080   ; qtot -7.229
  2821         HC    182      LEU   HD22   2821     0.100000     1.0080   ; qtot -7.129
  2822         HC    182      LEU   HD23   2822     0.100000     1.0080   ; qtot -7.029
  2823          C    182      LEU      C   2823     0.597300    12.0100   ; qtot -6.432
  2824          O    182      LEU      O   2824    -0.567900    16.0000   ; qtot -7.000
  2825          N    183      ASP      N   2825    -0.516300    14.0100   ; qtot -7.516
  2826          H    183      ASP      H   2826     0.293600     1.0080   ; qtot -7.223
  2827       XC12    183      ASP     CA   2827     0.038100    12.0100   ; qtot -7.185
  2828         H1    183      ASP     HA   2828     0.088000     1.0080   ; qtot -7.097
  2829         2C    183      ASP     CB   2829    -0.030300    12.0100   ; qtot -7.127
  2830         HC    183      ASP    HB2   2830    -0.012200     1.0080   ; qtot -7.139
  2831         HC    183      ASP    HB3   2831    -0.012200     1.0080   ; qtot -7.151
  2832         CO    183      ASP     CG   2832     0.799400    12.0100   ; qtot -6.352
  2833         O2    183      ASP    OD1   2833    -0.801400    16.0000   ; qtot -7.153
  2834         O2    183      ASP    OD2   2834    -0.801400    16.0000   ; qtot -7.955
  2835          C    183      ASP      C   2835     0.536600    12.0100   ; qtot -7.418
  2836          O    183      ASP      O   2836    -0.581900    16.0000   ; qtot -8.000
  2837          N    184      GLU      N   2837    -0.516300    14.0100   ; qtot -8.516
  2838          H    184      GLU      H   2838     0.293600     1.0080   ; qtot -8.223
  2839        XC0    184      GLU     CA   2839     0.039700    12.0100   ; qtot -8.183
  2840         H1    184      GLU     HA   2840     0.110500     1.0080   ; qtot -8.073
  2841         2C    184      GLU     CB   2841     0.056000    12.0100   ; qtot -8.017
  2842         HC    184      GLU    HB2   2842    -0.017300     1.0080   ; qtot -8.034
  2843         HC    184      GLU    HB3   2843    -0.017300     1.0080   ; qtot -8.051
  2844         2C    184      GLU     CG   2844     0.013600    12.0100   ; qtot -8.038
  2845         HC    184      GLU    HG2   2845    -0.042500     1.0080   ; qtot -8.080
  2846         HC    184      GLU    HG3   2846    -0.042500     1.0080   ; qtot -8.123
  2847         CO    184      GLU     CD   2847     0.805400    12.0100   ; qtot -7.317
  2848         O2    184      GLU    OE1   2848    -0.818800    16.0000   ; qtot -8.136
  2849         O2    184      GLU    OE2   2849    -0.818800    16.0000   ; qtot -8.955
  2850          C    184      GLU      C   2850     0.536600    12.0100   ; qtot -8.418
  2851          O    184      GLU      O   2851    -0.581900    16.0000   ; qtot -9.000
  2852          N    185      LEU      N   2852    -0.415700    14.0100   ; qtot -9.416
  2853          H    185      LEU      H   2853     0.271900     1.0080   ; qtot -9.144
  2854        XC3    185      LEU     CA   2854    -0.051800    12.0100   ; qtot -9.196
  2855         H1    185      LEU     HA   2855     0.092200     1.0080   ; qtot -9.103
  2856         2C    185      LEU     CB   2856    -0.110200    12.0100   ; qtot -9.214
  2857         HC    185      LEU    HB2   2857     0.045700     1.0080   ; qtot -9.168
  2858         HC    185      LEU    HB3   2858     0.045700     1.0080   ; qtot -9.122
  2859         3C    185      LEU     CG   2859     0.353100    12.0100   ; qtot -8.769
  2860         HC    185      LEU     HG   2860    -0.036100     1.0080   ; qtot -8.805
  2861         CT    185      LEU    CD1   2861    -0.412100    12.0100   ; qtot -9.217
  2862         HC    185      LEU   HD11   2862     0.100000     1.0080   ; qtot -9.117
  2863         HC    185      LEU   HD12   2863     0.100000     1.0080   ; qtot -9.017
  2864         HC    185      LEU   HD13   2864     0.100000     1.0080   ; qtot -8.917
  2865         CT    185      LEU    CD2   2865    -0.412100    12.0100   ; qtot -9.329
  2866         HC    185      LEU   HD21   2866     0.100000     1.0080   ; qtot -9.229
  2867         HC    185      LEU   HD22   2867     0.100000     1.0080   ; qtot -9.129
  2868         HC    185      LEU   HD23   2868     0.100000     1.0080   ; qtot -9.029
  2869          C    185      LEU      C   2869     0.597300    12.0100   ; qtot -8.432
  2870          O    185      LEU      O   2870    -0.567900    16.0000   ; qtot -9.000
  2871          N    186      ARG      N   2871    -0.347900    14.0100   ; qtot -9.348
  2872          H    186      ARG      H   2872     0.274700     1.0080   ; qtot -9.073
  2873        XC4    186      ARG     CA   2873    -0.263700    12.0100   ; qtot -9.337
  2874         H1    186      ARG     HA   2874     0.156000     1.0080   ; qtot -9.181
  2875         C8    186      ARG     CB   2875    -0.000700    12.0100   ; qtot -9.182
  2876         HC    186      ARG    HB2   2876     0.032700     1.0080   ; qtot -9.149
  2877         HC    186      ARG    HB3   2877     0.032700     1.0080   ; qtot -9.116
  2878         C8    186      ARG     CG   2878     0.039000    12.0100   ; qtot -9.077
  2879         HC    186      ARG    HG2   2879     0.028500     1.0080   ; qtot -9.049
  2880         HC    186      ARG    HG3   2880     0.028500     1.0080   ; qtot -9.020
  2881         C8    186      ARG     CD   2881     0.048600    12.0100   ; qtot -8.972
  2882         H1    186      ARG    HD2   2882     0.068700     1.0080   ; qtot -8.903
  2883         H1    186      ARG    HD3   2883     0.068700     1.0080   ; qtot -8.834
  2884         N2    186      ARG     NE   2884    -0.529500    14.0100   ; qtot -9.364
  2885          H    186      ARG     HE   2885     0.345600     1.0080   ; qtot -9.018
  2886         CA    186      ARG     CZ   2886     0.807600    12.0100   ; qtot -8.211
  2887         N2    186      ARG    NH1   2887    -0.862700    14.0100   ; qtot -9.073
  2888          H    186      ARG   HH11   2888     0.447800     1.0080   ; qtot -8.625
  2889          H    186      ARG   HH12   2889     0.447800     1.0080   ; qtot -8.178
  2890         N2    186      ARG    NH2   2890    -0.862700    14.0100   ; qtot -9.040
  2891          H    186      ARG   HH21   2891     0.447800     1.0080   ; qtot -8.593
  2892          H    186      ARG   HH22   2892     0.447800     1.0080   ; qtot -8.145
  2893          C    186      ARG      C   2893     0.734100    12.0100   ; qtot -7.411
  2894          O    186      ARG      O   2894    -0.589400    16.0000   ; qtot -8.000
  2895          N    187      ASP      N   2895    -0.516300    14.0100   ; qtot -8.516
  2896          H    187      ASP      H   2896     0.293600     1.0080   ; qtot -8.223
  2897       XC12    187      ASP     CA   2897     0.038100    12.0100   ; qtot -8.185
  2898         H1    187      ASP     HA   2898     0.088000     1.0080   ; qtot -8.097
  2899         2C    187      ASP     CB   2899    -0.030300    12.0100   ; qtot -8.127
  2900         HC    187      ASP    HB2   2900    -0.012200     1.0080   ; qtot -8.139
  2901         HC    187      ASP    HB3   2901    -0.012200     1.0080   ; qtot -8.151
  2902         CO    187      ASP     CG   2902     0.799400    12.0100   ; qtot -7.352
  2903         O2    187      ASP    OD1   2903    -0.801400    16.0000   ; qtot -8.153
  2904         O2    187      ASP    OD2   2904    -0.801400    16.0000   ; qtot -8.955
  2905          C    187      ASP      C   2905     0.536600    12.0100   ; qtot -8.418
  2906          O    187      ASP      O   2906    -0.581900    16.0000   ; qtot -9.000
  2907          N    188      GLU      N   2907    -0.516300    14.0100   ; qtot -9.516
  2908          H    188      GLU      H   2908     0.293600     1.0080   ; qtot -9.223
  2909        XC0    188      GLU     CA   2909     0.039700    12.0100   ; qtot -9.183
  2910         H1    188      GLU     HA   2910     0.110500     1.0080   ; qtot -9.073
  2911         2C    188      GLU     CB   2911     0.056000    12.0100   ; qtot -9.017
  2912         HC    188      GLU    HB2   2912    -0.017300     1.0080   ; qtot -9.034
  2913         HC    188      GLU    HB3   2913    -0.017300     1.0080   ; qtot -9.051
  2914         2C    188      GLU     CG   2914     0.013600    12.0100   ; qtot -9.038
  2915         HC    188      GLU    HG2   2915    -0.042500     1.0080   ; qtot -9.080
  2916         HC    188      GLU    HG3   2916    -0.042500     1.0080   ; qtot -9.123
  2917         CO    188      GLU     CD   2917     0.805400    12.0100   ; qtot -8.317
  2918         O2    188      GLU    OE1   2918    -0.818800    16.0000   ; qtot -9.136
  2919         O2    188      GLU    OE2   2919    -0.818800    16.0000   ; qtot -9.955
  2920          C    188      GLU      C   2920     0.536600    12.0100   ; qtot -9.418
  2921          O    188      GLU      O   2921    -0.581900    16.0000   ; qtot -10.000
  2922          N    189      GLY      N   2922    -0.415700    14.0100   ; qtot -10.416
  2923          H    189      GLY      H   2923     0.271900     1.0080   ; qtot -10.144
  2924        XC7    189      GLY     CA   2924    -0.025200    12.0100   ; qtot -10.169
  2925         H1    189      GLY    HA2   2925     0.069800     1.0080   ; qtot -10.099
  2926         H1    189      GLY    HA3   2926     0.069800     1.0080   ; qtot -10.029
  2927          C    189      GLY      C   2927     0.597300    12.0100   ; qtot -9.432
  2928          O    189      GLY      O   2928    -0.567900    16.0000   ; qtot -10.000
  2929          N    190      LYS      N   2929    -0.347900    14.0100   ; qtot -10.348
  2930          H    190      LYS      H   2930     0.274700     1.0080   ; qtot -10.073
  2931        XC5    190      LYS     CA   2931    -0.240000    12.0100   ; qtot -10.313
  2932         H1    190      LYS     HA   2932     0.142600     1.0080   ; qtot -10.171
  2933         C8    190      LYS     CB   2933    -0.009400    12.0100   ; qtot -10.180
  2934         HC    190      LYS    HB2   2934     0.036200     1.0080   ; qtot -10.144
  2935         HC    190      LYS    HB3   2935     0.036200     1.0080   ; qtot -10.108
  2936         C8    190      LYS     CG   2936     0.018700    12.0100   ; qtot -10.089
  2937         HC    190      LYS    HG2   2937     0.010300     1.0080   ; qtot -10.079
  2938         HC    190      LYS    HG3   2938     0.010300     1.0080   ; qtot -10.068
  2939         C8    190      LYS     CD   2939    -0.047900    12.0100   ; qtot -10.116
  2940         HC    190      LYS    HD2   2940     0.062100     1.0080   ; qtot -10.054
  2941         HC    190      LYS    HD3   2941     0.062100     1.0080   ; qtot -9.992
  2942         C8    190      LYS     CE   2942    -0.014300    12.0100   ; qtot -10.006
  2943         HP    190      LYS    HE2   2943     0.113500     1.0080   ; qtot -9.893
  2944         HP    190      LYS    HE3   2944     0.113500     1.0080   ; qtot -9.779
  2945         N3    190      LYS     NZ   2945    -0.385400    14.0100   ; qtot -10.165
  2946          H    190      LYS    HZ1   2946     0.340000     1.0080   ; qtot -9.825
  2947          H    190      LYS    HZ2   2947     0.340000     1.0080   ; qtot -9.485
  2948          H    190      LYS    HZ3   2948     0.340000     1.0080   ; qtot -9.145
  2949          C    190      LYS      C   2949     0.734100    12.0100   ; qtot -8.411
  2950          O    190      LYS      O   2950    -0.589400    16.0000   ; qtot -9.000
  2951          N    191      ALA      N   2951    -0.415700    14.0100   ; qtot -9.416
  2952          H    191      ALA      H   2952     0.271900     1.0080   ; qtot -9.144
  2953        XC2    191      ALA     CA   2953     0.033700    12.0100   ; qtot -9.110
  2954         H1    191      ALA     HA   2954     0.082300     1.0080   ; qtot -9.028
  2955         CT    191      ALA     CB   2955    -0.182500    12.0100   ; qtot -9.210
  2956         HC    191      ALA    HB1   2956     0.060300     1.0080   ; qtot -9.150
  2957         HC    191      ALA    HB2   2957     0.060300     1.0080   ; qtot -9.090
  2958         HC    191      ALA    HB3   2958     0.060300     1.0080   ; qtot -9.029
  2959          C    191      ALA      C   2959     0.597300    12.0100   ; qtot -8.432
  2960          O    191      ALA      O   2960    -0.567900    16.0000   ; qtot -9.000
  2961          N    192      SER      N   2961    -0.415700    14.0100   ; qtot -9.416
  2962          H    192      SER      H   2962     0.271900     1.0080   ; qtot -9.144
  2963       XC14    192      SER     CA   2963    -0.024900    12.0100   ; qtot -9.169
  2964         H1    192      SER     HA   2964     0.084300     1.0080   ; qtot -9.084
  2965         2C    192      SER     CB   2965     0.211700    12.0100   ; qtot -8.873
  2966         H1    192      SER    HB2   2966     0.035200     1.0080   ; qtot -8.838
  2967         H1    192      SER    HB3   2967     0.035200     1.0080   ; qtot -8.802
  2968         OH    192      SER     OG   2968    -0.654600    16.0000   ; qtot -9.457
  2969         HO    192      SER     HG   2969     0.427500     1.0080   ; qtot -9.029
  2970          C    192      SER      C   2970     0.597300    12.0100   ; qtot -8.432
  2971          O    192      SER      O   2971    -0.567900    16.0000   ; qtot -9.000
  2972          N    193      SER      N   2972    -0.415700    14.0100   ; qtot -9.416
  2973          H    193      SER      H   2973     0.271900     1.0080   ; qtot -9.144
  2974       XC14    193      SER     CA   2974    -0.024900    12.0100   ; qtot -9.169
  2975         H1    193      SER     HA   2975     0.084300     1.0080   ; qtot -9.084
  2976         2C    193      SER     CB   2976     0.211700    12.0100   ; qtot -8.873
  2977         H1    193      SER    HB2   2977     0.035200     1.0080   ; qtot -8.838
  2978         H1    193      SER    HB3   2978     0.035200     1.0080   ; qtot -8.802
  2979         OH    193      SER     OG   2979    -0.654600    16.0000   ; qtot -9.457
  2980         HO    193      SER     HG   2980     0.427500     1.0080   ; qtot -9.029
  2981          C    193      SER      C   2981     0.597300    12.0100   ; qtot -8.432
  2982          O    193      SER      O   2982    -0.567900    16.0000   ; qtot -9.000
  2983          N    194      ALA      N   2983    -0.415700    14.0100   ; qtot -9.416
  2984          H    194      ALA      H   2984     0.271900     1.0080   ; qtot -9.144
  2985        XC2    194      ALA     CA   2985     0.033700    12.0100   ; qtot -9.110
  2986         H1    194      ALA     HA   2986     0.082300     1.0080   ; qtot -9.028
  2987         CT    194      ALA     CB   2987    -0.182500    12.0100   ; qtot -9.210
  2988         HC    194      ALA    HB1   2988     0.060300     1.0080   ; qtot -9.150
  2989         HC    194      ALA    HB2   2989     0.060300     1.0080   ; qtot -9.090
  2990         HC    194      ALA    HB3   2990     0.060300     1.0080   ; qtot -9.029
  2991          C    194      ALA      C   2991     0.597300    12.0100   ; qtot -8.432
  2992          O    194      ALA      O   2992    -0.567900    16.0000   ; qtot -9.000
  2993          N    195      LYS      N   2993    -0.347900    14.0100   ; qtot -9.348
  2994          H    195      LYS      H   2994     0.274700     1.0080   ; qtot -9.073
  2995        XC5    195      LYS     CA   2995    -0.240000    12.0100   ; qtot -9.313
  2996         H1    195      LYS     HA   2996     0.142600     1.0080   ; qtot -9.171
  2997         C8    195      LYS     CB   2997    -0.009400    12.0100   ; qtot -9.180
  2998         HC    195      LYS    HB2   2998     0.036200     1.0080   ; qtot -9.144
  2999         HC    195      LYS    HB3   2999     0.036200     1.0080   ; qtot -9.108
  3000         C8    195      LYS     CG   3000     0.018700    12.0100   ; qtot -9.089
  3001         HC    195      LYS    HG2   3001     0.010300     1.0080   ; qtot -9.079
  3002         HC    195      LYS    HG3   3002     0.010300     1.0080   ; qtot -9.068
  3003         C8    195      LYS     CD   3003    -0.047900    12.0100   ; qtot -9.116
  3004         HC    195      LYS    HD2   3004     0.062100     1.0080   ; qtot -9.054
  3005         HC    195      LYS    HD3   3005     0.062100     1.0080   ; qtot -8.992
  3006         C8    195      LYS     CE   3006    -0.014300    12.0100   ; qtot -9.006
  3007         HP    195      LYS    HE2   3007     0.113500     1.0080   ; qtot -8.893
  3008         HP    195      LYS    HE3   3008     0.113500     1.0080   ; qtot -8.779
  3009         N3    195      LYS     NZ   3009    -0.385400    14.0100   ; qtot -9.165
  3010          H    195      LYS    HZ1   3010     0.340000     1.0080   ; qtot -8.825
  3011          H    195      LYS    HZ2   3011     0.340000     1.0080   ; qtot -8.485
  3012          H    195      LYS    HZ3   3012     0.340000     1.0080   ; qtot -8.145
  3013          C    195      LYS      C   3013     0.734100    12.0100   ; qtot -7.411
  3014          O    195      LYS      O   3014    -0.589400    16.0000   ; qtot -8.000
  3015          N    196      GLN      N   3015    -0.415700    14.0100   ; qtot -8.416
  3016          H    196      GLN      H   3016     0.271900     1.0080   ; qtot -8.144
  3017        XC9    196      GLN     CA   3017    -0.003100    12.0100   ; qtot -8.147
  3018         H1    196      GLN     HA   3018     0.085000     1.0080   ; qtot -8.062
  3019         2C    196      GLN     CB   3019    -0.003600    12.0100   ; qtot -8.066
  3020         HC    196      GLN    HB2   3020     0.017100     1.0080   ; qtot -8.048
  3021         HC    196      GLN    HB3   3021     0.017100     1.0080   ; qtot -8.031
  3022         2C    196      GLN     CG   3022    -0.064500    12.0100   ; qtot -8.096
  3023         HC    196      GLN    HG2   3023     0.035200     1.0080   ; qtot -8.061
  3024         HC    196      GLN    HG3   3024     0.035200     1.0080   ; qtot -8.025
  3025          C    196      GLN     CD   3025     0.695100    12.0100   ; qtot -7.330
  3026          O    196      GLN    OE1   3026    -0.608600    16.0000   ; qtot -7.939
  3027          N    196      GLN    NE2   3027    -0.940700    14.0100   ; qtot -8.880
  3028          H    196      GLN   HE21   3028     0.425100     1.0080   ; qtot -8.455
  3029          H    196      GLN   HE22   3029     0.425100     1.0080   ; qtot -8.029
  3030          C    196      GLN      C   3030     0.597300    12.0100   ; qtot -7.432
  3031          O    196      GLN      O   3031    -0.567900    16.0000   ; qtot -8.000
  3032          N    197      ARG      N   3032    -0.347900    14.0100   ; qtot -8.348
  3033          H    197      ARG      H   3033     0.274700     1.0080   ; qtot -8.073
  3034        XC4    197      ARG     CA   3034    -0.263700    12.0100   ; qtot -8.337
  3035         H1    197      ARG     HA   3035     0.156000     1.0080   ; qtot -8.181
  3036         C8    197      ARG     CB   3036    -0.000700    12.0100   ; qtot -8.182
  3037         HC    197      ARG    HB2   3037     0.032700     1.0080   ; qtot -8.149
  3038         HC    197      ARG    HB3   3038     0.032700     1.0080   ; qtot -8.116
  3039         C8    197      ARG     CG   3039     0.039000    12.0100   ; qtot -8.077
  3040         HC    197      ARG    HG2   3040     0.028500     1.0080   ; qtot -8.049
  3041         HC    197      ARG    HG3   3041     0.028500     1.0080   ; qtot -8.020
  3042         C8    197      ARG     CD   3042     0.048600    12.0100   ; qtot -7.972
  3043         H1    197      ARG    HD2   3043     0.068700     1.0080   ; qtot -7.903
  3044         H1    197      ARG    HD3   3044     0.068700     1.0080   ; qtot -7.834
  3045         N2    197      ARG     NE   3045    -0.529500    14.0100   ; qtot -8.364
  3046          H    197      ARG     HE   3046     0.345600     1.0080   ; qtot -8.018
  3047         CA    197      ARG     CZ   3047     0.807600    12.0100   ; qtot -7.211
  3048         N2    197      ARG    NH1   3048    -0.862700    14.0100   ; qtot -8.073
  3049          H    197      ARG   HH11   3049     0.447800     1.0080   ; qtot -7.625
  3050          H    197      ARG   HH12   3050     0.447800     1.0080   ; qtot -7.178
  3051         N2    197      ARG    NH2   3051    -0.862700    14.0100   ; qtot -8.040
  3052          H    197      ARG   HH21   3052     0.447800     1.0080   ; qtot -7.593
  3053          H    197      ARG   HH22   3053     0.447800     1.0080   ; qtot -7.145
  3054          C    197      ARG      C   3054     0.734100    12.0100   ; qtot -6.411
  3055          O    197      ARG      O   3055    -0.589400    16.0000   ; qtot -7.000
  3056          N    198      LEU      N   3056    -0.415700    14.0100   ; qtot -7.416
  3057          H    198      LEU      H   3057     0.271900     1.0080   ; qtot -7.144
  3058        XC3    198      LEU     CA   3058    -0.051800    12.0100   ; qtot -7.196
  3059         H1    198      LEU     HA   3059     0.092200     1.0080   ; qtot -7.103
  3060         2C    198      LEU     CB   3060    -0.110200    12.0100   ; qtot -7.214
  3061         HC    198      LEU    HB2   3061     0.045700     1.0080   ; qtot -7.168
  3062         HC    198      LEU    HB3   3062     0.045700     1.0080   ; qtot -7.122
  3063         3C    198      LEU     CG   3063     0.353100    12.0100   ; qtot -6.769
  3064         HC    198      LEU     HG   3064    -0.036100     1.0080   ; qtot -6.805
  3065         CT    198      LEU    CD1   3065    -0.412100    12.0100   ; qtot -7.217
  3066         HC    198      LEU   HD11   3066     0.100000     1.0080   ; qtot -7.117
  3067         HC    198      LEU   HD12   3067     0.100000     1.0080   ; qtot -7.017
  3068         HC    198      LEU   HD13   3068     0.100000     1.0080   ; qtot -6.917
  3069         CT    198      LEU    CD2   3069    -0.412100    12.0100   ; qtot -7.329
  3070         HC    198      LEU   HD21   3070     0.100000     1.0080   ; qtot -7.229
  3071         HC    198      LEU   HD22   3071     0.100000     1.0080   ; qtot -7.129
  3072         HC    198      LEU   HD23   3072     0.100000     1.0080   ; qtot -7.029
  3073          C    198      LEU      C   3073     0.597300    12.0100   ; qtot -6.432
  3074          O    198      LEU      O   3074    -0.567900    16.0000   ; qtot -7.000
  3075          N    199      LYS      N   3075    -0.347900    14.0100   ; qtot -7.348
  3076          H    199      LYS      H   3076     0.274700     1.0080   ; qtot -7.073
  3077        XC5    199      LYS     CA   3077    -0.240000    12.0100   ; qtot -7.313
  3078         H1    199      LYS     HA   3078     0.142600     1.0080   ; qtot -7.171
  3079         C8    199      LYS     CB   3079    -0.009400    12.0100   ; qtot -7.180
  3080         HC    199      LYS    HB2   3080     0.036200     1.0080   ; qtot -7.144
  3081         HC    199      LYS    HB3   3081     0.036200     1.0080   ; qtot -7.108
  3082         C8    199      LYS     CG   3082     0.018700    12.0100   ; qtot -7.089
  3083         HC    199      LYS    HG2   3083     0.010300     1.0080   ; qtot -7.079
  3084         HC    199      LYS    HG3   3084     0.010300     1.0080   ; qtot -7.068
  3085         C8    199      LYS     CD   3085    -0.047900    12.0100   ; qtot -7.116
  3086         HC    199      LYS    HD2   3086     0.062100     1.0080   ; qtot -7.054
  3087         HC    199      LYS    HD3   3087     0.062100     1.0080   ; qtot -6.992
  3088         C8    199      LYS     CE   3088    -0.014300    12.0100   ; qtot -7.006
  3089         HP    199      LYS    HE2   3089     0.113500     1.0080   ; qtot -6.893
  3090         HP    199      LYS    HE3   3090     0.113500     1.0080   ; qtot -6.779
  3091         N3    199      LYS     NZ   3091    -0.385400    14.0100   ; qtot -7.165
  3092          H    199      LYS    HZ1   3092     0.340000     1.0080   ; qtot -6.825
  3093          H    199      LYS    HZ2   3093     0.340000     1.0080   ; qtot -6.485
  3094          H    199      LYS    HZ3   3094     0.340000     1.0080   ; qtot -6.145
  3095          C    199      LYS      C   3095     0.734100    12.0100   ; qtot -5.411
  3096          O    199      LYS      O   3096    -0.589400    16.0000   ; qtot -6.000
  3097          N    200      CYX      N   3097    -0.415700    14.0100   ; qtot -6.416
  3098          H    200      CYX      H   3098     0.271900     1.0080   ; qtot -6.144
  3099        XC3    200      CYX     CA   3099     0.042900    12.0100   ; qtot -6.101
  3100         H1    200      CYX     HA   3100     0.076600     1.0080   ; qtot -6.024
  3101         2C    200      CYX     CB   3101    -0.079000    12.0100   ; qtot -6.103
  3102         H1    200      CYX    HB2   3102     0.091000     1.0080   ; qtot -6.012
  3103         H1    200      CYX    HB3   3103     0.091000     1.0080   ; qtot -5.921
  3104          S    200      CYX     SG   3104    -0.108100    32.0600   ; qtot -6.029
  3105          C    200      CYX      C   3105     0.597300    12.0100   ; qtot -5.432
  3106          O    200      CYX      O   3106    -0.567900    16.0000   ; qtot -6.000
  3107          N    201      ALA      N   3107    -0.415700    14.0100   ; qtot -6.416
  3108          H    201      ALA      H   3108     0.271900     1.0080   ; qtot -6.144
  3109        XC2    201      ALA     CA   3109     0.033700    12.0100   ; qtot -6.110
  3110         H1    201      ALA     HA   3110     0.082300     1.0080   ; qtot -6.028
  3111         CT    201      ALA     CB   3111    -0.182500    12.0100   ; qtot -6.210
  3112         HC    201      ALA    HB1   3112     0.060300     1.0080   ; qtot -6.150
  3113         HC    201      ALA    HB2   3113     0.060300     1.0080   ; qtot -6.090
  3114         HC    201      ALA    HB3   3114     0.060300     1.0080   ; qtot -6.029
  3115          C    201      ALA      C   3115     0.597300    12.0100   ; qtot -5.432
  3116          O    201      ALA      O   3116    -0.567900    16.0000   ; qtot -6.000
  3117          N    202      SER      N   3117    -0.415700    14.0100   ; qtot -6.416
  3118          H    202      SER      H   3118     0.271900     1.0080   ; qtot -6.144
  3119       XC14    202      SER     CA   3119    -0.024900    12.0100   ; qtot -6.169
  3120         H1    202      SER     HA   3120     0.084300     1.0080   ; qtot -6.084
  3121         2C    202      SER     CB   3121     0.211700    12.0100   ; qtot -5.873
  3122         H1    202      SER    HB2   3122     0.035200     1.0080   ; qtot -5.838
  3123         H1    202      SER    HB3   3123     0.035200     1.0080   ; qtot -5.802
  3124         OH    202      SER     OG   3124    -0.654600    16.0000   ; qtot -6.457
  3125         HO    202      SER     HG   3125     0.427500     1.0080   ; qtot -6.029
  3126          C    202      SER      C   3126     0.597300    12.0100   ; qtot -5.432
  3127          O    202      SER      O   3127    -0.567900    16.0000   ; qtot -6.000
  3128          N    203      LEU      N   3128    -0.415700    14.0100   ; qtot -6.416
  3129          H    203      LEU      H   3129     0.271900     1.0080   ; qtot -6.144
  3130        XC3    203      LEU     CA   3130    -0.051800    12.0100   ; qtot -6.196
  3131         H1    203      LEU     HA   3131     0.092200     1.0080   ; qtot -6.103
  3132         2C    203      LEU     CB   3132    -0.110200    12.0100   ; qtot -6.214
  3133         HC    203      LEU    HB2   3133     0.045700     1.0080   ; qtot -6.168
  3134         HC    203      LEU    HB3   3134     0.045700     1.0080   ; qtot -6.122
  3135         3C    203      LEU     CG   3135     0.353100    12.0100   ; qtot -5.769
  3136         HC    203      LEU     HG   3136    -0.036100     1.0080   ; qtot -5.805
  3137         CT    203      LEU    CD1   3137    -0.412100    12.0100   ; qtot -6.217
  3138         HC    203      LEU   HD11   3138     0.100000     1.0080   ; qtot -6.117
  3139         HC    203      LEU   HD12   3139     0.100000     1.0080   ; qtot -6.017
  3140         HC    203      LEU   HD13   3140     0.100000     1.0080   ; qtot -5.917
  3141         CT    203      LEU    CD2   3141    -0.412100    12.0100   ; qtot -6.329
  3142         HC    203      LEU   HD21   3142     0.100000     1.0080   ; qtot -6.229
  3143         HC    203      LEU   HD22   3143     0.100000     1.0080   ; qtot -6.129
  3144         HC    203      LEU   HD23   3144     0.100000     1.0080   ; qtot -6.029
  3145          C    203      LEU      C   3145     0.597300    12.0100   ; qtot -5.432
  3146          O    203      LEU      O   3146    -0.567900    16.0000   ; qtot -6.000
  3147          N    204      GLN      N   3147    -0.415700    14.0100   ; qtot -6.416
  3148          H    204      GLN      H   3148     0.271900     1.0080   ; qtot -6.144
  3149        XC9    204      GLN     CA   3149    -0.003100    12.0100   ; qtot -6.147
  3150         H1    204      GLN     HA   3150     0.085000     1.0080   ; qtot -6.062
  3151         2C    204      GLN     CB   3151    -0.003600    12.0100   ; qtot -6.066
  3152         HC    204      GLN    HB2   3152     0.017100     1.0080   ; qtot -6.048
  3153         HC    204      GLN    HB3   3153     0.017100     1.0080   ; qtot -6.031
  3154         2C    204      GLN     CG   3154    -0.064500    12.0100   ; qtot -6.096
  3155         HC    204      GLN    HG2   3155     0.035200     1.0080   ; qtot -6.061
  3156         HC    204      GLN    HG3   3156     0.035200     1.0080   ; qtot -6.025
  3157          C    204      GLN     CD   3157     0.695100    12.0100   ; qtot -5.330
  3158          O    204      GLN    OE1   3158    -0.608600    16.0000   ; qtot -5.939
  3159          N    204      GLN    NE2   3159    -0.940700    14.0100   ; qtot -6.880
  3160          H    204      GLN   HE21   3160     0.425100     1.0080   ; qtot -6.455
  3161          H    204      GLN   HE22   3161     0.425100     1.0080   ; qtot -6.029
  3162          C    204      GLN      C   3162     0.597300    12.0100   ; qtot -5.432
  3163          O    204      GLN      O   3163    -0.567900    16.0000   ; qtot -6.000
  3164          N    205      LYS      N   3164    -0.347900    14.0100   ; qtot -6.348
  3165          H    205      LYS      H   3165     0.274700     1.0080   ; qtot -6.073
  3166        XC5    205      LYS     CA   3166    -0.240000    12.0100   ; qtot -6.313
  3167         H1    205      LYS     HA   3167     0.142600     1.0080   ; qtot -6.171
  3168         C8    205      LYS     CB   3168    -0.009400    12.0100   ; qtot -6.180
  3169         HC    205      LYS    HB2   3169     0.036200     1.0080   ; qtot -6.144
  3170         HC    205      LYS    HB3   3170     0.036200     1.0080   ; qtot -6.108
  3171         C8    205      LYS     CG   3171     0.018700    12.0100   ; qtot -6.089
  3172         HC    205      LYS    HG2   3172     0.010300     1.0080   ; qtot -6.079
  3173         HC    205      LYS    HG3   3173     0.010300     1.0080   ; qtot -6.068
  3174         C8    205      LYS     CD   3174    -0.047900    12.0100   ; qtot -6.116
  3175         HC    205      LYS    HD2   3175     0.062100     1.0080   ; qtot -6.054
  3176         HC    205      LYS    HD3   3176     0.062100     1.0080   ; qtot -5.992
  3177         C8    205      LYS     CE   3177    -0.014300    12.0100   ; qtot -6.006
  3178         HP    205      LYS    HE2   3178     0.113500     1.0080   ; qtot -5.893
  3179         HP    205      LYS    HE3   3179     0.113500     1.0080   ; qtot -5.779
  3180         N3    205      LYS     NZ   3180    -0.385400    14.0100   ; qtot -6.165
  3181          H    205      LYS    HZ1   3181     0.340000     1.0080   ; qtot -5.825
  3182          H    205      LYS    HZ2   3182     0.340000     1.0080   ; qtot -5.485
  3183          H    205      LYS    HZ3   3183     0.340000     1.0080   ; qtot -5.145
  3184          C    205      LYS      C   3184     0.734100    12.0100   ; qtot -4.411
  3185          O    205      LYS      O   3185    -0.589400    16.0000   ; qtot -5.000
  3186          N    206      PHE      N   3186    -0.415700    14.0100   ; qtot -5.416
  3187          H    206      PHE      H   3187     0.271900     1.0080   ; qtot -5.144
  3188        XC3    206      PHE     CA   3188    -0.002400    12.0100   ; qtot -5.146
  3189         H1    206      PHE     HA   3189     0.097800     1.0080   ; qtot -5.048
  3190         CT    206      PHE     CB   3190    -0.034300    12.0100   ; qtot -5.083
  3191         HC    206      PHE    HB2   3191     0.029500     1.0080   ; qtot -5.053
  3192         HC    206      PHE    HB3   3192     0.029500     1.0080   ; qtot -5.024
  3193         CA    206      PHE     CG   3193     0.011800    12.0100   ; qtot -5.012
  3194         CA    206      PHE    CD1   3194    -0.125600    12.0100   ; qtot -5.138
  3195         HA    206      PHE    HD1   3195     0.133000     1.0080   ; qtot -5.005
  3196         CA    206      PHE    CE1   3196    -0.170400    12.0100   ; qtot -5.175
  3197         HA    206      PHE    HE1   3197     0.143000     1.0080   ; qtot -5.032
  3198         CA    206      PHE     CZ   3198    -0.107200    12.0100   ; qtot -5.139
  3199         HA    206      PHE     HZ   3199     0.129700     1.0080   ; qtot -5.009
  3200         CA    206      PHE    CE2   3200    -0.170400    12.0100   ; qtot -5.180
  3201         HA    206      PHE    HE2   3201     0.143000     1.0080   ; qtot -5.037
  3202         CA    206      PHE    CD2   3202    -0.125600    12.0100   ; qtot -5.162
  3203         HA    206      PHE    HD2   3203     0.133000     1.0080   ; qtot -5.029
  3204          C    206      PHE      C   3204     0.597300    12.0100   ; qtot -4.432
  3205          O    206      PHE      O   3205    -0.567900    16.0000   ; qtot -5.000
  3206          N    207      GLY      N   3206    -0.415700    14.0100   ; qtot -5.416
  3207          H    207      GLY      H   3207     0.271900     1.0080   ; qtot -5.144
  3208        XC7    207      GLY     CA   3208    -0.025200    12.0100   ; qtot -5.169
  3209         H1    207      GLY    HA2   3209     0.069800     1.0080   ; qtot -5.099
  3210         H1    207      GLY    HA3   3210     0.069800     1.0080   ; qtot -5.029
  3211          C    207      GLY      C   3211     0.597300    12.0100   ; qtot -4.432
  3212          O    207      GLY      O   3212    -0.567900    16.0000   ; qtot -5.000
  3213          N    208      GLU      N   3213    -0.516300    14.0100   ; qtot -5.516
  3214          H    208      GLU      H   3214     0.293600     1.0080   ; qtot -5.223
  3215        XC0    208      GLU     CA   3215     0.039700    12.0100   ; qtot -5.183
  3216         H1    208      GLU     HA   3216     0.110500     1.0080   ; qtot -5.073
  3217         2C    208      GLU     CB   3217     0.056000    12.0100   ; qtot -5.017
  3218         HC    208      GLU    HB2   3218    -0.017300     1.0080   ; qtot -5.034
  3219         HC    208      GLU    HB3   3219    -0.017300     1.0080   ; qtot -5.051
  3220         2C    208      GLU     CG   3220     0.013600    12.0100   ; qtot -5.038
  3221         HC    208      GLU    HG2   3221    -0.042500     1.0080   ; qtot -5.080
  3222         HC    208      GLU    HG3   3222    -0.042500     1.0080   ; qtot -5.123
  3223         CO    208      GLU     CD   3223     0.805400    12.0100   ; qtot -4.317
  3224         O2    208      GLU    OE1   3224    -0.818800    16.0000   ; qtot -5.136
  3225         O2    208      GLU    OE2   3225    -0.818800    16.0000   ; qtot -5.955
  3226          C    208      GLU      C   3226     0.536600    12.0100   ; qtot -5.418
  3227          O    208      GLU      O   3227    -0.581900    16.0000   ; qtot -6.000
  3228          N    209      ARG      N   3228    -0.347900    14.0100   ; qtot -6.348
  3229          H    209      ARG      H   3229     0.274700     1.0080   ; qtot -6.073
  3230        XC4    209      ARG     CA   3230    -0.263700    12.0100   ; qtot -6.337
  3231         H1    209      ARG     HA   3231     0.156000     1.0080   ; qtot -6.181
  3232         C8    209      ARG     CB   3232    -0.000700    12.0100   ; qtot -6.182
  3233         HC    209      ARG    HB2   3233     0.032700     1.0080   ; qtot -6.149
  3234         HC    209      ARG    HB3   3234     0.032700     1.0080   ; qtot -6.116
  3235         C8    209      ARG     CG   3235     0.039000    12.0100   ; qtot -6.077
  3236         HC    209      ARG    HG2   3236     0.028500     1.0080   ; qtot -6.049
  3237         HC    209      ARG    HG3   3237     0.028500     1.0080   ; qtot -6.020
  3238         C8    209      ARG     CD   3238     0.048600    12.0100   ; qtot -5.972
  3239         H1    209      ARG    HD2   3239     0.068700     1.0080   ; qtot -5.903
  3240         H1    209      ARG    HD3   3240     0.068700     1.0080   ; qtot -5.834
  3241         N2    209      ARG     NE   3241    -0.529500    14.0100   ; qtot -6.364
  3242          H    209      ARG     HE   3242     0.345600     1.0080   ; qtot -6.018
  3243         CA    209      ARG     CZ   3243     0.807600    12.0100   ; qtot -5.211
  3244         N2    209      ARG    NH1   3244    -0.862700    14.0100   ; qtot -6.073
  3245          H    209      ARG   HH11   3245     0.447800     1.0080   ; qtot -5.625
  3246          H    209      ARG   HH12   3246     0.447800     1.0080   ; qtot -5.178
  3247         N2    209      ARG    NH2   3247    -0.862700    14.0100   ; qtot -6.040
  3248          H    209      ARG   HH21   3248     0.447800     1.0080   ; qtot -5.593
  3249          H    209      ARG   HH22   3249     0.447800     1.0080   ; qtot -5.145
  3250          C    209      ARG      C   3250     0.734100    12.0100   ; qtot -4.411
  3251          O    209      ARG      O   3251    -0.589400    16.0000   ; qtot -5.000
  3252          N    210      ALA      N   3252    -0.415700    14.0100   ; qtot -5.416
  3253          H    210      ALA      H   3253     0.271900     1.0080   ; qtot -5.144
  3254        XC2    210      ALA     CA   3254     0.033700    12.0100   ; qtot -5.110
  3255         H1    210      ALA     HA   3255     0.082300     1.0080   ; qtot -5.028
  3256         CT    210      ALA     CB   3256    -0.182500    12.0100   ; qtot -5.210
  3257         HC    210      ALA    HB1   3257     0.060300     1.0080   ; qtot -5.150
  3258         HC    210      ALA    HB2   3258     0.060300     1.0080   ; qtot -5.090
  3259         HC    210      ALA    HB3   3259     0.060300     1.0080   ; qtot -5.029
  3260          C    210      ALA      C   3260     0.597300    12.0100   ; qtot -4.432
  3261          O    210      ALA      O   3261    -0.567900    16.0000   ; qtot -5.000
  3262          N    211      PHE      N   3262    -0.415700    14.0100   ; qtot -5.416
  3263          H    211      PHE      H   3263     0.271900     1.0080   ; qtot -5.144
  3264        XC3    211      PHE     CA   3264    -0.002400    12.0100   ; qtot -5.146
  3265         H1    211      PHE     HA   3265     0.097800     1.0080   ; qtot -5.048
  3266         CT    211      PHE     CB   3266    -0.034300    12.0100   ; qtot -5.083
  3267         HC    211      PHE    HB2   3267     0.029500     1.0080   ; qtot -5.053
  3268         HC    211      PHE    HB3   3268     0.029500     1.0080   ; qtot -5.024
  3269         CA    211      PHE     CG   3269     0.011800    12.0100   ; qtot -5.012
  3270         CA    211      PHE    CD1   3270    -0.125600    12.0100   ; qtot -5.138
  3271         HA    211      PHE    HD1   3271     0.133000     1.0080   ; qtot -5.005
  3272         CA    211      PHE    CE1   3272    -0.170400    12.0100   ; qtot -5.175
  3273         HA    211      PHE    HE1   3273     0.143000     1.0080   ; qtot -5.032
  3274         CA    211      PHE     CZ   3274    -0.107200    12.0100   ; qtot -5.139
  3275         HA    211      PHE     HZ   3275     0.129700     1.0080   ; qtot -5.009
  3276         CA    211      PHE    CE2   3276    -0.170400    12.0100   ; qtot -5.180
  3277         HA    211      PHE    HE2   3277     0.143000     1.0080   ; qtot -5.037
  3278         CA    211      PHE    CD2   3278    -0.125600    12.0100   ; qtot -5.162
  3279         HA    211      PHE    HD2   3279     0.133000     1.0080   ; qtot -5.029
  3280          C    211      PHE      C   3280     0.597300    12.0100   ; qtot -4.432
  3281          O    211      PHE      O   3281    -0.567900    16.0000   ; qtot -5.000
  3282          N    212      LYS      N   3282    -0.347900    14.0100   ; qtot -5.348
  3283          H    212      LYS      H   3283     0.274700     1.0080   ; qtot -5.073
  3284        XC5    212      LYS     CA   3284    -0.240000    12.0100   ; qtot -5.313
  3285         H1    212      LYS     HA   3285     0.142600     1.0080   ; qtot -5.171
  3286         C8    212      LYS     CB   3286    -0.009400    12.0100   ; qtot -5.180
  3287         HC    212      LYS    HB2   3287     0.036200     1.0080   ; qtot -5.144
  3288         HC    212      LYS    HB3   3288     0.036200     1.0080   ; qtot -5.108
  3289         C8    212      LYS     CG   3289     0.018700    12.0100   ; qtot -5.089
  3290         HC    212      LYS    HG2   3290     0.010300     1.0080   ; qtot -5.079
  3291         HC    212      LYS    HG3   3291     0.010300     1.0080   ; qtot -5.068
  3292         C8    212      LYS     CD   3292    -0.047900    12.0100   ; qtot -5.116
  3293         HC    212      LYS    HD2   3293     0.062100     1.0080   ; qtot -5.054
  3294         HC    212      LYS    HD3   3294     0.062100     1.0080   ; qtot -4.992
  3295         C8    212      LYS     CE   3295    -0.014300    12.0100   ; qtot -5.006
  3296         HP    212      LYS    HE2   3296     0.113500     1.0080   ; qtot -4.893
  3297         HP    212      LYS    HE3   3297     0.113500     1.0080   ; qtot -4.779
  3298         N3    212      LYS     NZ   3298    -0.385400    14.0100   ; qtot -5.165
  3299          H    212      LYS    HZ1   3299     0.340000     1.0080   ; qtot -4.825
  3300          H    212      LYS    HZ2   3300     0.340000     1.0080   ; qtot -4.485
  3301          H    212      LYS    HZ3   3301     0.340000     1.0080   ; qtot -4.145
  3302          C    212      LYS      C   3302     0.734100    12.0100   ; qtot -3.411
  3303          O    212      LYS      O   3303    -0.589400    16.0000   ; qtot -4.000
  3304          N    213      ALA      N   3304    -0.415700    14.0100   ; qtot -4.416
  3305          H    213      ALA      H   3305     0.271900     1.0080   ; qtot -4.144
  3306        XC2    213      ALA     CA   3306     0.033700    12.0100   ; qtot -4.110
  3307         H1    213      ALA     HA   3307     0.082300     1.0080   ; qtot -4.028
  3308         CT    213      ALA     CB   3308    -0.182500    12.0100   ; qtot -4.210
  3309         HC    213      ALA    HB1   3309     0.060300     1.0080   ; qtot -4.150
  3310         HC    213      ALA    HB2   3310     0.060300     1.0080   ; qtot -4.090
  3311         HC    213      ALA    HB3   3311     0.060300     1.0080   ; qtot -4.029
  3312          C    213      ALA      C   3312     0.597300    12.0100   ; qtot -3.432
  3313          O    213      ALA      O   3313    -0.567900    16.0000   ; qtot -4.000
  3314          N    214      TRP      N   3314    -0.415700    14.0100   ; qtot -4.416
  3315          H    214      TRP      H   3315     0.271900     1.0080   ; qtot -4.144
  3316        XC3    214      TRP     CA   3316    -0.027500    12.0100   ; qtot -4.171
  3317         H1    214      TRP     HA   3317     0.112300     1.0080   ; qtot -4.059
  3318         CT    214      TRP     CB   3318    -0.005000    12.0100   ; qtot -4.064
  3319         HC    214      TRP    HB2   3319     0.033900     1.0080   ; qtot -4.030
  3320         HC    214      TRP    HB3   3320     0.033900     1.0080   ; qtot -3.996
  3321         C*    214      TRP     CG   3321    -0.141500    12.0100   ; qtot -4.138
  3322         CW    214      TRP    CD1   3322    -0.163800    12.0100   ; qtot -4.302
  3323         H4    214      TRP    HD1   3323     0.206200     1.0080   ; qtot -4.095
  3324         NA    214      TRP    NE1   3324    -0.341800    14.0100   ; qtot -4.437
  3325          H    214      TRP    HE1   3325     0.341200     1.0080   ; qtot -4.096
  3326         CN    214      TRP    CE2   3326     0.138000    12.0100   ; qtot -3.958
  3327         CA    214      TRP    CZ2   3327    -0.260100    12.0100   ; qtot -4.218
  3328         HA    214      TRP    HZ2   3328     0.157200     1.0080   ; qtot -4.061
  3329         CA    214      TRP    CH2   3329    -0.113400    12.0100   ; qtot -4.174
  3330         HA    214      TRP    HH2   3330     0.141700     1.0080   ; qtot -4.033
  3331         CA    214      TRP    CZ3   3331    -0.197200    12.0100   ; qtot -4.230
  3332         HA    214      TRP    HZ3   3332     0.144700     1.0080   ; qtot -4.085
  3333         CA    214      TRP    CE3   3333    -0.238700    12.0100   ; qtot -4.324
  3334         HA    214      TRP    HE3   3334     0.170000     1.0080   ; qtot -4.154
  3335         CB    214      TRP    CD2   3335     0.124300    12.0100   ; qtot -4.029
  3336          C    214      TRP      C   3336     0.597300    12.0100   ; qtot -3.432
  3337          O    214      TRP      O   3337    -0.567900    16.0000   ; qtot -4.000
  3338          N    215      ALA      N   3338    -0.415700    14.0100   ; qtot -4.416
  3339          H    215      ALA      H   3339     0.271900     1.0080   ; qtot -4.144
  3340        XC2    215      ALA     CA   3340     0.033700    12.0100   ; qtot -4.110
  3341         H1    215      ALA     HA   3341     0.082300     1.0080   ; qtot -4.028
  3342         CT    215      ALA     CB   3342    -0.182500    12.0100   ; qtot -4.210
  3343         HC    215      ALA    HB1   3343     0.060300     1.0080   ; qtot -4.150
  3344         HC    215      ALA    HB2   3344     0.060300     1.0080   ; qtot -4.090
  3345         HC    215      ALA    HB3   3345     0.060300     1.0080   ; qtot -4.029
  3346          C    215      ALA      C   3346     0.597300    12.0100   ; qtot -3.432
  3347          O    215      ALA      O   3347    -0.567900    16.0000   ; qtot -4.000
  3348          N    216      VAL      N   3348    -0.415700    14.0100   ; qtot -4.416
  3349          H    216      VAL      H   3349     0.271900     1.0080   ; qtot -4.144
  3350        XC1    216      VAL     CA   3350    -0.087500    12.0100   ; qtot -4.231
  3351         H1    216      VAL     HA   3351     0.096900     1.0080   ; qtot -4.134
  3352         3C    216      VAL     CB   3352     0.298500    12.0100   ; qtot -3.836
  3353         HC    216      VAL     HB   3353    -0.029700     1.0080   ; qtot -3.866
  3354         CT    216      VAL    CG1   3354    -0.319200    12.0100   ; qtot -4.185
  3355         HC    216      VAL   HG11   3355     0.079100     1.0080   ; qtot -4.106
  3356         HC    216      VAL   HG12   3356     0.079100     1.0080   ; qtot -4.027
  3357         HC    216      VAL   HG13   3357     0.079100     1.0080   ; qtot -3.948
  3358         CT    216      VAL    CG2   3358    -0.319200    12.0100   ; qtot -4.267
  3359         HC    216      VAL   HG21   3359     0.079100     1.0080   ; qtot -4.188
  3360         HC    216      VAL   HG22   3360     0.079100     1.0080   ; qtot -4.109
  3361         HC    216      VAL   HG23   3361     0.079100     1.0080   ; qtot -4.029
  3362          C    216      VAL      C   3362     0.597300    12.0100   ; qtot -3.432
  3363          O    216      VAL      O   3363    -0.567900    16.0000   ; qtot -4.000
  3364          N    217      ALA      N   3364    -0.415700    14.0100   ; qtot -4.416
  3365          H    217      ALA      H   3365     0.271900     1.0080   ; qtot -4.144
  3366        XC2    217      ALA     CA   3366     0.033700    12.0100   ; qtot -4.110
  3367         H1    217      ALA     HA   3367     0.082300     1.0080   ; qtot -4.028
  3368         CT    217      ALA     CB   3368    -0.182500    12.0100   ; qtot -4.210
  3369         HC    217      ALA    HB1   3369     0.060300     1.0080   ; qtot -4.150
  3370         HC    217      ALA    HB2   3370     0.060300     1.0080   ; qtot -4.090
  3371         HC    217      ALA    HB3   3371     0.060300     1.0080   ; qtot -4.029
  3372          C    217      ALA      C   3372     0.597300    12.0100   ; qtot -3.432
  3373          O    217      ALA      O   3373    -0.567900    16.0000   ; qtot -4.000
  3374          N    218      ARG      N   3374    -0.347900    14.0100   ; qtot -4.348
  3375          H    218      ARG      H   3375     0.274700     1.0080   ; qtot -4.073
  3376        XC4    218      ARG     CA   3376    -0.263700    12.0100   ; qtot -4.337
  3377         H1    218      ARG     HA   3377     0.156000     1.0080   ; qtot -4.181
  3378         C8    218      ARG     CB   3378    -0.000700    12.0100   ; qtot -4.182
  3379         HC    218      ARG    HB2   3379     0.032700     1.0080   ; qtot -4.149
  3380         HC    218      ARG    HB3   3380     0.032700     1.0080   ; qtot -4.116
  3381         C8    218      ARG     CG   3381     0.039000    12.0100   ; qtot -4.077
  3382         HC    218      ARG    HG2   3382     0.028500     1.0080   ; qtot -4.049
  3383         HC    218      ARG    HG3   3383     0.028500     1.0080   ; qtot -4.020
  3384         C8    218      ARG     CD   3384     0.048600    12.0100   ; qtot -3.972
  3385         H1    218      ARG    HD2   3385     0.068700     1.0080   ; qtot -3.903
  3386         H1    218      ARG    HD3   3386     0.068700     1.0080   ; qtot -3.834
  3387         N2    218      ARG     NE   3387    -0.529500    14.0100   ; qtot -4.364
  3388          H    218      ARG     HE   3388     0.345600     1.0080   ; qtot -4.018
  3389         CA    218      ARG     CZ   3389     0.807600    12.0100   ; qtot -3.211
  3390         N2    218      ARG    NH1   3390    -0.862700    14.0100   ; qtot -4.073
  3391          H    218      ARG   HH11   3391     0.447800     1.0080   ; qtot -3.625
  3392          H    218      ARG   HH12   3392     0.447800     1.0080   ; qtot -3.178
  3393         N2    218      ARG    NH2   3393    -0.862700    14.0100   ; qtot -4.040
  3394          H    218      ARG   HH21   3394     0.447800     1.0080   ; qtot -3.593
  3395          H    218      ARG   HH22   3395     0.447800     1.0080   ; qtot -3.145
  3396          C    218      ARG      C   3396     0.734100    12.0100   ; qtot -2.411
  3397          O    218      ARG      O   3397    -0.589400    16.0000   ; qtot -3.000
  3398          N    219      LEU      N   3398    -0.415700    14.0100   ; qtot -3.416
  3399          H    219      LEU      H   3399     0.271900     1.0080   ; qtot -3.144
  3400        XC3    219      LEU     CA   3400    -0.051800    12.0100   ; qtot -3.196
  3401         H1    219      LEU     HA   3401     0.092200     1.0080   ; qtot -3.103
  3402         2C    219      LEU     CB   3402    -0.110200    12.0100   ; qtot -3.214
  3403         HC    219      LEU    HB2   3403     0.045700     1.0080   ; qtot -3.168
  3404         HC    219      LEU    HB3   3404     0.045700     1.0080   ; qtot -3.122
  3405         3C    219      LEU     CG   3405     0.353100    12.0100   ; qtot -2.769
  3406         HC    219      LEU     HG   3406    -0.036100     1.0080   ; qtot -2.805
  3407         CT    219      LEU    CD1   3407    -0.412100    12.0100   ; qtot -3.217
  3408         HC    219      LEU   HD11   3408     0.100000     1.0080   ; qtot -3.117
  3409         HC    219      LEU   HD12   3409     0.100000     1.0080   ; qtot -3.017
  3410         HC    219      LEU   HD13   3410     0.100000     1.0080   ; qtot -2.917
  3411         CT    219      LEU    CD2   3411    -0.412100    12.0100   ; qtot -3.329
  3412         HC    219      LEU   HD21   3412     0.100000     1.0080   ; qtot -3.229
  3413         HC    219      LEU   HD22   3413     0.100000     1.0080   ; qtot -3.129
  3414         HC    219      LEU   HD23   3414     0.100000     1.0080   ; qtot -3.029
  3415          C    219      LEU      C   3415     0.597300    12.0100   ; qtot -2.432
  3416          O    219      LEU      O   3416    -0.567900    16.0000   ; qtot -3.000
  3417          N    220      SER      N   3417    -0.415700    14.0100   ; qtot -3.416
  3418          H    220      SER      H   3418     0.271900     1.0080   ; qtot -3.144
  3419       XC14    220      SER     CA   3419    -0.024900    12.0100   ; qtot -3.169
  3420         H1    220      SER     HA   3420     0.084300     1.0080   ; qtot -3.084
  3421         2C    220      SER     CB   3421     0.211700    12.0100   ; qtot -2.873
  3422         H1    220      SER    HB2   3422     0.035200     1.0080   ; qtot -2.838
  3423         H1    220      SER    HB3   3423     0.035200     1.0080   ; qtot -2.802
  3424         OH    220      SER     OG   3424    -0.654600    16.0000   ; qtot -3.457
  3425         HO    220      SER     HG   3425     0.427500     1.0080   ; qtot -3.029
  3426          C    220      SER      C   3426     0.597300    12.0100   ; qtot -2.432
  3427          O    220      SER      O   3427    -0.567900    16.0000   ; qtot -3.000
  3428          N    221      GLN      N   3428    -0.415700    14.0100   ; qtot -3.416
  3429          H    221      GLN      H   3429     0.271900     1.0080   ; qtot -3.144
  3430        XC9    221      GLN     CA   3430    -0.003100    12.0100   ; qtot -3.147
  3431         H1    221      GLN     HA   3431     0.085000     1.0080   ; qtot -3.062
  3432         2C    221      GLN     CB   3432    -0.003600    12.0100   ; qtot -3.066
  3433         HC    221      GLN    HB2   3433     0.017100     1.0080   ; qtot -3.048
  3434         HC    221      GLN    HB3   3434     0.017100     1.0080   ; qtot -3.031
  3435         2C    221      GLN     CG   3435    -0.064500    12.0100   ; qtot -3.096
  3436         HC    221      GLN    HG2   3436     0.035200     1.0080   ; qtot -3.061
  3437         HC    221      GLN    HG3   3437     0.035200     1.0080   ; qtot -3.025
  3438          C    221      GLN     CD   3438     0.695100    12.0100   ; qtot -2.330
  3439          O    221      GLN    OE1   3439    -0.608600    16.0000   ; qtot -2.939
  3440          N    221      GLN    NE2   3440    -0.940700    14.0100   ; qtot -3.880
  3441          H    221      GLN   HE21   3441     0.425100     1.0080   ; qtot -3.455
  3442          H    221      GLN   HE22   3442     0.425100     1.0080   ; qtot -3.029
  3443          C    221      GLN      C   3443     0.597300    12.0100   ; qtot -2.432
  3444          O    221      GLN      O   3444    -0.567900    16.0000   ; qtot -3.000
  3445          N    222      ARG      N   3445    -0.347900    14.0100   ; qtot -3.348
  3446          H    222      ARG      H   3446     0.274700     1.0080   ; qtot -3.073
  3447        XC4    222      ARG     CA   3447    -0.263700    12.0100   ; qtot -3.337
  3448         H1    222      ARG     HA   3448     0.156000     1.0080   ; qtot -3.181
  3449         C8    222      ARG     CB   3449    -0.000700    12.0100   ; qtot -3.182
  3450         HC    222      ARG    HB2   3450     0.032700     1.0080   ; qtot -3.149
  3451         HC    222      ARG    HB3   3451     0.032700     1.0080   ; qtot -3.116
  3452         C8    222      ARG     CG   3452     0.039000    12.0100   ; qtot -3.077
  3453         HC    222      ARG    HG2   3453     0.028500     1.0080   ; qtot -3.049
  3454         HC    222      ARG    HG3   3454     0.028500     1.0080   ; qtot -3.020
  3455         C8    222      ARG     CD   3455     0.048600    12.0100   ; qtot -2.972
  3456         H1    222      ARG    HD2   3456     0.068700     1.0080   ; qtot -2.903
  3457         H1    222      ARG    HD3   3457     0.068700     1.0080   ; qtot -2.834
  3458         N2    222      ARG     NE   3458    -0.529500    14.0100   ; qtot -3.364
  3459          H    222      ARG     HE   3459     0.345600     1.0080   ; qtot -3.018
  3460         CA    222      ARG     CZ   3460     0.807600    12.0100   ; qtot -2.211
  3461         N2    222      ARG    NH1   3461    -0.862700    14.0100   ; qtot -3.073
  3462          H    222      ARG   HH11   3462     0.447800     1.0080   ; qtot -2.625
  3463          H    222      ARG   HH12   3463     0.447800     1.0080   ; qtot -2.178
  3464         N2    222      ARG    NH2   3464    -0.862700    14.0100   ; qtot -3.040
  3465          H    222      ARG   HH21   3465     0.447800     1.0080   ; qtot -2.593
  3466          H    222      ARG   HH22   3466     0.447800     1.0080   ; qtot -2.145
  3467          C    222      ARG      C   3467     0.734100    12.0100   ; qtot -1.411
  3468          O    222      ARG      O   3468    -0.589400    16.0000   ; qtot -2.000
  3469          N    223      PHE      N   3469    -0.415700    14.0100   ; qtot -2.416
  3470          H    223      PHE      H   3470     0.271900     1.0080   ; qtot -2.144
  3471        XC3    223      PHE     CA   3471    -0.002400    12.0100   ; qtot -2.146
  3472         H1    223      PHE     HA   3472     0.097800     1.0080   ; qtot -2.048
  3473         CT    223      PHE     CB   3473    -0.034300    12.0100   ; qtot -2.083
  3474         HC    223      PHE    HB2   3474     0.029500     1.0080   ; qtot -2.053
  3475         HC    223      PHE    HB3   3475     0.029500     1.0080   ; qtot -2.024
  3476         CA    223      PHE     CG   3476     0.011800    12.0100   ; qtot -2.012
  3477         CA    223      PHE    CD1   3477    -0.125600    12.0100   ; qtot -2.138
  3478         HA    223      PHE    HD1   3478     0.133000     1.0080   ; qtot -2.005
  3479         CA    223      PHE    CE1   3479    -0.170400    12.0100   ; qtot -2.175
  3480         HA    223      PHE    HE1   3480     0.143000     1.0080   ; qtot -2.032
  3481         CA    223      PHE     CZ   3481    -0.107200    12.0100   ; qtot -2.139
  3482         HA    223      PHE     HZ   3482     0.129700     1.0080   ; qtot -2.009
  3483         CA    223      PHE    CE2   3483    -0.170400    12.0100   ; qtot -2.180
  3484         HA    223      PHE    HE2   3484     0.143000     1.0080   ; qtot -2.037
  3485         CA    223      PHE    CD2   3485    -0.125600    12.0100   ; qtot -2.162
  3486         HA    223      PHE    HD2   3486     0.133000     1.0080   ; qtot -2.029
  3487          C    223      PHE      C   3487     0.597300    12.0100   ; qtot -1.432
  3488          O    223      PHE      O   3488    -0.567900    16.0000   ; qtot -2.000
  3489          N    224      PRO      N   3489    -0.254800    14.0100   ; qtot -2.255
  3490         CT    224      PRO     CD   3490     0.019200    12.0100   ; qtot -2.236
  3491         H1    224      PRO    HD2   3491     0.039100     1.0080   ; qtot -2.197
  3492         H1    224      PRO    HD3   3492     0.039100     1.0080   ; qtot -2.157
  3493         CT    224      PRO     CG   3493     0.018900    12.0100   ; qtot -2.139
  3494         HC    224      PRO    HG2   3494     0.021300     1.0080   ; qtot -2.117
  3495         HC    224      PRO    HG3   3495     0.021300     1.0080   ; qtot -2.096
  3496         CT    224      PRO     CB   3496    -0.007000    12.0100   ; qtot -2.103
  3497         HC    224      PRO    HB2   3497     0.025300     1.0080   ; qtot -2.078
  3498         HC    224      PRO    HB3   3498     0.025300     1.0080   ; qtot -2.052
  3499       XC11    224      PRO     CA   3499    -0.026600    12.0100   ; qtot -2.079
  3500         H1    224      PRO     HA   3500     0.064100     1.0080   ; qtot -2.015
  3501          C    224      PRO      C   3501     0.589600    12.0100   ; qtot -1.425
  3502          O    224      PRO      O   3502    -0.574800    16.0000   ; qtot -2.000
  3503          N    225      LYS      N   3503    -0.347900    14.0100   ; qtot -2.348
  3504          H    225      LYS      H   3504     0.274700     1.0080   ; qtot -2.073
  3505        XC5    225      LYS     CA   3505    -0.240000    12.0100   ; qtot -2.313
  3506         H1    225      LYS     HA   3506     0.142600     1.0080   ; qtot -2.171
  3507         C8    225      LYS     CB   3507    -0.009400    12.0100   ; qtot -2.180
  3508         HC    225      LYS    HB2   3508     0.036200     1.0080   ; qtot -2.144
  3509         HC    225      LYS    HB3   3509     0.036200     1.0080   ; qtot -2.108
  3510         C8    225      LYS     CG   3510     0.018700    12.0100   ; qtot -2.089
  3511         HC    225      LYS    HG2   3511     0.010300     1.0080   ; qtot -2.079
  3512         HC    225      LYS    HG3   3512     0.010300     1.0080   ; qtot -2.068
  3513         C8    225      LYS     CD   3513    -0.047900    12.0100   ; qtot -2.116
  3514         HC    225      LYS    HD2   3514     0.062100     1.0080   ; qtot -2.054
  3515         HC    225      LYS    HD3   3515     0.062100     1.0080   ; qtot -1.992
  3516         C8    225      LYS     CE   3516    -0.014300    12.0100   ; qtot -2.006
  3517         HP    225      LYS    HE2   3517     0.113500     1.0080   ; qtot -1.893
  3518         HP    225      LYS    HE3   3518     0.113500     1.0080   ; qtot -1.779
  3519         N3    225      LYS     NZ   3519    -0.385400    14.0100   ; qtot -2.165
  3520          H    225      LYS    HZ1   3520     0.340000     1.0080   ; qtot -1.825
  3521          H    225      LYS    HZ2   3521     0.340000     1.0080   ; qtot -1.485
  3522          H    225      LYS    HZ3   3522     0.340000     1.0080   ; qtot -1.145
  3523          C    225      LYS      C   3523     0.734100    12.0100   ; qtot -0.411
  3524          O    225      LYS      O   3524    -0.589400    16.0000   ; qtot -1.000
  3525          N    226      ALA      N   3525    -0.415700    14.0100   ; qtot -1.416
  3526          H    226      ALA      H   3526     0.271900     1.0080   ; qtot -1.144
  3527        XC2    226      ALA     CA   3527     0.033700    12.0100   ; qtot -1.110
  3528         H1    226      ALA     HA   3528     0.082300     1.0080   ; qtot -1.028
  3529         CT    226      ALA     CB   3529    -0.182500    12.0100   ; qtot -1.210
  3530         HC    226      ALA    HB1   3530     0.060300     1.0080   ; qtot -1.150
  3531         HC    226      ALA    HB2   3531     0.060300     1.0080   ; qtot -1.090
  3532         HC    226      ALA    HB3   3532     0.060300     1.0080   ; qtot -1.029
  3533          C    226      ALA      C   3533     0.597300    12.0100   ; qtot -0.432
  3534          O    226      ALA      O   3534    -0.567900    16.0000   ; qtot -1.000
  3535          N    227      GLU      N   3535    -0.516300    14.0100   ; qtot -1.516
  3536          H    227      GLU      H   3536     0.293600     1.0080   ; qtot -1.223
  3537        XC0    227      GLU     CA   3537     0.039700    12.0100   ; qtot -1.183
  3538         H1    227      GLU     HA   3538     0.110500     1.0080   ; qtot -1.073
  3539         2C    227      GLU     CB   3539     0.056000    12.0100   ; qtot -1.017
  3540         HC    227      GLU    HB2   3540    -0.017300     1.0080   ; qtot -1.034
  3541         HC    227      GLU    HB3   3541    -0.017300     1.0080   ; qtot -1.051
  3542         2C    227      GLU     CG   3542     0.013600    12.0100   ; qtot -1.038
  3543         HC    227      GLU    HG2   3543    -0.042500     1.0080   ; qtot -1.080
  3544         HC    227      GLU    HG3   3544    -0.042500     1.0080   ; qtot -1.123
  3545         CO    227      GLU     CD   3545     0.805400    12.0100   ; qtot -0.317
  3546         O2    227      GLU    OE1   3546    -0.818800    16.0000   ; qtot -1.136
  3547         O2    227      GLU    OE2   3547    -0.818800    16.0000   ; qtot -1.955
  3548          C    227      GLU      C   3548     0.536600    12.0100   ; qtot -1.418
  3549          O    227      GLU      O   3549    -0.581900    16.0000   ; qtot -2.000
  3550          N    228      PHE      N   3550    -0.415700    14.0100   ; qtot -2.416
  3551          H    228      PHE      H   3551     0.271900     1.0080   ; qtot -2.144
  3552        XC3    228      PHE     CA   3552    -0.002400    12.0100   ; qtot -2.146
  3553         H1    228      PHE     HA   3553     0.097800     1.0080   ; qtot -2.048
  3554         CT    228      PHE     CB   3554    -0.034300    12.0100   ; qtot -2.083
  3555         HC    228      PHE    HB2   3555     0.029500     1.0080   ; qtot -2.053
  3556         HC    228      PHE    HB3   3556     0.029500     1.0080   ; qtot -2.024
  3557         CA    228      PHE     CG   3557     0.011800    12.0100   ; qtot -2.012
  3558         CA    228      PHE    CD1   3558    -0.125600    12.0100   ; qtot -2.138
  3559         HA    228      PHE    HD1   3559     0.133000     1.0080   ; qtot -2.005
  3560         CA    228      PHE    CE1   3560    -0.170400    12.0100   ; qtot -2.175
  3561         HA    228      PHE    HE1   3561     0.143000     1.0080   ; qtot -2.032
  3562         CA    228      PHE     CZ   3562    -0.107200    12.0100   ; qtot -2.139
  3563         HA    228      PHE     HZ   3563     0.129700     1.0080   ; qtot -2.009
  3564         CA    228      PHE    CE2   3564    -0.170400    12.0100   ; qtot -2.180
  3565         HA    228      PHE    HE2   3565     0.143000     1.0080   ; qtot -2.037
  3566         CA    228      PHE    CD2   3566    -0.125600    12.0100   ; qtot -2.162
  3567         HA    228      PHE    HD2   3567     0.133000     1.0080   ; qtot -2.029
  3568          C    228      PHE      C   3568     0.597300    12.0100   ; qtot -1.432
  3569          O    228      PHE      O   3569    -0.567900    16.0000   ; qtot -2.000
  3570          N    229      ALA      N   3570    -0.415700    14.0100   ; qtot -2.416
  3571          H    229      ALA      H   3571     0.271900     1.0080   ; qtot -2.144
  3572        XC2    229      ALA     CA   3572     0.033700    12.0100   ; qtot -2.110
  3573         H1    229      ALA     HA   3573     0.082300     1.0080   ; qtot -2.028
  3574         CT    229      ALA     CB   3574    -0.182500    12.0100   ; qtot -2.210
  3575         HC    229      ALA    HB1   3575     0.060300     1.0080   ; qtot -2.150
  3576         HC    229      ALA    HB2   3576     0.060300     1.0080   ; qtot -2.090
  3577         HC    229      ALA    HB3   3577     0.060300     1.0080   ; qtot -2.029
  3578          C    229      ALA      C   3578     0.597300    12.0100   ; qtot -1.432
  3579          O    229      ALA      O   3579    -0.567900    16.0000   ; qtot -2.000
  3580          N    230      GLU      N   3580    -0.516300    14.0100   ; qtot -2.516
  3581          H    230      GLU      H   3581     0.293600     1.0080   ; qtot -2.223
  3582        XC0    230      GLU     CA   3582     0.039700    12.0100   ; qtot -2.183
  3583         H1    230      GLU     HA   3583     0.110500     1.0080   ; qtot -2.073
  3584         2C    230      GLU     CB   3584     0.056000    12.0100   ; qtot -2.017
  3585         HC    230      GLU    HB2   3585    -0.017300     1.0080   ; qtot -2.034
  3586         HC    230      GLU    HB3   3586    -0.017300     1.0080   ; qtot -2.051
  3587         2C    230      GLU     CG   3587     0.013600    12.0100   ; qtot -2.038
  3588         HC    230      GLU    HG2   3588    -0.042500     1.0080   ; qtot -2.080
  3589         HC    230      GLU    HG3   3589    -0.042500     1.0080   ; qtot -2.123
  3590         CO    230      GLU     CD   3590     0.805400    12.0100   ; qtot -1.317
  3591         O2    230      GLU    OE1   3591    -0.818800    16.0000   ; qtot -2.136
  3592         O2    230      GLU    OE2   3592    -0.818800    16.0000   ; qtot -2.955
  3593          C    230      GLU      C   3593     0.536600    12.0100   ; qtot -2.418
  3594          O    230      GLU      O   3594    -0.581900    16.0000   ; qtot -3.000
  3595          N    231      VAL      N   3595    -0.415700    14.0100   ; qtot -3.416
  3596          H    231      VAL      H   3596     0.271900     1.0080   ; qtot -3.144
  3597        XC1    231      VAL     CA   3597    -0.087500    12.0100   ; qtot -3.231
  3598         H1    231      VAL     HA   3598     0.096900     1.0080   ; qtot -3.134
  3599         3C    231      VAL     CB   3599     0.298500    12.0100   ; qtot -2.836
  3600         HC    231      VAL     HB   3600    -0.029700     1.0080   ; qtot -2.866
  3601         CT    231      VAL    CG1   3601    -0.319200    12.0100   ; qtot -3.185
  3602         HC    231      VAL   HG11   3602     0.079100     1.0080   ; qtot -3.106
  3603         HC    231      VAL   HG12   3603     0.079100     1.0080   ; qtot -3.027
  3604         HC    231      VAL   HG13   3604     0.079100     1.0080   ; qtot -2.948
  3605         CT    231      VAL    CG2   3605    -0.319200    12.0100   ; qtot -3.267
  3606         HC    231      VAL   HG21   3606     0.079100     1.0080   ; qtot -3.188
  3607         HC    231      VAL   HG22   3607     0.079100     1.0080   ; qtot -3.109
  3608         HC    231      VAL   HG23   3608     0.079100     1.0080   ; qtot -3.029
  3609          C    231      VAL      C   3609     0.597300    12.0100   ; qtot -2.432
  3610          O    231      VAL      O   3610    -0.567900    16.0000   ; qtot -3.000
  3611          N    232      SER      N   3611    -0.415700    14.0100   ; qtot -3.416
  3612          H    232      SER      H   3612     0.271900     1.0080   ; qtot -3.144
  3613       XC14    232      SER     CA   3613    -0.024900    12.0100   ; qtot -3.169
  3614         H1    232      SER     HA   3614     0.084300     1.0080   ; qtot -3.084
  3615         2C    232      SER     CB   3615     0.211700    12.0100   ; qtot -2.873
  3616         H1    232      SER    HB2   3616     0.035200     1.0080   ; qtot -2.838
  3617         H1    232      SER    HB3   3617     0.035200     1.0080   ; qtot -2.802
  3618         OH    232      SER     OG   3618    -0.654600    16.0000   ; qtot -3.457
  3619         HO    232      SER     HG   3619     0.427500     1.0080   ; qtot -3.029
  3620          C    232      SER      C   3620     0.597300    12.0100   ; qtot -2.432
  3621          O    232      SER      O   3621    -0.567900    16.0000   ; qtot -3.000
  3622          N    233      LYS      N   3622    -0.347900    14.0100   ; qtot -3.348
  3623          H    233      LYS      H   3623     0.274700     1.0080   ; qtot -3.073
  3624        XC5    233      LYS     CA   3624    -0.240000    12.0100   ; qtot -3.313
  3625         H1    233      LYS     HA   3625     0.142600     1.0080   ; qtot -3.171
  3626         C8    233      LYS     CB   3626    -0.009400    12.0100   ; qtot -3.180
  3627         HC    233      LYS    HB2   3627     0.036200     1.0080   ; qtot -3.144
  3628         HC    233      LYS    HB3   3628     0.036200     1.0080   ; qtot -3.108
  3629         C8    233      LYS     CG   3629     0.018700    12.0100   ; qtot -3.089
  3630         HC    233      LYS    HG2   3630     0.010300     1.0080   ; qtot -3.079
  3631         HC    233      LYS    HG3   3631     0.010300     1.0080   ; qtot -3.068
  3632         C8    233      LYS     CD   3632    -0.047900    12.0100   ; qtot -3.116
  3633         HC    233      LYS    HD2   3633     0.062100     1.0080   ; qtot -3.054
  3634         HC    233      LYS    HD3   3634     0.062100     1.0080   ; qtot -2.992
  3635         C8    233      LYS     CE   3635    -0.014300    12.0100   ; qtot -3.006
  3636         HP    233      LYS    HE2   3636     0.113500     1.0080   ; qtot -2.893
  3637         HP    233      LYS    HE3   3637     0.113500     1.0080   ; qtot -2.779
  3638         N3    233      LYS     NZ   3638    -0.385400    14.0100   ; qtot -3.165
  3639          H    233      LYS    HZ1   3639     0.340000     1.0080   ; qtot -2.825
  3640          H    233      LYS    HZ2   3640     0.340000     1.0080   ; qtot -2.485
  3641          H    233      LYS    HZ3   3641     0.340000     1.0080   ; qtot -2.145
  3642          C    233      LYS      C   3642     0.734100    12.0100   ; qtot -1.411
  3643          O    233      LYS      O   3643    -0.589400    16.0000   ; qtot -2.000
  3644          N    234      LEU      N   3644    -0.415700    14.0100   ; qtot -2.416
  3645          H    234      LEU      H   3645     0.271900     1.0080   ; qtot -2.144
  3646        XC3    234      LEU     CA   3646    -0.051800    12.0100   ; qtot -2.196
  3647         H1    234      LEU     HA   3647     0.092200     1.0080   ; qtot -2.103
  3648         2C    234      LEU     CB   3648    -0.110200    12.0100   ; qtot -2.214
  3649         HC    234      LEU    HB2   3649     0.045700     1.0080   ; qtot -2.168
  3650         HC    234      LEU    HB3   3650     0.045700     1.0080   ; qtot -2.122
  3651         3C    234      LEU     CG   3651     0.353100    12.0100   ; qtot -1.769
  3652         HC    234      LEU     HG   3652    -0.036100     1.0080   ; qtot -1.805
  3653         CT    234      LEU    CD1   3653    -0.412100    12.0100   ; qtot -2.217
  3654         HC    234      LEU   HD11   3654     0.100000     1.0080   ; qtot -2.117
  3655         HC    234      LEU   HD12   3655     0.100000     1.0080   ; qtot -2.017
  3656         HC    234      LEU   HD13   3656     0.100000     1.0080   ; qtot -1.917
  3657         CT    234      LEU    CD2   3657    -0.412100    12.0100   ; qtot -2.329
  3658         HC    234      LEU   HD21   3658     0.100000     1.0080   ; qtot -2.229
  3659         HC    234      LEU   HD22   3659     0.100000     1.0080   ; qtot -2.129
  3660         HC    234      LEU   HD23   3660     0.100000     1.0080   ; qtot -2.029
  3661          C    234      LEU      C   3661     0.597300    12.0100   ; qtot -1.432
  3662          O    234      LEU      O   3662    -0.567900    16.0000   ; qtot -2.000
  3663          N    235      VAL      N   3663    -0.415700    14.0100   ; qtot -2.416
  3664          H    235      VAL      H   3664     0.271900     1.0080   ; qtot -2.144
  3665        XC1    235      VAL     CA   3665    -0.087500    12.0100   ; qtot -2.231
  3666         H1    235      VAL     HA   3666     0.096900     1.0080   ; qtot -2.134
  3667         3C    235      VAL     CB   3667     0.298500    12.0100   ; qtot -1.836
  3668         HC    235      VAL     HB   3668    -0.029700     1.0080   ; qtot -1.866
  3669         CT    235      VAL    CG1   3669    -0.319200    12.0100   ; qtot -2.185
  3670         HC    235      VAL   HG11   3670     0.079100     1.0080   ; qtot -2.106
  3671         HC    235      VAL   HG12   3671     0.079100     1.0080   ; qtot -2.027
  3672         HC    235      VAL   HG13   3672     0.079100     1.0080   ; qtot -1.948
  3673         CT    235      VAL    CG2   3673    -0.319200    12.0100   ; qtot -2.267
  3674         HC    235      VAL   HG21   3674     0.079100     1.0080   ; qtot -2.188
  3675         HC    235      VAL   HG22   3675     0.079100     1.0080   ; qtot -2.109
  3676         HC    235      VAL   HG23   3676     0.079100     1.0080   ; qtot -2.029
  3677          C    235      VAL      C   3677     0.597300    12.0100   ; qtot -1.432
  3678          O    235      VAL      O   3678    -0.567900    16.0000   ; qtot -2.000
  3679          N    236      THR      N   3679    -0.415700    14.0100   ; qtot -2.416
  3680          H    236      THR      H   3680     0.271900     1.0080   ; qtot -2.144
  3681       XC13    236      THR     CA   3681    -0.038900    12.0100   ; qtot -2.183
  3682         H1    236      THR     HA   3682     0.100700     1.0080   ; qtot -2.082
  3683         3C    236      THR     CB   3683     0.365400    12.0100   ; qtot -1.717
  3684         H1    236      THR     HB   3684     0.004300     1.0080   ; qtot -1.712
  3685         CT    236      THR    CG2   3685    -0.243800    12.0100   ; qtot -1.956
  3686         HC    236      THR   HG21   3686     0.064200     1.0080   ; qtot -1.892
  3687         HC    236      THR   HG22   3687     0.064200     1.0080   ; qtot -1.828
  3688         HC    236      THR   HG23   3688     0.064200     1.0080   ; qtot -1.764
  3689         OH    236      THR    OG1   3689    -0.676100    16.0000   ; qtot -2.440
  3690         HO    236      THR    HG1   3690     0.410200     1.0080   ; qtot -2.029
  3691          C    236      THR      C   3691     0.597300    12.0100   ; qtot -1.432
  3692          O    236      THR      O   3692    -0.567900    16.0000   ; qtot -2.000
  3693          N    237      ASP      N   3693    -0.516300    14.0100   ; qtot -2.516
  3694          H    237      ASP      H   3694     0.293600     1.0080   ; qtot -2.223
  3695       XC12    237      ASP     CA   3695     0.038100    12.0100   ; qtot -2.185
  3696         H1    237      ASP     HA   3696     0.088000     1.0080   ; qtot -2.097
  3697         2C    237      ASP     CB   3697    -0.030300    12.0100   ; qtot -2.127
  3698         HC    237      ASP    HB2   3698    -0.012200     1.0080   ; qtot -2.139
  3699         HC    237      ASP    HB3   3699    -0.012200     1.0080   ; qtot -2.151
  3700         CO    237      ASP     CG   3700     0.799400    12.0100   ; qtot -1.352
  3701         O2    237      ASP    OD1   3701    -0.801400    16.0000   ; qtot -2.153
  3702         O2    237      ASP    OD2   3702    -0.801400    16.0000   ; qtot -2.955
  3703          C    237      ASP      C   3703     0.536600    12.0100   ; qtot -2.418
  3704          O    237      ASP      O   3704    -0.581900    16.0000   ; qtot -3.000
  3705          N    238      LEU      N   3705    -0.415700    14.0100   ; qtot -3.416
  3706          H    238      LEU      H   3706     0.271900     1.0080   ; qtot -3.144
  3707        XC3    238      LEU     CA   3707    -0.051800    12.0100   ; qtot -3.196
  3708         H1    238      LEU     HA   3708     0.092200     1.0080   ; qtot -3.103
  3709         2C    238      LEU     CB   3709    -0.110200    12.0100   ; qtot -3.214
  3710         HC    238      LEU    HB2   3710     0.045700     1.0080   ; qtot -3.168
  3711         HC    238      LEU    HB3   3711     0.045700     1.0080   ; qtot -3.122
  3712         3C    238      LEU     CG   3712     0.353100    12.0100   ; qtot -2.769
  3713         HC    238      LEU     HG   3713    -0.036100     1.0080   ; qtot -2.805
  3714         CT    238      LEU    CD1   3714    -0.412100    12.0100   ; qtot -3.217
  3715         HC    238      LEU   HD11   3715     0.100000     1.0080   ; qtot -3.117
  3716         HC    238      LEU   HD12   3716     0.100000     1.0080   ; qtot -3.017
  3717         HC    238      LEU   HD13   3717     0.100000     1.0080   ; qtot -2.917
  3718         CT    238      LEU    CD2   3718    -0.412100    12.0100   ; qtot -3.329
  3719         HC    238      LEU   HD21   3719     0.100000     1.0080   ; qtot -3.229
  3720         HC    238      LEU   HD22   3720     0.100000     1.0080   ; qtot -3.129
  3721         HC    238      LEU   HD23   3721     0.100000     1.0080   ; qtot -3.029
  3722          C    238      LEU      C   3722     0.597300    12.0100   ; qtot -2.432
  3723          O    238      LEU      O   3723    -0.567900    16.0000   ; qtot -3.000
  3724          N    239      THR      N   3724    -0.415700    14.0100   ; qtot -3.416
  3725          H    239      THR      H   3725     0.271900     1.0080   ; qtot -3.144
  3726       XC13    239      THR     CA   3726    -0.038900    12.0100   ; qtot -3.183
  3727         H1    239      THR     HA   3727     0.100700     1.0080   ; qtot -3.082
  3728         3C    239      THR     CB   3728     0.365400    12.0100   ; qtot -2.717
  3729         H1    239      THR     HB   3729     0.004300     1.0080   ; qtot -2.712
  3730         CT    239      THR    CG2   3730    -0.243800    12.0100   ; qtot -2.956
  3731         HC    239      THR   HG21   3731     0.064200     1.0080   ; qtot -2.892
  3732         HC    239      THR   HG22   3732     0.064200     1.0080   ; qtot -2.828
  3733         HC    239      THR   HG23   3733     0.064200     1.0080   ; qtot -2.764
  3734         OH    239      THR    OG1   3734    -0.676100    16.0000   ; qtot -3.440
  3735         HO    239      THR    HG1   3735     0.410200     1.0080   ; qtot -3.029
  3736          C    239      THR      C   3736     0.597300    12.0100   ; qtot -2.432
  3737          O    239      THR      O   3737    -0.567900    16.0000   ; qtot -3.000
  3738          N    240      LYS      N   3738    -0.347900    14.0100   ; qtot -3.348
  3739          H    240      LYS      H   3739     0.274700     1.0080   ; qtot -3.073
  3740        XC5    240      LYS     CA   3740    -0.240000    12.0100   ; qtot -3.313
  3741         H1    240      LYS     HA   3741     0.142600     1.0080   ; qtot -3.171
  3742         C8    240      LYS     CB   3742    -0.009400    12.0100   ; qtot -3.180
  3743         HC    240      LYS    HB2   3743     0.036200     1.0080   ; qtot -3.144
  3744         HC    240      LYS    HB3   3744     0.036200     1.0080   ; qtot -3.108
  3745         C8    240      LYS     CG   3745     0.018700    12.0100   ; qtot -3.089
  3746         HC    240      LYS    HG2   3746     0.010300     1.0080   ; qtot -3.079
  3747         HC    240      LYS    HG3   3747     0.010300     1.0080   ; qtot -3.068
  3748         C8    240      LYS     CD   3748    -0.047900    12.0100   ; qtot -3.116
  3749         HC    240      LYS    HD2   3749     0.062100     1.0080   ; qtot -3.054
  3750         HC    240      LYS    HD3   3750     0.062100     1.0080   ; qtot -2.992
  3751         C8    240      LYS     CE   3751    -0.014300    12.0100   ; qtot -3.006
  3752         HP    240      LYS    HE2   3752     0.113500     1.0080   ; qtot -2.893
  3753         HP    240      LYS    HE3   3753     0.113500     1.0080   ; qtot -2.779
  3754         N3    240      LYS     NZ   3754    -0.385400    14.0100   ; qtot -3.165
  3755          H    240      LYS    HZ1   3755     0.340000     1.0080   ; qtot -2.825
  3756          H    240      LYS    HZ2   3756     0.340000     1.0080   ; qtot -2.485
  3757          H    240      LYS    HZ3   3757     0.340000     1.0080   ; qtot -2.145
  3758          C    240      LYS      C   3758     0.734100    12.0100   ; qtot -1.411
  3759          O    240      LYS      O   3759    -0.589400    16.0000   ; qtot -2.000
  3760          N    241      VAL      N   3760    -0.415700    14.0100   ; qtot -2.416
  3761          H    241      VAL      H   3761     0.271900     1.0080   ; qtot -2.144
  3762        XC1    241      VAL     CA   3762    -0.087500    12.0100   ; qtot -2.231
  3763         H1    241      VAL     HA   3763     0.096900     1.0080   ; qtot -2.134
  3764         3C    241      VAL     CB   3764     0.298500    12.0100   ; qtot -1.836
  3765         HC    241      VAL     HB   3765    -0.029700     1.0080   ; qtot -1.866
  3766         CT    241      VAL    CG1   3766    -0.319200    12.0100   ; qtot -2.185
  3767         HC    241      VAL   HG11   3767     0.079100     1.0080   ; qtot -2.106
  3768         HC    241      VAL   HG12   3768     0.079100     1.0080   ; qtot -2.027
  3769         HC    241      VAL   HG13   3769     0.079100     1.0080   ; qtot -1.948
  3770         CT    241      VAL    CG2   3770    -0.319200    12.0100   ; qtot -2.267
  3771         HC    241      VAL   HG21   3771     0.079100     1.0080   ; qtot -2.188
  3772         HC    241      VAL   HG22   3772     0.079100     1.0080   ; qtot -2.109
  3773         HC    241      VAL   HG23   3773     0.079100     1.0080   ; qtot -2.029
  3774          C    241      VAL      C   3774     0.597300    12.0100   ; qtot -1.432
  3775          O    241      VAL      O   3775    -0.567900    16.0000   ; qtot -2.000
  3776          N    242      HID      N   3776    -0.415700    14.0100   ; qtot -2.416
  3777          H    242      HID      H   3777     0.271900     1.0080   ; qtot -2.144
  3778        XC3    242      HID     CA   3778     0.018800    12.0100   ; qtot -2.125
  3779         H1    242      HID     HA   3779     0.088100     1.0080   ; qtot -2.037
  3780         CT    242      HID     CB   3780    -0.046200    12.0100   ; qtot -2.083
  3781         HC    242      HID    HB2   3781     0.040200     1.0080   ; qtot -2.043
  3782         HC    242      HID    HB3   3782     0.040200     1.0080   ; qtot -2.003
  3783         CC    242      HID     CG   3783    -0.026600    12.0100   ; qtot -2.029
  3784         NA    242      HID    ND1   3784    -0.381100    14.0100   ; qtot -2.410
  3785          H    242      HID    HD1   3785     0.364900     1.0080   ; qtot -2.046
  3786         CR    242      HID    CE1   3786     0.205700    12.0100   ; qtot -1.840
  3787         H5    242      HID    HE1   3787     0.139200     1.0080   ; qtot -1.701
  3788         NB    242      HID    NE2   3788    -0.572700    14.0100   ; qtot -2.273
  3789         CV    242      HID    CD2   3789     0.129200    12.0100   ; qtot -2.144
  3790         H4    242      HID    HD2   3790     0.114700     1.0080   ; qtot -2.029
  3791          C    242      HID      C   3791     0.597300    12.0100   ; qtot -1.432
  3792          O    242      HID      O   3792    -0.567900    16.0000   ; qtot -2.000
  3793          N    243      THR      N   3793    -0.415700    14.0100   ; qtot -2.416
  3794          H    243      THR      H   3794     0.271900     1.0080   ; qtot -2.144
  3795       XC13    243      THR     CA   3795    -0.038900    12.0100   ; qtot -2.183
  3796         H1    243      THR     HA   3796     0.100700     1.0080   ; qtot -2.082
  3797         3C    243      THR     CB   3797     0.365400    12.0100   ; qtot -1.717
  3798         H1    243      THR     HB   3798     0.004300     1.0080   ; qtot -1.712
  3799         CT    243      THR    CG2   3799    -0.243800    12.0100   ; qtot -1.956
  3800         HC    243      THR   HG21   3800     0.064200     1.0080   ; qtot -1.892
  3801         HC    243      THR   HG22   3801     0.064200     1.0080   ; qtot -1.828
  3802         HC    243      THR   HG23   3802     0.064200     1.0080   ; qtot -1.764
  3803         OH    243      THR    OG1   3803    -0.676100    16.0000   ; qtot -2.440
  3804         HO    243      THR    HG1   3804     0.410200     1.0080   ; qtot -2.029
  3805          C    243      THR      C   3805     0.597300    12.0100   ; qtot -1.432
  3806          O    243      THR      O   3806    -0.567900    16.0000   ; qtot -2.000
  3807          N    244      GLH      N   3807    -0.415700    14.0100   ; qtot -2.416
  3808          H    244      GLH      H   3808     0.271900     1.0080   ; qtot -2.144
  3809       XC15    244      GLH     CA   3809     0.014500    12.0100   ; qtot -2.129
  3810         H1    244      GLH     HA   3810     0.077900     1.0080   ; qtot -2.051
  3811         2C    244      GLH     CB   3811    -0.007100    12.0100   ; qtot -2.059
  3812         HC    244      GLH    HB2   3812     0.025600     1.0080   ; qtot -2.033
  3813         HC    244      GLH    HB3   3813     0.025600     1.0080   ; qtot -2.007
  3814         2C    244      GLH     CG   3814    -0.017400    12.0100   ; qtot -2.025
  3815         HC    244      GLH    HG2   3815     0.043000     1.0080   ; qtot -1.982
  3816         HC    244      GLH    HG3   3816     0.043000     1.0080   ; qtot -1.939
  3817          C    244      GLH     CD   3817     0.680100    12.0100   ; qtot -1.259
  3818          O    244      GLH    OE1   3818    -0.583800    16.0000   ; qtot -1.842
  3819         OH    244      GLH    OE2   3819    -0.651100    16.0000   ; qtot -2.494
  3820         HO    244      GLH    HE2   3820     0.464100     1.0080   ; qtot -2.029
  3821          C    244      GLH      C   3821     0.597300    12.0100   ; qtot -1.432
  3822          O    244      GLH      O   3822    -0.567900    16.0000   ; qtot -2.000
  3823          N    245      CYX      N   3823    -0.415700    14.0100   ; qtot -2.416
  3824          H    245      CYX      H   3824     0.271900     1.0080   ; qtot -2.144
  3825        XC3    245      CYX     CA   3825     0.042900    12.0100   ; qtot -2.101
  3826         H1    245      CYX     HA   3826     0.076600     1.0080   ; qtot -2.024
  3827         2C    245      CYX     CB   3827    -0.079000    12.0100   ; qtot -2.103
  3828         H1    245      CYX    HB2   3828     0.091000     1.0080   ; qtot -2.012
  3829         H1    245      CYX    HB3   3829     0.091000     1.0080   ; qtot -1.921
  3830          S    245      CYX     SG   3830    -0.108100    32.0600   ; qtot -2.029
  3831          C    245      CYX      C   3831     0.597300    12.0100   ; qtot -1.432
  3832          O    245      CYX      O   3832    -0.567900    16.0000   ; qtot -2.000
  3833          N    246      CYX      N   3833    -0.415700    14.0100   ; qtot -2.416
  3834          H    246      CYX      H   3834     0.271900     1.0080   ; qtot -2.144
  3835        XC3    246      CYX     CA   3835     0.042900    12.0100   ; qtot -2.101
  3836         H1    246      CYX     HA   3836     0.076600     1.0080   ; qtot -2.024
  3837         2C    246      CYX     CB   3837    -0.079000    12.0100   ; qtot -2.103
  3838         H1    246      CYX    HB2   3838     0.091000     1.0080   ; qtot -2.012
  3839         H1    246      CYX    HB3   3839     0.091000     1.0080   ; qtot -1.921
  3840          S    246      CYX     SG   3840    -0.108100    32.0600   ; qtot -2.029
  3841          C    246      CYX      C   3841     0.597300    12.0100   ; qtot -1.432
  3842          O    246      CYX      O   3842    -0.567900    16.0000   ; qtot -2.000
  3843          N    247      HIP      N   3843    -0.347900    14.0100   ; qtot -2.348
  3844          H    247      HIP      H   3844     0.274700     1.0080   ; qtot -2.073
  3845        XC3    247      HIP     CA   3845    -0.135400    12.0100   ; qtot -2.209
  3846         H1    247      HIP     HA   3846     0.121200     1.0080   ; qtot -2.087
  3847         CT    247      HIP     CB   3847    -0.041400    12.0100   ; qtot -2.129
  3848         HC    247      HIP    HB2   3848     0.081000     1.0080   ; qtot -2.048
  3849         HC    247      HIP    HB3   3849     0.081000     1.0080   ; qtot -1.967
  3850         CC    247      HIP     CG   3850    -0.001200    12.0100   ; qtot -1.968
  3851         NA    247      HIP    ND1   3851    -0.151300    14.0100   ; qtot -2.119
  3852          H    247      HIP    HD1   3852     0.386600     1.0080   ; qtot -1.733
  3853         CR    247      HIP    CE1   3853    -0.017000    12.0100   ; qtot -1.750
  3854         H5    247      HIP    HE1   3854     0.268100     1.0080   ; qtot -1.482
  3855         NA    247      HIP    NE2   3855    -0.171800    14.0100   ; qtot -1.653
  3856          H    247      HIP    HE2   3856     0.391100     1.0080   ; qtot -1.262
  3857         CW    247      HIP    CD2   3857    -0.114100    12.0100   ; qtot -1.376
  3858         H4    247      HIP    HD2   3858     0.231700     1.0080   ; qtot -1.145
  3859          C    247      HIP      C   3859     0.734100    12.0100   ; qtot -0.411
  3860          O    247      HIP      O   3860    -0.589400    16.0000   ; qtot -1.000
  3861          N    248      GLY      N   3861    -0.415700    14.0100   ; qtot -1.416
  3862          H    248      GLY      H   3862     0.271900     1.0080   ; qtot -1.144
  3863        XC7    248      GLY     CA   3863    -0.025200    12.0100   ; qtot -1.169
  3864         H1    248      GLY    HA2   3864     0.069800     1.0080   ; qtot -1.099
  3865         H1    248      GLY    HA3   3865     0.069800     1.0080   ; qtot -1.029
  3866          C    248      GLY      C   3866     0.597300    12.0100   ; qtot -0.432
  3867          O    248      GLY      O   3867    -0.567900    16.0000   ; qtot -1.000
  3868          N    249      ASP      N   3868    -0.516300    14.0100   ; qtot -1.516
  3869          H    249      ASP      H   3869     0.293600     1.0080   ; qtot -1.223
  3870       XC12    249      ASP     CA   3870     0.038100    12.0100   ; qtot -1.185
  3871         H1    249      ASP     HA   3871     0.088000     1.0080   ; qtot -1.097
  3872         2C    249      ASP     CB   3872    -0.030300    12.0100   ; qtot -1.127
  3873         HC    249      ASP    HB2   3873    -0.012200     1.0080   ; qtot -1.139
  3874         HC    249      ASP    HB3   3874    -0.012200     1.0080   ; qtot -1.151
  3875         CO    249      ASP     CG   3875     0.799400    12.0100   ; qtot -0.352
  3876         O2    249      ASP    OD1   3876    -0.801400    16.0000   ; qtot -1.153
  3877         O2    249      ASP    OD2   3877    -0.801400    16.0000   ; qtot -1.955
  3878          C    249      ASP      C   3878     0.536600    12.0100   ; qtot -1.418
  3879          O    249      ASP      O   3879    -0.581900    16.0000   ; qtot -2.000
  3880          N    250      LEU      N   3880    -0.415700    14.0100   ; qtot -2.416
  3881          H    250      LEU      H   3881     0.271900     1.0080   ; qtot -2.144
  3882        XC3    250      LEU     CA   3882    -0.051800    12.0100   ; qtot -2.196
  3883         H1    250      LEU     HA   3883     0.092200     1.0080   ; qtot -2.103
  3884         2C    250      LEU     CB   3884    -0.110200    12.0100   ; qtot -2.214
  3885         HC    250      LEU    HB2   3885     0.045700     1.0080   ; qtot -2.168
  3886         HC    250      LEU    HB3   3886     0.045700     1.0080   ; qtot -2.122
  3887         3C    250      LEU     CG   3887     0.353100    12.0100   ; qtot -1.769
  3888         HC    250      LEU     HG   3888    -0.036100     1.0080   ; qtot -1.805
  3889         CT    250      LEU    CD1   3889    -0.412100    12.0100   ; qtot -2.217
  3890         HC    250      LEU   HD11   3890     0.100000     1.0080   ; qtot -2.117
  3891         HC    250      LEU   HD12   3891     0.100000     1.0080   ; qtot -2.017
  3892         HC    250      LEU   HD13   3892     0.100000     1.0080   ; qtot -1.917
  3893         CT    250      LEU    CD2   3893    -0.412100    12.0100   ; qtot -2.329
  3894         HC    250      LEU   HD21   3894     0.100000     1.0080   ; qtot -2.229
  3895         HC    250      LEU   HD22   3895     0.100000     1.0080   ; qtot -2.129
  3896         HC    250      LEU   HD23   3896     0.100000     1.0080   ; qtot -2.029
  3897          C    250      LEU      C   3897     0.597300    12.0100   ; qtot -1.432
  3898          O    250      LEU      O   3898    -0.567900    16.0000   ; qtot -2.000
  3899          N    251      LEU      N   3899    -0.415700    14.0100   ; qtot -2.416
  3900          H    251      LEU      H   3900     0.271900     1.0080   ; qtot -2.144
  3901        XC3    251      LEU     CA   3901    -0.051800    12.0100   ; qtot -2.196
  3902         H1    251      LEU     HA   3902     0.092200     1.0080   ; qtot -2.103
  3903         2C    251      LEU     CB   3903    -0.110200    12.0100   ; qtot -2.214
  3904         HC    251      LEU    HB2   3904     0.045700     1.0080   ; qtot -2.168
  3905         HC    251      LEU    HB3   3905     0.045700     1.0080   ; qtot -2.122
  3906         3C    251      LEU     CG   3906     0.353100    12.0100   ; qtot -1.769
  3907         HC    251      LEU     HG   3907    -0.036100     1.0080   ; qtot -1.805
  3908         CT    251      LEU    CD1   3908    -0.412100    12.0100   ; qtot -2.217
  3909         HC    251      LEU   HD11   3909     0.100000     1.0080   ; qtot -2.117
  3910         HC    251      LEU   HD12   3910     0.100000     1.0080   ; qtot -2.017
  3911         HC    251      LEU   HD13   3911     0.100000     1.0080   ; qtot -1.917
  3912         CT    251      LEU    CD2   3912    -0.412100    12.0100   ; qtot -2.329
  3913         HC    251      LEU   HD21   3913     0.100000     1.0080   ; qtot -2.229
  3914         HC    251      LEU   HD22   3914     0.100000     1.0080   ; qtot -2.129
  3915         HC    251      LEU   HD23   3915     0.100000     1.0080   ; qtot -2.029
  3916          C    251      LEU      C   3916     0.597300    12.0100   ; qtot -1.432
  3917          O    251      LEU      O   3917    -0.567900    16.0000   ; qtot -2.000
  3918          N    252      GLU      N   3918    -0.516300    14.0100   ; qtot -2.516
  3919          H    252      GLU      H   3919     0.293600     1.0080   ; qtot -2.223
  3920        XC0    252      GLU     CA   3920     0.039700    12.0100   ; qtot -2.183
  3921         H1    252      GLU     HA   3921     0.110500     1.0080   ; qtot -2.073
  3922         2C    252      GLU     CB   3922     0.056000    12.0100   ; qtot -2.017
  3923         HC    252      GLU    HB2   3923    -0.017300     1.0080   ; qtot -2.034
  3924         HC    252      GLU    HB3   3924    -0.017300     1.0080   ; qtot -2.051
  3925         2C    252      GLU     CG   3925     0.013600    12.0100   ; qtot -2.038
  3926         HC    252      GLU    HG2   3926    -0.042500     1.0080   ; qtot -2.080
  3927         HC    252      GLU    HG3   3927    -0.042500     1.0080   ; qtot -2.123
  3928         CO    252      GLU     CD   3928     0.805400    12.0100   ; qtot -1.317
  3929         O2    252      GLU    OE1   3929    -0.818800    16.0000   ; qtot -2.136
  3930         O2    252      GLU    OE2   3930    -0.818800    16.0000   ; qtot -2.955
  3931          C    252      GLU      C   3931     0.536600    12.0100   ; qtot -2.418
  3932          O    252      GLU      O   3932    -0.581900    16.0000   ; qtot -3.000
  3933          N    253      CYX      N   3933    -0.415700    14.0100   ; qtot -3.416
  3934          H    253      CYX      H   3934     0.271900     1.0080   ; qtot -3.144
  3935        XC3    253      CYX     CA   3935     0.042900    12.0100   ; qtot -3.101
  3936         H1    253      CYX     HA   3936     0.076600     1.0080   ; qtot -3.024
  3937         2C    253      CYX     CB   3937    -0.079000    12.0100   ; qtot -3.103
  3938         H1    253      CYX    HB2   3938     0.091000     1.0080   ; qtot -3.012
  3939         H1    253      CYX    HB3   3939     0.091000     1.0080   ; qtot -2.921
  3940          S    253      CYX     SG   3940    -0.108100    32.0600   ; qtot -3.029
  3941          C    253      CYX      C   3941     0.597300    12.0100   ; qtot -2.432
  3942          O    253      CYX      O   3942    -0.567900    16.0000   ; qtot -3.000
  3943          N    254      ALA      N   3943    -0.415700    14.0100   ; qtot -3.416
  3944          H    254      ALA      H   3944     0.271900     1.0080   ; qtot -3.144
  3945        XC2    254      ALA     CA   3945     0.033700    12.0100   ; qtot -3.110
  3946         H1    254      ALA     HA   3946     0.082300     1.0080   ; qtot -3.028
  3947         CT    254      ALA     CB   3947    -0.182500    12.0100   ; qtot -3.210
  3948         HC    254      ALA    HB1   3948     0.060300     1.0080   ; qtot -3.150
  3949         HC    254      ALA    HB2   3949     0.060300     1.0080   ; qtot -3.090
  3950         HC    254      ALA    HB3   3950     0.060300     1.0080   ; qtot -3.029
  3951          C    254      ALA      C   3951     0.597300    12.0100   ; qtot -2.432
  3952          O    254      ALA      O   3952    -0.567900    16.0000   ; qtot -3.000
  3953          N    255      ASP      N   3953    -0.516300    14.0100   ; qtot -3.516
  3954          H    255      ASP      H   3954     0.293600     1.0080   ; qtot -3.223
  3955       XC12    255      ASP     CA   3955     0.038100    12.0100   ; qtot -3.185
  3956         H1    255      ASP     HA   3956     0.088000     1.0080   ; qtot -3.097
  3957         2C    255      ASP     CB   3957    -0.030300    12.0100   ; qtot -3.127
  3958         HC    255      ASP    HB2   3958    -0.012200     1.0080   ; qtot -3.139
  3959         HC    255      ASP    HB3   3959    -0.012200     1.0080   ; qtot -3.151
  3960         CO    255      ASP     CG   3960     0.799400    12.0100   ; qtot -2.352
  3961         O2    255      ASP    OD1   3961    -0.801400    16.0000   ; qtot -3.153
  3962         O2    255      ASP    OD2   3962    -0.801400    16.0000   ; qtot -3.955
  3963          C    255      ASP      C   3963     0.536600    12.0100   ; qtot -3.418
  3964          O    255      ASP      O   3964    -0.581900    16.0000   ; qtot -4.000
  3965          N    256      ASP      N   3965    -0.516300    14.0100   ; qtot -4.516
  3966          H    256      ASP      H   3966     0.293600     1.0080   ; qtot -4.223
  3967       XC12    256      ASP     CA   3967     0.038100    12.0100   ; qtot -4.185
  3968         H1    256      ASP     HA   3968     0.088000     1.0080   ; qtot -4.097
  3969         2C    256      ASP     CB   3969    -0.030300    12.0100   ; qtot -4.127
  3970         HC    256      ASP    HB2   3970    -0.012200     1.0080   ; qtot -4.139
  3971         HC    256      ASP    HB3   3971    -0.012200     1.0080   ; qtot -4.151
  3972         CO    256      ASP     CG   3972     0.799400    12.0100   ; qtot -3.352
  3973         O2    256      ASP    OD1   3973    -0.801400    16.0000   ; qtot -4.153
  3974         O2    256      ASP    OD2   3974    -0.801400    16.0000   ; qtot -4.955
  3975          C    256      ASP      C   3975     0.536600    12.0100   ; qtot -4.418
  3976          O    256      ASP      O   3976    -0.581900    16.0000   ; qtot -5.000
  3977          N    257      ARG      N   3977    -0.347900    14.0100   ; qtot -5.348
  3978          H    257      ARG      H   3978     0.274700     1.0080   ; qtot -5.073
  3979        XC4    257      ARG     CA   3979    -0.263700    12.0100   ; qtot -5.337
  3980         H1    257      ARG     HA   3980     0.156000     1.0080   ; qtot -5.181
  3981         C8    257      ARG     CB   3981    -0.000700    12.0100   ; qtot -5.182
  3982         HC    257      ARG    HB2   3982     0.032700     1.0080   ; qtot -5.149
  3983         HC    257      ARG    HB3   3983     0.032700     1.0080   ; qtot -5.116
  3984         C8    257      ARG     CG   3984     0.039000    12.0100   ; qtot -5.077
  3985         HC    257      ARG    HG2   3985     0.028500     1.0080   ; qtot -5.049
  3986         HC    257      ARG    HG3   3986     0.028500     1.0080   ; qtot -5.020
  3987         C8    257      ARG     CD   3987     0.048600    12.0100   ; qtot -4.972
  3988         H1    257      ARG    HD2   3988     0.068700     1.0080   ; qtot -4.903
  3989         H1    257      ARG    HD3   3989     0.068700     1.0080   ; qtot -4.834
  3990         N2    257      ARG     NE   3990    -0.529500    14.0100   ; qtot -5.364
  3991          H    257      ARG     HE   3991     0.345600     1.0080   ; qtot -5.018
  3992         CA    257      ARG     CZ   3992     0.807600    12.0100   ; qtot -4.211
  3993         N2    257      ARG    NH1   3993    -0.862700    14.0100   ; qtot -5.073
  3994          H    257      ARG   HH11   3994     0.447800     1.0080   ; qtot -4.625
  3995          H    257      ARG   HH12   3995     0.447800     1.0080   ; qtot -4.178
  3996         N2    257      ARG    NH2   3996    -0.862700    14.0100   ; qtot -5.040
  3997          H    257      ARG   HH21   3997     0.447800     1.0080   ; qtot -4.593
  3998          H    257      ARG   HH22   3998     0.447800     1.0080   ; qtot -4.145
  3999          C    257      ARG      C   3999     0.734100    12.0100   ; qtot -3.411
  4000          O    257      ARG      O   4000    -0.589400    16.0000   ; qtot -4.000
  4001          N    258      ALA      N   4001    -0.415700    14.0100   ; qtot -4.416
  4002          H    258      ALA      H   4002     0.271900     1.0080   ; qtot -4.144
  4003        XC2    258      ALA     CA   4003     0.033700    12.0100   ; qtot -4.110
  4004         H1    258      ALA     HA   4004     0.082300     1.0080   ; qtot -4.028
  4005         CT    258      ALA     CB   4005    -0.182500    12.0100   ; qtot -4.210
  4006         HC    258      ALA    HB1   4006     0.060300     1.0080   ; qtot -4.150
  4007         HC    258      ALA    HB2   4007     0.060300     1.0080   ; qtot -4.090
  4008         HC    258      ALA    HB3   4008     0.060300     1.0080   ; qtot -4.029
  4009          C    258      ALA      C   4009     0.597300    12.0100   ; qtot -3.432
  4010          O    258      ALA      O   4010    -0.567900    16.0000   ; qtot -4.000
  4011          N    259      ASP      N   4011    -0.516300    14.0100   ; qtot -4.516
  4012          H    259      ASP      H   4012     0.293600     1.0080   ; qtot -4.223
  4013       XC12    259      ASP     CA   4013     0.038100    12.0100   ; qtot -4.185
  4014         H1    259      ASP     HA   4014     0.088000     1.0080   ; qtot -4.097
  4015         2C    259      ASP     CB   4015    -0.030300    12.0100   ; qtot -4.127
  4016         HC    259      ASP    HB2   4016    -0.012200     1.0080   ; qtot -4.139
  4017         HC    259      ASP    HB3   4017    -0.012200     1.0080   ; qtot -4.151
  4018         CO    259      ASP     CG   4018     0.799400    12.0100   ; qtot -3.352
  4019         O2    259      ASP    OD1   4019    -0.801400    16.0000   ; qtot -4.153
  4020         O2    259      ASP    OD2   4020    -0.801400    16.0000   ; qtot -4.955
  4021          C    259      ASP      C   4021     0.536600    12.0100   ; qtot -4.418
  4022          O    259      ASP      O   4022    -0.581900    16.0000   ; qtot -5.000
  4023          N    260      LEU      N   4023    -0.415700    14.0100   ; qtot -5.416
  4024          H    260      LEU      H   4024     0.271900     1.0080   ; qtot -5.144
  4025        XC3    260      LEU     CA   4025    -0.051800    12.0100   ; qtot -5.196
  4026         H1    260      LEU     HA   4026     0.092200     1.0080   ; qtot -5.103
  4027         2C    260      LEU     CB   4027    -0.110200    12.0100   ; qtot -5.214
  4028         HC    260      LEU    HB2   4028     0.045700     1.0080   ; qtot -5.168
  4029         HC    260      LEU    HB3   4029     0.045700     1.0080   ; qtot -5.122
  4030         3C    260      LEU     CG   4030     0.353100    12.0100   ; qtot -4.769
  4031         HC    260      LEU     HG   4031    -0.036100     1.0080   ; qtot -4.805
  4032         CT    260      LEU    CD1   4032    -0.412100    12.0100   ; qtot -5.217
  4033         HC    260      LEU   HD11   4033     0.100000     1.0080   ; qtot -5.117
  4034         HC    260      LEU   HD12   4034     0.100000     1.0080   ; qtot -5.017
  4035         HC    260      LEU   HD13   4035     0.100000     1.0080   ; qtot -4.917
  4036         CT    260      LEU    CD2   4036    -0.412100    12.0100   ; qtot -5.329
  4037         HC    260      LEU   HD21   4037     0.100000     1.0080   ; qtot -5.229
  4038         HC    260      LEU   HD22   4038     0.100000     1.0080   ; qtot -5.129
  4039         HC    260      LEU   HD23   4039     0.100000     1.0080   ; qtot -5.029
  4040          C    260      LEU      C   4040     0.597300    12.0100   ; qtot -4.432
  4041          O    260      LEU      O   4041    -0.567900    16.0000   ; qtot -5.000
  4042          N    261      ALA      N   4042    -0.415700    14.0100   ; qtot -5.416
  4043          H    261      ALA      H   4043     0.271900     1.0080   ; qtot -5.144
  4044        XC2    261      ALA     CA   4044     0.033700    12.0100   ; qtot -5.110
  4045         H1    261      ALA     HA   4045     0.082300     1.0080   ; qtot -5.028
  4046         CT    261      ALA     CB   4046    -0.182500    12.0100   ; qtot -5.210
  4047         HC    261      ALA    HB1   4047     0.060300     1.0080   ; qtot -5.150
  4048         HC    261      ALA    HB2   4048     0.060300     1.0080   ; qtot -5.090
  4049         HC    261      ALA    HB3   4049     0.060300     1.0080   ; qtot -5.029
  4050          C    261      ALA      C   4050     0.597300    12.0100   ; qtot -4.432
  4051          O    261      ALA      O   4051    -0.567900    16.0000   ; qtot -5.000
  4052          N    262      LYS      N   4052    -0.347900    14.0100   ; qtot -5.348
  4053          H    262      LYS      H   4053     0.274700     1.0080   ; qtot -5.073
  4054        XC5    262      LYS     CA   4054    -0.240000    12.0100   ; qtot -5.313
  4055         H1    262      LYS     HA   4055     0.142600     1.0080   ; qtot -5.171
  4056         C8    262      LYS     CB   4056    -0.009400    12.0100   ; qtot -5.180
  4057         HC    262      LYS    HB2   4057     0.036200     1.0080   ; qtot -5.144
  4058         HC    262      LYS    HB3   4058     0.036200     1.0080   ; qtot -5.108
  4059         C8    262      LYS     CG   4059     0.018700    12.0100   ; qtot -5.089
  4060         HC    262      LYS    HG2   4060     0.010300     1.0080   ; qtot -5.079
  4061         HC    262      LYS    HG3   4061     0.010300     1.0080   ; qtot -5.068
  4062         C8    262      LYS     CD   4062    -0.047900    12.0100   ; qtot -5.116
  4063         HC    262      LYS    HD2   4063     0.062100     1.0080   ; qtot -5.054
  4064         HC    262      LYS    HD3   4064     0.062100     1.0080   ; qtot -4.992
  4065         C8    262      LYS     CE   4065    -0.014300    12.0100   ; qtot -5.006
  4066         HP    262      LYS    HE2   4066     0.113500     1.0080   ; qtot -4.893
  4067         HP    262      LYS    HE3   4067     0.113500     1.0080   ; qtot -4.779
  4068         N3    262      LYS     NZ   4068    -0.385400    14.0100   ; qtot -5.165
  4069          H    262      LYS    HZ1   4069     0.340000     1.0080   ; qtot -4.825
  4070          H    262      LYS    HZ2   4070     0.340000     1.0080   ; qtot -4.485
  4071          H    262      LYS    HZ3   4071     0.340000     1.0080   ; qtot -4.145
  4072          C    262      LYS      C   4072     0.734100    12.0100   ; qtot -3.411
  4073          O    262      LYS      O   4073    -0.589400    16.0000   ; qtot -4.000
  4074          N    263      TYR      N   4074    -0.415700    14.0100   ; qtot -4.416
  4075          H    263      TYR      H   4075     0.271900     1.0080   ; qtot -4.144
  4076        XC3    263      TYR     CA   4076    -0.001400    12.0100   ; qtot -4.145
  4077         H1    263      TYR     HA   4077     0.087600     1.0080   ; qtot -4.058
  4078         CT    263      TYR     CB   4078    -0.015200    12.0100   ; qtot -4.073
  4079         HC    263      TYR    HB2   4079     0.029500     1.0080   ; qtot -4.043
  4080         HC    263      TYR    HB3   4080     0.029500     1.0080   ; qtot -4.014
  4081         CA    263      TYR     CG   4081    -0.001100    12.0100   ; qtot -4.015
  4082         CA    263      TYR    CD1   4082    -0.190600    12.0100   ; qtot -4.206
  4083         HA    263      TYR    HD1   4083     0.169900     1.0080   ; qtot -4.036
  4084         CA    263      TYR    CE1   4084    -0.234100    12.0100   ; qtot -4.270
  4085         HA    263      TYR    HE1   4085     0.165600     1.0080   ; qtot -4.104
  4086          C    263      TYR     CZ   4086     0.322600    12.0100   ; qtot -3.782
  4087         OH    263      TYR     OH   4087    -0.557900    16.0000   ; qtot -4.339
  4088         HO    263      TYR     HH   4088     0.399200     1.0080   ; qtot -3.940
  4089         CA    263      TYR    CE2   4089    -0.234100    12.0100   ; qtot -4.174
  4090         HA    263      TYR    HE2   4090     0.165600     1.0080   ; qtot -4.009
  4091         CA    263      TYR    CD2   4091    -0.190600    12.0100   ; qtot -4.199
  4092         HA    263      TYR    HD2   4092     0.169900     1.0080   ; qtot -4.029
  4093          C    263      TYR      C   4093     0.597300    12.0100   ; qtot -3.432
  4094          O    263      TYR      O   4094    -0.567900    16.0000   ; qtot -4.000
  4095          N    264      ILE      N   4095    -0.415700    14.0100   ; qtot -4.416
  4096          H    264      ILE      H   4096     0.271900     1.0080   ; qtot -4.144
  4097        XC1    264      ILE     CA   4097    -0.059700    12.0100   ; qtot -4.204
  4098         H1    264      ILE     HA   4098     0.086900     1.0080   ; qtot -4.117
  4099         3C    264      ILE     CB   4099     0.130300    12.0100   ; qtot -3.986
  4100         HC    264      ILE     HB   4100     0.018700     1.0080   ; qtot -3.968
  4101         CT    264      ILE    CG2   4101    -0.320400    12.0100   ; qtot -4.288
  4102         HC    264      ILE   HG21   4102     0.088200     1.0080   ; qtot -4.200
  4103         HC    264      ILE   HG22   4103     0.088200     1.0080   ; qtot -4.112
  4104         HC    264      ILE   HG23   4104     0.088200     1.0080   ; qtot -4.023
  4105         2C    264      ILE    CG1   4105    -0.043000    12.0100   ; qtot -4.066
  4106         HC    264      ILE   HG12   4106     0.023600     1.0080   ; qtot -4.043
  4107         HC    264      ILE   HG13   4107     0.023600     1.0080   ; qtot -4.019
  4108         CT    264      ILE    CD1   4108    -0.066000    12.0100   ; qtot -4.085
  4109         HC    264      ILE   HD11   4109     0.018600     1.0080   ; qtot -4.067
  4110         HC    264      ILE   HD12   4110     0.018600     1.0080   ; qtot -4.048
  4111         HC    264      ILE   HD13   4111     0.018600     1.0080   ; qtot -4.029
  4112          C    264      ILE      C   4112     0.597300    12.0100   ; qtot -3.432
  4113          O    264      ILE      O   4113    -0.567900    16.0000   ; qtot -4.000
  4114          N    265      CYX      N   4114    -0.415700    14.0100   ; qtot -4.416
  4115          H    265      CYX      H   4115     0.271900     1.0080   ; qtot -4.144
  4116        XC3    265      CYX     CA   4116     0.042900    12.0100   ; qtot -4.101
  4117         H1    265      CYX     HA   4117     0.076600     1.0080   ; qtot -4.024
  4118         2C    265      CYX     CB   4118    -0.079000    12.0100   ; qtot -4.103
  4119         H1    265      CYX    HB2   4119     0.091000     1.0080   ; qtot -4.012
  4120         H1    265      CYX    HB3   4120     0.091000     1.0080   ; qtot -3.921
  4121          S    265      CYX     SG   4121    -0.108100    32.0600   ; qtot -4.029
  4122          C    265      CYX      C   4122     0.597300    12.0100   ; qtot -3.432
  4123          O    265      CYX      O   4123    -0.567900    16.0000   ; qtot -4.000
  4124          N    266      GLU      N   4124    -0.516300    14.0100   ; qtot -4.516
  4125          H    266      GLU      H   4125     0.293600     1.0080   ; qtot -4.223
  4126        XC0    266      GLU     CA   4126     0.039700    12.0100   ; qtot -4.183
  4127         H1    266      GLU     HA   4127     0.110500     1.0080   ; qtot -4.073
  4128         2C    266      GLU     CB   4128     0.056000    12.0100   ; qtot -4.017
  4129         HC    266      GLU    HB2   4129    -0.017300     1.0080   ; qtot -4.034
  4130         HC    266      GLU    HB3   4130    -0.017300     1.0080   ; qtot -4.051
  4131         2C    266      GLU     CG   4131     0.013600    12.0100   ; qtot -4.038
  4132         HC    266      GLU    HG2   4132    -0.042500     1.0080   ; qtot -4.080
  4133         HC    266      GLU    HG3   4133    -0.042500     1.0080   ; qtot -4.123
  4134         CO    266      GLU     CD   4134     0.805400    12.0100   ; qtot -3.317
  4135         O2    266      GLU    OE1   4135    -0.818800    16.0000   ; qtot -4.136
  4136         O2    266      GLU    OE2   4136    -0.818800    16.0000   ; qtot -4.955
  4137          C    266      GLU      C   4137     0.536600    12.0100   ; qtot -4.418
  4138          O    266      GLU      O   4138    -0.581900    16.0000   ; qtot -5.000
  4139          N    267      ASN      N   4139    -0.415700    14.0100   ; qtot -5.416
  4140          H    267      ASN      H   4140     0.271900     1.0080   ; qtot -5.144
  4141        XC8    267      ASN     CA   4141     0.014300    12.0100   ; qtot -5.130
  4142         H1    267      ASN     HA   4142     0.104800     1.0080   ; qtot -5.025
  4143         2C    267      ASN     CB   4143    -0.204100    12.0100   ; qtot -5.229
  4144         HC    267      ASN    HB2   4144     0.079700     1.0080   ; qtot -5.149
  4145         HC    267      ASN    HB3   4145     0.079700     1.0080   ; qtot -5.069
  4146          C    267      ASN     CG   4146     0.713000    12.0100   ; qtot -4.356
  4147          O    267      ASN    OD1   4147    -0.593100    16.0000   ; qtot -4.950
  4148          N    267      ASN    ND2   4148    -0.919100    14.0100   ; qtot -5.869
  4149          H    267      ASN   HD21   4149     0.419600     1.0080   ; qtot -5.449
  4150          H    267      ASN   HD22   4150     0.419600     1.0080   ; qtot -5.029
  4151          C    267      ASN      C   4151     0.597300    12.0100   ; qtot -4.432
  4152          O    267      ASN      O   4152    -0.567900    16.0000   ; qtot -5.000
  4153          N    268      GLN      N   4153    -0.415700    14.0100   ; qtot -5.416
  4154          H    268      GLN      H   4154     0.271900     1.0080   ; qtot -5.144
  4155        XC9    268      GLN     CA   4155    -0.003100    12.0100   ; qtot -5.147
  4156         H1    268      GLN     HA   4156     0.085000     1.0080   ; qtot -5.062
  4157         2C    268      GLN     CB   4157    -0.003600    12.0100   ; qtot -5.066
  4158         HC    268      GLN    HB2   4158     0.017100     1.0080   ; qtot -5.048
  4159         HC    268      GLN    HB3   4159     0.017100     1.0080   ; qtot -5.031
  4160         2C    268      GLN     CG   4160    -0.064500    12.0100   ; qtot -5.096
  4161         HC    268      GLN    HG2   4161     0.035200     1.0080   ; qtot -5.061
  4162         HC    268      GLN    HG3   4162     0.035200     1.0080   ; qtot -5.025
  4163          C    268      GLN     CD   4163     0.695100    12.0100   ; qtot -4.330
  4164          O    268      GLN    OE1   4164    -0.608600    16.0000   ; qtot -4.939
  4165          N    268      GLN    NE2   4165    -0.940700    14.0100   ; qtot -5.880
  4166          H    268      GLN   HE21   4166     0.425100     1.0080   ; qtot -5.455
  4167          H    268      GLN   HE22   4167     0.425100     1.0080   ; qtot -5.029
  4168          C    268      GLN      C   4168     0.597300    12.0100   ; qtot -4.432
  4169          O    268      GLN      O   4169    -0.567900    16.0000   ; qtot -5.000
  4170          N    269      ASP      N   4170    -0.516300    14.0100   ; qtot -5.516
  4171          H    269      ASP      H   4171     0.293600     1.0080   ; qtot -5.223
  4172       XC12    269      ASP     CA   4172     0.038100    12.0100   ; qtot -5.185
  4173         H1    269      ASP     HA   4173     0.088000     1.0080   ; qtot -5.097
  4174         2C    269      ASP     CB   4174    -0.030300    12.0100   ; qtot -5.127
  4175         HC    269      ASP    HB2   4175    -0.012200     1.0080   ; qtot -5.139
  4176         HC    269      ASP    HB3   4176    -0.012200     1.0080   ; qtot -5.151
  4177         CO    269      ASP     CG   4177     0.799400    12.0100   ; qtot -4.352
  4178         O2    269      ASP    OD1   4178    -0.801400    16.0000   ; qtot -5.153
  4179         O2    269      ASP    OD2   4179    -0.801400    16.0000   ; qtot -5.955
  4180          C    269      ASP      C   4180     0.536600    12.0100   ; qtot -5.418
  4181          O    269      ASP      O   4181    -0.581900    16.0000   ; qtot -6.000
  4182          N    270      SER      N   4182    -0.415700    14.0100   ; qtot -6.416
  4183          H    270      SER      H   4183     0.271900     1.0080   ; qtot -6.144
  4184       XC14    270      SER     CA   4184    -0.024900    12.0100   ; qtot -6.169
  4185         H1    270      SER     HA   4185     0.084300     1.0080   ; qtot -6.084
  4186         2C    270      SER     CB   4186     0.211700    12.0100   ; qtot -5.873
  4187         H1    270      SER    HB2   4187     0.035200     1.0080   ; qtot -5.838
  4188         H1    270      SER    HB3   4188     0.035200     1.0080   ; qtot -5.802
  4189         OH    270      SER     OG   4189    -0.654600    16.0000   ; qtot -6.457
  4190         HO    270      SER     HG   4190     0.427500     1.0080   ; qtot -6.029
  4191          C    270      SER      C   4191     0.597300    12.0100   ; qtot -5.432
  4192          O    270      SER      O   4192    -0.567900    16.0000   ; qtot -6.000
  4193          N    271      ILE      N   4193    -0.415700    14.0100   ; qtot -6.416
  4194          H    271      ILE      H   4194     0.271900     1.0080   ; qtot -6.144
  4195        XC1    271      ILE     CA   4195    -0.059700    12.0100   ; qtot -6.204
  4196         H1    271      ILE     HA   4196     0.086900     1.0080   ; qtot -6.117
  4197         3C    271      ILE     CB   4197     0.130300    12.0100   ; qtot -5.986
  4198         HC    271      ILE     HB   4198     0.018700     1.0080   ; qtot -5.968
  4199         CT    271      ILE    CG2   4199    -0.320400    12.0100   ; qtot -6.288
  4200         HC    271      ILE   HG21   4200     0.088200     1.0080   ; qtot -6.200
  4201         HC    271      ILE   HG22   4201     0.088200     1.0080   ; qtot -6.112
  4202         HC    271      ILE   HG23   4202     0.088200     1.0080   ; qtot -6.023
  4203         2C    271      ILE    CG1   4203    -0.043000    12.0100   ; qtot -6.066
  4204         HC    271      ILE   HG12   4204     0.023600     1.0080   ; qtot -6.043
  4205         HC    271      ILE   HG13   4205     0.023600     1.0080   ; qtot -6.019
  4206         CT    271      ILE    CD1   4206    -0.066000    12.0100   ; qtot -6.085
  4207         HC    271      ILE   HD11   4207     0.018600     1.0080   ; qtot -6.067
  4208         HC    271      ILE   HD12   4208     0.018600     1.0080   ; qtot -6.048
  4209         HC    271      ILE   HD13   4209     0.018600     1.0080   ; qtot -6.029
  4210          C    271      ILE      C   4210     0.597300    12.0100   ; qtot -5.432
  4211          O    271      ILE      O   4211    -0.567900    16.0000   ; qtot -6.000
  4212          N    272      SER      N   4212    -0.415700    14.0100   ; qtot -6.416
  4213          H    272      SER      H   4213     0.271900     1.0080   ; qtot -6.144
  4214       XC14    272      SER     CA   4214    -0.024900    12.0100   ; qtot -6.169
  4215         H1    272      SER     HA   4215     0.084300     1.0080   ; qtot -6.084
  4216         2C    272      SER     CB   4216     0.211700    12.0100   ; qtot -5.873
  4217         H1    272      SER    HB2   4217     0.035200     1.0080   ; qtot -5.838
  4218         H1    272      SER    HB3   4218     0.035200     1.0080   ; qtot -5.802
  4219         OH    272      SER     OG   4219    -0.654600    16.0000   ; qtot -6.457
  4220         HO    272      SER     HG   4220     0.427500     1.0080   ; qtot -6.029
  4221          C    272      SER      C   4221     0.597300    12.0100   ; qtot -5.432
  4222          O    272      SER      O   4222    -0.567900    16.0000   ; qtot -6.000
  4223          N    273      SER      N   4223    -0.415700    14.0100   ; qtot -6.416
  4224          H    273      SER      H   4224     0.271900     1.0080   ; qtot -6.144
  4225       XC14    273      SER     CA   4225    -0.024900    12.0100   ; qtot -6.169
  4226         H1    273      SER     HA   4226     0.084300     1.0080   ; qtot -6.084
  4227         2C    273      SER     CB   4227     0.211700    12.0100   ; qtot -5.873
  4228         H1    273      SER    HB2   4228     0.035200     1.0080   ; qtot -5.838
  4229         H1    273      SER    HB3   4229     0.035200     1.0080   ; qtot -5.802
  4230         OH    273      SER     OG   4230    -0.654600    16.0000   ; qtot -6.457
  4231         HO    273      SER     HG   4231     0.427500     1.0080   ; qtot -6.029
  4232          C    273      SER      C   4232     0.597300    12.0100   ; qtot -5.432
  4233          O    273      SER      O   4233    -0.567900    16.0000   ; qtot -6.000
  4234          N    274      LYS      N   4234    -0.347900    14.0100   ; qtot -6.348
  4235          H    274      LYS      H   4235     0.274700     1.0080   ; qtot -6.073
  4236        XC5    274      LYS     CA   4236    -0.240000    12.0100   ; qtot -6.313
  4237         H1    274      LYS     HA   4237     0.142600     1.0080   ; qtot -6.171
  4238         C8    274      LYS     CB   4238    -0.009400    12.0100   ; qtot -6.180
  4239         HC    274      LYS    HB2   4239     0.036200     1.0080   ; qtot -6.144
  4240         HC    274      LYS    HB3   4240     0.036200     1.0080   ; qtot -6.108
  4241         C8    274      LYS     CG   4241     0.018700    12.0100   ; qtot -6.089
  4242         HC    274      LYS    HG2   4242     0.010300     1.0080   ; qtot -6.079
  4243         HC    274      LYS    HG3   4243     0.010300     1.0080   ; qtot -6.068
  4244         C8    274      LYS     CD   4244    -0.047900    12.0100   ; qtot -6.116
  4245         HC    274      LYS    HD2   4245     0.062100     1.0080   ; qtot -6.054
  4246         HC    274      LYS    HD3   4246     0.062100     1.0080   ; qtot -5.992
  4247         C8    274      LYS     CE   4247    -0.014300    12.0100   ; qtot -6.006
  4248         HP    274      LYS    HE2   4248     0.113500     1.0080   ; qtot -5.893
  4249         HP    274      LYS    HE3   4249     0.113500     1.0080   ; qtot -5.779
  4250         N3    274      LYS     NZ   4250    -0.385400    14.0100   ; qtot -6.165
  4251          H    274      LYS    HZ1   4251     0.340000     1.0080   ; qtot -5.825
  4252          H    274      LYS    HZ2   4252     0.340000     1.0080   ; qtot -5.485
  4253          H    274      LYS    HZ3   4253     0.340000     1.0080   ; qtot -5.145
  4254          C    274      LYS      C   4254     0.734100    12.0100   ; qtot -4.411
  4255          O    274      LYS      O   4255    -0.589400    16.0000   ; qtot -5.000
  4256          N    275      LEU      N   4256    -0.415700    14.0100   ; qtot -5.416
  4257          H    275      LEU      H   4257     0.271900     1.0080   ; qtot -5.144
  4258        XC3    275      LEU     CA   4258    -0.051800    12.0100   ; qtot -5.196
  4259         H1    275      LEU     HA   4259     0.092200     1.0080   ; qtot -5.103
  4260         2C    275      LEU     CB   4260    -0.110200    12.0100   ; qtot -5.214
  4261         HC    275      LEU    HB2   4261     0.045700     1.0080   ; qtot -5.168
  4262         HC    275      LEU    HB3   4262     0.045700     1.0080   ; qtot -5.122
  4263         3C    275      LEU     CG   4263     0.353100    12.0100   ; qtot -4.769
  4264         HC    275      LEU     HG   4264    -0.036100     1.0080   ; qtot -4.805
  4265         CT    275      LEU    CD1   4265    -0.412100    12.0100   ; qtot -5.217
  4266         HC    275      LEU   HD11   4266     0.100000     1.0080   ; qtot -5.117
  4267         HC    275      LEU   HD12   4267     0.100000     1.0080   ; qtot -5.017
  4268         HC    275      LEU   HD13   4268     0.100000     1.0080   ; qtot -4.917
  4269         CT    275      LEU    CD2   4269    -0.412100    12.0100   ; qtot -5.329
  4270         HC    275      LEU   HD21   4270     0.100000     1.0080   ; qtot -5.229
  4271         HC    275      LEU   HD22   4271     0.100000     1.0080   ; qtot -5.129
  4272         HC    275      LEU   HD23   4272     0.100000     1.0080   ; qtot -5.029
  4273          C    275      LEU      C   4273     0.597300    12.0100   ; qtot -4.432
  4274          O    275      LEU      O   4274    -0.567900    16.0000   ; qtot -5.000
  4275          N    276      LYS      N   4275    -0.347900    14.0100   ; qtot -5.348
  4276          H    276      LYS      H   4276     0.274700     1.0080   ; qtot -5.073
  4277        XC5    276      LYS     CA   4277    -0.240000    12.0100   ; qtot -5.313
  4278         H1    276      LYS     HA   4278     0.142600     1.0080   ; qtot -5.171
  4279         C8    276      LYS     CB   4279    -0.009400    12.0100   ; qtot -5.180
  4280         HC    276      LYS    HB2   4280     0.036200     1.0080   ; qtot -5.144
  4281         HC    276      LYS    HB3   4281     0.036200     1.0080   ; qtot -5.108
  4282         C8    276      LYS     CG   4282     0.018700    12.0100   ; qtot -5.089
  4283         HC    276      LYS    HG2   4283     0.010300     1.0080   ; qtot -5.079
  4284         HC    276      LYS    HG3   4284     0.010300     1.0080   ; qtot -5.068
  4285         C8    276      LYS     CD   4285    -0.047900    12.0100   ; qtot -5.116
  4286         HC    276      LYS    HD2   4286     0.062100     1.0080   ; qtot -5.054
  4287         HC    276      LYS    HD3   4287     0.062100     1.0080   ; qtot -4.992
  4288         C8    276      LYS     CE   4288    -0.014300    12.0100   ; qtot -5.006
  4289         HP    276      LYS    HE2   4289     0.113500     1.0080   ; qtot -4.893
  4290         HP    276      LYS    HE3   4290     0.113500     1.0080   ; qtot -4.779
  4291         N3    276      LYS     NZ   4291    -0.385400    14.0100   ; qtot -5.165
  4292          H    276      LYS    HZ1   4292     0.340000     1.0080   ; qtot -4.825
  4293          H    276      LYS    HZ2   4293     0.340000     1.0080   ; qtot -4.485
  4294          H    276      LYS    HZ3   4294     0.340000     1.0080   ; qtot -4.145
  4295          C    276      LYS      C   4295     0.734100    12.0100   ; qtot -3.411
  4296          O    276      LYS      O   4296    -0.589400    16.0000   ; qtot -4.000
  4297          N    277      GLU      N   4297    -0.516300    14.0100   ; qtot -4.516
  4298          H    277      GLU      H   4298     0.293600     1.0080   ; qtot -4.223
  4299        XC0    277      GLU     CA   4299     0.039700    12.0100   ; qtot -4.183
  4300         H1    277      GLU     HA   4300     0.110500     1.0080   ; qtot -4.073
  4301         2C    277      GLU     CB   4301     0.056000    12.0100   ; qtot -4.017
  4302         HC    277      GLU    HB2   4302    -0.017300     1.0080   ; qtot -4.034
  4303         HC    277      GLU    HB3   4303    -0.017300     1.0080   ; qtot -4.051
  4304         2C    277      GLU     CG   4304     0.013600    12.0100   ; qtot -4.038
  4305         HC    277      GLU    HG2   4305    -0.042500     1.0080   ; qtot -4.080
  4306         HC    277      GLU    HG3   4306    -0.042500     1.0080   ; qtot -4.123
  4307         CO    277      GLU     CD   4307     0.805400    12.0100   ; qtot -3.317
  4308         O2    277      GLU    OE1   4308    -0.818800    16.0000   ; qtot -4.136
  4309         O2    277      GLU    OE2   4309    -0.818800    16.0000   ; qtot -4.955
  4310          C    277      GLU      C   4310     0.536600    12.0100   ; qtot -4.418
  4311          O    277      GLU      O   4311    -0.581900    16.0000   ; qtot -5.000
  4312          N    278      CYX      N   4312    -0.415700    14.0100   ; qtot -5.416
  4313          H    278      CYX      H   4313     0.271900     1.0080   ; qtot -5.144
  4314        XC3    278      CYX     CA   4314     0.042900    12.0100   ; qtot -5.101
  4315         H1    278      CYX     HA   4315     0.076600     1.0080   ; qtot -5.024
  4316         2C    278      CYX     CB   4316    -0.079000    12.0100   ; qtot -5.103
  4317         H1    278      CYX    HB2   4317     0.091000     1.0080   ; qtot -5.012
  4318         H1    278      CYX    HB3   4318     0.091000     1.0080   ; qtot -4.921
  4319          S    278      CYX     SG   4319    -0.108100    32.0600   ; qtot -5.029
  4320          C    278      CYX      C   4320     0.597300    12.0100   ; qtot -4.432
  4321          O    278      CYX      O   4321    -0.567900    16.0000   ; qtot -5.000
  4322          N    279      CYX      N   4322    -0.415700    14.0100   ; qtot -5.416
  4323          H    279      CYX      H   4323     0.271900     1.0080   ; qtot -5.144
  4324        XC3    279      CYX     CA   4324     0.042900    12.0100   ; qtot -5.101
  4325         H1    279      CYX     HA   4325     0.076600     1.0080   ; qtot -5.024
  4326         2C    279      CYX     CB   4326    -0.079000    12.0100   ; qtot -5.103
  4327         H1    279      CYX    HB2   4327     0.091000     1.0080   ; qtot -5.012
  4328         H1    279      CYX    HB3   4328     0.091000     1.0080   ; qtot -4.921
  4329          S    279      CYX     SG   4329    -0.108100    32.0600   ; qtot -5.029
  4330          C    279      CYX      C   4330     0.597300    12.0100   ; qtot -4.432
  4331          O    279      CYX      O   4331    -0.567900    16.0000   ; qtot -5.000
  4332          N    280      GLU      N   4332    -0.516300    14.0100   ; qtot -5.516
  4333          H    280      GLU      H   4333     0.293600     1.0080   ; qtot -5.223
  4334        XC0    280      GLU     CA   4334     0.039700    12.0100   ; qtot -5.183
  4335         H1    280      GLU     HA   4335     0.110500     1.0080   ; qtot -5.073
  4336         2C    280      GLU     CB   4336     0.056000    12.0100   ; qtot -5.017
  4337         HC    280      GLU    HB2   4337    -0.017300     1.0080   ; qtot -5.034
  4338         HC    280      GLU    HB3   4338    -0.017300     1.0080   ; qtot -5.051
  4339         2C    280      GLU     CG   4339     0.013600    12.0100   ; qtot -5.038
  4340         HC    280      GLU    HG2   4340    -0.042500     1.0080   ; qtot -5.080
  4341         HC    280      GLU    HG3   4341    -0.042500     1.0080   ; qtot -5.123
  4342         CO    280      GLU     CD   4342     0.805400    12.0100   ; qtot -4.317
  4343         O2    280      GLU    OE1   4343    -0.818800    16.0000   ; qtot -5.136
  4344         O2    280      GLU    OE2   4344    -0.818800    16.0000   ; qtot -5.955
  4345          C    280      GLU      C   4345     0.536600    12.0100   ; qtot -5.418
  4346          O    280      GLU      O   4346    -0.581900    16.0000   ; qtot -6.000
  4347          N    281      LYS      N   4347    -0.347900    14.0100   ; qtot -6.348
  4348          H    281      LYS      H   4348     0.274700     1.0080   ; qtot -6.073
  4349        XC5    281      LYS     CA   4349    -0.240000    12.0100   ; qtot -6.313
  4350         H1    281      LYS     HA   4350     0.142600     1.0080   ; qtot -6.171
  4351         C8    281      LYS     CB   4351    -0.009400    12.0100   ; qtot -6.180
  4352         HC    281      LYS    HB2   4352     0.036200     1.0080   ; qtot -6.144
  4353         HC    281      LYS    HB3   4353     0.036200     1.0080   ; qtot -6.108
  4354         C8    281      LYS     CG   4354     0.018700    12.0100   ; qtot -6.089
  4355         HC    281      LYS    HG2   4355     0.010300     1.0080   ; qtot -6.079
  4356         HC    281      LYS    HG3   4356     0.010300     1.0080   ; qtot -6.068
  4357         C8    281      LYS     CD   4357    -0.047900    12.0100   ; qtot -6.116
  4358         HC    281      LYS    HD2   4358     0.062100     1.0080   ; qtot -6.054
  4359         HC    281      LYS    HD3   4359     0.062100     1.0080   ; qtot -5.992
  4360         C8    281      LYS     CE   4360    -0.014300    12.0100   ; qtot -6.006
  4361         HP    281      LYS    HE2   4361     0.113500     1.0080   ; qtot -5.893
  4362         HP    281      LYS    HE3   4362     0.113500     1.0080   ; qtot -5.779
  4363         N3    281      LYS     NZ   4363    -0.385400    14.0100   ; qtot -6.165
  4364          H    281      LYS    HZ1   4364     0.340000     1.0080   ; qtot -5.825
  4365          H    281      LYS    HZ2   4365     0.340000     1.0080   ; qtot -5.485
  4366          H    281      LYS    HZ3   4366     0.340000     1.0080   ; qtot -5.145
  4367          C    281      LYS      C   4367     0.734100    12.0100   ; qtot -4.411
  4368          O    281      LYS      O   4368    -0.589400    16.0000   ; qtot -5.000
  4369          N    282      PRO      N   4369    -0.254800    14.0100   ; qtot -5.255
  4370         CT    282      PRO     CD   4370     0.019200    12.0100   ; qtot -5.236
  4371         H1    282      PRO    HD2   4371     0.039100     1.0080   ; qtot -5.197
  4372         H1    282      PRO    HD3   4372     0.039100     1.0080   ; qtot -5.157
  4373         CT    282      PRO     CG   4373     0.018900    12.0100   ; qtot -5.139
  4374         HC    282      PRO    HG2   4374     0.021300     1.0080   ; qtot -5.117
  4375         HC    282      PRO    HG3   4375     0.021300     1.0080   ; qtot -5.096
  4376         CT    282      PRO     CB   4376    -0.007000    12.0100   ; qtot -5.103
  4377         HC    282      PRO    HB2   4377     0.025300     1.0080   ; qtot -5.078
  4378         HC    282      PRO    HB3   4378     0.025300     1.0080   ; qtot -5.052
  4379       XC11    282      PRO     CA   4379    -0.026600    12.0100   ; qtot -5.079
  4380         H1    282      PRO     HA   4380     0.064100     1.0080   ; qtot -5.015
  4381          C    282      PRO      C   4381     0.589600    12.0100   ; qtot -4.425
  4382          O    282      PRO      O   4382    -0.574800    16.0000   ; qtot -5.000
  4383          N    283      LEU      N   4383    -0.415700    14.0100   ; qtot -5.416
  4384          H    283      LEU      H   4384     0.271900     1.0080   ; qtot -5.144
  4385        XC3    283      LEU     CA   4385    -0.051800    12.0100   ; qtot -5.196
  4386         H1    283      LEU     HA   4386     0.092200     1.0080   ; qtot -5.103
  4387         2C    283      LEU     CB   4387    -0.110200    12.0100   ; qtot -5.214
  4388         HC    283      LEU    HB2   4388     0.045700     1.0080   ; qtot -5.168
  4389         HC    283      LEU    HB3   4389     0.045700     1.0080   ; qtot -5.122
  4390         3C    283      LEU     CG   4390     0.353100    12.0100   ; qtot -4.769
  4391         HC    283      LEU     HG   4391    -0.036100     1.0080   ; qtot -4.805
  4392         CT    283      LEU    CD1   4392    -0.412100    12.0100   ; qtot -5.217
  4393         HC    283      LEU   HD11   4393     0.100000     1.0080   ; qtot -5.117
  4394         HC    283      LEU   HD12   4394     0.100000     1.0080   ; qtot -5.017
  4395         HC    283      LEU   HD13   4395     0.100000     1.0080   ; qtot -4.917
  4396         CT    283      LEU    CD2   4396    -0.412100    12.0100   ; qtot -5.329
  4397         HC    283      LEU   HD21   4397     0.100000     1.0080   ; qtot -5.229
  4398         HC    283      LEU   HD22   4398     0.100000     1.0080   ; qtot -5.129
  4399         HC    283      LEU   HD23   4399     0.100000     1.0080   ; qtot -5.029
  4400          C    283      LEU      C   4400     0.597300    12.0100   ; qtot -4.432
  4401          O    283      LEU      O   4401    -0.567900    16.0000   ; qtot -5.000
  4402          N    284      LEU      N   4402    -0.415700    14.0100   ; qtot -5.416
  4403          H    284      LEU      H   4403     0.271900     1.0080   ; qtot -5.144
  4404        XC3    284      LEU     CA   4404    -0.051800    12.0100   ; qtot -5.196
  4405         H1    284      LEU     HA   4405     0.092200     1.0080   ; qtot -5.103
  4406         2C    284      LEU     CB   4406    -0.110200    12.0100   ; qtot -5.214
  4407         HC    284      LEU    HB2   4407     0.045700     1.0080   ; qtot -5.168
  4408         HC    284      LEU    HB3   4408     0.045700     1.0080   ; qtot -5.122
  4409         3C    284      LEU     CG   4409     0.353100    12.0100   ; qtot -4.769
  4410         HC    284      LEU     HG   4410    -0.036100     1.0080   ; qtot -4.805
  4411         CT    284      LEU    CD1   4411    -0.412100    12.0100   ; qtot -5.217
  4412         HC    284      LEU   HD11   4412     0.100000     1.0080   ; qtot -5.117
  4413         HC    284      LEU   HD12   4413     0.100000     1.0080   ; qtot -5.017
  4414         HC    284      LEU   HD13   4414     0.100000     1.0080   ; qtot -4.917
  4415         CT    284      LEU    CD2   4415    -0.412100    12.0100   ; qtot -5.329
  4416         HC    284      LEU   HD21   4416     0.100000     1.0080   ; qtot -5.229
  4417         HC    284      LEU   HD22   4417     0.100000     1.0080   ; qtot -5.129
  4418         HC    284      LEU   HD23   4418     0.100000     1.0080   ; qtot -5.029
  4419          C    284      LEU      C   4419     0.597300    12.0100   ; qtot -4.432
  4420          O    284      LEU      O   4420    -0.567900    16.0000   ; qtot -5.000
  4421          N    285      GLU      N   4421    -0.516300    14.0100   ; qtot -5.516
  4422          H    285      GLU      H   4422     0.293600     1.0080   ; qtot -5.223
  4423        XC0    285      GLU     CA   4423     0.039700    12.0100   ; qtot -5.183
  4424         H1    285      GLU     HA   4424     0.110500     1.0080   ; qtot -5.073
  4425         2C    285      GLU     CB   4425     0.056000    12.0100   ; qtot -5.017
  4426         HC    285      GLU    HB2   4426    -0.017300     1.0080   ; qtot -5.034
  4427         HC    285      GLU    HB3   4427    -0.017300     1.0080   ; qtot -5.051
  4428         2C    285      GLU     CG   4428     0.013600    12.0100   ; qtot -5.038
  4429         HC    285      GLU    HG2   4429    -0.042500     1.0080   ; qtot -5.080
  4430         HC    285      GLU    HG3   4430    -0.042500     1.0080   ; qtot -5.123
  4431         CO    285      GLU     CD   4431     0.805400    12.0100   ; qtot -4.317
  4432         O2    285      GLU    OE1   4432    -0.818800    16.0000   ; qtot -5.136
  4433         O2    285      GLU    OE2   4433    -0.818800    16.0000   ; qtot -5.955
  4434          C    285      GLU      C   4434     0.536600    12.0100   ; qtot -5.418
  4435          O    285      GLU      O   4435    -0.581900    16.0000   ; qtot -6.000
  4436          N    286      LYS      N   4436    -0.347900    14.0100   ; qtot -6.348
  4437          H    286      LYS      H   4437     0.274700     1.0080   ; qtot -6.073
  4438        XC5    286      LYS     CA   4438    -0.240000    12.0100   ; qtot -6.313
  4439         H1    286      LYS     HA   4439     0.142600     1.0080   ; qtot -6.171
  4440         C8    286      LYS     CB   4440    -0.009400    12.0100   ; qtot -6.180
  4441         HC    286      LYS    HB2   4441     0.036200     1.0080   ; qtot -6.144
  4442         HC    286      LYS    HB3   4442     0.036200     1.0080   ; qtot -6.108
  4443         C8    286      LYS     CG   4443     0.018700    12.0100   ; qtot -6.089
  4444         HC    286      LYS    HG2   4444     0.010300     1.0080   ; qtot -6.079
  4445         HC    286      LYS    HG3   4445     0.010300     1.0080   ; qtot -6.068
  4446         C8    286      LYS     CD   4446    -0.047900    12.0100   ; qtot -6.116
  4447         HC    286      LYS    HD2   4447     0.062100     1.0080   ; qtot -6.054
  4448         HC    286      LYS    HD3   4448     0.062100     1.0080   ; qtot -5.992
  4449         C8    286      LYS     CE   4449    -0.014300    12.0100   ; qtot -6.006
  4450         HP    286      LYS    HE2   4450     0.113500     1.0080   ; qtot -5.893
  4451         HP    286      LYS    HE3   4451     0.113500     1.0080   ; qtot -5.779
  4452         N3    286      LYS     NZ   4452    -0.385400    14.0100   ; qtot -6.165
  4453          H    286      LYS    HZ1   4453     0.340000     1.0080   ; qtot -5.825
  4454          H    286      LYS    HZ2   4454     0.340000     1.0080   ; qtot -5.485
  4455          H    286      LYS    HZ3   4455     0.340000     1.0080   ; qtot -5.145
  4456          C    286      LYS      C   4456     0.734100    12.0100   ; qtot -4.411
  4457          O    286      LYS      O   4457    -0.589400    16.0000   ; qtot -5.000
  4458          N    287      SER      N   4458    -0.415700    14.0100   ; qtot -5.416
  4459          H    287      SER      H   4459     0.271900     1.0080   ; qtot -5.144
  4460       XC14    287      SER     CA   4460    -0.024900    12.0100   ; qtot -5.169
  4461         H1    287      SER     HA   4461     0.084300     1.0080   ; qtot -5.084
  4462         2C    287      SER     CB   4462     0.211700    12.0100   ; qtot -4.873
  4463         H1    287      SER    HB2   4463     0.035200     1.0080   ; qtot -4.838
  4464         H1    287      SER    HB3   4464     0.035200     1.0080   ; qtot -4.802
  4465         OH    287      SER     OG   4465    -0.654600    16.0000   ; qtot -5.457
  4466         HO    287      SER     HG   4466     0.427500     1.0080   ; qtot -5.029
  4467          C    287      SER      C   4467     0.597300    12.0100   ; qtot -4.432
  4468          O    287      SER      O   4468    -0.567900    16.0000   ; qtot -5.000
  4469          N    288      HID      N   4469    -0.415700    14.0100   ; qtot -5.416
  4470          H    288      HID      H   4470     0.271900     1.0080   ; qtot -5.144
  4471        XC3    288      HID     CA   4471     0.018800    12.0100   ; qtot -5.125
  4472         H1    288      HID     HA   4472     0.088100     1.0080   ; qtot -5.037
  4473         CT    288      HID     CB   4473    -0.046200    12.0100   ; qtot -5.083
  4474         HC    288      HID    HB2   4474     0.040200     1.0080   ; qtot -5.043
  4475         HC    288      HID    HB3   4475     0.040200     1.0080   ; qtot -5.003
  4476         CC    288      HID     CG   4476    -0.026600    12.0100   ; qtot -5.029
  4477         NA    288      HID    ND1   4477    -0.381100    14.0100   ; qtot -5.410
  4478          H    288      HID    HD1   4478     0.364900     1.0080   ; qtot -5.046
  4479         CR    288      HID    CE1   4479     0.205700    12.0100   ; qtot -4.840
  4480         H5    288      HID    HE1   4480     0.139200     1.0080   ; qtot -4.701
  4481         NB    288      HID    NE2   4481    -0.572700    14.0100   ; qtot -5.273
  4482         CV    288      HID    CD2   4482     0.129200    12.0100   ; qtot -5.144
  4483         H4    288      HID    HD2   4483     0.114700     1.0080   ; qtot -5.029
  4484          C    288      HID      C   4484     0.597300    12.0100   ; qtot -4.432
  4485          O    288      HID      O   4485    -0.567900    16.0000   ; qtot -5.000
  4486          N    289      CYX      N   4486    -0.415700    14.0100   ; qtot -5.416
  4487          H    289      CYX      H   4487     0.271900     1.0080   ; qtot -5.144
  4488        XC3    289      CYX     CA   4488     0.042900    12.0100   ; qtot -5.101
  4489         H1    289      CYX     HA   4489     0.076600     1.0080   ; qtot -5.024
  4490         2C    289      CYX     CB   4490    -0.079000    12.0100   ; qtot -5.103
  4491         H1    289      CYX    HB2   4491     0.091000     1.0080   ; qtot -5.012
  4492         H1    289      CYX    HB3   4492     0.091000     1.0080   ; qtot -4.921
  4493          S    289      CYX     SG   4493    -0.108100    32.0600   ; qtot -5.029
  4494          C    289      CYX      C   4494     0.597300    12.0100   ; qtot -4.432
  4495          O    289      CYX      O   4495    -0.567900    16.0000   ; qtot -5.000
  4496          N    290      ILE      N   4496    -0.415700    14.0100   ; qtot -5.416
  4497          H    290      ILE      H   4497     0.271900     1.0080   ; qtot -5.144
  4498        XC1    290      ILE     CA   4498    -0.059700    12.0100   ; qtot -5.204
  4499         H1    290      ILE     HA   4499     0.086900     1.0080   ; qtot -5.117
  4500         3C    290      ILE     CB   4500     0.130300    12.0100   ; qtot -4.986
  4501         HC    290      ILE     HB   4501     0.018700     1.0080   ; qtot -4.968
  4502         CT    290      ILE    CG2   4502    -0.320400    12.0100   ; qtot -5.288
  4503         HC    290      ILE   HG21   4503     0.088200     1.0080   ; qtot -5.200
  4504         HC    290      ILE   HG22   4504     0.088200     1.0080   ; qtot -5.112
  4505         HC    290      ILE   HG23   4505     0.088200     1.0080   ; qtot -5.023
  4506         2C    290      ILE    CG1   4506    -0.043000    12.0100   ; qtot -5.066
  4507         HC    290      ILE   HG12   4507     0.023600     1.0080   ; qtot -5.043
  4508         HC    290      ILE   HG13   4508     0.023600     1.0080   ; qtot -5.019
  4509         CT    290      ILE    CD1   4509    -0.066000    12.0100   ; qtot -5.085
  4510         HC    290      ILE   HD11   4510     0.018600     1.0080   ; qtot -5.067
  4511         HC    290      ILE   HD12   4511     0.018600     1.0080   ; qtot -5.048
  4512         HC    290      ILE   HD13   4512     0.018600     1.0080   ; qtot -5.029
  4513          C    290      ILE      C   4513     0.597300    12.0100   ; qtot -4.432
  4514          O    290      ILE      O   4514    -0.567900    16.0000   ; qtot -5.000
  4515          N    291      ALA      N   4515    -0.415700    14.0100   ; qtot -5.416
  4516          H    291      ALA      H   4516     0.271900     1.0080   ; qtot -5.144
  4517        XC2    291      ALA     CA   4517     0.033700    12.0100   ; qtot -5.110
  4518         H1    291      ALA     HA   4518     0.082300     1.0080   ; qtot -5.028
  4519         CT    291      ALA     CB   4519    -0.182500    12.0100   ; qtot -5.210
  4520         HC    291      ALA    HB1   4520     0.060300     1.0080   ; qtot -5.150
  4521         HC    291      ALA    HB2   4521     0.060300     1.0080   ; qtot -5.090
  4522         HC    291      ALA    HB3   4522     0.060300     1.0080   ; qtot -5.029
  4523          C    291      ALA      C   4523     0.597300    12.0100   ; qtot -4.432
  4524          O    291      ALA      O   4524    -0.567900    16.0000   ; qtot -5.000
  4525          N    292      GLU      N   4525    -0.516300    14.0100   ; qtot -5.516
  4526          H    292      GLU      H   4526     0.293600     1.0080   ; qtot -5.223
  4527        XC0    292      GLU     CA   4527     0.039700    12.0100   ; qtot -5.183
  4528         H1    292      GLU     HA   4528     0.110500     1.0080   ; qtot -5.073
  4529         2C    292      GLU     CB   4529     0.056000    12.0100   ; qtot -5.017
  4530         HC    292      GLU    HB2   4530    -0.017300     1.0080   ; qtot -5.034
  4531         HC    292      GLU    HB3   4531    -0.017300     1.0080   ; qtot -5.051
  4532         2C    292      GLU     CG   4532     0.013600    12.0100   ; qtot -5.038
  4533         HC    292      GLU    HG2   4533    -0.042500     1.0080   ; qtot -5.080
  4534         HC    292      GLU    HG3   4534    -0.042500     1.0080   ; qtot -5.123
  4535         CO    292      GLU     CD   4535     0.805400    12.0100   ; qtot -4.317
  4536         O2    292      GLU    OE1   4536    -0.818800    16.0000   ; qtot -5.136
  4537         O2    292      GLU    OE2   4537    -0.818800    16.0000   ; qtot -5.955
  4538          C    292      GLU      C   4538     0.536600    12.0100   ; qtot -5.418
[truncated: 4,548,640 more chars]
