# Supplementary material for: gmx_ffconv: A Fast, User-Friendly Semi-Automated All-Atom Force Field Converter for GROMACS
Source: J Chem Inf Model. 2025 Sep 20;65(19):9850–5. doi: 10.1021/acs.jcim.5c02200 (PMC12529758; doi:10.1021/acs.jcim.5c02200)
Supplement: Supplementary file 2 [file ci5c02200_si_002.zip › gmx_ffconv_JCIM/Data_manuscript/TABLE2/toppar_AMBER/PROA.itp]

;;
;; Generated by CHARMM-GUI FF-Converter
;;
;; Correspondance:
;; jul316@lehigh.edu or wonpil@lehigh.edu
;;
;; GROMACS topology file for PROA
;;


[ moleculetype ]
; name	nrexcl
PROA	     3

[ atoms ]
; nr	type	resnr	residu	atom	cgnr	charge	mass
     1         N3      5     NSER      N      1     0.184900    14.0100   ; qtot  0.185
     2          H      5     NSER     H1      2     0.189800     1.0080   ; qtot  0.375
     3          H      5     NSER     H2      3     0.189800     1.0080   ; qtot  0.565
     4          H      5     NSER     H3      4     0.189800     1.0080   ; qtot  0.754
     5         CX      5     NSER     CA      5     0.056700    12.0100   ; qtot  0.811
     6         HP      5     NSER     HA      6     0.078200     1.0080   ; qtot  0.889
     7         2C      5     NSER     CB      7     0.259600    12.0100   ; qtot  1.149
     8         H1      5     NSER    HB2      8     0.027300     1.0080   ; qtot  1.176
     9         H1      5     NSER    HB3      9     0.027300     1.0080   ; qtot  1.203
    10         OH      5     NSER     OG     10    -0.671400    16.0000   ; qtot  0.532
    11         HO      5     NSER     HG     11     0.423900     1.0080   ; qtot  0.956
    12          C      5     NSER      C     12     0.616300    12.0100   ; qtot  1.572
    13          O      5     NSER      O     13    -0.572200    16.0000   ; qtot  1.000
    14          N      6      GLU      N     14    -0.516300    14.0100   ; qtot  0.484
    15          H      6      GLU      H     15     0.293600     1.0080   ; qtot  0.777
    16        XC0      6      GLU     CA     16     0.039700    12.0100   ; qtot  0.817
    17         H1      6      GLU     HA     17     0.110500     1.0080   ; qtot  0.928
    18         2C      6      GLU     CB     18     0.056000    12.0100   ; qtot  0.984
    19         HC      6      GLU    HB2     19    -0.017300     1.0080   ; qtot  0.966
    20         HC      6      GLU    HB3     20    -0.017300     1.0080   ; qtot  0.949
    21         2C      6      GLU     CG     21     0.013600    12.0100   ; qtot  0.963
    22         HC      6      GLU    HG2     22    -0.042500     1.0080   ; qtot  0.920
    23         HC      6      GLU    HG3     23    -0.042500     1.0080   ; qtot  0.878
    24         CO      6      GLU     CD     24     0.805400    12.0100   ; qtot  1.683
    25         O2      6      GLU    OE1     25    -0.818800    16.0000   ; qtot  0.864
    26         O2      6      GLU    OE2     26    -0.818800    16.0000   ; qtot  0.045
    27          C      6      GLU      C     27     0.536600    12.0100   ; qtot  0.582
    28          O      6      GLU      O     28    -0.581900    16.0000   ; qtot  0.000
    29          N      7      VAL      N     29    -0.415700    14.0100   ; qtot -0.416
    30          H      7      VAL      H     30     0.271900     1.0080   ; qtot -0.144
    31        XC1      7      VAL     CA     31    -0.087500    12.0100   ; qtot -0.231
    32         H1      7      VAL     HA     32     0.096900     1.0080   ; qtot -0.134
    33         3C      7      VAL     CB     33     0.298500    12.0100   ; qtot  0.164
    34         HC      7      VAL     HB     34    -0.029700     1.0080   ; qtot  0.134
    35         CT      7      VAL    CG1     35    -0.319200    12.0100   ; qtot -0.185
    36         HC      7      VAL   HG11     36     0.079100     1.0080   ; qtot -0.106
    37         HC      7      VAL   HG12     37     0.079100     1.0080   ; qtot -0.027
    38         HC      7      VAL   HG13     38     0.079100     1.0080   ; qtot  0.053
    39         CT      7      VAL    CG2     39    -0.319200    12.0100   ; qtot -0.267
    40         HC      7      VAL   HG21     40     0.079100     1.0080   ; qtot -0.188
    41         HC      7      VAL   HG22     41     0.079100     1.0080   ; qtot -0.108
    42         HC      7      VAL   HG23     42     0.079100     1.0080   ; qtot -0.029
    43          C      7      VAL      C     43     0.597300    12.0100   ; qtot  0.568
    44          O      7      VAL      O     44    -0.567900    16.0000   ; qtot  0.000
    45          N      8      ALA      N     45    -0.415700    14.0100   ; qtot -0.416
    46          H      8      ALA      H     46     0.271900     1.0080   ; qtot -0.144
    47        XC2      8      ALA     CA     47     0.033700    12.0100   ; qtot -0.110
    48         H1      8      ALA     HA     48     0.082300     1.0080   ; qtot -0.028
    49         CT      8      ALA     CB     49    -0.182500    12.0100   ; qtot -0.210
    50         HC      8      ALA    HB1     50     0.060300     1.0080   ; qtot -0.150
    51         HC      8      ALA    HB2     51     0.060300     1.0080   ; qtot -0.090
    52         HC      8      ALA    HB3     52     0.060300     1.0080   ; qtot -0.029
    53          C      8      ALA      C     53     0.597300    12.0100   ; qtot  0.568
    54          O      8      ALA      O     54    -0.567900    16.0000   ; qtot  0.000
    55          N      9      HID      N     55    -0.415700    14.0100   ; qtot -0.416
    56          H      9      HID      H     56     0.271900     1.0080   ; qtot -0.144
    57        XC3      9      HID     CA     57     0.018800    12.0100   ; qtot -0.125
    58         H1      9      HID     HA     58     0.088100     1.0080   ; qtot -0.037
    59         CT      9      HID     CB     59    -0.046200    12.0100   ; qtot -0.083
    60         HC      9      HID    HB2     60     0.040200     1.0080   ; qtot -0.043
    61         HC      9      HID    HB3     61     0.040200     1.0080   ; qtot -0.003
    62         CC      9      HID     CG     62    -0.026600    12.0100   ; qtot -0.029
    63         NA      9      HID    ND1     63    -0.381100    14.0100   ; qtot -0.410
    64          H      9      HID    HD1     64     0.364900     1.0080   ; qtot -0.045
    65         CR      9      HID    CE1     65     0.205700    12.0100   ; qtot  0.160
    66         H5      9      HID    HE1     66     0.139200     1.0080   ; qtot  0.299
    67         NB      9      HID    NE2     67    -0.572700    14.0100   ; qtot -0.273
    68         CV      9      HID    CD2     68     0.129200    12.0100   ; qtot -0.144
    69         H4      9      HID    HD2     69     0.114700     1.0080   ; qtot -0.029
    70          C      9      HID      C     70     0.597300    12.0100   ; qtot  0.568
    71          O      9      HID      O     71    -0.567900    16.0000   ; qtot  0.000
    72          N     10      ARG      N     72    -0.347900    14.0100   ; qtot -0.348
    73          H     10      ARG      H     73     0.274700     1.0080   ; qtot -0.073
    74        XC4     10      ARG     CA     74    -0.263700    12.0100   ; qtot -0.337
    75         H1     10      ARG     HA     75     0.156000     1.0080   ; qtot -0.181
    76         C8     10      ARG     CB     76    -0.000700    12.0100   ; qtot -0.182
    77         HC     10      ARG    HB2     77     0.032700     1.0080   ; qtot -0.149
    78         HC     10      ARG    HB3     78     0.032700     1.0080   ; qtot -0.116
    79         C8     10      ARG     CG     79     0.039000    12.0100   ; qtot -0.077
    80         HC     10      ARG    HG2     80     0.028500     1.0080   ; qtot -0.049
    81         HC     10      ARG    HG3     81     0.028500     1.0080   ; qtot -0.020
    82         C8     10      ARG     CD     82     0.048600    12.0100   ; qtot  0.028
    83         H1     10      ARG    HD2     83     0.068700     1.0080   ; qtot  0.097
    84         H1     10      ARG    HD3     84     0.068700     1.0080   ; qtot  0.166
    85         N2     10      ARG     NE     85    -0.529500    14.0100   ; qtot -0.364
    86          H     10      ARG     HE     86     0.345600     1.0080   ; qtot -0.018
    87         CA     10      ARG     CZ     87     0.807600    12.0100   ; qtot  0.790
    88         N2     10      ARG    NH1     88    -0.862700    14.0100   ; qtot -0.073
    89          H     10      ARG   HH11     89     0.447800     1.0080   ; qtot  0.375
    90          H     10      ARG   HH12     90     0.447800     1.0080   ; qtot  0.822
    91         N2     10      ARG    NH2     91    -0.862700    14.0100   ; qtot -0.040
    92          H     10      ARG   HH21     92     0.447800     1.0080   ; qtot  0.408
    93          H     10      ARG   HH22     93     0.447800     1.0080   ; qtot  0.855
    94          C     10      ARG      C     94     0.734100    12.0100   ; qtot  1.589
    95          O     10      ARG      O     95    -0.589400    16.0000   ; qtot  1.000
    96          N     11      PHE      N     96    -0.415700    14.0100   ; qtot  0.584
    97          H     11      PHE      H     97     0.271900     1.0080   ; qtot  0.856
    98        XC3     11      PHE     CA     98    -0.002400    12.0100   ; qtot  0.854
    99         H1     11      PHE     HA     99     0.097800     1.0080   ; qtot  0.952
   100         CT     11      PHE     CB    100    -0.034300    12.0100   ; qtot  0.917
   101         HC     11      PHE    HB2    101     0.029500     1.0080   ; qtot  0.947
   102         HC     11      PHE    HB3    102     0.029500     1.0080   ; qtot  0.976
   103         CA     11      PHE     CG    103     0.011800    12.0100   ; qtot  0.988
   104         CA     11      PHE    CD1    104    -0.125600    12.0100   ; qtot  0.863
   105         HA     11      PHE    HD1    105     0.133000     1.0080   ; qtot  0.996
   106         CA     11      PHE    CE1    106    -0.170400    12.0100   ; qtot  0.825
   107         HA     11      PHE    HE1    107     0.143000     1.0080   ; qtot  0.968
   108         CA     11      PHE     CZ    108    -0.107200    12.0100   ; qtot  0.861
   109         HA     11      PHE     HZ    109     0.129700     1.0080   ; qtot  0.991
   110         CA     11      PHE    CE2    110    -0.170400    12.0100   ; qtot  0.820
   111         HA     11      PHE    HE2    111     0.143000     1.0080   ; qtot  0.963
   112         CA     11      PHE    CD2    112    -0.125600    12.0100   ; qtot  0.838
   113         HA     11      PHE    HD2    113     0.133000     1.0080   ; qtot  0.971
   114          C     11      PHE      C    114     0.597300    12.0100   ; qtot  1.568
   115          O     11      PHE      O    115    -0.567900    16.0000   ; qtot  1.000
   116          N     12      LYS      N    116    -0.347900    14.0100   ; qtot  0.652
   117          H     12      LYS      H    117     0.274700     1.0080   ; qtot  0.927
   118        XC5     12      LYS     CA    118    -0.240000    12.0100   ; qtot  0.687
   119         H1     12      LYS     HA    119     0.142600     1.0080   ; qtot  0.829
   120         C8     12      LYS     CB    120    -0.009400    12.0100   ; qtot  0.820
   121         HC     12      LYS    HB2    121     0.036200     1.0080   ; qtot  0.856
   122         HC     12      LYS    HB3    122     0.036200     1.0080   ; qtot  0.892
   123         C8     12      LYS     CG    123     0.018700    12.0100   ; qtot  0.911
   124         HC     12      LYS    HG2    124     0.010300     1.0080   ; qtot  0.921
   125         HC     12      LYS    HG3    125     0.010300     1.0080   ; qtot  0.932
   126         C8     12      LYS     CD    126    -0.047900    12.0100   ; qtot  0.884
   127         HC     12      LYS    HD2    127     0.062100     1.0080   ; qtot  0.946
   128         HC     12      LYS    HD3    128     0.062100     1.0080   ; qtot  1.008
   129         C8     12      LYS     CE    129    -0.014300    12.0100   ; qtot  0.994
   130         HP     12      LYS    HE2    130     0.113500     1.0080   ; qtot  1.107
   131         HP     12      LYS    HE3    131     0.113500     1.0080   ; qtot  1.221
   132         N3     12      LYS     NZ    132    -0.385400    14.0100   ; qtot  0.835
   133          H     12      LYS    HZ1    133     0.340000     1.0080   ; qtot  1.175
   134          H     12      LYS    HZ2    134     0.340000     1.0080   ; qtot  1.515
   135          H     12      LYS    HZ3    135     0.340000     1.0080   ; qtot  1.855
   136          C     12      LYS      C    136     0.734100    12.0100   ; qtot  2.589
   137          O     12      LYS      O    137    -0.589400    16.0000   ; qtot  2.000
   138          N     13      ASH      N    138    -0.415700    14.0100   ; qtot  1.584
   139          H     13      ASH      H    139     0.271900     1.0080   ; qtot  1.856
   140        XC6     13      ASH     CA    140     0.034100    12.0100   ; qtot  1.890
   141         H1     13      ASH     HA    141     0.086400     1.0080   ; qtot  1.977
   142         2C     13      ASH     CB    142    -0.031600    12.0100   ; qtot  1.945
   143         HC     13      ASH    HB2    143     0.048800     1.0080   ; qtot  1.994
   144         HC     13      ASH    HB3    144     0.048800     1.0080   ; qtot  2.043
   145          C     13      ASH     CG    145     0.646200    12.0100   ; qtot  2.689
   146          O     13      ASH    OD1    146    -0.555400    16.0000   ; qtot  2.134
   147         OH     13      ASH    OD2    147    -0.637600    16.0000   ; qtot  1.496
   148         HO     13      ASH    HD2    148     0.474700     1.0080   ; qtot  1.971
   149          C     13      ASH      C    149     0.597300    12.0100   ; qtot  2.568
   150          O     13      ASH      O    150    -0.567900    16.0000   ; qtot  2.000
   151          N     14      LEU      N    151    -0.415700    14.0100   ; qtot  1.584
   152          H     14      LEU      H    152     0.271900     1.0080   ; qtot  1.856
   153        XC3     14      LEU     CA    153    -0.051800    12.0100   ; qtot  1.804
   154         H1     14      LEU     HA    154     0.092200     1.0080   ; qtot  1.897
   155         2C     14      LEU     CB    155    -0.110200    12.0100   ; qtot  1.786
   156         HC     14      LEU    HB2    156     0.045700     1.0080   ; qtot  1.832
   157         HC     14      LEU    HB3    157     0.045700     1.0080   ; qtot  1.878
   158         3C     14      LEU     CG    158     0.353100    12.0100   ; qtot  2.231
   159         HC     14      LEU     HG    159    -0.036100     1.0080   ; qtot  2.195
   160         CT     14      LEU    CD1    160    -0.412100    12.0100   ; qtot  1.783
   161         HC     14      LEU   HD11    161     0.100000     1.0080   ; qtot  1.883
   162         HC     14      LEU   HD12    162     0.100000     1.0080   ; qtot  1.983
   163         HC     14      LEU   HD13    163     0.100000     1.0080   ; qtot  2.083
   164         CT     14      LEU    CD2    164    -0.412100    12.0100   ; qtot  1.671
   165         HC     14      LEU   HD21    165     0.100000     1.0080   ; qtot  1.771
   166         HC     14      LEU   HD22    166     0.100000     1.0080   ; qtot  1.871
   167         HC     14      LEU   HD23    167     0.100000     1.0080   ; qtot  1.971
   168          C     14      LEU      C    168     0.597300    12.0100   ; qtot  2.568
   169          O     14      LEU      O    169    -0.567900    16.0000   ; qtot  2.000
   170          N     15      GLY      N    170    -0.415700    14.0100   ; qtot  1.584
   171          H     15      GLY      H    171     0.271900     1.0080   ; qtot  1.856
   172        XC7     15      GLY     CA    172    -0.025200    12.0100   ; qtot  1.831
   173         H1     15      GLY    HA2    173     0.069800     1.0080   ; qtot  1.901
   174         H1     15      GLY    HA3    174     0.069800     1.0080   ; qtot  1.971
   175          C     15      GLY      C    175     0.597300    12.0100   ; qtot  2.568
   176          O     15      GLY      O    176    -0.567900    16.0000   ; qtot  2.000
   177          N     16      GLU      N    177    -0.516300    14.0100   ; qtot  1.484
   178          H     16      GLU      H    178     0.293600     1.0080   ; qtot  1.777
   179        XC0     16      GLU     CA    179     0.039700    12.0100   ; qtot  1.817
   180         H1     16      GLU     HA    180     0.110500     1.0080   ; qtot  1.928
   181         2C     16      GLU     CB    181     0.056000    12.0100   ; qtot  1.984
   182         HC     16      GLU    HB2    182    -0.017300     1.0080   ; qtot  1.966
   183         HC     16      GLU    HB3    183    -0.017300     1.0080   ; qtot  1.949
   184         2C     16      GLU     CG    184     0.013600    12.0100   ; qtot  1.963
   185         HC     16      GLU    HG2    185    -0.042500     1.0080   ; qtot  1.920
   186         HC     16      GLU    HG3    186    -0.042500     1.0080   ; qtot  1.878
   187         CO     16      GLU     CD    187     0.805400    12.0100   ; qtot  2.683
   188         O2     16      GLU    OE1    188    -0.818800    16.0000   ; qtot  1.864
   189         O2     16      GLU    OE2    189    -0.818800    16.0000   ; qtot  1.045
   190          C     16      GLU      C    190     0.536600    12.0100   ; qtot  1.582
   191          O     16      GLU      O    191    -0.581900    16.0000   ; qtot  1.000
   192          N     17      GLU      N    192    -0.516300    14.0100   ; qtot  0.484
   193          H     17      GLU      H    193     0.293600     1.0080   ; qtot  0.777
   194        XC0     17      GLU     CA    194     0.039700    12.0100   ; qtot  0.817
   195         H1     17      GLU     HA    195     0.110500     1.0080   ; qtot  0.928
   196         2C     17      GLU     CB    196     0.056000    12.0100   ; qtot  0.984
   197         HC     17      GLU    HB2    197    -0.017300     1.0080   ; qtot  0.966
   198         HC     17      GLU    HB3    198    -0.017300     1.0080   ; qtot  0.949
   199         2C     17      GLU     CG    199     0.013600    12.0100   ; qtot  0.963
   200         HC     17      GLU    HG2    200    -0.042500     1.0080   ; qtot  0.920
   201         HC     17      GLU    HG3    201    -0.042500     1.0080   ; qtot  0.878
   202         CO     17      GLU     CD    202     0.805400    12.0100   ; qtot  1.683
   203         O2     17      GLU    OE1    203    -0.818800    16.0000   ; qtot  0.864
   204         O2     17      GLU    OE2    204    -0.818800    16.0000   ; qtot  0.045
   205          C     17      GLU      C    205     0.536600    12.0100   ; qtot  0.582
   206          O     17      GLU      O    206    -0.581900    16.0000   ; qtot  0.000
   207          N     18      ASN      N    207    -0.415700    14.0100   ; qtot -0.416
   208          H     18      ASN      H    208     0.271900     1.0080   ; qtot -0.144
   209        XC8     18      ASN     CA    209     0.014300    12.0100   ; qtot -0.129
   210         H1     18      ASN     HA    210     0.104800     1.0080   ; qtot -0.025
   211         2C     18      ASN     CB    211    -0.204100    12.0100   ; qtot -0.229
   212         HC     18      ASN    HB2    212     0.079700     1.0080   ; qtot -0.149
   213         HC     18      ASN    HB3    213     0.079700     1.0080   ; qtot -0.069
   214          C     18      ASN     CG    214     0.713000    12.0100   ; qtot  0.644
   215          O     18      ASN    OD1    215    -0.593100    16.0000   ; qtot  0.051
   216          N     18      ASN    ND2    216    -0.919100    14.0100   ; qtot -0.869
   217          H     18      ASN   HD21    217     0.419600     1.0080   ; qtot -0.449
   218          H     18      ASN   HD22    218     0.419600     1.0080   ; qtot -0.029
   219          C     18      ASN      C    219     0.597300    12.0100   ; qtot  0.568
   220          O     18      ASN      O    220    -0.567900    16.0000   ; qtot  0.000
   221          N     19      PHE      N    221    -0.415700    14.0100   ; qtot -0.416
   222          H     19      PHE      H    222     0.271900     1.0080   ; qtot -0.144
   223        XC3     19      PHE     CA    223    -0.002400    12.0100   ; qtot -0.146
   224         H1     19      PHE     HA    224     0.097800     1.0080   ; qtot -0.048
   225         CT     19      PHE     CB    225    -0.034300    12.0100   ; qtot -0.083
   226         HC     19      PHE    HB2    226     0.029500     1.0080   ; qtot -0.053
   227         HC     19      PHE    HB3    227     0.029500     1.0080   ; qtot -0.024
   228         CA     19      PHE     CG    228     0.011800    12.0100   ; qtot -0.012
   229         CA     19      PHE    CD1    229    -0.125600    12.0100   ; qtot -0.137
   230         HA     19      PHE    HD1    230     0.133000     1.0080   ; qtot -0.004
   231         CA     19      PHE    CE1    231    -0.170400    12.0100   ; qtot -0.175
   232         HA     19      PHE    HE1    232     0.143000     1.0080   ; qtot -0.032
   233         CA     19      PHE     CZ    233    -0.107200    12.0100   ; qtot -0.139
   234         HA     19      PHE     HZ    234     0.129700     1.0080   ; qtot -0.009
   235         CA     19      PHE    CE2    235    -0.170400    12.0100   ; qtot -0.180
   236         HA     19      PHE    HE2    236     0.143000     1.0080   ; qtot -0.037
   237         CA     19      PHE    CD2    237    -0.125600    12.0100   ; qtot -0.162
   238         HA     19      PHE    HD2    238     0.133000     1.0080   ; qtot -0.029
   239          C     19      PHE      C    239     0.597300    12.0100   ; qtot  0.568
   240          O     19      PHE      O    240    -0.567900    16.0000   ; qtot  0.000
   241          N     20      LYS      N    241    -0.347900    14.0100   ; qtot -0.348
   242          H     20      LYS      H    242     0.274700     1.0080   ; qtot -0.073
   243        XC5     20      LYS     CA    243    -0.240000    12.0100   ; qtot -0.313
   244         H1     20      LYS     HA    244     0.142600     1.0080   ; qtot -0.171
   245         C8     20      LYS     CB    245    -0.009400    12.0100   ; qtot -0.180
   246         HC     20      LYS    HB2    246     0.036200     1.0080   ; qtot -0.144
   247         HC     20      LYS    HB3    247     0.036200     1.0080   ; qtot -0.108
   248         C8     20      LYS     CG    248     0.018700    12.0100   ; qtot -0.089
   249         HC     20      LYS    HG2    249     0.010300     1.0080   ; qtot -0.079
   250         HC     20      LYS    HG3    250     0.010300     1.0080   ; qtot -0.068
   251         C8     20      LYS     CD    251    -0.047900    12.0100   ; qtot -0.116
   252         HC     20      LYS    HD2    252     0.062100     1.0080   ; qtot -0.054
   253         HC     20      LYS    HD3    253     0.062100     1.0080   ; qtot  0.008
   254         C8     20      LYS     CE    254    -0.014300    12.0100   ; qtot -0.006
   255         HP     20      LYS    HE2    255     0.113500     1.0080   ; qtot  0.107
   256         HP     20      LYS    HE3    256     0.113500     1.0080   ; qtot  0.221
   257         N3     20      LYS     NZ    257    -0.385400    14.0100   ; qtot -0.165
   258          H     20      LYS    HZ1    258     0.340000     1.0080   ; qtot  0.175
   259          H     20      LYS    HZ2    259     0.340000     1.0080   ; qtot  0.515
   260          H     20      LYS    HZ3    260     0.340000     1.0080   ; qtot  0.855
   261          C     20      LYS      C    261     0.734100    12.0100   ; qtot  1.589
   262          O     20      LYS      O    262    -0.589400    16.0000   ; qtot  1.000
   263          N     21      ALA      N    263    -0.415700    14.0100   ; qtot  0.584
   264          H     21      ALA      H    264     0.271900     1.0080   ; qtot  0.856
   265        XC2     21      ALA     CA    265     0.033700    12.0100   ; qtot  0.890
   266         H1     21      ALA     HA    266     0.082300     1.0080   ; qtot  0.972
   267         CT     21      ALA     CB    267    -0.182500    12.0100   ; qtot  0.790
   268         HC     21      ALA    HB1    268     0.060300     1.0080   ; qtot  0.850
   269         HC     21      ALA    HB2    269     0.060300     1.0080   ; qtot  0.910
   270         HC     21      ALA    HB3    270     0.060300     1.0080   ; qtot  0.971
   271          C     21      ALA      C    271     0.597300    12.0100   ; qtot  1.568
   272          O     21      ALA      O    272    -0.567900    16.0000   ; qtot  1.000
   273          N     22      LEU      N    273    -0.415700    14.0100   ; qtot  0.584
   274          H     22      LEU      H    274     0.271900     1.0080   ; qtot  0.856
   275        XC3     22      LEU     CA    275    -0.051800    12.0100   ; qtot  0.804
   276         H1     22      LEU     HA    276     0.092200     1.0080   ; qtot  0.897
   277         2C     22      LEU     CB    277    -0.110200    12.0100   ; qtot  0.786
   278         HC     22      LEU    HB2    278     0.045700     1.0080   ; qtot  0.832
   279         HC     22      LEU    HB3    279     0.045700     1.0080   ; qtot  0.878
   280         3C     22      LEU     CG    280     0.353100    12.0100   ; qtot  1.231
   281         HC     22      LEU     HG    281    -0.036100     1.0080   ; qtot  1.195
   282         CT     22      LEU    CD1    282    -0.412100    12.0100   ; qtot  0.783
   283         HC     22      LEU   HD11    283     0.100000     1.0080   ; qtot  0.883
   284         HC     22      LEU   HD12    284     0.100000     1.0080   ; qtot  0.983
   285         HC     22      LEU   HD13    285     0.100000     1.0080   ; qtot  1.083
   286         CT     22      LEU    CD2    286    -0.412100    12.0100   ; qtot  0.671
   287         HC     22      LEU   HD21    287     0.100000     1.0080   ; qtot  0.771
   288         HC     22      LEU   HD22    288     0.100000     1.0080   ; qtot  0.871
   289         HC     22      LEU   HD23    289     0.100000     1.0080   ; qtot  0.971
   290          C     22      LEU      C    290     0.597300    12.0100   ; qtot  1.568
   291          O     22      LEU      O    291    -0.567900    16.0000   ; qtot  1.000
   292          N     23      VAL      N    292    -0.415700    14.0100   ; qtot  0.584
   293          H     23      VAL      H    293     0.271900     1.0080   ; qtot  0.856
   294        XC1     23      VAL     CA    294    -0.087500    12.0100   ; qtot  0.769
   295         H1     23      VAL     HA    295     0.096900     1.0080   ; qtot  0.866
   296         3C     23      VAL     CB    296     0.298500    12.0100   ; qtot  1.164
   297         HC     23      VAL     HB    297    -0.029700     1.0080   ; qtot  1.134
   298         CT     23      VAL    CG1    298    -0.319200    12.0100   ; qtot  0.815
   299         HC     23      VAL   HG11    299     0.079100     1.0080   ; qtot  0.894
   300         HC     23      VAL   HG12    300     0.079100     1.0080   ; qtot  0.973
   301         HC     23      VAL   HG13    301     0.079100     1.0080   ; qtot  1.053
   302         CT     23      VAL    CG2    302    -0.319200    12.0100   ; qtot  0.733
   303         HC     23      VAL   HG21    303     0.079100     1.0080   ; qtot  0.812
   304         HC     23      VAL   HG22    304     0.079100     1.0080   ; qtot  0.892
   305         HC     23      VAL   HG23    305     0.079100     1.0080   ; qtot  0.971
   306          C     23      VAL      C    306     0.597300    12.0100   ; qtot  1.568
   307          O     23      VAL      O    307    -0.567900    16.0000   ; qtot  1.000
   308          N     24      LEU      N    308    -0.415700    14.0100   ; qtot  0.584
   309          H     24      LEU      H    309     0.271900     1.0080   ; qtot  0.856
   310        XC3     24      LEU     CA    310    -0.051800    12.0100   ; qtot  0.804
   311         H1     24      LEU     HA    311     0.092200     1.0080   ; qtot  0.897
   312         2C     24      LEU     CB    312    -0.110200    12.0100   ; qtot  0.786
   313         HC     24      LEU    HB2    313     0.045700     1.0080   ; qtot  0.832
   314         HC     24      LEU    HB3    314     0.045700     1.0080   ; qtot  0.878
   315         3C     24      LEU     CG    315     0.353100    12.0100   ; qtot  1.231
   316         HC     24      LEU     HG    316    -0.036100     1.0080   ; qtot  1.195
   317         CT     24      LEU    CD1    317    -0.412100    12.0100   ; qtot  0.783
   318         HC     24      LEU   HD11    318     0.100000     1.0080   ; qtot  0.883
   319         HC     24      LEU   HD12    319     0.100000     1.0080   ; qtot  0.983
   320         HC     24      LEU   HD13    320     0.100000     1.0080   ; qtot  1.083
   321         CT     24      LEU    CD2    321    -0.412100    12.0100   ; qtot  0.671
   322         HC     24      LEU   HD21    322     0.100000     1.0080   ; qtot  0.771
   323         HC     24      LEU   HD22    323     0.100000     1.0080   ; qtot  0.871
   324         HC     24      LEU   HD23    324     0.100000     1.0080   ; qtot  0.971
   325          C     24      LEU      C    325     0.597300    12.0100   ; qtot  1.568
   326          O     24      LEU      O    326    -0.567900    16.0000   ; qtot  1.000
   327          N     25      ILE      N    327    -0.415700    14.0100   ; qtot  0.584
   328          H     25      ILE      H    328     0.271900     1.0080   ; qtot  0.856
   329        XC1     25      ILE     CA    329    -0.059700    12.0100   ; qtot  0.797
   330         H1     25      ILE     HA    330     0.086900     1.0080   ; qtot  0.883
   331         3C     25      ILE     CB    331     0.130300    12.0100   ; qtot  1.014
   332         HC     25      ILE     HB    332     0.018700     1.0080   ; qtot  1.032
   333         CT     25      ILE    CG2    333    -0.320400    12.0100   ; qtot  0.712
   334         HC     25      ILE   HG21    334     0.088200     1.0080   ; qtot  0.800
   335         HC     25      ILE   HG22    335     0.088200     1.0080   ; qtot  0.888
   336         HC     25      ILE   HG23    336     0.088200     1.0080   ; qtot  0.977
   337         2C     25      ILE    CG1    337    -0.043000    12.0100   ; qtot  0.934
   338         HC     25      ILE   HG12    338     0.023600     1.0080   ; qtot  0.957
   339         HC     25      ILE   HG13    339     0.023600     1.0080   ; qtot  0.981
   340         CT     25      ILE    CD1    340    -0.066000    12.0100   ; qtot  0.915
   341         HC     25      ILE   HD11    341     0.018600     1.0080   ; qtot  0.933
   342         HC     25      ILE   HD12    342     0.018600     1.0080   ; qtot  0.952
   343         HC     25      ILE   HD13    343     0.018600     1.0080   ; qtot  0.971
   344          C     25      ILE      C    344     0.597300    12.0100   ; qtot  1.568
   345          O     25      ILE      O    345    -0.567900    16.0000   ; qtot  1.000
   346          N     26      ALA      N    346    -0.415700    14.0100   ; qtot  0.584
   347          H     26      ALA      H    347     0.271900     1.0080   ; qtot  0.856
   348        XC2     26      ALA     CA    348     0.033700    12.0100   ; qtot  0.890
   349         H1     26      ALA     HA    349     0.082300     1.0080   ; qtot  0.972
   350         CT     26      ALA     CB    350    -0.182500    12.0100   ; qtot  0.790
   351         HC     26      ALA    HB1    351     0.060300     1.0080   ; qtot  0.850
   352         HC     26      ALA    HB2    352     0.060300     1.0080   ; qtot  0.910
   353         HC     26      ALA    HB3    353     0.060300     1.0080   ; qtot  0.971
   354          C     26      ALA      C    354     0.597300    12.0100   ; qtot  1.568
   355          O     26      ALA      O    355    -0.567900    16.0000   ; qtot  1.000
   356          N     27      PHE      N    356    -0.415700    14.0100   ; qtot  0.584
   357          H     27      PHE      H    357     0.271900     1.0080   ; qtot  0.856
   358        XC3     27      PHE     CA    358    -0.002400    12.0100   ; qtot  0.854
   359         H1     27      PHE     HA    359     0.097800     1.0080   ; qtot  0.952
   360         CT     27      PHE     CB    360    -0.034300    12.0100   ; qtot  0.917
   361         HC     27      PHE    HB2    361     0.029500     1.0080   ; qtot  0.947
   362         HC     27      PHE    HB3    362     0.029500     1.0080   ; qtot  0.976
   363         CA     27      PHE     CG    363     0.011800    12.0100   ; qtot  0.988
   364         CA     27      PHE    CD1    364    -0.125600    12.0100   ; qtot  0.863
   365         HA     27      PHE    HD1    365     0.133000     1.0080   ; qtot  0.996
   366         CA     27      PHE    CE1    366    -0.170400    12.0100   ; qtot  0.825
   367         HA     27      PHE    HE1    367     0.143000     1.0080   ; qtot  0.968
   368         CA     27      PHE     CZ    368    -0.107200    12.0100   ; qtot  0.861
   369         HA     27      PHE     HZ    369     0.129700     1.0080   ; qtot  0.991
   370         CA     27      PHE    CE2    370    -0.170400    12.0100   ; qtot  0.820
   371         HA     27      PHE    HE2    371     0.143000     1.0080   ; qtot  0.963
   372         CA     27      PHE    CD2    372    -0.125600    12.0100   ; qtot  0.838
   373         HA     27      PHE    HD2    373     0.133000     1.0080   ; qtot  0.971
   374          C     27      PHE      C    374     0.597300    12.0100   ; qtot  1.568
   375          O     27      PHE      O    375    -0.567900    16.0000   ; qtot  1.000
   376          N     28      ALA      N    376    -0.415700    14.0100   ; qtot  0.584
   377          H     28      ALA      H    377     0.271900     1.0080   ; qtot  0.856
   378        XC2     28      ALA     CA    378     0.033700    12.0100   ; qtot  0.890
   379         H1     28      ALA     HA    379     0.082300     1.0080   ; qtot  0.972
   380         CT     28      ALA     CB    380    -0.182500    12.0100   ; qtot  0.790
   381         HC     28      ALA    HB1    381     0.060300     1.0080   ; qtot  0.850
   382         HC     28      ALA    HB2    382     0.060300     1.0080   ; qtot  0.910
   383         HC     28      ALA    HB3    383     0.060300     1.0080   ; qtot  0.971
   384          C     28      ALA      C    384     0.597300    12.0100   ; qtot  1.568
   385          O     28      ALA      O    385    -0.567900    16.0000   ; qtot  1.000
   386          N     29      GLN      N    386    -0.415700    14.0100   ; qtot  0.584
   387          H     29      GLN      H    387     0.271900     1.0080   ; qtot  0.856
   388        XC9     29      GLN     CA    388    -0.003100    12.0100   ; qtot  0.853
   389         H1     29      GLN     HA    389     0.085000     1.0080   ; qtot  0.938
   390         2C     29      GLN     CB    390    -0.003600    12.0100   ; qtot  0.935
   391         HC     29      GLN    HB2    391     0.017100     1.0080   ; qtot  0.952
   392         HC     29      GLN    HB3    392     0.017100     1.0080   ; qtot  0.969
   393         2C     29      GLN     CG    393    -0.064500    12.0100   ; qtot  0.904
   394         HC     29      GLN    HG2    394     0.035200     1.0080   ; qtot  0.939
   395         HC     29      GLN    HG3    395     0.035200     1.0080   ; qtot  0.975
   396          C     29      GLN     CD    396     0.695100    12.0100   ; qtot  1.670
   397          O     29      GLN    OE1    397    -0.608600    16.0000   ; qtot  1.061
   398          N     29      GLN    NE2    398    -0.940700    14.0100   ; qtot  0.120
   399          H     29      GLN   HE21    399     0.425100     1.0080   ; qtot  0.546
   400          H     29      GLN   HE22    400     0.425100     1.0080   ; qtot  0.971
   401          C     29      GLN      C    401     0.597300    12.0100   ; qtot  1.568
   402          O     29      GLN      O    402    -0.567900    16.0000   ; qtot  1.000
   403          N     30      TYR      N    403    -0.415700    14.0100   ; qtot  0.584
   404          H     30      TYR      H    404     0.271900     1.0080   ; qtot  0.856
   405        XC3     30      TYR     CA    405    -0.001400    12.0100   ; qtot  0.855
   406         H1     30      TYR     HA    406     0.087600     1.0080   ; qtot  0.942
   407         CT     30      TYR     CB    407    -0.015200    12.0100   ; qtot  0.927
   408         HC     30      TYR    HB2    408     0.029500     1.0080   ; qtot  0.957
   409         HC     30      TYR    HB3    409     0.029500     1.0080   ; qtot  0.986
   410         CA     30      TYR     CG    410    -0.001100    12.0100   ; qtot  0.985
   411         CA     30      TYR    CD1    411    -0.190600    12.0100   ; qtot  0.795
   412         HA     30      TYR    HD1    412     0.169900     1.0080   ; qtot  0.964
   413         CA     30      TYR    CE1    413    -0.234100    12.0100   ; qtot  0.730
   414         HA     30      TYR    HE1    414     0.165600     1.0080   ; qtot  0.896
   415          C     30      TYR     CZ    415     0.322600    12.0100   ; qtot  1.219
   416         OH     30      TYR     OH    416    -0.557900    16.0000   ; qtot  0.661
   417         HO     30      TYR     HH    417     0.399200     1.0080   ; qtot  1.060
   418         CA     30      TYR    CE2    418    -0.234100    12.0100   ; qtot  0.826
   419         HA     30      TYR    HE2    419     0.165600     1.0080   ; qtot  0.991
   420         CA     30      TYR    CD2    420    -0.190600    12.0100   ; qtot  0.801
   421         HA     30      TYR    HD2    421     0.169900     1.0080   ; qtot  0.971
   422          C     30      TYR      C    422     0.597300    12.0100   ; qtot  1.568
   423          O     30      TYR      O    423    -0.567900    16.0000   ; qtot  1.000
   424          N     31      LEU      N    424    -0.415700    14.0100   ; qtot  0.584
   425          H     31      LEU      H    425     0.271900     1.0080   ; qtot  0.856
   426        XC3     31      LEU     CA    426    -0.051800    12.0100   ; qtot  0.804
   427         H1     31      LEU     HA    427     0.092200     1.0080   ; qtot  0.897
   428         2C     31      LEU     CB    428    -0.110200    12.0100   ; qtot  0.786
   429         HC     31      LEU    HB2    429     0.045700     1.0080   ; qtot  0.832
   430         HC     31      LEU    HB3    430     0.045700     1.0080   ; qtot  0.878
   431         3C     31      LEU     CG    431     0.353100    12.0100   ; qtot  1.231
   432         HC     31      LEU     HG    432    -0.036100     1.0080   ; qtot  1.195
   433         CT     31      LEU    CD1    433    -0.412100    12.0100   ; qtot  0.783
   434         HC     31      LEU   HD11    434     0.100000     1.0080   ; qtot  0.883
   435         HC     31      LEU   HD12    435     0.100000     1.0080   ; qtot  0.983
   436         HC     31      LEU   HD13    436     0.100000     1.0080   ; qtot  1.083
   437         CT     31      LEU    CD2    437    -0.412100    12.0100   ; qtot  0.671
   438         HC     31      LEU   HD21    438     0.100000     1.0080   ; qtot  0.771
   439         HC     31      LEU   HD22    439     0.100000     1.0080   ; qtot  0.871
   440         HC     31      LEU   HD23    440     0.100000     1.0080   ; qtot  0.971
   441          C     31      LEU      C    441     0.597300    12.0100   ; qtot  1.568
   442          O     31      LEU      O    442    -0.567900    16.0000   ; qtot  1.000
   443          N     32      GLN      N    443    -0.415700    14.0100   ; qtot  0.584
   444          H     32      GLN      H    444     0.271900     1.0080   ; qtot  0.856
   445        XC9     32      GLN     CA    445    -0.003100    12.0100   ; qtot  0.853
   446         H1     32      GLN     HA    446     0.085000     1.0080   ; qtot  0.938
   447         2C     32      GLN     CB    447    -0.003600    12.0100   ; qtot  0.935
   448         HC     32      GLN    HB2    448     0.017100     1.0080   ; qtot  0.952
   449         HC     32      GLN    HB3    449     0.017100     1.0080   ; qtot  0.969
   450         2C     32      GLN     CG    450    -0.064500    12.0100   ; qtot  0.904
   451         HC     32      GLN    HG2    451     0.035200     1.0080   ; qtot  0.939
   452         HC     32      GLN    HG3    452     0.035200     1.0080   ; qtot  0.975
   453          C     32      GLN     CD    453     0.695100    12.0100   ; qtot  1.670
   454          O     32      GLN    OE1    454    -0.608600    16.0000   ; qtot  1.061
   455          N     32      GLN    NE2    455    -0.940700    14.0100   ; qtot  0.120
   456          H     32      GLN   HE21    456     0.425100     1.0080   ; qtot  0.546
   457          H     32      GLN   HE22    457     0.425100     1.0080   ; qtot  0.971
   458          C     32      GLN      C    458     0.597300    12.0100   ; qtot  1.568
   459          O     32      GLN      O    459    -0.567900    16.0000   ; qtot  1.000
   460          N     33      GLN      N    460    -0.415700    14.0100   ; qtot  0.584
   461          H     33      GLN      H    461     0.271900     1.0080   ; qtot  0.856
   462        XC9     33      GLN     CA    462    -0.003100    12.0100   ; qtot  0.853
   463         H1     33      GLN     HA    463     0.085000     1.0080   ; qtot  0.938
   464         2C     33      GLN     CB    464    -0.003600    12.0100   ; qtot  0.935
   465         HC     33      GLN    HB2    465     0.017100     1.0080   ; qtot  0.952
   466         HC     33      GLN    HB3    466     0.017100     1.0080   ; qtot  0.969
   467         2C     33      GLN     CG    467    -0.064500    12.0100   ; qtot  0.904
   468         HC     33      GLN    HG2    468     0.035200     1.0080   ; qtot  0.939
   469         HC     33      GLN    HG3    469     0.035200     1.0080   ; qtot  0.975
   470          C     33      GLN     CD    470     0.695100    12.0100   ; qtot  1.670
   471          O     33      GLN    OE1    471    -0.608600    16.0000   ; qtot  1.061
   472          N     33      GLN    NE2    472    -0.940700    14.0100   ; qtot  0.120
   473          H     33      GLN   HE21    473     0.425100     1.0080   ; qtot  0.546
   474          H     33      GLN   HE22    474     0.425100     1.0080   ; qtot  0.971
   475          C     33      GLN      C    475     0.597300    12.0100   ; qtot  1.568
   476          O     33      GLN      O    476    -0.567900    16.0000   ; qtot  1.000
   477          N     34      CYS      N    477    -0.415700    14.0100   ; qtot  0.584
   478          H     34      CYS      H    478     0.271900     1.0080   ; qtot  0.856
   479       XC10     34      CYS     CA    479     0.021300    12.0100   ; qtot  0.878
   480         H1     34      CYS     HA    480     0.112400     1.0080   ; qtot  0.990
   481         2C     34      CYS     CB    481    -0.123100    12.0100   ; qtot  0.867
   482         H1     34      CYS    HB2    482     0.111200     1.0080   ; qtot  0.978
   483         H1     34      CYS    HB3    483     0.111200     1.0080   ; qtot  1.089
   484         SH     34      CYS     SG    484    -0.311900    32.0600   ; qtot  0.777
   485         HS     34      CYS     HG    485     0.193300     1.0080   ; qtot  0.971
   486          C     34      CYS      C    486     0.597300    12.0100   ; qtot  1.568
   487          O     34      CYS      O    487    -0.567900    16.0000   ; qtot  1.000
   488          N     35      PRO      N    488    -0.254800    14.0100   ; qtot  0.745
   489         CT     35      PRO     CD    489     0.019200    12.0100   ; qtot  0.764
   490         H1     35      PRO    HD2    490     0.039100     1.0080   ; qtot  0.804
   491         H1     35      PRO    HD3    491     0.039100     1.0080   ; qtot  0.843
   492         CT     35      PRO     CG    492     0.018900    12.0100   ; qtot  0.862
   493         HC     35      PRO    HG2    493     0.021300     1.0080   ; qtot  0.883
   494         HC     35      PRO    HG3    494     0.021300     1.0080   ; qtot  0.904
   495         CT     35      PRO     CB    495    -0.007000    12.0100   ; qtot  0.897
   496         HC     35      PRO    HB2    496     0.025300     1.0080   ; qtot  0.922
   497         HC     35      PRO    HB3    497     0.025300     1.0080   ; qtot  0.948
   498       XC11     35      PRO     CA    498    -0.026600    12.0100   ; qtot  0.921
   499         H1     35      PRO     HA    499     0.064100     1.0080   ; qtot  0.985
   500          C     35      PRO      C    500     0.589600    12.0100   ; qtot  1.575
   501          O     35      PRO      O    501    -0.574800    16.0000   ; qtot  1.000
   502          N     36      PHE      N    502    -0.415700    14.0100   ; qtot  0.584
   503          H     36      PHE      H    503     0.271900     1.0080   ; qtot  0.856
   504        XC3     36      PHE     CA    504    -0.002400    12.0100   ; qtot  0.854
   505         H1     36      PHE     HA    505     0.097800     1.0080   ; qtot  0.952
   506         CT     36      PHE     CB    506    -0.034300    12.0100   ; qtot  0.917
   507         HC     36      PHE    HB2    507     0.029500     1.0080   ; qtot  0.947
   508         HC     36      PHE    HB3    508     0.029500     1.0080   ; qtot  0.976
   509         CA     36      PHE     CG    509     0.011800    12.0100   ; qtot  0.988
   510         CA     36      PHE    CD1    510    -0.125600    12.0100   ; qtot  0.863
   511         HA     36      PHE    HD1    511     0.133000     1.0080   ; qtot  0.996
   512         CA     36      PHE    CE1    512    -0.170400    12.0100   ; qtot  0.825
   513         HA     36      PHE    HE1    513     0.143000     1.0080   ; qtot  0.968
   514         CA     36      PHE     CZ    514    -0.107200    12.0100   ; qtot  0.861
   515         HA     36      PHE     HZ    515     0.129700     1.0080   ; qtot  0.991
   516         CA     36      PHE    CE2    516    -0.170400    12.0100   ; qtot  0.820
   517         HA     36      PHE    HE2    517     0.143000     1.0080   ; qtot  0.963
   518         CA     36      PHE    CD2    518    -0.125600    12.0100   ; qtot  0.838
   519         HA     36      PHE    HD2    519     0.133000     1.0080   ; qtot  0.971
   520          C     36      PHE      C    520     0.597300    12.0100   ; qtot  1.568
   521          O     36      PHE      O    521    -0.567900    16.0000   ; qtot  1.000
   522          N     37      GLU      N    522    -0.516300    14.0100   ; qtot  0.484
   523          H     37      GLU      H    523     0.293600     1.0080   ; qtot  0.777
   524        XC0     37      GLU     CA    524     0.039700    12.0100   ; qtot  0.817
   525         H1     37      GLU     HA    525     0.110500     1.0080   ; qtot  0.928
   526         2C     37      GLU     CB    526     0.056000    12.0100   ; qtot  0.984
   527         HC     37      GLU    HB2    527    -0.017300     1.0080   ; qtot  0.966
   528         HC     37      GLU    HB3    528    -0.017300     1.0080   ; qtot  0.949
   529         2C     37      GLU     CG    529     0.013600    12.0100   ; qtot  0.963
   530         HC     37      GLU    HG2    530    -0.042500     1.0080   ; qtot  0.920
   531         HC     37      GLU    HG3    531    -0.042500     1.0080   ; qtot  0.878
   532         CO     37      GLU     CD    532     0.805400    12.0100   ; qtot  1.683
   533         O2     37      GLU    OE1    533    -0.818800    16.0000   ; qtot  0.864
   534         O2     37      GLU    OE2    534    -0.818800    16.0000   ; qtot  0.045
   535          C     37      GLU      C    535     0.536600    12.0100   ; qtot  0.582
   536          O     37      GLU      O    536    -0.581900    16.0000   ; qtot  0.000
   537          N     38      ASP      N    537    -0.516300    14.0100   ; qtot -0.516
   538          H     38      ASP      H    538     0.293600     1.0080   ; qtot -0.223
   539       XC12     38      ASP     CA    539     0.038100    12.0100   ; qtot -0.185
   540         H1     38      ASP     HA    540     0.088000     1.0080   ; qtot -0.097
   541         2C     38      ASP     CB    541    -0.030300    12.0100   ; qtot -0.127
   542         HC     38      ASP    HB2    542    -0.012200     1.0080   ; qtot -0.139
   543         HC     38      ASP    HB3    543    -0.012200     1.0080   ; qtot -0.151
   544         CO     38      ASP     CG    544     0.799400    12.0100   ; qtot  0.648
   545         O2     38      ASP    OD1    545    -0.801400    16.0000   ; qtot -0.153
   546         O2     38      ASP    OD2    546    -0.801400    16.0000   ; qtot -0.955
   547          C     38      ASP      C    547     0.536600    12.0100   ; qtot -0.418
   548          O     38      ASP      O    548    -0.581900    16.0000   ; qtot -1.000
   549          N     39      HID      N    549    -0.415700    14.0100   ; qtot -1.416
   550          H     39      HID      H    550     0.271900     1.0080   ; qtot -1.144
   551        XC3     39      HID     CA    551     0.018800    12.0100   ; qtot -1.125
   552         H1     39      HID     HA    552     0.088100     1.0080   ; qtot -1.037
   553         CT     39      HID     CB    553    -0.046200    12.0100   ; qtot -1.083
   554         HC     39      HID    HB2    554     0.040200     1.0080   ; qtot -1.043
   555         HC     39      HID    HB3    555     0.040200     1.0080   ; qtot -1.003
   556         CC     39      HID     CG    556    -0.026600    12.0100   ; qtot -1.029
   557         NA     39      HID    ND1    557    -0.381100    14.0100   ; qtot -1.410
   558          H     39      HID    HD1    558     0.364900     1.0080   ; qtot -1.045
   559         CR     39      HID    CE1    559     0.205700    12.0100   ; qtot -0.840
   560         H5     39      HID    HE1    560     0.139200     1.0080   ; qtot -0.701
   561         NB     39      HID    NE2    561    -0.572700    14.0100   ; qtot -1.273
   562         CV     39      HID    CD2    562     0.129200    12.0100   ; qtot -1.144
   563         H4     39      HID    HD2    563     0.114700     1.0080   ; qtot -1.029
   564          C     39      HID      C    564     0.597300    12.0100   ; qtot -0.432
   565          O     39      HID      O    565    -0.567900    16.0000   ; qtot -1.000
   566          N     40      VAL      N    566    -0.415700    14.0100   ; qtot -1.416
   567          H     40      VAL      H    567     0.271900     1.0080   ; qtot -1.144
   568        XC1     40      VAL     CA    568    -0.087500    12.0100   ; qtot -1.231
   569         H1     40      VAL     HA    569     0.096900     1.0080   ; qtot -1.134
   570         3C     40      VAL     CB    570     0.298500    12.0100   ; qtot -0.836
   571         HC     40      VAL     HB    571    -0.029700     1.0080   ; qtot -0.866
   572         CT     40      VAL    CG1    572    -0.319200    12.0100   ; qtot -1.185
   573         HC     40      VAL   HG11    573     0.079100     1.0080   ; qtot -1.106
   574         HC     40      VAL   HG12    574     0.079100     1.0080   ; qtot -1.027
   575         HC     40      VAL   HG13    575     0.079100     1.0080   ; qtot -0.947
   576         CT     40      VAL    CG2    576    -0.319200    12.0100   ; qtot -1.267
   577         HC     40      VAL   HG21    577     0.079100     1.0080   ; qtot -1.188
   578         HC     40      VAL   HG22    578     0.079100     1.0080   ; qtot -1.108
   579         HC     40      VAL   HG23    579     0.079100     1.0080   ; qtot -1.029
   580          C     40      VAL      C    580     0.597300    12.0100   ; qtot -0.432
   581          O     40      VAL      O    581    -0.567900    16.0000   ; qtot -1.000
   582          N     41      LYS      N    582    -0.347900    14.0100   ; qtot -1.348
   583          H     41      LYS      H    583     0.274700     1.0080   ; qtot -1.073
   584        XC5     41      LYS     CA    584    -0.240000    12.0100   ; qtot -1.313
   585         H1     41      LYS     HA    585     0.142600     1.0080   ; qtot -1.171
   586         C8     41      LYS     CB    586    -0.009400    12.0100   ; qtot -1.180
   587         HC     41      LYS    HB2    587     0.036200     1.0080   ; qtot -1.144
   588         HC     41      LYS    HB3    588     0.036200     1.0080   ; qtot -1.108
   589         C8     41      LYS     CG    589     0.018700    12.0100   ; qtot -1.089
   590         HC     41      LYS    HG2    590     0.010300     1.0080   ; qtot -1.079
   591         HC     41      LYS    HG3    591     0.010300     1.0080   ; qtot -1.068
   592         C8     41      LYS     CD    592    -0.047900    12.0100   ; qtot -1.116
   593         HC     41      LYS    HD2    593     0.062100     1.0080   ; qtot -1.054
   594         HC     41      LYS    HD3    594     0.062100     1.0080   ; qtot -0.992
   595         C8     41      LYS     CE    595    -0.014300    12.0100   ; qtot -1.006
   596         HP     41      LYS    HE2    596     0.113500     1.0080   ; qtot -0.893
   597         HP     41      LYS    HE3    597     0.113500     1.0080   ; qtot -0.779
   598         N3     41      LYS     NZ    598    -0.385400    14.0100   ; qtot -1.165
   599          H     41      LYS    HZ1    599     0.340000     1.0080   ; qtot -0.825
   600          H     41      LYS    HZ2    600     0.340000     1.0080   ; qtot -0.485
   601          H     41      LYS    HZ3    601     0.340000     1.0080   ; qtot -0.145
   602          C     41      LYS      C    602     0.734100    12.0100   ; qtot  0.589
   603          O     41      LYS      O    603    -0.589400    16.0000   ; qtot  0.000
   604          N     42      LEU      N    604    -0.415700    14.0100   ; qtot -0.416
   605          H     42      LEU      H    605     0.271900     1.0080   ; qtot -0.144
   606        XC3     42      LEU     CA    606    -0.051800    12.0100   ; qtot -0.196
   607         H1     42      LEU     HA    607     0.092200     1.0080   ; qtot -0.103
   608         2C     42      LEU     CB    608    -0.110200    12.0100   ; qtot -0.214
   609         HC     42      LEU    HB2    609     0.045700     1.0080   ; qtot -0.168
   610         HC     42      LEU    HB3    610     0.045700     1.0080   ; qtot -0.122
   611         3C     42      LEU     CG    611     0.353100    12.0100   ; qtot  0.231
   612         HC     42      LEU     HG    612    -0.036100     1.0080   ; qtot  0.195
   613         CT     42      LEU    CD1    613    -0.412100    12.0100   ; qtot -0.217
   614         HC     42      LEU   HD11    614     0.100000     1.0080   ; qtot -0.117
   615         HC     42      LEU   HD12    615     0.100000     1.0080   ; qtot -0.017
   616         HC     42      LEU   HD13    616     0.100000     1.0080   ; qtot  0.083
   617         CT     42      LEU    CD2    617    -0.412100    12.0100   ; qtot -0.329
   618         HC     42      LEU   HD21    618     0.100000     1.0080   ; qtot -0.229
   619         HC     42      LEU   HD22    619     0.100000     1.0080   ; qtot -0.129
   620         HC     42      LEU   HD23    620     0.100000     1.0080   ; qtot -0.029
   621          C     42      LEU      C    621     0.597300    12.0100   ; qtot  0.568
   622          O     42      LEU      O    622    -0.567900    16.0000   ; qtot  0.000
   623          N     43      VAL      N    623    -0.415700    14.0100   ; qtot -0.416
   624          H     43      VAL      H    624     0.271900     1.0080   ; qtot -0.144
   625        XC1     43      VAL     CA    625    -0.087500    12.0100   ; qtot -0.231
   626         H1     43      VAL     HA    626     0.096900     1.0080   ; qtot -0.134
   627         3C     43      VAL     CB    627     0.298500    12.0100   ; qtot  0.164
   628         HC     43      VAL     HB    628    -0.029700     1.0080   ; qtot  0.134
   629         CT     43      VAL    CG1    629    -0.319200    12.0100   ; qtot -0.185
   630         HC     43      VAL   HG11    630     0.079100     1.0080   ; qtot -0.106
   631         HC     43      VAL   HG12    631     0.079100     1.0080   ; qtot -0.027
   632         HC     43      VAL   HG13    632     0.079100     1.0080   ; qtot  0.053
   633         CT     43      VAL    CG2    633    -0.319200    12.0100   ; qtot -0.267
   634         HC     43      VAL   HG21    634     0.079100     1.0080   ; qtot -0.188
   635         HC     43      VAL   HG22    635     0.079100     1.0080   ; qtot -0.108
   636         HC     43      VAL   HG23    636     0.079100     1.0080   ; qtot -0.029
   637          C     43      VAL      C    637     0.597300    12.0100   ; qtot  0.568
   638          O     43      VAL      O    638    -0.567900    16.0000   ; qtot  0.000
   639          N     44      ASN      N    639    -0.415700    14.0100   ; qtot -0.416
   640          H     44      ASN      H    640     0.271900     1.0080   ; qtot -0.144
   641        XC8     44      ASN     CA    641     0.014300    12.0100   ; qtot -0.129
   642         H1     44      ASN     HA    642     0.104800     1.0080   ; qtot -0.025
   643         2C     44      ASN     CB    643    -0.204100    12.0100   ; qtot -0.229
   644         HC     44      ASN    HB2    644     0.079700     1.0080   ; qtot -0.149
   645         HC     44      ASN    HB3    645     0.079700     1.0080   ; qtot -0.069
   646          C     44      ASN     CG    646     0.713000    12.0100   ; qtot  0.644
   647          O     44      ASN    OD1    647    -0.593100    16.0000   ; qtot  0.051
   648          N     44      ASN    ND2    648    -0.919100    14.0100   ; qtot -0.869
   649          H     44      ASN   HD21    649     0.419600     1.0080   ; qtot -0.449
   650          H     44      ASN   HD22    650     0.419600     1.0080   ; qtot -0.029
   651          C     44      ASN      C    651     0.597300    12.0100   ; qtot  0.568
   652          O     44      ASN      O    652    -0.567900    16.0000   ; qtot  0.000
   653          N     45      GLU      N    653    -0.516300    14.0100   ; qtot -0.516
   654          H     45      GLU      H    654     0.293600     1.0080   ; qtot -0.223
   655        XC0     45      GLU     CA    655     0.039700    12.0100   ; qtot -0.183
   656         H1     45      GLU     HA    656     0.110500     1.0080   ; qtot -0.072
   657         2C     45      GLU     CB    657     0.056000    12.0100   ; qtot -0.016
   658         HC     45      GLU    HB2    658    -0.017300     1.0080   ; qtot -0.034
   659         HC     45      GLU    HB3    659    -0.017300     1.0080   ; qtot -0.051
   660         2C     45      GLU     CG    660     0.013600    12.0100   ; qtot -0.037
   661         HC     45      GLU    HG2    661    -0.042500     1.0080   ; qtot -0.080
   662         HC     45      GLU    HG3    662    -0.042500     1.0080   ; qtot -0.122
   663         CO     45      GLU     CD    663     0.805400    12.0100   ; qtot  0.683
   664         O2     45      GLU    OE1    664    -0.818800    16.0000   ; qtot -0.136
   665         O2     45      GLU    OE2    665    -0.818800    16.0000   ; qtot -0.955
   666          C     45      GLU      C    666     0.536600    12.0100   ; qtot -0.418
   667          O     45      GLU      O    667    -0.581900    16.0000   ; qtot -1.000
   668          N     46      VAL      N    668    -0.415700    14.0100   ; qtot -1.416
   669          H     46      VAL      H    669     0.271900     1.0080   ; qtot -1.144
   670        XC1     46      VAL     CA    670    -0.087500    12.0100   ; qtot -1.231
   671         H1     46      VAL     HA    671     0.096900     1.0080   ; qtot -1.134
   672         3C     46      VAL     CB    672     0.298500    12.0100   ; qtot -0.836
   673         HC     46      VAL     HB    673    -0.029700     1.0080   ; qtot -0.866
   674         CT     46      VAL    CG1    674    -0.319200    12.0100   ; qtot -1.185
   675         HC     46      VAL   HG11    675     0.079100     1.0080   ; qtot -1.106
   676         HC     46      VAL   HG12    676     0.079100     1.0080   ; qtot -1.027
   677         HC     46      VAL   HG13    677     0.079100     1.0080   ; qtot -0.947
   678         CT     46      VAL    CG2    678    -0.319200    12.0100   ; qtot -1.267
   679         HC     46      VAL   HG21    679     0.079100     1.0080   ; qtot -1.188
   680         HC     46      VAL   HG22    680     0.079100     1.0080   ; qtot -1.108
   681         HC     46      VAL   HG23    681     0.079100     1.0080   ; qtot -1.029
   682          C     46      VAL      C    682     0.597300    12.0100   ; qtot -0.432
   683          O     46      VAL      O    683    -0.567900    16.0000   ; qtot -1.000
   684          N     47      THR      N    684    -0.415700    14.0100   ; qtot -1.416
   685          H     47      THR      H    685     0.271900     1.0080   ; qtot -1.144
   686       XC13     47      THR     CA    686    -0.038900    12.0100   ; qtot -1.183
   687         H1     47      THR     HA    687     0.100700     1.0080   ; qtot -1.082
   688         3C     47      THR     CB    688     0.365400    12.0100   ; qtot -0.717
   689         H1     47      THR     HB    689     0.004300     1.0080   ; qtot -0.712
   690         CT     47      THR    CG2    690    -0.243800    12.0100   ; qtot -0.956
   691         HC     47      THR   HG21    691     0.064200     1.0080   ; qtot -0.892
   692         HC     47      THR   HG22    692     0.064200     1.0080   ; qtot -0.828
   693         HC     47      THR   HG23    693     0.064200     1.0080   ; qtot -0.763
   694         OH     47      THR    OG1    694    -0.676100    16.0000   ; qtot -1.440
   695         HO     47      THR    HG1    695     0.410200     1.0080   ; qtot -1.029
   696          C     47      THR      C    696     0.597300    12.0100   ; qtot -0.432
   697          O     47      THR      O    697    -0.567900    16.0000   ; qtot -1.000
   698          N     48      GLU      N    698    -0.516300    14.0100   ; qtot -1.516
   699          H     48      GLU      H    699     0.293600     1.0080   ; qtot -1.223
   700        XC0     48      GLU     CA    700     0.039700    12.0100   ; qtot -1.183
   701         H1     48      GLU     HA    701     0.110500     1.0080   ; qtot -1.072
   702         2C     48      GLU     CB    702     0.056000    12.0100   ; qtot -1.016
   703         HC     48      GLU    HB2    703    -0.017300     1.0080   ; qtot -1.034
   704         HC     48      GLU    HB3    704    -0.017300     1.0080   ; qtot -1.051
   705         2C     48      GLU     CG    705     0.013600    12.0100   ; qtot -1.037
   706         HC     48      GLU    HG2    706    -0.042500     1.0080   ; qtot -1.080
   707         HC     48      GLU    HG3    707    -0.042500     1.0080   ; qtot -1.122
   708         CO     48      GLU     CD    708     0.805400    12.0100   ; qtot -0.317
   709         O2     48      GLU    OE1    709    -0.818800    16.0000   ; qtot -1.136
   710         O2     48      GLU    OE2    710    -0.818800    16.0000   ; qtot -1.955
   711          C     48      GLU      C    711     0.536600    12.0100   ; qtot -1.418
   712          O     48      GLU      O    712    -0.581900    16.0000   ; qtot -2.000
   713          N     49      PHE      N    713    -0.415700    14.0100   ; qtot -2.416
   714          H     49      PHE      H    714     0.271900     1.0080   ; qtot -2.144
   715        XC3     49      PHE     CA    715    -0.002400    12.0100   ; qtot -2.146
   716         H1     49      PHE     HA    716     0.097800     1.0080   ; qtot -2.048
   717         CT     49      PHE     CB    717    -0.034300    12.0100   ; qtot -2.083
   718         HC     49      PHE    HB2    718     0.029500     1.0080   ; qtot -2.053
   719         HC     49      PHE    HB3    719     0.029500     1.0080   ; qtot -2.024
   720         CA     49      PHE     CG    720     0.011800    12.0100   ; qtot -2.012
   721         CA     49      PHE    CD1    721    -0.125600    12.0100   ; qtot -2.137
   722         HA     49      PHE    HD1    722     0.133000     1.0080   ; qtot -2.004
   723         CA     49      PHE    CE1    723    -0.170400    12.0100   ; qtot -2.175
   724         HA     49      PHE    HE1    724     0.143000     1.0080   ; qtot -2.032
   725         CA     49      PHE     CZ    725    -0.107200    12.0100   ; qtot -2.139
   726         HA     49      PHE     HZ    726     0.129700     1.0080   ; qtot -2.009
   727         CA     49      PHE    CE2    727    -0.170400    12.0100   ; qtot -2.180
   728         HA     49      PHE    HE2    728     0.143000     1.0080   ; qtot -2.037
   729         CA     49      PHE    CD2    729    -0.125600    12.0100   ; qtot -2.162
   730         HA     49      PHE    HD2    730     0.133000     1.0080   ; qtot -2.029
   731          C     49      PHE      C    731     0.597300    12.0100   ; qtot -1.432
   732          O     49      PHE      O    732    -0.567900    16.0000   ; qtot -2.000
   733          N     50      ALA      N    733    -0.415700    14.0100   ; qtot -2.416
   734          H     50      ALA      H    734     0.271900     1.0080   ; qtot -2.144
   735        XC2     50      ALA     CA    735     0.033700    12.0100   ; qtot -2.110
   736         H1     50      ALA     HA    736     0.082300     1.0080   ; qtot -2.028
   737         CT     50      ALA     CB    737    -0.182500    12.0100   ; qtot -2.210
   738         HC     50      ALA    HB1    738     0.060300     1.0080   ; qtot -2.150
   739         HC     50      ALA    HB2    739     0.060300     1.0080   ; qtot -2.090
   740         HC     50      ALA    HB3    740     0.060300     1.0080   ; qtot -2.029
   741          C     50      ALA      C    741     0.597300    12.0100   ; qtot -1.432
   742          O     50      ALA      O    742    -0.567900    16.0000   ; qtot -2.000
   743          N     51      LYS      N    743    -0.347900    14.0100   ; qtot -2.348
   744          H     51      LYS      H    744     0.274700     1.0080   ; qtot -2.073
   745        XC5     51      LYS     CA    745    -0.240000    12.0100   ; qtot -2.313
   746         H1     51      LYS     HA    746     0.142600     1.0080   ; qtot -2.171
   747         C8     51      LYS     CB    747    -0.009400    12.0100   ; qtot -2.180
   748         HC     51      LYS    HB2    748     0.036200     1.0080   ; qtot -2.144
   749         HC     51      LYS    HB3    749     0.036200     1.0080   ; qtot -2.108
   750         C8     51      LYS     CG    750     0.018700    12.0100   ; qtot -2.089
   751         HC     51      LYS    HG2    751     0.010300     1.0080   ; qtot -2.079
   752         HC     51      LYS    HG3    752     0.010300     1.0080   ; qtot -2.068
   753         C8     51      LYS     CD    753    -0.047900    12.0100   ; qtot -2.116
   754         HC     51      LYS    HD2    754     0.062100     1.0080   ; qtot -2.054
   755         HC     51      LYS    HD3    755     0.062100     1.0080   ; qtot -1.992
   756         C8     51      LYS     CE    756    -0.014300    12.0100   ; qtot -2.006
   757         HP     51      LYS    HE2    757     0.113500     1.0080   ; qtot -1.893
   758         HP     51      LYS    HE3    758     0.113500     1.0080   ; qtot -1.779
   759         N3     51      LYS     NZ    759    -0.385400    14.0100   ; qtot -2.165
   760          H     51      LYS    HZ1    760     0.340000     1.0080   ; qtot -1.825
   761          H     51      LYS    HZ2    761     0.340000     1.0080   ; qtot -1.485
   762          H     51      LYS    HZ3    762     0.340000     1.0080   ; qtot -1.145
   763          C     51      LYS      C    763     0.734100    12.0100   ; qtot -0.411
   764          O     51      LYS      O    764    -0.589400    16.0000   ; qtot -1.000
   765          N     52      THR      N    765    -0.415700    14.0100   ; qtot -1.416
   766          H     52      THR      H    766     0.271900     1.0080   ; qtot -1.144
   767       XC13     52      THR     CA    767    -0.038900    12.0100   ; qtot -1.183
   768         H1     52      THR     HA    768     0.100700     1.0080   ; qtot -1.082
   769         3C     52      THR     CB    769     0.365400    12.0100   ; qtot -0.717
   770         H1     52      THR     HB    770     0.004300     1.0080   ; qtot -0.712
   771         CT     52      THR    CG2    771    -0.243800    12.0100   ; qtot -0.956
   772         HC     52      THR   HG21    772     0.064200     1.0080   ; qtot -0.892
   773         HC     52      THR   HG22    773     0.064200     1.0080   ; qtot -0.828
   774         HC     52      THR   HG23    774     0.064200     1.0080   ; qtot -0.763
   775         OH     52      THR    OG1    775    -0.676100    16.0000   ; qtot -1.440
   776         HO     52      THR    HG1    776     0.410200     1.0080   ; qtot -1.029
   777          C     52      THR      C    777     0.597300    12.0100   ; qtot -0.432
   778          O     52      THR      O    778    -0.567900    16.0000   ; qtot -1.000
   779          N     53      CYX      N    779    -0.415700    14.0100   ; qtot -1.416
   780          H     53      CYX      H    780     0.271900     1.0080   ; qtot -1.144
   781        XC3     53      CYX     CA    781     0.042900    12.0100   ; qtot -1.101
   782         H1     53      CYX     HA    782     0.076600     1.0080   ; qtot -1.024
   783         2C     53      CYX     CB    783    -0.079000    12.0100   ; qtot -1.103
   784         H1     53      CYX    HB2    784     0.091000     1.0080   ; qtot -1.012
   785         H1     53      CYX    HB3    785     0.091000     1.0080   ; qtot -0.921
   786          S     53      CYX     SG    786    -0.108100    32.0600   ; qtot -1.029
   787          C     53      CYX      C    787     0.597300    12.0100   ; qtot -0.432
   788          O     53      CYX      O    788    -0.567900    16.0000   ; qtot -1.000
   789          N     54      VAL      N    789    -0.415700    14.0100   ; qtot -1.416
   790          H     54      VAL      H    790     0.271900     1.0080   ; qtot -1.144
   791        XC1     54      VAL     CA    791    -0.087500    12.0100   ; qtot -1.231
   792         H1     54      VAL     HA    792     0.096900     1.0080   ; qtot -1.134
   793         3C     54      VAL     CB    793     0.298500    12.0100   ; qtot -0.836
   794         HC     54      VAL     HB    794    -0.029700     1.0080   ; qtot -0.866
   795         CT     54      VAL    CG1    795    -0.319200    12.0100   ; qtot -1.185
   796         HC     54      VAL   HG11    796     0.079100     1.0080   ; qtot -1.106
   797         HC     54      VAL   HG12    797     0.079100     1.0080   ; qtot -1.027
   798         HC     54      VAL   HG13    798     0.079100     1.0080   ; qtot -0.947
   799         CT     54      VAL    CG2    799    -0.319200    12.0100   ; qtot -1.267
   800         HC     54      VAL   HG21    800     0.079100     1.0080   ; qtot -1.188
   801         HC     54      VAL   HG22    801     0.079100     1.0080   ; qtot -1.108
   802         HC     54      VAL   HG23    802     0.079100     1.0080   ; qtot -1.029
   803          C     54      VAL      C    803     0.597300    12.0100   ; qtot -0.432
   804          O     54      VAL      O    804    -0.567900    16.0000   ; qtot -1.000
   805          N     55      ALA      N    805    -0.415700    14.0100   ; qtot -1.416
   806          H     55      ALA      H    806     0.271900     1.0080   ; qtot -1.144
   807        XC2     55      ALA     CA    807     0.033700    12.0100   ; qtot -1.110
   808         H1     55      ALA     HA    808     0.082300     1.0080   ; qtot -1.028
   809         CT     55      ALA     CB    809    -0.182500    12.0100   ; qtot -1.210
   810         HC     55      ALA    HB1    810     0.060300     1.0080   ; qtot -1.150
   811         HC     55      ALA    HB2    811     0.060300     1.0080   ; qtot -1.090
   812         HC     55      ALA    HB3    812     0.060300     1.0080   ; qtot -1.029
   813          C     55      ALA      C    813     0.597300    12.0100   ; qtot -0.432
   814          O     55      ALA      O    814    -0.567900    16.0000   ; qtot -1.000
   815          N     56      ASP      N    815    -0.516300    14.0100   ; qtot -1.516
   816          H     56      ASP      H    816     0.293600     1.0080   ; qtot -1.223
   817       XC12     56      ASP     CA    817     0.038100    12.0100   ; qtot -1.185
   818         H1     56      ASP     HA    818     0.088000     1.0080   ; qtot -1.097
   819         2C     56      ASP     CB    819    -0.030300    12.0100   ; qtot -1.127
   820         HC     56      ASP    HB2    820    -0.012200     1.0080   ; qtot -1.139
   821         HC     56      ASP    HB3    821    -0.012200     1.0080   ; qtot -1.151
   822         CO     56      ASP     CG    822     0.799400    12.0100   ; qtot -0.352
   823         O2     56      ASP    OD1    823    -0.801400    16.0000   ; qtot -1.153
   824         O2     56      ASP    OD2    824    -0.801400    16.0000   ; qtot -1.955
   825          C     56      ASP      C    825     0.536600    12.0100   ; qtot -1.418
   826          O     56      ASP      O    826    -0.581900    16.0000   ; qtot -2.000
   827          N     57      GLU      N    827    -0.516300    14.0100   ; qtot -2.516
   828          H     57      GLU      H    828     0.293600     1.0080   ; qtot -2.223
   829        XC0     57      GLU     CA    829     0.039700    12.0100   ; qtot -2.183
   830         H1     57      GLU     HA    830     0.110500     1.0080   ; qtot -2.072
   831         2C     57      GLU     CB    831     0.056000    12.0100   ; qtot -2.016
   832         HC     57      GLU    HB2    832    -0.017300     1.0080   ; qtot -2.034
   833         HC     57      GLU    HB3    833    -0.017300     1.0080   ; qtot -2.051
   834         2C     57      GLU     CG    834     0.013600    12.0100   ; qtot -2.037
   835         HC     57      GLU    HG2    835    -0.042500     1.0080   ; qtot -2.080
   836         HC     57      GLU    HG3    836    -0.042500     1.0080   ; qtot -2.122
   837         CO     57      GLU     CD    837     0.805400    12.0100   ; qtot -1.317
   838         O2     57      GLU    OE1    838    -0.818800    16.0000   ; qtot -2.136
   839         O2     57      GLU    OE2    839    -0.818800    16.0000   ; qtot -2.955
   840          C     57      GLU      C    840     0.536600    12.0100   ; qtot -2.418
   841          O     57      GLU      O    841    -0.581900    16.0000   ; qtot -3.000
   842          N     58      SER      N    842    -0.415700    14.0100   ; qtot -3.416
   843          H     58      SER      H    843     0.271900     1.0080   ; qtot -3.144
   844       XC14     58      SER     CA    844    -0.024900    12.0100   ; qtot -3.169
   845         H1     58      SER     HA    845     0.084300     1.0080   ; qtot -3.084
   846         2C     58      SER     CB    846     0.211700    12.0100   ; qtot -2.873
   847         H1     58      SER    HB2    847     0.035200     1.0080   ; qtot -2.837
   848         H1     58      SER    HB3    848     0.035200     1.0080   ; qtot -2.802
   849         OH     58      SER     OG    849    -0.654600    16.0000   ; qtot -3.457
   850         HO     58      SER     HG    850     0.427500     1.0080   ; qtot -3.029
   851          C     58      SER      C    851     0.597300    12.0100   ; qtot -2.432
   852          O     58      SER      O    852    -0.567900    16.0000   ; qtot -3.000
   853          N     59      ALA      N    853    -0.415700    14.0100   ; qtot -3.416
   854          H     59      ALA      H    854     0.271900     1.0080   ; qtot -3.144
   855        XC2     59      ALA     CA    855     0.033700    12.0100   ; qtot -3.110
   856         H1     59      ALA     HA    856     0.082300     1.0080   ; qtot -3.028
   857         CT     59      ALA     CB    857    -0.182500    12.0100   ; qtot -3.210
   858         HC     59      ALA    HB1    858     0.060300     1.0080   ; qtot -3.150
   859         HC     59      ALA    HB2    859     0.060300     1.0080   ; qtot -3.090
   860         HC     59      ALA    HB3    860     0.060300     1.0080   ; qtot -3.029
   861          C     59      ALA      C    861     0.597300    12.0100   ; qtot -2.432
   862          O     59      ALA      O    862    -0.567900    16.0000   ; qtot -3.000
   863          N     60      GLU      N    863    -0.516300    14.0100   ; qtot -3.516
   864          H     60      GLU      H    864     0.293600     1.0080   ; qtot -3.223
   865        XC0     60      GLU     CA    865     0.039700    12.0100   ; qtot -3.183
   866         H1     60      GLU     HA    866     0.110500     1.0080   ; qtot -3.072
   867         2C     60      GLU     CB    867     0.056000    12.0100   ; qtot -3.016
   868         HC     60      GLU    HB2    868    -0.017300     1.0080   ; qtot -3.034
   869         HC     60      GLU    HB3    869    -0.017300     1.0080   ; qtot -3.051
   870         2C     60      GLU     CG    870     0.013600    12.0100   ; qtot -3.037
   871         HC     60      GLU    HG2    871    -0.042500     1.0080   ; qtot -3.080
   872         HC     60      GLU    HG3    872    -0.042500     1.0080   ; qtot -3.122
   873         CO     60      GLU     CD    873     0.805400    12.0100   ; qtot -2.317
   874         O2     60      GLU    OE1    874    -0.818800    16.0000   ; qtot -3.136
   875         O2     60      GLU    OE2    875    -0.818800    16.0000   ; qtot -3.955
   876          C     60      GLU      C    876     0.536600    12.0100   ; qtot -3.418
   877          O     60      GLU      O    877    -0.581900    16.0000   ; qtot -4.000
   878          N     61      ASN      N    878    -0.415700    14.0100   ; qtot -4.416
   879          H     61      ASN      H    879     0.271900     1.0080   ; qtot -4.144
   880        XC8     61      ASN     CA    880     0.014300    12.0100   ; qtot -4.129
   881         H1     61      ASN     HA    881     0.104800     1.0080   ; qtot -4.025
   882         2C     61      ASN     CB    882    -0.204100    12.0100   ; qtot -4.229
   883         HC     61      ASN    HB2    883     0.079700     1.0080   ; qtot -4.149
   884         HC     61      ASN    HB3    884     0.079700     1.0080   ; qtot -4.069
   885          C     61      ASN     CG    885     0.713000    12.0100   ; qtot -3.356
   886          O     61      ASN    OD1    886    -0.593100    16.0000   ; qtot -3.949
   887          N     61      ASN    ND2    887    -0.919100    14.0100   ; qtot -4.869
   888          H     61      ASN   HD21    888     0.419600     1.0080   ; qtot -4.449
   889          H     61      ASN   HD22    889     0.419600     1.0080   ; qtot -4.029
   890          C     61      ASN      C    890     0.597300    12.0100   ; qtot -3.432
   891          O     61      ASN      O    891    -0.567900    16.0000   ; qtot -4.000
   892          N     62      CYX      N    892    -0.415700    14.0100   ; qtot -4.416
   893          H     62      CYX      H    893     0.271900     1.0080   ; qtot -4.144
   894        XC3     62      CYX     CA    894     0.042900    12.0100   ; qtot -4.101
   895         H1     62      CYX     HA    895     0.076600     1.0080   ; qtot -4.024
   896         2C     62      CYX     CB    896    -0.079000    12.0100   ; qtot -4.103
   897         H1     62      CYX    HB2    897     0.091000     1.0080   ; qtot -4.012
   898         H1     62      CYX    HB3    898     0.091000     1.0080   ; qtot -3.921
   899          S     62      CYX     SG    899    -0.108100    32.0600   ; qtot -4.029
   900          C     62      CYX      C    900     0.597300    12.0100   ; qtot -3.432
   901          O     62      CYX      O    901    -0.567900    16.0000   ; qtot -4.000
   902          N     63      ASP      N    902    -0.516300    14.0100   ; qtot -4.516
   903          H     63      ASP      H    903     0.293600     1.0080   ; qtot -4.223
   904       XC12     63      ASP     CA    904     0.038100    12.0100   ; qtot -4.185
   905         H1     63      ASP     HA    905     0.088000     1.0080   ; qtot -4.097
   906         2C     63      ASP     CB    906    -0.030300    12.0100   ; qtot -4.127
   907         HC     63      ASP    HB2    907    -0.012200     1.0080   ; qtot -4.139
   908         HC     63      ASP    HB3    908    -0.012200     1.0080   ; qtot -4.151
   909         CO     63      ASP     CG    909     0.799400    12.0100   ; qtot -3.352
   910         O2     63      ASP    OD1    910    -0.801400    16.0000   ; qtot -4.153
   911         O2     63      ASP    OD2    911    -0.801400    16.0000   ; qtot -4.955
   912          C     63      ASP      C    912     0.536600    12.0100   ; qtot -4.418
   913          O     63      ASP      O    913    -0.581900    16.0000   ; qtot -5.000
   914          N     64      LYS      N    914    -0.347900    14.0100   ; qtot -5.348
   915          H     64      LYS      H    915     0.274700     1.0080   ; qtot -5.073
   916        XC5     64      LYS     CA    916    -0.240000    12.0100   ; qtot -5.313
   917         H1     64      LYS     HA    917     0.142600     1.0080   ; qtot -5.171
   918         C8     64      LYS     CB    918    -0.009400    12.0100   ; qtot -5.180
   919         HC     64      LYS    HB2    919     0.036200     1.0080   ; qtot -5.144
   920         HC     64      LYS    HB3    920     0.036200     1.0080   ; qtot -5.108
   921         C8     64      LYS     CG    921     0.018700    12.0100   ; qtot -5.089
   922         HC     64      LYS    HG2    922     0.010300     1.0080   ; qtot -5.079
   923         HC     64      LYS    HG3    923     0.010300     1.0080   ; qtot -5.068
   924         C8     64      LYS     CD    924    -0.047900    12.0100   ; qtot -5.116
   925         HC     64      LYS    HD2    925     0.062100     1.0080   ; qtot -5.054
   926         HC     64      LYS    HD3    926     0.062100     1.0080   ; qtot -4.992
   927         C8     64      LYS     CE    927    -0.014300    12.0100   ; qtot -5.006
   928         HP     64      LYS    HE2    928     0.113500     1.0080   ; qtot -4.893
   929         HP     64      LYS    HE3    929     0.113500     1.0080   ; qtot -4.779
   930         N3     64      LYS     NZ    930    -0.385400    14.0100   ; qtot -5.165
   931          H     64      LYS    HZ1    931     0.340000     1.0080   ; qtot -4.825
   932          H     64      LYS    HZ2    932     0.340000     1.0080   ; qtot -4.485
   933          H     64      LYS    HZ3    933     0.340000     1.0080   ; qtot -4.145
   934          C     64      LYS      C    934     0.734100    12.0100   ; qtot -3.411
   935          O     64      LYS      O    935    -0.589400    16.0000   ; qtot -4.000
   936          N     65      SER      N    936    -0.415700    14.0100   ; qtot -4.416
   937          H     65      SER      H    937     0.271900     1.0080   ; qtot -4.144
   938       XC14     65      SER     CA    938    -0.024900    12.0100   ; qtot -4.169
   939         H1     65      SER     HA    939     0.084300     1.0080   ; qtot -4.084
   940         2C     65      SER     CB    940     0.211700    12.0100   ; qtot -3.873
   941         H1     65      SER    HB2    941     0.035200     1.0080   ; qtot -3.837
   942         H1     65      SER    HB3    942     0.035200     1.0080   ; qtot -3.802
   943         OH     65      SER     OG    943    -0.654600    16.0000   ; qtot -4.457
   944         HO     65      SER     HG    944     0.427500     1.0080   ; qtot -4.029
   945          C     65      SER      C    945     0.597300    12.0100   ; qtot -3.432
   946          O     65      SER      O    946    -0.567900    16.0000   ; qtot -4.000
   947          N     66      LEU      N    947    -0.415700    14.0100   ; qtot -4.416
   948          H     66      LEU      H    948     0.271900     1.0080   ; qtot -4.144
   949        XC3     66      LEU     CA    949    -0.051800    12.0100   ; qtot -4.196
   950         H1     66      LEU     HA    950     0.092200     1.0080   ; qtot -4.103
   951         2C     66      LEU     CB    951    -0.110200    12.0100   ; qtot -4.214
   952         HC     66      LEU    HB2    952     0.045700     1.0080   ; qtot -4.168
   953         HC     66      LEU    HB3    953     0.045700     1.0080   ; qtot -4.122
   954         3C     66      LEU     CG    954     0.353100    12.0100   ; qtot -3.769
   955         HC     66      LEU     HG    955    -0.036100     1.0080   ; qtot -3.805
   956         CT     66      LEU    CD1    956    -0.412100    12.0100   ; qtot -4.217
   957         HC     66      LEU   HD11    957     0.100000     1.0080   ; qtot -4.117
   958         HC     66      LEU   HD12    958     0.100000     1.0080   ; qtot -4.017
   959         HC     66      LEU   HD13    959     0.100000     1.0080   ; qtot -3.917
   960         CT     66      LEU    CD2    960    -0.412100    12.0100   ; qtot -4.329
   961         HC     66      LEU   HD21    961     0.100000     1.0080   ; qtot -4.229
   962         HC     66      LEU   HD22    962     0.100000     1.0080   ; qtot -4.129
   963         HC     66      LEU   HD23    963     0.100000     1.0080   ; qtot -4.029
   964          C     66      LEU      C    964     0.597300    12.0100   ; qtot -3.432
   965          O     66      LEU      O    965    -0.567900    16.0000   ; qtot -4.000
   966          N     67      HID      N    966    -0.415700    14.0100   ; qtot -4.416
   967          H     67      HID      H    967     0.271900     1.0080   ; qtot -4.144
   968        XC3     67      HID     CA    968     0.018800    12.0100   ; qtot -4.125
   969         H1     67      HID     HA    969     0.088100     1.0080   ; qtot -4.037
   970         CT     67      HID     CB    970    -0.046200    12.0100   ; qtot -4.083
   971         HC     67      HID    HB2    971     0.040200     1.0080   ; qtot -4.043
   972         HC     67      HID    HB3    972     0.040200     1.0080   ; qtot -4.003
   973         CC     67      HID     CG    973    -0.026600    12.0100   ; qtot -4.029
   974         NA     67      HID    ND1    974    -0.381100    14.0100   ; qtot -4.410
   975          H     67      HID    HD1    975     0.364900     1.0080   ; qtot -4.045
   976         CR     67      HID    CE1    976     0.205700    12.0100   ; qtot -3.840
   977         H5     67      HID    HE1    977     0.139200     1.0080   ; qtot -3.701
   978         NB     67      HID    NE2    978    -0.572700    14.0100   ; qtot -4.273
   979         CV     67      HID    CD2    979     0.129200    12.0100   ; qtot -4.144
   980         H4     67      HID    HD2    980     0.114700     1.0080   ; qtot -4.029
   981          C     67      HID      C    981     0.597300    12.0100   ; qtot -3.432
   982          O     67      HID      O    982    -0.567900    16.0000   ; qtot -4.000
   983          N     68      THR      N    983    -0.415700    14.0100   ; qtot -4.416
   984          H     68      THR      H    984     0.271900     1.0080   ; qtot -4.144
   985       XC13     68      THR     CA    985    -0.038900    12.0100   ; qtot -4.183
   986         H1     68      THR     HA    986     0.100700     1.0080   ; qtot -4.082
   987         3C     68      THR     CB    987     0.365400    12.0100   ; qtot -3.717
   988         H1     68      THR     HB    988     0.004300     1.0080   ; qtot -3.712
   989         CT     68      THR    CG2    989    -0.243800    12.0100   ; qtot -3.956
   990         HC     68      THR   HG21    990     0.064200     1.0080   ; qtot -3.892
   991         HC     68      THR   HG22    991     0.064200     1.0080   ; qtot -3.828
   992         HC     68      THR   HG23    992     0.064200     1.0080   ; qtot -3.763
   993         OH     68      THR    OG1    993    -0.676100    16.0000   ; qtot -4.440
   994         HO     68      THR    HG1    994     0.410200     1.0080   ; qtot -4.029
   995          C     68      THR      C    995     0.597300    12.0100   ; qtot -3.432
   996          O     68      THR      O    996    -0.567900    16.0000   ; qtot -4.000
   997          N     69      LEU      N    997    -0.415700    14.0100   ; qtot -4.416
   998          H     69      LEU      H    998     0.271900     1.0080   ; qtot -4.144
   999        XC3     69      LEU     CA    999    -0.051800    12.0100   ; qtot -4.196
  1000         H1     69      LEU     HA   1000     0.092200     1.0080   ; qtot -4.103
  1001         2C     69      LEU     CB   1001    -0.110200    12.0100   ; qtot -4.214
  1002         HC     69      LEU    HB2   1002     0.045700     1.0080   ; qtot -4.168
  1003         HC     69      LEU    HB3   1003     0.045700     1.0080   ; qtot -4.122
  1004         3C     69      LEU     CG   1004     0.353100    12.0100   ; qtot -3.769
  1005         HC     69      LEU     HG   1005    -0.036100     1.0080   ; qtot -3.805
  1006         CT     69      LEU    CD1   1006    -0.412100    12.0100   ; qtot -4.217
  1007         HC     69      LEU   HD11   1007     0.100000     1.0080   ; qtot -4.117
  1008         HC     69      LEU   HD12   1008     0.100000     1.0080   ; qtot -4.017
  1009         HC     69      LEU   HD13   1009     0.100000     1.0080   ; qtot -3.917
  1010         CT     69      LEU    CD2   1010    -0.412100    12.0100   ; qtot -4.329
  1011         HC     69      LEU   HD21   1011     0.100000     1.0080   ; qtot -4.229
  1012         HC     69      LEU   HD22   1012     0.100000     1.0080   ; qtot -4.129
  1013         HC     69      LEU   HD23   1013     0.100000     1.0080   ; qtot -4.029
  1014          C     69      LEU      C   1014     0.597300    12.0100   ; qtot -3.432
  1015          O     69      LEU      O   1015    -0.567900    16.0000   ; qtot -4.000
  1016          N     70      PHE      N   1016    -0.415700    14.0100   ; qtot -4.416
  1017          H     70      PHE      H   1017     0.271900     1.0080   ; qtot -4.144
  1018        XC3     70      PHE     CA   1018    -0.002400    12.0100   ; qtot -4.146
  1019         H1     70      PHE     HA   1019     0.097800     1.0080   ; qtot -4.048
  1020         CT     70      PHE     CB   1020    -0.034300    12.0100   ; qtot -4.083
  1021         HC     70      PHE    HB2   1021     0.029500     1.0080   ; qtot -4.053
  1022         HC     70      PHE    HB3   1022     0.029500     1.0080   ; qtot -4.024
  1023         CA     70      PHE     CG   1023     0.011800    12.0100   ; qtot -4.012
  1024         CA     70      PHE    CD1   1024    -0.125600    12.0100   ; qtot -4.137
  1025         HA     70      PHE    HD1   1025     0.133000     1.0080   ; qtot -4.004
  1026         CA     70      PHE    CE1   1026    -0.170400    12.0100   ; qtot -4.175
  1027         HA     70      PHE    HE1   1027     0.143000     1.0080   ; qtot -4.032
  1028         CA     70      PHE     CZ   1028    -0.107200    12.0100   ; qtot -4.139
  1029         HA     70      PHE     HZ   1029     0.129700     1.0080   ; qtot -4.009
  1030         CA     70      PHE    CE2   1030    -0.170400    12.0100   ; qtot -4.180
  1031         HA     70      PHE    HE2   1031     0.143000     1.0080   ; qtot -4.037
  1032         CA     70      PHE    CD2   1032    -0.125600    12.0100   ; qtot -4.162
  1033         HA     70      PHE    HD2   1033     0.133000     1.0080   ; qtot -4.029
  1034          C     70      PHE      C   1034     0.597300    12.0100   ; qtot -3.432
  1035          O     70      PHE      O   1035    -0.567900    16.0000   ; qtot -4.000
  1036          N     71      GLY      N   1036    -0.415700    14.0100   ; qtot -4.416
  1037          H     71      GLY      H   1037     0.271900     1.0080   ; qtot -4.144
  1038        XC7     71      GLY     CA   1038    -0.025200    12.0100   ; qtot -4.169
  1039         H1     71      GLY    HA2   1039     0.069800     1.0080   ; qtot -4.099
  1040         H1     71      GLY    HA3   1040     0.069800     1.0080   ; qtot -4.029
  1041          C     71      GLY      C   1041     0.597300    12.0100   ; qtot -3.432
  1042          O     71      GLY      O   1042    -0.567900    16.0000   ; qtot -4.000
  1043          N     72      ASP      N   1043    -0.516300    14.0100   ; qtot -4.516
  1044          H     72      ASP      H   1044     0.293600     1.0080   ; qtot -4.223
  1045       XC12     72      ASP     CA   1045     0.038100    12.0100   ; qtot -4.185
  1046         H1     72      ASP     HA   1046     0.088000     1.0080   ; qtot -4.097
  1047         2C     72      ASP     CB   1047    -0.030300    12.0100   ; qtot -4.127
  1048         HC     72      ASP    HB2   1048    -0.012200     1.0080   ; qtot -4.139
  1049         HC     72      ASP    HB3   1049    -0.012200     1.0080   ; qtot -4.151
  1050         CO     72      ASP     CG   1050     0.799400    12.0100   ; qtot -3.352
  1051         O2     72      ASP    OD1   1051    -0.801400    16.0000   ; qtot -4.153
  1052         O2     72      ASP    OD2   1052    -0.801400    16.0000   ; qtot -4.955
  1053          C     72      ASP      C   1053     0.536600    12.0100   ; qtot -4.418
  1054          O     72      ASP      O   1054    -0.581900    16.0000   ; qtot -5.000
  1055          N     73      LYS      N   1055    -0.347900    14.0100   ; qtot -5.348
  1056          H     73      LYS      H   1056     0.274700     1.0080   ; qtot -5.073
  1057        XC5     73      LYS     CA   1057    -0.240000    12.0100   ; qtot -5.313
  1058         H1     73      LYS     HA   1058     0.142600     1.0080   ; qtot -5.171
  1059         C8     73      LYS     CB   1059    -0.009400    12.0100   ; qtot -5.180
  1060         HC     73      LYS    HB2   1060     0.036200     1.0080   ; qtot -5.144
  1061         HC     73      LYS    HB3   1061     0.036200     1.0080   ; qtot -5.108
  1062         C8     73      LYS     CG   1062     0.018700    12.0100   ; qtot -5.089
  1063         HC     73      LYS    HG2   1063     0.010300     1.0080   ; qtot -5.079
  1064         HC     73      LYS    HG3   1064     0.010300     1.0080   ; qtot -5.068
  1065         C8     73      LYS     CD   1065    -0.047900    12.0100   ; qtot -5.116
  1066         HC     73      LYS    HD2   1066     0.062100     1.0080   ; qtot -5.054
  1067         HC     73      LYS    HD3   1067     0.062100     1.0080   ; qtot -4.992
  1068         C8     73      LYS     CE   1068    -0.014300    12.0100   ; qtot -5.006
  1069         HP     73      LYS    HE2   1069     0.113500     1.0080   ; qtot -4.893
  1070         HP     73      LYS    HE3   1070     0.113500     1.0080   ; qtot -4.779
  1071         N3     73      LYS     NZ   1071    -0.385400    14.0100   ; qtot -5.165
  1072          H     73      LYS    HZ1   1072     0.340000     1.0080   ; qtot -4.825
  1073          H     73      LYS    HZ2   1073     0.340000     1.0080   ; qtot -4.485
  1074          H     73      LYS    HZ3   1074     0.340000     1.0080   ; qtot -4.145
  1075          C     73      LYS      C   1075     0.734100    12.0100   ; qtot -3.411
  1076          O     73      LYS      O   1076    -0.589400    16.0000   ; qtot -4.000
  1077          N     74      LEU      N   1077    -0.415700    14.0100   ; qtot -4.416
  1078          H     74      LEU      H   1078     0.271900     1.0080   ; qtot -4.144
  1079        XC3     74      LEU     CA   1079    -0.051800    12.0100   ; qtot -4.196
  1080         H1     74      LEU     HA   1080     0.092200     1.0080   ; qtot -4.103
  1081         2C     74      LEU     CB   1081    -0.110200    12.0100   ; qtot -4.214
  1082         HC     74      LEU    HB2   1082     0.045700     1.0080   ; qtot -4.168
  1083         HC     74      LEU    HB3   1083     0.045700     1.0080   ; qtot -4.122
  1084         3C     74      LEU     CG   1084     0.353100    12.0100   ; qtot -3.769
  1085         HC     74      LEU     HG   1085    -0.036100     1.0080   ; qtot -3.805
  1086         CT     74      LEU    CD1   1086    -0.412100    12.0100   ; qtot -4.217
  1087         HC     74      LEU   HD11   1087     0.100000     1.0080   ; qtot -4.117
  1088         HC     74      LEU   HD12   1088     0.100000     1.0080   ; qtot -4.017
  1089         HC     74      LEU   HD13   1089     0.100000     1.0080   ; qtot -3.917
  1090         CT     74      LEU    CD2   1090    -0.412100    12.0100   ; qtot -4.329
  1091         HC     74      LEU   HD21   1091     0.100000     1.0080   ; qtot -4.229
  1092         HC     74      LEU   HD22   1092     0.100000     1.0080   ; qtot -4.129
  1093         HC     74      LEU   HD23   1093     0.100000     1.0080   ; qtot -4.029
  1094          C     74      LEU      C   1094     0.597300    12.0100   ; qtot -3.432
  1095          O     74      LEU      O   1095    -0.567900    16.0000   ; qtot -4.000
  1096          N     75      CYX      N   1096    -0.415700    14.0100   ; qtot -4.416
  1097          H     75      CYX      H   1097     0.271900     1.0080   ; qtot -4.144
  1098        XC3     75      CYX     CA   1098     0.042900    12.0100   ; qtot -4.101
  1099         H1     75      CYX     HA   1099     0.076600     1.0080   ; qtot -4.024
  1100         2C     75      CYX     CB   1100    -0.079000    12.0100   ; qtot -4.103
  1101         H1     75      CYX    HB2   1101     0.091000     1.0080   ; qtot -4.012
  1102         H1     75      CYX    HB3   1102     0.091000     1.0080   ; qtot -3.921
  1103          S     75      CYX     SG   1103    -0.108100    32.0600   ; qtot -4.029
  1104          C     75      CYX      C   1104     0.597300    12.0100   ; qtot -3.432
  1105          O     75      CYX      O   1105    -0.567900    16.0000   ; qtot -4.000
  1106          N     76      THR      N   1106    -0.415700    14.0100   ; qtot -4.416
  1107          H     76      THR      H   1107     0.271900     1.0080   ; qtot -4.144
  1108       XC13     76      THR     CA   1108    -0.038900    12.0100   ; qtot -4.183
  1109         H1     76      THR     HA   1109     0.100700     1.0080   ; qtot -4.082
  1110         3C     76      THR     CB   1110     0.365400    12.0100   ; qtot -3.717
  1111         H1     76      THR     HB   1111     0.004300     1.0080   ; qtot -3.712
  1112         CT     76      THR    CG2   1112    -0.243800    12.0100   ; qtot -3.956
  1113         HC     76      THR   HG21   1113     0.064200     1.0080   ; qtot -3.892
  1114         HC     76      THR   HG22   1114     0.064200     1.0080   ; qtot -3.828
  1115         HC     76      THR   HG23   1115     0.064200     1.0080   ; qtot -3.763
  1116         OH     76      THR    OG1   1116    -0.676100    16.0000   ; qtot -4.440
  1117         HO     76      THR    HG1   1117     0.410200     1.0080   ; qtot -4.029
  1118          C     76      THR      C   1118     0.597300    12.0100   ; qtot -3.432
  1119          O     76      THR      O   1119    -0.567900    16.0000   ; qtot -4.000
  1120          N     77      VAL      N   1120    -0.415700    14.0100   ; qtot -4.416
  1121          H     77      VAL      H   1121     0.271900     1.0080   ; qtot -4.144
  1122        XC1     77      VAL     CA   1122    -0.087500    12.0100   ; qtot -4.231
  1123         H1     77      VAL     HA   1123     0.096900     1.0080   ; qtot -4.134
  1124         3C     77      VAL     CB   1124     0.298500    12.0100   ; qtot -3.836
  1125         HC     77      VAL     HB   1125    -0.029700     1.0080   ; qtot -3.866
  1126         CT     77      VAL    CG1   1126    -0.319200    12.0100   ; qtot -4.185
  1127         HC     77      VAL   HG11   1127     0.079100     1.0080   ; qtot -4.106
  1128         HC     77      VAL   HG12   1128     0.079100     1.0080   ; qtot -4.027
  1129         HC     77      VAL   HG13   1129     0.079100     1.0080   ; qtot -3.947
  1130         CT     77      VAL    CG2   1130    -0.319200    12.0100   ; qtot -4.267
  1131         HC     77      VAL   HG21   1131     0.079100     1.0080   ; qtot -4.188
  1132         HC     77      VAL   HG22   1132     0.079100     1.0080   ; qtot -4.108
  1133         HC     77      VAL   HG23   1133     0.079100     1.0080   ; qtot -4.029
  1134          C     77      VAL      C   1134     0.597300    12.0100   ; qtot -3.432
  1135          O     77      VAL      O   1135    -0.567900    16.0000   ; qtot -4.000
  1136          N     78      ALA      N   1136    -0.415700    14.0100   ; qtot -4.416
  1137          H     78      ALA      H   1137     0.271900     1.0080   ; qtot -4.144
  1138        XC2     78      ALA     CA   1138     0.033700    12.0100   ; qtot -4.110
  1139         H1     78      ALA     HA   1139     0.082300     1.0080   ; qtot -4.028
  1140         CT     78      ALA     CB   1140    -0.182500    12.0100   ; qtot -4.210
  1141         HC     78      ALA    HB1   1141     0.060300     1.0080   ; qtot -4.150
  1142         HC     78      ALA    HB2   1142     0.060300     1.0080   ; qtot -4.090
  1143         HC     78      ALA    HB3   1143     0.060300     1.0080   ; qtot -4.029
  1144          C     78      ALA      C   1144     0.597300    12.0100   ; qtot -3.432
  1145          O     78      ALA      O   1145    -0.567900    16.0000   ; qtot -4.000
  1146          N     79      THR      N   1146    -0.415700    14.0100   ; qtot -4.416
  1147          H     79      THR      H   1147     0.271900     1.0080   ; qtot -4.144
  1148       XC13     79      THR     CA   1148    -0.038900    12.0100   ; qtot -4.183
  1149         H1     79      THR     HA   1149     0.100700     1.0080   ; qtot -4.082
  1150         3C     79      THR     CB   1150     0.365400    12.0100   ; qtot -3.717
  1151         H1     79      THR     HB   1151     0.004300     1.0080   ; qtot -3.712
  1152         CT     79      THR    CG2   1152    -0.243800    12.0100   ; qtot -3.956
  1153         HC     79      THR   HG21   1153     0.064200     1.0080   ; qtot -3.892
  1154         HC     79      THR   HG22   1154     0.064200     1.0080   ; qtot -3.828
  1155         HC     79      THR   HG23   1155     0.064200     1.0080   ; qtot -3.763
  1156         OH     79      THR    OG1   1156    -0.676100    16.0000   ; qtot -4.440
  1157         HO     79      THR    HG1   1157     0.410200     1.0080   ; qtot -4.029
  1158          C     79      THR      C   1158     0.597300    12.0100   ; qtot -3.432
  1159          O     79      THR      O   1159    -0.567900    16.0000   ; qtot -4.000
  1160          N     80      LEU      N   1160    -0.415700    14.0100   ; qtot -4.416
  1161          H     80      LEU      H   1161     0.271900     1.0080   ; qtot -4.144
  1162        XC3     80      LEU     CA   1162    -0.051800    12.0100   ; qtot -4.196
  1163         H1     80      LEU     HA   1163     0.092200     1.0080   ; qtot -4.103
  1164         2C     80      LEU     CB   1164    -0.110200    12.0100   ; qtot -4.214
  1165         HC     80      LEU    HB2   1165     0.045700     1.0080   ; qtot -4.168
  1166         HC     80      LEU    HB3   1166     0.045700     1.0080   ; qtot -4.122
  1167         3C     80      LEU     CG   1167     0.353100    12.0100   ; qtot -3.769
  1168         HC     80      LEU     HG   1168    -0.036100     1.0080   ; qtot -3.805
  1169         CT     80      LEU    CD1   1169    -0.412100    12.0100   ; qtot -4.217
  1170         HC     80      LEU   HD11   1170     0.100000     1.0080   ; qtot -4.117
  1171         HC     80      LEU   HD12   1171     0.100000     1.0080   ; qtot -4.017
  1172         HC     80      LEU   HD13   1172     0.100000     1.0080   ; qtot -3.917
  1173         CT     80      LEU    CD2   1173    -0.412100    12.0100   ; qtot -4.329
  1174         HC     80      LEU   HD21   1174     0.100000     1.0080   ; qtot -4.229
  1175         HC     80      LEU   HD22   1175     0.100000     1.0080   ; qtot -4.129
  1176         HC     80      LEU   HD23   1176     0.100000     1.0080   ; qtot -4.029
  1177          C     80      LEU      C   1177     0.597300    12.0100   ; qtot -3.432
  1178          O     80      LEU      O   1178    -0.567900    16.0000   ; qtot -4.000
  1179          N     81      ARG      N   1179    -0.347900    14.0100   ; qtot -4.348
  1180          H     81      ARG      H   1180     0.274700     1.0080   ; qtot -4.073
  1181        XC4     81      ARG     CA   1181    -0.263700    12.0100   ; qtot -4.337
  1182         H1     81      ARG     HA   1182     0.156000     1.0080   ; qtot -4.181
  1183         C8     81      ARG     CB   1183    -0.000700    12.0100   ; qtot -4.182
  1184         HC     81      ARG    HB2   1184     0.032700     1.0080   ; qtot -4.149
  1185         HC     81      ARG    HB3   1185     0.032700     1.0080   ; qtot -4.116
  1186         C8     81      ARG     CG   1186     0.039000    12.0100   ; qtot -4.077
  1187         HC     81      ARG    HG2   1187     0.028500     1.0080   ; qtot -4.049
  1188         HC     81      ARG    HG3   1188     0.028500     1.0080   ; qtot -4.020
  1189         C8     81      ARG     CD   1189     0.048600    12.0100   ; qtot -3.972
  1190         H1     81      ARG    HD2   1190     0.068700     1.0080   ; qtot -3.903
  1191         H1     81      ARG    HD3   1191     0.068700     1.0080   ; qtot -3.834
  1192         N2     81      ARG     NE   1192    -0.529500    14.0100   ; qtot -4.364
  1193          H     81      ARG     HE   1193     0.345600     1.0080   ; qtot -4.018
  1194         CA     81      ARG     CZ   1194     0.807600    12.0100   ; qtot -3.210
  1195         N2     81      ARG    NH1   1195    -0.862700    14.0100   ; qtot -4.073
  1196          H     81      ARG   HH11   1196     0.447800     1.0080   ; qtot -3.625
  1197          H     81      ARG   HH12   1197     0.447800     1.0080   ; qtot -3.178
  1198         N2     81      ARG    NH2   1198    -0.862700    14.0100   ; qtot -4.040
  1199          H     81      ARG   HH21   1199     0.447800     1.0080   ; qtot -3.592
  1200          H     81      ARG   HH22   1200     0.447800     1.0080   ; qtot -3.145
  1201          C     81      ARG      C   1201     0.734100    12.0100   ; qtot -2.411
  1202          O     81      ARG      O   1202    -0.589400    16.0000   ; qtot -3.000
  1203          N     82      GLU      N   1203    -0.516300    14.0100   ; qtot -3.516
  1204          H     82      GLU      H   1204     0.293600     1.0080   ; qtot -3.223
  1205        XC0     82      GLU     CA   1205     0.039700    12.0100   ; qtot -3.183
  1206         H1     82      GLU     HA   1206     0.110500     1.0080   ; qtot -3.072
  1207         2C     82      GLU     CB   1207     0.056000    12.0100   ; qtot -3.016
  1208         HC     82      GLU    HB2   1208    -0.017300     1.0080   ; qtot -3.034
  1209         HC     82      GLU    HB3   1209    -0.017300     1.0080   ; qtot -3.051
  1210         2C     82      GLU     CG   1210     0.013600    12.0100   ; qtot -3.037
  1211         HC     82      GLU    HG2   1211    -0.042500     1.0080   ; qtot -3.080
  1212         HC     82      GLU    HG3   1212    -0.042500     1.0080   ; qtot -3.122
  1213         CO     82      GLU     CD   1213     0.805400    12.0100   ; qtot -2.317
  1214         O2     82      GLU    OE1   1214    -0.818800    16.0000   ; qtot -3.136
  1215         O2     82      GLU    OE2   1215    -0.818800    16.0000   ; qtot -3.955
  1216          C     82      GLU      C   1216     0.536600    12.0100   ; qtot -3.418
  1217          O     82      GLU      O   1217    -0.581900    16.0000   ; qtot -4.000
  1218          N     83      THR      N   1218    -0.415700    14.0100   ; qtot -4.416
  1219          H     83      THR      H   1219     0.271900     1.0080   ; qtot -4.144
  1220       XC13     83      THR     CA   1220    -0.038900    12.0100   ; qtot -4.183
  1221         H1     83      THR     HA   1221     0.100700     1.0080   ; qtot -4.082
  1222         3C     83      THR     CB   1222     0.365400    12.0100   ; qtot -3.717
  1223         H1     83      THR     HB   1223     0.004300     1.0080   ; qtot -3.712
  1224         CT     83      THR    CG2   1224    -0.243800    12.0100   ; qtot -3.956
  1225         HC     83      THR   HG21   1225     0.064200     1.0080   ; qtot -3.892
  1226         HC     83      THR   HG22   1226     0.064200     1.0080   ; qtot -3.828
  1227         HC     83      THR   HG23   1227     0.064200     1.0080   ; qtot -3.763
  1228         OH     83      THR    OG1   1228    -0.676100    16.0000   ; qtot -4.440
  1229         HO     83      THR    HG1   1229     0.410200     1.0080   ; qtot -4.029
  1230          C     83      THR      C   1230     0.597300    12.0100   ; qtot -3.432
  1231          O     83      THR      O   1231    -0.567900    16.0000   ; qtot -4.000
  1232          N     84      TYR      N   1232    -0.415700    14.0100   ; qtot -4.416
  1233          H     84      TYR      H   1233     0.271900     1.0080   ; qtot -4.144
  1234        XC3     84      TYR     CA   1234    -0.001400    12.0100   ; qtot -4.145
  1235         H1     84      TYR     HA   1235     0.087600     1.0080   ; qtot -4.058
  1236         CT     84      TYR     CB   1236    -0.015200    12.0100   ; qtot -4.073
  1237         HC     84      TYR    HB2   1237     0.029500     1.0080   ; qtot -4.043
  1238         HC     84      TYR    HB3   1238     0.029500     1.0080   ; qtot -4.014
  1239         CA     84      TYR     CG   1239    -0.001100    12.0100   ; qtot -4.015
  1240         CA     84      TYR    CD1   1240    -0.190600    12.0100   ; qtot -4.206
  1241         HA     84      TYR    HD1   1241     0.169900     1.0080   ; qtot -4.036
  1242         CA     84      TYR    CE1   1242    -0.234100    12.0100   ; qtot -4.270
  1243         HA     84      TYR    HE1   1243     0.165600     1.0080   ; qtot -4.104
  1244          C     84      TYR     CZ   1244     0.322600    12.0100   ; qtot -3.781
  1245         OH     84      TYR     OH   1245    -0.557900    16.0000   ; qtot -4.339
  1246         HO     84      TYR     HH   1246     0.399200     1.0080   ; qtot -3.940
  1247         CA     84      TYR    CE2   1247    -0.234100    12.0100   ; qtot -4.174
  1248         HA     84      TYR    HE2   1248     0.165600     1.0080   ; qtot -4.009
  1249         CA     84      TYR    CD2   1249    -0.190600    12.0100   ; qtot -4.199
  1250         HA     84      TYR    HD2   1250     0.169900     1.0080   ; qtot -4.029
  1251          C     84      TYR      C   1251     0.597300    12.0100   ; qtot -3.432
  1252          O     84      TYR      O   1252    -0.567900    16.0000   ; qtot -4.000
  1253          N     85      GLY      N   1253    -0.415700    14.0100   ; qtot -4.416
  1254          H     85      GLY      H   1254     0.271900     1.0080   ; qtot -4.144
  1255        XC7     85      GLY     CA   1255    -0.025200    12.0100   ; qtot -4.169
  1256         H1     85      GLY    HA2   1256     0.069800     1.0080   ; qtot -4.099
  1257         H1     85      GLY    HA3   1257     0.069800     1.0080   ; qtot -4.029
  1258          C     85      GLY      C   1258     0.597300    12.0100   ; qtot -3.432
  1259          O     85      GLY      O   1259    -0.567900    16.0000   ; qtot -4.000
  1260          N     86      GLU      N   1260    -0.516300    14.0100   ; qtot -4.516
  1261          H     86      GLU      H   1261     0.293600     1.0080   ; qtot -4.223
  1262        XC0     86      GLU     CA   1262     0.039700    12.0100   ; qtot -4.183
  1263         H1     86      GLU     HA   1263     0.110500     1.0080   ; qtot -4.072
  1264         2C     86      GLU     CB   1264     0.056000    12.0100   ; qtot -4.016
  1265         HC     86      GLU    HB2   1265    -0.017300     1.0080   ; qtot -4.034
  1266         HC     86      GLU    HB3   1266    -0.017300     1.0080   ; qtot -4.051
  1267         2C     86      GLU     CG   1267     0.013600    12.0100   ; qtot -4.037
  1268         HC     86      GLU    HG2   1268    -0.042500     1.0080   ; qtot -4.080
  1269         HC     86      GLU    HG3   1269    -0.042500     1.0080   ; qtot -4.122
  1270         CO     86      GLU     CD   1270     0.805400    12.0100   ; qtot -3.317
  1271         O2     86      GLU    OE1   1271    -0.818800    16.0000   ; qtot -4.136
  1272         O2     86      GLU    OE2   1272    -0.818800    16.0000   ; qtot -4.955
  1273          C     86      GLU      C   1273     0.536600    12.0100   ; qtot -4.418
  1274          O     86      GLU      O   1274    -0.581900    16.0000   ; qtot -5.000
  1275          N     87      MET      N   1275    -0.415700    14.0100   ; qtot -5.416
  1276          H     87      MET      H   1276     0.271900     1.0080   ; qtot -5.144
  1277        XC3     87      MET     CA   1277    -0.023700    12.0100   ; qtot -5.167
  1278         H1     87      MET     HA   1278     0.088000     1.0080   ; qtot -5.079
  1279         2C     87      MET     CB   1279     0.034200    12.0100   ; qtot -5.045
  1280         HC     87      MET    HB2   1280     0.024100     1.0080   ; qtot -5.021
  1281         HC     87      MET    HB3   1281     0.024100     1.0080   ; qtot -4.997
  1282         2C     87      MET     CG   1282     0.001800    12.0100   ; qtot -4.995
  1283         H1     87      MET    HG2   1283     0.044000     1.0080   ; qtot -4.951
  1284         H1     87      MET    HG3   1284     0.044000     1.0080   ; qtot -4.907
  1285          S     87      MET     SD   1285    -0.273700    32.0600   ; qtot -5.181
  1286         CT     87      MET     CE   1286    -0.053600    12.0100   ; qtot -5.235
  1287         H1     87      MET    HE1   1287     0.068400     1.0080   ; qtot -5.166
  1288         H1     87      MET    HE2   1288     0.068400     1.0080   ; qtot -5.098
  1289         H1     87      MET    HE3   1289     0.068400     1.0080   ; qtot -5.029
  1290          C     87      MET      C   1290     0.597300    12.0100   ; qtot -4.432
  1291          O     87      MET      O   1291    -0.567900    16.0000   ; qtot -5.000
  1292          N     88      ALA      N   1292    -0.415700    14.0100   ; qtot -5.416
  1293          H     88      ALA      H   1293     0.271900     1.0080   ; qtot -5.144
  1294        XC2     88      ALA     CA   1294     0.033700    12.0100   ; qtot -5.110
  1295         H1     88      ALA     HA   1295     0.082300     1.0080   ; qtot -5.028
  1296         CT     88      ALA     CB   1296    -0.182500    12.0100   ; qtot -5.210
  1297         HC     88      ALA    HB1   1297     0.060300     1.0080   ; qtot -5.150
  1298         HC     88      ALA    HB2   1298     0.060300     1.0080   ; qtot -5.090
  1299         HC     88      ALA    HB3   1299     0.060300     1.0080   ; qtot -5.029
  1300          C     88      ALA      C   1300     0.597300    12.0100   ; qtot -4.432
  1301          O     88      ALA      O   1301    -0.567900    16.0000   ; qtot -5.000
  1302          N     89      ASP      N   1302    -0.516300    14.0100   ; qtot -5.516
  1303          H     89      ASP      H   1303     0.293600     1.0080   ; qtot -5.223
  1304       XC12     89      ASP     CA   1304     0.038100    12.0100   ; qtot -5.185
  1305         H1     89      ASP     HA   1305     0.088000     1.0080   ; qtot -5.097
  1306         2C     89      ASP     CB   1306    -0.030300    12.0100   ; qtot -5.127
  1307         HC     89      ASP    HB2   1307    -0.012200     1.0080   ; qtot -5.139
  1308         HC     89      ASP    HB3   1308    -0.012200     1.0080   ; qtot -5.151
  1309         CO     89      ASP     CG   1309     0.799400    12.0100   ; qtot -4.352
  1310         O2     89      ASP    OD1   1310    -0.801400    16.0000   ; qtot -5.153
  1311         O2     89      ASP    OD2   1311    -0.801400    16.0000   ; qtot -5.955
  1312          C     89      ASP      C   1312     0.536600    12.0100   ; qtot -5.418
  1313          O     89      ASP      O   1313    -0.581900    16.0000   ; qtot -6.000
  1314          N     90      CYX      N   1314    -0.415700    14.0100   ; qtot -6.416
  1315          H     90      CYX      H   1315     0.271900     1.0080   ; qtot -6.144
  1316        XC3     90      CYX     CA   1316     0.042900    12.0100   ; qtot -6.101
  1317         H1     90      CYX     HA   1317     0.076600     1.0080   ; qtot -6.024
  1318         2C     90      CYX     CB   1318    -0.079000    12.0100   ; qtot -6.103
  1319         H1     90      CYX    HB2   1319     0.091000     1.0080   ; qtot -6.012
  1320         H1     90      CYX    HB3   1320     0.091000     1.0080   ; qtot -5.921
  1321          S     90      CYX     SG   1321    -0.108100    32.0600   ; qtot -6.029
  1322          C     90      CYX      C   1322     0.597300    12.0100   ; qtot -5.432
  1323          O     90      CYX      O   1323    -0.567900    16.0000   ; qtot -6.000
  1324          N     91      CYX      N   1324    -0.415700    14.0100   ; qtot -6.416
  1325          H     91      CYX      H   1325     0.271900     1.0080   ; qtot -6.144
  1326        XC3     91      CYX     CA   1326     0.042900    12.0100   ; qtot -6.101
  1327         H1     91      CYX     HA   1327     0.076600     1.0080   ; qtot -6.024
  1328         2C     91      CYX     CB   1328    -0.079000    12.0100   ; qtot -6.103
  1329         H1     91      CYX    HB2   1329     0.091000     1.0080   ; qtot -6.012
  1330         H1     91      CYX    HB3   1330     0.091000     1.0080   ; qtot -5.921
  1331          S     91      CYX     SG   1331    -0.108100    32.0600   ; qtot -6.029
  1332          C     91      CYX      C   1332     0.597300    12.0100   ; qtot -5.432
  1333          O     91      CYX      O   1333    -0.567900    16.0000   ; qtot -6.000
  1334          N     92      ALA      N   1334    -0.415700    14.0100   ; qtot -6.416
  1335          H     92      ALA      H   1335     0.271900     1.0080   ; qtot -6.144
  1336        XC2     92      ALA     CA   1336     0.033700    12.0100   ; qtot -6.110
  1337         H1     92      ALA     HA   1337     0.082300     1.0080   ; qtot -6.028
  1338         CT     92      ALA     CB   1338    -0.182500    12.0100   ; qtot -6.210
  1339         HC     92      ALA    HB1   1339     0.060300     1.0080   ; qtot -6.150
  1340         HC     92      ALA    HB2   1340     0.060300     1.0080   ; qtot -6.090
  1341         HC     92      ALA    HB3   1341     0.060300     1.0080   ; qtot -6.029
  1342          C     92      ALA      C   1342     0.597300    12.0100   ; qtot -5.432
  1343          O     92      ALA      O   1343    -0.567900    16.0000   ; qtot -6.000
  1344          N     93      LYS      N   1344    -0.347900    14.0100   ; qtot -6.348
  1345          H     93      LYS      H   1345     0.274700     1.0080   ; qtot -6.073
  1346        XC5     93      LYS     CA   1346    -0.240000    12.0100   ; qtot -6.313
  1347         H1     93      LYS     HA   1347     0.142600     1.0080   ; qtot -6.171
  1348         C8     93      LYS     CB   1348    -0.009400    12.0100   ; qtot -6.180
  1349         HC     93      LYS    HB2   1349     0.036200     1.0080   ; qtot -6.144
  1350         HC     93      LYS    HB3   1350     0.036200     1.0080   ; qtot -6.108
  1351         C8     93      LYS     CG   1351     0.018700    12.0100   ; qtot -6.089
  1352         HC     93      LYS    HG2   1352     0.010300     1.0080   ; qtot -6.079
  1353         HC     93      LYS    HG3   1353     0.010300     1.0080   ; qtot -6.068
  1354         C8     93      LYS     CD   1354    -0.047900    12.0100   ; qtot -6.116
  1355         HC     93      LYS    HD2   1355     0.062100     1.0080   ; qtot -6.054
  1356         HC     93      LYS    HD3   1356     0.062100     1.0080   ; qtot -5.992
  1357         C8     93      LYS     CE   1357    -0.014300    12.0100   ; qtot -6.006
  1358         HP     93      LYS    HE2   1358     0.113500     1.0080   ; qtot -5.893
  1359         HP     93      LYS    HE3   1359     0.113500     1.0080   ; qtot -5.779
  1360         N3     93      LYS     NZ   1360    -0.385400    14.0100   ; qtot -6.165
  1361          H     93      LYS    HZ1   1361     0.340000     1.0080   ; qtot -5.825
  1362          H     93      LYS    HZ2   1362     0.340000     1.0080   ; qtot -5.485
  1363          H     93      LYS    HZ3   1363     0.340000     1.0080   ; qtot -5.145
  1364          C     93      LYS      C   1364     0.734100    12.0100   ; qtot -4.411
  1365          O     93      LYS      O   1365    -0.589400    16.0000   ; qtot -5.000
  1366          N     94      GLN      N   1366    -0.415700    14.0100   ; qtot -5.416
  1367          H     94      GLN      H   1367     0.271900     1.0080   ; qtot -5.144
  1368        XC9     94      GLN     CA   1368    -0.003100    12.0100   ; qtot -5.147
  1369         H1     94      GLN     HA   1369     0.085000     1.0080   ; qtot -5.062
  1370         2C     94      GLN     CB   1370    -0.003600    12.0100   ; qtot -5.066
  1371         HC     94      GLN    HB2   1371     0.017100     1.0080   ; qtot -5.048
  1372         HC     94      GLN    HB3   1372     0.017100     1.0080   ; qtot -5.031
  1373         2C     94      GLN     CG   1373    -0.064500    12.0100   ; qtot -5.096
  1374         HC     94      GLN    HG2   1374     0.035200     1.0080   ; qtot -5.061
  1375         HC     94      GLN    HG3   1375     0.035200     1.0080   ; qtot -5.025
  1376          C     94      GLN     CD   1376     0.695100    12.0100   ; qtot -4.330
  1377          O     94      GLN    OE1   1377    -0.608600    16.0000   ; qtot -4.939
  1378          N     94      GLN    NE2   1378    -0.940700    14.0100   ; qtot -5.880
  1379          H     94      GLN   HE21   1379     0.425100     1.0080   ; qtot -5.455
  1380          H     94      GLN   HE22   1380     0.425100     1.0080   ; qtot -5.029
  1381          C     94      GLN      C   1381     0.597300    12.0100   ; qtot -4.432
  1382          O     94      GLN      O   1382    -0.567900    16.0000   ; qtot -5.000
  1383          N     95      GLU      N   1383    -0.516300    14.0100   ; qtot -5.516
  1384          H     95      GLU      H   1384     0.293600     1.0080   ; qtot -5.223
  1385        XC0     95      GLU     CA   1385     0.039700    12.0100   ; qtot -5.183
  1386         H1     95      GLU     HA   1386     0.110500     1.0080   ; qtot -5.073
  1387         2C     95      GLU     CB   1387     0.056000    12.0100   ; qtot -5.017
  1388         HC     95      GLU    HB2   1388    -0.017300     1.0080   ; qtot -5.034
  1389         HC     95      GLU    HB3   1389    -0.017300     1.0080   ; qtot -5.051
  1390         2C     95      GLU     CG   1390     0.013600    12.0100   ; qtot -5.038
  1391         HC     95      GLU    HG2   1391    -0.042500     1.0080   ; qtot -5.080
  1392         HC     95      GLU    HG3   1392    -0.042500     1.0080   ; qtot -5.123
  1393         CO     95      GLU     CD   1393     0.805400    12.0100   ; qtot -4.317
  1394         O2     95      GLU    OE1   1394    -0.818800    16.0000   ; qtot -5.136
  1395         O2     95      GLU    OE2   1395    -0.818800    16.0000   ; qtot -5.955
  1396          C     95      GLU      C   1396     0.536600    12.0100   ; qtot -5.418
  1397          O     95      GLU      O   1397    -0.581900    16.0000   ; qtot -6.000
  1398          N     96      PRO      N   1398    -0.254800    14.0100   ; qtot -6.255
  1399         CT     96      PRO     CD   1399     0.019200    12.0100   ; qtot -6.236
  1400         H1     96      PRO    HD2   1400     0.039100     1.0080   ; qtot -6.197
  1401         H1     96      PRO    HD3   1401     0.039100     1.0080   ; qtot -6.157
  1402         CT     96      PRO     CG   1402     0.018900    12.0100   ; qtot -6.139
  1403         HC     96      PRO    HG2   1403     0.021300     1.0080   ; qtot -6.117
  1404         HC     96      PRO    HG3   1404     0.021300     1.0080   ; qtot -6.096
  1405         CT     96      PRO     CB   1405    -0.007000    12.0100   ; qtot -6.103
  1406         HC     96      PRO    HB2   1406     0.025300     1.0080   ; qtot -6.078
  1407         HC     96      PRO    HB3   1407     0.025300     1.0080   ; qtot -6.052
  1408       XC11     96      PRO     CA   1408    -0.026600    12.0100   ; qtot -6.079
  1409         H1     96      PRO     HA   1409     0.064100     1.0080   ; qtot -6.015
  1410          C     96      PRO      C   1410     0.589600    12.0100   ; qtot -5.425
  1411          O     96      PRO      O   1411    -0.574800    16.0000   ; qtot -6.000
  1412          N     97      GLU      N   1412    -0.516300    14.0100   ; qtot -6.516
  1413          H     97      GLU      H   1413     0.293600     1.0080   ; qtot -6.223
  1414        XC0     97      GLU     CA   1414     0.039700    12.0100   ; qtot -6.183
  1415         H1     97      GLU     HA   1415     0.110500     1.0080   ; qtot -6.073
  1416         2C     97      GLU     CB   1416     0.056000    12.0100   ; qtot -6.017
  1417         HC     97      GLU    HB2   1417    -0.017300     1.0080   ; qtot -6.034
  1418         HC     97      GLU    HB3   1418    -0.017300     1.0080   ; qtot -6.051
  1419         2C     97      GLU     CG   1419     0.013600    12.0100   ; qtot -6.038
  1420         HC     97      GLU    HG2   1420    -0.042500     1.0080   ; qtot -6.080
  1421         HC     97      GLU    HG3   1421    -0.042500     1.0080   ; qtot -6.123
  1422         CO     97      GLU     CD   1422     0.805400    12.0100   ; qtot -5.317
  1423         O2     97      GLU    OE1   1423    -0.818800    16.0000   ; qtot -6.136
  1424         O2     97      GLU    OE2   1424    -0.818800    16.0000   ; qtot -6.955
  1425          C     97      GLU      C   1425     0.536600    12.0100   ; qtot -6.418
  1426          O     97      GLU      O   1426    -0.581900    16.0000   ; qtot -7.000
  1427          N     98      ARG      N   1427    -0.347900    14.0100   ; qtot -7.348
  1428          H     98      ARG      H   1428     0.274700     1.0080   ; qtot -7.073
  1429        XC4     98      ARG     CA   1429    -0.263700    12.0100   ; qtot -7.337
  1430         H1     98      ARG     HA   1430     0.156000     1.0080   ; qtot -7.181
  1431         C8     98      ARG     CB   1431    -0.000700    12.0100   ; qtot -7.182
  1432         HC     98      ARG    HB2   1432     0.032700     1.0080   ; qtot -7.149
  1433         HC     98      ARG    HB3   1433     0.032700     1.0080   ; qtot -7.116
  1434         C8     98      ARG     CG   1434     0.039000    12.0100   ; qtot -7.077
  1435         HC     98      ARG    HG2   1435     0.028500     1.0080   ; qtot -7.049
  1436         HC     98      ARG    HG3   1436     0.028500     1.0080   ; qtot -7.020
  1437         C8     98      ARG     CD   1437     0.048600    12.0100   ; qtot -6.972
  1438         H1     98      ARG    HD2   1438     0.068700     1.0080   ; qtot -6.903
  1439         H1     98      ARG    HD3   1439     0.068700     1.0080   ; qtot -6.834
  1440         N2     98      ARG     NE   1440    -0.529500    14.0100   ; qtot -7.364
  1441          H     98      ARG     HE   1441     0.345600     1.0080   ; qtot -7.018
  1442         CA     98      ARG     CZ   1442     0.807600    12.0100   ; qtot -6.211
  1443         N2     98      ARG    NH1   1443    -0.862700    14.0100   ; qtot -7.073
  1444          H     98      ARG   HH11   1444     0.447800     1.0080   ; qtot -6.625
  1445          H     98      ARG   HH12   1445     0.447800     1.0080   ; qtot -6.178
  1446         N2     98      ARG    NH2   1446    -0.862700    14.0100   ; qtot -7.040
  1447          H     98      ARG   HH21   1447     0.447800     1.0080   ; qtot -6.593
  1448          H     98      ARG   HH22   1448     0.447800     1.0080   ; qtot -6.145
  1449          C     98      ARG      C   1449     0.734100    12.0100   ; qtot -5.411
  1450          O     98      ARG      O   1450    -0.589400    16.0000   ; qtot -6.000
  1451          N     99      ASN      N   1451    -0.415700    14.0100   ; qtot -6.416
  1452          H     99      ASN      H   1452     0.271900     1.0080   ; qtot -6.144
  1453        XC8     99      ASN     CA   1453     0.014300    12.0100   ; qtot -6.130
  1454         H1     99      ASN     HA   1454     0.104800     1.0080   ; qtot -6.025
  1455         2C     99      ASN     CB   1455    -0.204100    12.0100   ; qtot -6.229
  1456         HC     99      ASN    HB2   1456     0.079700     1.0080   ; qtot -6.149
  1457         HC     99      ASN    HB3   1457     0.079700     1.0080   ; qtot -6.069
  1458          C     99      ASN     CG   1458     0.713000    12.0100   ; qtot -5.356
  1459          O     99      ASN    OD1   1459    -0.593100    16.0000   ; qtot -5.950
  1460          N     99      ASN    ND2   1460    -0.919100    14.0100   ; qtot -6.869
  1461          H     99      ASN   HD21   1461     0.419600     1.0080   ; qtot -6.449
  1462          H     99      ASN   HD22   1462     0.419600     1.0080   ; qtot -6.029
  1463          C     99      ASN      C   1463     0.597300    12.0100   ; qtot -5.432
  1464          O     99      ASN      O   1464    -0.567900    16.0000   ; qtot -6.000
  1465          N    100      GLU      N   1465    -0.516300    14.0100   ; qtot -6.516
  1466          H    100      GLU      H   1466     0.293600     1.0080   ; qtot -6.223
  1467        XC0    100      GLU     CA   1467     0.039700    12.0100   ; qtot -6.183
  1468         H1    100      GLU     HA   1468     0.110500     1.0080   ; qtot -6.073
  1469         2C    100      GLU     CB   1469     0.056000    12.0100   ; qtot -6.017
  1470         HC    100      GLU    HB2   1470    -0.017300     1.0080   ; qtot -6.034
  1471         HC    100      GLU    HB3   1471    -0.017300     1.0080   ; qtot -6.051
  1472         2C    100      GLU     CG   1472     0.013600    12.0100   ; qtot -6.038
  1473         HC    100      GLU    HG2   1473    -0.042500     1.0080   ; qtot -6.080
  1474         HC    100      GLU    HG3   1474    -0.042500     1.0080   ; qtot -6.123
  1475         CO    100      GLU     CD   1475     0.805400    12.0100   ; qtot -5.317
  1476         O2    100      GLU    OE1   1476    -0.818800    16.0000   ; qtot -6.136
  1477         O2    100      GLU    OE2   1477    -0.818800    16.0000   ; qtot -6.955
  1478          C    100      GLU      C   1478     0.536600    12.0100   ; qtot -6.418
  1479          O    100      GLU      O   1479    -0.581900    16.0000   ; qtot -7.000
  1480          N    101      CYX      N   1480    -0.415700    14.0100   ; qtot -7.416
  1481          H    101      CYX      H   1481     0.271900     1.0080   ; qtot -7.144
  1482        XC3    101      CYX     CA   1482     0.042900    12.0100   ; qtot -7.101
  1483         H1    101      CYX     HA   1483     0.076600     1.0080   ; qtot -7.024
  1484         2C    101      CYX     CB   1484    -0.079000    12.0100   ; qtot -7.103
  1485         H1    101      CYX    HB2   1485     0.091000     1.0080   ; qtot -7.012
  1486         H1    101      CYX    HB3   1486     0.091000     1.0080   ; qtot -6.921
  1487          S    101      CYX     SG   1487    -0.108100    32.0600   ; qtot -7.029
  1488          C    101      CYX      C   1488     0.597300    12.0100   ; qtot -6.432
  1489          O    101      CYX      O   1489    -0.567900    16.0000   ; qtot -7.000
  1490          N    102      PHE      N   1490    -0.415700    14.0100   ; qtot -7.416
  1491          H    102      PHE      H   1491     0.271900     1.0080   ; qtot -7.144
  1492        XC3    102      PHE     CA   1492    -0.002400    12.0100   ; qtot -7.146
  1493         H1    102      PHE     HA   1493     0.097800     1.0080   ; qtot -7.048
  1494         CT    102      PHE     CB   1494    -0.034300    12.0100   ; qtot -7.083
  1495         HC    102      PHE    HB2   1495     0.029500     1.0080   ; qtot -7.053
  1496         HC    102      PHE    HB3   1496     0.029500     1.0080   ; qtot -7.024
  1497         CA    102      PHE     CG   1497     0.011800    12.0100   ; qtot -7.012
  1498         CA    102      PHE    CD1   1498    -0.125600    12.0100   ; qtot -7.138
  1499         HA    102      PHE    HD1   1499     0.133000     1.0080   ; qtot -7.005
  1500         CA    102      PHE    CE1   1500    -0.170400    12.0100   ; qtot -7.175
  1501         HA    102      PHE    HE1   1501     0.143000     1.0080   ; qtot -7.032
  1502         CA    102      PHE     CZ   1502    -0.107200    12.0100   ; qtot -7.139
  1503         HA    102      PHE     HZ   1503     0.129700     1.0080   ; qtot -7.009
  1504         CA    102      PHE    CE2   1504    -0.170400    12.0100   ; qtot -7.180
  1505         HA    102      PHE    HE2   1505     0.143000     1.0080   ; qtot -7.037
  1506         CA    102      PHE    CD2   1506    -0.125600    12.0100   ; qtot -7.162
  1507         HA    102      PHE    HD2   1507     0.133000     1.0080   ; qtot -7.029
  1508          C    102      PHE      C   1508     0.597300    12.0100   ; qtot -6.432
  1509          O    102      PHE      O   1509    -0.567900    16.0000   ; qtot -7.000
  1510          N    103      LEU      N   1510    -0.415700    14.0100   ; qtot -7.416
  1511          H    103      LEU      H   1511     0.271900     1.0080   ; qtot -7.144
  1512        XC3    103      LEU     CA   1512    -0.051800    12.0100   ; qtot -7.196
  1513         H1    103      LEU     HA   1513     0.092200     1.0080   ; qtot -7.103
  1514         2C    103      LEU     CB   1514    -0.110200    12.0100   ; qtot -7.214
  1515         HC    103      LEU    HB2   1515     0.045700     1.0080   ; qtot -7.168
  1516         HC    103      LEU    HB3   1516     0.045700     1.0080   ; qtot -7.122
  1517         3C    103      LEU     CG   1517     0.353100    12.0100   ; qtot -6.769
  1518         HC    103      LEU     HG   1518    -0.036100     1.0080   ; qtot -6.805
  1519         CT    103      LEU    CD1   1519    -0.412100    12.0100   ; qtot -7.217
  1520         HC    103      LEU   HD11   1520     0.100000     1.0080   ; qtot -7.117
  1521         HC    103      LEU   HD12   1521     0.100000     1.0080   ; qtot -7.017
  1522         HC    103      LEU   HD13   1522     0.100000     1.0080   ; qtot -6.917
  1523         CT    103      LEU    CD2   1523    -0.412100    12.0100   ; qtot -7.329
  1524         HC    103      LEU   HD21   1524     0.100000     1.0080   ; qtot -7.229
  1525         HC    103      LEU   HD22   1525     0.100000     1.0080   ; qtot -7.129
  1526         HC    103      LEU   HD23   1526     0.100000     1.0080   ; qtot -7.029
  1527          C    103      LEU      C   1527     0.597300    12.0100   ; qtot -6.432
  1528          O    103      LEU      O   1528    -0.567900    16.0000   ; qtot -7.000
  1529          N    104      GLN      N   1529    -0.415700    14.0100   ; qtot -7.416
  1530          H    104      GLN      H   1530     0.271900     1.0080   ; qtot -7.144
  1531        XC9    104      GLN     CA   1531    -0.003100    12.0100   ; qtot -7.147
  1532         H1    104      GLN     HA   1532     0.085000     1.0080   ; qtot -7.062
  1533         2C    104      GLN     CB   1533    -0.003600    12.0100   ; qtot -7.066
  1534         HC    104      GLN    HB2   1534     0.017100     1.0080   ; qtot -7.048
  1535         HC    104      GLN    HB3   1535     0.017100     1.0080   ; qtot -7.031
  1536         2C    104      GLN     CG   1536    -0.064500    12.0100   ; qtot -7.096
  1537         HC    104      GLN    HG2   1537     0.035200     1.0080   ; qtot -7.061
  1538         HC    104      GLN    HG3   1538     0.035200     1.0080   ; qtot -7.025
  1539          C    104      GLN     CD   1539     0.695100    12.0100   ; qtot -6.330
  1540          O    104      GLN    OE1   1540    -0.608600    16.0000   ; qtot -6.939
  1541          N    104      GLN    NE2   1541    -0.940700    14.0100   ; qtot -7.880
  1542          H    104      GLN   HE21   1542     0.425100     1.0080   ; qtot -7.455
  1543          H    104      GLN   HE22   1543     0.425100     1.0080   ; qtot -7.029
  1544          C    104      GLN      C   1544     0.597300    12.0100   ; qtot -6.432
  1545          O    104      GLN      O   1545    -0.567900    16.0000   ; qtot -7.000
  1546          N    105      HID      N   1546    -0.415700    14.0100   ; qtot -7.416
  1547          H    105      HID      H   1547     0.271900     1.0080   ; qtot -7.144
  1548        XC3    105      HID     CA   1548     0.018800    12.0100   ; qtot -7.125
  1549         H1    105      HID     HA   1549     0.088100     1.0080   ; qtot -7.037
  1550         CT    105      HID     CB   1550    -0.046200    12.0100   ; qtot -7.083
  1551         HC    105      HID    HB2   1551     0.040200     1.0080   ; qtot -7.043
  1552         HC    105      HID    HB3   1552     0.040200     1.0080   ; qtot -7.003
  1553         CC    105      HID     CG   1553    -0.026600    12.0100   ; qtot -7.029
  1554         NA    105      HID    ND1   1554    -0.381100    14.0100   ; qtot -7.410
  1555          H    105      HID    HD1   1555     0.364900     1.0080   ; qtot -7.046
  1556         CR    105      HID    CE1   1556     0.205700    12.0100   ; qtot -6.840
  1557         H5    105      HID    HE1   1557     0.139200     1.0080   ; qtot -6.701
  1558         NB    105      HID    NE2   1558    -0.572700    14.0100   ; qtot -7.273
  1559         CV    105      HID    CD2   1559     0.129200    12.0100   ; qtot -7.144
  1560         H4    105      HID    HD2   1560     0.114700     1.0080   ; qtot -7.029
  1561          C    105      HID      C   1561     0.597300    12.0100   ; qtot -6.432
  1562          O    105      HID      O   1562    -0.567900    16.0000   ; qtot -7.000
  1563          N    106      LYS      N   1563    -0.347900    14.0100   ; qtot -7.348
  1564          H    106      LYS      H   1564     0.274700     1.0080   ; qtot -7.073
  1565        XC5    106      LYS     CA   1565    -0.240000    12.0100   ; qtot -7.313
  1566         H1    106      LYS     HA   1566     0.142600     1.0080   ; qtot -7.171
  1567         C8    106      LYS     CB   1567    -0.009400    12.0100   ; qtot -7.180
  1568         HC    106      LYS    HB2   1568     0.036200     1.0080   ; qtot -7.144
  1569         HC    106      LYS    HB3   1569     0.036200     1.0080   ; qtot -7.108
  1570         C8    106      LYS     CG   1570     0.018700    12.0100   ; qtot -7.089
  1571         HC    106      LYS    HG2   1571     0.010300     1.0080   ; qtot -7.079
  1572         HC    106      LYS    HG3   1572     0.010300     1.0080   ; qtot -7.068
  1573         C8    106      LYS     CD   1573    -0.047900    12.0100   ; qtot -7.116
  1574         HC    106      LYS    HD2   1574     0.062100     1.0080   ; qtot -7.054
  1575         HC    106      LYS    HD3   1575     0.062100     1.0080   ; qtot -6.992
  1576         C8    106      LYS     CE   1576    -0.014300    12.0100   ; qtot -7.006
  1577         HP    106      LYS    HE2   1577     0.113500     1.0080   ; qtot -6.893
  1578         HP    106      LYS    HE3   1578     0.113500     1.0080   ; qtot -6.779
  1579         N3    106      LYS     NZ   1579    -0.385400    14.0100   ; qtot -7.165
  1580          H    106      LYS    HZ1   1580     0.340000     1.0080   ; qtot -6.825
  1581          H    106      LYS    HZ2   1581     0.340000     1.0080   ; qtot -6.485
  1582          H    106      LYS    HZ3   1582     0.340000     1.0080   ; qtot -6.145
  1583          C    106      LYS      C   1583     0.734100    12.0100   ; qtot -5.411
  1584          O    106      LYS      O   1584    -0.589400    16.0000   ; qtot -6.000
  1585          N    107      ASP      N   1585    -0.516300    14.0100   ; qtot -6.516
  1586          H    107      ASP      H   1586     0.293600     1.0080   ; qtot -6.223
  1587       XC12    107      ASP     CA   1587     0.038100    12.0100   ; qtot -6.185
  1588         H1    107      ASP     HA   1588     0.088000     1.0080   ; qtot -6.097
  1589         2C    107      ASP     CB   1589    -0.030300    12.0100   ; qtot -6.127
  1590         HC    107      ASP    HB2   1590    -0.012200     1.0080   ; qtot -6.139
  1591         HC    107      ASP    HB3   1591    -0.012200     1.0080   ; qtot -6.151
  1592         CO    107      ASP     CG   1592     0.799400    12.0100   ; qtot -5.352
  1593         O2    107      ASP    OD1   1593    -0.801400    16.0000   ; qtot -6.153
  1594         O2    107      ASP    OD2   1594    -0.801400    16.0000   ; qtot -6.955
  1595          C    107      ASP      C   1595     0.536600    12.0100   ; qtot -6.418
  1596          O    107      ASP      O   1596    -0.581900    16.0000   ; qtot -7.000
  1597          N    108      ASP      N   1597    -0.516300    14.0100   ; qtot -7.516
  1598          H    108      ASP      H   1598     0.293600     1.0080   ; qtot -7.223
  1599       XC12    108      ASP     CA   1599     0.038100    12.0100   ; qtot -7.185
  1600         H1    108      ASP     HA   1600     0.088000     1.0080   ; qtot -7.097
  1601         2C    108      ASP     CB   1601    -0.030300    12.0100   ; qtot -7.127
  1602         HC    108      ASP    HB2   1602    -0.012200     1.0080   ; qtot -7.139
  1603         HC    108      ASP    HB3   1603    -0.012200     1.0080   ; qtot -7.151
  1604         CO    108      ASP     CG   1604     0.799400    12.0100   ; qtot -6.352
  1605         O2    108      ASP    OD1   1605    -0.801400    16.0000   ; qtot -7.153
  1606         O2    108      ASP    OD2   1606    -0.801400    16.0000   ; qtot -7.955
  1607          C    108      ASP      C   1607     0.536600    12.0100   ; qtot -7.418
  1608          O    108      ASP      O   1608    -0.581900    16.0000   ; qtot -8.000
  1609          N    109      ASN      N   1609    -0.415700    14.0100   ; qtot -8.416
  1610          H    109      ASN      H   1610     0.271900     1.0080   ; qtot -8.144
  1611        XC8    109      ASN     CA   1611     0.014300    12.0100   ; qtot -8.130
  1612         H1    109      ASN     HA   1612     0.104800     1.0080   ; qtot -8.025
  1613         2C    109      ASN     CB   1613    -0.204100    12.0100   ; qtot -8.229
  1614         HC    109      ASN    HB2   1614     0.079700     1.0080   ; qtot -8.149
  1615         HC    109      ASN    HB3   1615     0.079700     1.0080   ; qtot -8.069
  1616          C    109      ASN     CG   1616     0.713000    12.0100   ; qtot -7.356
  1617          O    109      ASN    OD1   1617    -0.593100    16.0000   ; qtot -7.950
  1618          N    109      ASN    ND2   1618    -0.919100    14.0100   ; qtot -8.869
  1619          H    109      ASN   HD21   1619     0.419600     1.0080   ; qtot -8.449
  1620          H    109      ASN   HD22   1620     0.419600     1.0080   ; qtot -8.029
  1621          C    109      ASN      C   1621     0.597300    12.0100   ; qtot -7.432
  1622          O    109      ASN      O   1622    -0.567900    16.0000   ; qtot -8.000
  1623          N    110      PRO      N   1623    -0.254800    14.0100   ; qtot -8.255
  1624         CT    110      PRO     CD   1624     0.019200    12.0100   ; qtot -8.236
  1625         H1    110      PRO    HD2   1625     0.039100     1.0080   ; qtot -8.197
  1626         H1    110      PRO    HD3   1626     0.039100     1.0080   ; qtot -8.157
  1627         CT    110      PRO     CG   1627     0.018900    12.0100   ; qtot -8.139
  1628         HC    110      PRO    HG2   1628     0.021300     1.0080   ; qtot -8.117
  1629         HC    110      PRO    HG3   1629     0.021300     1.0080   ; qtot -8.096
  1630         CT    110      PRO     CB   1630    -0.007000    12.0100   ; qtot -8.103
  1631         HC    110      PRO    HB2   1631     0.025300     1.0080   ; qtot -8.078
  1632         HC    110      PRO    HB3   1632     0.025300     1.0080   ; qtot -8.052
  1633       XC11    110      PRO     CA   1633    -0.026600    12.0100   ; qtot -8.079
  1634         H1    110      PRO     HA   1634     0.064100     1.0080   ; qtot -8.015
  1635          C    110      PRO      C   1635     0.589600    12.0100   ; qtot -7.425
  1636          O    110      PRO      O   1636    -0.574800    16.0000   ; qtot -8.000
  1637          N    111      ASN      N   1637    -0.415700    14.0100   ; qtot -8.416
  1638          H    111      ASN      H   1638     0.271900     1.0080   ; qtot -8.144
  1639        XC8    111      ASN     CA   1639     0.014300    12.0100   ; qtot -8.130
  1640         H1    111      ASN     HA   1640     0.104800     1.0080   ; qtot -8.025
  1641         2C    111      ASN     CB   1641    -0.204100    12.0100   ; qtot -8.229
  1642         HC    111      ASN    HB2   1642     0.079700     1.0080   ; qtot -8.149
  1643         HC    111      ASN    HB3   1643     0.079700     1.0080   ; qtot -8.069
  1644          C    111      ASN     CG   1644     0.713000    12.0100   ; qtot -7.356
  1645          O    111      ASN    OD1   1645    -0.593100    16.0000   ; qtot -7.950
  1646          N    111      ASN    ND2   1646    -0.919100    14.0100   ; qtot -8.869
  1647          H    111      ASN   HD21   1647     0.419600     1.0080   ; qtot -8.449
  1648          H    111      ASN   HD22   1648     0.419600     1.0080   ; qtot -8.029
  1649          C    111      ASN      C   1649     0.597300    12.0100   ; qtot -7.432
  1650          O    111      ASN      O   1650    -0.567900    16.0000   ; qtot -8.000
  1651          N    112      LEU      N   1651    -0.415700    14.0100   ; qtot -8.416
  1652          H    112      LEU      H   1652     0.271900     1.0080   ; qtot -8.144
  1653        XC3    112      LEU     CA   1653    -0.051800    12.0100   ; qtot -8.196
  1654         H1    112      LEU     HA   1654     0.092200     1.0080   ; qtot -8.103
  1655         2C    112      LEU     CB   1655    -0.110200    12.0100   ; qtot -8.214
  1656         HC    112      LEU    HB2   1656     0.045700     1.0080   ; qtot -8.168
  1657         HC    112      LEU    HB3   1657     0.045700     1.0080   ; qtot -8.122
  1658         3C    112      LEU     CG   1658     0.353100    12.0100   ; qtot -7.769
  1659         HC    112      LEU     HG   1659    -0.036100     1.0080   ; qtot -7.805
  1660         CT    112      LEU    CD1   1660    -0.412100    12.0100   ; qtot -8.217
  1661         HC    112      LEU   HD11   1661     0.100000     1.0080   ; qtot -8.117
  1662         HC    112      LEU   HD12   1662     0.100000     1.0080   ; qtot -8.017
  1663         HC    112      LEU   HD13   1663     0.100000     1.0080   ; qtot -7.917
  1664         CT    112      LEU    CD2   1664    -0.412100    12.0100   ; qtot -8.329
  1665         HC    112      LEU   HD21   1665     0.100000     1.0080   ; qtot -8.229
  1666         HC    112      LEU   HD22   1666     0.100000     1.0080   ; qtot -8.129
  1667         HC    112      LEU   HD23   1667     0.100000     1.0080   ; qtot -8.029
  1668          C    112      LEU      C   1668     0.597300    12.0100   ; qtot -7.432
  1669          O    112      LEU      O   1669    -0.567900    16.0000   ; qtot -8.000
  1670          N    113      PRO      N   1670    -0.254800    14.0100   ; qtot -8.255
  1671         CT    113      PRO     CD   1671     0.019200    12.0100   ; qtot -8.236
  1672         H1    113      PRO    HD2   1672     0.039100     1.0080   ; qtot -8.197
  1673         H1    113      PRO    HD3   1673     0.039100     1.0080   ; qtot -8.157
  1674         CT    113      PRO     CG   1674     0.018900    12.0100   ; qtot -8.139
  1675         HC    113      PRO    HG2   1675     0.021300     1.0080   ; qtot -8.117
  1676         HC    113      PRO    HG3   1676     0.021300     1.0080   ; qtot -8.096
  1677         CT    113      PRO     CB   1677    -0.007000    12.0100   ; qtot -8.103
  1678         HC    113      PRO    HB2   1678     0.025300     1.0080   ; qtot -8.078
  1679         HC    113      PRO    HB3   1679     0.025300     1.0080   ; qtot -8.052
  1680       XC11    113      PRO     CA   1680    -0.026600    12.0100   ; qtot -8.079
  1681         H1    113      PRO     HA   1681     0.064100     1.0080   ; qtot -8.015
  1682          C    113      PRO      C   1682     0.589600    12.0100   ; qtot -7.425
  1683          O    113      PRO      O   1683    -0.574800    16.0000   ; qtot -8.000
  1684          N    114      ARG      N   1684    -0.347900    14.0100   ; qtot -8.348
  1685          H    114      ARG      H   1685     0.274700     1.0080   ; qtot -8.073
  1686        XC4    114      ARG     CA   1686    -0.263700    12.0100   ; qtot -8.337
  1687         H1    114      ARG     HA   1687     0.156000     1.0080   ; qtot -8.181
  1688         C8    114      ARG     CB   1688    -0.000700    12.0100   ; qtot -8.182
  1689         HC    114      ARG    HB2   1689     0.032700     1.0080   ; qtot -8.149
  1690         HC    114      ARG    HB3   1690     0.032700     1.0080   ; qtot -8.116
  1691         C8    114      ARG     CG   1691     0.039000    12.0100   ; qtot -8.077
  1692         HC    114      ARG    HG2   1692     0.028500     1.0080   ; qtot -8.049
  1693         HC    114      ARG    HG3   1693     0.028500     1.0080   ; qtot -8.020
  1694         C8    114      ARG     CD   1694     0.048600    12.0100   ; qtot -7.972
  1695         H1    114      ARG    HD2   1695     0.068700     1.0080   ; qtot -7.903
  1696         H1    114      ARG    HD3   1696     0.068700     1.0080   ; qtot -7.834
  1697         N2    114      ARG     NE   1697    -0.529500    14.0100   ; qtot -8.364
  1698          H    114      ARG     HE   1698     0.345600     1.0080   ; qtot -8.018
  1699         CA    114      ARG     CZ   1699     0.807600    12.0100   ; qtot -7.211
  1700         N2    114      ARG    NH1   1700    -0.862700    14.0100   ; qtot -8.073
  1701          H    114      ARG   HH11   1701     0.447800     1.0080   ; qtot -7.625
  1702          H    114      ARG   HH12   1702     0.447800     1.0080   ; qtot -7.178
  1703         N2    114      ARG    NH2   1703    -0.862700    14.0100   ; qtot -8.040
  1704          H    114      ARG   HH21   1704     0.447800     1.0080   ; qtot -7.593
  1705          H    114      ARG   HH22   1705     0.447800     1.0080   ; qtot -7.145
  1706          C    114      ARG      C   1706     0.734100    12.0100   ; qtot -6.411
  1707          O    114      ARG      O   1707    -0.589400    16.0000   ; qtot -7.000
  1708          N    115      LEU      N   1708    -0.415700    14.0100   ; qtot -7.416
  1709          H    115      LEU      H   1709     0.271900     1.0080   ; qtot -7.144
  1710        XC3    115      LEU     CA   1710    -0.051800    12.0100   ; qtot -7.196
  1711         H1    115      LEU     HA   1711     0.092200     1.0080   ; qtot -7.103
  1712         2C    115      LEU     CB   1712    -0.110200    12.0100   ; qtot -7.214
  1713         HC    115      LEU    HB2   1713     0.045700     1.0080   ; qtot -7.168
  1714         HC    115      LEU    HB3   1714     0.045700     1.0080   ; qtot -7.122
  1715         3C    115      LEU     CG   1715     0.353100    12.0100   ; qtot -6.769
  1716         HC    115      LEU     HG   1716    -0.036100     1.0080   ; qtot -6.805
  1717         CT    115      LEU    CD1   1717    -0.412100    12.0100   ; qtot -7.217
  1718         HC    115      LEU   HD11   1718     0.100000     1.0080   ; qtot -7.117
  1719         HC    115      LEU   HD12   1719     0.100000     1.0080   ; qtot -7.017
  1720         HC    115      LEU   HD13   1720     0.100000     1.0080   ; qtot -6.917
  1721         CT    115      LEU    CD2   1721    -0.412100    12.0100   ; qtot -7.329
  1722         HC    115      LEU   HD21   1722     0.100000     1.0080   ; qtot -7.229
  1723         HC    115      LEU   HD22   1723     0.100000     1.0080   ; qtot -7.129
  1724         HC    115      LEU   HD23   1724     0.100000     1.0080   ; qtot -7.029
  1725          C    115      LEU      C   1725     0.597300    12.0100   ; qtot -6.432
  1726          O    115      LEU      O   1726    -0.567900    16.0000   ; qtot -7.000
  1727          N    116      VAL      N   1727    -0.415700    14.0100   ; qtot -7.416
  1728          H    116      VAL      H   1728     0.271900     1.0080   ; qtot -7.144
  1729        XC1    116      VAL     CA   1729    -0.087500    12.0100   ; qtot -7.231
  1730         H1    116      VAL     HA   1730     0.096900     1.0080   ; qtot -7.134
  1731         3C    116      VAL     CB   1731     0.298500    12.0100   ; qtot -6.836
  1732         HC    116      VAL     HB   1732    -0.029700     1.0080   ; qtot -6.866
  1733         CT    116      VAL    CG1   1733    -0.319200    12.0100   ; qtot -7.185
  1734         HC    116      VAL   HG11   1734     0.079100     1.0080   ; qtot -7.106
  1735         HC    116      VAL   HG12   1735     0.079100     1.0080   ; qtot -7.027
  1736         HC    116      VAL   HG13   1736     0.079100     1.0080   ; qtot -6.948
  1737         CT    116      VAL    CG2   1737    -0.319200    12.0100   ; qtot -7.267
  1738         HC    116      VAL   HG21   1738     0.079100     1.0080   ; qtot -7.188
  1739         HC    116      VAL   HG22   1739     0.079100     1.0080   ; qtot -7.109
  1740         HC    116      VAL   HG23   1740     0.079100     1.0080   ; qtot -7.029
  1741          C    116      VAL      C   1741     0.597300    12.0100   ; qtot -6.432
  1742          O    116      VAL      O   1742    -0.567900    16.0000   ; qtot -7.000
  1743          N    117      ARG      N   1743    -0.347900    14.0100   ; qtot -7.348
  1744          H    117      ARG      H   1744     0.274700     1.0080   ; qtot -7.073
  1745        XC4    117      ARG     CA   1745    -0.263700    12.0100   ; qtot -7.337
  1746         H1    117      ARG     HA   1746     0.156000     1.0080   ; qtot -7.181
  1747         C8    117      ARG     CB   1747    -0.000700    12.0100   ; qtot -7.182
  1748         HC    117      ARG    HB2   1748     0.032700     1.0080   ; qtot -7.149
  1749         HC    117      ARG    HB3   1749     0.032700     1.0080   ; qtot -7.116
  1750         C8    117      ARG     CG   1750     0.039000    12.0100   ; qtot -7.077
  1751         HC    117      ARG    HG2   1751     0.028500     1.0080   ; qtot -7.049
  1752         HC    117      ARG    HG3   1752     0.028500     1.0080   ; qtot -7.020
  1753         C8    117      ARG     CD   1753     0.048600    12.0100   ; qtot -6.972
  1754         H1    117      ARG    HD2   1754     0.068700     1.0080   ; qtot -6.903
  1755         H1    117      ARG    HD3   1755     0.068700     1.0080   ; qtot -6.834
  1756         N2    117      ARG     NE   1756    -0.529500    14.0100   ; qtot -7.364
  1757          H    117      ARG     HE   1757     0.345600     1.0080   ; qtot -7.018
  1758         CA    117      ARG     CZ   1758     0.807600    12.0100   ; qtot -6.211
  1759         N2    117      ARG    NH1   1759    -0.862700    14.0100   ; qtot -7.073
  1760          H    117      ARG   HH11   1760     0.447800     1.0080   ; qtot -6.625
  1761          H    117      ARG   HH12   1761     0.447800     1.0080   ; qtot -6.178
  1762         N2    117      ARG    NH2   1762    -0.862700    14.0100   ; qtot -7.040
  1763          H    117      ARG   HH21   1763     0.447800     1.0080   ; qtot -6.593
  1764          H    117      ARG   HH22   1764     0.447800     1.0080   ; qtot -6.145
  1765          C    117      ARG      C   1765     0.734100    12.0100   ; qtot -5.411
  1766          O    117      ARG      O   1766    -0.589400    16.0000   ; qtot -6.000
  1767          N    118      PRO      N   1767    -0.254800    14.0100   ; qtot -6.255
  1768         CT    118      PRO     CD   1768     0.019200    12.0100   ; qtot -6.236
  1769         H1    118      PRO    HD2   1769     0.039100     1.0080   ; qtot -6.197
  1770         H1    118      PRO    HD3   1770     0.039100     1.0080   ; qtot -6.157
  1771         CT    118      PRO     CG   1771     0.018900    12.0100   ; qtot -6.139
  1772         HC    118      PRO    HG2   1772     0.021300     1.0080   ; qtot -6.117
  1773         HC    118      PRO    HG3   1773     0.021300     1.0080   ; qtot -6.096
  1774         CT    118      PRO     CB   1774    -0.007000    12.0100   ; qtot -6.103
  1775         HC    118      PRO    HB2   1775     0.025300     1.0080   ; qtot -6.078
  1776         HC    118      PRO    HB3   1776     0.025300     1.0080   ; qtot -6.052
  1777       XC11    118      PRO     CA   1777    -0.026600    12.0100   ; qtot -6.079
  1778         H1    118      PRO     HA   1778     0.064100     1.0080   ; qtot -6.015
  1779          C    118      PRO      C   1779     0.589600    12.0100   ; qtot -5.425
  1780          O    118      PRO      O   1780    -0.574800    16.0000   ; qtot -6.000
  1781          N    119      GLU      N   1781    -0.516300    14.0100   ; qtot -6.516
  1782          H    119      GLU      H   1782     0.293600     1.0080   ; qtot -6.223
  1783        XC0    119      GLU     CA   1783     0.039700    12.0100   ; qtot -6.183
  1784         H1    119      GLU     HA   1784     0.110500     1.0080   ; qtot -6.073
  1785         2C    119      GLU     CB   1785     0.056000    12.0100   ; qtot -6.017
  1786         HC    119      GLU    HB2   1786    -0.017300     1.0080   ; qtot -6.034
  1787         HC    119      GLU    HB3   1787    -0.017300     1.0080   ; qtot -6.051
  1788         2C    119      GLU     CG   1788     0.013600    12.0100   ; qtot -6.038
  1789         HC    119      GLU    HG2   1789    -0.042500     1.0080   ; qtot -6.080
  1790         HC    119      GLU    HG3   1790    -0.042500     1.0080   ; qtot -6.123
  1791         CO    119      GLU     CD   1791     0.805400    12.0100   ; qtot -5.317
  1792         O2    119      GLU    OE1   1792    -0.818800    16.0000   ; qtot -6.136
  1793         O2    119      GLU    OE2   1793    -0.818800    16.0000   ; qtot -6.955
  1794          C    119      GLU      C   1794     0.536600    12.0100   ; qtot -6.418
  1795          O    119      GLU      O   1795    -0.581900    16.0000   ; qtot -7.000
  1796          N    120      VAL      N   1796    -0.415700    14.0100   ; qtot -7.416
  1797          H    120      VAL      H   1797     0.271900     1.0080   ; qtot -7.144
  1798        XC1    120      VAL     CA   1798    -0.087500    12.0100   ; qtot -7.231
  1799         H1    120      VAL     HA   1799     0.096900     1.0080   ; qtot -7.134
  1800         3C    120      VAL     CB   1800     0.298500    12.0100   ; qtot -6.836
  1801         HC    120      VAL     HB   1801    -0.029700     1.0080   ; qtot -6.866
  1802         CT    120      VAL    CG1   1802    -0.319200    12.0100   ; qtot -7.185
  1803         HC    120      VAL   HG11   1803     0.079100     1.0080   ; qtot -7.106
  1804         HC    120      VAL   HG12   1804     0.079100     1.0080   ; qtot -7.027
  1805         HC    120      VAL   HG13   1805     0.079100     1.0080   ; qtot -6.948
  1806         CT    120      VAL    CG2   1806    -0.319200    12.0100   ; qtot -7.267
  1807         HC    120      VAL   HG21   1807     0.079100     1.0080   ; qtot -7.188
  1808         HC    120      VAL   HG22   1808     0.079100     1.0080   ; qtot -7.109
  1809         HC    120      VAL   HG23   1809     0.079100     1.0080   ; qtot -7.029
  1810          C    120      VAL      C   1810     0.597300    12.0100   ; qtot -6.432
  1811          O    120      VAL      O   1811    -0.567900    16.0000   ; qtot -7.000
  1812          N    121      ASP      N   1812    -0.516300    14.0100   ; qtot -7.516
  1813          H    121      ASP      H   1813     0.293600     1.0080   ; qtot -7.223
  1814       XC12    121      ASP     CA   1814     0.038100    12.0100   ; qtot -7.185
  1815         H1    121      ASP     HA   1815     0.088000     1.0080   ; qtot -7.097
  1816         2C    121      ASP     CB   1816    -0.030300    12.0100   ; qtot -7.127
  1817         HC    121      ASP    HB2   1817    -0.012200     1.0080   ; qtot -7.139
  1818         HC    121      ASP    HB3   1818    -0.012200     1.0080   ; qtot -7.151
  1819         CO    121      ASP     CG   1819     0.799400    12.0100   ; qtot -6.352
  1820         O2    121      ASP    OD1   1820    -0.801400    16.0000   ; qtot -7.153
  1821         O2    121      ASP    OD2   1821    -0.801400    16.0000   ; qtot -7.955
  1822          C    121      ASP      C   1822     0.536600    12.0100   ; qtot -7.418
  1823          O    121      ASP      O   1823    -0.581900    16.0000   ; qtot -8.000
  1824          N    122      VAL      N   1824    -0.415700    14.0100   ; qtot -8.416
  1825          H    122      VAL      H   1825     0.271900     1.0080   ; qtot -8.144
  1826        XC1    122      VAL     CA   1826    -0.087500    12.0100   ; qtot -8.231
  1827         H1    122      VAL     HA   1827     0.096900     1.0080   ; qtot -8.134
  1828         3C    122      VAL     CB   1828     0.298500    12.0100   ; qtot -7.836
  1829         HC    122      VAL     HB   1829    -0.029700     1.0080   ; qtot -7.866
  1830         CT    122      VAL    CG1   1830    -0.319200    12.0100   ; qtot -8.185
  1831         HC    122      VAL   HG11   1831     0.079100     1.0080   ; qtot -8.106
  1832         HC    122      VAL   HG12   1832     0.079100     1.0080   ; qtot -8.027
  1833         HC    122      VAL   HG13   1833     0.079100     1.0080   ; qtot -7.948
  1834         CT    122      VAL    CG2   1834    -0.319200    12.0100   ; qtot -8.267
  1835         HC    122      VAL   HG21   1835     0.079100     1.0080   ; qtot -8.188
  1836         HC    122      VAL   HG22   1836     0.079100     1.0080   ; qtot -8.109
  1837         HC    122      VAL   HG23   1837     0.079100     1.0080   ; qtot -8.029
  1838          C    122      VAL      C   1838     0.597300    12.0100   ; qtot -7.432
  1839          O    122      VAL      O   1839    -0.567900    16.0000   ; qtot -8.000
  1840          N    123      MET      N   1840    -0.415700    14.0100   ; qtot -8.416
  1841          H    123      MET      H   1841     0.271900     1.0080   ; qtot -8.144
  1842        XC3    123      MET     CA   1842    -0.023700    12.0100   ; qtot -8.168
  1843         H1    123      MET     HA   1843     0.088000     1.0080   ; qtot -8.080
  1844         2C    123      MET     CB   1844     0.034200    12.0100   ; qtot -8.045
  1845         HC    123      MET    HB2   1845     0.024100     1.0080   ; qtot -8.021
  1846         HC    123      MET    HB3   1846     0.024100     1.0080   ; qtot -7.997
  1847         2C    123      MET     CG   1847     0.001800    12.0100   ; qtot -7.995
  1848         H1    123      MET    HG2   1848     0.044000     1.0080   ; qtot -7.951
  1849         H1    123      MET    HG3   1849     0.044000     1.0080   ; qtot -7.907
  1850          S    123      MET     SD   1850    -0.273700    32.0600   ; qtot -8.181
  1851         CT    123      MET     CE   1851    -0.053600    12.0100   ; qtot -8.235
  1852         H1    123      MET    HE1   1852     0.068400     1.0080   ; qtot -8.166
  1853         H1    123      MET    HE2   1853     0.068400     1.0080   ; qtot -8.098
  1854         H1    123      MET    HE3   1854     0.068400     1.0080   ; qtot -8.029
  1855          C    123      MET      C   1855     0.597300    12.0100   ; qtot -7.432
  1856          O    123      MET      O   1856    -0.567900    16.0000   ; qtot -8.000
  1857          N    124      CYX      N   1857    -0.415700    14.0100   ; qtot -8.416
  1858          H    124      CYX      H   1858     0.271900     1.0080   ; qtot -8.144
  1859        XC3    124      CYX     CA   1859     0.042900    12.0100   ; qtot -8.101
  1860         H1    124      CYX     HA   1860     0.076600     1.0080   ; qtot -8.024
  1861         2C    124      CYX     CB   1861    -0.079000    12.0100   ; qtot -8.103
  1862         H1    124      CYX    HB2   1862     0.091000     1.0080   ; qtot -8.012
  1863         H1    124      CYX    HB3   1863     0.091000     1.0080   ; qtot -7.921
  1864          S    124      CYX     SG   1864    -0.108100    32.0600   ; qtot -8.029
  1865          C    124      CYX      C   1865     0.597300    12.0100   ; qtot -7.432
  1866          O    124      CYX      O   1866    -0.567900    16.0000   ; qtot -8.000
  1867          N    125      THR      N   1867    -0.415700    14.0100   ; qtot -8.416
  1868          H    125      THR      H   1868     0.271900     1.0080   ; qtot -8.144
  1869       XC13    125      THR     CA   1869    -0.038900    12.0100   ; qtot -8.183
  1870         H1    125      THR     HA   1870     0.100700     1.0080   ; qtot -8.082
  1871         3C    125      THR     CB   1871     0.365400    12.0100   ; qtot -7.717
  1872         H1    125      THR     HB   1872     0.004300     1.0080   ; qtot -7.712
  1873         CT    125      THR    CG2   1873    -0.243800    12.0100   ; qtot -7.956
  1874         HC    125      THR   HG21   1874     0.064200     1.0080   ; qtot -7.892
  1875         HC    125      THR   HG22   1875     0.064200     1.0080   ; qtot -7.828
  1876         HC    125      THR   HG23   1876     0.064200     1.0080   ; qtot -7.764
  1877         OH    125      THR    OG1   1877    -0.676100    16.0000   ; qtot -8.440
  1878         HO    125      THR    HG1   1878     0.410200     1.0080   ; qtot -8.029
  1879          C    125      THR      C   1879     0.597300    12.0100   ; qtot -7.432
  1880          O    125      THR      O   1880    -0.567900    16.0000   ; qtot -8.000
  1881          N    126      ALA      N   1881    -0.415700    14.0100   ; qtot -8.416
  1882          H    126      ALA      H   1882     0.271900     1.0080   ; qtot -8.144
  1883        XC2    126      ALA     CA   1883     0.033700    12.0100   ; qtot -8.110
  1884         H1    126      ALA     HA   1884     0.082300     1.0080   ; qtot -8.028
  1885         CT    126      ALA     CB   1885    -0.182500    12.0100   ; qtot -8.210
  1886         HC    126      ALA    HB1   1886     0.060300     1.0080   ; qtot -8.150
  1887         HC    126      ALA    HB2   1887     0.060300     1.0080   ; qtot -8.090
  1888         HC    126      ALA    HB3   1888     0.060300     1.0080   ; qtot -8.029
  1889          C    126      ALA      C   1889     0.597300    12.0100   ; qtot -7.432
  1890          O    126      ALA      O   1890    -0.567900    16.0000   ; qtot -8.000
  1891          N    127      PHE      N   1891    -0.415700    14.0100   ; qtot -8.416
  1892          H    127      PHE      H   1892     0.271900     1.0080   ; qtot -8.144
  1893        XC3    127      PHE     CA   1893    -0.002400    12.0100   ; qtot -8.146
  1894         H1    127      PHE     HA   1894     0.097800     1.0080   ; qtot -8.048
  1895         CT    127      PHE     CB   1895    -0.034300    12.0100   ; qtot -8.083
  1896         HC    127      PHE    HB2   1896     0.029500     1.0080   ; qtot -8.053
  1897         HC    127      PHE    HB3   1897     0.029500     1.0080   ; qtot -8.024
  1898         CA    127      PHE     CG   1898     0.011800    12.0100   ; qtot -8.012
  1899         CA    127      PHE    CD1   1899    -0.125600    12.0100   ; qtot -8.138
  1900         HA    127      PHE    HD1   1900     0.133000     1.0080   ; qtot -8.005
  1901         CA    127      PHE    CE1   1901    -0.170400    12.0100   ; qtot -8.175
  1902         HA    127      PHE    HE1   1902     0.143000     1.0080   ; qtot -8.032
  1903         CA    127      PHE     CZ   1903    -0.107200    12.0100   ; qtot -8.139
  1904         HA    127      PHE     HZ   1904     0.129700     1.0080   ; qtot -8.009
  1905         CA    127      PHE    CE2   1905    -0.170400    12.0100   ; qtot -8.180
  1906         HA    127      PHE    HE2   1906     0.143000     1.0080   ; qtot -8.037
  1907         CA    127      PHE    CD2   1907    -0.125600    12.0100   ; qtot -8.162
  1908         HA    127      PHE    HD2   1908     0.133000     1.0080   ; qtot -8.029
  1909          C    127      PHE      C   1909     0.597300    12.0100   ; qtot -7.432
  1910          O    127      PHE      O   1910    -0.567900    16.0000   ; qtot -8.000
  1911          N    128      HID      N   1911    -0.415700    14.0100   ; qtot -8.416
  1912          H    128      HID      H   1912     0.271900     1.0080   ; qtot -8.144
  1913        XC3    128      HID     CA   1913     0.018800    12.0100   ; qtot -8.125
  1914         H1    128      HID     HA   1914     0.088100     1.0080   ; qtot -8.037
  1915         CT    128      HID     CB   1915    -0.046200    12.0100   ; qtot -8.083
  1916         HC    128      HID    HB2   1916     0.040200     1.0080   ; qtot -8.043
  1917         HC    128      HID    HB3   1917     0.040200     1.0080   ; qtot -8.003
  1918         CC    128      HID     CG   1918    -0.026600    12.0100   ; qtot -8.029
  1919         NA    128      HID    ND1   1919    -0.381100    14.0100   ; qtot -8.410
  1920          H    128      HID    HD1   1920     0.364900     1.0080   ; qtot -8.046
  1921         CR    128      HID    CE1   1921     0.205700    12.0100   ; qtot -7.840
  1922         H5    128      HID    HE1   1922     0.139200     1.0080   ; qtot -7.701
  1923         NB    128      HID    NE2   1923    -0.572700    14.0100   ; qtot -8.273
  1924         CV    128      HID    CD2   1924     0.129200    12.0100   ; qtot -8.144
  1925         H4    128      HID    HD2   1925     0.114700     1.0080   ; qtot -8.029
  1926          C    128      HID      C   1926     0.597300    12.0100   ; qtot -7.432
  1927          O    128      HID      O   1927    -0.567900    16.0000   ; qtot -8.000
  1928          N    129      ASP      N   1928    -0.516300    14.0100   ; qtot -8.516
  1929          H    129      ASP      H   1929     0.293600     1.0080   ; qtot -8.223
  1930       XC12    129      ASP     CA   1930     0.038100    12.0100   ; qtot -8.185
  1931         H1    129      ASP     HA   1931     0.088000     1.0080   ; qtot -8.097
  1932         2C    129      ASP     CB   1932    -0.030300    12.0100   ; qtot -8.127
  1933         HC    129      ASP    HB2   1933    -0.012200     1.0080   ; qtot -8.139
  1934         HC    129      ASP    HB3   1934    -0.012200     1.0080   ; qtot -8.151
  1935         CO    129      ASP     CG   1935     0.799400    12.0100   ; qtot -7.352
  1936         O2    129      ASP    OD1   1936    -0.801400    16.0000   ; qtot -8.153
  1937         O2    129      ASP    OD2   1937    -0.801400    16.0000   ; qtot -8.955
  1938          C    129      ASP      C   1938     0.536600    12.0100   ; qtot -8.418
  1939          O    129      ASP      O   1939    -0.581900    16.0000   ; qtot -9.000
  1940          N    130      ASN      N   1940    -0.415700    14.0100   ; qtot -9.416
  1941          H    130      ASN      H   1941     0.271900     1.0080   ; qtot -9.144
  1942        XC8    130      ASN     CA   1942     0.014300    12.0100   ; qtot -9.130
  1943         H1    130      ASN     HA   1943     0.104800     1.0080   ; qtot -9.025
  1944         2C    130      ASN     CB   1944    -0.204100    12.0100   ; qtot -9.229
  1945         HC    130      ASN    HB2   1945     0.079700     1.0080   ; qtot -9.149
  1946         HC    130      ASN    HB3   1946     0.079700     1.0080   ; qtot -9.069
  1947          C    130      ASN     CG   1947     0.713000    12.0100   ; qtot -8.356
  1948          O    130      ASN    OD1   1948    -0.593100    16.0000   ; qtot -8.950
  1949          N    130      ASN    ND2   1949    -0.919100    14.0100   ; qtot -9.869
  1950          H    130      ASN   HD21   1950     0.419600     1.0080   ; qtot -9.449
  1951          H    130      ASN   HD22   1951     0.419600     1.0080   ; qtot -9.029
  1952          C    130      ASN      C   1952     0.597300    12.0100   ; qtot -8.432
  1953          O    130      ASN      O   1953    -0.567900    16.0000   ; qtot -9.000
  1954          N    131      GLU      N   1954    -0.516300    14.0100   ; qtot -9.516
  1955          H    131      GLU      H   1955     0.293600     1.0080   ; qtot -9.223
  1956        XC0    131      GLU     CA   1956     0.039700    12.0100   ; qtot -9.183
  1957         H1    131      GLU     HA   1957     0.110500     1.0080   ; qtot -9.073
  1958         2C    131      GLU     CB   1958     0.056000    12.0100   ; qtot -9.017
  1959         HC    131      GLU    HB2   1959    -0.017300     1.0080   ; qtot -9.034
  1960         HC    131      GLU    HB3   1960    -0.017300     1.0080   ; qtot -9.051
  1961         2C    131      GLU     CG   1961     0.013600    12.0100   ; qtot -9.038
  1962         HC    131      GLU    HG2   1962    -0.042500     1.0080   ; qtot -9.080
  1963         HC    131      GLU    HG3   1963    -0.042500     1.0080   ; qtot -9.123
  1964         CO    131      GLU     CD   1964     0.805400    12.0100   ; qtot -8.317
  1965         O2    131      GLU    OE1   1965    -0.818800    16.0000   ; qtot -9.136
  1966         O2    131      GLU    OE2   1966    -0.818800    16.0000   ; qtot -9.955
  1967          C    131      GLU      C   1967     0.536600    12.0100   ; qtot -9.418
  1968          O    131      GLU      O   1968    -0.581900    16.0000   ; qtot -10.000
  1969          N    132      GLU      N   1969    -0.516300    14.0100   ; qtot -10.516
  1970          H    132      GLU      H   1970     0.293600     1.0080   ; qtot -10.223
  1971        XC0    132      GLU     CA   1971     0.039700    12.0100   ; qtot -10.183
  1972         H1    132      GLU     HA   1972     0.110500     1.0080   ; qtot -10.073
  1973         2C    132      GLU     CB   1973     0.056000    12.0100   ; qtot -10.017
  1974         HC    132      GLU    HB2   1974    -0.017300     1.0080   ; qtot -10.034
  1975         HC    132      GLU    HB3   1975    -0.017300     1.0080   ; qtot -10.051
  1976         2C    132      GLU     CG   1976     0.013600    12.0100   ; qtot -10.038
  1977         HC    132      GLU    HG2   1977    -0.042500     1.0080   ; qtot -10.080
  1978         HC    132      GLU    HG3   1978    -0.042500     1.0080   ; qtot -10.123
  1979         CO    132      GLU     CD   1979     0.805400    12.0100   ; qtot -9.317
  1980         O2    132      GLU    OE1   1980    -0.818800    16.0000   ; qtot -10.136
  1981         O2    132      GLU    OE2   1981    -0.818800    16.0000   ; qtot -10.955
  1982          C    132      GLU      C   1982     0.536600    12.0100   ; qtot -10.418
  1983          O    132      GLU      O   1983    -0.581900    16.0000   ; qtot -11.000
  1984          N    133      THR      N   1984    -0.415700    14.0100   ; qtot -11.416
  1985          H    133      THR      H   1985     0.271900     1.0080   ; qtot -11.144
  1986       XC13    133      THR     CA   1986    -0.038900    12.0100   ; qtot -11.183
  1987         H1    133      THR     HA   1987     0.100700     1.0080   ; qtot -11.082
  1988         3C    133      THR     CB   1988     0.365400    12.0100   ; qtot -10.717
  1989         H1    133      THR     HB   1989     0.004300     1.0080   ; qtot -10.712
  1990         CT    133      THR    CG2   1990    -0.243800    12.0100   ; qtot -10.956
  1991         HC    133      THR   HG21   1991     0.064200     1.0080   ; qtot -10.892
  1992         HC    133      THR   HG22   1992     0.064200     1.0080   ; qtot -10.828
  1993         HC    133      THR   HG23   1993     0.064200     1.0080   ; qtot -10.764
  1994         OH    133      THR    OG1   1994    -0.676100    16.0000   ; qtot -11.440
  1995         HO    133      THR    HG1   1995     0.410200     1.0080   ; qtot -11.029
  1996          C    133      THR      C   1996     0.597300    12.0100   ; qtot -10.432
  1997          O    133      THR      O   1997    -0.567900    16.0000   ; qtot -11.000
  1998          N    134      PHE      N   1998    -0.415700    14.0100   ; qtot -11.416
  1999          H    134      PHE      H   1999     0.271900     1.0080   ; qtot -11.144
  2000        XC3    134      PHE     CA   2000    -0.002400    12.0100   ; qtot -11.146
  2001         H1    134      PHE     HA   2001     0.097800     1.0080   ; qtot -11.048
  2002         CT    134      PHE     CB   2002    -0.034300    12.0100   ; qtot -11.083
  2003         HC    134      PHE    HB2   2003     0.029500     1.0080   ; qtot -11.053
  2004         HC    134      PHE    HB3   2004     0.029500     1.0080   ; qtot -11.024
  2005         CA    134      PHE     CG   2005     0.011800    12.0100   ; qtot -11.012
  2006         CA    134      PHE    CD1   2006    -0.125600    12.0100   ; qtot -11.138
  2007         HA    134      PHE    HD1   2007     0.133000     1.0080   ; qtot -11.005
  2008         CA    134      PHE    CE1   2008    -0.170400    12.0100   ; qtot -11.175
  2009         HA    134      PHE    HE1   2009     0.143000     1.0080   ; qtot -11.032
  2010         CA    134      PHE     CZ   2010    -0.107200    12.0100   ; qtot -11.139
  2011         HA    134      PHE     HZ   2011     0.129700     1.0080   ; qtot -11.009
  2012         CA    134      PHE    CE2   2012    -0.170400    12.0100   ; qtot -11.180
  2013         HA    134      PHE    HE2   2013     0.143000     1.0080   ; qtot -11.037
  2014         CA    134      PHE    CD2   2014    -0.125600    12.0100   ; qtot -11.162
  2015         HA    134      PHE    HD2   2015     0.133000     1.0080   ; qtot -11.029
  2016          C    134      PHE      C   2016     0.597300    12.0100   ; qtot -10.432
  2017          O    134      PHE      O   2017    -0.567900    16.0000   ; qtot -11.000
  2018          N    135      LEU      N   2018    -0.415700    14.0100   ; qtot -11.416
  2019          H    135      LEU      H   2019     0.271900     1.0080   ; qtot -11.144
  2020        XC3    135      LEU     CA   2020    -0.051800    12.0100   ; qtot -11.196
  2021         H1    135      LEU     HA   2021     0.092200     1.0080   ; qtot -11.103
  2022         2C    135      LEU     CB   2022    -0.110200    12.0100   ; qtot -11.214
  2023         HC    135      LEU    HB2   2023     0.045700     1.0080   ; qtot -11.168
  2024         HC    135      LEU    HB3   2024     0.045700     1.0080   ; qtot -11.122
  2025         3C    135      LEU     CG   2025     0.353100    12.0100   ; qtot -10.769
  2026         HC    135      LEU     HG   2026    -0.036100     1.0080   ; qtot -10.805
  2027         CT    135      LEU    CD1   2027    -0.412100    12.0100   ; qtot -11.217
  2028         HC    135      LEU   HD11   2028     0.100000     1.0080   ; qtot -11.117
  2029         HC    135      LEU   HD12   2029     0.100000     1.0080   ; qtot -11.017
  2030         HC    135      LEU   HD13   2030     0.100000     1.0080   ; qtot -10.917
  2031         CT    135      LEU    CD2   2031    -0.412100    12.0100   ; qtot -11.329
  2032         HC    135      LEU   HD21   2032     0.100000     1.0080   ; qtot -11.229
  2033         HC    135      LEU   HD22   2033     0.100000     1.0080   ; qtot -11.129
  2034         HC    135      LEU   HD23   2034     0.100000     1.0080   ; qtot -11.029
  2035          C    135      LEU      C   2035     0.597300    12.0100   ; qtot -10.432
  2036          O    135      LEU      O   2036    -0.567900    16.0000   ; qtot -11.000
  2037          N    136      LYS      N   2037    -0.347900    14.0100   ; qtot -11.348
  2038          H    136      LYS      H   2038     0.274700     1.0080   ; qtot -11.073
  2039        XC5    136      LYS     CA   2039    -0.240000    12.0100   ; qtot -11.313
  2040         H1    136      LYS     HA   2040     0.142600     1.0080   ; qtot -11.171
  2041         C8    136      LYS     CB   2041    -0.009400    12.0100   ; qtot -11.180
  2042         HC    136      LYS    HB2   2042     0.036200     1.0080   ; qtot -11.144
  2043         HC    136      LYS    HB3   2043     0.036200     1.0080   ; qtot -11.108
  2044         C8    136      LYS     CG   2044     0.018700    12.0100   ; qtot -11.089
  2045         HC    136      LYS    HG2   2045     0.010300     1.0080   ; qtot -11.079
  2046         HC    136      LYS    HG3   2046     0.010300     1.0080   ; qtot -11.068
  2047         C8    136      LYS     CD   2047    -0.047900    12.0100   ; qtot -11.116
  2048         HC    136      LYS    HD2   2048     0.062100     1.0080   ; qtot -11.054
  2049         HC    136      LYS    HD3   2049     0.062100     1.0080   ; qtot -10.992
  2050         C8    136      LYS     CE   2050    -0.014300    12.0100   ; qtot -11.006
  2051         HP    136      LYS    HE2   2051     0.113500     1.0080   ; qtot -10.893
  2052         HP    136      LYS    HE3   2052     0.113500     1.0080   ; qtot -10.779
  2053         N3    136      LYS     NZ   2053    -0.385400    14.0100   ; qtot -11.165
  2054          H    136      LYS    HZ1   2054     0.340000     1.0080   ; qtot -10.825
  2055          H    136      LYS    HZ2   2055     0.340000     1.0080   ; qtot -10.485
  2056          H    136      LYS    HZ3   2056     0.340000     1.0080   ; qtot -10.145
  2057          C    136      LYS      C   2057     0.734100    12.0100   ; qtot -9.411
  2058          O    136      LYS      O   2058    -0.589400    16.0000   ; qtot -10.000
  2059          N    137      LYS      N   2059    -0.347900    14.0100   ; qtot -10.348
  2060          H    137      LYS      H   2060     0.274700     1.0080   ; qtot -10.073
  2061        XC5    137      LYS     CA   2061    -0.240000    12.0100   ; qtot -10.313
  2062         H1    137      LYS     HA   2062     0.142600     1.0080   ; qtot -10.171
  2063         C8    137      LYS     CB   2063    -0.009400    12.0100   ; qtot -10.180
  2064         HC    137      LYS    HB2   2064     0.036200     1.0080   ; qtot -10.144
  2065         HC    137      LYS    HB3   2065     0.036200     1.0080   ; qtot -10.108
  2066         C8    137      LYS     CG   2066     0.018700    12.0100   ; qtot -10.089
  2067         HC    137      LYS    HG2   2067     0.010300     1.0080   ; qtot -10.079
  2068         HC    137      LYS    HG3   2068     0.010300     1.0080   ; qtot -10.068
  2069         C8    137      LYS     CD   2069    -0.047900    12.0100   ; qtot -10.116
  2070         HC    137      LYS    HD2   2070     0.062100     1.0080   ; qtot -10.054
  2071         HC    137      LYS    HD3   2071     0.062100     1.0080   ; qtot -9.992
  2072         C8    137      LYS     CE   2072    -0.014300    12.0100   ; qtot -10.006
  2073         HP    137      LYS    HE2   2073     0.113500     1.0080   ; qtot -9.893
  2074         HP    137      LYS    HE3   2074     0.113500     1.0080   ; qtot -9.779
  2075         N3    137      LYS     NZ   2075    -0.385400    14.0100   ; qtot -10.165
  2076          H    137      LYS    HZ1   2076     0.340000     1.0080   ; qtot -9.825
  2077          H    137      LYS    HZ2   2077     0.340000     1.0080   ; qtot -9.485
  2078          H    137      LYS    HZ3   2078     0.340000     1.0080   ; qtot -9.145
  2079          C    137      LYS      C   2079     0.734100    12.0100   ; qtot -8.411
  2080          O    137      LYS      O   2080    -0.589400    16.0000   ; qtot -9.000
  2081          N    138      TYR      N   2081    -0.415700    14.0100   ; qtot -9.416
  2082          H    138      TYR      H   2082     0.271900     1.0080   ; qtot -9.144
  2083        XC3    138      TYR     CA   2083    -0.001400    12.0100   ; qtot -9.145
  2084         H1    138      TYR     HA   2084     0.087600     1.0080   ; qtot -9.058
  2085         CT    138      TYR     CB   2085    -0.015200    12.0100   ; qtot -9.073
  2086         HC    138      TYR    HB2   2086     0.029500     1.0080   ; qtot -9.043
  2087         HC    138      TYR    HB3   2087     0.029500     1.0080   ; qtot -9.014
  2088         CA    138      TYR     CG   2088    -0.001100    12.0100   ; qtot -9.015
  2089         CA    138      TYR    CD1   2089    -0.190600    12.0100   ; qtot -9.206
  2090         HA    138      TYR    HD1   2090     0.169900     1.0080   ; qtot -9.036
  2091         CA    138      TYR    CE1   2091    -0.234100    12.0100   ; qtot -9.270
  2092         HA    138      TYR    HE1   2092     0.165600     1.0080   ; qtot -9.104
  2093          C    138      TYR     CZ   2093     0.322600    12.0100   ; qtot -8.782
  2094         OH    138      TYR     OH   2094    -0.557900    16.0000   ; qtot -9.339
  2095         HO    138      TYR     HH   2095     0.399200     1.0080   ; qtot -8.940
  2096         CA    138      TYR    CE2   2096    -0.234100    12.0100   ; qtot -9.174
  2097         HA    138      TYR    HE2   2097     0.165600     1.0080   ; qtot -9.009
  2098         CA    138      TYR    CD2   2098    -0.190600    12.0100   ; qtot -9.199
  2099         HA    138      TYR    HD2   2099     0.169900     1.0080   ; qtot -9.029
  2100          C    138      TYR      C   2100     0.597300    12.0100   ; qtot -8.432
  2101          O    138      TYR      O   2101    -0.567900    16.0000   ; qtot -9.000
  2102          N    139      LEU      N   2102    -0.415700    14.0100   ; qtot -9.416
  2103          H    139      LEU      H   2103     0.271900     1.0080   ; qtot -9.144
  2104        XC3    139      LEU     CA   2104    -0.051800    12.0100   ; qtot -9.196
  2105         H1    139      LEU     HA   2105     0.092200     1.0080   ; qtot -9.103
  2106         2C    139      LEU     CB   2106    -0.110200    12.0100   ; qtot -9.214
  2107         HC    139      LEU    HB2   2107     0.045700     1.0080   ; qtot -9.168
  2108         HC    139      LEU    HB3   2108     0.045700     1.0080   ; qtot -9.122
  2109         3C    139      LEU     CG   2109     0.353100    12.0100   ; qtot -8.769
  2110         HC    139      LEU     HG   2110    -0.036100     1.0080   ; qtot -8.805
  2111         CT    139      LEU    CD1   2111    -0.412100    12.0100   ; qtot -9.217
  2112         HC    139      LEU   HD11   2112     0.100000     1.0080   ; qtot -9.117
  2113         HC    139      LEU   HD12   2113     0.100000     1.0080   ; qtot -9.017
  2114         HC    139      LEU   HD13   2114     0.100000     1.0080   ; qtot -8.917
  2115         CT    139      LEU    CD2   2115    -0.412100    12.0100   ; qtot -9.329
  2116         HC    139      LEU   HD21   2116     0.100000     1.0080   ; qtot -9.229
  2117         HC    139      LEU   HD22   2117     0.100000     1.0080   ; qtot -9.129
  2118         HC    139      LEU   HD23   2118     0.100000     1.0080   ; qtot -9.029
  2119          C    139      LEU      C   2119     0.597300    12.0100   ; qtot -8.432
  2120          O    139      LEU      O   2120    -0.567900    16.0000   ; qtot -9.000
  2121          N    140      TYR      N   2121    -0.415700    14.0100   ; qtot -9.416
  2122          H    140      TYR      H   2122     0.271900     1.0080   ; qtot -9.144
  2123        XC3    140      TYR     CA   2123    -0.001400    12.0100   ; qtot -9.145
  2124         H1    140      TYR     HA   2124     0.087600     1.0080   ; qtot -9.058
  2125         CT    140      TYR     CB   2125    -0.015200    12.0100   ; qtot -9.073
  2126         HC    140      TYR    HB2   2126     0.029500     1.0080   ; qtot -9.043
  2127         HC    140      TYR    HB3   2127     0.029500     1.0080   ; qtot -9.014
  2128         CA    140      TYR     CG   2128    -0.001100    12.0100   ; qtot -9.015
  2129         CA    140      TYR    CD1   2129    -0.190600    12.0100   ; qtot -9.206
  2130         HA    140      TYR    HD1   2130     0.169900     1.0080   ; qtot -9.036
  2131         CA    140      TYR    CE1   2131    -0.234100    12.0100   ; qtot -9.270
  2132         HA    140      TYR    HE1   2132     0.165600     1.0080   ; qtot -9.104
  2133          C    140      TYR     CZ   2133     0.322600    12.0100   ; qtot -8.782
  2134         OH    140      TYR     OH   2134    -0.557900    16.0000   ; qtot -9.339
  2135         HO    140      TYR     HH   2135     0.399200     1.0080   ; qtot -8.940
  2136         CA    140      TYR    CE2   2136    -0.234100    12.0100   ; qtot -9.174
  2137         HA    140      TYR    HE2   2137     0.165600     1.0080   ; qtot -9.009
  2138         CA    140      TYR    CD2   2138    -0.190600    12.0100   ; qtot -9.199
  2139         HA    140      TYR    HD2   2139     0.169900     1.0080   ; qtot -9.029
  2140          C    140      TYR      C   2140     0.597300    12.0100   ; qtot -8.432
  2141          O    140      TYR      O   2141    -0.567900    16.0000   ; qtot -9.000
  2142          N    141      GLU      N   2142    -0.516300    14.0100   ; qtot -9.516
  2143          H    141      GLU      H   2143     0.293600     1.0080   ; qtot -9.223
  2144        XC0    141      GLU     CA   2144     0.039700    12.0100   ; qtot -9.183
  2145         H1    141      GLU     HA   2145     0.110500     1.0080   ; qtot -9.073
  2146         2C    141      GLU     CB   2146     0.056000    12.0100   ; qtot -9.017
  2147         HC    141      GLU    HB2   2147    -0.017300     1.0080   ; qtot -9.034
  2148         HC    141      GLU    HB3   2148    -0.017300     1.0080   ; qtot -9.051
  2149         2C    141      GLU     CG   2149     0.013600    12.0100   ; qtot -9.038
  2150         HC    141      GLU    HG2   2150    -0.042500     1.0080   ; qtot -9.080
  2151         HC    141      GLU    HG3   2151    -0.042500     1.0080   ; qtot -9.123
  2152         CO    141      GLU     CD   2152     0.805400    12.0100   ; qtot -8.317
  2153         O2    141      GLU    OE1   2153    -0.818800    16.0000   ; qtot -9.136
  2154         O2    141      GLU    OE2   2154    -0.818800    16.0000   ; qtot -9.955
  2155          C    141      GLU      C   2155     0.536600    12.0100   ; qtot -9.418
  2156          O    141      GLU      O   2156    -0.581900    16.0000   ; qtot -10.000
  2157          N    142      ILE      N   2157    -0.415700    14.0100   ; qtot -10.416
  2158          H    142      ILE      H   2158     0.271900     1.0080   ; qtot -10.144
  2159        XC1    142      ILE     CA   2159    -0.059700    12.0100   ; qtot -10.204
  2160         H1    142      ILE     HA   2160     0.086900     1.0080   ; qtot -10.117
  2161         3C    142      ILE     CB   2161     0.130300    12.0100   ; qtot -9.986
  2162         HC    142      ILE     HB   2162     0.018700     1.0080   ; qtot -9.968
  2163         CT    142      ILE    CG2   2163    -0.320400    12.0100   ; qtot -10.288
  2164         HC    142      ILE   HG21   2164     0.088200     1.0080   ; qtot -10.200
  2165         HC    142      ILE   HG22   2165     0.088200     1.0080   ; qtot -10.112
  2166         HC    142      ILE   HG23   2166     0.088200     1.0080   ; qtot -10.023
  2167         2C    142      ILE    CG1   2167    -0.043000    12.0100   ; qtot -10.066
  2168         HC    142      ILE   HG12   2168     0.023600     1.0080   ; qtot -10.043
  2169         HC    142      ILE   HG13   2169     0.023600     1.0080   ; qtot -10.019
  2170         CT    142      ILE    CD1   2170    -0.066000    12.0100   ; qtot -10.085
  2171         HC    142      ILE   HD11   2171     0.018600     1.0080   ; qtot -10.067
  2172         HC    142      ILE   HD12   2172     0.018600     1.0080   ; qtot -10.048
  2173         HC    142      ILE   HD13   2173     0.018600     1.0080   ; qtot -10.029
  2174          C    142      ILE      C   2174     0.597300    12.0100   ; qtot -9.432
  2175          O    142      ILE      O   2175    -0.567900    16.0000   ; qtot -10.000
  2176          N    143      ALA      N   2176    -0.415700    14.0100   ; qtot -10.416
  2177          H    143      ALA      H   2177     0.271900     1.0080   ; qtot -10.144
  2178        XC2    143      ALA     CA   2178     0.033700    12.0100   ; qtot -10.110
  2179         H1    143      ALA     HA   2179     0.082300     1.0080   ; qtot -10.028
  2180         CT    143      ALA     CB   2180    -0.182500    12.0100   ; qtot -10.210
  2181         HC    143      ALA    HB1   2181     0.060300     1.0080   ; qtot -10.150
  2182         HC    143      ALA    HB2   2182     0.060300     1.0080   ; qtot -10.090
  2183         HC    143      ALA    HB3   2183     0.060300     1.0080   ; qtot -10.029
  2184          C    143      ALA      C   2184     0.597300    12.0100   ; qtot -9.432
  2185          O    143      ALA      O   2185    -0.567900    16.0000   ; qtot -10.000
  2186          N    144      ARG      N   2186    -0.347900    14.0100   ; qtot -10.348
  2187          H    144      ARG      H   2187     0.274700     1.0080   ; qtot -10.073
  2188        XC4    144      ARG     CA   2188    -0.263700    12.0100   ; qtot -10.337
  2189         H1    144      ARG     HA   2189     0.156000     1.0080   ; qtot -10.181
  2190         C8    144      ARG     CB   2190    -0.000700    12.0100   ; qtot -10.182
  2191         HC    144      ARG    HB2   2191     0.032700     1.0080   ; qtot -10.149
  2192         HC    144      ARG    HB3   2192     0.032700     1.0080   ; qtot -10.116
  2193         C8    144      ARG     CG   2193     0.039000    12.0100   ; qtot -10.077
  2194         HC    144      ARG    HG2   2194     0.028500     1.0080   ; qtot -10.049
  2195         HC    144      ARG    HG3   2195     0.028500     1.0080   ; qtot -10.020
  2196         C8    144      ARG     CD   2196     0.048600    12.0100   ; qtot -9.972
  2197         H1    144      ARG    HD2   2197     0.068700     1.0080   ; qtot -9.903
  2198         H1    144      ARG    HD3   2198     0.068700     1.0080   ; qtot -9.834
  2199         N2    144      ARG     NE   2199    -0.529500    14.0100   ; qtot -10.364
  2200          H    144      ARG     HE   2200     0.345600     1.0080   ; qtot -10.018
  2201         CA    144      ARG     CZ   2201     0.807600    12.0100   ; qtot -9.211
  2202         N2    144      ARG    NH1   2202    -0.862700    14.0100   ; qtot -10.073
  2203          H    144      ARG   HH11   2203     0.447800     1.0080   ; qtot -9.625
  2204          H    144      ARG   HH12   2204     0.447800     1.0080   ; qtot -9.178
  2205         N2    144      ARG    NH2   2205    -0.862700    14.0100   ; qtot -10.040
  2206          H    144      ARG   HH21   2206     0.447800     1.0080   ; qtot -9.593
  2207          H    144      ARG   HH22   2207     0.447800     1.0080   ; qtot -9.145
  2208          C    144      ARG      C   2208     0.734100    12.0100   ; qtot -8.411
  2209          O    144      ARG      O   2209    -0.589400    16.0000   ; qtot -9.000
  2210          N    145      ARG      N   2210    -0.347900    14.0100   ; qtot -9.348
  2211          H    145      ARG      H   2211     0.274700     1.0080   ; qtot -9.073
  2212        XC4    145      ARG     CA   2212    -0.263700    12.0100   ; qtot -9.337
  2213         H1    145      ARG     HA   2213     0.156000     1.0080   ; qtot -9.181
  2214         C8    145      ARG     CB   2214    -0.000700    12.0100   ; qtot -9.182
  2215         HC    145      ARG    HB2   2215     0.032700     1.0080   ; qtot -9.149
  2216         HC    145      ARG    HB3   2216     0.032700     1.0080   ; qtot -9.116
  2217         C8    145      ARG     CG   2217     0.039000    12.0100   ; qtot -9.077
  2218         HC    145      ARG    HG2   2218     0.028500     1.0080   ; qtot -9.049
  2219         HC    145      ARG    HG3   2219     0.028500     1.0080   ; qtot -9.020
  2220         C8    145      ARG     CD   2220     0.048600    12.0100   ; qtot -8.972
  2221         H1    145      ARG    HD2   2221     0.068700     1.0080   ; qtot -8.903
  2222         H1    145      ARG    HD3   2222     0.068700     1.0080   ; qtot -8.834
  2223         N2    145      ARG     NE   2223    -0.529500    14.0100   ; qtot -9.364
  2224          H    145      ARG     HE   2224     0.345600     1.0080   ; qtot -9.018
  2225         CA    145      ARG     CZ   2225     0.807600    12.0100   ; qtot -8.211
  2226         N2    145      ARG    NH1   2226    -0.862700    14.0100   ; qtot -9.073
  2227          H    145      ARG   HH11   2227     0.447800     1.0080   ; qtot -8.625
  2228          H    145      ARG   HH12   2228     0.447800     1.0080   ; qtot -8.178
  2229         N2    145      ARG    NH2   2229    -0.862700    14.0100   ; qtot -9.040
  2230          H    145      ARG   HH21   2230     0.447800     1.0080   ; qtot -8.593
  2231          H    145      ARG   HH22   2231     0.447800     1.0080   ; qtot -8.145
  2232          C    145      ARG      C   2232     0.734100    12.0100   ; qtot -7.411
  2233          O    145      ARG      O   2233    -0.589400    16.0000   ; qtot -8.000
  2234          N    146      HID      N   2234    -0.415700    14.0100   ; qtot -8.416
  2235          H    146      HID      H   2235     0.271900     1.0080   ; qtot -8.144
  2236        XC3    146      HID     CA   2236     0.018800    12.0100   ; qtot -8.125
  2237         H1    146      HID     HA   2237     0.088100     1.0080   ; qtot -8.037
  2238         CT    146      HID     CB   2238    -0.046200    12.0100   ; qtot -8.083
  2239         HC    146      HID    HB2   2239     0.040200     1.0080   ; qtot -8.043
  2240         HC    146      HID    HB3   2240     0.040200     1.0080   ; qtot -8.003
  2241         CC    146      HID     CG   2241    -0.026600    12.0100   ; qtot -8.029
  2242         NA    146      HID    ND1   2242    -0.381100    14.0100   ; qtot -8.410
  2243          H    146      HID    HD1   2243     0.364900     1.0080   ; qtot -8.046
  2244         CR    146      HID    CE1   2244     0.205700    12.0100   ; qtot -7.840
  2245         H5    146      HID    HE1   2245     0.139200     1.0080   ; qtot -7.701
  2246         NB    146      HID    NE2   2246    -0.572700    14.0100   ; qtot -8.273
  2247         CV    146      HID    CD2   2247     0.129200    12.0100   ; qtot -8.144
  2248         H4    146      HID    HD2   2248     0.114700     1.0080   ; qtot -8.029
  2249          C    146      HID      C   2249     0.597300    12.0100   ; qtot -7.432
  2250          O    146      HID      O   2250    -0.567900    16.0000   ; qtot -8.000
  2251          N    147      PRO      N   2251    -0.254800    14.0100   ; qtot -8.255
  2252         CT    147      PRO     CD   2252     0.019200    12.0100   ; qtot -8.236
  2253         H1    147      PRO    HD2   2253     0.039100     1.0080   ; qtot -8.197
  2254         H1    147      PRO    HD3   2254     0.039100     1.0080   ; qtot -8.157
  2255         CT    147      PRO     CG   2255     0.018900    12.0100   ; qtot -8.139
  2256         HC    147      PRO    HG2   2256     0.021300     1.0080   ; qtot -8.117
  2257         HC    147      PRO    HG3   2257     0.021300     1.0080   ; qtot -8.096
  2258         CT    147      PRO     CB   2258    -0.007000    12.0100   ; qtot -8.103
  2259         HC    147      PRO    HB2   2259     0.025300     1.0080   ; qtot -8.078
  2260         HC    147      PRO    HB3   2260     0.025300     1.0080   ; qtot -8.052
  2261       XC11    147      PRO     CA   2261    -0.026600    12.0100   ; qtot -8.079
  2262         H1    147      PRO     HA   2262     0.064100     1.0080   ; qtot -8.015
  2263          C    147      PRO      C   2263     0.589600    12.0100   ; qtot -7.425
  2264          O    147      PRO      O   2264    -0.574800    16.0000   ; qtot -8.000
  2265          N    148      TYR      N   2265    -0.415700    14.0100   ; qtot -8.416
  2266          H    148      TYR      H   2266     0.271900     1.0080   ; qtot -8.144
  2267        XC3    148      TYR     CA   2267    -0.001400    12.0100   ; qtot -8.145
  2268         H1    148      TYR     HA   2268     0.087600     1.0080   ; qtot -8.058
  2269         CT    148      TYR     CB   2269    -0.015200    12.0100   ; qtot -8.073
  2270         HC    148      TYR    HB2   2270     0.029500     1.0080   ; qtot -8.043
  2271         HC    148      TYR    HB3   2271     0.029500     1.0080   ; qtot -8.014
  2272         CA    148      TYR     CG   2272    -0.001100    12.0100   ; qtot -8.015
  2273         CA    148      TYR    CD1   2273    -0.190600    12.0100   ; qtot -8.206
  2274         HA    148      TYR    HD1   2274     0.169900     1.0080   ; qtot -8.036
  2275         CA    148      TYR    CE1   2275    -0.234100    12.0100   ; qtot -8.270
  2276         HA    148      TYR    HE1   2276     0.165600     1.0080   ; qtot -8.104
  2277          C    148      TYR     CZ   2277     0.322600    12.0100   ; qtot -7.782
  2278         OH    148      TYR     OH   2278    -0.557900    16.0000   ; qtot -8.339
  2279         HO    148      TYR     HH   2279     0.399200     1.0080   ; qtot -7.940
  2280         CA    148      TYR    CE2   2280    -0.234100    12.0100   ; qtot -8.174
  2281         HA    148      TYR    HE2   2281     0.165600     1.0080   ; qtot -8.009
  2282         CA    148      TYR    CD2   2282    -0.190600    12.0100   ; qtot -8.199
  2283         HA    148      TYR    HD2   2283     0.169900     1.0080   ; qtot -8.029
  2284          C    148      TYR      C   2284     0.597300    12.0100   ; qtot -7.432
  2285          O    148      TYR      O   2285    -0.567900    16.0000   ; qtot -8.000
  2286          N    149      PHE      N   2286    -0.415700    14.0100   ; qtot -8.416
  2287          H    149      PHE      H   2287     0.271900     1.0080   ; qtot -8.144
  2288        XC3    149      PHE     CA   2288    -0.002400    12.0100   ; qtot -8.146
  2289         H1    149      PHE     HA   2289     0.097800     1.0080   ; qtot -8.048
  2290         CT    149      PHE     CB   2290    -0.034300    12.0100   ; qtot -8.083
  2291         HC    149      PHE    HB2   2291     0.029500     1.0080   ; qtot -8.053
  2292         HC    149      PHE    HB3   2292     0.029500     1.0080   ; qtot -8.024
  2293         CA    149      PHE     CG   2293     0.011800    12.0100   ; qtot -8.012
  2294         CA    149      PHE    CD1   2294    -0.125600    12.0100   ; qtot -8.138
  2295         HA    149      PHE    HD1   2295     0.133000     1.0080   ; qtot -8.005
  2296         CA    149      PHE    CE1   2296    -0.170400    12.0100   ; qtot -8.175
  2297         HA    149      PHE    HE1   2297     0.143000     1.0080   ; qtot -8.032
  2298         CA    149      PHE     CZ   2298    -0.107200    12.0100   ; qtot -8.139
  2299         HA    149      PHE     HZ   2299     0.129700     1.0080   ; qtot -8.009
  2300         CA    149      PHE    CE2   2300    -0.170400    12.0100   ; qtot -8.180
  2301         HA    149      PHE    HE2   2301     0.143000     1.0080   ; qtot -8.037
  2302         CA    149      PHE    CD2   2302    -0.125600    12.0100   ; qtot -8.162
  2303         HA    149      PHE    HD2   2303     0.133000     1.0080   ; qtot -8.029
  2304          C    149      PHE      C   2304     0.597300    12.0100   ; qtot -7.432
  2305          O    149      PHE      O   2305    -0.567900    16.0000   ; qtot -8.000
  2306          N    150      TYR      N   2306    -0.415700    14.0100   ; qtot -8.416
  2307          H    150      TYR      H   2307     0.271900     1.0080   ; qtot -8.144
  2308        XC3    150      TYR     CA   2308    -0.001400    12.0100   ; qtot -8.145
  2309         H1    150      TYR     HA   2309     0.087600     1.0080   ; qtot -8.058
  2310         CT    150      TYR     CB   2310    -0.015200    12.0100   ; qtot -8.073
  2311         HC    150      TYR    HB2   2311     0.029500     1.0080   ; qtot -8.043
  2312         HC    150      TYR    HB3   2312     0.029500     1.0080   ; qtot -8.014
  2313         CA    150      TYR     CG   2313    -0.001100    12.0100   ; qtot -8.015
  2314         CA    150      TYR    CD1   2314    -0.190600    12.0100   ; qtot -8.206
  2315         HA    150      TYR    HD1   2315     0.169900     1.0080   ; qtot -8.036
  2316         CA    150      TYR    CE1   2316    -0.234100    12.0100   ; qtot -8.270
  2317         HA    150      TYR    HE1   2317     0.165600     1.0080   ; qtot -8.104
  2318          C    150      TYR     CZ   2318     0.322600    12.0100   ; qtot -7.782
  2319         OH    150      TYR     OH   2319    -0.557900    16.0000   ; qtot -8.339
  2320         HO    150      TYR     HH   2320     0.399200     1.0080   ; qtot -7.940
  2321         CA    150      TYR    CE2   2321    -0.234100    12.0100   ; qtot -8.174
  2322         HA    150      TYR    HE2   2322     0.165600     1.0080   ; qtot -8.009
  2323         CA    150      TYR    CD2   2323    -0.190600    12.0100   ; qtot -8.199
  2324         HA    150      TYR    HD2   2324     0.169900     1.0080   ; qtot -8.029
  2325          C    150      TYR      C   2325     0.597300    12.0100   ; qtot -7.432
  2326          O    150      TYR      O   2326    -0.567900    16.0000   ; qtot -8.000
  2327          N    151      ALA      N   2327    -0.415700    14.0100   ; qtot -8.416
  2328          H    151      ALA      H   2328     0.271900     1.0080   ; qtot -8.144
  2329        XC2    151      ALA     CA   2329     0.033700    12.0100   ; qtot -8.110
  2330         H1    151      ALA     HA   2330     0.082300     1.0080   ; qtot -8.028
  2331         CT    151      ALA     CB   2331    -0.182500    12.0100   ; qtot -8.210
  2332         HC    151      ALA    HB1   2332     0.060300     1.0080   ; qtot -8.150
  2333         HC    151      ALA    HB2   2333     0.060300     1.0080   ; qtot -8.090
  2334         HC    151      ALA    HB3   2334     0.060300     1.0080   ; qtot -8.029
  2335          C    151      ALA      C   2335     0.597300    12.0100   ; qtot -7.432
  2336          O    151      ALA      O   2336    -0.567900    16.0000   ; qtot -8.000
  2337          N    152      PRO      N   2337    -0.254800    14.0100   ; qtot -8.255
  2338         CT    152      PRO     CD   2338     0.019200    12.0100   ; qtot -8.236
  2339         H1    152      PRO    HD2   2339     0.039100     1.0080   ; qtot -8.197
  2340         H1    152      PRO    HD3   2340     0.039100     1.0080   ; qtot -8.157
  2341         CT    152      PRO     CG   2341     0.018900    12.0100   ; qtot -8.139
  2342         HC    152      PRO    HG2   2342     0.021300     1.0080   ; qtot -8.117
  2343         HC    152      PRO    HG3   2343     0.021300     1.0080   ; qtot -8.096
  2344         CT    152      PRO     CB   2344    -0.007000    12.0100   ; qtot -8.103
  2345         HC    152      PRO    HB2   2345     0.025300     1.0080   ; qtot -8.078
  2346         HC    152      PRO    HB3   2346     0.025300     1.0080   ; qtot -8.052
  2347       XC11    152      PRO     CA   2347    -0.026600    12.0100   ; qtot -8.079
  2348         H1    152      PRO     HA   2348     0.064100     1.0080   ; qtot -8.015
  2349          C    152      PRO      C   2349     0.589600    12.0100   ; qtot -7.425
  2350          O    152      PRO      O   2350    -0.574800    16.0000   ; qtot -8.000
  2351          N    153      GLU      N   2351    -0.516300    14.0100   ; qtot -8.516
  2352          H    153      GLU      H   2352     0.293600     1.0080   ; qtot -8.223
  2353        XC0    153      GLU     CA   2353     0.039700    12.0100   ; qtot -8.183
  2354         H1    153      GLU     HA   2354     0.110500     1.0080   ; qtot -8.073
  2355         2C    153      GLU     CB   2355     0.056000    12.0100   ; qtot -8.017
  2356         HC    153      GLU    HB2   2356    -0.017300     1.0080   ; qtot -8.034
  2357         HC    153      GLU    HB3   2357    -0.017300     1.0080   ; qtot -8.051
  2358         2C    153      GLU     CG   2358     0.013600    12.0100   ; qtot -8.038
  2359         HC    153      GLU    HG2   2359    -0.042500     1.0080   ; qtot -8.080
  2360         HC    153      GLU    HG3   2360    -0.042500     1.0080   ; qtot -8.123
  2361         CO    153      GLU     CD   2361     0.805400    12.0100   ; qtot -7.317
  2362         O2    153      GLU    OE1   2362    -0.818800    16.0000   ; qtot -8.136
  2363         O2    153      GLU    OE2   2363    -0.818800    16.0000   ; qtot -8.955
  2364          C    153      GLU      C   2364     0.536600    12.0100   ; qtot -8.418
  2365          O    153      GLU      O   2365    -0.581900    16.0000   ; qtot -9.000
  2366          N    154      LEU      N   2366    -0.415700    14.0100   ; qtot -9.416
  2367          H    154      LEU      H   2367     0.271900     1.0080   ; qtot -9.144
  2368        XC3    154      LEU     CA   2368    -0.051800    12.0100   ; qtot -9.196
  2369         H1    154      LEU     HA   2369     0.092200     1.0080   ; qtot -9.103
  2370         2C    154      LEU     CB   2370    -0.110200    12.0100   ; qtot -9.214
  2371         HC    154      LEU    HB2   2371     0.045700     1.0080   ; qtot -9.168
  2372         HC    154      LEU    HB3   2372     0.045700     1.0080   ; qtot -9.122
  2373         3C    154      LEU     CG   2373     0.353100    12.0100   ; qtot -8.769
  2374         HC    154      LEU     HG   2374    -0.036100     1.0080   ; qtot -8.805
  2375         CT    154      LEU    CD1   2375    -0.412100    12.0100   ; qtot -9.217
  2376         HC    154      LEU   HD11   2376     0.100000     1.0080   ; qtot -9.117
  2377         HC    154      LEU   HD12   2377     0.100000     1.0080   ; qtot -9.017
  2378         HC    154      LEU   HD13   2378     0.100000     1.0080   ; qtot -8.917
  2379         CT    154      LEU    CD2   2379    -0.412100    12.0100   ; qtot -9.329
  2380         HC    154      LEU   HD21   2380     0.100000     1.0080   ; qtot -9.229
  2381         HC    154      LEU   HD22   2381     0.100000     1.0080   ; qtot -9.129
  2382         HC    154      LEU   HD23   2382     0.100000     1.0080   ; qtot -9.029
  2383          C    154      LEU      C   2383     0.597300    12.0100   ; qtot -8.432
  2384          O    154      LEU      O   2384    -0.567900    16.0000   ; qtot -9.000
  2385          N    155      LEU      N   2385    -0.415700    14.0100   ; qtot -9.416
  2386          H    155      LEU      H   2386     0.271900     1.0080   ; qtot -9.144
  2387        XC3    155      LEU     CA   2387    -0.051800    12.0100   ; qtot -9.196
  2388         H1    155      LEU     HA   2388     0.092200     1.0080   ; qtot -9.103
  2389         2C    155      LEU     CB   2389    -0.110200    12.0100   ; qtot -9.214
  2390         HC    155      LEU    HB2   2390     0.045700     1.0080   ; qtot -9.168
  2391         HC    155      LEU    HB3   2391     0.045700     1.0080   ; qtot -9.122
  2392         3C    155      LEU     CG   2392     0.353100    12.0100   ; qtot -8.769
  2393         HC    155      LEU     HG   2393    -0.036100     1.0080   ; qtot -8.805
  2394         CT    155      LEU    CD1   2394    -0.412100    12.0100   ; qtot -9.217
  2395         HC    155      LEU   HD11   2395     0.100000     1.0080   ; qtot -9.117
  2396         HC    155      LEU   HD12   2396     0.100000     1.0080   ; qtot -9.017
  2397         HC    155      LEU   HD13   2397     0.100000     1.0080   ; qtot -8.917
  2398         CT    155      LEU    CD2   2398    -0.412100    12.0100   ; qtot -9.329
  2399         HC    155      LEU   HD21   2399     0.100000     1.0080   ; qtot -9.229
  2400         HC    155      LEU   HD22   2400     0.100000     1.0080   ; qtot -9.129
  2401         HC    155      LEU   HD23   2401     0.100000     1.0080   ; qtot -9.029
  2402          C    155      LEU      C   2402     0.597300    12.0100   ; qtot -8.432
  2403          O    155      LEU      O   2403    -0.567900    16.0000   ; qtot -9.000
  2404          N    156      PHE      N   2404    -0.415700    14.0100   ; qtot -9.416
  2405          H    156      PHE      H   2405     0.271900     1.0080   ; qtot -9.144
  2406        XC3    156      PHE     CA   2406    -0.002400    12.0100   ; qtot -9.146
  2407         H1    156      PHE     HA   2407     0.097800     1.0080   ; qtot -9.048
  2408         CT    156      PHE     CB   2408    -0.034300    12.0100   ; qtot -9.083
  2409         HC    156      PHE    HB2   2409     0.029500     1.0080   ; qtot -9.053
  2410         HC    156      PHE    HB3   2410     0.029500     1.0080   ; qtot -9.024
  2411         CA    156      PHE     CG   2411     0.011800    12.0100   ; qtot -9.012
  2412         CA    156      PHE    CD1   2412    -0.125600    12.0100   ; qtot -9.138
  2413         HA    156      PHE    HD1   2413     0.133000     1.0080   ; qtot -9.005
  2414         CA    156      PHE    CE1   2414    -0.170400    12.0100   ; qtot -9.175
  2415         HA    156      PHE    HE1   2415     0.143000     1.0080   ; qtot -9.032
  2416         CA    156      PHE     CZ   2416    -0.107200    12.0100   ; qtot -9.139
  2417         HA    156      PHE     HZ   2417     0.129700     1.0080   ; qtot -9.009
  2418         CA    156      PHE    CE2   2418    -0.170400    12.0100   ; qtot -9.180
  2419         HA    156      PHE    HE2   2419     0.143000     1.0080   ; qtot -9.037
  2420         CA    156      PHE    CD2   2420    -0.125600    12.0100   ; qtot -9.162
  2421         HA    156      PHE    HD2   2421     0.133000     1.0080   ; qtot -9.029
  2422          C    156      PHE      C   2422     0.597300    12.0100   ; qtot -8.432
  2423          O    156      PHE      O   2423    -0.567900    16.0000   ; qtot -9.000
  2424          N    157      PHE      N   2424    -0.415700    14.0100   ; qtot -9.416
  2425          H    157      PHE      H   2425     0.271900     1.0080   ; qtot -9.144
  2426        XC3    157      PHE     CA   2426    -0.002400    12.0100   ; qtot -9.146
  2427         H1    157      PHE     HA   2427     0.097800     1.0080   ; qtot -9.048
  2428         CT    157      PHE     CB   2428    -0.034300    12.0100   ; qtot -9.083
  2429         HC    157      PHE    HB2   2429     0.029500     1.0080   ; qtot -9.053
  2430         HC    157      PHE    HB3   2430     0.029500     1.0080   ; qtot -9.024
  2431         CA    157      PHE     CG   2431     0.011800    12.0100   ; qtot -9.012
  2432         CA    157      PHE    CD1   2432    -0.125600    12.0100   ; qtot -9.138
  2433         HA    157      PHE    HD1   2433     0.133000     1.0080   ; qtot -9.005
  2434         CA    157      PHE    CE1   2434    -0.170400    12.0100   ; qtot -9.175
  2435         HA    157      PHE    HE1   2435     0.143000     1.0080   ; qtot -9.032
  2436         CA    157      PHE     CZ   2436    -0.107200    12.0100   ; qtot -9.139
  2437         HA    157      PHE     HZ   2437     0.129700     1.0080   ; qtot -9.009
  2438         CA    157      PHE    CE2   2438    -0.170400    12.0100   ; qtot -9.180
  2439         HA    157      PHE    HE2   2439     0.143000     1.0080   ; qtot -9.037
  2440         CA    157      PHE    CD2   2440    -0.125600    12.0100   ; qtot -9.162
  2441         HA    157      PHE    HD2   2441     0.133000     1.0080   ; qtot -9.029
  2442          C    157      PHE      C   2442     0.597300    12.0100   ; qtot -8.432
  2443          O    157      PHE      O   2443    -0.567900    16.0000   ; qtot -9.000
  2444          N    158      ALA      N   2444    -0.415700    14.0100   ; qtot -9.416
  2445          H    158      ALA      H   2445     0.271900     1.0080   ; qtot -9.144
  2446        XC2    158      ALA     CA   2446     0.033700    12.0100   ; qtot -9.110
  2447         H1    158      ALA     HA   2447     0.082300     1.0080   ; qtot -9.028
  2448         CT    158      ALA     CB   2448    -0.182500    12.0100   ; qtot -9.210
  2449         HC    158      ALA    HB1   2449     0.060300     1.0080   ; qtot -9.150
  2450         HC    158      ALA    HB2   2450     0.060300     1.0080   ; qtot -9.090
  2451         HC    158      ALA    HB3   2451     0.060300     1.0080   ; qtot -9.029
  2452          C    158      ALA      C   2452     0.597300    12.0100   ; qtot -8.432
  2453          O    158      ALA      O   2453    -0.567900    16.0000   ; qtot -9.000
  2454          N    159      LYS      N   2454    -0.347900    14.0100   ; qtot -9.348
  2455          H    159      LYS      H   2455     0.274700     1.0080   ; qtot -9.073
  2456        XC5    159      LYS     CA   2456    -0.240000    12.0100   ; qtot -9.313
  2457         H1    159      LYS     HA   2457     0.142600     1.0080   ; qtot -9.171
  2458         C8    159      LYS     CB   2458    -0.009400    12.0100   ; qtot -9.180
  2459         HC    159      LYS    HB2   2459     0.036200     1.0080   ; qtot -9.144
  2460         HC    159      LYS    HB3   2460     0.036200     1.0080   ; qtot -9.108
  2461         C8    159      LYS     CG   2461     0.018700    12.0100   ; qtot -9.089
  2462         HC    159      LYS    HG2   2462     0.010300     1.0080   ; qtot -9.079
  2463         HC    159      LYS    HG3   2463     0.010300     1.0080   ; qtot -9.068
  2464         C8    159      LYS     CD   2464    -0.047900    12.0100   ; qtot -9.116
  2465         HC    159      LYS    HD2   2465     0.062100     1.0080   ; qtot -9.054
  2466         HC    159      LYS    HD3   2466     0.062100     1.0080   ; qtot -8.992
  2467         C8    159      LYS     CE   2467    -0.014300    12.0100   ; qtot -9.006
  2468         HP    159      LYS    HE2   2468     0.113500     1.0080   ; qtot -8.893
  2469         HP    159      LYS    HE3   2469     0.113500     1.0080   ; qtot -8.779
  2470         N3    159      LYS     NZ   2470    -0.385400    14.0100   ; qtot -9.165
  2471          H    159      LYS    HZ1   2471     0.340000     1.0080   ; qtot -8.825
  2472          H    159      LYS    HZ2   2472     0.340000     1.0080   ; qtot -8.485
  2473          H    159      LYS    HZ3   2473     0.340000     1.0080   ; qtot -8.145
  2474          C    159      LYS      C   2474     0.734100    12.0100   ; qtot -7.411
  2475          O    159      LYS      O   2475    -0.589400    16.0000   ; qtot -8.000
  2476          N    160      ARG      N   2476    -0.347900    14.0100   ; qtot -8.348
  2477          H    160      ARG      H   2477     0.274700     1.0080   ; qtot -8.073
  2478        XC4    160      ARG     CA   2478    -0.263700    12.0100   ; qtot -8.337
  2479         H1    160      ARG     HA   2479     0.156000     1.0080   ; qtot -8.181
  2480         C8    160      ARG     CB   2480    -0.000700    12.0100   ; qtot -8.182
  2481         HC    160      ARG    HB2   2481     0.032700     1.0080   ; qtot -8.149
  2482         HC    160      ARG    HB3   2482     0.032700     1.0080   ; qtot -8.116
  2483         C8    160      ARG     CG   2483     0.039000    12.0100   ; qtot -8.077
  2484         HC    160      ARG    HG2   2484     0.028500     1.0080   ; qtot -8.049
  2485         HC    160      ARG    HG3   2485     0.028500     1.0080   ; qtot -8.020
  2486         C8    160      ARG     CD   2486     0.048600    12.0100   ; qtot -7.972
  2487         H1    160      ARG    HD2   2487     0.068700     1.0080   ; qtot -7.903
  2488         H1    160      ARG    HD3   2488     0.068700     1.0080   ; qtot -7.834
  2489         N2    160      ARG     NE   2489    -0.529500    14.0100   ; qtot -8.364
  2490          H    160      ARG     HE   2490     0.345600     1.0080   ; qtot -8.018
  2491         CA    160      ARG     CZ   2491     0.807600    12.0100   ; qtot -7.211
  2492         N2    160      ARG    NH1   2492    -0.862700    14.0100   ; qtot -8.073
  2493          H    160      ARG   HH11   2493     0.447800     1.0080   ; qtot -7.625
  2494          H    160      ARG   HH12   2494     0.447800     1.0080   ; qtot -7.178
  2495         N2    160      ARG    NH2   2495    -0.862700    14.0100   ; qtot -8.040
  2496          H    160      ARG   HH21   2496     0.447800     1.0080   ; qtot -7.593
  2497          H    160      ARG   HH22   2497     0.447800     1.0080   ; qtot -7.145
  2498          C    160      ARG      C   2498     0.734100    12.0100   ; qtot -6.411
  2499          O    160      ARG      O   2499    -0.589400    16.0000   ; qtot -7.000
  2500          N    161      TYR      N   2500    -0.415700    14.0100   ; qtot -7.416
  2501          H    161      TYR      H   2501     0.271900     1.0080   ; qtot -7.144
  2502        XC3    161      TYR     CA   2502    -0.001400    12.0100   ; qtot -7.145
  2503         H1    161      TYR     HA   2503     0.087600     1.0080   ; qtot -7.058
  2504         CT    161      TYR     CB   2504    -0.015200    12.0100   ; qtot -7.073
  2505         HC    161      TYR    HB2   2505     0.029500     1.0080   ; qtot -7.043
  2506         HC    161      TYR    HB3   2506     0.029500     1.0080   ; qtot -7.014
  2507         CA    161      TYR     CG   2507    -0.001100    12.0100   ; qtot -7.015
  2508         CA    161      TYR    CD1   2508    -0.190600    12.0100   ; qtot -7.206
  2509         HA    161      TYR    HD1   2509     0.169900     1.0080   ; qtot -7.036
  2510         CA    161      TYR    CE1   2510    -0.234100    12.0100   ; qtot -7.270
  2511         HA    161      TYR    HE1   2511     0.165600     1.0080   ; qtot -7.104
  2512          C    161      TYR     CZ   2512     0.322600    12.0100   ; qtot -6.782
  2513         OH    161      TYR     OH   2513    -0.557900    16.0000   ; qtot -7.339
  2514         HO    161      TYR     HH   2514     0.399200     1.0080   ; qtot -6.940
  2515         CA    161      TYR    CE2   2515    -0.234100    12.0100   ; qtot -7.174
  2516         HA    161      TYR    HE2   2516     0.165600     1.0080   ; qtot -7.009
  2517         CA    161      TYR    CD2   2517    -0.190600    12.0100   ; qtot -7.199
  2518         HA    161      TYR    HD2   2518     0.169900     1.0080   ; qtot -7.029
  2519          C    161      TYR      C   2519     0.597300    12.0100   ; qtot -6.432
  2520          O    161      TYR      O   2520    -0.567900    16.0000   ; qtot -7.000
  2521          N    162      LYS      N   2521    -0.347900    14.0100   ; qtot -7.348
  2522          H    162      LYS      H   2522     0.274700     1.0080   ; qtot -7.073
  2523        XC5    162      LYS     CA   2523    -0.240000    12.0100   ; qtot -7.313
  2524         H1    162      LYS     HA   2524     0.142600     1.0080   ; qtot -7.171
  2525         C8    162      LYS     CB   2525    -0.009400    12.0100   ; qtot -7.180
  2526         HC    162      LYS    HB2   2526     0.036200     1.0080   ; qtot -7.144
  2527         HC    162      LYS    HB3   2527     0.036200     1.0080   ; qtot -7.108
  2528         C8    162      LYS     CG   2528     0.018700    12.0100   ; qtot -7.089
  2529         HC    162      LYS    HG2   2529     0.010300     1.0080   ; qtot -7.079
  2530         HC    162      LYS    HG3   2530     0.010300     1.0080   ; qtot -7.068
  2531         C8    162      LYS     CD   2531    -0.047900    12.0100   ; qtot -7.116
  2532         HC    162      LYS    HD2   2532     0.062100     1.0080   ; qtot -7.054
  2533         HC    162      LYS    HD3   2533     0.062100     1.0080   ; qtot -6.992
  2534         C8    162      LYS     CE   2534    -0.014300    12.0100   ; qtot -7.006
  2535         HP    162      LYS    HE2   2535     0.113500     1.0080   ; qtot -6.893
  2536         HP    162      LYS    HE3   2536     0.113500     1.0080   ; qtot -6.779
  2537         N3    162      LYS     NZ   2537    -0.385400    14.0100   ; qtot -7.165
  2538          H    162      LYS    HZ1   2538     0.340000     1.0080   ; qtot -6.825
  2539          H    162      LYS    HZ2   2539     0.340000     1.0080   ; qtot -6.485
  2540          H    162      LYS    HZ3   2540     0.340000     1.0080   ; qtot -6.145
  2541          C    162      LYS      C   2541     0.734100    12.0100   ; qtot -5.411
  2542          O    162      LYS      O   2542    -0.589400    16.0000   ; qtot -6.000
  2543          N    163      ALA      N   2543    -0.415700    14.0100   ; qtot -6.416
  2544          H    163      ALA      H   2544     0.271900     1.0080   ; qtot -6.144
  2545        XC2    163      ALA     CA   2545     0.033700    12.0100   ; qtot -6.110
  2546         H1    163      ALA     HA   2546     0.082300     1.0080   ; qtot -6.028
  2547         CT    163      ALA     CB   2547    -0.182500    12.0100   ; qtot -6.210
  2548         HC    163      ALA    HB1   2548     0.060300     1.0080   ; qtot -6.150
  2549         HC    163      ALA    HB2   2549     0.060300     1.0080   ; qtot -6.090
  2550         HC    163      ALA    HB3   2550     0.060300     1.0080   ; qtot -6.029
  2551          C    163      ALA      C   2551     0.597300    12.0100   ; qtot -5.432
  2552          O    163      ALA      O   2552    -0.567900    16.0000   ; qtot -6.000
  2553          N    164      ALA      N   2553    -0.415700    14.0100   ; qtot -6.416
  2554          H    164      ALA      H   2554     0.271900     1.0080   ; qtot -6.144
  2555        XC2    164      ALA     CA   2555     0.033700    12.0100   ; qtot -6.110
  2556         H1    164      ALA     HA   2556     0.082300     1.0080   ; qtot -6.028
  2557         CT    164      ALA     CB   2557    -0.182500    12.0100   ; qtot -6.210
  2558         HC    164      ALA    HB1   2558     0.060300     1.0080   ; qtot -6.150
  2559         HC    164      ALA    HB2   2559     0.060300     1.0080   ; qtot -6.090
  2560         HC    164      ALA    HB3   2560     0.060300     1.0080   ; qtot -6.029
  2561          C    164      ALA      C   2561     0.597300    12.0100   ; qtot -5.432
  2562          O    164      ALA      O   2562    -0.567900    16.0000   ; qtot -6.000
  2563          N    165      PHE      N   2563    -0.415700    14.0100   ; qtot -6.416
  2564          H    165      PHE      H   2564     0.271900     1.0080   ; qtot -6.144
  2565        XC3    165      PHE     CA   2565    -0.002400    12.0100   ; qtot -6.146
  2566         H1    165      PHE     HA   2566     0.097800     1.0080   ; qtot -6.048
  2567         CT    165      PHE     CB   2567    -0.034300    12.0100   ; qtot -6.083
  2568         HC    165      PHE    HB2   2568     0.029500     1.0080   ; qtot -6.053
  2569         HC    165      PHE    HB3   2569     0.029500     1.0080   ; qtot -6.024
  2570         CA    165      PHE     CG   2570     0.011800    12.0100   ; qtot -6.012
  2571         CA    165      PHE    CD1   2571    -0.125600    12.0100   ; qtot -6.138
  2572         HA    165      PHE    HD1   2572     0.133000     1.0080   ; qtot -6.005
  2573         CA    165      PHE    CE1   2573    -0.170400    12.0100   ; qtot -6.175
  2574         HA    165      PHE    HE1   2574     0.143000     1.0080   ; qtot -6.032
  2575         CA    165      PHE     CZ   2575    -0.107200    12.0100   ; qtot -6.139
  2576         HA    165      PHE     HZ   2576     0.129700     1.0080   ; qtot -6.009
  2577         CA    165      PHE    CE2   2577    -0.170400    12.0100   ; qtot -6.180
  2578         HA    165      PHE    HE2   2578     0.143000     1.0080   ; qtot -6.037
  2579         CA    165      PHE    CD2   2579    -0.125600    12.0100   ; qtot -6.162
  2580         HA    165      PHE    HD2   2580     0.133000     1.0080   ; qtot -6.029
  2581          C    165      PHE      C   2581     0.597300    12.0100   ; qtot -5.432
  2582          O    165      PHE      O   2582    -0.567900    16.0000   ; qtot -6.000
  2583          N    166      THR      N   2583    -0.415700    14.0100   ; qtot -6.416
  2584          H    166      THR      H   2584     0.271900     1.0080   ; qtot -6.144
  2585       XC13    166      THR     CA   2585    -0.038900    12.0100   ; qtot -6.183
  2586         H1    166      THR     HA   2586     0.100700     1.0080   ; qtot -6.082
  2587         3C    166      THR     CB   2587     0.365400    12.0100   ; qtot -5.717
  2588         H1    166      THR     HB   2588     0.004300     1.0080   ; qtot -5.712
  2589         CT    166      THR    CG2   2589    -0.243800    12.0100   ; qtot -5.956
  2590         HC    166      THR   HG21   2590     0.064200     1.0080   ; qtot -5.892
  2591         HC    166      THR   HG22   2591     0.064200     1.0080   ; qtot -5.828
  2592         HC    166      THR   HG23   2592     0.064200     1.0080   ; qtot -5.764
  2593         OH    166      THR    OG1   2593    -0.676100    16.0000   ; qtot -6.440
  2594         HO    166      THR    HG1   2594     0.410200     1.0080   ; qtot -6.029
  2595          C    166      THR      C   2595     0.597300    12.0100   ; qtot -5.432
  2596          O    166      THR      O   2596    -0.567900    16.0000   ; qtot -6.000
  2597          N    167      GLU      N   2597    -0.516300    14.0100   ; qtot -6.516
  2598          H    167      GLU      H   2598     0.293600     1.0080   ; qtot -6.223
  2599        XC0    167      GLU     CA   2599     0.039700    12.0100   ; qtot -6.183
  2600         H1    167      GLU     HA   2600     0.110500     1.0080   ; qtot -6.073
  2601         2C    167      GLU     CB   2601     0.056000    12.0100   ; qtot -6.017
  2602         HC    167      GLU    HB2   2602    -0.017300     1.0080   ; qtot -6.034
  2603         HC    167      GLU    HB3   2603    -0.017300     1.0080   ; qtot -6.051
  2604         2C    167      GLU     CG   2604     0.013600    12.0100   ; qtot -6.038
  2605         HC    167      GLU    HG2   2605    -0.042500     1.0080   ; qtot -6.080
  2606         HC    167      GLU    HG3   2606    -0.042500     1.0080   ; qtot -6.123
  2607         CO    167      GLU     CD   2607     0.805400    12.0100   ; qtot -5.317
  2608         O2    167      GLU    OE1   2608    -0.818800    16.0000   ; qtot -6.136
  2609         O2    167      GLU    OE2   2609    -0.818800    16.0000   ; qtot -6.955
  2610          C    167      GLU      C   2610     0.536600    12.0100   ; qtot -6.418
  2611          O    167      GLU      O   2611    -0.581900    16.0000   ; qtot -7.000
  2612          N    168      CYX      N   2612    -0.415700    14.0100   ; qtot -7.416
  2613          H    168      CYX      H   2613     0.271900     1.0080   ; qtot -7.144
  2614        XC3    168      CYX     CA   2614     0.042900    12.0100   ; qtot -7.101
  2615         H1    168      CYX     HA   2615     0.076600     1.0080   ; qtot -7.024
  2616         2C    168      CYX     CB   2616    -0.079000    12.0100   ; qtot -7.103
  2617         H1    168      CYX    HB2   2617     0.091000     1.0080   ; qtot -7.012
  2618         H1    168      CYX    HB3   2618     0.091000     1.0080   ; qtot -6.921
  2619          S    168      CYX     SG   2619    -0.108100    32.0600   ; qtot -7.029
  2620          C    168      CYX      C   2620     0.597300    12.0100   ; qtot -6.432
  2621          O    168      CYX      O   2621    -0.567900    16.0000   ; qtot -7.000
  2622          N    169      CYX      N   2622    -0.415700    14.0100   ; qtot -7.416
  2623          H    169      CYX      H   2623     0.271900     1.0080   ; qtot -7.144
  2624        XC3    169      CYX     CA   2624     0.042900    12.0100   ; qtot -7.101
  2625         H1    169      CYX     HA   2625     0.076600     1.0080   ; qtot -7.024
  2626         2C    169      CYX     CB   2626    -0.079000    12.0100   ; qtot -7.103
  2627         H1    169      CYX    HB2   2627     0.091000     1.0080   ; qtot -7.012
  2628         H1    169      CYX    HB3   2628     0.091000     1.0080   ; qtot -6.921
  2629          S    169      CYX     SG   2629    -0.108100    32.0600   ; qtot -7.029
  2630          C    169      CYX      C   2630     0.597300    12.0100   ; qtot -6.432
  2631          O    169      CYX      O   2631    -0.567900    16.0000   ; qtot -7.000
  2632          N    170      GLN      N   2632    -0.415700    14.0100   ; qtot -7.416
  2633          H    170      GLN      H   2633     0.271900     1.0080   ; qtot -7.144
  2634        XC9    170      GLN     CA   2634    -0.003100    12.0100   ; qtot -7.147
  2635         H1    170      GLN     HA   2635     0.085000     1.0080   ; qtot -7.062
  2636         2C    170      GLN     CB   2636    -0.003600    12.0100   ; qtot -7.066
  2637         HC    170      GLN    HB2   2637     0.017100     1.0080   ; qtot -7.048
  2638         HC    170      GLN    HB3   2638     0.017100     1.0080   ; qtot -7.031
  2639         2C    170      GLN     CG   2639    -0.064500    12.0100   ; qtot -7.096
  2640         HC    170      GLN    HG2   2640     0.035200     1.0080   ; qtot -7.061
  2641         HC    170      GLN    HG3   2641     0.035200     1.0080   ; qtot -7.025
  2642          C    170      GLN     CD   2642     0.695100    12.0100   ; qtot -6.330
  2643          O    170      GLN    OE1   2643    -0.608600    16.0000   ; qtot -6.939
  2644          N    170      GLN    NE2   2644    -0.940700    14.0100   ; qtot -7.880
  2645          H    170      GLN   HE21   2645     0.425100     1.0080   ; qtot -7.455
  2646          H    170      GLN   HE22   2646     0.425100     1.0080   ; qtot -7.029
  2647          C    170      GLN      C   2647     0.597300    12.0100   ; qtot -6.432
  2648          O    170      GLN      O   2648    -0.567900    16.0000   ; qtot -7.000
  2649          N    171      ALA      N   2649    -0.415700    14.0100   ; qtot -7.416
  2650          H    171      ALA      H   2650     0.271900     1.0080   ; qtot -7.144
  2651        XC2    171      ALA     CA   2651     0.033700    12.0100   ; qtot -7.110
  2652         H1    171      ALA     HA   2652     0.082300     1.0080   ; qtot -7.028
  2653         CT    171      ALA     CB   2653    -0.182500    12.0100   ; qtot -7.210
  2654         HC    171      ALA    HB1   2654     0.060300     1.0080   ; qtot -7.150
  2655         HC    171      ALA    HB2   2655     0.060300     1.0080   ; qtot -7.090
  2656         HC    171      ALA    HB3   2656     0.060300     1.0080   ; qtot -7.029
  2657          C    171      ALA      C   2657     0.597300    12.0100   ; qtot -6.432
  2658          O    171      ALA      O   2658    -0.567900    16.0000   ; qtot -7.000
  2659          N    172      ALA      N   2659    -0.415700    14.0100   ; qtot -7.416
  2660          H    172      ALA      H   2660     0.271900     1.0080   ; qtot -7.144
  2661        XC2    172      ALA     CA   2661     0.033700    12.0100   ; qtot -7.110
  2662         H1    172      ALA     HA   2662     0.082300     1.0080   ; qtot -7.028
  2663         CT    172      ALA     CB   2663    -0.182500    12.0100   ; qtot -7.210
  2664         HC    172      ALA    HB1   2664     0.060300     1.0080   ; qtot -7.150
  2665         HC    172      ALA    HB2   2665     0.060300     1.0080   ; qtot -7.090
  2666         HC    172      ALA    HB3   2666     0.060300     1.0080   ; qtot -7.029
  2667          C    172      ALA      C   2667     0.597300    12.0100   ; qtot -6.432
  2668          O    172      ALA      O   2668    -0.567900    16.0000   ; qtot -7.000
  2669          N    173      ASP      N   2669    -0.516300    14.0100   ; qtot -7.516
  2670          H    173      ASP      H   2670     0.293600     1.0080   ; qtot -7.223
  2671       XC12    173      ASP     CA   2671     0.038100    12.0100   ; qtot -7.185
  2672         H1    173      ASP     HA   2672     0.088000     1.0080   ; qtot -7.097
  2673         2C    173      ASP     CB   2673    -0.030300    12.0100   ; qtot -7.127
  2674         HC    173      ASP    HB2   2674    -0.012200     1.0080   ; qtot -7.139
  2675         HC    173      ASP    HB3   2675    -0.012200     1.0080   ; qtot -7.151
  2676         CO    173      ASP     CG   2676     0.799400    12.0100   ; qtot -6.352
  2677         O2    173      ASP    OD1   2677    -0.801400    16.0000   ; qtot -7.153
  2678         O2    173      ASP    OD2   2678    -0.801400    16.0000   ; qtot -7.955
  2679          C    173      ASP      C   2679     0.536600    12.0100   ; qtot -7.418
  2680          O    173      ASP      O   2680    -0.581900    16.0000   ; qtot -8.000
  2681          N    174      LYS      N   2681    -0.347900    14.0100   ; qtot -8.348
  2682          H    174      LYS      H   2682     0.274700     1.0080   ; qtot -8.073
  2683        XC5    174      LYS     CA   2683    -0.240000    12.0100   ; qtot -8.313
  2684         H1    174      LYS     HA   2684     0.142600     1.0080   ; qtot -8.171
  2685         C8    174      LYS     CB   2685    -0.009400    12.0100   ; qtot -8.180
  2686         HC    174      LYS    HB2   2686     0.036200     1.0080   ; qtot -8.144
  2687         HC    174      LYS    HB3   2687     0.036200     1.0080   ; qtot -8.108
  2688         C8    174      LYS     CG   2688     0.018700    12.0100   ; qtot -8.089
  2689         HC    174      LYS    HG2   2689     0.010300     1.0080   ; qtot -8.079
  2690         HC    174      LYS    HG3   2690     0.010300     1.0080   ; qtot -8.068
  2691         C8    174      LYS     CD   2691    -0.047900    12.0100   ; qtot -8.116
  2692         HC    174      LYS    HD2   2692     0.062100     1.0080   ; qtot -8.054
  2693         HC    174      LYS    HD3   2693     0.062100     1.0080   ; qtot -7.992
  2694         C8    174      LYS     CE   2694    -0.014300    12.0100   ; qtot -8.006
  2695         HP    174      LYS    HE2   2695     0.113500     1.0080   ; qtot -7.893
  2696         HP    174      LYS    HE3   2696     0.113500     1.0080   ; qtot -7.779
  2697         N3    174      LYS     NZ   2697    -0.385400    14.0100   ; qtot -8.165
  2698          H    174      LYS    HZ1   2698     0.340000     1.0080   ; qtot -7.825
  2699          H    174      LYS    HZ2   2699     0.340000     1.0080   ; qtot -7.485
  2700          H    174      LYS    HZ3   2700     0.340000     1.0080   ; qtot -7.145
  2701          C    174      LYS      C   2701     0.734100    12.0100   ; qtot -6.411
  2702          O    174      LYS      O   2702    -0.589400    16.0000   ; qtot -7.000
  2703          N    175      ALA      N   2703    -0.415700    14.0100   ; qtot -7.416
  2704          H    175      ALA      H   2704     0.271900     1.0080   ; qtot -7.144
  2705        XC2    175      ALA     CA   2705     0.033700    12.0100   ; qtot -7.110
  2706         H1    175      ALA     HA   2706     0.082300     1.0080   ; qtot -7.028
  2707         CT    175      ALA     CB   2707    -0.182500    12.0100   ; qtot -7.210
  2708         HC    175      ALA    HB1   2708     0.060300     1.0080   ; qtot -7.150
  2709         HC    175      ALA    HB2   2709     0.060300     1.0080   ; qtot -7.090
  2710         HC    175      ALA    HB3   2710     0.060300     1.0080   ; qtot -7.029
  2711          C    175      ALA      C   2711     0.597300    12.0100   ; qtot -6.432
  2712          O    175      ALA      O   2712    -0.567900    16.0000   ; qtot -7.000
  2713          N    176      ALA      N   2713    -0.415700    14.0100   ; qtot -7.416
  2714          H    176      ALA      H   2714     0.271900     1.0080   ; qtot -7.144
  2715        XC2    176      ALA     CA   2715     0.033700    12.0100   ; qtot -7.110
  2716         H1    176      ALA     HA   2716     0.082300     1.0080   ; qtot -7.028
  2717         CT    176      ALA     CB   2717    -0.182500    12.0100   ; qtot -7.210
  2718         HC    176      ALA    HB1   2718     0.060300     1.0080   ; qtot -7.150
  2719         HC    176      ALA    HB2   2719     0.060300     1.0080   ; qtot -7.090
  2720         HC    176      ALA    HB3   2720     0.060300     1.0080   ; qtot -7.029
  2721          C    176      ALA      C   2721     0.597300    12.0100   ; qtot -6.432
  2722          O    176      ALA      O   2722    -0.567900    16.0000   ; qtot -7.000
  2723          N    177      CYX      N   2723    -0.415700    14.0100   ; qtot -7.416
  2724          H    177      CYX      H   2724     0.271900     1.0080   ; qtot -7.144
  2725        XC3    177      CYX     CA   2725     0.042900    12.0100   ; qtot -7.101
  2726         H1    177      CYX     HA   2726     0.076600     1.0080   ; qtot -7.024
  2727         2C    177      CYX     CB   2727    -0.079000    12.0100   ; qtot -7.103
  2728         H1    177      CYX    HB2   2728     0.091000     1.0080   ; qtot -7.012
  2729         H1    177      CYX    HB3   2729     0.091000     1.0080   ; qtot -6.921
  2730          S    177      CYX     SG   2730    -0.108100    32.0600   ; qtot -7.029
  2731          C    177      CYX      C   2731     0.597300    12.0100   ; qtot -6.432
  2732          O    177      CYX      O   2732    -0.567900    16.0000   ; qtot -7.000
  2733          N    178      LEU      N   2733    -0.415700    14.0100   ; qtot -7.416
  2734          H    178      LEU      H   2734     0.271900     1.0080   ; qtot -7.144
  2735        XC3    178      LEU     CA   2735    -0.051800    12.0100   ; qtot -7.196
  2736         H1    178      LEU     HA   2736     0.092200     1.0080   ; qtot -7.103
  2737         2C    178      LEU     CB   2737    -0.110200    12.0100   ; qtot -7.214
  2738         HC    178      LEU    HB2   2738     0.045700     1.0080   ; qtot -7.168
  2739         HC    178      LEU    HB3   2739     0.045700     1.0080   ; qtot -7.122
  2740         3C    178      LEU     CG   2740     0.353100    12.0100   ; qtot -6.769
  2741         HC    178      LEU     HG   2741    -0.036100     1.0080   ; qtot -6.805
  2742         CT    178      LEU    CD1   2742    -0.412100    12.0100   ; qtot -7.217
  2743         HC    178      LEU   HD11   2743     0.100000     1.0080   ; qtot -7.117
  2744         HC    178      LEU   HD12   2744     0.100000     1.0080   ; qtot -7.017
  2745         HC    178      LEU   HD13   2745     0.100000     1.0080   ; qtot -6.917
  2746         CT    178      LEU    CD2   2746    -0.412100    12.0100   ; qtot -7.329
  2747         HC    178      LEU   HD21   2747     0.100000     1.0080   ; qtot -7.229
  2748         HC    178      LEU   HD22   2748     0.100000     1.0080   ; qtot -7.129
  2749         HC    178      LEU   HD23   2749     0.100000     1.0080   ; qtot -7.029
  2750          C    178      LEU      C   2750     0.597300    12.0100   ; qtot -6.432
  2751          O    178      LEU      O   2751    -0.567900    16.0000   ; qtot -7.000
  2752          N    179      LEU      N   2752    -0.415700    14.0100   ; qtot -7.416
  2753          H    179      LEU      H   2753     0.271900     1.0080   ; qtot -7.144
  2754        XC3    179      LEU     CA   2754    -0.051800    12.0100   ; qtot -7.196
  2755         H1    179      LEU     HA   2755     0.092200     1.0080   ; qtot -7.103
  2756         2C    179      LEU     CB   2756    -0.110200    12.0100   ; qtot -7.214
  2757         HC    179      LEU    HB2   2757     0.045700     1.0080   ; qtot -7.168
  2758         HC    179      LEU    HB3   2758     0.045700     1.0080   ; qtot -7.122
  2759         3C    179      LEU     CG   2759     0.353100    12.0100   ; qtot -6.769
  2760         HC    179      LEU     HG   2760    -0.036100     1.0080   ; qtot -6.805
  2761         CT    179      LEU    CD1   2761    -0.412100    12.0100   ; qtot -7.217
  2762         HC    179      LEU   HD11   2762     0.100000     1.0080   ; qtot -7.117
  2763         HC    179      LEU   HD12   2763     0.100000     1.0080   ; qtot -7.017
  2764         HC    179      LEU   HD13   2764     0.100000     1.0080   ; qtot -6.917
  2765         CT    179      LEU    CD2   2765    -0.412100    12.0100   ; qtot -7.329
  2766         HC    179      LEU   HD21   2766     0.100000     1.0080   ; qtot -7.229
  2767         HC    179      LEU   HD22   2767     0.100000     1.0080   ; qtot -7.129
  2768         HC    179      LEU   HD23   2768     0.100000     1.0080   ; qtot -7.029
  2769          C    179      LEU      C   2769     0.597300    12.0100   ; qtot -6.432
  2770          O    179      LEU      O   2770    -0.567900    16.0000   ; qtot -7.000
  2771          N    180      PRO      N   2771    -0.254800    14.0100   ; qtot -7.255
  2772         CT    180      PRO     CD   2772     0.019200    12.0100   ; qtot -7.236
  2773         H1    180      PRO    HD2   2773     0.039100     1.0080   ; qtot -7.197
  2774         H1    180      PRO    HD3   2774     0.039100     1.0080   ; qtot -7.157
  2775         CT    180      PRO     CG   2775     0.018900    12.0100   ; qtot -7.139
  2776         HC    180      PRO    HG2   2776     0.021300     1.0080   ; qtot -7.117
  2777         HC    180      PRO    HG3   2777     0.021300     1.0080   ; qtot -7.096
  2778         CT    180      PRO     CB   2778    -0.007000    12.0100   ; qtot -7.103
  2779         HC    180      PRO    HB2   2779     0.025300     1.0080   ; qtot -7.078
  2780         HC    180      PRO    HB3   2780     0.025300     1.0080   ; qtot -7.052
  2781       XC11    180      PRO     CA   2781    -0.026600    12.0100   ; qtot -7.079
  2782         H1    180      PRO     HA   2782     0.064100     1.0080   ; qtot -7.015
  2783          C    180      PRO      C   2783     0.589600    12.0100   ; qtot -6.425
  2784          O    180      PRO      O   2784    -0.574800    16.0000   ; qtot -7.000
  2785          N    181      LYS      N   2785    -0.347900    14.0100   ; qtot -7.348
  2786          H    181      LYS      H   2786     0.274700     1.0080   ; qtot -7.073
  2787        XC5    181      LYS     CA   2787    -0.240000    12.0100   ; qtot -7.313
  2788         H1    181      LYS     HA   2788     0.142600     1.0080   ; qtot -7.171
  2789         C8    181      LYS     CB   2789    -0.009400    12.0100   ; qtot -7.180
  2790         HC    181      LYS    HB2   2790     0.036200     1.0080   ; qtot -7.144
  2791         HC    181      LYS    HB3   2791     0.036200     1.0080   ; qtot -7.108
  2792         C8    181      LYS     CG   2792     0.018700    12.0100   ; qtot -7.089
  2793         HC    181      LYS    HG2   2793     0.010300     1.0080   ; qtot -7.079
  2794         HC    181      LYS    HG3   2794     0.010300     1.0080   ; qtot -7.068
  2795         C8    181      LYS     CD   2795    -0.047900    12.0100   ; qtot -7.116
  2796         HC    181      LYS    HD2   2796     0.062100     1.0080   ; qtot -7.054
  2797         HC    181      LYS    HD3   2797     0.062100     1.0080   ; qtot -6.992
  2798         C8    181      LYS     CE   2798    -0.014300    12.0100   ; qtot -7.006
  2799         HP    181      LYS    HE2   2799     0.113500     1.0080   ; qtot -6.893
  2800         HP    181      LYS    HE3   2800     0.113500     1.0080   ; qtot -6.779
  2801         N3    181      LYS     NZ   2801    -0.385400    14.0100   ; qtot -7.165
  2802          H    181      LYS    HZ1   2802     0.340000     1.0080   ; qtot -6.825
  2803          H    181      LYS    HZ2   2803     0.340000     1.0080   ; qtot -6.485
  2804          H    181      LYS    HZ3   2804     0.340000     1.0080   ; qtot -6.145
  2805          C    181      LYS      C   2805     0.734100    12.0100   ; qtot -5.411
  2806          O    181      LYS      O   2806    -0.589400    16.0000   ; qtot -6.000
  2807          N    182      LEU      N   2807    -0.415700    14.0100   ; qtot -6.416
  2808          H    182      LEU      H   2808     0.271900     1.0080   ; qtot -6.144
  2809        XC3    182      LEU     CA   2809    -0.051800    12.0100   ; qtot -6.196
  2810         H1    182      LEU     HA   2810     0.092200     1.0080   ; qtot -6.103
  2811         2C    182      LEU     CB   2811    -0.110200    12.0100   ; qtot -6.214
  2812         HC    182      LEU    HB2   2812     0.045700     1.0080   ; qtot -6.168
  2813         HC    182      LEU    HB3   2813     0.045700     1.0080   ; qtot -6.122
  2814         3C    182      LEU     CG   2814     0.353100    12.0100   ; qtot -5.769
  2815         HC    182      LEU     HG   2815    -0.036100     1.0080   ; qtot -5.805
  2816         CT    182      LEU    CD1   2816    -0.412100    12.0100   ; qtot -6.217
  2817         HC    182      LEU   HD11   2817     0.100000     1.0080   ; qtot -6.117
  2818         HC    182      LEU   HD12   2818     0.100000     1.0080   ; qtot -6.017
  2819         HC    182      LEU   HD13   2819     0.100000     1.0080   ; qtot -5.917
  2820         CT    182      LEU    CD2   2820    -0.412100    12.0100   ; qtot -6.329
  2821         HC    182      LEU   HD21   2821     0.100000     1.0080   ; qtot -6.229
  2822         HC    182      LEU   HD22   2822     0.100000     1.0080   ; qtot -6.129
  2823         HC    182      LEU   HD23   2823     0.100000     1.0080   ; qtot -6.029
  2824          C    182      LEU      C   2824     0.597300    12.0100   ; qtot -5.432
  2825          O    182      LEU      O   2825    -0.567900    16.0000   ; qtot -6.000
  2826          N    183      ASP      N   2826    -0.516300    14.0100   ; qtot -6.516
  2827          H    183      ASP      H   2827     0.293600     1.0080   ; qtot -6.223
  2828       XC12    183      ASP     CA   2828     0.038100    12.0100   ; qtot -6.185
  2829         H1    183      ASP     HA   2829     0.088000     1.0080   ; qtot -6.097
  2830         2C    183      ASP     CB   2830    -0.030300    12.0100   ; qtot -6.127
  2831         HC    183      ASP    HB2   2831    -0.012200     1.0080   ; qtot -6.139
  2832         HC    183      ASP    HB3   2832    -0.012200     1.0080   ; qtot -6.151
  2833         CO    183      ASP     CG   2833     0.799400    12.0100   ; qtot -5.352
  2834         O2    183      ASP    OD1   2834    -0.801400    16.0000   ; qtot -6.153
  2835         O2    183      ASP    OD2   2835    -0.801400    16.0000   ; qtot -6.955
  2836          C    183      ASP      C   2836     0.536600    12.0100   ; qtot -6.418
  2837          O    183      ASP      O   2837    -0.581900    16.0000   ; qtot -7.000
  2838          N    184      GLU      N   2838    -0.516300    14.0100   ; qtot -7.516
  2839          H    184      GLU      H   2839     0.293600     1.0080   ; qtot -7.223
  2840        XC0    184      GLU     CA   2840     0.039700    12.0100   ; qtot -7.183
  2841         H1    184      GLU     HA   2841     0.110500     1.0080   ; qtot -7.073
  2842         2C    184      GLU     CB   2842     0.056000    12.0100   ; qtot -7.017
  2843         HC    184      GLU    HB2   2843    -0.017300     1.0080   ; qtot -7.034
  2844         HC    184      GLU    HB3   2844    -0.017300     1.0080   ; qtot -7.051
  2845         2C    184      GLU     CG   2845     0.013600    12.0100   ; qtot -7.038
  2846         HC    184      GLU    HG2   2846    -0.042500     1.0080   ; qtot -7.080
  2847         HC    184      GLU    HG3   2847    -0.042500     1.0080   ; qtot -7.123
  2848         CO    184      GLU     CD   2848     0.805400    12.0100   ; qtot -6.317
  2849         O2    184      GLU    OE1   2849    -0.818800    16.0000   ; qtot -7.136
  2850         O2    184      GLU    OE2   2850    -0.818800    16.0000   ; qtot -7.955
  2851          C    184      GLU      C   2851     0.536600    12.0100   ; qtot -7.418
  2852          O    184      GLU      O   2852    -0.581900    16.0000   ; qtot -8.000
  2853          N    185      LEU      N   2853    -0.415700    14.0100   ; qtot -8.416
  2854          H    185      LEU      H   2854     0.271900     1.0080   ; qtot -8.144
  2855        XC3    185      LEU     CA   2855    -0.051800    12.0100   ; qtot -8.196
  2856         H1    185      LEU     HA   2856     0.092200     1.0080   ; qtot -8.103
  2857         2C    185      LEU     CB   2857    -0.110200    12.0100   ; qtot -8.214
  2858         HC    185      LEU    HB2   2858     0.045700     1.0080   ; qtot -8.168
  2859         HC    185      LEU    HB3   2859     0.045700     1.0080   ; qtot -8.122
  2860         3C    185      LEU     CG   2860     0.353100    12.0100   ; qtot -7.769
  2861         HC    185      LEU     HG   2861    -0.036100     1.0080   ; qtot -7.805
  2862         CT    185      LEU    CD1   2862    -0.412100    12.0100   ; qtot -8.217
  2863         HC    185      LEU   HD11   2863     0.100000     1.0080   ; qtot -8.117
  2864         HC    185      LEU   HD12   2864     0.100000     1.0080   ; qtot -8.017
  2865         HC    185      LEU   HD13   2865     0.100000     1.0080   ; qtot -7.917
  2866         CT    185      LEU    CD2   2866    -0.412100    12.0100   ; qtot -8.329
  2867         HC    185      LEU   HD21   2867     0.100000     1.0080   ; qtot -8.229
  2868         HC    185      LEU   HD22   2868     0.100000     1.0080   ; qtot -8.129
  2869         HC    185      LEU   HD23   2869     0.100000     1.0080   ; qtot -8.029
  2870          C    185      LEU      C   2870     0.597300    12.0100   ; qtot -7.432
  2871          O    185      LEU      O   2871    -0.567900    16.0000   ; qtot -8.000
  2872          N    186      ARG      N   2872    -0.347900    14.0100   ; qtot -8.348
  2873          H    186      ARG      H   2873     0.274700     1.0080   ; qtot -8.073
  2874        XC4    186      ARG     CA   2874    -0.263700    12.0100   ; qtot -8.337
  2875         H1    186      ARG     HA   2875     0.156000     1.0080   ; qtot -8.181
  2876         C8    186      ARG     CB   2876    -0.000700    12.0100   ; qtot -8.182
  2877         HC    186      ARG    HB2   2877     0.032700     1.0080   ; qtot -8.149
  2878         HC    186      ARG    HB3   2878     0.032700     1.0080   ; qtot -8.116
  2879         C8    186      ARG     CG   2879     0.039000    12.0100   ; qtot -8.077
  2880         HC    186      ARG    HG2   2880     0.028500     1.0080   ; qtot -8.049
  2881         HC    186      ARG    HG3   2881     0.028500     1.0080   ; qtot -8.020
  2882         C8    186      ARG     CD   2882     0.048600    12.0100   ; qtot -7.972
  2883         H1    186      ARG    HD2   2883     0.068700     1.0080   ; qtot -7.903
  2884         H1    186      ARG    HD3   2884     0.068700     1.0080   ; qtot -7.834
  2885         N2    186      ARG     NE   2885    -0.529500    14.0100   ; qtot -8.364
  2886          H    186      ARG     HE   2886     0.345600     1.0080   ; qtot -8.018
  2887         CA    186      ARG     CZ   2887     0.807600    12.0100   ; qtot -7.211
  2888         N2    186      ARG    NH1   2888    -0.862700    14.0100   ; qtot -8.073
  2889          H    186      ARG   HH11   2889     0.447800     1.0080   ; qtot -7.625
  2890          H    186      ARG   HH12   2890     0.447800     1.0080   ; qtot -7.178
  2891         N2    186      ARG    NH2   2891    -0.862700    14.0100   ; qtot -8.040
  2892          H    186      ARG   HH21   2892     0.447800     1.0080   ; qtot -7.593
  2893          H    186      ARG   HH22   2893     0.447800     1.0080   ; qtot -7.145
  2894          C    186      ARG      C   2894     0.734100    12.0100   ; qtot -6.411
  2895          O    186      ARG      O   2895    -0.589400    16.0000   ; qtot -7.000
  2896          N    187      ASP      N   2896    -0.516300    14.0100   ; qtot -7.516
  2897          H    187      ASP      H   2897     0.293600     1.0080   ; qtot -7.223
  2898       XC12    187      ASP     CA   2898     0.038100    12.0100   ; qtot -7.185
  2899         H1    187      ASP     HA   2899     0.088000     1.0080   ; qtot -7.097
  2900         2C    187      ASP     CB   2900    -0.030300    12.0100   ; qtot -7.127
  2901         HC    187      ASP    HB2   2901    -0.012200     1.0080   ; qtot -7.139
  2902         HC    187      ASP    HB3   2902    -0.012200     1.0080   ; qtot -7.151
  2903         CO    187      ASP     CG   2903     0.799400    12.0100   ; qtot -6.352
  2904         O2    187      ASP    OD1   2904    -0.801400    16.0000   ; qtot -7.153
  2905         O2    187      ASP    OD2   2905    -0.801400    16.0000   ; qtot -7.955
  2906          C    187      ASP      C   2906     0.536600    12.0100   ; qtot -7.418
  2907          O    187      ASP      O   2907    -0.581900    16.0000   ; qtot -8.000
  2908          N    188      GLU      N   2908    -0.516300    14.0100   ; qtot -8.516
  2909          H    188      GLU      H   2909     0.293600     1.0080   ; qtot -8.223
  2910        XC0    188      GLU     CA   2910     0.039700    12.0100   ; qtot -8.183
  2911         H1    188      GLU     HA   2911     0.110500     1.0080   ; qtot -8.073
  2912         2C    188      GLU     CB   2912     0.056000    12.0100   ; qtot -8.017
  2913         HC    188      GLU    HB2   2913    -0.017300     1.0080   ; qtot -8.034
  2914         HC    188      GLU    HB3   2914    -0.017300     1.0080   ; qtot -8.051
  2915         2C    188      GLU     CG   2915     0.013600    12.0100   ; qtot -8.038
  2916         HC    188      GLU    HG2   2916    -0.042500     1.0080   ; qtot -8.080
  2917         HC    188      GLU    HG3   2917    -0.042500     1.0080   ; qtot -8.123
  2918         CO    188      GLU     CD   2918     0.805400    12.0100   ; qtot -7.317
  2919         O2    188      GLU    OE1   2919    -0.818800    16.0000   ; qtot -8.136
  2920         O2    188      GLU    OE2   2920    -0.818800    16.0000   ; qtot -8.955
  2921          C    188      GLU      C   2921     0.536600    12.0100   ; qtot -8.418
  2922          O    188      GLU      O   2922    -0.581900    16.0000   ; qtot -9.000
  2923          N    189      GLY      N   2923    -0.415700    14.0100   ; qtot -9.416
  2924          H    189      GLY      H   2924     0.271900     1.0080   ; qtot -9.144
  2925        XC7    189      GLY     CA   2925    -0.025200    12.0100   ; qtot -9.169
  2926         H1    189      GLY    HA2   2926     0.069800     1.0080   ; qtot -9.099
  2927         H1    189      GLY    HA3   2927     0.069800     1.0080   ; qtot -9.029
  2928          C    189      GLY      C   2928     0.597300    12.0100   ; qtot -8.432
  2929          O    189      GLY      O   2929    -0.567900    16.0000   ; qtot -9.000
  2930          N    190      LYS      N   2930    -0.347900    14.0100   ; qtot -9.348
  2931          H    190      LYS      H   2931     0.274700     1.0080   ; qtot -9.073
  2932        XC5    190      LYS     CA   2932    -0.240000    12.0100   ; qtot -9.313
  2933         H1    190      LYS     HA   2933     0.142600     1.0080   ; qtot -9.171
  2934         C8    190      LYS     CB   2934    -0.009400    12.0100   ; qtot -9.180
  2935         HC    190      LYS    HB2   2935     0.036200     1.0080   ; qtot -9.144
  2936         HC    190      LYS    HB3   2936     0.036200     1.0080   ; qtot -9.108
  2937         C8    190      LYS     CG   2937     0.018700    12.0100   ; qtot -9.089
  2938         HC    190      LYS    HG2   2938     0.010300     1.0080   ; qtot -9.079
  2939         HC    190      LYS    HG3   2939     0.010300     1.0080   ; qtot -9.068
  2940         C8    190      LYS     CD   2940    -0.047900    12.0100   ; qtot -9.116
  2941         HC    190      LYS    HD2   2941     0.062100     1.0080   ; qtot -9.054
  2942         HC    190      LYS    HD3   2942     0.062100     1.0080   ; qtot -8.992
  2943         C8    190      LYS     CE   2943    -0.014300    12.0100   ; qtot -9.006
  2944         HP    190      LYS    HE2   2944     0.113500     1.0080   ; qtot -8.893
  2945         HP    190      LYS    HE3   2945     0.113500     1.0080   ; qtot -8.779
  2946         N3    190      LYS     NZ   2946    -0.385400    14.0100   ; qtot -9.165
  2947          H    190      LYS    HZ1   2947     0.340000     1.0080   ; qtot -8.825
  2948          H    190      LYS    HZ2   2948     0.340000     1.0080   ; qtot -8.485
  2949          H    190      LYS    HZ3   2949     0.340000     1.0080   ; qtot -8.145
  2950          C    190      LYS      C   2950     0.734100    12.0100   ; qtot -7.411
  2951          O    190      LYS      O   2951    -0.589400    16.0000   ; qtot -8.000
  2952          N    191      ALA      N   2952    -0.415700    14.0100   ; qtot -8.416
  2953          H    191      ALA      H   2953     0.271900     1.0080   ; qtot -8.144
  2954        XC2    191      ALA     CA   2954     0.033700    12.0100   ; qtot -8.110
  2955         H1    191      ALA     HA   2955     0.082300     1.0080   ; qtot -8.028
  2956         CT    191      ALA     CB   2956    -0.182500    12.0100   ; qtot -8.210
  2957         HC    191      ALA    HB1   2957     0.060300     1.0080   ; qtot -8.150
  2958         HC    191      ALA    HB2   2958     0.060300     1.0080   ; qtot -8.090
  2959         HC    191      ALA    HB3   2959     0.060300     1.0080   ; qtot -8.029
  2960          C    191      ALA      C   2960     0.597300    12.0100   ; qtot -7.432
  2961          O    191      ALA      O   2961    -0.567900    16.0000   ; qtot -8.000
  2962          N    192      SER      N   2962    -0.415700    14.0100   ; qtot -8.416
  2963          H    192      SER      H   2963     0.271900     1.0080   ; qtot -8.144
  2964       XC14    192      SER     CA   2964    -0.024900    12.0100   ; qtot -8.169
  2965         H1    192      SER     HA   2965     0.084300     1.0080   ; qtot -8.084
  2966         2C    192      SER     CB   2966     0.211700    12.0100   ; qtot -7.873
  2967         H1    192      SER    HB2   2967     0.035200     1.0080   ; qtot -7.838
  2968         H1    192      SER    HB3   2968     0.035200     1.0080   ; qtot -7.802
  2969         OH    192      SER     OG   2969    -0.654600    16.0000   ; qtot -8.457
  2970         HO    192      SER     HG   2970     0.427500     1.0080   ; qtot -8.029
  2971          C    192      SER      C   2971     0.597300    12.0100   ; qtot -7.432
  2972          O    192      SER      O   2972    -0.567900    16.0000   ; qtot -8.000
  2973          N    193      SER      N   2973    -0.415700    14.0100   ; qtot -8.416
  2974          H    193      SER      H   2974     0.271900     1.0080   ; qtot -8.144
  2975       XC14    193      SER     CA   2975    -0.024900    12.0100   ; qtot -8.169
  2976         H1    193      SER     HA   2976     0.084300     1.0080   ; qtot -8.084
  2977         2C    193      SER     CB   2977     0.211700    12.0100   ; qtot -7.873
  2978         H1    193      SER    HB2   2978     0.035200     1.0080   ; qtot -7.838
  2979         H1    193      SER    HB3   2979     0.035200     1.0080   ; qtot -7.802
  2980         OH    193      SER     OG   2980    -0.654600    16.0000   ; qtot -8.457
  2981         HO    193      SER     HG   2981     0.427500     1.0080   ; qtot -8.029
  2982          C    193      SER      C   2982     0.597300    12.0100   ; qtot -7.432
  2983          O    193      SER      O   2983    -0.567900    16.0000   ; qtot -8.000
  2984          N    194      ALA      N   2984    -0.415700    14.0100   ; qtot -8.416
  2985          H    194      ALA      H   2985     0.271900     1.0080   ; qtot -8.144
  2986        XC2    194      ALA     CA   2986     0.033700    12.0100   ; qtot -8.110
  2987         H1    194      ALA     HA   2987     0.082300     1.0080   ; qtot -8.028
  2988         CT    194      ALA     CB   2988    -0.182500    12.0100   ; qtot -8.210
  2989         HC    194      ALA    HB1   2989     0.060300     1.0080   ; qtot -8.150
  2990         HC    194      ALA    HB2   2990     0.060300     1.0080   ; qtot -8.090
  2991         HC    194      ALA    HB3   2991     0.060300     1.0080   ; qtot -8.029
  2992          C    194      ALA      C   2992     0.597300    12.0100   ; qtot -7.432
  2993          O    194      ALA      O   2993    -0.567900    16.0000   ; qtot -8.000
  2994          N    195      LYS      N   2994    -0.347900    14.0100   ; qtot -8.348
  2995          H    195      LYS      H   2995     0.274700     1.0080   ; qtot -8.073
  2996        XC5    195      LYS     CA   2996    -0.240000    12.0100   ; qtot -8.313
  2997         H1    195      LYS     HA   2997     0.142600     1.0080   ; qtot -8.171
  2998         C8    195      LYS     CB   2998    -0.009400    12.0100   ; qtot -8.180
  2999         HC    195      LYS    HB2   2999     0.036200     1.0080   ; qtot -8.144
  3000         HC    195      LYS    HB3   3000     0.036200     1.0080   ; qtot -8.108
  3001         C8    195      LYS     CG   3001     0.018700    12.0100   ; qtot -8.089
  3002         HC    195      LYS    HG2   3002     0.010300     1.0080   ; qtot -8.079
  3003         HC    195      LYS    HG3   3003     0.010300     1.0080   ; qtot -8.068
  3004         C8    195      LYS     CD   3004    -0.047900    12.0100   ; qtot -8.116
  3005         HC    195      LYS    HD2   3005     0.062100     1.0080   ; qtot -8.054
  3006         HC    195      LYS    HD3   3006     0.062100     1.0080   ; qtot -7.992
  3007         C8    195      LYS     CE   3007    -0.014300    12.0100   ; qtot -8.006
  3008         HP    195      LYS    HE2   3008     0.113500     1.0080   ; qtot -7.893
  3009         HP    195      LYS    HE3   3009     0.113500     1.0080   ; qtot -7.779
  3010         N3    195      LYS     NZ   3010    -0.385400    14.0100   ; qtot -8.165
  3011          H    195      LYS    HZ1   3011     0.340000     1.0080   ; qtot -7.825
  3012          H    195      LYS    HZ2   3012     0.340000     1.0080   ; qtot -7.485
  3013          H    195      LYS    HZ3   3013     0.340000     1.0080   ; qtot -7.145
  3014          C    195      LYS      C   3014     0.734100    12.0100   ; qtot -6.411
  3015          O    195      LYS      O   3015    -0.589400    16.0000   ; qtot -7.000
  3016          N    196      GLN      N   3016    -0.415700    14.0100   ; qtot -7.416
  3017          H    196      GLN      H   3017     0.271900     1.0080   ; qtot -7.144
  3018        XC9    196      GLN     CA   3018    -0.003100    12.0100   ; qtot -7.147
  3019         H1    196      GLN     HA   3019     0.085000     1.0080   ; qtot -7.062
  3020         2C    196      GLN     CB   3020    -0.003600    12.0100   ; qtot -7.066
  3021         HC    196      GLN    HB2   3021     0.017100     1.0080   ; qtot -7.048
  3022         HC    196      GLN    HB3   3022     0.017100     1.0080   ; qtot -7.031
  3023         2C    196      GLN     CG   3023    -0.064500    12.0100   ; qtot -7.096
  3024         HC    196      GLN    HG2   3024     0.035200     1.0080   ; qtot -7.061
  3025         HC    196      GLN    HG3   3025     0.035200     1.0080   ; qtot -7.025
  3026          C    196      GLN     CD   3026     0.695100    12.0100   ; qtot -6.330
  3027          O    196      GLN    OE1   3027    -0.608600    16.0000   ; qtot -6.939
  3028          N    196      GLN    NE2   3028    -0.940700    14.0100   ; qtot -7.880
  3029          H    196      GLN   HE21   3029     0.425100     1.0080   ; qtot -7.455
  3030          H    196      GLN   HE22   3030     0.425100     1.0080   ; qtot -7.029
  3031          C    196      GLN      C   3031     0.597300    12.0100   ; qtot -6.432
  3032          O    196      GLN      O   3032    -0.567900    16.0000   ; qtot -7.000
  3033          N    197      ARG      N   3033    -0.347900    14.0100   ; qtot -7.348
  3034          H    197      ARG      H   3034     0.274700     1.0080   ; qtot -7.073
  3035        XC4    197      ARG     CA   3035    -0.263700    12.0100   ; qtot -7.337
  3036         H1    197      ARG     HA   3036     0.156000     1.0080   ; qtot -7.181
  3037         C8    197      ARG     CB   3037    -0.000700    12.0100   ; qtot -7.182
  3038         HC    197      ARG    HB2   3038     0.032700     1.0080   ; qtot -7.149
  3039         HC    197      ARG    HB3   3039     0.032700     1.0080   ; qtot -7.116
  3040         C8    197      ARG     CG   3040     0.039000    12.0100   ; qtot -7.077
  3041         HC    197      ARG    HG2   3041     0.028500     1.0080   ; qtot -7.049
  3042         HC    197      ARG    HG3   3042     0.028500     1.0080   ; qtot -7.020
  3043         C8    197      ARG     CD   3043     0.048600    12.0100   ; qtot -6.972
  3044         H1    197      ARG    HD2   3044     0.068700     1.0080   ; qtot -6.903
  3045         H1    197      ARG    HD3   3045     0.068700     1.0080   ; qtot -6.834
  3046         N2    197      ARG     NE   3046    -0.529500    14.0100   ; qtot -7.364
  3047          H    197      ARG     HE   3047     0.345600     1.0080   ; qtot -7.018
  3048         CA    197      ARG     CZ   3048     0.807600    12.0100   ; qtot -6.211
  3049         N2    197      ARG    NH1   3049    -0.862700    14.0100   ; qtot -7.073
  3050          H    197      ARG   HH11   3050     0.447800     1.0080   ; qtot -6.625
  3051          H    197      ARG   HH12   3051     0.447800     1.0080   ; qtot -6.178
  3052         N2    197      ARG    NH2   3052    -0.862700    14.0100   ; qtot -7.040
  3053          H    197      ARG   HH21   3053     0.447800     1.0080   ; qtot -6.593
  3054          H    197      ARG   HH22   3054     0.447800     1.0080   ; qtot -6.145
  3055          C    197      ARG      C   3055     0.734100    12.0100   ; qtot -5.411
  3056          O    197      ARG      O   3056    -0.589400    16.0000   ; qtot -6.000
  3057          N    198      LEU      N   3057    -0.415700    14.0100   ; qtot -6.416
  3058          H    198      LEU      H   3058     0.271900     1.0080   ; qtot -6.144
  3059        XC3    198      LEU     CA   3059    -0.051800    12.0100   ; qtot -6.196
  3060         H1    198      LEU     HA   3060     0.092200     1.0080   ; qtot -6.103
  3061         2C    198      LEU     CB   3061    -0.110200    12.0100   ; qtot -6.214
  3062         HC    198      LEU    HB2   3062     0.045700     1.0080   ; qtot -6.168
  3063         HC    198      LEU    HB3   3063     0.045700     1.0080   ; qtot -6.122
  3064         3C    198      LEU     CG   3064     0.353100    12.0100   ; qtot -5.769
  3065         HC    198      LEU     HG   3065    -0.036100     1.0080   ; qtot -5.805
  3066         CT    198      LEU    CD1   3066    -0.412100    12.0100   ; qtot -6.217
  3067         HC    198      LEU   HD11   3067     0.100000     1.0080   ; qtot -6.117
  3068         HC    198      LEU   HD12   3068     0.100000     1.0080   ; qtot -6.017
  3069         HC    198      LEU   HD13   3069     0.100000     1.0080   ; qtot -5.917
  3070         CT    198      LEU    CD2   3070    -0.412100    12.0100   ; qtot -6.329
  3071         HC    198      LEU   HD21   3071     0.100000     1.0080   ; qtot -6.229
  3072         HC    198      LEU   HD22   3072     0.100000     1.0080   ; qtot -6.129
  3073         HC    198      LEU   HD23   3073     0.100000     1.0080   ; qtot -6.029
  3074          C    198      LEU      C   3074     0.597300    12.0100   ; qtot -5.432
  3075          O    198      LEU      O   3075    -0.567900    16.0000   ; qtot -6.000
  3076          N    199      LYS      N   3076    -0.347900    14.0100   ; qtot -6.348
  3077          H    199      LYS      H   3077     0.274700     1.0080   ; qtot -6.073
  3078        XC5    199      LYS     CA   3078    -0.240000    12.0100   ; qtot -6.313
  3079         H1    199      LYS     HA   3079     0.142600     1.0080   ; qtot -6.171
  3080         C8    199      LYS     CB   3080    -0.009400    12.0100   ; qtot -6.180
  3081         HC    199      LYS    HB2   3081     0.036200     1.0080   ; qtot -6.144
  3082         HC    199      LYS    HB3   3082     0.036200     1.0080   ; qtot -6.108
  3083         C8    199      LYS     CG   3083     0.018700    12.0100   ; qtot -6.089
  3084         HC    199      LYS    HG2   3084     0.010300     1.0080   ; qtot -6.079
  3085         HC    199      LYS    HG3   3085     0.010300     1.0080   ; qtot -6.068
  3086         C8    199      LYS     CD   3086    -0.047900    12.0100   ; qtot -6.116
  3087         HC    199      LYS    HD2   3087     0.062100     1.0080   ; qtot -6.054
  3088         HC    199      LYS    HD3   3088     0.062100     1.0080   ; qtot -5.992
  3089         C8    199      LYS     CE   3089    -0.014300    12.0100   ; qtot -6.006
  3090         HP    199      LYS    HE2   3090     0.113500     1.0080   ; qtot -5.893
  3091         HP    199      LYS    HE3   3091     0.113500     1.0080   ; qtot -5.779
  3092         N3    199      LYS     NZ   3092    -0.385400    14.0100   ; qtot -6.165
  3093          H    199      LYS    HZ1   3093     0.340000     1.0080   ; qtot -5.825
  3094          H    199      LYS    HZ2   3094     0.340000     1.0080   ; qtot -5.485
  3095          H    199      LYS    HZ3   3095     0.340000     1.0080   ; qtot -5.145
  3096          C    199      LYS      C   3096     0.734100    12.0100   ; qtot -4.411
  3097          O    199      LYS      O   3097    -0.589400    16.0000   ; qtot -5.000
  3098          N    200      CYX      N   3098    -0.415700    14.0100   ; qtot -5.416
  3099          H    200      CYX      H   3099     0.271900     1.0080   ; qtot -5.144
  3100        XC3    200      CYX     CA   3100     0.042900    12.0100   ; qtot -5.101
  3101         H1    200      CYX     HA   3101     0.076600     1.0080   ; qtot -5.024
  3102         2C    200      CYX     CB   3102    -0.079000    12.0100   ; qtot -5.103
  3103         H1    200      CYX    HB2   3103     0.091000     1.0080   ; qtot -5.012
  3104         H1    200      CYX    HB3   3104     0.091000     1.0080   ; qtot -4.921
  3105          S    200      CYX     SG   3105    -0.108100    32.0600   ; qtot -5.029
  3106          C    200      CYX      C   3106     0.597300    12.0100   ; qtot -4.432
  3107          O    200      CYX      O   3107    -0.567900    16.0000   ; qtot -5.000
  3108          N    201      ALA      N   3108    -0.415700    14.0100   ; qtot -5.416
  3109          H    201      ALA      H   3109     0.271900     1.0080   ; qtot -5.144
  3110        XC2    201      ALA     CA   3110     0.033700    12.0100   ; qtot -5.110
  3111         H1    201      ALA     HA   3111     0.082300     1.0080   ; qtot -5.028
  3112         CT    201      ALA     CB   3112    -0.182500    12.0100   ; qtot -5.210
  3113         HC    201      ALA    HB1   3113     0.060300     1.0080   ; qtot -5.150
  3114         HC    201      ALA    HB2   3114     0.060300     1.0080   ; qtot -5.090
  3115         HC    201      ALA    HB3   3115     0.060300     1.0080   ; qtot -5.029
  3116          C    201      ALA      C   3116     0.597300    12.0100   ; qtot -4.432
  3117          O    201      ALA      O   3117    -0.567900    16.0000   ; qtot -5.000
  3118          N    202      SER      N   3118    -0.415700    14.0100   ; qtot -5.416
  3119          H    202      SER      H   3119     0.271900     1.0080   ; qtot -5.144
  3120       XC14    202      SER     CA   3120    -0.024900    12.0100   ; qtot -5.169
  3121         H1    202      SER     HA   3121     0.084300     1.0080   ; qtot -5.084
  3122         2C    202      SER     CB   3122     0.211700    12.0100   ; qtot -4.873
  3123         H1    202      SER    HB2   3123     0.035200     1.0080   ; qtot -4.838
  3124         H1    202      SER    HB3   3124     0.035200     1.0080   ; qtot -4.802
  3125         OH    202      SER     OG   3125    -0.654600    16.0000   ; qtot -5.457
  3126         HO    202      SER     HG   3126     0.427500     1.0080   ; qtot -5.029
  3127          C    202      SER      C   3127     0.597300    12.0100   ; qtot -4.432
  3128          O    202      SER      O   3128    -0.567900    16.0000   ; qtot -5.000
  3129          N    203      LEU      N   3129    -0.415700    14.0100   ; qtot -5.416
  3130          H    203      LEU      H   3130     0.271900     1.0080   ; qtot -5.144
  3131        XC3    203      LEU     CA   3131    -0.051800    12.0100   ; qtot -5.196
  3132         H1    203      LEU     HA   3132     0.092200     1.0080   ; qtot -5.103
  3133         2C    203      LEU     CB   3133    -0.110200    12.0100   ; qtot -5.214
  3134         HC    203      LEU    HB2   3134     0.045700     1.0080   ; qtot -5.168
  3135         HC    203      LEU    HB3   3135     0.045700     1.0080   ; qtot -5.122
  3136         3C    203      LEU     CG   3136     0.353100    12.0100   ; qtot -4.769
  3137         HC    203      LEU     HG   3137    -0.036100     1.0080   ; qtot -4.805
  3138         CT    203      LEU    CD1   3138    -0.412100    12.0100   ; qtot -5.217
  3139         HC    203      LEU   HD11   3139     0.100000     1.0080   ; qtot -5.117
  3140         HC    203      LEU   HD12   3140     0.100000     1.0080   ; qtot -5.017
  3141         HC    203      LEU   HD13   3141     0.100000     1.0080   ; qtot -4.917
  3142         CT    203      LEU    CD2   3142    -0.412100    12.0100   ; qtot -5.329
  3143         HC    203      LEU   HD21   3143     0.100000     1.0080   ; qtot -5.229
  3144         HC    203      LEU   HD22   3144     0.100000     1.0080   ; qtot -5.129
  3145         HC    203      LEU   HD23   3145     0.100000     1.0080   ; qtot -5.029
  3146          C    203      LEU      C   3146     0.597300    12.0100   ; qtot -4.432
  3147          O    203      LEU      O   3147    -0.567900    16.0000   ; qtot -5.000
  3148          N    204      GLN      N   3148    -0.415700    14.0100   ; qtot -5.416
  3149          H    204      GLN      H   3149     0.271900     1.0080   ; qtot -5.144
  3150        XC9    204      GLN     CA   3150    -0.003100    12.0100   ; qtot -5.147
  3151         H1    204      GLN     HA   3151     0.085000     1.0080   ; qtot -5.062
  3152         2C    204      GLN     CB   3152    -0.003600    12.0100   ; qtot -5.066
  3153         HC    204      GLN    HB2   3153     0.017100     1.0080   ; qtot -5.048
  3154         HC    204      GLN    HB3   3154     0.017100     1.0080   ; qtot -5.031
  3155         2C    204      GLN     CG   3155    -0.064500    12.0100   ; qtot -5.096
  3156         HC    204      GLN    HG2   3156     0.035200     1.0080   ; qtot -5.061
  3157         HC    204      GLN    HG3   3157     0.035200     1.0080   ; qtot -5.025
  3158          C    204      GLN     CD   3158     0.695100    12.0100   ; qtot -4.330
  3159          O    204      GLN    OE1   3159    -0.608600    16.0000   ; qtot -4.939
  3160          N    204      GLN    NE2   3160    -0.940700    14.0100   ; qtot -5.880
  3161          H    204      GLN   HE21   3161     0.425100     1.0080   ; qtot -5.455
  3162          H    204      GLN   HE22   3162     0.425100     1.0080   ; qtot -5.029
  3163          C    204      GLN      C   3163     0.597300    12.0100   ; qtot -4.432
  3164          O    204      GLN      O   3164    -0.567900    16.0000   ; qtot -5.000
  3165          N    205      LYS      N   3165    -0.347900    14.0100   ; qtot -5.348
  3166          H    205      LYS      H   3166     0.274700     1.0080   ; qtot -5.073
  3167        XC5    205      LYS     CA   3167    -0.240000    12.0100   ; qtot -5.313
  3168         H1    205      LYS     HA   3168     0.142600     1.0080   ; qtot -5.171
  3169         C8    205      LYS     CB   3169    -0.009400    12.0100   ; qtot -5.180
  3170         HC    205      LYS    HB2   3170     0.036200     1.0080   ; qtot -5.144
  3171         HC    205      LYS    HB3   3171     0.036200     1.0080   ; qtot -5.108
  3172         C8    205      LYS     CG   3172     0.018700    12.0100   ; qtot -5.089
  3173         HC    205      LYS    HG2   3173     0.010300     1.0080   ; qtot -5.079
  3174         HC    205      LYS    HG3   3174     0.010300     1.0080   ; qtot -5.068
  3175         C8    205      LYS     CD   3175    -0.047900    12.0100   ; qtot -5.116
  3176         HC    205      LYS    HD2   3176     0.062100     1.0080   ; qtot -5.054
  3177         HC    205      LYS    HD3   3177     0.062100     1.0080   ; qtot -4.992
  3178         C8    205      LYS     CE   3178    -0.014300    12.0100   ; qtot -5.006
  3179         HP    205      LYS    HE2   3179     0.113500     1.0080   ; qtot -4.893
  3180         HP    205      LYS    HE3   3180     0.113500     1.0080   ; qtot -4.779
  3181         N3    205      LYS     NZ   3181    -0.385400    14.0100   ; qtot -5.165
  3182          H    205      LYS    HZ1   3182     0.340000     1.0080   ; qtot -4.825
  3183          H    205      LYS    HZ2   3183     0.340000     1.0080   ; qtot -4.485
  3184          H    205      LYS    HZ3   3184     0.340000     1.0080   ; qtot -4.145
  3185          C    205      LYS      C   3185     0.734100    12.0100   ; qtot -3.411
  3186          O    205      LYS      O   3186    -0.589400    16.0000   ; qtot -4.000
  3187          N    206      PHE      N   3187    -0.415700    14.0100   ; qtot -4.416
  3188          H    206      PHE      H   3188     0.271900     1.0080   ; qtot -4.144
  3189        XC3    206      PHE     CA   3189    -0.002400    12.0100   ; qtot -4.146
  3190         H1    206      PHE     HA   3190     0.097800     1.0080   ; qtot -4.048
  3191         CT    206      PHE     CB   3191    -0.034300    12.0100   ; qtot -4.083
  3192         HC    206      PHE    HB2   3192     0.029500     1.0080   ; qtot -4.053
  3193         HC    206      PHE    HB3   3193     0.029500     1.0080   ; qtot -4.024
  3194         CA    206      PHE     CG   3194     0.011800    12.0100   ; qtot -4.012
  3195         CA    206      PHE    CD1   3195    -0.125600    12.0100   ; qtot -4.138
  3196         HA    206      PHE    HD1   3196     0.133000     1.0080   ; qtot -4.005
  3197         CA    206      PHE    CE1   3197    -0.170400    12.0100   ; qtot -4.175
  3198         HA    206      PHE    HE1   3198     0.143000     1.0080   ; qtot -4.032
  3199         CA    206      PHE     CZ   3199    -0.107200    12.0100   ; qtot -4.139
  3200         HA    206      PHE     HZ   3200     0.129700     1.0080   ; qtot -4.009
  3201         CA    206      PHE    CE2   3201    -0.170400    12.0100   ; qtot -4.180
  3202         HA    206      PHE    HE2   3202     0.143000     1.0080   ; qtot -4.037
  3203         CA    206      PHE    CD2   3203    -0.125600    12.0100   ; qtot -4.162
  3204         HA    206      PHE    HD2   3204     0.133000     1.0080   ; qtot -4.029
  3205          C    206      PHE      C   3205     0.597300    12.0100   ; qtot -3.432
  3206          O    206      PHE      O   3206    -0.567900    16.0000   ; qtot -4.000
  3207          N    207      GLY      N   3207    -0.415700    14.0100   ; qtot -4.416
  3208          H    207      GLY      H   3208     0.271900     1.0080   ; qtot -4.144
  3209        XC7    207      GLY     CA   3209    -0.025200    12.0100   ; qtot -4.169
  3210         H1    207      GLY    HA2   3210     0.069800     1.0080   ; qtot -4.099
  3211         H1    207      GLY    HA3   3211     0.069800     1.0080   ; qtot -4.029
  3212          C    207      GLY      C   3212     0.597300    12.0100   ; qtot -3.432
  3213          O    207      GLY      O   3213    -0.567900    16.0000   ; qtot -4.000
  3214          N    208      GLU      N   3214    -0.516300    14.0100   ; qtot -4.516
  3215          H    208      GLU      H   3215     0.293600     1.0080   ; qtot -4.223
  3216        XC0    208      GLU     CA   3216     0.039700    12.0100   ; qtot -4.183
  3217         H1    208      GLU     HA   3217     0.110500     1.0080   ; qtot -4.073
  3218         2C    208      GLU     CB   3218     0.056000    12.0100   ; qtot -4.017
  3219         HC    208      GLU    HB2   3219    -0.017300     1.0080   ; qtot -4.034
  3220         HC    208      GLU    HB3   3220    -0.017300     1.0080   ; qtot -4.051
  3221         2C    208      GLU     CG   3221     0.013600    12.0100   ; qtot -4.038
  3222         HC    208      GLU    HG2   3222    -0.042500     1.0080   ; qtot -4.080
  3223         HC    208      GLU    HG3   3223    -0.042500     1.0080   ; qtot -4.123
  3224         CO    208      GLU     CD   3224     0.805400    12.0100   ; qtot -3.317
  3225         O2    208      GLU    OE1   3225    -0.818800    16.0000   ; qtot -4.136
  3226         O2    208      GLU    OE2   3226    -0.818800    16.0000   ; qtot -4.955
  3227          C    208      GLU      C   3227     0.536600    12.0100   ; qtot -4.418
  3228          O    208      GLU      O   3228    -0.581900    16.0000   ; qtot -5.000
  3229          N    209      ARG      N   3229    -0.347900    14.0100   ; qtot -5.348
  3230          H    209      ARG      H   3230     0.274700     1.0080   ; qtot -5.073
  3231        XC4    209      ARG     CA   3231    -0.263700    12.0100   ; qtot -5.337
  3232         H1    209      ARG     HA   3232     0.156000     1.0080   ; qtot -5.181
  3233         C8    209      ARG     CB   3233    -0.000700    12.0100   ; qtot -5.182
  3234         HC    209      ARG    HB2   3234     0.032700     1.0080   ; qtot -5.149
  3235         HC    209      ARG    HB3   3235     0.032700     1.0080   ; qtot -5.116
  3236         C8    209      ARG     CG   3236     0.039000    12.0100   ; qtot -5.077
  3237         HC    209      ARG    HG2   3237     0.028500     1.0080   ; qtot -5.049
  3238         HC    209      ARG    HG3   3238     0.028500     1.0080   ; qtot -5.020
  3239         C8    209      ARG     CD   3239     0.048600    12.0100   ; qtot -4.972
  3240         H1    209      ARG    HD2   3240     0.068700     1.0080   ; qtot -4.903
  3241         H1    209      ARG    HD3   3241     0.068700     1.0080   ; qtot -4.834
  3242         N2    209      ARG     NE   3242    -0.529500    14.0100   ; qtot -5.364
  3243          H    209      ARG     HE   3243     0.345600     1.0080   ; qtot -5.018
  3244         CA    209      ARG     CZ   3244     0.807600    12.0100   ; qtot -4.211
  3245         N2    209      ARG    NH1   3245    -0.862700    14.0100   ; qtot -5.073
  3246          H    209      ARG   HH11   3246     0.447800     1.0080   ; qtot -4.625
  3247          H    209      ARG   HH12   3247     0.447800     1.0080   ; qtot -4.178
  3248         N2    209      ARG    NH2   3248    -0.862700    14.0100   ; qtot -5.040
  3249          H    209      ARG   HH21   3249     0.447800     1.0080   ; qtot -4.593
  3250          H    209      ARG   HH22   3250     0.447800     1.0080   ; qtot -4.145
  3251          C    209      ARG      C   3251     0.734100    12.0100   ; qtot -3.411
  3252          O    209      ARG      O   3252    -0.589400    16.0000   ; qtot -4.000
  3253          N    210      ALA      N   3253    -0.415700    14.0100   ; qtot -4.416
  3254          H    210      ALA      H   3254     0.271900     1.0080   ; qtot -4.144
  3255        XC2    210      ALA     CA   3255     0.033700    12.0100   ; qtot -4.110
  3256         H1    210      ALA     HA   3256     0.082300     1.0080   ; qtot -4.028
  3257         CT    210      ALA     CB   3257    -0.182500    12.0100   ; qtot -4.210
  3258         HC    210      ALA    HB1   3258     0.060300     1.0080   ; qtot -4.150
  3259         HC    210      ALA    HB2   3259     0.060300     1.0080   ; qtot -4.090
  3260         HC    210      ALA    HB3   3260     0.060300     1.0080   ; qtot -4.029
  3261          C    210      ALA      C   3261     0.597300    12.0100   ; qtot -3.432
  3262          O    210      ALA      O   3262    -0.567900    16.0000   ; qtot -4.000
  3263          N    211      PHE      N   3263    -0.415700    14.0100   ; qtot -4.416
  3264          H    211      PHE      H   3264     0.271900     1.0080   ; qtot -4.144
  3265        XC3    211      PHE     CA   3265    -0.002400    12.0100   ; qtot -4.146
  3266         H1    211      PHE     HA   3266     0.097800     1.0080   ; qtot -4.048
  3267         CT    211      PHE     CB   3267    -0.034300    12.0100   ; qtot -4.083
  3268         HC    211      PHE    HB2   3268     0.029500     1.0080   ; qtot -4.053
  3269         HC    211      PHE    HB3   3269     0.029500     1.0080   ; qtot -4.024
  3270         CA    211      PHE     CG   3270     0.011800    12.0100   ; qtot -4.012
  3271         CA    211      PHE    CD1   3271    -0.125600    12.0100   ; qtot -4.138
  3272         HA    211      PHE    HD1   3272     0.133000     1.0080   ; qtot -4.005
  3273         CA    211      PHE    CE1   3273    -0.170400    12.0100   ; qtot -4.175
  3274         HA    211      PHE    HE1   3274     0.143000     1.0080   ; qtot -4.032
  3275         CA    211      PHE     CZ   3275    -0.107200    12.0100   ; qtot -4.139
  3276         HA    211      PHE     HZ   3276     0.129700     1.0080   ; qtot -4.009
  3277         CA    211      PHE    CE2   3277    -0.170400    12.0100   ; qtot -4.180
  3278         HA    211      PHE    HE2   3278     0.143000     1.0080   ; qtot -4.037
  3279         CA    211      PHE    CD2   3279    -0.125600    12.0100   ; qtot -4.162
  3280         HA    211      PHE    HD2   3280     0.133000     1.0080   ; qtot -4.029
  3281          C    211      PHE      C   3281     0.597300    12.0100   ; qtot -3.432
  3282          O    211      PHE      O   3282    -0.567900    16.0000   ; qtot -4.000
  3283          N    212      LYS      N   3283    -0.347900    14.0100   ; qtot -4.348
  3284          H    212      LYS      H   3284     0.274700     1.0080   ; qtot -4.073
  3285        XC5    212      LYS     CA   3285    -0.240000    12.0100   ; qtot -4.313
  3286         H1    212      LYS     HA   3286     0.142600     1.0080   ; qtot -4.171
  3287         C8    212      LYS     CB   3287    -0.009400    12.0100   ; qtot -4.180
  3288         HC    212      LYS    HB2   3288     0.036200     1.0080   ; qtot -4.144
  3289         HC    212      LYS    HB3   3289     0.036200     1.0080   ; qtot -4.108
  3290         C8    212      LYS     CG   3290     0.018700    12.0100   ; qtot -4.089
  3291         HC    212      LYS    HG2   3291     0.010300     1.0080   ; qtot -4.079
  3292         HC    212      LYS    HG3   3292     0.010300     1.0080   ; qtot -4.068
  3293         C8    212      LYS     CD   3293    -0.047900    12.0100   ; qtot -4.116
  3294         HC    212      LYS    HD2   3294     0.062100     1.0080   ; qtot -4.054
  3295         HC    212      LYS    HD3   3295     0.062100     1.0080   ; qtot -3.992
  3296         C8    212      LYS     CE   3296    -0.014300    12.0100   ; qtot -4.006
  3297         HP    212      LYS    HE2   3297     0.113500     1.0080   ; qtot -3.893
  3298         HP    212      LYS    HE3   3298     0.113500     1.0080   ; qtot -3.779
  3299         N3    212      LYS     NZ   3299    -0.385400    14.0100   ; qtot -4.165
  3300          H    212      LYS    HZ1   3300     0.340000     1.0080   ; qtot -3.825
  3301          H    212      LYS    HZ2   3301     0.340000     1.0080   ; qtot -3.485
  3302          H    212      LYS    HZ3   3302     0.340000     1.0080   ; qtot -3.145
  3303          C    212      LYS      C   3303     0.734100    12.0100   ; qtot -2.411
  3304          O    212      LYS      O   3304    -0.589400    16.0000   ; qtot -3.000
  3305          N    213      ALA      N   3305    -0.415700    14.0100   ; qtot -3.416
  3306          H    213      ALA      H   3306     0.271900     1.0080   ; qtot -3.144
  3307        XC2    213      ALA     CA   3307     0.033700    12.0100   ; qtot -3.110
  3308         H1    213      ALA     HA   3308     0.082300     1.0080   ; qtot -3.028
  3309         CT    213      ALA     CB   3309    -0.182500    12.0100   ; qtot -3.210
  3310         HC    213      ALA    HB1   3310     0.060300     1.0080   ; qtot -3.150
  3311         HC    213      ALA    HB2   3311     0.060300     1.0080   ; qtot -3.090
  3312         HC    213      ALA    HB3   3312     0.060300     1.0080   ; qtot -3.029
  3313          C    213      ALA      C   3313     0.597300    12.0100   ; qtot -2.432
  3314          O    213      ALA      O   3314    -0.567900    16.0000   ; qtot -3.000
  3315          N    214      TRP      N   3315    -0.415700    14.0100   ; qtot -3.416
  3316          H    214      TRP      H   3316     0.271900     1.0080   ; qtot -3.144
  3317        XC3    214      TRP     CA   3317    -0.027500    12.0100   ; qtot -3.171
  3318         H1    214      TRP     HA   3318     0.112300     1.0080   ; qtot -3.059
  3319         CT    214      TRP     CB   3319    -0.005000    12.0100   ; qtot -3.064
  3320         HC    214      TRP    HB2   3320     0.033900     1.0080   ; qtot -3.030
  3321         HC    214      TRP    HB3   3321     0.033900     1.0080   ; qtot -2.996
  3322         C*    214      TRP     CG   3322    -0.141500    12.0100   ; qtot -3.138
  3323         CW    214      TRP    CD1   3323    -0.163800    12.0100   ; qtot -3.302
  3324         H4    214      TRP    HD1   3324     0.206200     1.0080   ; qtot -3.095
  3325         NA    214      TRP    NE1   3325    -0.341800    14.0100   ; qtot -3.437
  3326          H    214      TRP    HE1   3326     0.341200     1.0080   ; qtot -3.096
  3327         CN    214      TRP    CE2   3327     0.138000    12.0100   ; qtot -2.958
  3328         CA    214      TRP    CZ2   3328    -0.260100    12.0100   ; qtot -3.218
  3329         HA    214      TRP    HZ2   3329     0.157200     1.0080   ; qtot -3.061
  3330         CA    214      TRP    CH2   3330    -0.113400    12.0100   ; qtot -3.174
  3331         HA    214      TRP    HH2   3331     0.141700     1.0080   ; qtot -3.033
  3332         CA    214      TRP    CZ3   3332    -0.197200    12.0100   ; qtot -3.230
  3333         HA    214      TRP    HZ3   3333     0.144700     1.0080   ; qtot -3.085
  3334         CA    214      TRP    CE3   3334    -0.238700    12.0100   ; qtot -3.324
  3335         HA    214      TRP    HE3   3335     0.170000     1.0080   ; qtot -3.154
  3336         CB    214      TRP    CD2   3336     0.124300    12.0100   ; qtot -3.029
  3337          C    214      TRP      C   3337     0.597300    12.0100   ; qtot -2.432
  3338          O    214      TRP      O   3338    -0.567900    16.0000   ; qtot -3.000
  3339          N    215      ALA      N   3339    -0.415700    14.0100   ; qtot -3.416
  3340          H    215      ALA      H   3340     0.271900     1.0080   ; qtot -3.144
  3341        XC2    215      ALA     CA   3341     0.033700    12.0100   ; qtot -3.110
  3342         H1    215      ALA     HA   3342     0.082300     1.0080   ; qtot -3.028
  3343         CT    215      ALA     CB   3343    -0.182500    12.0100   ; qtot -3.210
  3344         HC    215      ALA    HB1   3344     0.060300     1.0080   ; qtot -3.150
  3345         HC    215      ALA    HB2   3345     0.060300     1.0080   ; qtot -3.090
  3346         HC    215      ALA    HB3   3346     0.060300     1.0080   ; qtot -3.029
  3347          C    215      ALA      C   3347     0.597300    12.0100   ; qtot -2.432
  3348          O    215      ALA      O   3348    -0.567900    16.0000   ; qtot -3.000
  3349          N    216      VAL      N   3349    -0.415700    14.0100   ; qtot -3.416
  3350          H    216      VAL      H   3350     0.271900     1.0080   ; qtot -3.144
  3351        XC1    216      VAL     CA   3351    -0.087500    12.0100   ; qtot -3.231
  3352         H1    216      VAL     HA   3352     0.096900     1.0080   ; qtot -3.134
  3353         3C    216      VAL     CB   3353     0.298500    12.0100   ; qtot -2.836
  3354         HC    216      VAL     HB   3354    -0.029700     1.0080   ; qtot -2.866
  3355         CT    216      VAL    CG1   3355    -0.319200    12.0100   ; qtot -3.185
  3356         HC    216      VAL   HG11   3356     0.079100     1.0080   ; qtot -3.106
  3357         HC    216      VAL   HG12   3357     0.079100     1.0080   ; qtot -3.027
  3358         HC    216      VAL   HG13   3358     0.079100     1.0080   ; qtot -2.948
  3359         CT    216      VAL    CG2   3359    -0.319200    12.0100   ; qtot -3.267
  3360         HC    216      VAL   HG21   3360     0.079100     1.0080   ; qtot -3.188
  3361         HC    216      VAL   HG22   3361     0.079100     1.0080   ; qtot -3.109
  3362         HC    216      VAL   HG23   3362     0.079100     1.0080   ; qtot -3.029
  3363          C    216      VAL      C   3363     0.597300    12.0100   ; qtot -2.432
  3364          O    216      VAL      O   3364    -0.567900    16.0000   ; qtot -3.000
  3365          N    217      ALA      N   3365    -0.415700    14.0100   ; qtot -3.416
  3366          H    217      ALA      H   3366     0.271900     1.0080   ; qtot -3.144
  3367        XC2    217      ALA     CA   3367     0.033700    12.0100   ; qtot -3.110
  3368         H1    217      ALA     HA   3368     0.082300     1.0080   ; qtot -3.028
  3369         CT    217      ALA     CB   3369    -0.182500    12.0100   ; qtot -3.210
  3370         HC    217      ALA    HB1   3370     0.060300     1.0080   ; qtot -3.150
  3371         HC    217      ALA    HB2   3371     0.060300     1.0080   ; qtot -3.090
  3372         HC    217      ALA    HB3   3372     0.060300     1.0080   ; qtot -3.029
  3373          C    217      ALA      C   3373     0.597300    12.0100   ; qtot -2.432
  3374          O    217      ALA      O   3374    -0.567900    16.0000   ; qtot -3.000
  3375          N    218      ARG      N   3375    -0.347900    14.0100   ; qtot -3.348
  3376          H    218      ARG      H   3376     0.274700     1.0080   ; qtot -3.073
  3377        XC4    218      ARG     CA   3377    -0.263700    12.0100   ; qtot -3.337
  3378         H1    218      ARG     HA   3378     0.156000     1.0080   ; qtot -3.181
  3379         C8    218      ARG     CB   3379    -0.000700    12.0100   ; qtot -3.182
  3380         HC    218      ARG    HB2   3380     0.032700     1.0080   ; qtot -3.149
  3381         HC    218      ARG    HB3   3381     0.032700     1.0080   ; qtot -3.116
  3382         C8    218      ARG     CG   3382     0.039000    12.0100   ; qtot -3.077
  3383         HC    218      ARG    HG2   3383     0.028500     1.0080   ; qtot -3.049
  3384         HC    218      ARG    HG3   3384     0.028500     1.0080   ; qtot -3.020
  3385         C8    218      ARG     CD   3385     0.048600    12.0100   ; qtot -2.972
  3386         H1    218      ARG    HD2   3386     0.068700     1.0080   ; qtot -2.903
  3387         H1    218      ARG    HD3   3387     0.068700     1.0080   ; qtot -2.834
  3388         N2    218      ARG     NE   3388    -0.529500    14.0100   ; qtot -3.364
  3389          H    218      ARG     HE   3389     0.345600     1.0080   ; qtot -3.018
  3390         CA    218      ARG     CZ   3390     0.807600    12.0100   ; qtot -2.211
  3391         N2    218      ARG    NH1   3391    -0.862700    14.0100   ; qtot -3.073
  3392          H    218      ARG   HH11   3392     0.447800     1.0080   ; qtot -2.625
  3393          H    218      ARG   HH12   3393     0.447800     1.0080   ; qtot -2.178
  3394         N2    218      ARG    NH2   3394    -0.862700    14.0100   ; qtot -3.040
  3395          H    218      ARG   HH21   3395     0.447800     1.0080   ; qtot -2.593
  3396          H    218      ARG   HH22   3396     0.447800     1.0080   ; qtot -2.145
  3397          C    218      ARG      C   3397     0.734100    12.0100   ; qtot -1.411
  3398          O    218      ARG      O   3398    -0.589400    16.0000   ; qtot -2.000
  3399          N    219      LEU      N   3399    -0.415700    14.0100   ; qtot -2.416
  3400          H    219      LEU      H   3400     0.271900     1.0080   ; qtot -2.144
  3401        XC3    219      LEU     CA   3401    -0.051800    12.0100   ; qtot -2.196
  3402         H1    219      LEU     HA   3402     0.092200     1.0080   ; qtot -2.103
  3403         2C    219      LEU     CB   3403    -0.110200    12.0100   ; qtot -2.214
  3404         HC    219      LEU    HB2   3404     0.045700     1.0080   ; qtot -2.168
  3405         HC    219      LEU    HB3   3405     0.045700     1.0080   ; qtot -2.122
  3406         3C    219      LEU     CG   3406     0.353100    12.0100   ; qtot -1.769
  3407         HC    219      LEU     HG   3407    -0.036100     1.0080   ; qtot -1.805
  3408         CT    219      LEU    CD1   3408    -0.412100    12.0100   ; qtot -2.217
  3409         HC    219      LEU   HD11   3409     0.100000     1.0080   ; qtot -2.117
  3410         HC    219      LEU   HD12   3410     0.100000     1.0080   ; qtot -2.017
  3411         HC    219      LEU   HD13   3411     0.100000     1.0080   ; qtot -1.917
  3412         CT    219      LEU    CD2   3412    -0.412100    12.0100   ; qtot -2.329
  3413         HC    219      LEU   HD21   3413     0.100000     1.0080   ; qtot -2.229
  3414         HC    219      LEU   HD22   3414     0.100000     1.0080   ; qtot -2.129
  3415         HC    219      LEU   HD23   3415     0.100000     1.0080   ; qtot -2.029
  3416          C    219      LEU      C   3416     0.597300    12.0100   ; qtot -1.432
  3417          O    219      LEU      O   3417    -0.567900    16.0000   ; qtot -2.000
  3418          N    220      SER      N   3418    -0.415700    14.0100   ; qtot -2.416
  3419          H    220      SER      H   3419     0.271900     1.0080   ; qtot -2.144
  3420       XC14    220      SER     CA   3420    -0.024900    12.0100   ; qtot -2.169
  3421         H1    220      SER     HA   3421     0.084300     1.0080   ; qtot -2.084
  3422         2C    220      SER     CB   3422     0.211700    12.0100   ; qtot -1.873
  3423         H1    220      SER    HB2   3423     0.035200     1.0080   ; qtot -1.838
  3424         H1    220      SER    HB3   3424     0.035200     1.0080   ; qtot -1.802
  3425         OH    220      SER     OG   3425    -0.654600    16.0000   ; qtot -2.457
  3426         HO    220      SER     HG   3426     0.427500     1.0080   ; qtot -2.029
  3427          C    220      SER      C   3427     0.597300    12.0100   ; qtot -1.432
  3428          O    220      SER      O   3428    -0.567900    16.0000   ; qtot -2.000
  3429          N    221      GLN      N   3429    -0.415700    14.0100   ; qtot -2.416
  3430          H    221      GLN      H   3430     0.271900     1.0080   ; qtot -2.144
  3431        XC9    221      GLN     CA   3431    -0.003100    12.0100   ; qtot -2.147
  3432         H1    221      GLN     HA   3432     0.085000     1.0080   ; qtot -2.062
  3433         2C    221      GLN     CB   3433    -0.003600    12.0100   ; qtot -2.066
  3434         HC    221      GLN    HB2   3434     0.017100     1.0080   ; qtot -2.048
  3435         HC    221      GLN    HB3   3435     0.017100     1.0080   ; qtot -2.031
  3436         2C    221      GLN     CG   3436    -0.064500    12.0100   ; qtot -2.096
  3437         HC    221      GLN    HG2   3437     0.035200     1.0080   ; qtot -2.061
  3438         HC    221      GLN    HG3   3438     0.035200     1.0080   ; qtot -2.025
  3439          C    221      GLN     CD   3439     0.695100    12.0100   ; qtot -1.330
  3440          O    221      GLN    OE1   3440    -0.608600    16.0000   ; qtot -1.939
  3441          N    221      GLN    NE2   3441    -0.940700    14.0100   ; qtot -2.880
  3442          H    221      GLN   HE21   3442     0.425100     1.0080   ; qtot -2.455
  3443          H    221      GLN   HE22   3443     0.425100     1.0080   ; qtot -2.029
  3444          C    221      GLN      C   3444     0.597300    12.0100   ; qtot -1.432
  3445          O    221      GLN      O   3445    -0.567900    16.0000   ; qtot -2.000
  3446          N    222      ARG      N   3446    -0.347900    14.0100   ; qtot -2.348
  3447          H    222      ARG      H   3447     0.274700     1.0080   ; qtot -2.073
  3448        XC4    222      ARG     CA   3448    -0.263700    12.0100   ; qtot -2.337
  3449         H1    222      ARG     HA   3449     0.156000     1.0080   ; qtot -2.181
  3450         C8    222      ARG     CB   3450    -0.000700    12.0100   ; qtot -2.182
  3451         HC    222      ARG    HB2   3451     0.032700     1.0080   ; qtot -2.149
  3452         HC    222      ARG    HB3   3452     0.032700     1.0080   ; qtot -2.116
  3453         C8    222      ARG     CG   3453     0.039000    12.0100   ; qtot -2.077
  3454         HC    222      ARG    HG2   3454     0.028500     1.0080   ; qtot -2.049
  3455         HC    222      ARG    HG3   3455     0.028500     1.0080   ; qtot -2.020
  3456         C8    222      ARG     CD   3456     0.048600    12.0100   ; qtot -1.972
  3457         H1    222      ARG    HD2   3457     0.068700     1.0080   ; qtot -1.903
  3458         H1    222      ARG    HD3   3458     0.068700     1.0080   ; qtot -1.834
  3459         N2    222      ARG     NE   3459    -0.529500    14.0100   ; qtot -2.364
  3460          H    222      ARG     HE   3460     0.345600     1.0080   ; qtot -2.018
  3461         CA    222      ARG     CZ   3461     0.807600    12.0100   ; qtot -1.211
  3462         N2    222      ARG    NH1   3462    -0.862700    14.0100   ; qtot -2.073
  3463          H    222      ARG   HH11   3463     0.447800     1.0080   ; qtot -1.625
  3464          H    222      ARG   HH12   3464     0.447800     1.0080   ; qtot -1.178
  3465         N2    222      ARG    NH2   3465    -0.862700    14.0100   ; qtot -2.040
  3466          H    222      ARG   HH21   3466     0.447800     1.0080   ; qtot -1.593
  3467          H    222      ARG   HH22   3467     0.447800     1.0080   ; qtot -1.145
  3468          C    222      ARG      C   3468     0.734100    12.0100   ; qtot -0.411
  3469          O    222      ARG      O   3469    -0.589400    16.0000   ; qtot -1.000
  3470          N    223      PHE      N   3470    -0.415700    14.0100   ; qtot -1.416
  3471          H    223      PHE      H   3471     0.271900     1.0080   ; qtot -1.144
  3472        XC3    223      PHE     CA   3472    -0.002400    12.0100   ; qtot -1.146
  3473         H1    223      PHE     HA   3473     0.097800     1.0080   ; qtot -1.048
  3474         CT    223      PHE     CB   3474    -0.034300    12.0100   ; qtot -1.083
  3475         HC    223      PHE    HB2   3475     0.029500     1.0080   ; qtot -1.053
  3476         HC    223      PHE    HB3   3476     0.029500     1.0080   ; qtot -1.024
  3477         CA    223      PHE     CG   3477     0.011800    12.0100   ; qtot -1.012
  3478         CA    223      PHE    CD1   3478    -0.125600    12.0100   ; qtot -1.138
  3479         HA    223      PHE    HD1   3479     0.133000     1.0080   ; qtot -1.005
  3480         CA    223      PHE    CE1   3480    -0.170400    12.0100   ; qtot -1.175
  3481         HA    223      PHE    HE1   3481     0.143000     1.0080   ; qtot -1.032
  3482         CA    223      PHE     CZ   3482    -0.107200    12.0100   ; qtot -1.139
  3483         HA    223      PHE     HZ   3483     0.129700     1.0080   ; qtot -1.009
  3484         CA    223      PHE    CE2   3484    -0.170400    12.0100   ; qtot -1.180
  3485         HA    223      PHE    HE2   3485     0.143000     1.0080   ; qtot -1.037
  3486         CA    223      PHE    CD2   3486    -0.125600    12.0100   ; qtot -1.162
  3487         HA    223      PHE    HD2   3487     0.133000     1.0080   ; qtot -1.029
  3488          C    223      PHE      C   3488     0.597300    12.0100   ; qtot -0.432
  3489          O    223      PHE      O   3489    -0.567900    16.0000   ; qtot -1.000
  3490          N    224      PRO      N   3490    -0.254800    14.0100   ; qtot -1.255
  3491         CT    224      PRO     CD   3491     0.019200    12.0100   ; qtot -1.236
  3492         H1    224      PRO    HD2   3492     0.039100     1.0080   ; qtot -1.197
  3493         H1    224      PRO    HD3   3493     0.039100     1.0080   ; qtot -1.157
  3494         CT    224      PRO     CG   3494     0.018900    12.0100   ; qtot -1.139
  3495         HC    224      PRO    HG2   3495     0.021300     1.0080   ; qtot -1.117
  3496         HC    224      PRO    HG3   3496     0.021300     1.0080   ; qtot -1.096
  3497         CT    224      PRO     CB   3497    -0.007000    12.0100   ; qtot -1.103
  3498         HC    224      PRO    HB2   3498     0.025300     1.0080   ; qtot -1.078
  3499         HC    224      PRO    HB3   3499     0.025300     1.0080   ; qtot -1.052
  3500       XC11    224      PRO     CA   3500    -0.026600    12.0100   ; qtot -1.079
  3501         H1    224      PRO     HA   3501     0.064100     1.0080   ; qtot -1.015
  3502          C    224      PRO      C   3502     0.589600    12.0100   ; qtot -0.425
  3503          O    224      PRO      O   3503    -0.574800    16.0000   ; qtot -1.000
  3504          N    225      LYS      N   3504    -0.347900    14.0100   ; qtot -1.348
  3505          H    225      LYS      H   3505     0.274700     1.0080   ; qtot -1.073
  3506        XC5    225      LYS     CA   3506    -0.240000    12.0100   ; qtot -1.313
  3507         H1    225      LYS     HA   3507     0.142600     1.0080   ; qtot -1.171
  3508         C8    225      LYS     CB   3508    -0.009400    12.0100   ; qtot -1.180
  3509         HC    225      LYS    HB2   3509     0.036200     1.0080   ; qtot -1.144
  3510         HC    225      LYS    HB3   3510     0.036200     1.0080   ; qtot -1.108
  3511         C8    225      LYS     CG   3511     0.018700    12.0100   ; qtot -1.089
  3512         HC    225      LYS    HG2   3512     0.010300     1.0080   ; qtot -1.079
  3513         HC    225      LYS    HG3   3513     0.010300     1.0080   ; qtot -1.068
  3514         C8    225      LYS     CD   3514    -0.047900    12.0100   ; qtot -1.116
  3515         HC    225      LYS    HD2   3515     0.062100     1.0080   ; qtot -1.054
  3516         HC    225      LYS    HD3   3516     0.062100     1.0080   ; qtot -0.992
  3517         C8    225      LYS     CE   3517    -0.014300    12.0100   ; qtot -1.006
  3518         HP    225      LYS    HE2   3518     0.113500     1.0080   ; qtot -0.893
  3519         HP    225      LYS    HE3   3519     0.113500     1.0080   ; qtot -0.779
  3520         N3    225      LYS     NZ   3520    -0.385400    14.0100   ; qtot -1.165
  3521          H    225      LYS    HZ1   3521     0.340000     1.0080   ; qtot -0.825
  3522          H    225      LYS    HZ2   3522     0.340000     1.0080   ; qtot -0.485
  3523          H    225      LYS    HZ3   3523     0.340000     1.0080   ; qtot -0.145
  3524          C    225      LYS      C   3524     0.734100    12.0100   ; qtot  0.589
  3525          O    225      LYS      O   3525    -0.589400    16.0000   ; qtot -0.000
  3526          N    226      ALA      N   3526    -0.415700    14.0100   ; qtot -0.416
  3527          H    226      ALA      H   3527     0.271900     1.0080   ; qtot -0.144
  3528        XC2    226      ALA     CA   3528     0.033700    12.0100   ; qtot -0.110
  3529         H1    226      ALA     HA   3529     0.082300     1.0080   ; qtot -0.028
  3530         CT    226      ALA     CB   3530    -0.182500    12.0100   ; qtot -0.210
  3531         HC    226      ALA    HB1   3531     0.060300     1.0080   ; qtot -0.150
  3532         HC    226      ALA    HB2   3532     0.060300     1.0080   ; qtot -0.090
  3533         HC    226      ALA    HB3   3533     0.060300     1.0080   ; qtot -0.029
  3534          C    226      ALA      C   3534     0.597300    12.0100   ; qtot  0.568
  3535          O    226      ALA      O   3535    -0.567900    16.0000   ; qtot -0.000
  3536          N    227      GLU      N   3536    -0.516300    14.0100   ; qtot -0.516
  3537          H    227      GLU      H   3537     0.293600     1.0080   ; qtot -0.223
  3538        XC0    227      GLU     CA   3538     0.039700    12.0100   ; qtot -0.183
  3539         H1    227      GLU     HA   3539     0.110500     1.0080   ; qtot -0.073
  3540         2C    227      GLU     CB   3540     0.056000    12.0100   ; qtot -0.017
  3541         HC    227      GLU    HB2   3541    -0.017300     1.0080   ; qtot -0.034
  3542         HC    227      GLU    HB3   3542    -0.017300     1.0080   ; qtot -0.051
  3543         2C    227      GLU     CG   3543     0.013600    12.0100   ; qtot -0.038
  3544         HC    227      GLU    HG2   3544    -0.042500     1.0080   ; qtot -0.080
  3545         HC    227      GLU    HG3   3545    -0.042500     1.0080   ; qtot -0.123
  3546         CO    227      GLU     CD   3546     0.805400    12.0100   ; qtot  0.683
  3547         O2    227      GLU    OE1   3547    -0.818800    16.0000   ; qtot -0.136
  3548         O2    227      GLU    OE2   3548    -0.818800    16.0000   ; qtot -0.955
  3549          C    227      GLU      C   3549     0.536600    12.0100   ; qtot -0.418
  3550          O    227      GLU      O   3550    -0.581900    16.0000   ; qtot -1.000
  3551          N    228      PHE      N   3551    -0.415700    14.0100   ; qtot -1.416
  3552          H    228      PHE      H   3552     0.271900     1.0080   ; qtot -1.144
  3553        XC3    228      PHE     CA   3553    -0.002400    12.0100   ; qtot -1.146
  3554         H1    228      PHE     HA   3554     0.097800     1.0080   ; qtot -1.048
  3555         CT    228      PHE     CB   3555    -0.034300    12.0100   ; qtot -1.083
  3556         HC    228      PHE    HB2   3556     0.029500     1.0080   ; qtot -1.053
  3557         HC    228      PHE    HB3   3557     0.029500     1.0080   ; qtot -1.024
  3558         CA    228      PHE     CG   3558     0.011800    12.0100   ; qtot -1.012
  3559         CA    228      PHE    CD1   3559    -0.125600    12.0100   ; qtot -1.138
  3560         HA    228      PHE    HD1   3560     0.133000     1.0080   ; qtot -1.005
  3561         CA    228      PHE    CE1   3561    -0.170400    12.0100   ; qtot -1.175
  3562         HA    228      PHE    HE1   3562     0.143000     1.0080   ; qtot -1.032
  3563         CA    228      PHE     CZ   3563    -0.107200    12.0100   ; qtot -1.139
  3564         HA    228      PHE     HZ   3564     0.129700     1.0080   ; qtot -1.009
  3565         CA    228      PHE    CE2   3565    -0.170400    12.0100   ; qtot -1.180
  3566         HA    228      PHE    HE2   3566     0.143000     1.0080   ; qtot -1.037
  3567         CA    228      PHE    CD2   3567    -0.125600    12.0100   ; qtot -1.162
  3568         HA    228      PHE    HD2   3568     0.133000     1.0080   ; qtot -1.029
  3569          C    228      PHE      C   3569     0.597300    12.0100   ; qtot -0.432
  3570          O    228      PHE      O   3570    -0.567900    16.0000   ; qtot -1.000
  3571          N    229      ALA      N   3571    -0.415700    14.0100   ; qtot -1.416
  3572          H    229      ALA      H   3572     0.271900     1.0080   ; qtot -1.144
  3573        XC2    229      ALA     CA   3573     0.033700    12.0100   ; qtot -1.110
  3574         H1    229      ALA     HA   3574     0.082300     1.0080   ; qtot -1.028
  3575         CT    229      ALA     CB   3575    -0.182500    12.0100   ; qtot -1.210
  3576         HC    229      ALA    HB1   3576     0.060300     1.0080   ; qtot -1.150
  3577         HC    229      ALA    HB2   3577     0.060300     1.0080   ; qtot -1.090
  3578         HC    229      ALA    HB3   3578     0.060300     1.0080   ; qtot -1.029
  3579          C    229      ALA      C   3579     0.597300    12.0100   ; qtot -0.432
  3580          O    229      ALA      O   3580    -0.567900    16.0000   ; qtot -1.000
  3581          N    230      GLU      N   3581    -0.516300    14.0100   ; qtot -1.516
  3582          H    230      GLU      H   3582     0.293600     1.0080   ; qtot -1.223
  3583        XC0    230      GLU     CA   3583     0.039700    12.0100   ; qtot -1.183
  3584         H1    230      GLU     HA   3584     0.110500     1.0080   ; qtot -1.073
  3585         2C    230      GLU     CB   3585     0.056000    12.0100   ; qtot -1.017
  3586         HC    230      GLU    HB2   3586    -0.017300     1.0080   ; qtot -1.034
  3587         HC    230      GLU    HB3   3587    -0.017300     1.0080   ; qtot -1.051
  3588         2C    230      GLU     CG   3588     0.013600    12.0100   ; qtot -1.038
  3589         HC    230      GLU    HG2   3589    -0.042500     1.0080   ; qtot -1.080
  3590         HC    230      GLU    HG3   3590    -0.042500     1.0080   ; qtot -1.123
  3591         CO    230      GLU     CD   3591     0.805400    12.0100   ; qtot -0.317
  3592         O2    230      GLU    OE1   3592    -0.818800    16.0000   ; qtot -1.136
  3593         O2    230      GLU    OE2   3593    -0.818800    16.0000   ; qtot -1.955
  3594          C    230      GLU      C   3594     0.536600    12.0100   ; qtot -1.418
  3595          O    230      GLU      O   3595    -0.581900    16.0000   ; qtot -2.000
  3596          N    231      VAL      N   3596    -0.415700    14.0100   ; qtot -2.416
  3597          H    231      VAL      H   3597     0.271900     1.0080   ; qtot -2.144
  3598        XC1    231      VAL     CA   3598    -0.087500    12.0100   ; qtot -2.231
  3599         H1    231      VAL     HA   3599     0.096900     1.0080   ; qtot -2.134
  3600         3C    231      VAL     CB   3600     0.298500    12.0100   ; qtot -1.836
  3601         HC    231      VAL     HB   3601    -0.029700     1.0080   ; qtot -1.866
  3602         CT    231      VAL    CG1   3602    -0.319200    12.0100   ; qtot -2.185
  3603         HC    231      VAL   HG11   3603     0.079100     1.0080   ; qtot -2.106
  3604         HC    231      VAL   HG12   3604     0.079100     1.0080   ; qtot -2.027
  3605         HC    231      VAL   HG13   3605     0.079100     1.0080   ; qtot -1.948
  3606         CT    231      VAL    CG2   3606    -0.319200    12.0100   ; qtot -2.267
  3607         HC    231      VAL   HG21   3607     0.079100     1.0080   ; qtot -2.188
  3608         HC    231      VAL   HG22   3608     0.079100     1.0080   ; qtot -2.109
  3609         HC    231      VAL   HG23   3609     0.079100     1.0080   ; qtot -2.029
  3610          C    231      VAL      C   3610     0.597300    12.0100   ; qtot -1.432
  3611          O    231      VAL      O   3611    -0.567900    16.0000   ; qtot -2.000
  3612          N    232      SER      N   3612    -0.415700    14.0100   ; qtot -2.416
  3613          H    232      SER      H   3613     0.271900     1.0080   ; qtot -2.144
  3614       XC14    232      SER     CA   3614    -0.024900    12.0100   ; qtot -2.169
  3615         H1    232      SER     HA   3615     0.084300     1.0080   ; qtot -2.084
  3616         2C    232      SER     CB   3616     0.211700    12.0100   ; qtot -1.873
  3617         H1    232      SER    HB2   3617     0.035200     1.0080   ; qtot -1.838
  3618         H1    232      SER    HB3   3618     0.035200     1.0080   ; qtot -1.802
  3619         OH    232      SER     OG   3619    -0.654600    16.0000   ; qtot -2.457
  3620         HO    232      SER     HG   3620     0.427500     1.0080   ; qtot -2.029
  3621          C    232      SER      C   3621     0.597300    12.0100   ; qtot -1.432
  3622          O    232      SER      O   3622    -0.567900    16.0000   ; qtot -2.000
  3623          N    233      LYS      N   3623    -0.347900    14.0100   ; qtot -2.348
  3624          H    233      LYS      H   3624     0.274700     1.0080   ; qtot -2.073
  3625        XC5    233      LYS     CA   3625    -0.240000    12.0100   ; qtot -2.313
  3626         H1    233      LYS     HA   3626     0.142600     1.0080   ; qtot -2.171
  3627         C8    233      LYS     CB   3627    -0.009400    12.0100   ; qtot -2.180
  3628         HC    233      LYS    HB2   3628     0.036200     1.0080   ; qtot -2.144
  3629         HC    233      LYS    HB3   3629     0.036200     1.0080   ; qtot -2.108
  3630         C8    233      LYS     CG   3630     0.018700    12.0100   ; qtot -2.089
  3631         HC    233      LYS    HG2   3631     0.010300     1.0080   ; qtot -2.079
  3632         HC    233      LYS    HG3   3632     0.010300     1.0080   ; qtot -2.068
  3633         C8    233      LYS     CD   3633    -0.047900    12.0100   ; qtot -2.116
  3634         HC    233      LYS    HD2   3634     0.062100     1.0080   ; qtot -2.054
  3635         HC    233      LYS    HD3   3635     0.062100     1.0080   ; qtot -1.992
  3636         C8    233      LYS     CE   3636    -0.014300    12.0100   ; qtot -2.006
  3637         HP    233      LYS    HE2   3637     0.113500     1.0080   ; qtot -1.893
  3638         HP    233      LYS    HE3   3638     0.113500     1.0080   ; qtot -1.779
  3639         N3    233      LYS     NZ   3639    -0.385400    14.0100   ; qtot -2.165
  3640          H    233      LYS    HZ1   3640     0.340000     1.0080   ; qtot -1.825
  3641          H    233      LYS    HZ2   3641     0.340000     1.0080   ; qtot -1.485
  3642          H    233      LYS    HZ3   3642     0.340000     1.0080   ; qtot -1.145
  3643          C    233      LYS      C   3643     0.734100    12.0100   ; qtot -0.411
  3644          O    233      LYS      O   3644    -0.589400    16.0000   ; qtot -1.000
  3645          N    234      LEU      N   3645    -0.415700    14.0100   ; qtot -1.416
  3646          H    234      LEU      H   3646     0.271900     1.0080   ; qtot -1.144
  3647        XC3    234      LEU     CA   3647    -0.051800    12.0100   ; qtot -1.196
  3648         H1    234      LEU     HA   3648     0.092200     1.0080   ; qtot -1.103
  3649         2C    234      LEU     CB   3649    -0.110200    12.0100   ; qtot -1.214
  3650         HC    234      LEU    HB2   3650     0.045700     1.0080   ; qtot -1.168
  3651         HC    234      LEU    HB3   3651     0.045700     1.0080   ; qtot -1.122
  3652         3C    234      LEU     CG   3652     0.353100    12.0100   ; qtot -0.769
  3653         HC    234      LEU     HG   3653    -0.036100     1.0080   ; qtot -0.805
  3654         CT    234      LEU    CD1   3654    -0.412100    12.0100   ; qtot -1.217
  3655         HC    234      LEU   HD11   3655     0.100000     1.0080   ; qtot -1.117
  3656         HC    234      LEU   HD12   3656     0.100000     1.0080   ; qtot -1.017
  3657         HC    234      LEU   HD13   3657     0.100000     1.0080   ; qtot -0.917
  3658         CT    234      LEU    CD2   3658    -0.412100    12.0100   ; qtot -1.329
  3659         HC    234      LEU   HD21   3659     0.100000     1.0080   ; qtot -1.229
  3660         HC    234      LEU   HD22   3660     0.100000     1.0080   ; qtot -1.129
  3661         HC    234      LEU   HD23   3661     0.100000     1.0080   ; qtot -1.029
  3662          C    234      LEU      C   3662     0.597300    12.0100   ; qtot -0.432
  3663          O    234      LEU      O   3663    -0.567900    16.0000   ; qtot -1.000
  3664          N    235      VAL      N   3664    -0.415700    14.0100   ; qtot -1.416
  3665          H    235      VAL      H   3665     0.271900     1.0080   ; qtot -1.144
  3666        XC1    235      VAL     CA   3666    -0.087500    12.0100   ; qtot -1.231
  3667         H1    235      VAL     HA   3667     0.096900     1.0080   ; qtot -1.134
  3668         3C    235      VAL     CB   3668     0.298500    12.0100   ; qtot -0.836
  3669         HC    235      VAL     HB   3669    -0.029700     1.0080   ; qtot -0.866
  3670         CT    235      VAL    CG1   3670    -0.319200    12.0100   ; qtot -1.185
  3671         HC    235      VAL   HG11   3671     0.079100     1.0080   ; qtot -1.106
  3672         HC    235      VAL   HG12   3672     0.079100     1.0080   ; qtot -1.027
  3673         HC    235      VAL   HG13   3673     0.079100     1.0080   ; qtot -0.948
  3674         CT    235      VAL    CG2   3674    -0.319200    12.0100   ; qtot -1.267
  3675         HC    235      VAL   HG21   3675     0.079100     1.0080   ; qtot -1.188
  3676         HC    235      VAL   HG22   3676     0.079100     1.0080   ; qtot -1.109
  3677         HC    235      VAL   HG23   3677     0.079100     1.0080   ; qtot -1.029
  3678          C    235      VAL      C   3678     0.597300    12.0100   ; qtot -0.432
  3679          O    235      VAL      O   3679    -0.567900    16.0000   ; qtot -1.000
  3680          N    236      THR      N   3680    -0.415700    14.0100   ; qtot -1.416
  3681          H    236      THR      H   3681     0.271900     1.0080   ; qtot -1.144
  3682       XC13    236      THR     CA   3682    -0.038900    12.0100   ; qtot -1.183
  3683         H1    236      THR     HA   3683     0.100700     1.0080   ; qtot -1.082
  3684         3C    236      THR     CB   3684     0.365400    12.0100   ; qtot -0.717
  3685         H1    236      THR     HB   3685     0.004300     1.0080   ; qtot -0.712
  3686         CT    236      THR    CG2   3686    -0.243800    12.0100   ; qtot -0.956
  3687         HC    236      THR   HG21   3687     0.064200     1.0080   ; qtot -0.892
  3688         HC    236      THR   HG22   3688     0.064200     1.0080   ; qtot -0.828
  3689         HC    236      THR   HG23   3689     0.064200     1.0080   ; qtot -0.764
  3690         OH    236      THR    OG1   3690    -0.676100    16.0000   ; qtot -1.440
  3691         HO    236      THR    HG1   3691     0.410200     1.0080   ; qtot -1.029
  3692          C    236      THR      C   3692     0.597300    12.0100   ; qtot -0.432
  3693          O    236      THR      O   3693    -0.567900    16.0000   ; qtot -1.000
  3694          N    237      ASP      N   3694    -0.516300    14.0100   ; qtot -1.516
  3695          H    237      ASP      H   3695     0.293600     1.0080   ; qtot -1.223
  3696       XC12    237      ASP     CA   3696     0.038100    12.0100   ; qtot -1.185
  3697         H1    237      ASP     HA   3697     0.088000     1.0080   ; qtot -1.097
  3698         2C    237      ASP     CB   3698    -0.030300    12.0100   ; qtot -1.127
  3699         HC    237      ASP    HB2   3699    -0.012200     1.0080   ; qtot -1.139
  3700         HC    237      ASP    HB3   3700    -0.012200     1.0080   ; qtot -1.151
  3701         CO    237      ASP     CG   3701     0.799400    12.0100   ; qtot -0.352
  3702         O2    237      ASP    OD1   3702    -0.801400    16.0000   ; qtot -1.153
  3703         O2    237      ASP    OD2   3703    -0.801400    16.0000   ; qtot -1.955
  3704          C    237      ASP      C   3704     0.536600    12.0100   ; qtot -1.418
  3705          O    237      ASP      O   3705    -0.581900    16.0000   ; qtot -2.000
  3706          N    238      LEU      N   3706    -0.415700    14.0100   ; qtot -2.416
  3707          H    238      LEU      H   3707     0.271900     1.0080   ; qtot -2.144
  3708        XC3    238      LEU     CA   3708    -0.051800    12.0100   ; qtot -2.196
  3709         H1    238      LEU     HA   3709     0.092200     1.0080   ; qtot -2.103
  3710         2C    238      LEU     CB   3710    -0.110200    12.0100   ; qtot -2.214
  3711         HC    238      LEU    HB2   3711     0.045700     1.0080   ; qtot -2.168
  3712         HC    238      LEU    HB3   3712     0.045700     1.0080   ; qtot -2.122
  3713         3C    238      LEU     CG   3713     0.353100    12.0100   ; qtot -1.769
  3714         HC    238      LEU     HG   3714    -0.036100     1.0080   ; qtot -1.805
  3715         CT    238      LEU    CD1   3715    -0.412100    12.0100   ; qtot -2.217
  3716         HC    238      LEU   HD11   3716     0.100000     1.0080   ; qtot -2.117
  3717         HC    238      LEU   HD12   3717     0.100000     1.0080   ; qtot -2.017
  3718         HC    238      LEU   HD13   3718     0.100000     1.0080   ; qtot -1.917
  3719         CT    238      LEU    CD2   3719    -0.412100    12.0100   ; qtot -2.329
  3720         HC    238      LEU   HD21   3720     0.100000     1.0080   ; qtot -2.229
  3721         HC    238      LEU   HD22   3721     0.100000     1.0080   ; qtot -2.129
  3722         HC    238      LEU   HD23   3722     0.100000     1.0080   ; qtot -2.029
  3723          C    238      LEU      C   3723     0.597300    12.0100   ; qtot -1.432
  3724          O    238      LEU      O   3724    -0.567900    16.0000   ; qtot -2.000
  3725          N    239      THR      N   3725    -0.415700    14.0100   ; qtot -2.416
  3726          H    239      THR      H   3726     0.271900     1.0080   ; qtot -2.144
  3727       XC13    239      THR     CA   3727    -0.038900    12.0100   ; qtot -2.183
  3728         H1    239      THR     HA   3728     0.100700     1.0080   ; qtot -2.082
  3729         3C    239      THR     CB   3729     0.365400    12.0100   ; qtot -1.717
  3730         H1    239      THR     HB   3730     0.004300     1.0080   ; qtot -1.712
  3731         CT    239      THR    CG2   3731    -0.243800    12.0100   ; qtot -1.956
  3732         HC    239      THR   HG21   3732     0.064200     1.0080   ; qtot -1.892
  3733         HC    239      THR   HG22   3733     0.064200     1.0080   ; qtot -1.828
  3734         HC    239      THR   HG23   3734     0.064200     1.0080   ; qtot -1.764
  3735         OH    239      THR    OG1   3735    -0.676100    16.0000   ; qtot -2.440
  3736         HO    239      THR    HG1   3736     0.410200     1.0080   ; qtot -2.029
  3737          C    239      THR      C   3737     0.597300    12.0100   ; qtot -1.432
  3738          O    239      THR      O   3738    -0.567900    16.0000   ; qtot -2.000
  3739          N    240      LYS      N   3739    -0.347900    14.0100   ; qtot -2.348
  3740          H    240      LYS      H   3740     0.274700     1.0080   ; qtot -2.073
  3741        XC5    240      LYS     CA   3741    -0.240000    12.0100   ; qtot -2.313
  3742         H1    240      LYS     HA   3742     0.142600     1.0080   ; qtot -2.171
  3743         C8    240      LYS     CB   3743    -0.009400    12.0100   ; qtot -2.180
  3744         HC    240      LYS    HB2   3744     0.036200     1.0080   ; qtot -2.144
  3745         HC    240      LYS    HB3   3745     0.036200     1.0080   ; qtot -2.108
  3746         C8    240      LYS     CG   3746     0.018700    12.0100   ; qtot -2.089
  3747         HC    240      LYS    HG2   3747     0.010300     1.0080   ; qtot -2.079
  3748         HC    240      LYS    HG3   3748     0.010300     1.0080   ; qtot -2.068
  3749         C8    240      LYS     CD   3749    -0.047900    12.0100   ; qtot -2.116
  3750         HC    240      LYS    HD2   3750     0.062100     1.0080   ; qtot -2.054
  3751         HC    240      LYS    HD3   3751     0.062100     1.0080   ; qtot -1.992
  3752         C8    240      LYS     CE   3752    -0.014300    12.0100   ; qtot -2.006
  3753         HP    240      LYS    HE2   3753     0.113500     1.0080   ; qtot -1.893
  3754         HP    240      LYS    HE3   3754     0.113500     1.0080   ; qtot -1.779
  3755         N3    240      LYS     NZ   3755    -0.385400    14.0100   ; qtot -2.165
  3756          H    240      LYS    HZ1   3756     0.340000     1.0080   ; qtot -1.825
  3757          H    240      LYS    HZ2   3757     0.340000     1.0080   ; qtot -1.485
  3758          H    240      LYS    HZ3   3758     0.340000     1.0080   ; qtot -1.145
  3759          C    240      LYS      C   3759     0.734100    12.0100   ; qtot -0.411
  3760          O    240      LYS      O   3760    -0.589400    16.0000   ; qtot -1.000
  3761          N    241      VAL      N   3761    -0.415700    14.0100   ; qtot -1.416
  3762          H    241      VAL      H   3762     0.271900     1.0080   ; qtot -1.144
  3763        XC1    241      VAL     CA   3763    -0.087500    12.0100   ; qtot -1.231
  3764         H1    241      VAL     HA   3764     0.096900     1.0080   ; qtot -1.134
  3765         3C    241      VAL     CB   3765     0.298500    12.0100   ; qtot -0.836
  3766         HC    241      VAL     HB   3766    -0.029700     1.0080   ; qtot -0.866
  3767         CT    241      VAL    CG1   3767    -0.319200    12.0100   ; qtot -1.185
  3768         HC    241      VAL   HG11   3768     0.079100     1.0080   ; qtot -1.106
  3769         HC    241      VAL   HG12   3769     0.079100     1.0080   ; qtot -1.027
  3770         HC    241      VAL   HG13   3770     0.079100     1.0080   ; qtot -0.948
  3771         CT    241      VAL    CG2   3771    -0.319200    12.0100   ; qtot -1.267
  3772         HC    241      VAL   HG21   3772     0.079100     1.0080   ; qtot -1.188
  3773         HC    241      VAL   HG22   3773     0.079100     1.0080   ; qtot -1.109
  3774         HC    241      VAL   HG23   3774     0.079100     1.0080   ; qtot -1.029
  3775          C    241      VAL      C   3775     0.597300    12.0100   ; qtot -0.432
  3776          O    241      VAL      O   3776    -0.567900    16.0000   ; qtot -1.000
  3777          N    242      HID      N   3777    -0.415700    14.0100   ; qtot -1.416
  3778          H    242      HID      H   3778     0.271900     1.0080   ; qtot -1.144
  3779        XC3    242      HID     CA   3779     0.018800    12.0100   ; qtot -1.125
  3780         H1    242      HID     HA   3780     0.088100     1.0080   ; qtot -1.037
  3781         CT    242      HID     CB   3781    -0.046200    12.0100   ; qtot -1.083
  3782         HC    242      HID    HB2   3782     0.040200     1.0080   ; qtot -1.043
  3783         HC    242      HID    HB3   3783     0.040200     1.0080   ; qtot -1.003
  3784         CC    242      HID     CG   3784    -0.026600    12.0100   ; qtot -1.029
  3785         NA    242      HID    ND1   3785    -0.381100    14.0100   ; qtot -1.410
  3786          H    242      HID    HD1   3786     0.364900     1.0080   ; qtot -1.046
  3787         CR    242      HID    CE1   3787     0.205700    12.0100   ; qtot -0.840
  3788         H5    242      HID    HE1   3788     0.139200     1.0080   ; qtot -0.701
  3789         NB    242      HID    NE2   3789    -0.572700    14.0100   ; qtot -1.273
  3790         CV    242      HID    CD2   3790     0.129200    12.0100   ; qtot -1.144
  3791         H4    242      HID    HD2   3791     0.114700     1.0080   ; qtot -1.029
  3792          C    242      HID      C   3792     0.597300    12.0100   ; qtot -0.432
  3793          O    242      HID      O   3793    -0.567900    16.0000   ; qtot -1.000
  3794          N    243      THR      N   3794    -0.415700    14.0100   ; qtot -1.416
  3795          H    243      THR      H   3795     0.271900     1.0080   ; qtot -1.144
  3796       XC13    243      THR     CA   3796    -0.038900    12.0100   ; qtot -1.183
  3797         H1    243      THR     HA   3797     0.100700     1.0080   ; qtot -1.082
  3798         3C    243      THR     CB   3798     0.365400    12.0100   ; qtot -0.717
  3799         H1    243      THR     HB   3799     0.004300     1.0080   ; qtot -0.712
  3800         CT    243      THR    CG2   3800    -0.243800    12.0100   ; qtot -0.956
  3801         HC    243      THR   HG21   3801     0.064200     1.0080   ; qtot -0.892
  3802         HC    243      THR   HG22   3802     0.064200     1.0080   ; qtot -0.828
  3803         HC    243      THR   HG23   3803     0.064200     1.0080   ; qtot -0.764
  3804         OH    243      THR    OG1   3804    -0.676100    16.0000   ; qtot -1.440
  3805         HO    243      THR    HG1   3805     0.410200     1.0080   ; qtot -1.029
  3806          C    243      THR      C   3806     0.597300    12.0100   ; qtot -0.432
  3807          O    243      THR      O   3807    -0.567900    16.0000   ; qtot -1.000
  3808          N    244      GLH      N   3808    -0.415700    14.0100   ; qtot -1.416
  3809          H    244      GLH      H   3809     0.271900     1.0080   ; qtot -1.144
  3810       XC15    244      GLH     CA   3810     0.014500    12.0100   ; qtot -1.129
  3811         H1    244      GLH     HA   3811     0.077900     1.0080   ; qtot -1.051
  3812         2C    244      GLH     CB   3812    -0.007100    12.0100   ; qtot -1.059
  3813         HC    244      GLH    HB2   3813     0.025600     1.0080   ; qtot -1.033
  3814         HC    244      GLH    HB3   3814     0.025600     1.0080   ; qtot -1.007
  3815         2C    244      GLH     CG   3815    -0.017400    12.0100   ; qtot -1.025
  3816         HC    244      GLH    HG2   3816     0.043000     1.0080   ; qtot -0.982
  3817         HC    244      GLH    HG3   3817     0.043000     1.0080   ; qtot -0.939
  3818          C    244      GLH     CD   3818     0.680100    12.0100   ; qtot -0.259
  3819          O    244      GLH    OE1   3819    -0.583800    16.0000   ; qtot -0.842
  3820         OH    244      GLH    OE2   3820    -0.651100    16.0000   ; qtot -1.494
  3821         HO    244      GLH    HE2   3821     0.464100     1.0080   ; qtot -1.029
  3822          C    244      GLH      C   3822     0.597300    12.0100   ; qtot -0.432
  3823          O    244      GLH      O   3823    -0.567900    16.0000   ; qtot -1.000
  3824          N    245      CYX      N   3824    -0.415700    14.0100   ; qtot -1.416
  3825          H    245      CYX      H   3825     0.271900     1.0080   ; qtot -1.144
  3826        XC3    245      CYX     CA   3826     0.042900    12.0100   ; qtot -1.101
  3827         H1    245      CYX     HA   3827     0.076600     1.0080   ; qtot -1.024
  3828         2C    245      CYX     CB   3828    -0.079000    12.0100   ; qtot -1.103
  3829         H1    245      CYX    HB2   3829     0.091000     1.0080   ; qtot -1.012
  3830         H1    245      CYX    HB3   3830     0.091000     1.0080   ; qtot -0.921
  3831          S    245      CYX     SG   3831    -0.108100    32.0600   ; qtot -1.029
  3832          C    245      CYX      C   3832     0.597300    12.0100   ; qtot -0.432
  3833          O    245      CYX      O   3833    -0.567900    16.0000   ; qtot -1.000
  3834          N    246      CYX      N   3834    -0.415700    14.0100   ; qtot -1.416
  3835          H    246      CYX      H   3835     0.271900     1.0080   ; qtot -1.144
  3836        XC3    246      CYX     CA   3836     0.042900    12.0100   ; qtot -1.101
  3837         H1    246      CYX     HA   3837     0.076600     1.0080   ; qtot -1.024
  3838         2C    246      CYX     CB   3838    -0.079000    12.0100   ; qtot -1.103
  3839         H1    246      CYX    HB2   3839     0.091000     1.0080   ; qtot -1.012
  3840         H1    246      CYX    HB3   3840     0.091000     1.0080   ; qtot -0.921
  3841          S    246      CYX     SG   3841    -0.108100    32.0600   ; qtot -1.029
  3842          C    246      CYX      C   3842     0.597300    12.0100   ; qtot -0.432
  3843          O    246      CYX      O   3843    -0.567900    16.0000   ; qtot -1.000
  3844          N    247      HID      N   3844    -0.415700    14.0100   ; qtot -1.416
  3845          H    247      HID      H   3845     0.271900     1.0080   ; qtot -1.144
  3846        XC3    247      HID     CA   3846     0.018800    12.0100   ; qtot -1.125
  3847         H1    247      HID     HA   3847     0.088100     1.0080   ; qtot -1.037
  3848         CT    247      HID     CB   3848    -0.046200    12.0100   ; qtot -1.083
  3849         HC    247      HID    HB2   3849     0.040200     1.0080   ; qtot -1.043
  3850         HC    247      HID    HB3   3850     0.040200     1.0080   ; qtot -1.003
  3851         CC    247      HID     CG   3851    -0.026600    12.0100   ; qtot -1.029
  3852         NA    247      HID    ND1   3852    -0.381100    14.0100   ; qtot -1.410
  3853          H    247      HID    HD1   3853     0.364900     1.0080   ; qtot -1.046
  3854         CR    247      HID    CE1   3854     0.205700    12.0100   ; qtot -0.840
  3855         H5    247      HID    HE1   3855     0.139200     1.0080   ; qtot -0.701
  3856         NB    247      HID    NE2   3856    -0.572700    14.0100   ; qtot -1.273
  3857         CV    247      HID    CD2   3857     0.129200    12.0100   ; qtot -1.144
  3858         H4    247      HID    HD2   3858     0.114700     1.0080   ; qtot -1.029
  3859          C    247      HID      C   3859     0.597300    12.0100   ; qtot -0.432
  3860          O    247      HID      O   3860    -0.567900    16.0000   ; qtot -1.000
  3861          N    248      GLY      N   3861    -0.415700    14.0100   ; qtot -1.416
  3862          H    248      GLY      H   3862     0.271900     1.0080   ; qtot -1.144
  3863        XC7    248      GLY     CA   3863    -0.025200    12.0100   ; qtot -1.169
  3864         H1    248      GLY    HA2   3864     0.069800     1.0080   ; qtot -1.099
  3865         H1    248      GLY    HA3   3865     0.069800     1.0080   ; qtot -1.029
  3866          C    248      GLY      C   3866     0.597300    12.0100   ; qtot -0.432
  3867          O    248      GLY      O   3867    -0.567900    16.0000   ; qtot -1.000
  3868          N    249      ASP      N   3868    -0.516300    14.0100   ; qtot -1.516
  3869          H    249      ASP      H   3869     0.293600     1.0080   ; qtot -1.223
  3870       XC12    249      ASP     CA   3870     0.038100    12.0100   ; qtot -1.185
  3871         H1    249      ASP     HA   3871     0.088000     1.0080   ; qtot -1.097
  3872         2C    249      ASP     CB   3872    -0.030300    12.0100   ; qtot -1.127
  3873         HC    249      ASP    HB2   3873    -0.012200     1.0080   ; qtot -1.139
  3874         HC    249      ASP    HB3   3874    -0.012200     1.0080   ; qtot -1.151
  3875         CO    249      ASP     CG   3875     0.799400    12.0100   ; qtot -0.352
  3876         O2    249      ASP    OD1   3876    -0.801400    16.0000   ; qtot -1.153
  3877         O2    249      ASP    OD2   3877    -0.801400    16.0000   ; qtot -1.955
  3878          C    249      ASP      C   3878     0.536600    12.0100   ; qtot -1.418
  3879          O    249      ASP      O   3879    -0.581900    16.0000   ; qtot -2.000
  3880          N    250      LEU      N   3880    -0.415700    14.0100   ; qtot -2.416
  3881          H    250      LEU      H   3881     0.271900     1.0080   ; qtot -2.144
  3882        XC3    250      LEU     CA   3882    -0.051800    12.0100   ; qtot -2.196
  3883         H1    250      LEU     HA   3883     0.092200     1.0080   ; qtot -2.103
  3884         2C    250      LEU     CB   3884    -0.110200    12.0100   ; qtot -2.214
  3885         HC    250      LEU    HB2   3885     0.045700     1.0080   ; qtot -2.168
  3886         HC    250      LEU    HB3   3886     0.045700     1.0080   ; qtot -2.122
  3887         3C    250      LEU     CG   3887     0.353100    12.0100   ; qtot -1.769
  3888         HC    250      LEU     HG   3888    -0.036100     1.0080   ; qtot -1.805
  3889         CT    250      LEU    CD1   3889    -0.412100    12.0100   ; qtot -2.217
  3890         HC    250      LEU   HD11   3890     0.100000     1.0080   ; qtot -2.117
  3891         HC    250      LEU   HD12   3891     0.100000     1.0080   ; qtot -2.017
  3892         HC    250      LEU   HD13   3892     0.100000     1.0080   ; qtot -1.917
  3893         CT    250      LEU    CD2   3893    -0.412100    12.0100   ; qtot -2.329
  3894         HC    250      LEU   HD21   3894     0.100000     1.0080   ; qtot -2.229
  3895         HC    250      LEU   HD22   3895     0.100000     1.0080   ; qtot -2.129
  3896         HC    250      LEU   HD23   3896     0.100000     1.0080   ; qtot -2.029
  3897          C    250      LEU      C   3897     0.597300    12.0100   ; qtot -1.432
  3898          O    250      LEU      O   3898    -0.567900    16.0000   ; qtot -2.000
  3899          N    251      LEU      N   3899    -0.415700    14.0100   ; qtot -2.416
  3900          H    251      LEU      H   3900     0.271900     1.0080   ; qtot -2.144
  3901        XC3    251      LEU     CA   3901    -0.051800    12.0100   ; qtot -2.196
  3902         H1    251      LEU     HA   3902     0.092200     1.0080   ; qtot -2.103
  3903         2C    251      LEU     CB   3903    -0.110200    12.0100   ; qtot -2.214
  3904         HC    251      LEU    HB2   3904     0.045700     1.0080   ; qtot -2.168
  3905         HC    251      LEU    HB3   3905     0.045700     1.0080   ; qtot -2.122
  3906         3C    251      LEU     CG   3906     0.353100    12.0100   ; qtot -1.769
  3907         HC    251      LEU     HG   3907    -0.036100     1.0080   ; qtot -1.805
  3908         CT    251      LEU    CD1   3908    -0.412100    12.0100   ; qtot -2.217
  3909         HC    251      LEU   HD11   3909     0.100000     1.0080   ; qtot -2.117
  3910         HC    251      LEU   HD12   3910     0.100000     1.0080   ; qtot -2.017
  3911         HC    251      LEU   HD13   3911     0.100000     1.0080   ; qtot -1.917
  3912         CT    251      LEU    CD2   3912    -0.412100    12.0100   ; qtot -2.329
  3913         HC    251      LEU   HD21   3913     0.100000     1.0080   ; qtot -2.229
  3914         HC    251      LEU   HD22   3914     0.100000     1.0080   ; qtot -2.129
  3915         HC    251      LEU   HD23   3915     0.100000     1.0080   ; qtot -2.029
  3916          C    251      LEU      C   3916     0.597300    12.0100   ; qtot -1.432
  3917          O    251      LEU      O   3917    -0.567900    16.0000   ; qtot -2.000
  3918          N    252      GLU      N   3918    -0.516300    14.0100   ; qtot -2.516
  3919          H    252      GLU      H   3919     0.293600     1.0080   ; qtot -2.223
  3920        XC0    252      GLU     CA   3920     0.039700    12.0100   ; qtot -2.183
  3921         H1    252      GLU     HA   3921     0.110500     1.0080   ; qtot -2.073
  3922         2C    252      GLU     CB   3922     0.056000    12.0100   ; qtot -2.017
  3923         HC    252      GLU    HB2   3923    -0.017300     1.0080   ; qtot -2.034
  3924         HC    252      GLU    HB3   3924    -0.017300     1.0080   ; qtot -2.051
  3925         2C    252      GLU     CG   3925     0.013600    12.0100   ; qtot -2.038
  3926         HC    252      GLU    HG2   3926    -0.042500     1.0080   ; qtot -2.080
  3927         HC    252      GLU    HG3   3927    -0.042500     1.0080   ; qtot -2.123
  3928         CO    252      GLU     CD   3928     0.805400    12.0100   ; qtot -1.317
  3929         O2    252      GLU    OE1   3929    -0.818800    16.0000   ; qtot -2.136
  3930         O2    252      GLU    OE2   3930    -0.818800    16.0000   ; qtot -2.955
  3931          C    252      GLU      C   3931     0.536600    12.0100   ; qtot -2.418
  3932          O    252      GLU      O   3932    -0.581900    16.0000   ; qtot -3.000
  3933          N    253      CYX      N   3933    -0.415700    14.0100   ; qtot -3.416
  3934          H    253      CYX      H   3934     0.271900     1.0080   ; qtot -3.144
  3935        XC3    253      CYX     CA   3935     0.042900    12.0100   ; qtot -3.101
  3936         H1    253      CYX     HA   3936     0.076600     1.0080   ; qtot -3.024
  3937         2C    253      CYX     CB   3937    -0.079000    12.0100   ; qtot -3.103
  3938         H1    253      CYX    HB2   3938     0.091000     1.0080   ; qtot -3.012
  3939         H1    253      CYX    HB3   3939     0.091000     1.0080   ; qtot -2.921
  3940          S    253      CYX     SG   3940    -0.108100    32.0600   ; qtot -3.029
  3941          C    253      CYX      C   3941     0.597300    12.0100   ; qtot -2.432
  3942          O    253      CYX      O   3942    -0.567900    16.0000   ; qtot -3.000
  3943          N    254      ALA      N   3943    -0.415700    14.0100   ; qtot -3.416
  3944          H    254      ALA      H   3944     0.271900     1.0080   ; qtot -3.144
  3945        XC2    254      ALA     CA   3945     0.033700    12.0100   ; qtot -3.110
  3946         H1    254      ALA     HA   3946     0.082300     1.0080   ; qtot -3.028
  3947         CT    254      ALA     CB   3947    -0.182500    12.0100   ; qtot -3.210
  3948         HC    254      ALA    HB1   3948     0.060300     1.0080   ; qtot -3.150
  3949         HC    254      ALA    HB2   3949     0.060300     1.0080   ; qtot -3.090
  3950         HC    254      ALA    HB3   3950     0.060300     1.0080   ; qtot -3.029
  3951          C    254      ALA      C   3951     0.597300    12.0100   ; qtot -2.432
  3952          O    254      ALA      O   3952    -0.567900    16.0000   ; qtot -3.000
  3953          N    255      ASP      N   3953    -0.516300    14.0100   ; qtot -3.516
  3954          H    255      ASP      H   3954     0.293600     1.0080   ; qtot -3.223
  3955       XC12    255      ASP     CA   3955     0.038100    12.0100   ; qtot -3.185
  3956         H1    255      ASP     HA   3956     0.088000     1.0080   ; qtot -3.097
  3957         2C    255      ASP     CB   3957    -0.030300    12.0100   ; qtot -3.127
  3958         HC    255      ASP    HB2   3958    -0.012200     1.0080   ; qtot -3.139
  3959         HC    255      ASP    HB3   3959    -0.012200     1.0080   ; qtot -3.151
  3960         CO    255      ASP     CG   3960     0.799400    12.0100   ; qtot -2.352
  3961         O2    255      ASP    OD1   3961    -0.801400    16.0000   ; qtot -3.153
  3962         O2    255      ASP    OD2   3962    -0.801400    16.0000   ; qtot -3.955
  3963          C    255      ASP      C   3963     0.536600    12.0100   ; qtot -3.418
  3964          O    255      ASP      O   3964    -0.581900    16.0000   ; qtot -4.000
  3965          N    256      ASP      N   3965    -0.516300    14.0100   ; qtot -4.516
  3966          H    256      ASP      H   3966     0.293600     1.0080   ; qtot -4.223
  3967       XC12    256      ASP     CA   3967     0.038100    12.0100   ; qtot -4.185
  3968         H1    256      ASP     HA   3968     0.088000     1.0080   ; qtot -4.097
  3969         2C    256      ASP     CB   3969    -0.030300    12.0100   ; qtot -4.127
  3970         HC    256      ASP    HB2   3970    -0.012200     1.0080   ; qtot -4.139
  3971         HC    256      ASP    HB3   3971    -0.012200     1.0080   ; qtot -4.151
  3972         CO    256      ASP     CG   3972     0.799400    12.0100   ; qtot -3.352
  3973         O2    256      ASP    OD1   3973    -0.801400    16.0000   ; qtot -4.153
  3974         O2    256      ASP    OD2   3974    -0.801400    16.0000   ; qtot -4.955
  3975          C    256      ASP      C   3975     0.536600    12.0100   ; qtot -4.418
  3976          O    256      ASP      O   3976    -0.581900    16.0000   ; qtot -5.000
  3977          N    257      ARG      N   3977    -0.347900    14.0100   ; qtot -5.348
  3978          H    257      ARG      H   3978     0.274700     1.0080   ; qtot -5.073
  3979        XC4    257      ARG     CA   3979    -0.263700    12.0100   ; qtot -5.337
  3980         H1    257      ARG     HA   3980     0.156000     1.0080   ; qtot -5.181
  3981         C8    257      ARG     CB   3981    -0.000700    12.0100   ; qtot -5.182
  3982         HC    257      ARG    HB2   3982     0.032700     1.0080   ; qtot -5.149
  3983         HC    257      ARG    HB3   3983     0.032700     1.0080   ; qtot -5.116
  3984         C8    257      ARG     CG   3984     0.039000    12.0100   ; qtot -5.077
  3985         HC    257      ARG    HG2   3985     0.028500     1.0080   ; qtot -5.049
  3986         HC    257      ARG    HG3   3986     0.028500     1.0080   ; qtot -5.020
  3987         C8    257      ARG     CD   3987     0.048600    12.0100   ; qtot -4.972
  3988         H1    257      ARG    HD2   3988     0.068700     1.0080   ; qtot -4.903
  3989         H1    257      ARG    HD3   3989     0.068700     1.0080   ; qtot -4.834
  3990         N2    257      ARG     NE   3990    -0.529500    14.0100   ; qtot -5.364
  3991          H    257      ARG     HE   3991     0.345600     1.0080   ; qtot -5.018
  3992         CA    257      ARG     CZ   3992     0.807600    12.0100   ; qtot -4.211
  3993         N2    257      ARG    NH1   3993    -0.862700    14.0100   ; qtot -5.073
  3994          H    257      ARG   HH11   3994     0.447800     1.0080   ; qtot -4.625
  3995          H    257      ARG   HH12   3995     0.447800     1.0080   ; qtot -4.178
  3996         N2    257      ARG    NH2   3996    -0.862700    14.0100   ; qtot -5.040
  3997          H    257      ARG   HH21   3997     0.447800     1.0080   ; qtot -4.593
  3998          H    257      ARG   HH22   3998     0.447800     1.0080   ; qtot -4.145
  3999          C    257      ARG      C   3999     0.734100    12.0100   ; qtot -3.411
  4000          O    257      ARG      O   4000    -0.589400    16.0000   ; qtot -4.000
  4001          N    258      ALA      N   4001    -0.415700    14.0100   ; qtot -4.416
  4002          H    258      ALA      H   4002     0.271900     1.0080   ; qtot -4.144
  4003        XC2    258      ALA     CA   4003     0.033700    12.0100   ; qtot -4.110
  4004         H1    258      ALA     HA   4004     0.082300     1.0080   ; qtot -4.028
  4005         CT    258      ALA     CB   4005    -0.182500    12.0100   ; qtot -4.210
  4006         HC    258      ALA    HB1   4006     0.060300     1.0080   ; qtot -4.150
  4007         HC    258      ALA    HB2   4007     0.060300     1.0080   ; qtot -4.090
  4008         HC    258      ALA    HB3   4008     0.060300     1.0080   ; qtot -4.029
  4009          C    258      ALA      C   4009     0.597300    12.0100   ; qtot -3.432
  4010          O    258      ALA      O   4010    -0.567900    16.0000   ; qtot -4.000
  4011          N    259      ASP      N   4011    -0.516300    14.0100   ; qtot -4.516
  4012          H    259      ASP      H   4012     0.293600     1.0080   ; qtot -4.223
  4013       XC12    259      ASP     CA   4013     0.038100    12.0100   ; qtot -4.185
  4014         H1    259      ASP     HA   4014     0.088000     1.0080   ; qtot -4.097
  4015         2C    259      ASP     CB   4015    -0.030300    12.0100   ; qtot -4.127
  4016         HC    259      ASP    HB2   4016    -0.012200     1.0080   ; qtot -4.139
  4017         HC    259      ASP    HB3   4017    -0.012200     1.0080   ; qtot -4.151
  4018         CO    259      ASP     CG   4018     0.799400    12.0100   ; qtot -3.352
  4019         O2    259      ASP    OD1   4019    -0.801400    16.0000   ; qtot -4.153
  4020         O2    259      ASP    OD2   4020    -0.801400    16.0000   ; qtot -4.955
  4021          C    259      ASP      C   4021     0.536600    12.0100   ; qtot -4.418
  4022          O    259      ASP      O   4022    -0.581900    16.0000   ; qtot -5.000
  4023          N    260      LEU      N   4023    -0.415700    14.0100   ; qtot -5.416
  4024          H    260      LEU      H   4024     0.271900     1.0080   ; qtot -5.144
  4025        XC3    260      LEU     CA   4025    -0.051800    12.0100   ; qtot -5.196
  4026         H1    260      LEU     HA   4026     0.092200     1.0080   ; qtot -5.103
  4027         2C    260      LEU     CB   4027    -0.110200    12.0100   ; qtot -5.214
  4028         HC    260      LEU    HB2   4028     0.045700     1.0080   ; qtot -5.168
  4029         HC    260      LEU    HB3   4029     0.045700     1.0080   ; qtot -5.122
  4030         3C    260      LEU     CG   4030     0.353100    12.0100   ; qtot -4.769
  4031         HC    260      LEU     HG   4031    -0.036100     1.0080   ; qtot -4.805
  4032         CT    260      LEU    CD1   4032    -0.412100    12.0100   ; qtot -5.217
  4033         HC    260      LEU   HD11   4033     0.100000     1.0080   ; qtot -5.117
  4034         HC    260      LEU   HD12   4034     0.100000     1.0080   ; qtot -5.017
  4035         HC    260      LEU   HD13   4035     0.100000     1.0080   ; qtot -4.917
  4036         CT    260      LEU    CD2   4036    -0.412100    12.0100   ; qtot -5.329
  4037         HC    260      LEU   HD21   4037     0.100000     1.0080   ; qtot -5.229
  4038         HC    260      LEU   HD22   4038     0.100000     1.0080   ; qtot -5.129
  4039         HC    260      LEU   HD23   4039     0.100000     1.0080   ; qtot -5.029
  4040          C    260      LEU      C   4040     0.597300    12.0100   ; qtot -4.432
  4041          O    260      LEU      O   4041    -0.567900    16.0000   ; qtot -5.000
  4042          N    261      ALA      N   4042    -0.415700    14.0100   ; qtot -5.416
  4043          H    261      ALA      H   4043     0.271900     1.0080   ; qtot -5.144
  4044        XC2    261      ALA     CA   4044     0.033700    12.0100   ; qtot -5.110
  4045         H1    261      ALA     HA   4045     0.082300     1.0080   ; qtot -5.028
  4046         CT    261      ALA     CB   4046    -0.182500    12.0100   ; qtot -5.210
  4047         HC    261      ALA    HB1   4047     0.060300     1.0080   ; qtot -5.150
  4048         HC    261      ALA    HB2   4048     0.060300     1.0080   ; qtot -5.090
  4049         HC    261      ALA    HB3   4049     0.060300     1.0080   ; qtot -5.029
  4050          C    261      ALA      C   4050     0.597300    12.0100   ; qtot -4.432
  4051          O    261      ALA      O   4051    -0.567900    16.0000   ; qtot -5.000
  4052          N    262      LYS      N   4052    -0.347900    14.0100   ; qtot -5.348
  4053          H    262      LYS      H   4053     0.274700     1.0080   ; qtot -5.073
  4054        XC5    262      LYS     CA   4054    -0.240000    12.0100   ; qtot -5.313
  4055         H1    262      LYS     HA   4055     0.142600     1.0080   ; qtot -5.171
  4056         C8    262      LYS     CB   4056    -0.009400    12.0100   ; qtot -5.180
  4057         HC    262      LYS    HB2   4057     0.036200     1.0080   ; qtot -5.144
  4058         HC    262      LYS    HB3   4058     0.036200     1.0080   ; qtot -5.108
  4059         C8    262      LYS     CG   4059     0.018700    12.0100   ; qtot -5.089
  4060         HC    262      LYS    HG2   4060     0.010300     1.0080   ; qtot -5.079
  4061         HC    262      LYS    HG3   4061     0.010300     1.0080   ; qtot -5.068
  4062         C8    262      LYS     CD   4062    -0.047900    12.0100   ; qtot -5.116
  4063         HC    262      LYS    HD2   4063     0.062100     1.0080   ; qtot -5.054
  4064         HC    262      LYS    HD3   4064     0.062100     1.0080   ; qtot -4.992
  4065         C8    262      LYS     CE   4065    -0.014300    12.0100   ; qtot -5.006
  4066         HP    262      LYS    HE2   4066     0.113500     1.0080   ; qtot -4.893
  4067         HP    262      LYS    HE3   4067     0.113500     1.0080   ; qtot -4.779
  4068         N3    262      LYS     NZ   4068    -0.385400    14.0100   ; qtot -5.165
  4069          H    262      LYS    HZ1   4069     0.340000     1.0080   ; qtot -4.825
  4070          H    262      LYS    HZ2   4070     0.340000     1.0080   ; qtot -4.485
  4071          H    262      LYS    HZ3   4071     0.340000     1.0080   ; qtot -4.145
  4072          C    262      LYS      C   4072     0.734100    12.0100   ; qtot -3.411
  4073          O    262      LYS      O   4073    -0.589400    16.0000   ; qtot -4.000
  4074          N    263      TYR      N   4074    -0.415700    14.0100   ; qtot -4.416
  4075          H    263      TYR      H   4075     0.271900     1.0080   ; qtot -4.144
  4076        XC3    263      TYR     CA   4076    -0.001400    12.0100   ; qtot -4.145
  4077         H1    263      TYR     HA   4077     0.087600     1.0080   ; qtot -4.058
  4078         CT    263      TYR     CB   4078    -0.015200    12.0100   ; qtot -4.073
  4079         HC    263      TYR    HB2   4079     0.029500     1.0080   ; qtot -4.043
  4080         HC    263      TYR    HB3   4080     0.029500     1.0080   ; qtot -4.014
  4081         CA    263      TYR     CG   4081    -0.001100    12.0100   ; qtot -4.015
  4082         CA    263      TYR    CD1   4082    -0.190600    12.0100   ; qtot -4.206
  4083         HA    263      TYR    HD1   4083     0.169900     1.0080   ; qtot -4.036
  4084         CA    263      TYR    CE1   4084    -0.234100    12.0100   ; qtot -4.270
  4085         HA    263      TYR    HE1   4085     0.165600     1.0080   ; qtot -4.104
  4086          C    263      TYR     CZ   4086     0.322600    12.0100   ; qtot -3.782
  4087         OH    263      TYR     OH   4087    -0.557900    16.0000   ; qtot -4.339
  4088         HO    263      TYR     HH   4088     0.399200     1.0080   ; qtot -3.940
  4089         CA    263      TYR    CE2   4089    -0.234100    12.0100   ; qtot -4.174
  4090         HA    263      TYR    HE2   4090     0.165600     1.0080   ; qtot -4.009
  4091         CA    263      TYR    CD2   4091    -0.190600    12.0100   ; qtot -4.199
  4092         HA    263      TYR    HD2   4092     0.169900     1.0080   ; qtot -4.029
  4093          C    263      TYR      C   4093     0.597300    12.0100   ; qtot -3.432
  4094          O    263      TYR      O   4094    -0.567900    16.0000   ; qtot -4.000
  4095          N    264      ILE      N   4095    -0.415700    14.0100   ; qtot -4.416
  4096          H    264      ILE      H   4096     0.271900     1.0080   ; qtot -4.144
  4097        XC1    264      ILE     CA   4097    -0.059700    12.0100   ; qtot -4.204
  4098         H1    264      ILE     HA   4098     0.086900     1.0080   ; qtot -4.117
  4099         3C    264      ILE     CB   4099     0.130300    12.0100   ; qtot -3.986
  4100         HC    264      ILE     HB   4100     0.018700     1.0080   ; qtot -3.968
  4101         CT    264      ILE    CG2   4101    -0.320400    12.0100   ; qtot -4.288
  4102         HC    264      ILE   HG21   4102     0.088200     1.0080   ; qtot -4.200
  4103         HC    264      ILE   HG22   4103     0.088200     1.0080   ; qtot -4.112
  4104         HC    264      ILE   HG23   4104     0.088200     1.0080   ; qtot -4.023
  4105         2C    264      ILE    CG1   4105    -0.043000    12.0100   ; qtot -4.066
  4106         HC    264      ILE   HG12   4106     0.023600     1.0080   ; qtot -4.043
  4107         HC    264      ILE   HG13   4107     0.023600     1.0080   ; qtot -4.019
  4108         CT    264      ILE    CD1   4108    -0.066000    12.0100   ; qtot -4.085
  4109         HC    264      ILE   HD11   4109     0.018600     1.0080   ; qtot -4.067
  4110         HC    264      ILE   HD12   4110     0.018600     1.0080   ; qtot -4.048
  4111         HC    264      ILE   HD13   4111     0.018600     1.0080   ; qtot -4.029
  4112          C    264      ILE      C   4112     0.597300    12.0100   ; qtot -3.432
  4113          O    264      ILE      O   4113    -0.567900    16.0000   ; qtot -4.000
  4114          N    265      CYX      N   4114    -0.415700    14.0100   ; qtot -4.416
  4115          H    265      CYX      H   4115     0.271900     1.0080   ; qtot -4.144
  4116        XC3    265      CYX     CA   4116     0.042900    12.0100   ; qtot -4.101
  4117         H1    265      CYX     HA   4117     0.076600     1.0080   ; qtot -4.024
  4118         2C    265      CYX     CB   4118    -0.079000    12.0100   ; qtot -4.103
  4119         H1    265      CYX    HB2   4119     0.091000     1.0080   ; qtot -4.012
  4120         H1    265      CYX    HB3   4120     0.091000     1.0080   ; qtot -3.921
  4121          S    265      CYX     SG   4121    -0.108100    32.0600   ; qtot -4.029
  4122          C    265      CYX      C   4122     0.597300    12.0100   ; qtot -3.432
  4123          O    265      CYX      O   4123    -0.567900    16.0000   ; qtot -4.000
  4124          N    266      GLU      N   4124    -0.516300    14.0100   ; qtot -4.516
  4125          H    266      GLU      H   4125     0.293600     1.0080   ; qtot -4.223
  4126        XC0    266      GLU     CA   4126     0.039700    12.0100   ; qtot -4.183
  4127         H1    266      GLU     HA   4127     0.110500     1.0080   ; qtot -4.073
  4128         2C    266      GLU     CB   4128     0.056000    12.0100   ; qtot -4.017
  4129         HC    266      GLU    HB2   4129    -0.017300     1.0080   ; qtot -4.034
  4130         HC    266      GLU    HB3   4130    -0.017300     1.0080   ; qtot -4.051
  4131         2C    266      GLU     CG   4131     0.013600    12.0100   ; qtot -4.038
  4132         HC    266      GLU    HG2   4132    -0.042500     1.0080   ; qtot -4.080
  4133         HC    266      GLU    HG3   4133    -0.042500     1.0080   ; qtot -4.123
  4134         CO    266      GLU     CD   4134     0.805400    12.0100   ; qtot -3.317
  4135         O2    266      GLU    OE1   4135    -0.818800    16.0000   ; qtot -4.136
  4136         O2    266      GLU    OE2   4136    -0.818800    16.0000   ; qtot -4.955
  4137          C    266      GLU      C   4137     0.536600    12.0100   ; qtot -4.418
  4138          O    266      GLU      O   4138    -0.581900    16.0000   ; qtot -5.000
  4139          N    267      ASN      N   4139    -0.415700    14.0100   ; qtot -5.416
  4140          H    267      ASN      H   4140     0.271900     1.0080   ; qtot -5.144
  4141        XC8    267      ASN     CA   4141     0.014300    12.0100   ; qtot -5.130
  4142         H1    267      ASN     HA   4142     0.104800     1.0080   ; qtot -5.025
  4143         2C    267      ASN     CB   4143    -0.204100    12.0100   ; qtot -5.229
  4144         HC    267      ASN    HB2   4144     0.079700     1.0080   ; qtot -5.149
  4145         HC    267      ASN    HB3   4145     0.079700     1.0080   ; qtot -5.069
  4146          C    267      ASN     CG   4146     0.713000    12.0100   ; qtot -4.356
  4147          O    267      ASN    OD1   4147    -0.593100    16.0000   ; qtot -4.950
  4148          N    267      ASN    ND2   4148    -0.919100    14.0100   ; qtot -5.869
  4149          H    267      ASN   HD21   4149     0.419600     1.0080   ; qtot -5.449
  4150          H    267      ASN   HD22   4150     0.419600     1.0080   ; qtot -5.029
  4151          C    267      ASN      C   4151     0.597300    12.0100   ; qtot -4.432
  4152          O    267      ASN      O   4152    -0.567900    16.0000   ; qtot -5.000
  4153          N    268      GLN      N   4153    -0.415700    14.0100   ; qtot -5.416
  4154          H    268      GLN      H   4154     0.271900     1.0080   ; qtot -5.144
  4155        XC9    268      GLN     CA   4155    -0.003100    12.0100   ; qtot -5.147
  4156         H1    268      GLN     HA   4156     0.085000     1.0080   ; qtot -5.062
  4157         2C    268      GLN     CB   4157    -0.003600    12.0100   ; qtot -5.066
  4158         HC    268      GLN    HB2   4158     0.017100     1.0080   ; qtot -5.048
  4159         HC    268      GLN    HB3   4159     0.017100     1.0080   ; qtot -5.031
  4160         2C    268      GLN     CG   4160    -0.064500    12.0100   ; qtot -5.096
  4161         HC    268      GLN    HG2   4161     0.035200     1.0080   ; qtot -5.061
  4162         HC    268      GLN    HG3   4162     0.035200     1.0080   ; qtot -5.025
  4163          C    268      GLN     CD   4163     0.695100    12.0100   ; qtot -4.330
  4164          O    268      GLN    OE1   4164    -0.608600    16.0000   ; qtot -4.939
  4165          N    268      GLN    NE2   4165    -0.940700    14.0100   ; qtot -5.880
  4166          H    268      GLN   HE21   4166     0.425100     1.0080   ; qtot -5.455
  4167          H    268      GLN   HE22   4167     0.425100     1.0080   ; qtot -5.029
  4168          C    268      GLN      C   4168     0.597300    12.0100   ; qtot -4.432
  4169          O    268      GLN      O   4169    -0.567900    16.0000   ; qtot -5.000
  4170          N    269      ASP      N   4170    -0.516300    14.0100   ; qtot -5.516
  4171          H    269      ASP      H   4171     0.293600     1.0080   ; qtot -5.223
  4172       XC12    269      ASP     CA   4172     0.038100    12.0100   ; qtot -5.185
  4173         H1    269      ASP     HA   4173     0.088000     1.0080   ; qtot -5.097
  4174         2C    269      ASP     CB   4174    -0.030300    12.0100   ; qtot -5.127
  4175         HC    269      ASP    HB2   4175    -0.012200     1.0080   ; qtot -5.139
  4176         HC    269      ASP    HB3   4176    -0.012200     1.0080   ; qtot -5.151
  4177         CO    269      ASP     CG   4177     0.799400    12.0100   ; qtot -4.352
  4178         O2    269      ASP    OD1   4178    -0.801400    16.0000   ; qtot -5.153
  4179         O2    269      ASP    OD2   4179    -0.801400    16.0000   ; qtot -5.955
  4180          C    269      ASP      C   4180     0.536600    12.0100   ; qtot -5.418
  4181          O    269      ASP      O   4181    -0.581900    16.0000   ; qtot -6.000
  4182          N    270      SER      N   4182    -0.415700    14.0100   ; qtot -6.416
  4183          H    270      SER      H   4183     0.271900     1.0080   ; qtot -6.144
  4184       XC14    270      SER     CA   4184    -0.024900    12.0100   ; qtot -6.169
  4185         H1    270      SER     HA   4185     0.084300     1.0080   ; qtot -6.084
  4186         2C    270      SER     CB   4186     0.211700    12.0100   ; qtot -5.873
  4187         H1    270      SER    HB2   4187     0.035200     1.0080   ; qtot -5.838
  4188         H1    270      SER    HB3   4188     0.035200     1.0080   ; qtot -5.802
  4189         OH    270      SER     OG   4189    -0.654600    16.0000   ; qtot -6.457
  4190         HO    270      SER     HG   4190     0.427500     1.0080   ; qtot -6.029
  4191          C    270      SER      C   4191     0.597300    12.0100   ; qtot -5.432
  4192          O    270      SER      O   4192    -0.567900    16.0000   ; qtot -6.000
  4193          N    271      ILE      N   4193    -0.415700    14.0100   ; qtot -6.416
  4194          H    271      ILE      H   4194     0.271900     1.0080   ; qtot -6.144
  4195        XC1    271      ILE     CA   4195    -0.059700    12.0100   ; qtot -6.204
  4196         H1    271      ILE     HA   4196     0.086900     1.0080   ; qtot -6.117
  4197         3C    271      ILE     CB   4197     0.130300    12.0100   ; qtot -5.986
  4198         HC    271      ILE     HB   4198     0.018700     1.0080   ; qtot -5.968
  4199         CT    271      ILE    CG2   4199    -0.320400    12.0100   ; qtot -6.288
  4200         HC    271      ILE   HG21   4200     0.088200     1.0080   ; qtot -6.200
  4201         HC    271      ILE   HG22   4201     0.088200     1.0080   ; qtot -6.112
  4202         HC    271      ILE   HG23   4202     0.088200     1.0080   ; qtot -6.023
  4203         2C    271      ILE    CG1   4203    -0.043000    12.0100   ; qtot -6.066
  4204         HC    271      ILE   HG12   4204     0.023600     1.0080   ; qtot -6.043
  4205         HC    271      ILE   HG13   4205     0.023600     1.0080   ; qtot -6.019
  4206         CT    271      ILE    CD1   4206    -0.066000    12.0100   ; qtot -6.085
  4207         HC    271      ILE   HD11   4207     0.018600     1.0080   ; qtot -6.067
  4208         HC    271      ILE   HD12   4208     0.018600     1.0080   ; qtot -6.048
  4209         HC    271      ILE   HD13   4209     0.018600     1.0080   ; qtot -6.029
  4210          C    271      ILE      C   4210     0.597300    12.0100   ; qtot -5.432
  4211          O    271      ILE      O   4211    -0.567900    16.0000   ; qtot -6.000
  4212          N    272      SER      N   4212    -0.415700    14.0100   ; qtot -6.416
  4213          H    272      SER      H   4213     0.271900     1.0080   ; qtot -6.144
  4214       XC14    272      SER     CA   4214    -0.024900    12.0100   ; qtot -6.169
  4215         H1    272      SER     HA   4215     0.084300     1.0080   ; qtot -6.084
  4216         2C    272      SER     CB   4216     0.211700    12.0100   ; qtot -5.873
  4217         H1    272      SER    HB2   4217     0.035200     1.0080   ; qtot -5.838
  4218         H1    272      SER    HB3   4218     0.035200     1.0080   ; qtot -5.802
  4219         OH    272      SER     OG   4219    -0.654600    16.0000   ; qtot -6.457
  4220         HO    272      SER     HG   4220     0.427500     1.0080   ; qtot -6.029
  4221          C    272      SER      C   4221     0.597300    12.0100   ; qtot -5.432
  4222          O    272      SER      O   4222    -0.567900    16.0000   ; qtot -6.000
  4223          N    273      SER      N   4223    -0.415700    14.0100   ; qtot -6.416
  4224          H    273      SER      H   4224     0.271900     1.0080   ; qtot -6.144
  4225       XC14    273      SER     CA   4225    -0.024900    12.0100   ; qtot -6.169
  4226         H1    273      SER     HA   4226     0.084300     1.0080   ; qtot -6.084
  4227         2C    273      SER     CB   4227     0.211700    12.0100   ; qtot -5.873
  4228         H1    273      SER    HB2   4228     0.035200     1.0080   ; qtot -5.838
  4229         H1    273      SER    HB3   4229     0.035200     1.0080   ; qtot -5.802
  4230         OH    273      SER     OG   4230    -0.654600    16.0000   ; qtot -6.457
  4231         HO    273      SER     HG   4231     0.427500     1.0080   ; qtot -6.029
  4232          C    273      SER      C   4232     0.597300    12.0100   ; qtot -5.432
  4233          O    273      SER      O   4233    -0.567900    16.0000   ; qtot -6.000
  4234          N    274      LYS      N   4234    -0.347900    14.0100   ; qtot -6.348
  4235          H    274      LYS      H   4235     0.274700     1.0080   ; qtot -6.073
  4236        XC5    274      LYS     CA   4236    -0.240000    12.0100   ; qtot -6.313
  4237         H1    274      LYS     HA   4237     0.142600     1.0080   ; qtot -6.171
  4238         C8    274      LYS     CB   4238    -0.009400    12.0100   ; qtot -6.180
  4239         HC    274      LYS    HB2   4239     0.036200     1.0080   ; qtot -6.144
  4240         HC    274      LYS    HB3   4240     0.036200     1.0080   ; qtot -6.108
  4241         C8    274      LYS     CG   4241     0.018700    12.0100   ; qtot -6.089
  4242         HC    274      LYS    HG2   4242     0.010300     1.0080   ; qtot -6.079
  4243         HC    274      LYS    HG3   4243     0.010300     1.0080   ; qtot -6.068
  4244         C8    274      LYS     CD   4244    -0.047900    12.0100   ; qtot -6.116
  4245         HC    274      LYS    HD2   4245     0.062100     1.0080   ; qtot -6.054
  4246         HC    274      LYS    HD3   4246     0.062100     1.0080   ; qtot -5.992
  4247         C8    274      LYS     CE   4247    -0.014300    12.0100   ; qtot -6.006
  4248         HP    274      LYS    HE2   4248     0.113500     1.0080   ; qtot -5.893
  4249         HP    274      LYS    HE3   4249     0.113500     1.0080   ; qtot -5.779
  4250         N3    274      LYS     NZ   4250    -0.385400    14.0100   ; qtot -6.165
  4251          H    274      LYS    HZ1   4251     0.340000     1.0080   ; qtot -5.825
  4252          H    274      LYS    HZ2   4252     0.340000     1.0080   ; qtot -5.485
  4253          H    274      LYS    HZ3   4253     0.340000     1.0080   ; qtot -5.145
  4254          C    274      LYS      C   4254     0.734100    12.0100   ; qtot -4.411
  4255          O    274      LYS      O   4255    -0.589400    16.0000   ; qtot -5.000
  4256          N    275      LEU      N   4256    -0.415700    14.0100   ; qtot -5.416
  4257          H    275      LEU      H   4257     0.271900     1.0080   ; qtot -5.144
  4258        XC3    275      LEU     CA   4258    -0.051800    12.0100   ; qtot -5.196
  4259         H1    275      LEU     HA   4259     0.092200     1.0080   ; qtot -5.103
  4260         2C    275      LEU     CB   4260    -0.110200    12.0100   ; qtot -5.214
  4261         HC    275      LEU    HB2   4261     0.045700     1.0080   ; qtot -5.168
  4262         HC    275      LEU    HB3   4262     0.045700     1.0080   ; qtot -5.122
  4263         3C    275      LEU     CG   4263     0.353100    12.0100   ; qtot -4.769
  4264         HC    275      LEU     HG   4264    -0.036100     1.0080   ; qtot -4.805
  4265         CT    275      LEU    CD1   4265    -0.412100    12.0100   ; qtot -5.217
  4266         HC    275      LEU   HD11   4266     0.100000     1.0080   ; qtot -5.117
  4267         HC    275      LEU   HD12   4267     0.100000     1.0080   ; qtot -5.017
  4268         HC    275      LEU   HD13   4268     0.100000     1.0080   ; qtot -4.917
  4269         CT    275      LEU    CD2   4269    -0.412100    12.0100   ; qtot -5.329
  4270         HC    275      LEU   HD21   4270     0.100000     1.0080   ; qtot -5.229
  4271         HC    275      LEU   HD22   4271     0.100000     1.0080   ; qtot -5.129
  4272         HC    275      LEU   HD23   4272     0.100000     1.0080   ; qtot -5.029
  4273          C    275      LEU      C   4273     0.597300    12.0100   ; qtot -4.432
  4274          O    275      LEU      O   4274    -0.567900    16.0000   ; qtot -5.000
  4275          N    276      LYS      N   4275    -0.347900    14.0100   ; qtot -5.348
  4276          H    276      LYS      H   4276     0.274700     1.0080   ; qtot -5.073
  4277        XC5    276      LYS     CA   4277    -0.240000    12.0100   ; qtot -5.313
  4278         H1    276      LYS     HA   4278     0.142600     1.0080   ; qtot -5.171
  4279         C8    276      LYS     CB   4279    -0.009400    12.0100   ; qtot -5.180
  4280         HC    276      LYS    HB2   4280     0.036200     1.0080   ; qtot -5.144
  4281         HC    276      LYS    HB3   4281     0.036200     1.0080   ; qtot -5.108
  4282         C8    276      LYS     CG   4282     0.018700    12.0100   ; qtot -5.089
  4283         HC    276      LYS    HG2   4283     0.010300     1.0080   ; qtot -5.079
  4284         HC    276      LYS    HG3   4284     0.010300     1.0080   ; qtot -5.068
  4285         C8    276      LYS     CD   4285    -0.047900    12.0100   ; qtot -5.116
  4286         HC    276      LYS    HD2   4286     0.062100     1.0080   ; qtot -5.054
  4287         HC    276      LYS    HD3   4287     0.062100     1.0080   ; qtot -4.992
  4288         C8    276      LYS     CE   4288    -0.014300    12.0100   ; qtot -5.006
  4289         HP    276      LYS    HE2   4289     0.113500     1.0080   ; qtot -4.893
  4290         HP    276      LYS    HE3   4290     0.113500     1.0080   ; qtot -4.779
  4291         N3    276      LYS     NZ   4291    -0.385400    14.0100   ; qtot -5.165
  4292          H    276      LYS    HZ1   4292     0.340000     1.0080   ; qtot -4.825
  4293          H    276      LYS    HZ2   4293     0.340000     1.0080   ; qtot -4.485
  4294          H    276      LYS    HZ3   4294     0.340000     1.0080   ; qtot -4.145
  4295          C    276      LYS      C   4295     0.734100    12.0100   ; qtot -3.411
  4296          O    276      LYS      O   4296    -0.589400    16.0000   ; qtot -4.000
  4297          N    277      GLU      N   4297    -0.516300    14.0100   ; qtot -4.516
  4298          H    277      GLU      H   4298     0.293600     1.0080   ; qtot -4.223
  4299        XC0    277      GLU     CA   4299     0.039700    12.0100   ; qtot -4.183
  4300         H1    277      GLU     HA   4300     0.110500     1.0080   ; qtot -4.073
  4301         2C    277      GLU     CB   4301     0.056000    12.0100   ; qtot -4.017
  4302         HC    277      GLU    HB2   4302    -0.017300     1.0080   ; qtot -4.034
  4303         HC    277      GLU    HB3   4303    -0.017300     1.0080   ; qtot -4.051
  4304         2C    277      GLU     CG   4304     0.013600    12.0100   ; qtot -4.038
  4305         HC    277      GLU    HG2   4305    -0.042500     1.0080   ; qtot -4.080
  4306         HC    277      GLU    HG3   4306    -0.042500     1.0080   ; qtot -4.123
  4307         CO    277      GLU     CD   4307     0.805400    12.0100   ; qtot -3.317
  4308         O2    277      GLU    OE1   4308    -0.818800    16.0000   ; qtot -4.136
  4309         O2    277      GLU    OE2   4309    -0.818800    16.0000   ; qtot -4.955
  4310          C    277      GLU      C   4310     0.536600    12.0100   ; qtot -4.418
  4311          O    277      GLU      O   4311    -0.581900    16.0000   ; qtot -5.000
  4312          N    278      CYX      N   4312    -0.415700    14.0100   ; qtot -5.416
  4313          H    278      CYX      H   4313     0.271900     1.0080   ; qtot -5.144
  4314        XC3    278      CYX     CA   4314     0.042900    12.0100   ; qtot -5.101
  4315         H1    278      CYX     HA   4315     0.076600     1.0080   ; qtot -5.024
  4316         2C    278      CYX     CB   4316    -0.079000    12.0100   ; qtot -5.103
  4317         H1    278      CYX    HB2   4317     0.091000     1.0080   ; qtot -5.012
  4318         H1    278      CYX    HB3   4318     0.091000     1.0080   ; qtot -4.921
  4319          S    278      CYX     SG   4319    -0.108100    32.0600   ; qtot -5.029
  4320          C    278      CYX      C   4320     0.597300    12.0100   ; qtot -4.432
  4321          O    278      CYX      O   4321    -0.567900    16.0000   ; qtot -5.000
  4322          N    279      CYX      N   4322    -0.415700    14.0100   ; qtot -5.416
  4323          H    279      CYX      H   4323     0.271900     1.0080   ; qtot -5.144
  4324        XC3    279      CYX     CA   4324     0.042900    12.0100   ; qtot -5.101
  4325         H1    279      CYX     HA   4325     0.076600     1.0080   ; qtot -5.024
  4326         2C    279      CYX     CB   4326    -0.079000    12.0100   ; qtot -5.103
  4327         H1    279      CYX    HB2   4327     0.091000     1.0080   ; qtot -5.012
  4328         H1    279      CYX    HB3   4328     0.091000     1.0080   ; qtot -4.921
  4329          S    279      CYX     SG   4329    -0.108100    32.0600   ; qtot -5.029
  4330          C    279      CYX      C   4330     0.597300    12.0100   ; qtot -4.432
  4331          O    279      CYX      O   4331    -0.567900    16.0000   ; qtot -5.000
  4332          N    280      GLU      N   4332    -0.516300    14.0100   ; qtot -5.516
  4333          H    280      GLU      H   4333     0.293600     1.0080   ; qtot -5.223
  4334        XC0    280      GLU     CA   4334     0.039700    12.0100   ; qtot -5.183
  4335         H1    280      GLU     HA   4335     0.110500     1.0080   ; qtot -5.073
  4336         2C    280      GLU     CB   4336     0.056000    12.0100   ; qtot -5.017
  4337         HC    280      GLU    HB2   4337    -0.017300     1.0080   ; qtot -5.034
  4338         HC    280      GLU    HB3   4338    -0.017300     1.0080   ; qtot -5.051
  4339         2C    280      GLU     CG   4339     0.013600    12.0100   ; qtot -5.038
  4340         HC    280      GLU    HG2   4340    -0.042500     1.0080   ; qtot -5.080
  4341         HC    280      GLU    HG3   4341    -0.042500     1.0080   ; qtot -5.123
  4342         CO    280      GLU     CD   4342     0.805400    12.0100   ; qtot -4.317
  4343         O2    280      GLU    OE1   4343    -0.818800    16.0000   ; qtot -5.136
  4344         O2    280      GLU    OE2   4344    -0.818800    16.0000   ; qtot -5.955
  4345          C    280      GLU      C   4345     0.536600    12.0100   ; qtot -5.418
  4346          O    280      GLU      O   4346    -0.581900    16.0000   ; qtot -6.000
  4347          N    281      LYS      N   4347    -0.347900    14.0100   ; qtot -6.348
  4348          H    281      LYS      H   4348     0.274700     1.0080   ; qtot -6.073
  4349        XC5    281      LYS     CA   4349    -0.240000    12.0100   ; qtot -6.313
  4350         H1    281      LYS     HA   4350     0.142600     1.0080   ; qtot -6.171
  4351         C8    281      LYS     CB   4351    -0.009400    12.0100   ; qtot -6.180
  4352         HC    281      LYS    HB2   4352     0.036200     1.0080   ; qtot -6.144
  4353         HC    281      LYS    HB3   4353     0.036200     1.0080   ; qtot -6.108
  4354         C8    281      LYS     CG   4354     0.018700    12.0100   ; qtot -6.089
  4355         HC    281      LYS    HG2   4355     0.010300     1.0080   ; qtot -6.079
  4356         HC    281      LYS    HG3   4356     0.010300     1.0080   ; qtot -6.068
  4357         C8    281      LYS     CD   4357    -0.047900    12.0100   ; qtot -6.116
  4358         HC    281      LYS    HD2   4358     0.062100     1.0080   ; qtot -6.054
  4359         HC    281      LYS    HD3   4359     0.062100     1.0080   ; qtot -5.992
  4360         C8    281      LYS     CE   4360    -0.014300    12.0100   ; qtot -6.006
  4361         HP    281      LYS    HE2   4361     0.113500     1.0080   ; qtot -5.893
  4362         HP    281      LYS    HE3   4362     0.113500     1.0080   ; qtot -5.779
  4363         N3    281      LYS     NZ   4363    -0.385400    14.0100   ; qtot -6.165
  4364          H    281      LYS    HZ1   4364     0.340000     1.0080   ; qtot -5.825
  4365          H    281      LYS    HZ2   4365     0.340000     1.0080   ; qtot -5.485
  4366          H    281      LYS    HZ3   4366     0.340000     1.0080   ; qtot -5.145
  4367          C    281      LYS      C   4367     0.734100    12.0100   ; qtot -4.411
  4368          O    281      LYS      O   4368    -0.589400    16.0000   ; qtot -5.000
  4369          N    282      PRO      N   4369    -0.254800    14.0100   ; qtot -5.255
  4370         CT    282      PRO     CD   4370     0.019200    12.0100   ; qtot -5.236
  4371         H1    282      PRO    HD2   4371     0.039100     1.0080   ; qtot -5.197
  4372         H1    282      PRO    HD3   4372     0.039100     1.0080   ; qtot -5.157
  4373         CT    282      PRO     CG   4373     0.018900    12.0100   ; qtot -5.139
  4374         HC    282      PRO    HG2   4374     0.021300     1.0080   ; qtot -5.117
  4375         HC    282      PRO    HG3   4375     0.021300     1.0080   ; qtot -5.096
  4376         CT    282      PRO     CB   4376    -0.007000    12.0100   ; qtot -5.103
  4377         HC    282      PRO    HB2   4377     0.025300     1.0080   ; qtot -5.078
  4378         HC    282      PRO    HB3   4378     0.025300     1.0080   ; qtot -5.052
  4379       XC11    282      PRO     CA   4379    -0.026600    12.0100   ; qtot -5.079
  4380         H1    282      PRO     HA   4380     0.064100     1.0080   ; qtot -5.015
  4381          C    282      PRO      C   4381     0.589600    12.0100   ; qtot -4.425
  4382          O    282      PRO      O   4382    -0.574800    16.0000   ; qtot -5.000
  4383          N    283      LEU      N   4383    -0.415700    14.0100   ; qtot -5.416
  4384          H    283      LEU      H   4384     0.271900     1.0080   ; qtot -5.144
  4385        XC3    283      LEU     CA   4385    -0.051800    12.0100   ; qtot -5.196
  4386         H1    283      LEU     HA   4386     0.092200     1.0080   ; qtot -5.103
  4387         2C    283      LEU     CB   4387    -0.110200    12.0100   ; qtot -5.214
  4388         HC    283      LEU    HB2   4388     0.045700     1.0080   ; qtot -5.168
  4389         HC    283      LEU    HB3   4389     0.045700     1.0080   ; qtot -5.122
  4390         3C    283      LEU     CG   4390     0.353100    12.0100   ; qtot -4.769
  4391         HC    283      LEU     HG   4391    -0.036100     1.0080   ; qtot -4.805
  4392         CT    283      LEU    CD1   4392    -0.412100    12.0100   ; qtot -5.217
  4393         HC    283      LEU   HD11   4393     0.100000     1.0080   ; qtot -5.117
  4394         HC    283      LEU   HD12   4394     0.100000     1.0080   ; qtot -5.017
  4395         HC    283      LEU   HD13   4395     0.100000     1.0080   ; qtot -4.917
  4396         CT    283      LEU    CD2   4396    -0.412100    12.0100   ; qtot -5.329
  4397         HC    283      LEU   HD21   4397     0.100000     1.0080   ; qtot -5.229
  4398         HC    283      LEU   HD22   4398     0.100000     1.0080   ; qtot -5.129
  4399         HC    283      LEU   HD23   4399     0.100000     1.0080   ; qtot -5.029
  4400          C    283      LEU      C   4400     0.597300    12.0100   ; qtot -4.432
  4401          O    283      LEU      O   4401    -0.567900    16.0000   ; qtot -5.000
  4402          N    284      LEU      N   4402    -0.415700    14.0100   ; qtot -5.416
  4403          H    284      LEU      H   4403     0.271900     1.0080   ; qtot -5.144
  4404        XC3    284      LEU     CA   4404    -0.051800    12.0100   ; qtot -5.196
  4405         H1    284      LEU     HA   4405     0.092200     1.0080   ; qtot -5.103
  4406         2C    284      LEU     CB   4406    -0.110200    12.0100   ; qtot -5.214
  4407         HC    284      LEU    HB2   4407     0.045700     1.0080   ; qtot -5.168
  4408         HC    284      LEU    HB3   4408     0.045700     1.0080   ; qtot -5.122
  4409         3C    284      LEU     CG   4409     0.353100    12.0100   ; qtot -4.769
  4410         HC    284      LEU     HG   4410    -0.036100     1.0080   ; qtot -4.805
  4411         CT    284      LEU    CD1   4411    -0.412100    12.0100   ; qtot -5.217
  4412         HC    284      LEU   HD11   4412     0.100000     1.0080   ; qtot -5.117
  4413         HC    284      LEU   HD12   4413     0.100000     1.0080   ; qtot -5.017
  4414         HC    284      LEU   HD13   4414     0.100000     1.0080   ; qtot -4.917
  4415         CT    284      LEU    CD2   4415    -0.412100    12.0100   ; qtot -5.329
  4416         HC    284      LEU   HD21   4416     0.100000     1.0080   ; qtot -5.229
  4417         HC    284      LEU   HD22   4417     0.100000     1.0080   ; qtot -5.129
  4418         HC    284      LEU   HD23   4418     0.100000     1.0080   ; qtot -5.029
  4419          C    284      LEU      C   4419     0.597300    12.0100   ; qtot -4.432
  4420          O    284      LEU      O   4420    -0.567900    16.0000   ; qtot -5.000
  4421          N    285      GLU      N   4421    -0.516300    14.0100   ; qtot -5.516
  4422          H    285      GLU      H   4422     0.293600     1.0080   ; qtot -5.223
  4423        XC0    285      GLU     CA   4423     0.039700    12.0100   ; qtot -5.183
  4424         H1    285      GLU     HA   4424     0.110500     1.0080   ; qtot -5.073
  4425         2C    285      GLU     CB   4425     0.056000    12.0100   ; qtot -5.017
  4426         HC    285      GLU    HB2   4426    -0.017300     1.0080   ; qtot -5.034
  4427         HC    285      GLU    HB3   4427    -0.017300     1.0080   ; qtot -5.051
  4428         2C    285      GLU     CG   4428     0.013600    12.0100   ; qtot -5.038
  4429         HC    285      GLU    HG2   4429    -0.042500     1.0080   ; qtot -5.080
  4430         HC    285      GLU    HG3   4430    -0.042500     1.0080   ; qtot -5.123
  4431         CO    285      GLU     CD   4431     0.805400    12.0100   ; qtot -4.317
  4432         O2    285      GLU    OE1   4432    -0.818800    16.0000   ; qtot -5.136
  4433         O2    285      GLU    OE2   4433    -0.818800    16.0000   ; qtot -5.955
  4434          C    285      GLU      C   4434     0.536600    12.0100   ; qtot -5.418
  4435          O    285      GLU      O   4435    -0.581900    16.0000   ; qtot -6.000
  4436          N    286      LYS      N   4436    -0.347900    14.0100   ; qtot -6.348
  4437          H    286      LYS      H   4437     0.274700     1.0080   ; qtot -6.073
  4438        XC5    286      LYS     CA   4438    -0.240000    12.0100   ; qtot -6.313
  4439         H1    286      LYS     HA   4439     0.142600     1.0080   ; qtot -6.171
  4440         C8    286      LYS     CB   4440    -0.009400    12.0100   ; qtot -6.180
  4441         HC    286      LYS    HB2   4441     0.036200     1.0080   ; qtot -6.144
  4442         HC    286      LYS    HB3   4442     0.036200     1.0080   ; qtot -6.108
  4443         C8    286      LYS     CG   4443     0.018700    12.0100   ; qtot -6.089
  4444         HC    286      LYS    HG2   4444     0.010300     1.0080   ; qtot -6.079
  4445         HC    286      LYS    HG3   4445     0.010300     1.0080   ; qtot -6.068
  4446         C8    286      LYS     CD   4446    -0.047900    12.0100   ; qtot -6.116
  4447         HC    286      LYS    HD2   4447     0.062100     1.0080   ; qtot -6.054
  4448         HC    286      LYS    HD3   4448     0.062100     1.0080   ; qtot -5.992
  4449         C8    286      LYS     CE   4449    -0.014300    12.0100   ; qtot -6.006
  4450         HP    286      LYS    HE2   4450     0.113500     1.0080   ; qtot -5.893
  4451         HP    286      LYS    HE3   4451     0.113500     1.0080   ; qtot -5.779
  4452         N3    286      LYS     NZ   4452    -0.385400    14.0100   ; qtot -6.165
  4453          H    286      LYS    HZ1   4453     0.340000     1.0080   ; qtot -5.825
  4454          H    286      LYS    HZ2   4454     0.340000     1.0080   ; qtot -5.485
  4455          H    286      LYS    HZ3   4455     0.340000     1.0080   ; qtot -5.145
  4456          C    286      LYS      C   4456     0.734100    12.0100   ; qtot -4.411
  4457          O    286      LYS      O   4457    -0.589400    16.0000   ; qtot -5.000
  4458          N    287      SER      N   4458    -0.415700    14.0100   ; qtot -5.416
  4459          H    287      SER      H   4459     0.271900     1.0080   ; qtot -5.144
  4460       XC14    287      SER     CA   4460    -0.024900    12.0100   ; qtot -5.169
  4461         H1    287      SER     HA   4461     0.084300     1.0080   ; qtot -5.084
  4462         2C    287      SER     CB   4462     0.211700    12.0100   ; qtot -4.873
  4463         H1    287      SER    HB2   4463     0.035200     1.0080   ; qtot -4.838
  4464         H1    287      SER    HB3   4464     0.035200     1.0080   ; qtot -4.802
  4465         OH    287      SER     OG   4465    -0.654600    16.0000   ; qtot -5.457
  4466         HO    287      SER     HG   4466     0.427500     1.0080   ; qtot -5.029
  4467          C    287      SER      C   4467     0.597300    12.0100   ; qtot -4.432
  4468          O    287      SER      O   4468    -0.567900    16.0000   ; qtot -5.000
  4469          N    288      HID      N   4469    -0.415700    14.0100   ; qtot -5.416
  4470          H    288      HID      H   4470     0.271900     1.0080   ; qtot -5.144
  4471        XC3    288      HID     CA   4471     0.018800    12.0100   ; qtot -5.125
  4472         H1    288      HID     HA   4472     0.088100     1.0080   ; qtot -5.037
  4473         CT    288      HID     CB   4473    -0.046200    12.0100   ; qtot -5.083
  4474         HC    288      HID    HB2   4474     0.040200     1.0080   ; qtot -5.043
  4475         HC    288      HID    HB3   4475     0.040200     1.0080   ; qtot -5.003
  4476         CC    288      HID     CG   4476    -0.026600    12.0100   ; qtot -5.029
  4477         NA    288      HID    ND1   4477    -0.381100    14.0100   ; qtot -5.410
  4478          H    288      HID    HD1   4478     0.364900     1.0080   ; qtot -5.046
  4479         CR    288      HID    CE1   4479     0.205700    12.0100   ; qtot -4.840
  4480         H5    288      HID    HE1   4480     0.139200     1.0080   ; qtot -4.701
  4481         NB    288      HID    NE2   4481    -0.572700    14.0100   ; qtot -5.273
  4482         CV    288      HID    CD2   4482     0.129200    12.0100   ; qtot -5.144
  4483         H4    288      HID    HD2   4483     0.114700     1.0080   ; qtot -5.029
  4484          C    288      HID      C   4484     0.597300    12.0100   ; qtot -4.432
  4485          O    288      HID      O   4485    -0.567900    16.0000   ; qtot -5.000
  4486          N    289      CYX      N   4486    -0.415700    14.0100   ; qtot -5.416
  4487          H    289      CYX      H   4487     0.271900     1.0080   ; qtot -5.144
  4488        XC3    289      CYX     CA   4488     0.042900    12.0100   ; qtot -5.101
  4489         H1    289      CYX     HA   4489     0.076600     1.0080   ; qtot -5.024
  4490         2C    289      CYX     CB   4490    -0.079000    12.0100   ; qtot -5.103
  4491         H1    289      CYX    HB2   4491     0.091000     1.0080   ; qtot -5.012
  4492         H1    289      CYX    HB3   4492     0.091000     1.0080   ; qtot -4.921
  4493          S    289      CYX     SG   4493    -0.108100    32.0600   ; qtot -5.029
  4494          C    289      CYX      C   4494     0.597300    12.0100   ; qtot -4.432
  4495          O    289      CYX      O   4495    -0.567900    16.0000   ; qtot -5.000
  4496          N    290      ILE      N   4496    -0.415700    14.0100   ; qtot -5.416
  4497          H    290      ILE      H   4497     0.271900     1.0080   ; qtot -5.144
  4498        XC1    290      ILE     CA   4498    -0.059700    12.0100   ; qtot -5.204
  4499         H1    290      ILE     HA   4499     0.086900     1.0080   ; qtot -5.117
  4500         3C    290      ILE     CB   4500     0.130300    12.0100   ; qtot -4.986
  4501         HC    290      ILE     HB   4501     0.018700     1.0080   ; qtot -4.968
  4502         CT    290      ILE    CG2   4502    -0.320400    12.0100   ; qtot -5.288
  4503         HC    290      ILE   HG21   4503     0.088200     1.0080   ; qtot -5.200
  4504         HC    290      ILE   HG22   4504     0.088200     1.0080   ; qtot -5.112
  4505         HC    290      ILE   HG23   4505     0.088200     1.0080   ; qtot -5.023
  4506         2C    290      ILE    CG1   4506    -0.043000    12.0100   ; qtot -5.066
  4507         HC    290      ILE   HG12   4507     0.023600     1.0080   ; qtot -5.043
  4508         HC    290      ILE   HG13   4508     0.023600     1.0080   ; qtot -5.019
  4509         CT    290      ILE    CD1   4509    -0.066000    12.0100   ; qtot -5.085
  4510         HC    290      ILE   HD11   4510     0.018600     1.0080   ; qtot -5.067
  4511         HC    290      ILE   HD12   4511     0.018600     1.0080   ; qtot -5.048
  4512         HC    290      ILE   HD13   4512     0.018600     1.0080   ; qtot -5.029
  4513          C    290      ILE      C   4513     0.597300    12.0100   ; qtot -4.432
  4514          O    290      ILE      O   4514    -0.567900    16.0000   ; qtot -5.000
  4515          N    291      ALA      N   4515    -0.415700    14.0100   ; qtot -5.416
  4516          H    291      ALA      H   4516     0.271900     1.0080   ; qtot -5.144
  4517        XC2    291      ALA     CA   4517     0.033700    12.0100   ; qtot -5.110
  4518         H1    291      ALA     HA   4518     0.082300     1.0080   ; qtot -5.028
  4519         CT    291      ALA     CB   4519    -0.182500    12.0100   ; qtot -5.210
  4520         HC    291      ALA    HB1   4520     0.060300     1.0080   ; qtot -5.150
  4521         HC    291      ALA    HB2   4521     0.060300     1.0080   ; qtot -5.090
  4522         HC    291      ALA    HB3   4522     0.060300     1.0080   ; qtot -5.029
  4523          C    291      ALA      C   4523     0.597300    12.0100   ; qtot -4.432
  4524          O    291      ALA      O   4524    -0.567900    16.0000   ; qtot -5.000
  4525          N    292      GLU      N   4525    -0.516300    14.0100   ; qtot -5.516
  4526          H    292      GLU      H   4526     0.293600     1.0080   ; qtot -5.223
  4527        XC0    292      GLU     CA   4527     0.039700    12.0100   ; qtot -5.183
  4528         H1    292      GLU     HA   4528     0.110500     1.0080   ; qtot -5.073
  4529         2C    292      GLU     CB   4529     0.056000    12.0100   ; qtot -5.017
  4530         HC    292      GLU    HB2   4530    -0.017300     1.0080   ; qtot -5.034
  4531         HC    292      GLU    HB3   4531    -0.017300     1.0080   ; qtot -5.051
  4532         2C    292      GLU     CG   4532     0.013600    12.0100   ; qtot -5.038
  4533         HC    292      GLU    HG2   4533    -0.042500     1.0080   ; qtot -5.080
  4534         HC    292      GLU    HG3   4534    -0.042500     1.0080   ; qtot -5.123
  4535         CO    292      GLU     CD   4535     0.805400    12.0100   ; qtot -4.317
  4536         O2    292      GLU    OE1   4536    -0.818800    16.0000   ; qtot -5.136
  4537         O2    292      GLU    OE2   4537    -0.818800    16.0000   ; qtot -5.955
  4538          C    292      GLU      C   4538     0.536600    12.0100   ; qtot -5.418
  4539          O    292      GLU      O   4539    -0.581900    16.0000   ; qtot -6.000
  4540          N    293      VAL      N   4540    -0.415700    14.0100   ; qtot -6.416
  4541          H    293      VAL      H   4541     0.271900     1.0080   ; qtot -6.144
[truncated: 4,548,226 more chars]
