# Supplementary material for: gmx_ffconv: A Fast, User-Friendly Semi-Automated All-Atom Force Field Converter for GROMACS
Source: J Chem Inf Model. 2025 Sep 20;65(19):9850–5. doi: 10.1021/acs.jcim.5c02200 (PMC12529758; doi:10.1021/acs.jcim.5c02200)
Supplement: Supplementary file 2 [file ci5c02200_si_002.zip › gmx_ffconv_JCIM/Data_manuscript/TABLE2/toppar_AMBER/CHL.itp]

;;
;; Generated by CHARMM-GUI FF-Converter
;;
;; Correspondance:
;; jul316@lehigh.edu or wonpil@lehigh.edu
;;
;; GROMACS topology file for CHL
;;


[ moleculetype ]
; name	nrexcl
CHL	     3

[ atoms ]
; nr	type	resnr	residu	atom	cgnr	charge	mass
     1         cA      8      CHL     C1      1    -0.247736    12.0100   ; qtot -0.248
     2         hA      8      CHL    H11      2     0.048772     1.0080   ; qtot -0.199
     3         hA      8      CHL    H12      3     0.048772     1.0080   ; qtot -0.150
     4         cA      8      CHL     C2      4    -0.061498    12.0100   ; qtot -0.212
     5         hA      8      CHL    H21      5     0.048128     1.0080   ; qtot -0.164
     6         hA      8      CHL    H22      6     0.048128     1.0080   ; qtot -0.115
     7         cA      8      CHL     C3      7     0.400362    12.0100   ; qtot  0.285
     8         hE      8      CHL    H31      8    -0.008510     1.0080   ; qtot  0.276
     9         cA      8      CHL     C4      9    -0.237134    12.0100   ; qtot  0.039
    10         hA      8      CHL    H41     10     0.100619     1.0080   ; qtot  0.140
    11         hA      8      CHL    H42     11     0.100619     1.0080   ; qtot  0.241
    12         cB      8      CHL     C5     12    -0.257515    12.0100   ; qtot -0.017
    13         cB      8      CHL     C6     13    -0.243730    12.0100   ; qtot -0.261
    14         hB      8      CHL    H61     14     0.148607     1.0080   ; qtot -0.112
    15         cA      8      CHL     C7     15    -0.075453    12.0100   ; qtot -0.188
    16         hA      8      CHL    H71     16     0.051297     1.0080   ; qtot -0.136
    17         hA      8      CHL    H72     17     0.051297     1.0080   ; qtot -0.085
    18         cA      8      CHL     C8     18     0.017835    12.0100   ; qtot -0.067
    19         hA      8      CHL    H81     19     0.028120     1.0080   ; qtot -0.039
    20         cA      8      CHL     C9     20    -0.029839    12.0100   ; qtot -0.069
    21         hA      8      CHL    H91     21    -0.003361     1.0080   ; qtot -0.072
    22         cA      8      CHL    C10     22     0.546470    12.0100   ; qtot  0.474
    23         cA      8      CHL    C11     23    -0.127715    12.0100   ; qtot  0.347
    24         hA      8      CHL   H111     24     0.040257     1.0080   ; qtot  0.387
    25         hA      8      CHL   H112     25     0.040257     1.0080   ; qtot  0.427
    26         cA      8      CHL    C12     26    -0.158054    12.0100   ; qtot  0.269
    27         hA      8      CHL   H121     27     0.007687     1.0080   ; qtot  0.277
    28         hA      8      CHL   H122     28     0.007687     1.0080   ; qtot  0.284
    29         cA      8      CHL    C13     29     0.583692    12.0100   ; qtot  0.868
    30         cA      8      CHL    C14     30     0.013753    12.0100   ; qtot  0.882
    31         hA      8      CHL   H141     31     0.004469     1.0080   ; qtot  0.886
    32         cA      8      CHL    C15     32    -0.185047    12.0100   ; qtot  0.701
    33         hA      8      CHL   H151     33     0.041228     1.0080   ; qtot  0.742
    34         hA      8      CHL   H152     34     0.041228     1.0080   ; qtot  0.784
    35         cA      8      CHL    C16     35    -0.082919    12.0100   ; qtot  0.701
    36         hA      8      CHL   H161     36     0.027639     1.0080   ; qtot  0.728
    37         hA      8      CHL   H162     37     0.027639     1.0080   ; qtot  0.756
    38         cA      8      CHL    C17     38    -0.051767    12.0100   ; qtot  0.704
    39         hA      8      CHL   H171     39    -0.030436     1.0080   ; qtot  0.674
    40         cA      8      CHL    C18     40    -0.536004    12.0100   ; qtot  0.138
    41         hA      8      CHL   H181     41     0.103623     1.0080   ; qtot  0.241
    42         hA      8      CHL   H182     42     0.103623     1.0080   ; qtot  0.345
    43         hA      8      CHL   H183     43     0.103623     1.0080   ; qtot  0.449
    44         cA      8      CHL    C19     44    -0.352218    12.0100   ; qtot  0.096
    45         hA      8      CHL   H191     45     0.072469     1.0080   ; qtot  0.169
    46         hA      8      CHL   H192     46     0.072469     1.0080   ; qtot  0.241
    47         hA      8      CHL   H193     47     0.072469     1.0080   ; qtot  0.314
    48         cD      8      CHL    C20     48     0.178752    12.0100   ; qtot  0.493
    49         hL      8      CHL   H201     49    -0.016015     1.0080   ; qtot  0.477
    50         cD      8      CHL    C21     50    -0.427968    12.0100   ; qtot  0.049
    51         hL      8      CHL   H211     51     0.099219     1.0080   ; qtot  0.148
    52         hL      8      CHL   H212     52     0.099219     1.0080   ; qtot  0.247
    53         hL      8      CHL   H213     53     0.099219     1.0080   ; qtot  0.346
    54         cD      8      CHL    C22     54    -0.050256    12.0100   ; qtot  0.296
    55         hL      8      CHL   H221     55     0.009445     1.0080   ; qtot  0.306
    56         hL      8      CHL   H222     56     0.009445     1.0080   ; qtot  0.315
    57         cD      8      CHL    C23     57     0.078665    12.0100   ; qtot  0.394
    58         hL      8      CHL   H231     58    -0.007957     1.0080   ; qtot  0.386
    59         hL      8      CHL   H232     59    -0.007957     1.0080   ; qtot  0.378
    60         cD      8      CHL    C24     60    -0.282133    12.0100   ; qtot  0.096
    61         hL      8      CHL   H241     61     0.062972     1.0080   ; qtot  0.159
    62         hL      8      CHL   H242     62     0.062972     1.0080   ; qtot  0.222
    63         cD      8      CHL    C25     63     0.450601    12.0100   ; qtot  0.672
    64         hL      8      CHL   H251     64    -0.049128     1.0080   ; qtot  0.623
    65         cD      8      CHL    C26     65    -0.449300    12.0100   ; qtot  0.174
    66         hL      8      CHL   H261     66     0.099869     1.0080   ; qtot  0.274
    67         hL      8      CHL   H262     67     0.099869     1.0080   ; qtot  0.373
    68         hL      8      CHL   H263     68     0.099869     1.0080   ; qtot  0.473
    69         cD      8      CHL    C27     69    -0.449300    12.0100   ; qtot  0.024
    70         hL      8      CHL   H271     70     0.099869     1.0080   ; qtot  0.124
    71         hL      8      CHL   H272     71     0.099869     1.0080   ; qtot  0.224
    72         hL      8      CHL   H273     72     0.099869     1.0080   ; qtot  0.324
    73         oH      8      CHL     O1     73    -0.766581    16.0000   ; qtot -0.443
    74         hO      8      CHL    HO1     74     0.442970     1.0080   ; qtot -0.000

[ bonds ]
; ai	aj	funct	b0	Kb
    1     2     1
    1     3     1
    1     4     1
    1    22     1
    4     5     1
    4     6     1
    4     7     1
    7     8     1
    7     9     1
    7    73     1
    9    10     1
    9    11     1
    9    12     1
   12    13     1
   12    22     1
   13    14     1
   13    15     1
   15    16     1
   15    17     1
   15    18     1
   18    19     1
   18    20     1
   18    30     1
   20    21     1
   20    22     1
   20    23     1
   22    44     1
   23    24     1
   23    25     1
   23    26     1
   26    27     1
   26    28     1
   26    29     1
   29    30     1
   29    38     1
   29    40     1
   30    31     1
   30    32     1
   32    33     1
   32    34     1
   32    35     1
   35    36     1
   35    37     1
   35    38     1
   38    39     1
   38    48     1
   40    41     1
   40    42     1
   40    43     1
   44    45     1
   44    46     1
   44    47     1
   48    49     1
   48    50     1
   48    54     1
   50    51     1
   50    52     1
   50    53     1
   54    55     1
   54    56     1
   54    57     1
   57    58     1
   57    59     1
   57    60     1
   60    61     1
   60    62     1
   60    63     1
   63    64     1
   63    65     1
   63    69     1
   65    66     1
   65    67     1
   65    68     1
   69    70     1
   69    71     1
   69    72     1
   73    74     1

[ pairs ]
; ai	aj	funct	c6	c12 or
; ai	aj	funct	fudgeQQ	q1	q2	c6	c12
    1     8     1
    1     9     1
    1    13     1
    1    18     1
    1    21     1
    1    23     1
    1    45     1
    1    46     1
    1    47     1
    1    73     1
    2     5     1
    2     6     1
    2     7     1
    2    12     1
    2    20     1
    2    44     1
    3     5     1
    3     6     1
    3     7     1
    3    12     1
    3    20     1
    3    44     1
    4    10     1
    4    11     1
    4    12     1
    4    20     1
    4    44     1
    4    74     1
    5     8     1
    5     9     1
    5    22     1
    5    73     1
    6     8     1
    6     9     1
    6    22     1
    6    73     1
    7    13     1
    7    22     1
    8    10     1
    8    11     1
    8    12     1
    8    74     1
    9    14     1
    9    15     1
    9    20     1
    9    44     1
    9    74     1
   10    13     1
   10    22     1
   10    73     1
   11    13     1
   11    22     1
   11    73     1
   12    16     1
   12    17     1
   12    18     1
   12    21     1
   12    23     1
   12    45     1
   12    46     1
   12    47     1
   12    73     1
   13    19     1
   13    20     1
   13    30     1
   13    44     1
   14    16     1
   14    17     1
   14    18     1
   14    22     1
   15    21     1
   15    22     1
   15    23     1
   15    29     1
   15    31     1
   15    32     1
   16    19     1
   16    20     1
   16    30     1
   17    19     1
   17    20     1
   17    30     1
   18    24     1
   18    25     1
   18    26     1
   18    33     1
   18    34     1
   18    35     1
   18    38     1
   18    40     1
   18    44     1
   19    21     1
   19    22     1
   19    23     1
   19    29     1
   19    31     1
   19    32     1
   20    27     1
   20    28     1
   20    29     1
   20    31     1
   20    32     1
   20    45     1
   20    46     1
   20    47     1
   21    24     1
   21    25     1
   21    26     1
   21    30     1
   21    44     1
   22    24     1
   22    25     1
   22    26     1
   22    30     1
   23    30     1
   23    38     1
   23    40     1
   23    44     1
   24    27     1
   24    28     1
   24    29     1
   25    27     1
   25    28     1
   25    29     1
   26    31     1
   26    32     1
   26    35     1
   26    39     1
   26    41     1
   26    42     1
   26    43     1
   26    48     1
   27    30     1
   27    38     1
   27    40     1
   28    30     1
   28    38     1
   28    40     1
   29    33     1
   29    34     1
   29    36     1
   29    37     1
   29    49     1
   29    50     1
   29    54     1
   30    36     1
   30    37     1
   30    39     1
   30    41     1
   30    42     1
   30    43     1
   30    48     1
   31    33     1
   31    34     1
   31    35     1
   31    38     1
   31    40     1
   32    39     1
   32    40     1
   32    48     1
   33    36     1
   33    37     1
   33    38     1
   34    36     1
   34    37     1
   34    38     1
   35    40     1
   35    49     1
   35    50     1
   35    54     1
   36    39     1
   36    48     1
   37    39     1
   37    48     1
   38    41     1
   38    42     1
   38    43     1
   38    51     1
   38    52     1
   38    53     1
   38    55     1
   38    56     1
   38    57     1
   39    40     1
   39    49     1
   39    50     1
   39    54     1
   40    48     1
   48    58     1
   48    59     1
   48    60     2 0.833333     0.178752    -0.282133  3.39966950842e-01  7.62882666667e-02
   49    51     1
   49    52     1
   49    53     1
   49    55     1
   49    56     1
   49    57     1
   50    55     1
   50    56     1
   50    57     2 0.833333    -0.427968     0.078665  3.39966950842e-01  7.62882666667e-02
   51    54     1
   52    54     1
   53    54     1
   54    61     1
   54    62     1
   54    63     2 0.833333    -0.050256     0.450601  3.39966950842e-01  7.62882666667e-02
   55    58     1
   55    59     1
   55    60     1
   56    58     1
   56    59     1
   56    60     1
   57    64     1
   57    65     2 0.833333     0.078665    -0.449300  3.39966950842e-01  7.62882666667e-02
   57    69     2 0.833333     0.078665    -0.449300  3.39966950842e-01  7.62882666667e-02
   58    61     1
   58    62     1
   58    63     1
   59    61     1
   59    62     1
   59    63     1
   60    66     1
   60    67     1
   60    68     1
   60    70     1
   60    71     1
   60    72     1
   61    64     1
   61    65     1
   61    69     1
   62    64     1
   62    65     1
   62    69     1
   64    66     1
   64    67     1
   64    68     1
   64    70     1
   64    71     1
   64    72     1
   65    70     1
   65    71     1
   65    72     1
   66    69     1
   67    69     1
   68    69     1

[ angles ] 
; ai	aj	ak	funct	th0	cth	S0	Kub
    2     1     3     5
    2     1     4     5
    2     1    22     5
    3     1     4     5
    3     1    22     5
    4     1    22     5
    1     4     5     5
    1     4     6     5
    1     4     7     5
    5     4     6     5
    5     4     7     5
    6     4     7     5
    4     7     8     5
    4     7     9     5
    4     7    73     5
    8     7     9     5
    8     7    73     5
    9     7    73     5
    7     9    10     5
    7     9    11     5
    7     9    12     5
   10     9    11     5
   10     9    12     5
   11     9    12     5
    9    12    13     5
    9    12    22     5
   13    12    22     5
   12    13    14     5
   12    13    15     5
   14    13    15     5
   13    15    16     5
   13    15    17     5
   13    15    18     5
   16    15    17     5
   16    15    18     5
   17    15    18     5
   15    18    19     5
   15    18    20     5
   15    18    30     5
   19    18    20     5
   19    18    30     5
   20    18    30     5
   18    20    21     5
   18    20    22     5
   18    20    23     5
   21    20    22     5
   21    20    23     5
   22    20    23     5
    1    22    12     5
    1    22    20     5
    1    22    44     5
   12    22    20     5
   12    22    44     5
   20    22    44     5
   20    23    24     5
   20    23    25     5
   20    23    26     5
   24    23    25     5
   24    23    26     5
   25    23    26     5
   23    26    27     5
   23    26    28     5
   23    26    29     5
   27    26    28     5
   27    26    29     5
   28    26    29     5
   26    29    30     5
   26    29    38     5
   26    29    40     5
   30    29    38     5
   30    29    40     5
   38    29    40     5
   18    30    29     5
   18    30    31     5
   18    30    32     5
   29    30    31     5
   29    30    32     5
   31    30    32     5
   30    32    33     5
   30    32    34     5
   30    32    35     5
   33    32    34     5
   33    32    35     5
   34    32    35     5
   32    35    36     5
   32    35    37     5
   32    35    38     5
   36    35    37     5
   36    35    38     5
   37    35    38     5
   29    38    35     5
   29    38    39     5
   29    38    48     5
   35    38    39     5
   35    38    48     5
   39    38    48     5
   29    40    41     5
   29    40    42     5
   29    40    43     5
   41    40    42     5
   41    40    43     5
   42    40    43     5
   22    44    45     5
   22    44    46     5
   22    44    47     5
   45    44    46     5
   45    44    47     5
   46    44    47     5
   38    48    49     5
   38    48    50     5
   38    48    54     5
   49    48    50     5
   49    48    54     5
   50    48    54     5
   48    50    51     5
   48    50    52     5
   48    50    53     5
   51    50    52     5
   51    50    53     5
   52    50    53     5
   48    54    55     5
   48    54    56     5
   48    54    57     5
   55    54    56     5
   55    54    57     5
   56    54    57     5
   54    57    58     5
   54    57    59     5
   54    57    60     5
   58    57    59     5
   58    57    60     5
   59    57    60     5
   57    60    61     5
   57    60    62     5
   57    60    63     5
   61    60    62     5
   61    60    63     5
   62    60    63     5
   60    63    64     5
   60    63    65     5
   60    63    69     5
   64    63    65     5
   64    63    69     5
   65    63    69     5
   63    65    66     5
   63    65    67     5
   63    65    68     5
   66    65    67     5
   66    65    68     5
   67    65    68     5
   63    69    70     5
   63    69    71     5
   63    69    72     5
   70    69    71     5
   70    69    72     5
   71    69    72     5
    7    73    74     5

[ dihedrals ]
; ai	aj	ak	al	funct	phi0	cp	mult
    2     1     4     5     9
    2     1     4     6     9
    2     1     4     7     9
    3     1     4     5     9
    3     1     4     6     9
    3     1     4     7     9
    2     1    22    12     9
    2     1    22    20     9
    2     1    22    44     9
    3     1    22    12     9
    3     1    22    20     9
    3     1    22    44     9
    4     1    22    12     9
    4     1    22    20     9
    4     1    22    44     9
    5     4     1    22     9
    6     4     1    22     9
    7     4     1    22     9
    1     4     7     8     9
    1     4     7     9     9
    1     4     7    73     9
    5     4     7     8     9
    5     4     7     9     9
    5     4     7    73     9
    6     4     7     8     9
    6     4     7     9     9
    6     4     7    73     9
    4     7     9    10     9
    4     7     9    11     9
    4     7     9    12     9
    8     7     9    10     9
    8     7     9    11     9
    8     7     9    12     9
    4     7    73    74     9
    8     7    73    74     9
    9     7    73    74     9
   10     9     7    73     9
   11     9     7    73     9
   12     9     7    73     9
    7     9    12    13     9
    7     9    12    22     9
   10     9    12    13     9
   10     9    12    22     9
   11     9    12    13     9
   11     9    12    22     9
    9    12    13    14     9
    9    12    13    15     9
    9    12    22     1     9
    9    12    22    20     9
    9    12    22    44     9
   13    12    22     1     9
   13    12    22    20     9
   13    12    22    44     9
   14    13    12    22     9
   15    13    12    22     9
   12    13    15    16     9
   12    13    15    17     9
   12    13    15    18     9
   14    13    15    16     9
   14    13    15    17     9
   14    13    15    18     9
   13    15    18    19     9
   13    15    18    20     9
   13    15    18    30     9
   16    15    18    19     9
   16    15    18    20     9
   16    15    18    30     9
   17    15    18    19     9
   17    15    18    20     9
   17    15    18    30     9
   15    18    20    21     9
   15    18    20    22     9
   15    18    20    23     9
   19    18    20    21     9
   19    18    20    22     9
   19    18    20    23     9
   15    18    30    29     9
   15    18    30    31     9
   15    18    30    32     9
   19    18    30    29     9
   19    18    30    31     9
   19    18    30    32     9
   20    18    30    29     9
   20    18    30    31     9
   20    18    30    32     9
   21    20    18    30     9
   22    20    18    30     9
   23    20    18    30     9
   18    20    22     1     9
   18    20    22    12     9
   18    20    22    44     9
   21    20    22     1     9
   21    20    22    12     9
   21    20    22    44     9
   18    20    23    24     9
   18    20    23    25     9
   18    20    23    26     9
   21    20    23    24     9
   21    20    23    25     9
   21    20    23    26     9
   22    20    23    24     9
   22    20    23    25     9
   22    20    23    26     9
    1    22    20    23     9
   12    22    20    23     9
   44    22    20    23     9
    1    22    44    45     9
    1    22    44    46     9
    1    22    44    47     9
   12    22    44    45     9
   12    22    44    46     9
   12    22    44    47     9
   20    22    44    45     9
   20    22    44    46     9
   20    22    44    47     9
   20    23    26    27     9
   20    23    26    28     9
   20    23    26    29     9
   24    23    26    27     9
   24    23    26    28     9
   24    23    26    29     9
   25    23    26    27     9
   25    23    26    28     9
   25    23    26    29     9
   23    26    29    30     9
   23    26    29    38     9
   23    26    29    40     9
   27    26    29    30     9
   27    26    29    38     9
   27    26    29    40     9
   28    26    29    30     9
   28    26    29    38     9
   28    26    29    40     9
   26    29    30    18     9
   26    29    30    31     9
   26    29    30    32     9
   26    29    38    35     9
   26    29    38    39     9
   26    29    38    48     9
   30    29    38    35     9
   30    29    38    39     9
   30    29    38    48     9
   26    29    40    41     9
   26    29    40    42     9
   26    29    40    43     9
   30    29    40    41     9
   30    29    40    42     9
   30    29    40    43     9
   38    29    40    41     9
   38    29    40    42     9
   38    29    40    43     9
   18    30    29    38     9
   18    30    29    40     9
   31    30    29    38     9
   31    30    29    40     9
   32    30    29    38     9
   32    30    29    40     9
   18    30    32    33     9
   18    30    32    34     9
   18    30    32    35     9
   29    30    32    33     9
   29    30    32    34     9
   29    30    32    35     9
   31    30    32    33     9
   31    30    32    34     9
   31    30    32    35     9
   30    32    35    36     9
   30    32    35    37     9
   30    32    35    38     9
   33    32    35    36     9
   33    32    35    37     9
   33    32    35    38     9
   34    32    35    36     9
   34    32    35    37     9
   34    32    35    38     9
   32    35    38    29     9
   32    35    38    39     9
   32    35    38    48     9
   36    35    38    29     9
   36    35    38    39     9
   36    35    38    48     9
   37    35    38    29     9
   37    35    38    39     9
   37    35    38    48     9
   35    38    29    40     9
   39    38    29    40     9
   48    38    29    40     9
   29    38    48    49     9
   29    38    48    50     9
   29    38    48    54     9
   35    38    48    49     9
   35    38    48    50     9
   35    38    48    54     9
   39    38    48    49     9
   39    38    48    50     9
   39    38    48    54     9
   38    48    50    51     9
   38    48    50    52     9
   38    48    50    53     9
   49    48    50    51     9
   49    48    50    52     9
   49    48    50    53     9
   38    48    54    55     9
   38    48    54    56     9
   38    48    54    57     9
   49    48    54    55     9
   49    48    54    56     9
   49    48    54    57     9
   50    48    54    55     9
   50    48    54    56     9
   50    48    54    57     9
   51    50    48    54     9
   52    50    48    54     9
   53    50    48    54     9
   48    54    57    58     9
   48    54    57    59     9
   48    54    57    60     9
   55    54    57    58     9
   55    54    57    59     9
   55    54    57    60     9
   56    54    57    58     9
   56    54    57    59     9
   56    54    57    60     9
   54    57    60    61     9
   54    57    60    62     9
   54    57    60    63     9
   58    57    60    61     9
   58    57    60    62     9
   58    57    60    63     9
   59    57    60    61     9
   59    57    60    62     9
   59    57    60    63     9
   57    60    63    64     9
   57    60    63    65     9
   57    60    63    69     9
   61    60    63    64     9
   61    60    63    65     9
   61    60    63    69     9
   62    60    63    64     9
   62    60    63    65     9
   62    60    63    69     9
   60    63    65    66     9
   60    63    65    67     9
   60    63    65    68     9
   64    63    65    66     9
   64    63    65    67     9
   64    63    65    68     9
   60    63    69    70     9
   60    63    69    71     9
   60    63    69    72     9
   64    63    69    70     9
   64    63    69    71     9
   64    63    69    72     9
   65    63    69    70     9
   65    63    69    71     9
   65    63    69    72     9
   66    65    63    69     9
   67    65    63    69     9
   68    65    63    69     9

[ dihedrals ]
; ai	aj	ak	al	funct	q0	cq
    9    22    12    13     4
   15    12    13    14     4

#ifdef POSRES
[ position_restraints ]
   73     1     0.0             0.0            POSRES_FC_LIPID
#endif

#ifdef DIHRES
[ dihedral_restraints ]
#endif
