# Supplementary material for: gmx_ffconv: A Fast, User-Friendly Semi-Automated All-Atom Force Field Converter for GROMACS
Source: J Chem Inf Model. 2025 Sep 20;65(19):9850–5. doi: 10.1021/acs.jcim.5c02200 (PMC12529758; doi:10.1021/acs.jcim.5c02200)
Supplement: Supplementary file 2 [file ci5c02200_si_002.zip › gmx_ffconv_JCIM/gmx_ffconv-1.0.2/gmx_ffconv/utilities/utilities_ffmap/file_reader.py]

ELEMENT_MASSES = {
    "H": 1.008, "He": 4.0026, "Li": 6.94, "Be": 9.0122, "B": 10.81, "C": 12.011, "N": 14.007,
    "O": 15.999, "F": 18.998, "Ne": 20.180, "Na": 22.990, "Mg": 24.305, "Al": 26.982, "Si": 28.085,
    "P": 30.974, "S": 32.06, "Cl": 35.45, "Ar": 39.948, "K": 39.098, "Ca": 40.078, "Sc": 44.956,
    "Ti": 47.867, "V": 50.942, "Cr": 51.996, "Mn": 54.938, "Fe": 55.845, "Co": 58.933, "Ni": 58.693,
    "Cu": 63.546, "Zn": 65.38, "Ga": 69.723, "Ge": 72.63, "As": 74.922, "Se": 78.971, "Br": 79.904,
    "Kr": 83.798, "Rb": 85.468, "Sr": 87.62, "Y": 88.906, "Zr": 91.224, "Nb": 92.906, "Mo": 95.95,
    "Tc": 98, "Ru": 101.07, "Rh": 102.91, "Pd": 106.42, "Ag": 107.87, "Cd": 112.41, "In": 114.82,
    "Sn": 118.71, "Sb": 121.76, "Te": 127.60, "I": 126.90, "Xe": 131.29, "Cs": 132.91, "Ba": 137.33,
    "La": 138.91, "Ce": 140.12, "Pr": 140.91, "Nd": 144.24, "Pm": 145, "Sm": 150.36, "Eu": 151.96,
    "Gd": 157.25, "Tb": 158.93, "Dy": 162.50, "Ho": 164.93, "Er": 167.26, "Tm": 168.93, "Yb": 173.05,
    "Lu": 174.97, "Hf": 178.49, "Ta": 180.95, "W": 183.84, "Re": 186.21, "Os": 190.23, "Ir": 192.22,
    "Pt": 195.08, "Au": 196.97, "Hg": 200.59, "Tl": 204.38, "Pb": 207.2, "Bi": 208.98, "Po": 209,
    "At": 210, "Rn": 222, "Fr": 223, "Ra": 226, "Ac": 227, "Th": 232.04, "Pa": 231.04, "U": 238.03,
    "Np": 237, "Pu": 244, "Am": 243, "Cm": 247, "Bk": 247, "Cf": 251, "Es": 252, "Fm": 257, "Md": 258,
    "No": 259, "Lr": 262, "Rf": 267, "Db": 270, "Sg": 271, "Bh": 270, "Hs": 277, "Mt": 278, "Ds": 281,
    "Rg": 282, "Cn": 285, "Nh": 286, "Fl": 289, "Mc": 290, "Lv": 293, "Ts": 294, "Og": 294,
}


class ElementNotFoundError(Exception):
    pass

def assign_chemical_element_by_mass(mass, tolerance=0.3):
    try:
        mass = float(mass)
    except ValueError:
        raise ElementNotFoundError(f"Invalid mass value: {mass}")
    best_element = None
    best_diff = float('inf')
    for element, ref_mass in ELEMENT_MASSES.items():
        diff = abs(mass - ref_mass)
        if diff < best_diff:
            best_diff = diff
            best_element = element
    if best_diff <= tolerance:
        return best_element
    else:
        raise ElementNotFoundError(f"No element match found within ±{tolerance} for mass {mass}")

def read_atoms_section(filename):
    with open(filename, 'r') as f:
        lines = f.readlines()
    atoms = {}
    in_atoms = False
    for line in lines:
        stripped = line.strip()
        if not in_atoms:
            if stripped.lower().startswith('[ atoms'):
                in_atoms = True
        elif stripped == '' or stripped.startswith('['):
            break
        elif not stripped.startswith(';'):
            parts = stripped.split()
            if len(parts) >= 7:
                atom_index = int(parts[0])
                atom_mass = parts[7]  # Adjust this index if needed
                element = assign_chemical_element_by_mass(atom_mass)
                atoms[atom_index] = element
    return atoms

def read_atoms_section_atomname(filename): #
    with open(filename, 'r') as f:
        lines = f.readlines()
    atoms = {}
    in_atoms = False
    for line in lines:
        stripped = line.strip()
        if not in_atoms:
            if stripped.lower().startswith('[') and 'atoms' in stripped.lower():
                in_atoms = True
        elif stripped == '':
            break
        elif not stripped.startswith(';'):
            parts = stripped.split()
            if len(parts) >= 5:
                atom_index = int(parts[0])
                atom_name = parts[4][0].upper() # First letter of atom type
                atoms[atom_index] = atom_name
    return atoms

def read_bonds_section(filename):
    with open(filename, 'r') as f:
        lines = f.readlines()
    bonds = []
    in_bonds = False
    for line in lines:
        stripped = line.strip()
        if not in_bonds:
            if stripped.lower().startswith('[') and 'bonds' in stripped.lower():
                in_bonds = True
        elif stripped == '':
            break
        elif not stripped.startswith(';'):
            parts = stripped.split()
            if len(parts) >= 2:
                bonds.append((int(parts[0]), int(parts[1])))
    return bonds

def read_settles_section(filename):
    with open(filename, 'r') as f:
        lines = f.readlines()
    bonds = []
    in_bonds = False
    for line in lines:
        stripped = line.strip()
        if not in_bonds:
            if stripped.lower().startswith('[') and 'settles' in stripped.lower():
                in_bonds = True
        elif stripped == '':
            break
        elif not stripped.startswith(';'):
            parts = stripped.split()
            if len(parts) >= 2:
                bonds.append((int(parts[0]), int(parts[1])))
    return bonds
