# Supplementary material for: gmx_ffconv: A Fast, User-Friendly Semi-Automated All-Atom Force Field Converter for GROMACS
Source: J Chem Inf Model. 2025 Sep 20;65(19):9850–5. doi: 10.1021/acs.jcim.5c02200 (PMC12529758; doi:10.1021/acs.jcim.5c02200)
Supplement: Supplementary file 2 [file ci5c02200_si_002.zip › gmx_ffconv_JCIM/Data_manuscript/TABLE3/FULLY_GLYCOSYLATED_PROTEIN/Mappings_CHARMM_TO_AMBER/mapping_PROC.csv]

toppar_CHARMM/PROC.itp	toppar_AMBER/PROC.itp
1	1
2	2
3	3
4	4
5	5
6	6
7	7
8	8
9	9
10	10
11	11
12	12
13	13
14	14
16	15
17	16
15	17
18	18
19	19
20	20
21	21
22	22
23	23
24	24
25	25
26	26
27	27
34	28
35	29
36	30
37	31
32	32
33	33
30	34
31	35
28	36
29	37
38	38
39	39
40	40
41	41
42	42
43	43
44	44
45	45
46	46
47	47
48	48
49	49
50	50
51	51
52	52
53	53
54	54
55	55
56	56
57	57
58	58
59	59
60	60
61	61
62	62
63	63
64	64
65	65
66	66
67	67
68	68
69	69
72	70
73	71
70	72
71	73
74	74
75	75
76	76
77	77
78	78
79	79
80	80
81	81
82	82
83	83
84	84
89	85
90	86
91	87
92	88
85	89
88	90
86	91
87	92
93	93
94	94
95	95
96	96
97	97
98	98
99	99
100	100
105	101
106	102
107	103
108	104
101	105
104	106
102	107
103	108
109	109
110	110
111	111
112	112
113	113
114	114
115	115
116	116
117	117
118	118
119	119
124	120
125	121
126	122
127	123
120	124
121	125
122	126
123	127
128	128
129	129
130	130
131	131
132	132
133	133
134	134
136	135
135	136
137	137
138	138
139	139
140	140
141	141
142	142
143	143
144	144
145	145
146	146
147	147
148	148
149	149
150	150
152	151
151	152
158	153
160	154
159	155
155	156
156	157
157	158
153	159
154	160
161	161
162	162
163	163
164	164
165	165
166	166
167	167
168	168
169	169
170	170
171	171
176	172
177	173
178	174
179	175
172	176
173	177
174	178
175	179
180	180
181	181
182	182
183	183
184	184
185	185
186	186
187	187
192	188
193	189
194	190
195	191
188	192
189	193
190	194
191	195
196	196
197	197
198	198
199	199
200	200
201	201
202	202
203	203
204	204
205	205
206	206
207	207
208	208
209	209
210	210
211	211
212	212
213	213
214	214
215	215
216	216
217	217
218	218
219	219
220	220
221	221
222	222
223	223
224	224
225	225
226	226
227	227
228	228
229	229
230	230
231	231
232	232
233	233
234	234
235	235
236	236
237	237
238	238
239	239
240	240
241	241
242	242
243	243
244	244
245	245
246	246
247	247
248	248
249	249
250	250
251	251
252	252
257	253
258	254
259	255
260	256
253	257
256	258
254	259
255	260
261	261
262	262
263	263
264	264
265	265
266	266
267	267
268	268
269	269
270	270
271	271
272	272
273	273
274	274
275	275
276	276
277	277
278	278
279	279
280	280
281	281
282	282
283	283
284	284
289	285
290	286
291	287
292	288
285	289
288	290
286	291
287	292
293	293
294	294
295	295
296	296
297	297
298	298
299	299
300	300
303	301
304	302
305	303
306	304
301	305
302	306
307	307
308	308
309	309
310	310
311	311
312	312
313	313
314	314
317	315
320	316
318	317
319	318
315	319
316	320
321	321
322	322
323	323
324	324
325	325
326	326
327	327
328	328
329	329
330	330
331	331
332	332
333	333
334	334
335	335
336	336
337	337
338	338
339	339
340	340
341	341
342	342
343	343
344	344
345	345
346	346
347	347
348	348
349	349
350	350
351	351
352	352
355	353
356	354
357	355
358	356
353	357
354	358
359	359
360	360
361	361
362	362
363	363
364	364
365	365
366	366
367	367
368	368
369	369
370	370
371	371
372	372
373	373
374	374
375	375
376	376
377	377
378	378
379	379
380	380
381	381
382	382
384	383
383	384
385	385
386	386
387	387
388	388
389	389
390	390
391	391
392	392
393	393
394	394
395	395
396	396
397	397
398	398
399	399
400	400
406	401
407	402
408	403
403	404
404	405
405	406
401	407
402	408
409	409
410	410
411	411
412	412
413	413
414	414
420	415
421	416
422	417
417	418
418	419
419	420
415	421
416	422
423	423
424	424
425	425
426	426
427	427
428	428
429	429
430	430
431	431
432	432
433	433
434	434
435	435
436	436
437	437
438	438
439	439
440	440
441	441
442	442
450	443
451	444
452	445
453	446
447	447
448	448
449	449
445	450
446	451
443	452
444	453
454	454
455	455
456	456
457	457
458	458
459	459
460	460
461	461
464	462
465	463
466	464
467	465
462	466
463	467
468	468
469	469
470	470
471	471
472	472
473	473
474	474
475	475
476	476
477	477
478	478
479	479
480	480
481	481
482	482
483	483
484	484
485	485
486	486
487	487
488	488
489	489
490	490
491	491
492	492
493	493
494	494
495	495
496	496
497	497
498	498
499	499
500	500
501	501
502	502
503	503
504	504
505	505
506	506
507	507
508	508
511	509
512	510
509	511
510	512
513	513
514	514
515	515
516	516
517	517
518	518
519	519
520	520
523	521
524	522
525	523
526	524
521	525
522	526
527	527
528	528
529	529
530	530
531	531
532	532
533	533
534	534
535	535
536	536
537	537
538	538
539	539
540	540
541	541
542	542
543	543
544	544
545	545
546	546
547	547
548	548
549	549
550	550
551	551
552	552
553	553
554	554
555	555
556	556
557	557
558	558
559	559
560	560
561	561
562	562
563	563
564	564
565	565
566	566
567	567
568	568
569	569
570	570
571	571
572	572
573	573
574	574
575	575
576	576
577	577
578	578
579	579
580	580
581	581
582	582
583	583
584	584
585	585
586	586
587	587
588	588
589	589
590	590
593	591
594	592
591	593
592	594
595	595
596	596
597	597
598	598
599	599
600	600
601	601
602	602
603	603
604	604
612	605
613	606
614	607
615	608
609	609
610	610
611	611
607	612
608	613
605	614
606	615
616	616
617	617
618	618
619	619
620	620
621	621
627	622
628	623
629	624
624	625
625	626
626	627
622	628
623	629
630	630
631	631
632	632
633	633
634	634
635	635
636	636
637	637
638	638
639	639
640	640
641	641
642	642
643	643
644	644
645	645
646	646
647	647
648	648
649	649
650	650
651	651
652	652
653	653
654	654
655	655
656	656
657	657
658	658
659	659
660	660
661	661
662	662
663	663
664	664
665	665
666	666
667	667
668	668
669	669
670	670
671	671
672	672
673	673
674	674
675	675
676	676
677	677
678	678
679	679
680	680
681	681
682	682
683	683
684	684
685	685
686	686
687	687
688	688
689	689
690	690
691	691
692	692
693	693
694	694
695	695
698	696
699	697
696	698
697	699
700	700
701	701
702	702
703	703
704	704
705	705
706	706
707	707
708	708
709	709
710	710
711	711
712	712
713	713
714	714
715	715
716	716
717	717
718	718
719	719
720	720
721	721
722	722
723	723
724	724
725	725
726	726
727	727
728	728
729	729
730	730
731	731
732	732
733	733
734	734
735	735
736	736
737	737
738	738
739	739
740	740
741	741
742	742
743	743
744	744
745	745
746	746
747	747
748	748
749	749
750	750
751	751
752	752
753	753
754	754
755	755
756	756
757	757
758	758
759	759
760	760
761	761
762	762
763	763
764	764
765	765
766	766
767	767
768	768
769	769
770	770
771	771
772	772
773	773
774	774
775	775
776	776
777	777
778	778
779	779
780	780
781	781
782	782
783	783
784	784
785	785
786	786
787	787
788	788
789	789
792	790
790	791
791	792
793	793
794	794
795	795
796	796
797	797
798	798
799	799
800	800
801	801
802	802
803	803
804	804
805	805
806	806
807	807
808	808
809	809
810	810
811	811
812	812
813	813
814	814
815	815
816	816
819	817
820	818
821	819
822	820
817	821
818	822
823	823
824	824
825	825
826	826
827	827
828	828
829	829
830	830
831	831
832	832
833	833
834	834
835	835
836	836
837	837
838	838
839	839
840	840
841	841
842	842
843	843
844	844
845	845
846	846
847	847
848	848
849	849
850	850
851	851
852	852
853	853
854	854
855	855
856	856
857	857
858	858
859	859
860	860
861	861
862	862
867	863
868	864
869	865
870	866
863	867
864	868
865	869
866	870
871	871
872	872
873	873
874	874
875	875
876	876
877	877
878	878
879	879
880	880
881	881
882	882
883	883
884	884
885	885
886	886
889	887
890	888
887	889
888	890
891	891
892	892
893	893
894	894
895	895
896	896
897	897
899	898
898	899
900	900
901	901
902	902
903	903
904	904
905	905
906	906
907	907
908	908
909	909
910	910
911	911
912	912
913	913
914	914
915	915
921	916
922	917
923	918
918	919
919	920
920	921
916	922
917	923
924	924
925	925
926	926
927	927
928	928
929	929
930	930
931	931
932	932
933	933
934	934
935	935
936	936
937	937
938	938
939	939
942	940
943	941
940	942
941	943
944	944
945	945
946	946
947	947
948	948
949	949
950	950
951	951
952	952
953	953
960	954
961	955
962	956
963	957
958	958
959	959
956	960
957	961
954	962
955	963
964	964
965	965
966	966
967	967
968	968
969	969
970	970
971	971
972	972
973	973
974	974
975	975
976	976
977	977
978	978
979	979
980	980
981	981
982	982
983	983
984	984
985	985
986	986
987	987
988	988
989	989
990	990
991	991
992	992
993	993
994	994
995	995
996	996
997	997
998	998
999	999
1000	1000
1001	1001
1002	1002
1003	1003
1004	1004
1005	1005
1006	1006
1007	1007
1008	1008
1009	1009
1010	1010
1011	1011
1014	1012
1015	1013
1016	1014
1017	1015
1012	1016
1013	1017
1018	1018
1019	1019
1020	1020
1021	1021
1022	1022
1023	1023
1024	1024
1025	1025
1026	1026
1027	1027
1028	1028
1029	1029
1030	1030
1031	1031
1032	1032
1038	1033
1039	1034
1040	1035
1041	1036
1036	1037
1037	1038
1034	1039
1035	1040
1033	1041
1042	1042
1043	1043
1044	1044
1045	1045
1046	1046
1047	1047
1048	1048
1049	1049
1050	1050
1051	1051
1058	1052
1059	1053
1060	1054
1061	1055
1056	1056
1057	1057
1054	1058
1055	1059
1052	1060
1053	1061
1062	1062
1063	1063
1064	1064
1065	1065
1066	1066
1067	1067
1068	1068
1069	1069
1070	1070
1073	1071
1071	1072
1072	1073
1074	1074
1075	1075
1076	1076
1077	1077
1078	1078
1079	1079
1080	1080
1081	1081
1082	1082
1083	1083
1084	1084
1085	1085
1088	1086
1086	1087
1087	1088
1089	1089
1090	1090
1091	1091
1092	1092
1093	1093
1094	1094
1095	1095
1096	1096
1097	1097
1098	1098
1099	1099
1100	1100
1101	1101
1102	1102
1103	1103
1104	1104
1105	1105
1106	1106
1107	1107
1108	1108
1109	1109
1110	1110
1111	1111
1112	1112
1113	1113
1114	1114
1115	1115
1116	1116
1119	1117
1117	1118
1118	1119
1120	1120
1121	1121
1122	1122
1123	1123
1124	1124
1125	1125
1126	1126
1127	1127
1128	1128
1129	1129
1130	1130
1131	1131
1132	1132
1133	1133
1134	1134
1135	1135
1136	1136
1137	1137
1138	1138
1139	1139
1140	1140
1141	1141
1142	1142
1143	1143
1144	1144
1145	1145
1146	1146
1147	1147
1148	1148
1149	1149
1150	1150
1151	1151
1152	1152
1153	1153
1154	1154
1155	1155
1156	1156
1157	1157
1158	1158
1159	1159
1160	1160
1161	1161
1162	1162
1163	1163
1164	1164
1165	1165
1166	1166
1169	1167
1170	1168
1171	1169
1172	1170
1167	1171
1168	1172
1173	1173
1174	1174
1175	1175
1176	1176
1177	1177
1178	1178
1179	1179
1180	1180
1181	1181
1182	1182
1183	1183
1184	1184
1185	1185
1186	1186
1187	1187
1188	1188
1189	1189
1190	1190
1191	1191
1192	1192
1193	1193
1194	1194
1195	1195
1196	1196
1197	1197
1198	1198
1199	1199
1200	1200
1203	1201
1204	1202
1205	1203
1206	1204
1201	1205
1202	1206
1207	1207
1208	1208
1209	1209
1210	1210
1211	1211
1212	1212
1213	1213
1214	1214
1215	1215
1216	1216
1217	1217
1218	1218
1219	1219
1220	1220
1221	1221
1222	1222
1223	1223
1224	1224
1225	1225
1226	1226
1227	1227
1228	1228
1229	1229
1230	1230
1231	1231
1232	1232
1233	1233
1234	1234
1235	1235
1236	1236
1237	1237
1238	1238
1239	1239
1240	1240
1241	1241
1242	1242
1243	1243
1244	1244
1245	1245
1246	1246
1250	1247
1251	1248
1252	1249
1247	1250
1248	1251
1249	1252
1253	1253
1254	1254
1255	1255
1256	1256
1257	1257
1258	1258
1259	1259
1260	1260
1261	1261
1262	1262
1263	1263
1264	1264
1265	1265
1266	1266
1267	1267
1268	1268
1271	1269
1272	1270
1269	1271
1270	1272
1273	1273
1274	1274
1275	1275
1276	1276
1277	1277
1278	1278
1279	1279
1280	1280
1281	1281
1282	1282
1283	1283
1284	1284
1285	1285
1286	1286
1287	1287
1288	1288
1289	1289
1290	1290
1291	1291
1292	1292
1293	1293
1294	1294
1295	1295
1296	1296
1297	1297
1298	1298
1299	1299
1300	1300
1301	1301
1302	1302
1303	1303
1304	1304
1310	1305
1312	1306
1311	1307
1307	1308
1308	1309
1309	1310
1305	1311
1306	1312
1313	1313
1314	1314
1315	1315
1316	1316
1317	1317
1318	1318
1319	1319
1320	1320
1321	1321
1322	1322
1323	1323
1324	1324
1325	1325
1326	1326
1327	1327
1328	1328
1329	1329
1330	1330
1331	1331
1332	1332
1333	1333
1334	1334
1335	1335
1336	1336
1337	1337
1338	1338
1339	1339
1344	1340
1345	1341
1346	1342
1347	1343
1340	1344
1341	1345
1342	1346
1343	1347
1348	1348
1349	1349
1350	1350
1351	1351
1352	1352
1353	1353
1359	1354
1360	1355
1361	1356
1356	1357
1357	1358
1358	1359
1354	1360
1355	1361
1362	1362
1363	1363
1364	1364
1365	1365
1366	1366
1367	1367
1368	1368
1369	1369
1370	1370
1371	1371
1378	1372
1379	1373
1380	1374
1381	1375
1376	1376
1377	1377
1374	1378
1375	1379
1372	1380
1373	1381
1382	1382
1383	1383
1384	1384
1385	1385
1386	1386
1387	1387
1388	1388
1389	1389
1390	1390
1391	1391
1392	1392
1393	1393
1394	1394
1395	1395
1396	1396
1397	1397
1398	1398
1399	1399
1400	1400
1401	1401
1402	1402
1403	1403
1404	1404
1405	1405
1406	1406
1407	1407
1408	1408
1409	1409
1410	1410
1411	1411
1412	1412
1413	1413
1414	1414
1415	1415
1416	1416
1417	1417
1418	1418
1419	1419
1420	1420
1421	1421
1422	1422
1423	1423
1424	1424
1425	1425
1426	1426
1427	1427
1428	1428
1429	1429
1430	1430
1431	1431
1432	1432
1433	1433
1434	1434
1435	1435
1436	1436
1437	1437
1438	1438
1439	1439
1440	1440
1441	1441
1442	1442
1443	1443
1444	1444
1445	1445
1446	1446
1447	1447
1450	1448
1451	1449
1448	1450
1449	1451
1452	1452
1453	1453
1454	1454
1455	1455
1456	1456
1457	1457
1458	1458
1459	1459
1460	1460
1461	1461
1462	1462
1463	1463
1464	1464
1465	1465
1466	1466
1467	1467
1470	1468
1471	1469
1468	1470
1469	1471
1472	1472
1473	1473
1474	1474
1475	1475
1476	1476
1477	1477
1478	1478
1479	1479
1480	1480
1481	1481
1482	1482
1483	1483
1484	1484
1485	1485
1486	1486
1487	1487
1488	1488
1489	1489
1490	1490
1491	1491
1492	1492
1493	1493
1494	1494
1495	1495
1496	1496
1497	1497
1498	1498
1499	1499
1500	1500
1503	1501
1504	1502
1505	1503
1506	1504
1501	1505
1502	1506
1507	1507
1508	1508
1509	1509
1510	1510
1511	1511
1512	1512
1513	1513
1514	1514
1515	1515
1516	1516
1517	1517
1518	1518
1519	1519
1520	1520
1521	1521
1522	1522
1523	1523
1524	1524
1525	1525
1526	1526
1527	1527
1528	1528
1529	1529
1530	1530
1531	1531
1532	1532
1533	1533
1534	1534
1536	1535
1535	1536
1537	1537
1538	1538
1539	1539
1540	1540
1541	1541
1542	1542
1543	1543
1544	1544
1545	1545
1546	1546
1547	1547
1548	1548
1549	1549
1550	1550
1551	1551
1552	1552
1553	1553
1554	1554
1555	1555
1556	1556
1557	1557
1558	1558
1559	1559
1560	1560
1561	1561
1562	1562
1563	1563
1564	1564
1565	1565
1566	1566
1568	1567
1567	1568
1569	1569
1570	1570
1571	1571
1572	1572
1573	1573
1574	1574
1575	1575
1576	1576
1577	1577
1578	1578
1579	1579
1580	1580
1581	1581
1582	1582
1583	1583
1584	1584
1585	1585
1586	1586
1587	1587
1588	1588
1589	1589
1590	1590
1591	1591
1592	1592
1593	1593
1594	1594
1595	1595
1596	1596
1597	1597
1598	1598
1599	1599
1600	1600
1601	1601
1602	1602
1603	1603
1604	1604
1605	1605
1606	1606
1607	1607
1608	1608
1609	1609
1610	1610
1611	1611
1612	1612
1613	1613
1614	1614
1615	1615
1616	1616
1617	1617
1618	1618
1619	1619
1620	1620
1621	1621
1622	1622
1623	1623
1624	1624
1625	1625
1626	1626
1627	1627
1628	1628
1629	1629
1630	1630
1631	1631
1632	1632
1633	1633
1634	1634
1635	1635
1636	1636
1637	1637
1638	1638
1639	1639
1640	1640
1641	1641
1642	1642
1643	1643
1644	1644
1645	1645
1646	1646
1647	1647
1648	1648
1649	1649
1650	1650
1651	1651
1652	1652
1658	1653
1659	1654
1660	1655
1661	1656
1656	1657
1657	1658
1654	1659
1655	1660
1653	1661
1662	1662
1663	1663
1664	1664
1665	1665
1666	1666
1667	1667
1668	1668
1669	1669
1670	1670
1671	1671
1672	1672
1673	1673
1674	1674
1675	1675
1676	1676
1677	1677
1678	1678
1679	1679
1680	1680
1681	1681
1682	1682
1683	1683
1684	1684
1685	1685
1686	1686
1687	1687
1688	1688
1689	1689
1690	1690
1697	1691
1698	1692
1699	1693
1700	1694
1695	1695
1696	1696
1693	1697
1694	1698
1691	1699
1692	1700
1701	1701
1702	1702
1703	1703
1704	1704
1705	1705
1706	1706
1707	1707
1708	1708
1709	1709
1710	1710
1711	1711
1712	1712
1713	1713
1714	1714
1715	1715
1718	1716
1719	1717
1720	1718
1721	1719
1716	1720
1717	1721
1722	1722
1723	1723
1724	1724
1725	1725
1726	1726
1727	1727
1728	1728
1729	1729
1732	1730
1733	1731
1734	1732
1735	1733
1730	1734
1731	1735
1736	1736
1737	1737
1738	1738
1739	1739
1740	1740
1741	1741
1742	1742
1743	1743
1744	1744
1745	1745
1746	1746
1747	1747
1748	1748
1749	1749
1750	1750
1751	1751
1752	1752
1753	1753
1754	1754
1755	1755
1756	1756
1757	1757
1758	1758
1759	1759
1760	1760
1761	1761
1762	1762
1763	1763
1764	1764
1765	1765
1766	1766
1767	1767
1768	1768
1769	1769
1770	1770
1771	1771
1772	1772
1773	1773
1774	1774
1775	1775
1776	1776
1777	1777
1778	1778
1779	1779
1780	1780
1781	1781
1782	1782
1783	1783
1784	1784
1785	1785
1786	1786
1787	1787
1788	1788
1789	1789
1790	1790
1792	1791
1791	1792
1793	1793
1794	1794
1795	1795
1796	1796
1797	1797
1798	1798
1799	1799
1800	1800
1801	1801
1802	1802
1803	1803
1804	1804
1805	1805
1806	1806
1807	1807
1810	1808
1811	1809
1812	1810
1813	1811
1808	1812
1809	1813
1814	1814
1815	1815
1816	1816
1817	1817
1818	1818
1819	1819
1820	1820
1821	1821
1822	1822
1823	1823
1824	1824
1825	1825
1826	1826
1827	1827
1828	1828
1829	1829
1830	1830
1831	1831
1832	1832
1833	1833
1834	1834
1835	1835
1836	1836
1837	1837
1838	1838
1839	1839
1840	1840
1841	1841
1842	1842
1843	1843
1844	1844
1845	1845
1846	1846
1847	1847
1848	1848
1849	1849
1850	1850
1851	1851
1852	1852
1857	1853
1858	1854
1859	1855
1860	1856
1853	1857
1856	1858
1854	1859
1855	1860
1861	1861
1862	1862
1863	1863
1864	1864
1865	1865
1866	1866
1867	1867
1868	1868
1869	1869
1870	1870
1871	1871
1872	1872
1873	1873
1874	1874
1875	1875
1876	1876
1877	1877
1878	1878
1879	1879
1880	1880
1881	1881
1882	1882
1883	1883
1884	1884
1885	1885
1886	1886
1887	1887
1888	1888
1889	1889
1890	1890
1891	1891
1892	1892
1893	1893
1894	1894
1895	1895
1896	1896
1897	1897
1898	1898
1899	1899
1900	1900
1901	1901
1902	1902
1903	1903
1904	1904
1905	1905
1906	1906
1907	1907
1908	1908
1909	1909
1910	1910
1911	1911
1912	1912
1913	1913
1914	1914
1915	1915
1916	1916
1917	1917
1918	1918
1919	1919
1920	1920
1921	1921
1922	1922
1923	1923
1924	1924
1925	1925
1926	1926
1927	1927
1928	1928
1929	1929
1930	1930
1931	1931
1932	1932
1933	1933
1934	1934
1935	1935
1936	1936
1937	1937
1938	1938
1939	1939
1940	1940
1941	1941
1942	1942
1943	1943
1944	1944
1945	1945
1946	1946
1947	1947
1948	1948
1949	1949
1950	1950
1951	1951
1952	1952
1953	1953
1954	1954
1955	1955
1956	1956
1957	1957
1958	1958
1959	1959
1962	1960
1963	1961
1964	1962
1965	1963
1960	1964
1961	1965
1966	1966
1967	1967
1968	1968
1969	1969
1970	1970
1971	1971
1972	1972
1973	1973
1974	1974
1975	1975
1976	1976
1977	1977
1978	1978
1979	1979
1980	1980
1981	1981
1982	1982
1983	1983
1984	1984
1985	1985
1986	1986
1987	1987
1988	1988
1989	1989
1990	1990
1991	1991
1992	1992
1993	1993
1994	1994
1995	1995
1996	1996
1997	1997
1998	1998
1999	1999
[truncated: 22,330 more rows]
