# Supplementary material for: gmx_ffconv: A Fast, User-Friendly Semi-Automated All-Atom Force Field Converter for GROMACS
Source: J Chem Inf Model. 2025 Sep 20;65(19):9850–5. doi: 10.1021/acs.jcim.5c02200 (PMC12529758; doi:10.1021/acs.jcim.5c02200)
Supplement: Supplementary file 2 [file ci5c02200_si_002.zip › gmx_ffconv_JCIM/Data_manuscript/TABLE3/FULLY_GLYCOSYLATED_PROTEIN/toppar_CHARMM/PROB.itp]

;;
;; Generated by CHARMM-GUI FF-Converter
;;
;; Correspondance:
;; jul316@lehigh.edu or wonpil@lehigh.edu
;;
;; GROMACS topology file for PROB
;;


[ moleculetype ]
; name	nrexcl
PROB	     3

[ atoms ]
; nr	type	resnr	residu	atom	cgnr	charge	mass
     1        NH3      1      MET      N      1    -0.300000    14.0070   ; qtot -0.300
     2         HC      1      MET    HT1      2     0.330000     1.0080   ; qtot  0.030
     3         HC      1      MET    HT2      3     0.330000     1.0080   ; qtot  0.360
     4         HC      1      MET    HT3      4     0.330000     1.0080   ; qtot  0.690
     5        CT1      1      MET     CA      5     0.210000    12.0110   ; qtot  0.900
     6        HB1      1      MET     HA      6     0.100000     1.0080   ; qtot  1.000
     7        CT2      1      MET     CB      7    -0.180000    12.0110   ; qtot  0.820
     8        HA2      1      MET    HB1      8     0.090000     1.0080   ; qtot  0.910
     9        HA2      1      MET    HB2      9     0.090000     1.0080   ; qtot  1.000
    10        CT2      1      MET     CG     10    -0.140000    12.0110   ; qtot  0.860
    11        HA2      1      MET    HG1     11     0.090000     1.0080   ; qtot  0.950
    12        HA2      1      MET    HG2     12     0.090000     1.0080   ; qtot  1.040
    13          S      1      MET     SD     13    -0.090000    32.0600   ; qtot  0.950
    14        CT3      1      MET     CE     14    -0.220000    12.0110   ; qtot  0.730
    15        HA3      1      MET    HE1     15     0.090000     1.0080   ; qtot  0.820
    16        HA3      1      MET    HE2     16     0.090000     1.0080   ; qtot  0.910
    17        HA3      1      MET    HE3     17     0.090000     1.0080   ; qtot  1.000
    18          C      1      MET      C     18     0.510000    12.0110   ; qtot  1.510
    19          O      1      MET      O     19    -0.510000    15.9994   ; qtot  1.000
    20        NH1      2      PHE      N     20    -0.470000    14.0070   ; qtot  0.530
    21          H      2      PHE     HN     21     0.310000     1.0080   ; qtot  0.840
    22        CT1      2      PHE     CA     22     0.070000    12.0110   ; qtot  0.910
    23        HB1      2      PHE     HA     23     0.090000     1.0080   ; qtot  1.000
    24        CT2      2      PHE     CB     24    -0.180000    12.0110   ; qtot  0.820
    25        HA2      2      PHE    HB1     25     0.090000     1.0080   ; qtot  0.910
    26        HA2      2      PHE    HB2     26     0.090000     1.0080   ; qtot  1.000
    27         CA      2      PHE     CG     27     0.000000    12.0110   ; qtot  1.000
    28         CA      2      PHE    CD1     28    -0.115000    12.0110   ; qtot  0.885
    29         HP      2      PHE    HD1     29     0.115000     1.0080   ; qtot  1.000
    30         CA      2      PHE    CE1     30    -0.115000    12.0110   ; qtot  0.885
    31         HP      2      PHE    HE1     31     0.115000     1.0080   ; qtot  1.000
    32         CA      2      PHE     CZ     32    -0.115000    12.0110   ; qtot  0.885
    33         HP      2      PHE     HZ     33     0.115000     1.0080   ; qtot  1.000
    34         CA      2      PHE    CD2     34    -0.115000    12.0110   ; qtot  0.885
    35         HP      2      PHE    HD2     35     0.115000     1.0080   ; qtot  1.000
    36         CA      2      PHE    CE2     36    -0.115000    12.0110   ; qtot  0.885
    37         HP      2      PHE    HE2     37     0.115000     1.0080   ; qtot  1.000
    38          C      2      PHE      C     38     0.510000    12.0110   ; qtot  1.510
    39          O      2      PHE      O     39    -0.510000    15.9994   ; qtot  1.000
    40        NH1      3      VAL      N     40    -0.470000    14.0070   ; qtot  0.530
    41          H      3      VAL     HN     41     0.310000     1.0080   ; qtot  0.840
    42        CT1      3      VAL     CA     42     0.070000    12.0110   ; qtot  0.910
    43        HB1      3      VAL     HA     43     0.090000     1.0080   ; qtot  1.000
    44        CT1      3      VAL     CB     44    -0.090000    12.0110   ; qtot  0.910
    45        HA1      3      VAL     HB     45     0.090000     1.0080   ; qtot  1.000
    46        CT3      3      VAL    CG1     46    -0.270000    12.0110   ; qtot  0.730
    47        HA3      3      VAL   HG11     47     0.090000     1.0080   ; qtot  0.820
    48        HA3      3      VAL   HG12     48     0.090000     1.0080   ; qtot  0.910
    49        HA3      3      VAL   HG13     49     0.090000     1.0080   ; qtot  1.000
    50        CT3      3      VAL    CG2     50    -0.270000    12.0110   ; qtot  0.730
    51        HA3      3      VAL   HG21     51     0.090000     1.0080   ; qtot  0.820
    52        HA3      3      VAL   HG22     52     0.090000     1.0080   ; qtot  0.910
    53        HA3      3      VAL   HG23     53     0.090000     1.0080   ; qtot  1.000
    54          C      3      VAL      C     54     0.510000    12.0110   ; qtot  1.510
    55          O      3      VAL      O     55    -0.510000    15.9994   ; qtot  1.000
    56        NH1      4      PHE      N     56    -0.470000    14.0070   ; qtot  0.530
    57          H      4      PHE     HN     57     0.310000     1.0080   ; qtot  0.840
    58        CT1      4      PHE     CA     58     0.070000    12.0110   ; qtot  0.910
    59        HB1      4      PHE     HA     59     0.090000     1.0080   ; qtot  1.000
    60        CT2      4      PHE     CB     60    -0.180000    12.0110   ; qtot  0.820
    61        HA2      4      PHE    HB1     61     0.090000     1.0080   ; qtot  0.910
    62        HA2      4      PHE    HB2     62     0.090000     1.0080   ; qtot  1.000
    63         CA      4      PHE     CG     63     0.000000    12.0110   ; qtot  1.000
    64         CA      4      PHE    CD1     64    -0.115000    12.0110   ; qtot  0.885
    65         HP      4      PHE    HD1     65     0.115000     1.0080   ; qtot  1.000
    66         CA      4      PHE    CE1     66    -0.115000    12.0110   ; qtot  0.885
    67         HP      4      PHE    HE1     67     0.115000     1.0080   ; qtot  1.000
    68         CA      4      PHE     CZ     68    -0.115000    12.0110   ; qtot  0.885
    69         HP      4      PHE     HZ     69     0.115000     1.0080   ; qtot  1.000
    70         CA      4      PHE    CD2     70    -0.115000    12.0110   ; qtot  0.885
    71         HP      4      PHE    HD2     71     0.115000     1.0080   ; qtot  1.000
    72         CA      4      PHE    CE2     72    -0.115000    12.0110   ; qtot  0.885
    73         HP      4      PHE    HE2     73     0.115000     1.0080   ; qtot  1.000
    74          C      4      PHE      C     74     0.510000    12.0110   ; qtot  1.510
    75          O      4      PHE      O     75    -0.510000    15.9994   ; qtot  1.000
    76        NH1      5      LEU      N     76    -0.470000    14.0070   ; qtot  0.530
    77          H      5      LEU     HN     77     0.310000     1.0080   ; qtot  0.840
    78        CT1      5      LEU     CA     78     0.070000    12.0110   ; qtot  0.910
    79        HB1      5      LEU     HA     79     0.090000     1.0080   ; qtot  1.000
    80        CT2      5      LEU     CB     80    -0.180000    12.0110   ; qtot  0.820
    81        HA2      5      LEU    HB1     81     0.090000     1.0080   ; qtot  0.910
    82        HA2      5      LEU    HB2     82     0.090000     1.0080   ; qtot  1.000
    83        CT1      5      LEU     CG     83    -0.090000    12.0110   ; qtot  0.910
    84        HA1      5      LEU     HG     84     0.090000     1.0080   ; qtot  1.000
    85        CT3      5      LEU    CD1     85    -0.270000    12.0110   ; qtot  0.730
    86        HA3      5      LEU   HD11     86     0.090000     1.0080   ; qtot  0.820
    87        HA3      5      LEU   HD12     87     0.090000     1.0080   ; qtot  0.910
    88        HA3      5      LEU   HD13     88     0.090000     1.0080   ; qtot  1.000
    89        CT3      5      LEU    CD2     89    -0.270000    12.0110   ; qtot  0.730
    90        HA3      5      LEU   HD21     90     0.090000     1.0080   ; qtot  0.820
    91        HA3      5      LEU   HD22     91     0.090000     1.0080   ; qtot  0.910
    92        HA3      5      LEU   HD23     92     0.090000     1.0080   ; qtot  1.000
    93          C      5      LEU      C     93     0.510000    12.0110   ; qtot  1.510
    94          O      5      LEU      O     94    -0.510000    15.9994   ; qtot  1.000
    95        NH1      6      VAL      N     95    -0.470000    14.0070   ; qtot  0.530
    96          H      6      VAL     HN     96     0.310000     1.0080   ; qtot  0.840
    97        CT1      6      VAL     CA     97     0.070000    12.0110   ; qtot  0.910
    98        HB1      6      VAL     HA     98     0.090000     1.0080   ; qtot  1.000
    99        CT1      6      VAL     CB     99    -0.090000    12.0110   ; qtot  0.910
   100        HA1      6      VAL     HB    100     0.090000     1.0080   ; qtot  1.000
   101        CT3      6      VAL    CG1    101    -0.270000    12.0110   ; qtot  0.730
   102        HA3      6      VAL   HG11    102     0.090000     1.0080   ; qtot  0.820
   103        HA3      6      VAL   HG12    103     0.090000     1.0080   ; qtot  0.910
   104        HA3      6      VAL   HG13    104     0.090000     1.0080   ; qtot  1.000
   105        CT3      6      VAL    CG2    105    -0.270000    12.0110   ; qtot  0.730
   106        HA3      6      VAL   HG21    106     0.090000     1.0080   ; qtot  0.820
   107        HA3      6      VAL   HG22    107     0.090000     1.0080   ; qtot  0.910
   108        HA3      6      VAL   HG23    108     0.090000     1.0080   ; qtot  1.000
   109          C      6      VAL      C    109     0.510000    12.0110   ; qtot  1.510
   110          O      6      VAL      O    110    -0.510000    15.9994   ; qtot  1.000
   111        NH1      7      LEU      N    111    -0.470000    14.0070   ; qtot  0.530
   112          H      7      LEU     HN    112     0.310000     1.0080   ; qtot  0.840
   113        CT1      7      LEU     CA    113     0.070000    12.0110   ; qtot  0.910
   114        HB1      7      LEU     HA    114     0.090000     1.0080   ; qtot  1.000
   115        CT2      7      LEU     CB    115    -0.180000    12.0110   ; qtot  0.820
   116        HA2      7      LEU    HB1    116     0.090000     1.0080   ; qtot  0.910
   117        HA2      7      LEU    HB2    117     0.090000     1.0080   ; qtot  1.000
   118        CT1      7      LEU     CG    118    -0.090000    12.0110   ; qtot  0.910
   119        HA1      7      LEU     HG    119     0.090000     1.0080   ; qtot  1.000
   120        CT3      7      LEU    CD1    120    -0.270000    12.0110   ; qtot  0.730
   121        HA3      7      LEU   HD11    121     0.090000     1.0080   ; qtot  0.820
   122        HA3      7      LEU   HD12    122     0.090000     1.0080   ; qtot  0.910
   123        HA3      7      LEU   HD13    123     0.090000     1.0080   ; qtot  1.000
   124        CT3      7      LEU    CD2    124    -0.270000    12.0110   ; qtot  0.730
   125        HA3      7      LEU   HD21    125     0.090000     1.0080   ; qtot  0.820
   126        HA3      7      LEU   HD22    126     0.090000     1.0080   ; qtot  0.910
   127        HA3      7      LEU   HD23    127     0.090000     1.0080   ; qtot  1.000
   128          C      7      LEU      C    128     0.510000    12.0110   ; qtot  1.510
   129          O      7      LEU      O    129    -0.510000    15.9994   ; qtot  1.000
   130        NH1      8      LEU      N    130    -0.470000    14.0070   ; qtot  0.530
   131          H      8      LEU     HN    131     0.310000     1.0080   ; qtot  0.840
   132        CT1      8      LEU     CA    132     0.070000    12.0110   ; qtot  0.910
   133        HB1      8      LEU     HA    133     0.090000     1.0080   ; qtot  1.000
   134        CT2      8      LEU     CB    134    -0.180000    12.0110   ; qtot  0.820
   135        HA2      8      LEU    HB1    135     0.090000     1.0080   ; qtot  0.910
   136        HA2      8      LEU    HB2    136     0.090000     1.0080   ; qtot  1.000
   137        CT1      8      LEU     CG    137    -0.090000    12.0110   ; qtot  0.910
   138        HA1      8      LEU     HG    138     0.090000     1.0080   ; qtot  1.000
   139        CT3      8      LEU    CD1    139    -0.270000    12.0110   ; qtot  0.730
   140        HA3      8      LEU   HD11    140     0.090000     1.0080   ; qtot  0.820
   141        HA3      8      LEU   HD12    141     0.090000     1.0080   ; qtot  0.910
   142        HA3      8      LEU   HD13    142     0.090000     1.0080   ; qtot  1.000
   143        CT3      8      LEU    CD2    143    -0.270000    12.0110   ; qtot  0.730
   144        HA3      8      LEU   HD21    144     0.090000     1.0080   ; qtot  0.820
   145        HA3      8      LEU   HD22    145     0.090000     1.0080   ; qtot  0.910
   146        HA3      8      LEU   HD23    146     0.090000     1.0080   ; qtot  1.000
   147          C      8      LEU      C    147     0.510000    12.0110   ; qtot  1.510
   148          O      8      LEU      O    148    -0.510000    15.9994   ; qtot  1.000
   149          N      9      PRO      N    149    -0.290000    14.0070   ; qtot  0.710
   150        CP3      9      PRO     CD    150     0.000000    12.0110   ; qtot  0.710
   151        HA2      9      PRO    HD1    151     0.090000     1.0080   ; qtot  0.800
   152        HA2      9      PRO    HD2    152     0.090000     1.0080   ; qtot  0.890
   153        CP1      9      PRO     CA    153     0.020000    12.0110   ; qtot  0.910
   154        HB1      9      PRO     HA    154     0.090000     1.0080   ; qtot  1.000
   155        CP2      9      PRO     CB    155    -0.180000    12.0110   ; qtot  0.820
   156        HA2      9      PRO    HB1    156     0.090000     1.0080   ; qtot  0.910
   157        HA2      9      PRO    HB2    157     0.090000     1.0080   ; qtot  1.000
   158        CP2      9      PRO     CG    158    -0.180000    12.0110   ; qtot  0.820
   159        HA2      9      PRO    HG1    159     0.090000     1.0080   ; qtot  0.910
   160        HA2      9      PRO    HG2    160     0.090000     1.0080   ; qtot  1.000
   161          C      9      PRO      C    161     0.510000    12.0110   ; qtot  1.510
   162          O      9      PRO      O    162    -0.510000    15.9994   ; qtot  1.000
   163        NH1     10      LEU      N    163    -0.470000    14.0070   ; qtot  0.530
   164          H     10      LEU     HN    164     0.310000     1.0080   ; qtot  0.840
   165        CT1     10      LEU     CA    165     0.070000    12.0110   ; qtot  0.910
   166        HB1     10      LEU     HA    166     0.090000     1.0080   ; qtot  1.000
   167        CT2     10      LEU     CB    167    -0.180000    12.0110   ; qtot  0.820
   168        HA2     10      LEU    HB1    168     0.090000     1.0080   ; qtot  0.910
   169        HA2     10      LEU    HB2    169     0.090000     1.0080   ; qtot  1.000
   170        CT1     10      LEU     CG    170    -0.090000    12.0110   ; qtot  0.910
   171        HA1     10      LEU     HG    171     0.090000     1.0080   ; qtot  1.000
   172        CT3     10      LEU    CD1    172    -0.270000    12.0110   ; qtot  0.730
   173        HA3     10      LEU   HD11    173     0.090000     1.0080   ; qtot  0.820
   174        HA3     10      LEU   HD12    174     0.090000     1.0080   ; qtot  0.910
   175        HA3     10      LEU   HD13    175     0.090000     1.0080   ; qtot  1.000
   176        CT3     10      LEU    CD2    176    -0.270000    12.0110   ; qtot  0.730
   177        HA3     10      LEU   HD21    177     0.090000     1.0080   ; qtot  0.820
   178        HA3     10      LEU   HD22    178     0.090000     1.0080   ; qtot  0.910
   179        HA3     10      LEU   HD23    179     0.090000     1.0080   ; qtot  1.000
   180          C     10      LEU      C    180     0.510000    12.0110   ; qtot  1.510
   181          O     10      LEU      O    181    -0.510000    15.9994   ; qtot  1.000
   182        NH1     11      VAL      N    182    -0.470000    14.0070   ; qtot  0.530
   183          H     11      VAL     HN    183     0.310000     1.0080   ; qtot  0.840
   184        CT1     11      VAL     CA    184     0.070000    12.0110   ; qtot  0.910
   185        HB1     11      VAL     HA    185     0.090000     1.0080   ; qtot  1.000
   186        CT1     11      VAL     CB    186    -0.090000    12.0110   ; qtot  0.910
   187        HA1     11      VAL     HB    187     0.090000     1.0080   ; qtot  1.000
   188        CT3     11      VAL    CG1    188    -0.270000    12.0110   ; qtot  0.730
   189        HA3     11      VAL   HG11    189     0.090000     1.0080   ; qtot  0.820
   190        HA3     11      VAL   HG12    190     0.090000     1.0080   ; qtot  0.910
   191        HA3     11      VAL   HG13    191     0.090000     1.0080   ; qtot  1.000
   192        CT3     11      VAL    CG2    192    -0.270000    12.0110   ; qtot  0.730
   193        HA3     11      VAL   HG21    193     0.090000     1.0080   ; qtot  0.820
   194        HA3     11      VAL   HG22    194     0.090000     1.0080   ; qtot  0.910
   195        HA3     11      VAL   HG23    195     0.090000     1.0080   ; qtot  1.000
   196          C     11      VAL      C    196     0.510000    12.0110   ; qtot  1.510
   197          O     11      VAL      O    197    -0.510000    15.9994   ; qtot  1.000
   198        NH1     12      SER      N    198    -0.470000    14.0070   ; qtot  0.530
   199          H     12      SER     HN    199     0.310000     1.0080   ; qtot  0.840
   200        CT1     12      SER     CA    200     0.070000    12.0110   ; qtot  0.910
   201        HB1     12      SER     HA    201     0.090000     1.0080   ; qtot  1.000
   202        CT2     12      SER     CB    202     0.050000    12.0110   ; qtot  1.050
   203        HA2     12      SER    HB1    203     0.090000     1.0080   ; qtot  1.140
   204        HA2     12      SER    HB2    204     0.090000     1.0080   ; qtot  1.230
   205        OH1     12      SER     OG    205    -0.660000    15.9994   ; qtot  0.570
   206          H     12      SER    HG1    206     0.430000     1.0080   ; qtot  1.000
   207          C     12      SER      C    207     0.510000    12.0110   ; qtot  1.510
   208          O     12      SER      O    208    -0.510000    15.9994   ; qtot  1.000
   209        NH1     13      SER      N    209    -0.470000    14.0070   ; qtot  0.530
   210          H     13      SER     HN    210     0.310000     1.0080   ; qtot  0.840
   211        CT1     13      SER     CA    211     0.070000    12.0110   ; qtot  0.910
   212        HB1     13      SER     HA    212     0.090000     1.0080   ; qtot  1.000
   213        CT2     13      SER     CB    213     0.050000    12.0110   ; qtot  1.050
   214        HA2     13      SER    HB1    214     0.090000     1.0080   ; qtot  1.140
   215        HA2     13      SER    HB2    215     0.090000     1.0080   ; qtot  1.230
   216        OH1     13      SER     OG    216    -0.660000    15.9994   ; qtot  0.570
   217          H     13      SER    HG1    217     0.430000     1.0080   ; qtot  1.000
   218          C     13      SER      C    218     0.510000    12.0110   ; qtot  1.510
   219          O     13      SER      O    219    -0.510000    15.9994   ; qtot  1.000
   220        NH1     14      GLN      N    220    -0.470000    14.0070   ; qtot  0.530
   221          H     14      GLN     HN    221     0.310000     1.0080   ; qtot  0.840
   222        CT1     14      GLN     CA    222     0.070000    12.0110   ; qtot  0.910
   223        HB1     14      GLN     HA    223     0.090000     1.0080   ; qtot  1.000
   224        CT2     14      GLN     CB    224    -0.180000    12.0110   ; qtot  0.820
   225        HA2     14      GLN    HB1    225     0.090000     1.0080   ; qtot  0.910
   226        HA2     14      GLN    HB2    226     0.090000     1.0080   ; qtot  1.000
   227        CT2     14      GLN     CG    227    -0.180000    12.0110   ; qtot  0.820
   228        HA2     14      GLN    HG1    228     0.090000     1.0080   ; qtot  0.910
   229        HA2     14      GLN    HG2    229     0.090000     1.0080   ; qtot  1.000
   230         CC     14      GLN     CD    230     0.550000    12.0110   ; qtot  1.550
   231          O     14      GLN    OE1    231    -0.550000    15.9994   ; qtot  1.000
   232        NH2     14      GLN    NE2    232    -0.620000    14.0070   ; qtot  0.380
   233          H     14      GLN   HE21    233     0.320000     1.0080   ; qtot  0.700
   234          H     14      GLN   HE22    234     0.300000     1.0080   ; qtot  1.000
   235          C     14      GLN      C    235     0.510000    12.0110   ; qtot  1.510
   236          O     14      GLN      O    236    -0.510000    15.9994   ; qtot  1.000
   237        NH1     15      CYS      N    237    -0.470000    14.0070   ; qtot  0.530
   238          H     15      CYS     HN    238     0.310000     1.0080   ; qtot  0.840
   239        CT1     15      CYS     CA    239     0.070000    12.0110   ; qtot  0.910
   240        HB1     15      CYS     HA    240     0.090000     1.0080   ; qtot  1.000
   241        CT2     15      CYS     CB    241    -0.100000    12.0110   ; qtot  0.900
   242        HA2     15      CYS    HB1    242     0.090000     1.0080   ; qtot  0.990
   243        HA2     15      CYS    HB2    243     0.090000     1.0080   ; qtot  1.080
   244         SM     15      CYS     SG    244    -0.080000    32.0600   ; qtot  1.000
   245          C     15      CYS      C    245     0.510000    12.0110   ; qtot  1.510
   246          O     15      CYS      O    246    -0.510000    15.9994   ; qtot  1.000
   247        NH1     16      VAL      N    247    -0.470000    14.0070   ; qtot  0.530
   248          H     16      VAL     HN    248     0.310000     1.0080   ; qtot  0.840
   249        CT1     16      VAL     CA    249     0.070000    12.0110   ; qtot  0.910
   250        HB1     16      VAL     HA    250     0.090000     1.0080   ; qtot  1.000
   251        CT1     16      VAL     CB    251    -0.090000    12.0110   ; qtot  0.910
   252        HA1     16      VAL     HB    252     0.090000     1.0080   ; qtot  1.000
   253        CT3     16      VAL    CG1    253    -0.270000    12.0110   ; qtot  0.730
   254        HA3     16      VAL   HG11    254     0.090000     1.0080   ; qtot  0.820
   255        HA3     16      VAL   HG12    255     0.090000     1.0080   ; qtot  0.910
   256        HA3     16      VAL   HG13    256     0.090000     1.0080   ; qtot  1.000
   257        CT3     16      VAL    CG2    257    -0.270000    12.0110   ; qtot  0.730
   258        HA3     16      VAL   HG21    258     0.090000     1.0080   ; qtot  0.820
   259        HA3     16      VAL   HG22    259     0.090000     1.0080   ; qtot  0.910
   260        HA3     16      VAL   HG23    260     0.090000     1.0080   ; qtot  1.000
   261          C     16      VAL      C    261     0.510000    12.0110   ; qtot  1.510
   262          O     16      VAL      O    262    -0.510000    15.9994   ; qtot  1.000
   263        NH1     17      ASN      N    263    -0.470000    14.0070   ; qtot  0.530
   264          H     17      ASN     HN    264     0.310000     1.0080   ; qtot  0.840
   265        CT1     17      ASN     CA    265     0.070000    12.0110   ; qtot  0.910
   266        HB1     17      ASN     HA    266     0.090000     1.0080   ; qtot  1.000
   267      CC321     17      ASN     CB    267    -0.180000    12.0110   ; qtot  0.820
   268       HCA2     17      ASN    HB1    268     0.090000     1.0080   ; qtot  0.910
   269       HCA2     17      ASN    HB2    269     0.090000     1.0080   ; qtot  1.000
   270      CC2O1     17      ASN     CG    270     0.510000    12.0110   ; qtot  1.510
   271      OC2D1     17      ASN    OD1    271    -0.510000    15.9994   ; qtot  1.000
   272      NC2D1     17      ASN    ND2    272    -0.470000    14.0070   ; qtot  0.530
   273       HCP1     17      ASN   HD22    273     0.310000     1.0080   ; qtot  0.840
   274          C     17      ASN      C    274     0.510000    12.0110   ; qtot  1.350
   275          O     17      ASN      O    275    -0.510000    15.9994   ; qtot  0.840
   276        NH1     18      LEU      N    276    -0.470000    14.0070   ; qtot  0.370
   277          H     18      LEU     HN    277     0.310000     1.0080   ; qtot  0.680
   278        CT1     18      LEU     CA    278     0.070000    12.0110   ; qtot  0.750
   279        HB1     18      LEU     HA    279     0.090000     1.0080   ; qtot  0.840
   280        CT2     18      LEU     CB    280    -0.180000    12.0110   ; qtot  0.660
   281        HA2     18      LEU    HB1    281     0.090000     1.0080   ; qtot  0.750
   282        HA2     18      LEU    HB2    282     0.090000     1.0080   ; qtot  0.840
   283        CT1     18      LEU     CG    283    -0.090000    12.0110   ; qtot  0.750
   284        HA1     18      LEU     HG    284     0.090000     1.0080   ; qtot  0.840
   285        CT3     18      LEU    CD1    285    -0.270000    12.0110   ; qtot  0.570
   286        HA3     18      LEU   HD11    286     0.090000     1.0080   ; qtot  0.660
   287        HA3     18      LEU   HD12    287     0.090000     1.0080   ; qtot  0.750
   288        HA3     18      LEU   HD13    288     0.090000     1.0080   ; qtot  0.840
   289        CT3     18      LEU    CD2    289    -0.270000    12.0110   ; qtot  0.570
   290        HA3     18      LEU   HD21    290     0.090000     1.0080   ; qtot  0.660
   291        HA3     18      LEU   HD22    291     0.090000     1.0080   ; qtot  0.750
   292        HA3     18      LEU   HD23    292     0.090000     1.0080   ; qtot  0.840
   293          C     18      LEU      C    293     0.510000    12.0110   ; qtot  1.350
   294          O     18      LEU      O    294    -0.510000    15.9994   ; qtot  0.840
   295        NH1     19      THR      N    295    -0.470000    14.0070   ; qtot  0.370
   296          H     19      THR     HN    296     0.310000     1.0080   ; qtot  0.680
   297        CT1     19      THR     CA    297     0.070000    12.0110   ; qtot  0.750
   298        HB1     19      THR     HA    298     0.090000     1.0080   ; qtot  0.840
   299        CT1     19      THR     CB    299     0.140000    12.0110   ; qtot  0.980
   300        HA1     19      THR     HB    300     0.090000     1.0080   ; qtot  1.070
   301        OH1     19      THR    OG1    301    -0.660000    15.9994   ; qtot  0.410
   302          H     19      THR    HG1    302     0.430000     1.0080   ; qtot  0.840
   303        CT3     19      THR    CG2    303    -0.270000    12.0110   ; qtot  0.570
   304        HA3     19      THR   HG21    304     0.090000     1.0080   ; qtot  0.660
   305        HA3     19      THR   HG22    305     0.090000     1.0080   ; qtot  0.750
   306        HA3     19      THR   HG23    306     0.090000     1.0080   ; qtot  0.840
   307          C     19      THR      C    307     0.510000    12.0110   ; qtot  1.350
   308          O     19      THR      O    308    -0.510000    15.9994   ; qtot  0.840
   309        NH1     20      THR      N    309    -0.470000    14.0070   ; qtot  0.370
   310          H     20      THR     HN    310     0.310000     1.0080   ; qtot  0.680
   311        CT1     20      THR     CA    311     0.070000    12.0110   ; qtot  0.750
   312        HB1     20      THR     HA    312     0.090000     1.0080   ; qtot  0.840
   313        CT1     20      THR     CB    313     0.140000    12.0110   ; qtot  0.980
   314        HA1     20      THR     HB    314     0.090000     1.0080   ; qtot  1.070
   315        OH1     20      THR    OG1    315    -0.660000    15.9994   ; qtot  0.410
   316          H     20      THR    HG1    316     0.430000     1.0080   ; qtot  0.840
   317        CT3     20      THR    CG2    317    -0.270000    12.0110   ; qtot  0.570
   318        HA3     20      THR   HG21    318     0.090000     1.0080   ; qtot  0.660
   319        HA3     20      THR   HG22    319     0.090000     1.0080   ; qtot  0.750
   320        HA3     20      THR   HG23    320     0.090000     1.0080   ; qtot  0.840
   321          C     20      THR      C    321     0.510000    12.0110   ; qtot  1.350
   322          O     20      THR      O    322    -0.510000    15.9994   ; qtot  0.840
   323        NH1     21      ARG      N    323    -0.470000    14.0070   ; qtot  0.370
   324          H     21      ARG     HN    324     0.310000     1.0080   ; qtot  0.680
   325        CT1     21      ARG     CA    325     0.070000    12.0110   ; qtot  0.750
   326        HB1     21      ARG     HA    326     0.090000     1.0080   ; qtot  0.840
   327        CT2     21      ARG     CB    327    -0.180000    12.0110   ; qtot  0.660
   328        HA2     21      ARG    HB1    328     0.090000     1.0080   ; qtot  0.750
   329        HA2     21      ARG    HB2    329     0.090000     1.0080   ; qtot  0.840
   330        CT2     21      ARG     CG    330    -0.180000    12.0110   ; qtot  0.660
   331        HA2     21      ARG    HG1    331     0.090000     1.0080   ; qtot  0.750
   332        HA2     21      ARG    HG2    332     0.090000     1.0080   ; qtot  0.840
   333        CT2     21      ARG     CD    333     0.200000    12.0110   ; qtot  1.040
   334        HA2     21      ARG    HD1    334     0.090000     1.0080   ; qtot  1.130
   335        HA2     21      ARG    HD2    335     0.090000     1.0080   ; qtot  1.220
   336        NC2     21      ARG     NE    336    -0.700000    14.0070   ; qtot  0.520
   337         HC     21      ARG     HE    337     0.440000     1.0080   ; qtot  0.960
   338          C     21      ARG     CZ    338     0.640000    12.0110   ; qtot  1.600
   339        NC2     21      ARG    NH1    339    -0.800000    14.0070   ; qtot  0.800
   340         HC     21      ARG   HH11    340     0.460000     1.0080   ; qtot  1.260
   341         HC     21      ARG   HH12    341     0.460000     1.0080   ; qtot  1.720
   342        NC2     21      ARG    NH2    342    -0.800000    14.0070   ; qtot  0.920
   343         HC     21      ARG   HH21    343     0.460000     1.0080   ; qtot  1.380
   344         HC     21      ARG   HH22    344     0.460000     1.0080   ; qtot  1.840
   345          C     21      ARG      C    345     0.510000    12.0110   ; qtot  2.350
   346          O     21      ARG      O    346    -0.510000    15.9994   ; qtot  1.840
   347        NH1     22      THR      N    347    -0.470000    14.0070   ; qtot  1.370
   348          H     22      THR     HN    348     0.310000     1.0080   ; qtot  1.680
   349        CT1     22      THR     CA    349     0.070000    12.0110   ; qtot  1.750
   350        HB1     22      THR     HA    350     0.090000     1.0080   ; qtot  1.840
   351        CT1     22      THR     CB    351     0.140000    12.0110   ; qtot  1.980
   352        HA1     22      THR     HB    352     0.090000     1.0080   ; qtot  2.070
   353        OH1     22      THR    OG1    353    -0.660000    15.9994   ; qtot  1.410
   354          H     22      THR    HG1    354     0.430000     1.0080   ; qtot  1.840
   355        CT3     22      THR    CG2    355    -0.270000    12.0110   ; qtot  1.570
   356        HA3     22      THR   HG21    356     0.090000     1.0080   ; qtot  1.660
   357        HA3     22      THR   HG22    357     0.090000     1.0080   ; qtot  1.750
   358        HA3     22      THR   HG23    358     0.090000     1.0080   ; qtot  1.840
   359          C     22      THR      C    359     0.510000    12.0110   ; qtot  2.350
   360          O     22      THR      O    360    -0.510000    15.9994   ; qtot  1.840
   361        NH1     23      GLN      N    361    -0.470000    14.0070   ; qtot  1.370
   362          H     23      GLN     HN    362     0.310000     1.0080   ; qtot  1.680
   363        CT1     23      GLN     CA    363     0.070000    12.0110   ; qtot  1.750
   364        HB1     23      GLN     HA    364     0.090000     1.0080   ; qtot  1.840
   365        CT2     23      GLN     CB    365    -0.180000    12.0110   ; qtot  1.660
   366        HA2     23      GLN    HB1    366     0.090000     1.0080   ; qtot  1.750
   367        HA2     23      GLN    HB2    367     0.090000     1.0080   ; qtot  1.840
   368        CT2     23      GLN     CG    368    -0.180000    12.0110   ; qtot  1.660
   369        HA2     23      GLN    HG1    369     0.090000     1.0080   ; qtot  1.750
   370        HA2     23      GLN    HG2    370     0.090000     1.0080   ; qtot  1.840
   371         CC     23      GLN     CD    371     0.550000    12.0110   ; qtot  2.390
   372          O     23      GLN    OE1    372    -0.550000    15.9994   ; qtot  1.840
   373        NH2     23      GLN    NE2    373    -0.620000    14.0070   ; qtot  1.220
   374          H     23      GLN   HE21    374     0.320000     1.0080   ; qtot  1.540
   375          H     23      GLN   HE22    375     0.300000     1.0080   ; qtot  1.840
   376          C     23      GLN      C    376     0.510000    12.0110   ; qtot  2.350
   377          O     23      GLN      O    377    -0.510000    15.9994   ; qtot  1.840
   378        NH1     24      LEU      N    378    -0.470000    14.0070   ; qtot  1.370
   379          H     24      LEU     HN    379     0.310000     1.0080   ; qtot  1.680
   380        CT1     24      LEU     CA    380     0.070000    12.0110   ; qtot  1.750
   381        HB1     24      LEU     HA    381     0.090000     1.0080   ; qtot  1.840
   382        CT2     24      LEU     CB    382    -0.180000    12.0110   ; qtot  1.660
   383        HA2     24      LEU    HB1    383     0.090000     1.0080   ; qtot  1.750
   384        HA2     24      LEU    HB2    384     0.090000     1.0080   ; qtot  1.840
   385        CT1     24      LEU     CG    385    -0.090000    12.0110   ; qtot  1.750
   386        HA1     24      LEU     HG    386     0.090000     1.0080   ; qtot  1.840
   387        CT3     24      LEU    CD1    387    -0.270000    12.0110   ; qtot  1.570
   388        HA3     24      LEU   HD11    388     0.090000     1.0080   ; qtot  1.660
   389        HA3     24      LEU   HD12    389     0.090000     1.0080   ; qtot  1.750
   390        HA3     24      LEU   HD13    390     0.090000     1.0080   ; qtot  1.840
   391        CT3     24      LEU    CD2    391    -0.270000    12.0110   ; qtot  1.570
   392        HA3     24      LEU   HD21    392     0.090000     1.0080   ; qtot  1.660
   393        HA3     24      LEU   HD22    393     0.090000     1.0080   ; qtot  1.750
   394        HA3     24      LEU   HD23    394     0.090000     1.0080   ; qtot  1.840
   395          C     24      LEU      C    395     0.510000    12.0110   ; qtot  2.350
   396          O     24      LEU      O    396    -0.510000    15.9994   ; qtot  1.840
   397          N     25      PRO      N    397    -0.290000    14.0070   ; qtot  1.550
   398        CP3     25      PRO     CD    398     0.000000    12.0110   ; qtot  1.550
   399        HA2     25      PRO    HD1    399     0.090000     1.0080   ; qtot  1.640
   400        HA2     25      PRO    HD2    400     0.090000     1.0080   ; qtot  1.730
   401        CP1     25      PRO     CA    401     0.020000    12.0110   ; qtot  1.750
   402        HB1     25      PRO     HA    402     0.090000     1.0080   ; qtot  1.840
   403        CP2     25      PRO     CB    403    -0.180000    12.0110   ; qtot  1.660
   404        HA2     25      PRO    HB1    404     0.090000     1.0080   ; qtot  1.750
   405        HA2     25      PRO    HB2    405     0.090000     1.0080   ; qtot  1.840
   406        CP2     25      PRO     CG    406    -0.180000    12.0110   ; qtot  1.660
   407        HA2     25      PRO    HG1    407     0.090000     1.0080   ; qtot  1.750
   408        HA2     25      PRO    HG2    408     0.090000     1.0080   ; qtot  1.840
   409          C     25      PRO      C    409     0.510000    12.0110   ; qtot  2.350
   410          O     25      PRO      O    410    -0.510000    15.9994   ; qtot  1.840
   411          N     26      PRO      N    411    -0.290000    14.0070   ; qtot  1.550
   412        CP3     26      PRO     CD    412     0.000000    12.0110   ; qtot  1.550
   413        HA2     26      PRO    HD1    413     0.090000     1.0080   ; qtot  1.640
   414        HA2     26      PRO    HD2    414     0.090000     1.0080   ; qtot  1.730
   415        CP1     26      PRO     CA    415     0.020000    12.0110   ; qtot  1.750
   416        HB1     26      PRO     HA    416     0.090000     1.0080   ; qtot  1.840
   417        CP2     26      PRO     CB    417    -0.180000    12.0110   ; qtot  1.660
   418        HA2     26      PRO    HB1    418     0.090000     1.0080   ; qtot  1.750
   419        HA2     26      PRO    HB2    419     0.090000     1.0080   ; qtot  1.840
   420        CP2     26      PRO     CG    420    -0.180000    12.0110   ; qtot  1.660
   421        HA2     26      PRO    HG1    421     0.090000     1.0080   ; qtot  1.750
   422        HA2     26      PRO    HG2    422     0.090000     1.0080   ; qtot  1.840
   423          C     26      PRO      C    423     0.510000    12.0110   ; qtot  2.350
   424          O     26      PRO      O    424    -0.510000    15.9994   ; qtot  1.840
   425        NH1     27      ALA      N    425    -0.470000    14.0070   ; qtot  1.370
   426          H     27      ALA     HN    426     0.310000     1.0080   ; qtot  1.680
   427        CT1     27      ALA     CA    427     0.070000    12.0110   ; qtot  1.750
   428        HB1     27      ALA     HA    428     0.090000     1.0080   ; qtot  1.840
   429        CT3     27      ALA     CB    429    -0.270000    12.0110   ; qtot  1.570
   430        HA3     27      ALA    HB1    430     0.090000     1.0080   ; qtot  1.660
   431        HA3     27      ALA    HB2    431     0.090000     1.0080   ; qtot  1.750
   432        HA3     27      ALA    HB3    432     0.090000     1.0080   ; qtot  1.840
   433          C     27      ALA      C    433     0.510000    12.0110   ; qtot  2.350
   434          O     27      ALA      O    434    -0.510000    15.9994   ; qtot  1.840
   435        NH1     28      TYR      N    435    -0.470000    14.0070   ; qtot  1.370
   436          H     28      TYR     HN    436     0.310000     1.0080   ; qtot  1.680
   437        CT1     28      TYR     CA    437     0.070000    12.0110   ; qtot  1.750
   438        HB1     28      TYR     HA    438     0.090000     1.0080   ; qtot  1.840
   439        CT2     28      TYR     CB    439    -0.180000    12.0110   ; qtot  1.660
   440        HA2     28      TYR    HB1    440     0.090000     1.0080   ; qtot  1.750
   441        HA2     28      TYR    HB2    441     0.090000     1.0080   ; qtot  1.840
   442         CA     28      TYR     CG    442     0.000000    12.0110   ; qtot  1.840
   443         CA     28      TYR    CD1    443    -0.115000    12.0110   ; qtot  1.725
   444         HP     28      TYR    HD1    444     0.115000     1.0080   ; qtot  1.840
   445         CA     28      TYR    CE1    445    -0.115000    12.0110   ; qtot  1.725
   446         HP     28      TYR    HE1    446     0.115000     1.0080   ; qtot  1.840
   447         CA     28      TYR     CZ    447     0.110000    12.0110   ; qtot  1.950
   448        OH1     28      TYR     OH    448    -0.540000    15.9994   ; qtot  1.410
   449          H     28      TYR     HH    449     0.430000     1.0080   ; qtot  1.840
   450         CA     28      TYR    CD2    450    -0.115000    12.0110   ; qtot  1.725
   451         HP     28      TYR    HD2    451     0.115000     1.0080   ; qtot  1.840
   452         CA     28      TYR    CE2    452    -0.115000    12.0110   ; qtot  1.725
   453         HP     28      TYR    HE2    453     0.115000     1.0080   ; qtot  1.840
   454          C     28      TYR      C    454     0.510000    12.0110   ; qtot  2.350
   455          O     28      TYR      O    455    -0.510000    15.9994   ; qtot  1.840
   456        NH1     29      THR      N    456    -0.470000    14.0070   ; qtot  1.370
   457          H     29      THR     HN    457     0.310000     1.0080   ; qtot  1.680
   458        CT1     29      THR     CA    458     0.070000    12.0110   ; qtot  1.750
   459        HB1     29      THR     HA    459     0.090000     1.0080   ; qtot  1.840
   460        CT1     29      THR     CB    460     0.140000    12.0110   ; qtot  1.980
   461        HA1     29      THR     HB    461     0.090000     1.0080   ; qtot  2.070
   462        OH1     29      THR    OG1    462    -0.660000    15.9994   ; qtot  1.410
   463          H     29      THR    HG1    463     0.430000     1.0080   ; qtot  1.840
   464        CT3     29      THR    CG2    464    -0.270000    12.0110   ; qtot  1.570
   465        HA3     29      THR   HG21    465     0.090000     1.0080   ; qtot  1.660
   466        HA3     29      THR   HG22    466     0.090000     1.0080   ; qtot  1.750
   467        HA3     29      THR   HG23    467     0.090000     1.0080   ; qtot  1.840
   468          C     29      THR      C    468     0.510000    12.0110   ; qtot  2.350
   469          O     29      THR      O    469    -0.510000    15.9994   ; qtot  1.840
   470        NH1     30      ASN      N    470    -0.470000    14.0070   ; qtot  1.370
   471          H     30      ASN     HN    471     0.310000     1.0080   ; qtot  1.680
   472        CT1     30      ASN     CA    472     0.070000    12.0110   ; qtot  1.750
   473        HB1     30      ASN     HA    473     0.090000     1.0080   ; qtot  1.840
   474        CT2     30      ASN     CB    474    -0.180000    12.0110   ; qtot  1.660
   475        HA2     30      ASN    HB1    475     0.090000     1.0080   ; qtot  1.750
   476        HA2     30      ASN    HB2    476     0.090000     1.0080   ; qtot  1.840
   477         CC     30      ASN     CG    477     0.550000    12.0110   ; qtot  2.390
   478          O     30      ASN    OD1    478    -0.550000    15.9994   ; qtot  1.840
   479        NH2     30      ASN    ND2    479    -0.620000    14.0070   ; qtot  1.220
   480          H     30      ASN   HD21    480     0.320000     1.0080   ; qtot  1.540
   481          H     30      ASN   HD22    481     0.300000     1.0080   ; qtot  1.840
   482          C     30      ASN      C    482     0.510000    12.0110   ; qtot  2.350
   483          O     30      ASN      O    483    -0.510000    15.9994   ; qtot  1.840
   484        NH1     31      SER      N    484    -0.470000    14.0070   ; qtot  1.370
   485          H     31      SER     HN    485     0.310000     1.0080   ; qtot  1.680
   486        CT1     31      SER     CA    486     0.070000    12.0110   ; qtot  1.750
   487        HB1     31      SER     HA    487     0.090000     1.0080   ; qtot  1.840
   488        CT2     31      SER     CB    488     0.050000    12.0110   ; qtot  1.890
   489        HA2     31      SER    HB1    489     0.090000     1.0080   ; qtot  1.980
   490        HA2     31      SER    HB2    490     0.090000     1.0080   ; qtot  2.070
   491        OH1     31      SER     OG    491    -0.660000    15.9994   ; qtot  1.410
   492          H     31      SER    HG1    492     0.430000     1.0080   ; qtot  1.840
   493          C     31      SER      C    493     0.510000    12.0110   ; qtot  2.350
   494          O     31      SER      O    494    -0.510000    15.9994   ; qtot  1.840
   495        NH1     32      PHE      N    495    -0.470000    14.0070   ; qtot  1.370
   496          H     32      PHE     HN    496     0.310000     1.0080   ; qtot  1.680
   497        CT1     32      PHE     CA    497     0.070000    12.0110   ; qtot  1.750
   498        HB1     32      PHE     HA    498     0.090000     1.0080   ; qtot  1.840
   499        CT2     32      PHE     CB    499    -0.180000    12.0110   ; qtot  1.660
   500        HA2     32      PHE    HB1    500     0.090000     1.0080   ; qtot  1.750
   501        HA2     32      PHE    HB2    501     0.090000     1.0080   ; qtot  1.840
   502         CA     32      PHE     CG    502     0.000000    12.0110   ; qtot  1.840
   503         CA     32      PHE    CD1    503    -0.115000    12.0110   ; qtot  1.725
   504         HP     32      PHE    HD1    504     0.115000     1.0080   ; qtot  1.840
   505         CA     32      PHE    CE1    505    -0.115000    12.0110   ; qtot  1.725
   506         HP     32      PHE    HE1    506     0.115000     1.0080   ; qtot  1.840
   507         CA     32      PHE     CZ    507    -0.115000    12.0110   ; qtot  1.725
   508         HP     32      PHE     HZ    508     0.115000     1.0080   ; qtot  1.840
   509         CA     32      PHE    CD2    509    -0.115000    12.0110   ; qtot  1.725
   510         HP     32      PHE    HD2    510     0.115000     1.0080   ; qtot  1.840
   511         CA     32      PHE    CE2    511    -0.115000    12.0110   ; qtot  1.725
   512         HP     32      PHE    HE2    512     0.115000     1.0080   ; qtot  1.840
   513          C     32      PHE      C    513     0.510000    12.0110   ; qtot  2.350
   514          O     32      PHE      O    514    -0.510000    15.9994   ; qtot  1.840
   515        NH1     33      THR      N    515    -0.470000    14.0070   ; qtot  1.370
   516          H     33      THR     HN    516     0.310000     1.0080   ; qtot  1.680
   517        CT1     33      THR     CA    517     0.070000    12.0110   ; qtot  1.750
   518        HB1     33      THR     HA    518     0.090000     1.0080   ; qtot  1.840
   519        CT1     33      THR     CB    519     0.140000    12.0110   ; qtot  1.980
   520        HA1     33      THR     HB    520     0.090000     1.0080   ; qtot  2.070
   521        OH1     33      THR    OG1    521    -0.660000    15.9994   ; qtot  1.410
   522          H     33      THR    HG1    522     0.430000     1.0080   ; qtot  1.840
   523        CT3     33      THR    CG2    523    -0.270000    12.0110   ; qtot  1.570
   524        HA3     33      THR   HG21    524     0.090000     1.0080   ; qtot  1.660
   525        HA3     33      THR   HG22    525     0.090000     1.0080   ; qtot  1.750
   526        HA3     33      THR   HG23    526     0.090000     1.0080   ; qtot  1.840
   527          C     33      THR      C    527     0.510000    12.0110   ; qtot  2.350
   528          O     33      THR      O    528    -0.510000    15.9994   ; qtot  1.840
   529        NH1     34      ARG      N    529    -0.470000    14.0070   ; qtot  1.370
   530          H     34      ARG     HN    530     0.310000     1.0080   ; qtot  1.680
   531        CT1     34      ARG     CA    531     0.070000    12.0110   ; qtot  1.750
   532        HB1     34      ARG     HA    532     0.090000     1.0080   ; qtot  1.840
   533        CT2     34      ARG     CB    533    -0.180000    12.0110   ; qtot  1.660
   534        HA2     34      ARG    HB1    534     0.090000     1.0080   ; qtot  1.750
   535        HA2     34      ARG    HB2    535     0.090000     1.0080   ; qtot  1.840
   536        CT2     34      ARG     CG    536    -0.180000    12.0110   ; qtot  1.660
   537        HA2     34      ARG    HG1    537     0.090000     1.0080   ; qtot  1.750
   538        HA2     34      ARG    HG2    538     0.090000     1.0080   ; qtot  1.840
   539        CT2     34      ARG     CD    539     0.200000    12.0110   ; qtot  2.040
   540        HA2     34      ARG    HD1    540     0.090000     1.0080   ; qtot  2.130
   541        HA2     34      ARG    HD2    541     0.090000     1.0080   ; qtot  2.220
   542        NC2     34      ARG     NE    542    -0.700000    14.0070   ; qtot  1.520
   543         HC     34      ARG     HE    543     0.440000     1.0080   ; qtot  1.960
   544          C     34      ARG     CZ    544     0.640000    12.0110   ; qtot  2.600
   545        NC2     34      ARG    NH1    545    -0.800000    14.0070   ; qtot  1.800
   546         HC     34      ARG   HH11    546     0.460000     1.0080   ; qtot  2.260
   547         HC     34      ARG   HH12    547     0.460000     1.0080   ; qtot  2.720
   548        NC2     34      ARG    NH2    548    -0.800000    14.0070   ; qtot  1.920
   549         HC     34      ARG   HH21    549     0.460000     1.0080   ; qtot  2.380
   550         HC     34      ARG   HH22    550     0.460000     1.0080   ; qtot  2.840
   551          C     34      ARG      C    551     0.510000    12.0110   ; qtot  3.350
   552          O     34      ARG      O    552    -0.510000    15.9994   ; qtot  2.840
   553        NH1     35      GLY      N    553    -0.470000    14.0070   ; qtot  2.370
   554          H     35      GLY     HN    554     0.310000     1.0080   ; qtot  2.680
   555        CT2     35      GLY     CA    555    -0.020000    12.0110   ; qtot  2.660
   556        HB2     35      GLY    HA1    556     0.090000     1.0080   ; qtot  2.750
   557        HB2     35      GLY    HA2    557     0.090000     1.0080   ; qtot  2.840
   558          C     35      GLY      C    558     0.510000    12.0110   ; qtot  3.350
   559          O     35      GLY      O    559    -0.510000    15.9994   ; qtot  2.840
   560        NH1     36      VAL      N    560    -0.470000    14.0070   ; qtot  2.370
   561          H     36      VAL     HN    561     0.310000     1.0080   ; qtot  2.680
   562        CT1     36      VAL     CA    562     0.070000    12.0110   ; qtot  2.750
   563        HB1     36      VAL     HA    563     0.090000     1.0080   ; qtot  2.840
   564        CT1     36      VAL     CB    564    -0.090000    12.0110   ; qtot  2.750
   565        HA1     36      VAL     HB    565     0.090000     1.0080   ; qtot  2.840
   566        CT3     36      VAL    CG1    566    -0.270000    12.0110   ; qtot  2.570
   567        HA3     36      VAL   HG11    567     0.090000     1.0080   ; qtot  2.660
   568        HA3     36      VAL   HG12    568     0.090000     1.0080   ; qtot  2.750
   569        HA3     36      VAL   HG13    569     0.090000     1.0080   ; qtot  2.840
   570        CT3     36      VAL    CG2    570    -0.270000    12.0110   ; qtot  2.570
   571        HA3     36      VAL   HG21    571     0.090000     1.0080   ; qtot  2.660
   572        HA3     36      VAL   HG22    572     0.090000     1.0080   ; qtot  2.750
   573        HA3     36      VAL   HG23    573     0.090000     1.0080   ; qtot  2.840
   574          C     36      VAL      C    574     0.510000    12.0110   ; qtot  3.350
   575          O     36      VAL      O    575    -0.510000    15.9994   ; qtot  2.840
   576        NH1     37      TYR      N    576    -0.470000    14.0070   ; qtot  2.370
   577          H     37      TYR     HN    577     0.310000     1.0080   ; qtot  2.680
   578        CT1     37      TYR     CA    578     0.070000    12.0110   ; qtot  2.750
   579        HB1     37      TYR     HA    579     0.090000     1.0080   ; qtot  2.840
   580        CT2     37      TYR     CB    580    -0.180000    12.0110   ; qtot  2.660
   581        HA2     37      TYR    HB1    581     0.090000     1.0080   ; qtot  2.750
   582        HA2     37      TYR    HB2    582     0.090000     1.0080   ; qtot  2.840
   583         CA     37      TYR     CG    583     0.000000    12.0110   ; qtot  2.840
   584         CA     37      TYR    CD1    584    -0.115000    12.0110   ; qtot  2.725
   585         HP     37      TYR    HD1    585     0.115000     1.0080   ; qtot  2.840
   586         CA     37      TYR    CE1    586    -0.115000    12.0110   ; qtot  2.725
   587         HP     37      TYR    HE1    587     0.115000     1.0080   ; qtot  2.840
   588         CA     37      TYR     CZ    588     0.110000    12.0110   ; qtot  2.950
   589        OH1     37      TYR     OH    589    -0.540000    15.9994   ; qtot  2.410
   590          H     37      TYR     HH    590     0.430000     1.0080   ; qtot  2.840
   591         CA     37      TYR    CD2    591    -0.115000    12.0110   ; qtot  2.725
   592         HP     37      TYR    HD2    592     0.115000     1.0080   ; qtot  2.840
   593         CA     37      TYR    CE2    593    -0.115000    12.0110   ; qtot  2.725
   594         HP     37      TYR    HE2    594     0.115000     1.0080   ; qtot  2.840
   595          C     37      TYR      C    595     0.510000    12.0110   ; qtot  3.350
   596          O     37      TYR      O    596    -0.510000    15.9994   ; qtot  2.840
   597        NH1     38      TYR      N    597    -0.470000    14.0070   ; qtot  2.370
   598          H     38      TYR     HN    598     0.310000     1.0080   ; qtot  2.680
   599        CT1     38      TYR     CA    599     0.070000    12.0110   ; qtot  2.750
   600        HB1     38      TYR     HA    600     0.090000     1.0080   ; qtot  2.840
   601        CT2     38      TYR     CB    601    -0.180000    12.0110   ; qtot  2.660
   602        HA2     38      TYR    HB1    602     0.090000     1.0080   ; qtot  2.750
   603        HA2     38      TYR    HB2    603     0.090000     1.0080   ; qtot  2.840
   604         CA     38      TYR     CG    604     0.000000    12.0110   ; qtot  2.840
   605         CA     38      TYR    CD1    605    -0.115000    12.0110   ; qtot  2.725
   606         HP     38      TYR    HD1    606     0.115000     1.0080   ; qtot  2.840
   607         CA     38      TYR    CE1    607    -0.115000    12.0110   ; qtot  2.725
   608         HP     38      TYR    HE1    608     0.115000     1.0080   ; qtot  2.840
   609         CA     38      TYR     CZ    609     0.110000    12.0110   ; qtot  2.950
   610        OH1     38      TYR     OH    610    -0.540000    15.9994   ; qtot  2.410
   611          H     38      TYR     HH    611     0.430000     1.0080   ; qtot  2.840
   612         CA     38      TYR    CD2    612    -0.115000    12.0110   ; qtot  2.725
   613         HP     38      TYR    HD2    613     0.115000     1.0080   ; qtot  2.840
   614         CA     38      TYR    CE2    614    -0.115000    12.0110   ; qtot  2.725
   615         HP     38      TYR    HE2    615     0.115000     1.0080   ; qtot  2.840
   616          C     38      TYR      C    616     0.510000    12.0110   ; qtot  3.350
   617          O     38      TYR      O    617    -0.510000    15.9994   ; qtot  2.840
   618          N     39      PRO      N    618    -0.290000    14.0070   ; qtot  2.550
   619        CP3     39      PRO     CD    619     0.000000    12.0110   ; qtot  2.550
   620        HA2     39      PRO    HD1    620     0.090000     1.0080   ; qtot  2.640
   621        HA2     39      PRO    HD2    621     0.090000     1.0080   ; qtot  2.730
   622        CP1     39      PRO     CA    622     0.020000    12.0110   ; qtot  2.750
   623        HB1     39      PRO     HA    623     0.090000     1.0080   ; qtot  2.840
   624        CP2     39      PRO     CB    624    -0.180000    12.0110   ; qtot  2.660
   625        HA2     39      PRO    HB1    625     0.090000     1.0080   ; qtot  2.750
   626        HA2     39      PRO    HB2    626     0.090000     1.0080   ; qtot  2.840
   627        CP2     39      PRO     CG    627    -0.180000    12.0110   ; qtot  2.660
   628        HA2     39      PRO    HG1    628     0.090000     1.0080   ; qtot  2.750
   629        HA2     39      PRO    HG2    629     0.090000     1.0080   ; qtot  2.840
   630          C     39      PRO      C    630     0.510000    12.0110   ; qtot  3.350
   631          O     39      PRO      O    631    -0.510000    15.9994   ; qtot  2.840
   632        NH1     40      ASP      N    632    -0.470000    14.0070   ; qtot  2.370
   633          H     40      ASP     HN    633     0.310000     1.0080   ; qtot  2.680
   634        CT1     40      ASP     CA    634     0.070000    12.0110   ; qtot  2.750
   635        HB1     40      ASP     HA    635     0.090000     1.0080   ; qtot  2.840
   636       CT2A     40      ASP     CB    636    -0.280000    12.0110   ; qtot  2.560
   637        HA2     40      ASP    HB1    637     0.090000     1.0080   ; qtot  2.650
   638        HA2     40      ASP    HB2    638     0.090000     1.0080   ; qtot  2.740
   639         CC     40      ASP     CG    639     0.620000    12.0110   ; qtot  3.360
   640         OC     40      ASP    OD1    640    -0.760000    15.9994   ; qtot  2.600
   641         OC     40      ASP    OD2    641    -0.760000    15.9994   ; qtot  1.840
   642          C     40      ASP      C    642     0.510000    12.0110   ; qtot  2.350
   643          O     40      ASP      O    643    -0.510000    15.9994   ; qtot  1.840
   644        NH1     41      LYS      N    644    -0.470000    14.0070   ; qtot  1.370
   645          H     41      LYS     HN    645     0.310000     1.0080   ; qtot  1.680
   646        CT1     41      LYS     CA    646     0.070000    12.0110   ; qtot  1.750
   647        HB1     41      LYS     HA    647     0.090000     1.0080   ; qtot  1.840
   648        CT2     41      LYS     CB    648    -0.180000    12.0110   ; qtot  1.660
   649        HA2     41      LYS    HB1    649     0.090000     1.0080   ; qtot  1.750
   650        HA2     41      LYS    HB2    650     0.090000     1.0080   ; qtot  1.840
   651        CT2     41      LYS     CG    651    -0.180000    12.0110   ; qtot  1.660
   652        HA2     41      LYS    HG1    652     0.090000     1.0080   ; qtot  1.750
   653        HA2     41      LYS    HG2    653     0.090000     1.0080   ; qtot  1.840
   654        CT2     41      LYS     CD    654    -0.180000    12.0110   ; qtot  1.660
   655        HA2     41      LYS    HD1    655     0.090000     1.0080   ; qtot  1.750
   656        HA2     41      LYS    HD2    656     0.090000     1.0080   ; qtot  1.840
   657        CT2     41      LYS     CE    657     0.210000    12.0110   ; qtot  2.050
   658        HA2     41      LYS    HE1    658     0.050000     1.0080   ; qtot  2.100
   659        HA2     41      LYS    HE2    659     0.050000     1.0080   ; qtot  2.150
   660        NH3     41      LYS     NZ    660    -0.300000    14.0070   ; qtot  1.850
   661         HC     41      LYS    HZ1    661     0.330000     1.0080   ; qtot  2.180
   662         HC     41      LYS    HZ2    662     0.330000     1.0080   ; qtot  2.510
   663         HC     41      LYS    HZ3    663     0.330000     1.0080   ; qtot  2.840
   664          C     41      LYS      C    664     0.510000    12.0110   ; qtot  3.350
   665          O     41      LYS      O    665    -0.510000    15.9994   ; qtot  2.840
   666        NH1     42      VAL      N    666    -0.470000    14.0070   ; qtot  2.370
   667          H     42      VAL     HN    667     0.310000     1.0080   ; qtot  2.680
   668        CT1     42      VAL     CA    668     0.070000    12.0110   ; qtot  2.750
   669        HB1     42      VAL     HA    669     0.090000     1.0080   ; qtot  2.840
   670        CT1     42      VAL     CB    670    -0.090000    12.0110   ; qtot  2.750
   671        HA1     42      VAL     HB    671     0.090000     1.0080   ; qtot  2.840
   672        CT3     42      VAL    CG1    672    -0.270000    12.0110   ; qtot  2.570
   673        HA3     42      VAL   HG11    673     0.090000     1.0080   ; qtot  2.660
   674        HA3     42      VAL   HG12    674     0.090000     1.0080   ; qtot  2.750
   675        HA3     42      VAL   HG13    675     0.090000     1.0080   ; qtot  2.840
   676        CT3     42      VAL    CG2    676    -0.270000    12.0110   ; qtot  2.570
   677        HA3     42      VAL   HG21    677     0.090000     1.0080   ; qtot  2.660
   678        HA3     42      VAL   HG22    678     0.090000     1.0080   ; qtot  2.750
   679        HA3     42      VAL   HG23    679     0.090000     1.0080   ; qtot  2.840
   680          C     42      VAL      C    680     0.510000    12.0110   ; qtot  3.350
   681          O     42      VAL      O    681    -0.510000    15.9994   ; qtot  2.840
   682        NH1     43      PHE      N    682    -0.470000    14.0070   ; qtot  2.370
   683          H     43      PHE     HN    683     0.310000     1.0080   ; qtot  2.680
   684        CT1     43      PHE     CA    684     0.070000    12.0110   ; qtot  2.750
   685        HB1     43      PHE     HA    685     0.090000     1.0080   ; qtot  2.840
   686        CT2     43      PHE     CB    686    -0.180000    12.0110   ; qtot  2.660
   687        HA2     43      PHE    HB1    687     0.090000     1.0080   ; qtot  2.750
   688        HA2     43      PHE    HB2    688     0.090000     1.0080   ; qtot  2.840
   689         CA     43      PHE     CG    689     0.000000    12.0110   ; qtot  2.840
   690         CA     43      PHE    CD1    690    -0.115000    12.0110   ; qtot  2.725
   691         HP     43      PHE    HD1    691     0.115000     1.0080   ; qtot  2.840
   692         CA     43      PHE    CE1    692    -0.115000    12.0110   ; qtot  2.725
   693         HP     43      PHE    HE1    693     0.115000     1.0080   ; qtot  2.840
   694         CA     43      PHE     CZ    694    -0.115000    12.0110   ; qtot  2.725
   695         HP     43      PHE     HZ    695     0.115000     1.0080   ; qtot  2.840
   696         CA     43      PHE    CD2    696    -0.115000    12.0110   ; qtot  2.725
   697         HP     43      PHE    HD2    697     0.115000     1.0080   ; qtot  2.840
   698         CA     43      PHE    CE2    698    -0.115000    12.0110   ; qtot  2.725
   699         HP     43      PHE    HE2    699     0.115000     1.0080   ; qtot  2.840
   700          C     43      PHE      C    700     0.510000    12.0110   ; qtot  3.350
   701          O     43      PHE      O    701    -0.510000    15.9994   ; qtot  2.840
   702        NH1     44      ARG      N    702    -0.470000    14.0070   ; qtot  2.370
   703          H     44      ARG     HN    703     0.310000     1.0080   ; qtot  2.680
   704        CT1     44      ARG     CA    704     0.070000    12.0110   ; qtot  2.750
   705        HB1     44      ARG     HA    705     0.090000     1.0080   ; qtot  2.840
   706        CT2     44      ARG     CB    706    -0.180000    12.0110   ; qtot  2.660
   707        HA2     44      ARG    HB1    707     0.090000     1.0080   ; qtot  2.750
   708        HA2     44      ARG    HB2    708     0.090000     1.0080   ; qtot  2.840
   709        CT2     44      ARG     CG    709    -0.180000    12.0110   ; qtot  2.660
   710        HA2     44      ARG    HG1    710     0.090000     1.0080   ; qtot  2.750
   711        HA2     44      ARG    HG2    711     0.090000     1.0080   ; qtot  2.840
   712        CT2     44      ARG     CD    712     0.200000    12.0110   ; qtot  3.040
   713        HA2     44      ARG    HD1    713     0.090000     1.0080   ; qtot  3.130
   714        HA2     44      ARG    HD2    714     0.090000     1.0080   ; qtot  3.220
   715        NC2     44      ARG     NE    715    -0.700000    14.0070   ; qtot  2.520
   716         HC     44      ARG     HE    716     0.440000     1.0080   ; qtot  2.960
   717          C     44      ARG     CZ    717     0.640000    12.0110   ; qtot  3.600
   718        NC2     44      ARG    NH1    718    -0.800000    14.0070   ; qtot  2.800
   719         HC     44      ARG   HH11    719     0.460000     1.0080   ; qtot  3.260
   720         HC     44      ARG   HH12    720     0.460000     1.0080   ; qtot  3.720
   721        NC2     44      ARG    NH2    721    -0.800000    14.0070   ; qtot  2.920
   722         HC     44      ARG   HH21    722     0.460000     1.0080   ; qtot  3.380
   723         HC     44      ARG   HH22    723     0.460000     1.0080   ; qtot  3.840
   724          C     44      ARG      C    724     0.510000    12.0110   ; qtot  4.350
   725          O     44      ARG      O    725    -0.510000    15.9994   ; qtot  3.840
   726        NH1     45      SER      N    726    -0.470000    14.0070   ; qtot  3.370
   727          H     45      SER     HN    727     0.310000     1.0080   ; qtot  3.680
   728        CT1     45      SER     CA    728     0.070000    12.0110   ; qtot  3.750
   729        HB1     45      SER     HA    729     0.090000     1.0080   ; qtot  3.840
   730        CT2     45      SER     CB    730     0.050000    12.0110   ; qtot  3.890
   731        HA2     45      SER    HB1    731     0.090000     1.0080   ; qtot  3.980
   732        HA2     45      SER    HB2    732     0.090000     1.0080   ; qtot  4.070
   733        OH1     45      SER     OG    733    -0.660000    15.9994   ; qtot  3.410
   734          H     45      SER    HG1    734     0.430000     1.0080   ; qtot  3.840
   735          C     45      SER      C    735     0.510000    12.0110   ; qtot  4.350
   736          O     45      SER      O    736    -0.510000    15.9994   ; qtot  3.840
   737        NH1     46      SER      N    737    -0.470000    14.0070   ; qtot  3.370
   738          H     46      SER     HN    738     0.310000     1.0080   ; qtot  3.680
   739        CT1     46      SER     CA    739     0.070000    12.0110   ; qtot  3.750
   740        HB1     46      SER     HA    740     0.090000     1.0080   ; qtot  3.840
   741        CT2     46      SER     CB    741     0.050000    12.0110   ; qtot  3.890
   742        HA2     46      SER    HB1    742     0.090000     1.0080   ; qtot  3.980
   743        HA2     46      SER    HB2    743     0.090000     1.0080   ; qtot  4.070
   744        OH1     46      SER     OG    744    -0.660000    15.9994   ; qtot  3.410
   745          H     46      SER    HG1    745     0.430000     1.0080   ; qtot  3.840
   746          C     46      SER      C    746     0.510000    12.0110   ; qtot  4.350
   747          O     46      SER      O    747    -0.510000    15.9994   ; qtot  3.840
   748        NH1     47      VAL      N    748    -0.470000    14.0070   ; qtot  3.370
   749          H     47      VAL     HN    749     0.310000     1.0080   ; qtot  3.680
   750        CT1     47      VAL     CA    750     0.070000    12.0110   ; qtot  3.750
   751        HB1     47      VAL     HA    751     0.090000     1.0080   ; qtot  3.840
   752        CT1     47      VAL     CB    752    -0.090000    12.0110   ; qtot  3.750
   753        HA1     47      VAL     HB    753     0.090000     1.0080   ; qtot  3.840
   754        CT3     47      VAL    CG1    754    -0.270000    12.0110   ; qtot  3.570
   755        HA3     47      VAL   HG11    755     0.090000     1.0080   ; qtot  3.660
   756        HA3     47      VAL   HG12    756     0.090000     1.0080   ; qtot  3.750
   757        HA3     47      VAL   HG13    757     0.090000     1.0080   ; qtot  3.840
   758        CT3     47      VAL    CG2    758    -0.270000    12.0110   ; qtot  3.570
   759        HA3     47      VAL   HG21    759     0.090000     1.0080   ; qtot  3.660
   760        HA3     47      VAL   HG22    760     0.090000     1.0080   ; qtot  3.750
   761        HA3     47      VAL   HG23    761     0.090000     1.0080   ; qtot  3.840
   762          C     47      VAL      C    762     0.510000    12.0110   ; qtot  4.350
   763          O     47      VAL      O    763    -0.510000    15.9994   ; qtot  3.840
   764        NH1     48      LEU      N    764    -0.470000    14.0070   ; qtot  3.370
   765          H     48      LEU     HN    765     0.310000     1.0080   ; qtot  3.680
   766        CT1     48      LEU     CA    766     0.070000    12.0110   ; qtot  3.750
   767        HB1     48      LEU     HA    767     0.090000     1.0080   ; qtot  3.840
   768        CT2     48      LEU     CB    768    -0.180000    12.0110   ; qtot  3.660
   769        HA2     48      LEU    HB1    769     0.090000     1.0080   ; qtot  3.750
   770        HA2     48      LEU    HB2    770     0.090000     1.0080   ; qtot  3.840
   771        CT1     48      LEU     CG    771    -0.090000    12.0110   ; qtot  3.750
   772        HA1     48      LEU     HG    772     0.090000     1.0080   ; qtot  3.840
   773        CT3     48      LEU    CD1    773    -0.270000    12.0110   ; qtot  3.570
   774        HA3     48      LEU   HD11    774     0.090000     1.0080   ; qtot  3.660
   775        HA3     48      LEU   HD12    775     0.090000     1.0080   ; qtot  3.750
   776        HA3     48      LEU   HD13    776     0.090000     1.0080   ; qtot  3.840
   777        CT3     48      LEU    CD2    777    -0.270000    12.0110   ; qtot  3.570
   778        HA3     48      LEU   HD21    778     0.090000     1.0080   ; qtot  3.660
   779        HA3     48      LEU   HD22    779     0.090000     1.0080   ; qtot  3.750
   780        HA3     48      LEU   HD23    780     0.090000     1.0080   ; qtot  3.840
   781          C     48      LEU      C    781     0.510000    12.0110   ; qtot  4.350
   782          O     48      LEU      O    782    -0.510000    15.9994   ; qtot  3.840
   783        NH1     49      HSD      N    783    -0.470000    14.0070   ; qtot  3.370
   784          H     49      HSD     HN    784     0.310000     1.0080   ; qtot  3.680
   785        CT1     49      HSD     CA    785     0.070000    12.0110   ; qtot  3.750
   786        HB1     49      HSD     HA    786     0.090000     1.0080   ; qtot  3.840
   787        CT2     49      HSD     CB    787    -0.090000    12.0110   ; qtot  3.750
   788        HA2     49      HSD    HB1    788     0.090000     1.0080   ; qtot  3.840
   789        HA2     49      HSD    HB2    789     0.090000     1.0080   ; qtot  3.930
   790        NR1     49      HSD    ND1    790    -0.360000    14.0070   ; qtot  3.570
   791          H     49      HSD    HD1    791     0.320000     1.0080   ; qtot  3.890
   792       CPH1     49      HSD     CG    792    -0.050000    12.0110   ; qtot  3.840
   793       CPH2     49      HSD    CE1    793     0.250000    12.0110   ; qtot  4.090
   794        HR1     49      HSD    HE1    794     0.130000     1.0080   ; qtot  4.220
   795        NR2     49      HSD    NE2    795    -0.700000    14.0070   ; qtot  3.520
   796       CPH1     49      HSD    CD2    796     0.220000    12.0110   ; qtot  3.740
   797        HR3     49      HSD    HD2    797     0.100000     1.0080   ; qtot  3.840
   798          C     49      HSD      C    798     0.510000    12.0110   ; qtot  4.350
   799          O     49      HSD      O    799    -0.510000    15.9994   ; qtot  3.840
   800        NH1     50      SER      N    800    -0.470000    14.0070   ; qtot  3.370
   801          H     50      SER     HN    801     0.310000     1.0080   ; qtot  3.680
   802        CT1     50      SER     CA    802     0.070000    12.0110   ; qtot  3.750
   803        HB1     50      SER     HA    803     0.090000     1.0080   ; qtot  3.840
   804        CT2     50      SER     CB    804     0.050000    12.0110   ; qtot  3.890
   805        HA2     50      SER    HB1    805     0.090000     1.0080   ; qtot  3.980
   806        HA2     50      SER    HB2    806     0.090000     1.0080   ; qtot  4.070
   807        OH1     50      SER     OG    807    -0.660000    15.9994   ; qtot  3.410
   808          H     50      SER    HG1    808     0.430000     1.0080   ; qtot  3.840
   809          C     50      SER      C    809     0.510000    12.0110   ; qtot  4.350
   810          O     50      SER      O    810    -0.510000    15.9994   ; qtot  3.840
   811        NH1     51      THR      N    811    -0.470000    14.0070   ; qtot  3.370
   812          H     51      THR     HN    812     0.310000     1.0080   ; qtot  3.680
   813        CT1     51      THR     CA    813     0.070000    12.0110   ; qtot  3.750
   814        HB1     51      THR     HA    814     0.090000     1.0080   ; qtot  3.840
   815        CT1     51      THR     CB    815     0.140000    12.0110   ; qtot  3.980
   816        HA1     51      THR     HB    816     0.090000     1.0080   ; qtot  4.070
   817        OH1     51      THR    OG1    817    -0.660000    15.9994   ; qtot  3.410
   818          H     51      THR    HG1    818     0.430000     1.0080   ; qtot  3.840
   819        CT3     51      THR    CG2    819    -0.270000    12.0110   ; qtot  3.570
   820        HA3     51      THR   HG21    820     0.090000     1.0080   ; qtot  3.660
   821        HA3     51      THR   HG22    821     0.090000     1.0080   ; qtot  3.750
   822        HA3     51      THR   HG23    822     0.090000     1.0080   ; qtot  3.840
   823          C     51      THR      C    823     0.510000    12.0110   ; qtot  4.350
   824          O     51      THR      O    824    -0.510000    15.9994   ; qtot  3.840
   825        NH1     52      GLN      N    825    -0.470000    14.0070   ; qtot  3.370
   826          H     52      GLN     HN    826     0.310000     1.0080   ; qtot  3.680
   827        CT1     52      GLN     CA    827     0.070000    12.0110   ; qtot  3.750
   828        HB1     52      GLN     HA    828     0.090000     1.0080   ; qtot  3.840
   829        CT2     52      GLN     CB    829    -0.180000    12.0110   ; qtot  3.660
   830        HA2     52      GLN    HB1    830     0.090000     1.0080   ; qtot  3.750
   831        HA2     52      GLN    HB2    831     0.090000     1.0080   ; qtot  3.840
   832        CT2     52      GLN     CG    832    -0.180000    12.0110   ; qtot  3.660
   833        HA2     52      GLN    HG1    833     0.090000     1.0080   ; qtot  3.750
   834        HA2     52      GLN    HG2    834     0.090000     1.0080   ; qtot  3.840
   835         CC     52      GLN     CD    835     0.550000    12.0110   ; qtot  4.390
   836          O     52      GLN    OE1    836    -0.550000    15.9994   ; qtot  3.840
   837        NH2     52      GLN    NE2    837    -0.620000    14.0070   ; qtot  3.220
   838          H     52      GLN   HE21    838     0.320000     1.0080   ; qtot  3.540
   839          H     52      GLN   HE22    839     0.300000     1.0080   ; qtot  3.840
   840          C     52      GLN      C    840     0.510000    12.0110   ; qtot  4.350
   841          O     52      GLN      O    841    -0.510000    15.9994   ; qtot  3.840
   842        NH1     53      ASP      N    842    -0.470000    14.0070   ; qtot  3.370
   843          H     53      ASP     HN    843     0.310000     1.0080   ; qtot  3.680
   844        CT1     53      ASP     CA    844     0.070000    12.0110   ; qtot  3.750
   845        HB1     53      ASP     HA    845     0.090000     1.0080   ; qtot  3.840
   846       CT2A     53      ASP     CB    846    -0.280000    12.0110   ; qtot  3.560
   847        HA2     53      ASP    HB1    847     0.090000     1.0080   ; qtot  3.650
   848        HA2     53      ASP    HB2    848     0.090000     1.0080   ; qtot  3.740
   849         CC     53      ASP     CG    849     0.620000    12.0110   ; qtot  4.360
   850         OC     53      ASP    OD1    850    -0.760000    15.9994   ; qtot  3.600
   851         OC     53      ASP    OD2    851    -0.760000    15.9994   ; qtot  2.840
   852          C     53      ASP      C    852     0.510000    12.0110   ; qtot  3.350
   853          O     53      ASP      O    853    -0.510000    15.9994   ; qtot  2.840
   854        NH1     54      LEU      N    854    -0.470000    14.0070   ; qtot  2.370
   855          H     54      LEU     HN    855     0.310000     1.0080   ; qtot  2.680
   856        CT1     54      LEU     CA    856     0.070000    12.0110   ; qtot  2.750
   857        HB1     54      LEU     HA    857     0.090000     1.0080   ; qtot  2.840
   858        CT2     54      LEU     CB    858    -0.180000    12.0110   ; qtot  2.660
   859        HA2     54      LEU    HB1    859     0.090000     1.0080   ; qtot  2.750
   860        HA2     54      LEU    HB2    860     0.090000     1.0080   ; qtot  2.840
   861        CT1     54      LEU     CG    861    -0.090000    12.0110   ; qtot  2.750
   862        HA1     54      LEU     HG    862     0.090000     1.0080   ; qtot  2.840
   863        CT3     54      LEU    CD1    863    -0.270000    12.0110   ; qtot  2.570
   864        HA3     54      LEU   HD11    864     0.090000     1.0080   ; qtot  2.660
   865        HA3     54      LEU   HD12    865     0.090000     1.0080   ; qtot  2.750
   866        HA3     54      LEU   HD13    866     0.090000     1.0080   ; qtot  2.840
   867        CT3     54      LEU    CD2    867    -0.270000    12.0110   ; qtot  2.570
   868        HA3     54      LEU   HD21    868     0.090000     1.0080   ; qtot  2.660
   869        HA3     54      LEU   HD22    869     0.090000     1.0080   ; qtot  2.750
   870        HA3     54      LEU   HD23    870     0.090000     1.0080   ; qtot  2.840
   871          C     54      LEU      C    871     0.510000    12.0110   ; qtot  3.350
   872          O     54      LEU      O    872    -0.510000    15.9994   ; qtot  2.840
   873        NH1     55      PHE      N    873    -0.470000    14.0070   ; qtot  2.370
   874          H     55      PHE     HN    874     0.310000     1.0080   ; qtot  2.680
   875        CT1     55      PHE     CA    875     0.070000    12.0110   ; qtot  2.750
   876        HB1     55      PHE     HA    876     0.090000     1.0080   ; qtot  2.840
   877        CT2     55      PHE     CB    877    -0.180000    12.0110   ; qtot  2.660
   878        HA2     55      PHE    HB1    878     0.090000     1.0080   ; qtot  2.750
   879        HA2     55      PHE    HB2    879     0.090000     1.0080   ; qtot  2.840
   880         CA     55      PHE     CG    880     0.000000    12.0110   ; qtot  2.840
   881         CA     55      PHE    CD1    881    -0.115000    12.0110   ; qtot  2.725
   882         HP     55      PHE    HD1    882     0.115000     1.0080   ; qtot  2.840
   883         CA     55      PHE    CE1    883    -0.115000    12.0110   ; qtot  2.725
   884         HP     55      PHE    HE1    884     0.115000     1.0080   ; qtot  2.840
   885         CA     55      PHE     CZ    885    -0.115000    12.0110   ; qtot  2.725
   886         HP     55      PHE     HZ    886     0.115000     1.0080   ; qtot  2.840
   887         CA     55      PHE    CD2    887    -0.115000    12.0110   ; qtot  2.725
   888         HP     55      PHE    HD2    888     0.115000     1.0080   ; qtot  2.840
   889         CA     55      PHE    CE2    889    -0.115000    12.0110   ; qtot  2.725
   890         HP     55      PHE    HE2    890     0.115000     1.0080   ; qtot  2.840
   891          C     55      PHE      C    891     0.510000    12.0110   ; qtot  3.350
   892          O     55      PHE      O    892    -0.510000    15.9994   ; qtot  2.840
   893        NH1     56      LEU      N    893    -0.470000    14.0070   ; qtot  2.370
   894          H     56      LEU     HN    894     0.310000     1.0080   ; qtot  2.680
   895        CT1     56      LEU     CA    895     0.070000    12.0110   ; qtot  2.750
   896        HB1     56      LEU     HA    896     0.090000     1.0080   ; qtot  2.840
   897        CT2     56      LEU     CB    897    -0.180000    12.0110   ; qtot  2.660
   898        HA2     56      LEU    HB1    898     0.090000     1.0080   ; qtot  2.750
   899        HA2     56      LEU    HB2    899     0.090000     1.0080   ; qtot  2.840
   900        CT1     56      LEU     CG    900    -0.090000    12.0110   ; qtot  2.750
   901        HA1     56      LEU     HG    901     0.090000     1.0080   ; qtot  2.840
   902        CT3     56      LEU    CD1    902    -0.270000    12.0110   ; qtot  2.570
   903        HA3     56      LEU   HD11    903     0.090000     1.0080   ; qtot  2.660
   904        HA3     56      LEU   HD12    904     0.090000     1.0080   ; qtot  2.750
   905        HA3     56      LEU   HD13    905     0.090000     1.0080   ; qtot  2.840
   906        CT3     56      LEU    CD2    906    -0.270000    12.0110   ; qtot  2.570
   907        HA3     56      LEU   HD21    907     0.090000     1.0080   ; qtot  2.660
   908        HA3     56      LEU   HD22    908     0.090000     1.0080   ; qtot  2.750
   909        HA3     56      LEU   HD23    909     0.090000     1.0080   ; qtot  2.840
   910          C     56      LEU      C    910     0.510000    12.0110   ; qtot  3.350
   911          O     56      LEU      O    911    -0.510000    15.9994   ; qtot  2.840
   912          N     57      PRO      N    912    -0.290000    14.0070   ; qtot  2.550
   913        CP3     57      PRO     CD    913     0.000000    12.0110   ; qtot  2.550
   914        HA2     57      PRO    HD1    914     0.090000     1.0080   ; qtot  2.640
   915        HA2     57      PRO    HD2    915     0.090000     1.0080   ; qtot  2.730
   916        CP1     57      PRO     CA    916     0.020000    12.0110   ; qtot  2.750
   917        HB1     57      PRO     HA    917     0.090000     1.0080   ; qtot  2.840
   918        CP2     57      PRO     CB    918    -0.180000    12.0110   ; qtot  2.660
   919        HA2     57      PRO    HB1    919     0.090000     1.0080   ; qtot  2.750
   920        HA2     57      PRO    HB2    920     0.090000     1.0080   ; qtot  2.840
   921        CP2     57      PRO     CG    921    -0.180000    12.0110   ; qtot  2.660
   922        HA2     57      PRO    HG1    922     0.090000     1.0080   ; qtot  2.750
   923        HA2     57      PRO    HG2    923     0.090000     1.0080   ; qtot  2.840
   924          C     57      PRO      C    924     0.510000    12.0110   ; qtot  3.350
   925          O     57      PRO      O    925    -0.510000    15.9994   ; qtot  2.840
   926        NH1     58      PHE      N    926    -0.470000    14.0070   ; qtot  2.370
   927          H     58      PHE     HN    927     0.310000     1.0080   ; qtot  2.680
   928        CT1     58      PHE     CA    928     0.070000    12.0110   ; qtot  2.750
   929        HB1     58      PHE     HA    929     0.090000     1.0080   ; qtot  2.840
   930        CT2     58      PHE     CB    930    -0.180000    12.0110   ; qtot  2.660
   931        HA2     58      PHE    HB1    931     0.090000     1.0080   ; qtot  2.750
   932        HA2     58      PHE    HB2    932     0.090000     1.0080   ; qtot  2.840
   933         CA     58      PHE     CG    933     0.000000    12.0110   ; qtot  2.840
   934         CA     58      PHE    CD1    934    -0.115000    12.0110   ; qtot  2.725
   935         HP     58      PHE    HD1    935     0.115000     1.0080   ; qtot  2.840
   936         CA     58      PHE    CE1    936    -0.115000    12.0110   ; qtot  2.725
   937         HP     58      PHE    HE1    937     0.115000     1.0080   ; qtot  2.840
   938         CA     58      PHE     CZ    938    -0.115000    12.0110   ; qtot  2.725
   939         HP     58      PHE     HZ    939     0.115000     1.0080   ; qtot  2.840
   940         CA     58      PHE    CD2    940    -0.115000    12.0110   ; qtot  2.725
   941         HP     58      PHE    HD2    941     0.115000     1.0080   ; qtot  2.840
   942         CA     58      PHE    CE2    942    -0.115000    12.0110   ; qtot  2.725
   943         HP     58      PHE    HE2    943     0.115000     1.0080   ; qtot  2.840
   944          C     58      PHE      C    944     0.510000    12.0110   ; qtot  3.350
   945          O     58      PHE      O    945    -0.510000    15.9994   ; qtot  2.840
   946        NH1     59      PHE      N    946    -0.470000    14.0070   ; qtot  2.370
   947          H     59      PHE     HN    947     0.310000     1.0080   ; qtot  2.680
   948        CT1     59      PHE     CA    948     0.070000    12.0110   ; qtot  2.750
   949        HB1     59      PHE     HA    949     0.090000     1.0080   ; qtot  2.840
   950        CT2     59      PHE     CB    950    -0.180000    12.0110   ; qtot  2.660
   951        HA2     59      PHE    HB1    951     0.090000     1.0080   ; qtot  2.750
   952        HA2     59      PHE    HB2    952     0.090000     1.0080   ; qtot  2.840
   953         CA     59      PHE     CG    953     0.000000    12.0110   ; qtot  2.840
   954         CA     59      PHE    CD1    954    -0.115000    12.0110   ; qtot  2.725
   955         HP     59      PHE    HD1    955     0.115000     1.0080   ; qtot  2.840
   956         CA     59      PHE    CE1    956    -0.115000    12.0110   ; qtot  2.725
   957         HP     59      PHE    HE1    957     0.115000     1.0080   ; qtot  2.840
   958         CA     59      PHE     CZ    958    -0.115000    12.0110   ; qtot  2.725
   959         HP     59      PHE     HZ    959     0.115000     1.0080   ; qtot  2.840
   960         CA     59      PHE    CD2    960    -0.115000    12.0110   ; qtot  2.725
   961         HP     59      PHE    HD2    961     0.115000     1.0080   ; qtot  2.840
   962         CA     59      PHE    CE2    962    -0.115000    12.0110   ; qtot  2.725
   963         HP     59      PHE    HE2    963     0.115000     1.0080   ; qtot  2.840
   964          C     59      PHE      C    964     0.510000    12.0110   ; qtot  3.350
   965          O     59      PHE      O    965    -0.510000    15.9994   ; qtot  2.840
   966        NH1     60      SER      N    966    -0.470000    14.0070   ; qtot  2.370
   967          H     60      SER     HN    967     0.310000     1.0080   ; qtot  2.680
   968        CT1     60      SER     CA    968     0.070000    12.0110   ; qtot  2.750
   969        HB1     60      SER     HA    969     0.090000     1.0080   ; qtot  2.840
   970        CT2     60      SER     CB    970     0.050000    12.0110   ; qtot  2.890
   971        HA2     60      SER    HB1    971     0.090000     1.0080   ; qtot  2.980
   972        HA2     60      SER    HB2    972     0.090000     1.0080   ; qtot  3.070
   973        OH1     60      SER     OG    973    -0.660000    15.9994   ; qtot  2.410
   974          H     60      SER    HG1    974     0.430000     1.0080   ; qtot  2.840
   975          C     60      SER      C    975     0.510000    12.0110   ; qtot  3.350
   976          O     60      SER      O    976    -0.510000    15.9994   ; qtot  2.840
   977        NH1     61      ASN      N    977    -0.470000    14.0070   ; qtot  2.370
   978          H     61      ASN     HN    978     0.310000     1.0080   ; qtot  2.680
   979        CT1     61      ASN     CA    979     0.070000    12.0110   ; qtot  2.750
   980        HB1     61      ASN     HA    980     0.090000     1.0080   ; qtot  2.840
   981      CC321     61      ASN     CB    981    -0.180000    12.0110   ; qtot  2.660
   982       HCA2     61      ASN    HB1    982     0.090000     1.0080   ; qtot  2.750
   983       HCA2     61      ASN    HB2    983     0.090000     1.0080   ; qtot  2.840
   984      CC2O1     61      ASN     CG    984     0.510000    12.0110   ; qtot  3.350
   985      OC2D1     61      ASN    OD1    985    -0.510000    15.9994   ; qtot  2.840
   986      NC2D1     61      ASN    ND2    986    -0.470000    14.0070   ; qtot  2.370
   987       HCP1     61      ASN   HD22    987     0.310000     1.0080   ; qtot  2.680
   988          C     61      ASN      C    988     0.510000    12.0110   ; qtot  3.190
   989          O     61      ASN      O    989    -0.510000    15.9994   ; qtot  2.680
   990        NH1     62      VAL      N    990    -0.470000    14.0070   ; qtot  2.210
   991          H     62      VAL     HN    991     0.310000     1.0080   ; qtot  2.520
   992        CT1     62      VAL     CA    992     0.070000    12.0110   ; qtot  2.590
   993        HB1     62      VAL     HA    993     0.090000     1.0080   ; qtot  2.680
   994        CT1     62      VAL     CB    994    -0.090000    12.0110   ; qtot  2.590
   995        HA1     62      VAL     HB    995     0.090000     1.0080   ; qtot  2.680
   996        CT3     62      VAL    CG1    996    -0.270000    12.0110   ; qtot  2.410
   997        HA3     62      VAL   HG11    997     0.090000     1.0080   ; qtot  2.500
   998        HA3     62      VAL   HG12    998     0.090000     1.0080   ; qtot  2.590
   999        HA3     62      VAL   HG13    999     0.090000     1.0080   ; qtot  2.680
  1000        CT3     62      VAL    CG2   1000    -0.270000    12.0110   ; qtot  2.410
  1001        HA3     62      VAL   HG21   1001     0.090000     1.0080   ; qtot  2.500
  1002        HA3     62      VAL   HG22   1002     0.090000     1.0080   ; qtot  2.590
  1003        HA3     62      VAL   HG23   1003     0.090000     1.0080   ; qtot  2.680
  1004          C     62      VAL      C   1004     0.510000    12.0110   ; qtot  3.190
  1005          O     62      VAL      O   1005    -0.510000    15.9994   ; qtot  2.680
  1006        NH1     63      THR      N   1006    -0.470000    14.0070   ; qtot  2.210
  1007          H     63      THR     HN   1007     0.310000     1.0080   ; qtot  2.520
  1008        CT1     63      THR     CA   1008     0.070000    12.0110   ; qtot  2.590
  1009        HB1     63      THR     HA   1009     0.090000     1.0080   ; qtot  2.680
  1010        CT1     63      THR     CB   1010     0.140000    12.0110   ; qtot  2.820
  1011        HA1     63      THR     HB   1011     0.090000     1.0080   ; qtot  2.910
  1012        OH1     63      THR    OG1   1012    -0.660000    15.9994   ; qtot  2.250
  1013          H     63      THR    HG1   1013     0.430000     1.0080   ; qtot  2.680
  1014        CT3     63      THR    CG2   1014    -0.270000    12.0110   ; qtot  2.410
  1015        HA3     63      THR   HG21   1015     0.090000     1.0080   ; qtot  2.500
  1016        HA3     63      THR   HG22   1016     0.090000     1.0080   ; qtot  2.590
  1017        HA3     63      THR   HG23   1017     0.090000     1.0080   ; qtot  2.680
  1018          C     63      THR      C   1018     0.510000    12.0110   ; qtot  3.190
  1019          O     63      THR      O   1019    -0.510000    15.9994   ; qtot  2.680
  1020        NH1     64      TRP      N   1020    -0.470000    14.0070   ; qtot  2.210
  1021          H     64      TRP     HN   1021     0.310000     1.0080   ; qtot  2.520
  1022        CT1     64      TRP     CA   1022     0.070000    12.0110   ; qtot  2.590
  1023        HB1     64      TRP     HA   1023     0.090000     1.0080   ; qtot  2.680
  1024        CT2     64      TRP     CB   1024    -0.180000    12.0110   ; qtot  2.500
  1025        HA2     64      TRP    HB1   1025     0.090000     1.0080   ; qtot  2.590
  1026        HA2     64      TRP    HB2   1026     0.090000     1.0080   ; qtot  2.680
  1027         CY     64      TRP     CG   1027    -0.030000    12.0110   ; qtot  2.650
  1028         CA     64      TRP    CD1   1028    -0.150000    12.0110   ; qtot  2.500
  1029         HP     64      TRP    HD1   1029     0.220000     1.0080   ; qtot  2.720
  1030         NY     64      TRP    NE1   1030    -0.510000    14.0070   ; qtot  2.210
  1031          H     64      TRP    HE1   1031     0.370000     1.0080   ; qtot  2.580
  1032        CPT     64      TRP    CE2   1032     0.240000    12.0110   ; qtot  2.820
  1033        CPT     64      TRP    CD2   1033     0.110000    12.0110   ; qtot  2.930
  1034        CAI     64      TRP    CE3   1034    -0.250000    12.0110   ; qtot  2.680
  1035         HP     64      TRP    HE3   1035     0.170000     1.0080   ; qtot  2.850
  1036         CA     64      TRP    CZ3   1036    -0.200000    12.0110   ; qtot  2.650
  1037         HP     64      TRP    HZ3   1037     0.140000     1.0080   ; qtot  2.790
  1038        CAI     64      TRP    CZ2   1038    -0.270000    12.0110   ; qtot  2.520
  1039         HP     64      TRP    HZ2   1039     0.160000     1.0080   ; qtot  2.680
  1040         CA     64      TRP    CH2   1040    -0.140000    12.0110   ; qtot  2.540
  1041         HP     64      TRP    HH2   1041     0.140000     1.0080   ; qtot  2.680
  1042          C     64      TRP      C   1042     0.510000    12.0110   ; qtot  3.190
  1043          O     64      TRP      O   1043    -0.510000    15.9994   ; qtot  2.680
  1044        NH1     65      PHE      N   1044    -0.470000    14.0070   ; qtot  2.210
  1045          H     65      PHE     HN   1045     0.310000     1.0080   ; qtot  2.520
  1046        CT1     65      PHE     CA   1046     0.070000    12.0110   ; qtot  2.590
  1047        HB1     65      PHE     HA   1047     0.090000     1.0080   ; qtot  2.680
  1048        CT2     65      PHE     CB   1048    -0.180000    12.0110   ; qtot  2.500
  1049        HA2     65      PHE    HB1   1049     0.090000     1.0080   ; qtot  2.590
  1050        HA2     65      PHE    HB2   1050     0.090000     1.0080   ; qtot  2.680
  1051         CA     65      PHE     CG   1051     0.000000    12.0110   ; qtot  2.680
  1052         CA     65      PHE    CD1   1052    -0.115000    12.0110   ; qtot  2.565
  1053         HP     65      PHE    HD1   1053     0.115000     1.0080   ; qtot  2.680
  1054         CA     65      PHE    CE1   1054    -0.115000    12.0110   ; qtot  2.565
  1055         HP     65      PHE    HE1   1055     0.115000     1.0080   ; qtot  2.680
  1056         CA     65      PHE     CZ   1056    -0.115000    12.0110   ; qtot  2.565
  1057         HP     65      PHE     HZ   1057     0.115000     1.0080   ; qtot  2.680
  1058         CA     65      PHE    CD2   1058    -0.115000    12.0110   ; qtot  2.565
  1059         HP     65      PHE    HD2   1059     0.115000     1.0080   ; qtot  2.680
  1060         CA     65      PHE    CE2   1060    -0.115000    12.0110   ; qtot  2.565
  1061         HP     65      PHE    HE2   1061     0.115000     1.0080   ; qtot  2.680
  1062          C     65      PHE      C   1062     0.510000    12.0110   ; qtot  3.190
  1063          O     65      PHE      O   1063    -0.510000    15.9994   ; qtot  2.680
  1064        NH1     66      HSD      N   1064    -0.470000    14.0070   ; qtot  2.210
  1065          H     66      HSD     HN   1065     0.310000     1.0080   ; qtot  2.520
  1066        CT1     66      HSD     CA   1066     0.070000    12.0110   ; qtot  2.590
  1067        HB1     66      HSD     HA   1067     0.090000     1.0080   ; qtot  2.680
  1068        CT2     66      HSD     CB   1068    -0.090000    12.0110   ; qtot  2.590
  1069        HA2     66      HSD    HB1   1069     0.090000     1.0080   ; qtot  2.680
  1070        HA2     66      HSD    HB2   1070     0.090000     1.0080   ; qtot  2.770
  1071        NR1     66      HSD    ND1   1071    -0.360000    14.0070   ; qtot  2.410
  1072          H     66      HSD    HD1   1072     0.320000     1.0080   ; qtot  2.730
  1073       CPH1     66      HSD     CG   1073    -0.050000    12.0110   ; qtot  2.680
  1074       CPH2     66      HSD    CE1   1074     0.250000    12.0110   ; qtot  2.930
  1075        HR1     66      HSD    HE1   1075     0.130000     1.0080   ; qtot  3.060
  1076        NR2     66      HSD    NE2   1076    -0.700000    14.0070   ; qtot  2.360
  1077       CPH1     66      HSD    CD2   1077     0.220000    12.0110   ; qtot  2.580
  1078        HR3     66      HSD    HD2   1078     0.100000     1.0080   ; qtot  2.680
  1079          C     66      HSD      C   1079     0.510000    12.0110   ; qtot  3.190
  1080          O     66      HSD      O   1080    -0.510000    15.9994   ; qtot  2.680
  1081        NH1     67      ALA      N   1081    -0.470000    14.0070   ; qtot  2.210
  1082          H     67      ALA     HN   1082     0.310000     1.0080   ; qtot  2.520
  1083        CT1     67      ALA     CA   1083     0.070000    12.0110   ; qtot  2.590
  1084        HB1     67      ALA     HA   1084     0.090000     1.0080   ; qtot  2.680
  1085        CT3     67      ALA     CB   1085    -0.270000    12.0110   ; qtot  2.410
  1086        HA3     67      ALA    HB1   1086     0.090000     1.0080   ; qtot  2.500
  1087        HA3     67      ALA    HB2   1087     0.090000     1.0080   ; qtot  2.590
  1088        HA3     67      ALA    HB3   1088     0.090000     1.0080   ; qtot  2.680
  1089          C     67      ALA      C   1089     0.510000    12.0110   ; qtot  3.190
  1090          O     67      ALA      O   1090    -0.510000    15.9994   ; qtot  2.680
  1091        NH1     68      ILE      N   1091    -0.470000    14.0070   ; qtot  2.210
  1092          H     68      ILE     HN   1092     0.310000     1.0080   ; qtot  2.520
  1093        CT1     68      ILE     CA   1093     0.070000    12.0110   ; qtot  2.590
  1094        HB1     68      ILE     HA   1094     0.090000     1.0080   ; qtot  2.680
  1095        CT1     68      ILE     CB   1095    -0.090000    12.0110   ; qtot  2.590
  1096        HA1     68      ILE     HB   1096     0.090000     1.0080   ; qtot  2.680
  1097        CT3     68      ILE    CG2   1097    -0.270000    12.0110   ; qtot  2.410
  1098        HA3     68      ILE   HG21   1098     0.090000     1.0080   ; qtot  2.500
  1099        HA3     68      ILE   HG22   1099     0.090000     1.0080   ; qtot  2.590
  1100        HA3     68      ILE   HG23   1100     0.090000     1.0080   ; qtot  2.680
  1101        CT2     68      ILE    CG1   1101    -0.180000    12.0110   ; qtot  2.500
  1102        HA2     68      ILE   HG11   1102     0.090000     1.0080   ; qtot  2.590
  1103        HA2     68      ILE   HG12   1103     0.090000     1.0080   ; qtot  2.680
  1104        CT3     68      ILE     CD   1104    -0.270000    12.0110   ; qtot  2.410
  1105        HA3     68      ILE    HD1   1105     0.090000     1.0080   ; qtot  2.500
  1106        HA3     68      ILE    HD2   1106     0.090000     1.0080   ; qtot  2.590
  1107        HA3     68      ILE    HD3   1107     0.090000     1.0080   ; qtot  2.680
  1108          C     68      ILE      C   1108     0.510000    12.0110   ; qtot  3.190
  1109          O     68      ILE      O   1109    -0.510000    15.9994   ; qtot  2.680
  1110        NH1     69      HSD      N   1110    -0.470000    14.0070   ; qtot  2.210
  1111          H     69      HSD     HN   1111     0.310000     1.0080   ; qtot  2.520
  1112        CT1     69      HSD     CA   1112     0.070000    12.0110   ; qtot  2.590
  1113        HB1     69      HSD     HA   1113     0.090000     1.0080   ; qtot  2.680
  1114        CT2     69      HSD     CB   1114    -0.090000    12.0110   ; qtot  2.590
  1115        HA2     69      HSD    HB1   1115     0.090000     1.0080   ; qtot  2.680
  1116        HA2     69      HSD    HB2   1116     0.090000     1.0080   ; qtot  2.770
  1117        NR1     69      HSD    ND1   1117    -0.360000    14.0070   ; qtot  2.410
  1118          H     69      HSD    HD1   1118     0.320000     1.0080   ; qtot  2.730
  1119       CPH1     69      HSD     CG   1119    -0.050000    12.0110   ; qtot  2.680
  1120       CPH2     69      HSD    CE1   1120     0.250000    12.0110   ; qtot  2.930
  1121        HR1     69      HSD    HE1   1121     0.130000     1.0080   ; qtot  3.060
  1122        NR2     69      HSD    NE2   1122    -0.700000    14.0070   ; qtot  2.360
  1123       CPH1     69      HSD    CD2   1123     0.220000    12.0110   ; qtot  2.580
  1124        HR3     69      HSD    HD2   1124     0.100000     1.0080   ; qtot  2.680
  1125          C     69      HSD      C   1125     0.510000    12.0110   ; qtot  3.190
  1126          O     69      HSD      O   1126    -0.510000    15.9994   ; qtot  2.680
  1127        NH1     70      VAL      N   1127    -0.470000    14.0070   ; qtot  2.210
  1128          H     70      VAL     HN   1128     0.310000     1.0080   ; qtot  2.520
  1129        CT1     70      VAL     CA   1129     0.070000    12.0110   ; qtot  2.590
  1130        HB1     70      VAL     HA   1130     0.090000     1.0080   ; qtot  2.680
  1131        CT1     70      VAL     CB   1131    -0.090000    12.0110   ; qtot  2.590
  1132        HA1     70      VAL     HB   1132     0.090000     1.0080   ; qtot  2.680
  1133        CT3     70      VAL    CG1   1133    -0.270000    12.0110   ; qtot  2.410
  1134        HA3     70      VAL   HG11   1134     0.090000     1.0080   ; qtot  2.500
  1135        HA3     70      VAL   HG12   1135     0.090000     1.0080   ; qtot  2.590
  1136        HA3     70      VAL   HG13   1136     0.090000     1.0080   ; qtot  2.680
  1137        CT3     70      VAL    CG2   1137    -0.270000    12.0110   ; qtot  2.410
  1138        HA3     70      VAL   HG21   1138     0.090000     1.0080   ; qtot  2.500
  1139        HA3     70      VAL   HG22   1139     0.090000     1.0080   ; qtot  2.590
  1140        HA3     70      VAL   HG23   1140     0.090000     1.0080   ; qtot  2.680
  1141          C     70      VAL      C   1141     0.510000    12.0110   ; qtot  3.190
  1142          O     70      VAL      O   1142    -0.510000    15.9994   ; qtot  2.680
  1143        NH1     71      SER      N   1143    -0.470000    14.0070   ; qtot  2.210
  1144          H     71      SER     HN   1144     0.310000     1.0080   ; qtot  2.520
  1145        CT1     71      SER     CA   1145     0.070000    12.0110   ; qtot  2.590
  1146        HB1     71      SER     HA   1146     0.090000     1.0080   ; qtot  2.680
  1147        CT2     71      SER     CB   1147     0.050000    12.0110   ; qtot  2.730
  1148        HA2     71      SER    HB1   1148     0.090000     1.0080   ; qtot  2.820
  1149        HA2     71      SER    HB2   1149     0.090000     1.0080   ; qtot  2.910
  1150        OH1     71      SER     OG   1150    -0.660000    15.9994   ; qtot  2.250
  1151          H     71      SER    HG1   1151     0.430000     1.0080   ; qtot  2.680
  1152          C     71      SER      C   1152     0.510000    12.0110   ; qtot  3.190
  1153          O     71      SER      O   1153    -0.510000    15.9994   ; qtot  2.680
  1154        NH1     72      GLY      N   1154    -0.470000    14.0070   ; qtot  2.210
  1155          H     72      GLY     HN   1155     0.310000     1.0080   ; qtot  2.520
  1156        CT2     72      GLY     CA   1156    -0.020000    12.0110   ; qtot  2.500
  1157        HB2     72      GLY    HA1   1157     0.090000     1.0080   ; qtot  2.590
  1158        HB2     72      GLY    HA2   1158     0.090000     1.0080   ; qtot  2.680
  1159          C     72      GLY      C   1159     0.510000    12.0110   ; qtot  3.190
  1160          O     72      GLY      O   1160    -0.510000    15.9994   ; qtot  2.680
  1161        NH1     73      THR      N   1161    -0.470000    14.0070   ; qtot  2.210
  1162          H     73      THR     HN   1162     0.310000     1.0080   ; qtot  2.520
  1163        CT1     73      THR     CA   1163     0.070000    12.0110   ; qtot  2.590
  1164        HB1     73      THR     HA   1164     0.090000     1.0080   ; qtot  2.680
  1165        CT1     73      THR     CB   1165     0.140000    12.0110   ; qtot  2.820
  1166        HA1     73      THR     HB   1166     0.090000     1.0080   ; qtot  2.910
  1167        OH1     73      THR    OG1   1167    -0.660000    15.9994   ; qtot  2.250
  1168          H     73      THR    HG1   1168     0.430000     1.0080   ; qtot  2.680
  1169        CT3     73      THR    CG2   1169    -0.270000    12.0110   ; qtot  2.410
  1170        HA3     73      THR   HG21   1170     0.090000     1.0080   ; qtot  2.500
  1171        HA3     73      THR   HG22   1171     0.090000     1.0080   ; qtot  2.590
  1172        HA3     73      THR   HG23   1172     0.090000     1.0080   ; qtot  2.680
  1173          C     73      THR      C   1173     0.510000    12.0110   ; qtot  3.190
  1174          O     73      THR      O   1174    -0.510000    15.9994   ; qtot  2.680
  1175        NH1     74      ASN      N   1175    -0.470000    14.0070   ; qtot  2.210
  1176          H     74      ASN     HN   1176     0.310000     1.0080   ; qtot  2.520
  1177        CT1     74      ASN     CA   1177     0.070000    12.0110   ; qtot  2.590
  1178        HB1     74      ASN     HA   1178     0.090000     1.0080   ; qtot  2.680
  1179      CC321     74      ASN     CB   1179    -0.180000    12.0110   ; qtot  2.500
  1180       HCA2     74      ASN    HB1   1180     0.090000     1.0080   ; qtot  2.590
  1181       HCA2     74      ASN    HB2   1181     0.090000     1.0080   ; qtot  2.680
  1182      CC2O1     74      ASN     CG   1182     0.510000    12.0110   ; qtot  3.190
  1183      OC2D1     74      ASN    OD1   1183    -0.510000    15.9994   ; qtot  2.680
  1184      NC2D1     74      ASN    ND2   1184    -0.470000    14.0070   ; qtot  2.210
  1185       HCP1     74      ASN   HD22   1185     0.310000     1.0080   ; qtot  2.520
  1186          C     74      ASN      C   1186     0.510000    12.0110   ; qtot  3.030
  1187          O     74      ASN      O   1187    -0.510000    15.9994   ; qtot  2.520
  1188        NH1     75      GLY      N   1188    -0.470000    14.0070   ; qtot  2.050
  1189          H     75      GLY     HN   1189     0.310000     1.0080   ; qtot  2.360
  1190        CT2     75      GLY     CA   1190    -0.020000    12.0110   ; qtot  2.340
  1191        HB2     75      GLY    HA1   1191     0.090000     1.0080   ; qtot  2.430
  1192        HB2     75      GLY    HA2   1192     0.090000     1.0080   ; qtot  2.520
  1193          C     75      GLY      C   1193     0.510000    12.0110   ; qtot  3.030
  1194          O     75      GLY      O   1194    -0.510000    15.9994   ; qtot  2.520
  1195        NH1     76      THR      N   1195    -0.470000    14.0070   ; qtot  2.050
  1196          H     76      THR     HN   1196     0.310000     1.0080   ; qtot  2.360
  1197        CT1     76      THR     CA   1197     0.070000    12.0110   ; qtot  2.430
  1198        HB1     76      THR     HA   1198     0.090000     1.0080   ; qtot  2.520
  1199        CT1     76      THR     CB   1199     0.140000    12.0110   ; qtot  2.660
  1200        HA1     76      THR     HB   1200     0.090000     1.0080   ; qtot  2.750
  1201        OH1     76      THR    OG1   1201    -0.660000    15.9994   ; qtot  2.090
  1202          H     76      THR    HG1   1202     0.430000     1.0080   ; qtot  2.520
  1203        CT3     76      THR    CG2   1203    -0.270000    12.0110   ; qtot  2.250
  1204        HA3     76      THR   HG21   1204     0.090000     1.0080   ; qtot  2.340
  1205        HA3     76      THR   HG22   1205     0.090000     1.0080   ; qtot  2.430
  1206        HA3     76      THR   HG23   1206     0.090000     1.0080   ; qtot  2.520
  1207          C     76      THR      C   1207     0.510000    12.0110   ; qtot  3.030
  1208          O     76      THR      O   1208    -0.510000    15.9994   ; qtot  2.520
  1209        NH1     77      LYS      N   1209    -0.470000    14.0070   ; qtot  2.050
  1210          H     77      LYS     HN   1210     0.310000     1.0080   ; qtot  2.360
  1211        CT1     77      LYS     CA   1211     0.070000    12.0110   ; qtot  2.430
  1212        HB1     77      LYS     HA   1212     0.090000     1.0080   ; qtot  2.520
  1213        CT2     77      LYS     CB   1213    -0.180000    12.0110   ; qtot  2.340
  1214        HA2     77      LYS    HB1   1214     0.090000     1.0080   ; qtot  2.430
  1215        HA2     77      LYS    HB2   1215     0.090000     1.0080   ; qtot  2.520
  1216        CT2     77      LYS     CG   1216    -0.180000    12.0110   ; qtot  2.340
  1217        HA2     77      LYS    HG1   1217     0.090000     1.0080   ; qtot  2.430
  1218        HA2     77      LYS    HG2   1218     0.090000     1.0080   ; qtot  2.520
  1219        CT2     77      LYS     CD   1219    -0.180000    12.0110   ; qtot  2.340
  1220        HA2     77      LYS    HD1   1220     0.090000     1.0080   ; qtot  2.430
  1221        HA2     77      LYS    HD2   1221     0.090000     1.0080   ; qtot  2.520
  1222        CT2     77      LYS     CE   1222     0.210000    12.0110   ; qtot  2.730
  1223        HA2     77      LYS    HE1   1223     0.050000     1.0080   ; qtot  2.780
  1224        HA2     77      LYS    HE2   1224     0.050000     1.0080   ; qtot  2.830
  1225        NH3     77      LYS     NZ   1225    -0.300000    14.0070   ; qtot  2.530
  1226         HC     77      LYS    HZ1   1226     0.330000     1.0080   ; qtot  2.860
  1227         HC     77      LYS    HZ2   1227     0.330000     1.0080   ; qtot  3.190
  1228         HC     77      LYS    HZ3   1228     0.330000     1.0080   ; qtot  3.520
  1229          C     77      LYS      C   1229     0.510000    12.0110   ; qtot  4.030
  1230          O     77      LYS      O   1230    -0.510000    15.9994   ; qtot  3.520
  1231        NH1     78      ARG      N   1231    -0.470000    14.0070   ; qtot  3.050
  1232          H     78      ARG     HN   1232     0.310000     1.0080   ; qtot  3.360
  1233        CT1     78      ARG     CA   1233     0.070000    12.0110   ; qtot  3.430
  1234        HB1     78      ARG     HA   1234     0.090000     1.0080   ; qtot  3.520
  1235        CT2     78      ARG     CB   1235    -0.180000    12.0110   ; qtot  3.340
  1236        HA2     78      ARG    HB1   1236     0.090000     1.0080   ; qtot  3.430
  1237        HA2     78      ARG    HB2   1237     0.090000     1.0080   ; qtot  3.520
  1238        CT2     78      ARG     CG   1238    -0.180000    12.0110   ; qtot  3.340
  1239        HA2     78      ARG    HG1   1239     0.090000     1.0080   ; qtot  3.430
  1240        HA2     78      ARG    HG2   1240     0.090000     1.0080   ; qtot  3.520
  1241        CT2     78      ARG     CD   1241     0.200000    12.0110   ; qtot  3.720
  1242        HA2     78      ARG    HD1   1242     0.090000     1.0080   ; qtot  3.810
  1243        HA2     78      ARG    HD2   1243     0.090000     1.0080   ; qtot  3.900
  1244        NC2     78      ARG     NE   1244    -0.700000    14.0070   ; qtot  3.200
  1245         HC     78      ARG     HE   1245     0.440000     1.0080   ; qtot  3.640
  1246          C     78      ARG     CZ   1246     0.640000    12.0110   ; qtot  4.280
  1247        NC2     78      ARG    NH1   1247    -0.800000    14.0070   ; qtot  3.480
  1248         HC     78      ARG   HH11   1248     0.460000     1.0080   ; qtot  3.940
  1249         HC     78      ARG   HH12   1249     0.460000     1.0080   ; qtot  4.400
  1250        NC2     78      ARG    NH2   1250    -0.800000    14.0070   ; qtot  3.600
  1251         HC     78      ARG   HH21   1251     0.460000     1.0080   ; qtot  4.060
  1252         HC     78      ARG   HH22   1252     0.460000     1.0080   ; qtot  4.520
  1253          C     78      ARG      C   1253     0.510000    12.0110   ; qtot  5.030
  1254          O     78      ARG      O   1254    -0.510000    15.9994   ; qtot  4.520
  1255        NH1     79      PHE      N   1255    -0.470000    14.0070   ; qtot  4.050
  1256          H     79      PHE     HN   1256     0.310000     1.0080   ; qtot  4.360
  1257        CT1     79      PHE     CA   1257     0.070000    12.0110   ; qtot  4.430
  1258        HB1     79      PHE     HA   1258     0.090000     1.0080   ; qtot  4.520
  1259        CT2     79      PHE     CB   1259    -0.180000    12.0110   ; qtot  4.340
  1260        HA2     79      PHE    HB1   1260     0.090000     1.0080   ; qtot  4.430
  1261        HA2     79      PHE    HB2   1261     0.090000     1.0080   ; qtot  4.520
  1262         CA     79      PHE     CG   1262     0.000000    12.0110   ; qtot  4.520
  1263         CA     79      PHE    CD1   1263    -0.115000    12.0110   ; qtot  4.405
  1264         HP     79      PHE    HD1   1264     0.115000     1.0080   ; qtot  4.520
  1265         CA     79      PHE    CE1   1265    -0.115000    12.0110   ; qtot  4.405
  1266         HP     79      PHE    HE1   1266     0.115000     1.0080   ; qtot  4.520
  1267         CA     79      PHE     CZ   1267    -0.115000    12.0110   ; qtot  4.405
  1268         HP     79      PHE     HZ   1268     0.115000     1.0080   ; qtot  4.520
  1269         CA     79      PHE    CD2   1269    -0.115000    12.0110   ; qtot  4.405
  1270         HP     79      PHE    HD2   1270     0.115000     1.0080   ; qtot  4.520
  1271         CA     79      PHE    CE2   1271    -0.115000    12.0110   ; qtot  4.405
  1272         HP     79      PHE    HE2   1272     0.115000     1.0080   ; qtot  4.520
  1273          C     79      PHE      C   1273     0.510000    12.0110   ; qtot  5.030
  1274          O     79      PHE      O   1274    -0.510000    15.9994   ; qtot  4.520
  1275        NH1     80      ASP      N   1275    -0.470000    14.0070   ; qtot  4.050
  1276          H     80      ASP     HN   1276     0.310000     1.0080   ; qtot  4.360
  1277        CT1     80      ASP     CA   1277     0.070000    12.0110   ; qtot  4.430
  1278        HB1     80      ASP     HA   1278     0.090000     1.0080   ; qtot  4.520
  1279       CT2A     80      ASP     CB   1279    -0.280000    12.0110   ; qtot  4.240
  1280        HA2     80      ASP    HB1   1280     0.090000     1.0080   ; qtot  4.330
  1281        HA2     80      ASP    HB2   1281     0.090000     1.0080   ; qtot  4.420
  1282         CC     80      ASP     CG   1282     0.620000    12.0110   ; qtot  5.040
  1283         OC     80      ASP    OD1   1283    -0.760000    15.9994   ; qtot  4.280
  1284         OC     80      ASP    OD2   1284    -0.760000    15.9994   ; qtot  3.520
  1285          C     80      ASP      C   1285     0.510000    12.0110   ; qtot  4.030
  1286          O     80      ASP      O   1286    -0.510000    15.9994   ; qtot  3.520
  1287        NH1     81      ASN      N   1287    -0.470000    14.0070   ; qtot  3.050
  1288          H     81      ASN     HN   1288     0.310000     1.0080   ; qtot  3.360
  1289        CT1     81      ASN     CA   1289     0.070000    12.0110   ; qtot  3.430
  1290        HB1     81      ASN     HA   1290     0.090000     1.0080   ; qtot  3.520
  1291        CT2     81      ASN     CB   1291    -0.180000    12.0110   ; qtot  3.340
  1292        HA2     81      ASN    HB1   1292     0.090000     1.0080   ; qtot  3.430
  1293        HA2     81      ASN    HB2   1293     0.090000     1.0080   ; qtot  3.520
  1294         CC     81      ASN     CG   1294     0.550000    12.0110   ; qtot  4.070
  1295          O     81      ASN    OD1   1295    -0.550000    15.9994   ; qtot  3.520
  1296        NH2     81      ASN    ND2   1296    -0.620000    14.0070   ; qtot  2.900
  1297          H     81      ASN   HD21   1297     0.320000     1.0080   ; qtot  3.220
  1298          H     81      ASN   HD22   1298     0.300000     1.0080   ; qtot  3.520
  1299          C     81      ASN      C   1299     0.510000    12.0110   ; qtot  4.030
  1300          O     81      ASN      O   1300    -0.510000    15.9994   ; qtot  3.520
  1301          N     82      PRO      N   1301    -0.290000    14.0070   ; qtot  3.230
  1302        CP3     82      PRO     CD   1302     0.000000    12.0110   ; qtot  3.230
  1303        HA2     82      PRO    HD1   1303     0.090000     1.0080   ; qtot  3.320
  1304        HA2     82      PRO    HD2   1304     0.090000     1.0080   ; qtot  3.410
  1305        CP1     82      PRO     CA   1305     0.020000    12.0110   ; qtot  3.430
  1306        HB1     82      PRO     HA   1306     0.090000     1.0080   ; qtot  3.520
  1307        CP2     82      PRO     CB   1307    -0.180000    12.0110   ; qtot  3.340
  1308        HA2     82      PRO    HB1   1308     0.090000     1.0080   ; qtot  3.430
  1309        HA2     82      PRO    HB2   1309     0.090000     1.0080   ; qtot  3.520
  1310        CP2     82      PRO     CG   1310    -0.180000    12.0110   ; qtot  3.340
  1311        HA2     82      PRO    HG1   1311     0.090000     1.0080   ; qtot  3.430
  1312        HA2     82      PRO    HG2   1312     0.090000     1.0080   ; qtot  3.520
  1313          C     82      PRO      C   1313     0.510000    12.0110   ; qtot  4.030
  1314          O     82      PRO      O   1314    -0.510000    15.9994   ; qtot  3.520
  1315        NH1     83      VAL      N   1315    -0.470000    14.0070   ; qtot  3.050
  1316          H     83      VAL     HN   1316     0.310000     1.0080   ; qtot  3.360
  1317        CT1     83      VAL     CA   1317     0.070000    12.0110   ; qtot  3.430
  1318        HB1     83      VAL     HA   1318     0.090000     1.0080   ; qtot  3.520
  1319        CT1     83      VAL     CB   1319    -0.090000    12.0110   ; qtot  3.430
  1320        HA1     83      VAL     HB   1320     0.090000     1.0080   ; qtot  3.520
  1321        CT3     83      VAL    CG1   1321    -0.270000    12.0110   ; qtot  3.250
  1322        HA3     83      VAL   HG11   1322     0.090000     1.0080   ; qtot  3.340
  1323        HA3     83      VAL   HG12   1323     0.090000     1.0080   ; qtot  3.430
  1324        HA3     83      VAL   HG13   1324     0.090000     1.0080   ; qtot  3.520
  1325        CT3     83      VAL    CG2   1325    -0.270000    12.0110   ; qtot  3.250
  1326        HA3     83      VAL   HG21   1326     0.090000     1.0080   ; qtot  3.340
  1327        HA3     83      VAL   HG22   1327     0.090000     1.0080   ; qtot  3.430
  1328        HA3     83      VAL   HG23   1328     0.090000     1.0080   ; qtot  3.520
  1329          C     83      VAL      C   1329     0.510000    12.0110   ; qtot  4.030
  1330          O     83      VAL      O   1330    -0.510000    15.9994   ; qtot  3.520
  1331        NH1     84      LEU      N   1331    -0.470000    14.0070   ; qtot  3.050
  1332          H     84      LEU     HN   1332     0.310000     1.0080   ; qtot  3.360
  1333        CT1     84      LEU     CA   1333     0.070000    12.0110   ; qtot  3.430
  1334        HB1     84      LEU     HA   1334     0.090000     1.0080   ; qtot  3.520
  1335        CT2     84      LEU     CB   1335    -0.180000    12.0110   ; qtot  3.340
  1336        HA2     84      LEU    HB1   1336     0.090000     1.0080   ; qtot  3.430
  1337        HA2     84      LEU    HB2   1337     0.090000     1.0080   ; qtot  3.520
  1338        CT1     84      LEU     CG   1338    -0.090000    12.0110   ; qtot  3.430
  1339        HA1     84      LEU     HG   1339     0.090000     1.0080   ; qtot  3.520
  1340        CT3     84      LEU    CD1   1340    -0.270000    12.0110   ; qtot  3.250
  1341        HA3     84      LEU   HD11   1341     0.090000     1.0080   ; qtot  3.340
  1342        HA3     84      LEU   HD12   1342     0.090000     1.0080   ; qtot  3.430
  1343        HA3     84      LEU   HD13   1343     0.090000     1.0080   ; qtot  3.520
  1344        CT3     84      LEU    CD2   1344    -0.270000    12.0110   ; qtot  3.250
  1345        HA3     84      LEU   HD21   1345     0.090000     1.0080   ; qtot  3.340
  1346        HA3     84      LEU   HD22   1346     0.090000     1.0080   ; qtot  3.430
  1347        HA3     84      LEU   HD23   1347     0.090000     1.0080   ; qtot  3.520
  1348          C     84      LEU      C   1348     0.510000    12.0110   ; qtot  4.030
  1349          O     84      LEU      O   1349    -0.510000    15.9994   ; qtot  3.520
  1350          N     85      PRO      N   1350    -0.290000    14.0070   ; qtot  3.230
  1351        CP3     85      PRO     CD   1351     0.000000    12.0110   ; qtot  3.230
  1352        HA2     85      PRO    HD1   1352     0.090000     1.0080   ; qtot  3.320
  1353        HA2     85      PRO    HD2   1353     0.090000     1.0080   ; qtot  3.410
  1354        CP1     85      PRO     CA   1354     0.020000    12.0110   ; qtot  3.430
  1355        HB1     85      PRO     HA   1355     0.090000     1.0080   ; qtot  3.520
  1356        CP2     85      PRO     CB   1356    -0.180000    12.0110   ; qtot  3.340
  1357        HA2     85      PRO    HB1   1357     0.090000     1.0080   ; qtot  3.430
  1358        HA2     85      PRO    HB2   1358     0.090000     1.0080   ; qtot  3.520
  1359        CP2     85      PRO     CG   1359    -0.180000    12.0110   ; qtot  3.340
  1360        HA2     85      PRO    HG1   1360     0.090000     1.0080   ; qtot  3.430
  1361        HA2     85      PRO    HG2   1361     0.090000     1.0080   ; qtot  3.520
  1362          C     85      PRO      C   1362     0.510000    12.0110   ; qtot  4.030
  1363          O     85      PRO      O   1363    -0.510000    15.9994   ; qtot  3.520
  1364        NH1     86      PHE      N   1364    -0.470000    14.0070   ; qtot  3.050
  1365          H     86      PHE     HN   1365     0.310000     1.0080   ; qtot  3.360
  1366        CT1     86      PHE     CA   1366     0.070000    12.0110   ; qtot  3.430
  1367        HB1     86      PHE     HA   1367     0.090000     1.0080   ; qtot  3.520
  1368        CT2     86      PHE     CB   1368    -0.180000    12.0110   ; qtot  3.340
  1369        HA2     86      PHE    HB1   1369     0.090000     1.0080   ; qtot  3.430
  1370        HA2     86      PHE    HB2   1370     0.090000     1.0080   ; qtot  3.520
  1371         CA     86      PHE     CG   1371     0.000000    12.0110   ; qtot  3.520
  1372         CA     86      PHE    CD1   1372    -0.115000    12.0110   ; qtot  3.405
  1373         HP     86      PHE    HD1   1373     0.115000     1.0080   ; qtot  3.520
  1374         CA     86      PHE    CE1   1374    -0.115000    12.0110   ; qtot  3.405
  1375         HP     86      PHE    HE1   1375     0.115000     1.0080   ; qtot  3.520
  1376         CA     86      PHE     CZ   1376    -0.115000    12.0110   ; qtot  3.405
  1377         HP     86      PHE     HZ   1377     0.115000     1.0080   ; qtot  3.520
  1378         CA     86      PHE    CD2   1378    -0.115000    12.0110   ; qtot  3.405
  1379         HP     86      PHE    HD2   1379     0.115000     1.0080   ; qtot  3.520
  1380         CA     86      PHE    CE2   1380    -0.115000    12.0110   ; qtot  3.405
  1381         HP     86      PHE    HE2   1381     0.115000     1.0080   ; qtot  3.520
  1382          C     86      PHE      C   1382     0.510000    12.0110   ; qtot  4.030
  1383          O     86      PHE      O   1383    -0.510000    15.9994   ; qtot  3.520
  1384        NH1     87      ASN      N   1384    -0.470000    14.0070   ; qtot  3.050
  1385          H     87      ASN     HN   1385     0.310000     1.0080   ; qtot  3.360
  1386        CT1     87      ASN     CA   1386     0.070000    12.0110   ; qtot  3.430
  1387        HB1     87      ASN     HA   1387     0.090000     1.0080   ; qtot  3.520
  1388        CT2     87      ASN     CB   1388    -0.180000    12.0110   ; qtot  3.340
  1389        HA2     87      ASN    HB1   1389     0.090000     1.0080   ; qtot  3.430
  1390        HA2     87      ASN    HB2   1390     0.090000     1.0080   ; qtot  3.520
  1391         CC     87      ASN     CG   1391     0.550000    12.0110   ; qtot  4.070
  1392          O     87      ASN    OD1   1392    -0.550000    15.9994   ; qtot  3.520
  1393        NH2     87      ASN    ND2   1393    -0.620000    14.0070   ; qtot  2.900
  1394          H     87      ASN   HD21   1394     0.320000     1.0080   ; qtot  3.220
  1395          H     87      ASN   HD22   1395     0.300000     1.0080   ; qtot  3.520
  1396          C     87      ASN      C   1396     0.510000    12.0110   ; qtot  4.030
  1397          O     87      ASN      O   1397    -0.510000    15.9994   ; qtot  3.520
  1398        NH1     88      ASP      N   1398    -0.470000    14.0070   ; qtot  3.050
  1399          H     88      ASP     HN   1399     0.310000     1.0080   ; qtot  3.360
  1400        CT1     88      ASP     CA   1400     0.070000    12.0110   ; qtot  3.430
  1401        HB1     88      ASP     HA   1401     0.090000     1.0080   ; qtot  3.520
  1402       CT2A     88      ASP     CB   1402    -0.280000    12.0110   ; qtot  3.240
  1403        HA2     88      ASP    HB1   1403     0.090000     1.0080   ; qtot  3.330
  1404        HA2     88      ASP    HB2   1404     0.090000     1.0080   ; qtot  3.420
  1405         CC     88      ASP     CG   1405     0.620000    12.0110   ; qtot  4.040
  1406         OC     88      ASP    OD1   1406    -0.760000    15.9994   ; qtot  3.280
  1407         OC     88      ASP    OD2   1407    -0.760000    15.9994   ; qtot  2.520
  1408          C     88      ASP      C   1408     0.510000    12.0110   ; qtot  3.030
  1409          O     88      ASP      O   1409    -0.510000    15.9994   ; qtot  2.520
  1410        NH1     89      GLY      N   1410    -0.470000    14.0070   ; qtot  2.050
  1411          H     89      GLY     HN   1411     0.310000     1.0080   ; qtot  2.360
  1412        CT2     89      GLY     CA   1412    -0.020000    12.0110   ; qtot  2.340
  1413        HB2     89      GLY    HA1   1413     0.090000     1.0080   ; qtot  2.430
  1414        HB2     89      GLY    HA2   1414     0.090000     1.0080   ; qtot  2.520
  1415          C     89      GLY      C   1415     0.510000    12.0110   ; qtot  3.030
  1416          O     89      GLY      O   1416    -0.510000    15.9994   ; qtot  2.520
  1417        NH1     90      VAL      N   1417    -0.470000    14.0070   ; qtot  2.050
  1418          H     90      VAL     HN   1418     0.310000     1.0080   ; qtot  2.360
  1419        CT1     90      VAL     CA   1419     0.070000    12.0110   ; qtot  2.430
  1420        HB1     90      VAL     HA   1420     0.090000     1.0080   ; qtot  2.520
  1421        CT1     90      VAL     CB   1421    -0.090000    12.0110   ; qtot  2.430
  1422        HA1     90      VAL     HB   1422     0.090000     1.0080   ; qtot  2.520
  1423        CT3     90      VAL    CG1   1423    -0.270000    12.0110   ; qtot  2.250
  1424        HA3     90      VAL   HG11   1424     0.090000     1.0080   ; qtot  2.340
  1425        HA3     90      VAL   HG12   1425     0.090000     1.0080   ; qtot  2.430
  1426        HA3     90      VAL   HG13   1426     0.090000     1.0080   ; qtot  2.520
  1427        CT3     90      VAL    CG2   1427    -0.270000    12.0110   ; qtot  2.250
  1428        HA3     90      VAL   HG21   1428     0.090000     1.0080   ; qtot  2.340
  1429        HA3     90      VAL   HG22   1429     0.090000     1.0080   ; qtot  2.430
  1430        HA3     90      VAL   HG23   1430     0.090000     1.0080   ; qtot  2.520
  1431          C     90      VAL      C   1431     0.510000    12.0110   ; qtot  3.030
  1432          O     90      VAL      O   1432    -0.510000    15.9994   ; qtot  2.520
  1433        NH1     91      TYR      N   1433    -0.470000    14.0070   ; qtot  2.050
  1434          H     91      TYR     HN   1434     0.310000     1.0080   ; qtot  2.360
  1435        CT1     91      TYR     CA   1435     0.070000    12.0110   ; qtot  2.430
  1436        HB1     91      TYR     HA   1436     0.090000     1.0080   ; qtot  2.520
  1437        CT2     91      TYR     CB   1437    -0.180000    12.0110   ; qtot  2.340
  1438        HA2     91      TYR    HB1   1438     0.090000     1.0080   ; qtot  2.430
  1439        HA2     91      TYR    HB2   1439     0.090000     1.0080   ; qtot  2.520
  1440         CA     91      TYR     CG   1440     0.000000    12.0110   ; qtot  2.520
  1441         CA     91      TYR    CD1   1441    -0.115000    12.0110   ; qtot  2.405
  1442         HP     91      TYR    HD1   1442     0.115000     1.0080   ; qtot  2.520
  1443         CA     91      TYR    CE1   1443    -0.115000    12.0110   ; qtot  2.405
  1444         HP     91      TYR    HE1   1444     0.115000     1.0080   ; qtot  2.520
  1445         CA     91      TYR     CZ   1445     0.110000    12.0110   ; qtot  2.630
  1446        OH1     91      TYR     OH   1446    -0.540000    15.9994   ; qtot  2.090
  1447          H     91      TYR     HH   1447     0.430000     1.0080   ; qtot  2.520
  1448         CA     91      TYR    CD2   1448    -0.115000    12.0110   ; qtot  2.405
  1449         HP     91      TYR    HD2   1449     0.115000     1.0080   ; qtot  2.520
  1450         CA     91      TYR    CE2   1450    -0.115000    12.0110   ; qtot  2.405
  1451         HP     91      TYR    HE2   1451     0.115000     1.0080   ; qtot  2.520
  1452          C     91      TYR      C   1452     0.510000    12.0110   ; qtot  3.030
  1453          O     91      TYR      O   1453    -0.510000    15.9994   ; qtot  2.520
  1454        NH1     92      PHE      N   1454    -0.470000    14.0070   ; qtot  2.050
  1455          H     92      PHE     HN   1455     0.310000     1.0080   ; qtot  2.360
  1456        CT1     92      PHE     CA   1456     0.070000    12.0110   ; qtot  2.430
  1457        HB1     92      PHE     HA   1457     0.090000     1.0080   ; qtot  2.520
  1458        CT2     92      PHE     CB   1458    -0.180000    12.0110   ; qtot  2.340
  1459        HA2     92      PHE    HB1   1459     0.090000     1.0080   ; qtot  2.430
  1460        HA2     92      PHE    HB2   1460     0.090000     1.0080   ; qtot  2.520
  1461         CA     92      PHE     CG   1461     0.000000    12.0110   ; qtot  2.520
  1462         CA     92      PHE    CD1   1462    -0.115000    12.0110   ; qtot  2.405
  1463         HP     92      PHE    HD1   1463     0.115000     1.0080   ; qtot  2.520
  1464         CA     92      PHE    CE1   1464    -0.115000    12.0110   ; qtot  2.405
  1465         HP     92      PHE    HE1   1465     0.115000     1.0080   ; qtot  2.520
  1466         CA     92      PHE     CZ   1466    -0.115000    12.0110   ; qtot  2.405
  1467         HP     92      PHE     HZ   1467     0.115000     1.0080   ; qtot  2.520
  1468         CA     92      PHE    CD2   1468    -0.115000    12.0110   ; qtot  2.405
  1469         HP     92      PHE    HD2   1469     0.115000     1.0080   ; qtot  2.520
  1470         CA     92      PHE    CE2   1470    -0.115000    12.0110   ; qtot  2.405
  1471         HP     92      PHE    HE2   1471     0.115000     1.0080   ; qtot  2.520
  1472          C     92      PHE      C   1472     0.510000    12.0110   ; qtot  3.030
  1473          O     92      PHE      O   1473    -0.510000    15.9994   ; qtot  2.520
  1474        NH1     93      ALA      N   1474    -0.470000    14.0070   ; qtot  2.050
  1475          H     93      ALA     HN   1475     0.310000     1.0080   ; qtot  2.360
  1476        CT1     93      ALA     CA   1476     0.070000    12.0110   ; qtot  2.430
  1477        HB1     93      ALA     HA   1477     0.090000     1.0080   ; qtot  2.520
  1478        CT3     93      ALA     CB   1478    -0.270000    12.0110   ; qtot  2.250
  1479        HA3     93      ALA    HB1   1479     0.090000     1.0080   ; qtot  2.340
  1480        HA3     93      ALA    HB2   1480     0.090000     1.0080   ; qtot  2.430
  1481        HA3     93      ALA    HB3   1481     0.090000     1.0080   ; qtot  2.520
  1482          C     93      ALA      C   1482     0.510000    12.0110   ; qtot  3.030
  1483          O     93      ALA      O   1483    -0.510000    15.9994   ; qtot  2.520
  1484        NH1     94      SER      N   1484    -0.470000    14.0070   ; qtot  2.050
  1485          H     94      SER     HN   1485     0.310000     1.0080   ; qtot  2.360
  1486        CT1     94      SER     CA   1486     0.070000    12.0110   ; qtot  2.430
  1487        HB1     94      SER     HA   1487     0.090000     1.0080   ; qtot  2.520
  1488        CT2     94      SER     CB   1488     0.050000    12.0110   ; qtot  2.570
  1489        HA2     94      SER    HB1   1489     0.090000     1.0080   ; qtot  2.660
  1490        HA2     94      SER    HB2   1490     0.090000     1.0080   ; qtot  2.750
  1491        OH1     94      SER     OG   1491    -0.660000    15.9994   ; qtot  2.090
  1492          H     94      SER    HG1   1492     0.430000     1.0080   ; qtot  2.520
  1493          C     94      SER      C   1493     0.510000    12.0110   ; qtot  3.030
  1494          O     94      SER      O   1494    -0.510000    15.9994   ; qtot  2.520
  1495        NH1     95      THR      N   1495    -0.470000    14.0070   ; qtot  2.050
  1496          H     95      THR     HN   1496     0.310000     1.0080   ; qtot  2.360
  1497        CT1     95      THR     CA   1497     0.070000    12.0110   ; qtot  2.430
  1498        HB1     95      THR     HA   1498     0.090000     1.0080   ; qtot  2.520
  1499        CT1     95      THR     CB   1499     0.140000    12.0110   ; qtot  2.660
  1500        HA1     95      THR     HB   1500     0.090000     1.0080   ; qtot  2.750
  1501        OH1     95      THR    OG1   1501    -0.660000    15.9994   ; qtot  2.090
  1502          H     95      THR    HG1   1502     0.430000     1.0080   ; qtot  2.520
  1503        CT3     95      THR    CG2   1503    -0.270000    12.0110   ; qtot  2.250
  1504        HA3     95      THR   HG21   1504     0.090000     1.0080   ; qtot  2.340
  1505        HA3     95      THR   HG22   1505     0.090000     1.0080   ; qtot  2.430
  1506        HA3     95      THR   HG23   1506     0.090000     1.0080   ; qtot  2.520
  1507          C     95      THR      C   1507     0.510000    12.0110   ; qtot  3.030
  1508          O     95      THR      O   1508    -0.510000    15.9994   ; qtot  2.520
  1509        NH1     96      GLU      N   1509    -0.470000    14.0070   ; qtot  2.050
  1510          H     96      GLU     HN   1510     0.310000     1.0080   ; qtot  2.360
  1511        CT1     96      GLU     CA   1511     0.070000    12.0110   ; qtot  2.430
  1512        HB1     96      GLU     HA   1512     0.090000     1.0080   ; qtot  2.520
  1513       CT2A     96      GLU     CB   1513    -0.180000    12.0110   ; qtot  2.340
  1514        HA2     96      GLU    HB1   1514     0.090000     1.0080   ; qtot  2.430
  1515        HA2     96      GLU    HB2   1515     0.090000     1.0080   ; qtot  2.520
  1516        CT2     96      GLU     CG   1516    -0.280000    12.0110   ; qtot  2.240
  1517        HA2     96      GLU    HG1   1517     0.090000     1.0080   ; qtot  2.330
  1518        HA2     96      GLU    HG2   1518     0.090000     1.0080   ; qtot  2.420
  1519         CC     96      GLU     CD   1519     0.620000    12.0110   ; qtot  3.040
  1520         OC     96      GLU    OE1   1520    -0.760000    15.9994   ; qtot  2.280
  1521         OC     96      GLU    OE2   1521    -0.760000    15.9994   ; qtot  1.520
  1522          C     96      GLU      C   1522     0.510000    12.0110   ; qtot  2.030
  1523          O     96      GLU      O   1523    -0.510000    15.9994   ; qtot  1.520
  1524        NH1     97      LYS      N   1524    -0.470000    14.0070   ; qtot  1.050
  1525          H     97      LYS     HN   1525     0.310000     1.0080   ; qtot  1.360
  1526        CT1     97      LYS     CA   1526     0.070000    12.0110   ; qtot  1.430
  1527        HB1     97      LYS     HA   1527     0.090000     1.0080   ; qtot  1.520
  1528        CT2     97      LYS     CB   1528    -0.180000    12.0110   ; qtot  1.340
  1529        HA2     97      LYS    HB1   1529     0.090000     1.0080   ; qtot  1.430
  1530        HA2     97      LYS    HB2   1530     0.090000     1.0080   ; qtot  1.520
  1531        CT2     97      LYS     CG   1531    -0.180000    12.0110   ; qtot  1.340
  1532        HA2     97      LYS    HG1   1532     0.090000     1.0080   ; qtot  1.430
  1533        HA2     97      LYS    HG2   1533     0.090000     1.0080   ; qtot  1.520
  1534        CT2     97      LYS     CD   1534    -0.180000    12.0110   ; qtot  1.340
  1535        HA2     97      LYS    HD1   1535     0.090000     1.0080   ; qtot  1.430
  1536        HA2     97      LYS    HD2   1536     0.090000     1.0080   ; qtot  1.520
  1537        CT2     97      LYS     CE   1537     0.210000    12.0110   ; qtot  1.730
  1538        HA2     97      LYS    HE1   1538     0.050000     1.0080   ; qtot  1.780
  1539        HA2     97      LYS    HE2   1539     0.050000     1.0080   ; qtot  1.830
  1540        NH3     97      LYS     NZ   1540    -0.300000    14.0070   ; qtot  1.530
  1541         HC     97      LYS    HZ1   1541     0.330000     1.0080   ; qtot  1.860
  1542         HC     97      LYS    HZ2   1542     0.330000     1.0080   ; qtot  2.190
  1543         HC     97      LYS    HZ3   1543     0.330000     1.0080   ; qtot  2.520
  1544          C     97      LYS      C   1544     0.510000    12.0110   ; qtot  3.030
  1545          O     97      LYS      O   1545    -0.510000    15.9994   ; qtot  2.520
  1546        NH1     98      SER      N   1546    -0.470000    14.0070   ; qtot  2.050
  1547          H     98      SER     HN   1547     0.310000     1.0080   ; qtot  2.360
  1548        CT1     98      SER     CA   1548     0.070000    12.0110   ; qtot  2.430
  1549        HB1     98      SER     HA   1549     0.090000     1.0080   ; qtot  2.520
  1550        CT2     98      SER     CB   1550     0.050000    12.0110   ; qtot  2.570
  1551        HA2     98      SER    HB1   1551     0.090000     1.0080   ; qtot  2.660
  1552        HA2     98      SER    HB2   1552     0.090000     1.0080   ; qtot  2.750
  1553        OH1     98      SER     OG   1553    -0.660000    15.9994   ; qtot  2.090
  1554          H     98      SER    HG1   1554     0.430000     1.0080   ; qtot  2.520
  1555          C     98      SER      C   1555     0.510000    12.0110   ; qtot  3.030
  1556          O     98      SER      O   1556    -0.510000    15.9994   ; qtot  2.520
  1557        NH1     99      ASN      N   1557    -0.470000    14.0070   ; qtot  2.050
  1558          H     99      ASN     HN   1558     0.310000     1.0080   ; qtot  2.360
  1559        CT1     99      ASN     CA   1559     0.070000    12.0110   ; qtot  2.430
  1560        HB1     99      ASN     HA   1560     0.090000     1.0080   ; qtot  2.520
  1561        CT2     99      ASN     CB   1561    -0.180000    12.0110   ; qtot  2.340
  1562        HA2     99      ASN    HB1   1562     0.090000     1.0080   ; qtot  2.430
  1563        HA2     99      ASN    HB2   1563     0.090000     1.0080   ; qtot  2.520
  1564         CC     99      ASN     CG   1564     0.550000    12.0110   ; qtot  3.070
  1565          O     99      ASN    OD1   1565    -0.550000    15.9994   ; qtot  2.520
  1566        NH2     99      ASN    ND2   1566    -0.620000    14.0070   ; qtot  1.900
  1567          H     99      ASN   HD21   1567     0.320000     1.0080   ; qtot  2.220
  1568          H     99      ASN   HD22   1568     0.300000     1.0080   ; qtot  2.520
  1569          C     99      ASN      C   1569     0.510000    12.0110   ; qtot  3.030
  1570          O     99      ASN      O   1570    -0.510000    15.9994   ; qtot  2.520
  1571        NH1    100      ILE      N   1571    -0.470000    14.0070   ; qtot  2.050
  1572          H    100      ILE     HN   1572     0.310000     1.0080   ; qtot  2.360
  1573        CT1    100      ILE     CA   1573     0.070000    12.0110   ; qtot  2.430
  1574        HB1    100      ILE     HA   1574     0.090000     1.0080   ; qtot  2.520
  1575        CT1    100      ILE     CB   1575    -0.090000    12.0110   ; qtot  2.430
  1576        HA1    100      ILE     HB   1576     0.090000     1.0080   ; qtot  2.520
  1577        CT3    100      ILE    CG2   1577    -0.270000    12.0110   ; qtot  2.250
  1578        HA3    100      ILE   HG21   1578     0.090000     1.0080   ; qtot  2.340
  1579        HA3    100      ILE   HG22   1579     0.090000     1.0080   ; qtot  2.430
  1580        HA3    100      ILE   HG23   1580     0.090000     1.0080   ; qtot  2.520
  1581        CT2    100      ILE    CG1   1581    -0.180000    12.0110   ; qtot  2.340
  1582        HA2    100      ILE   HG11   1582     0.090000     1.0080   ; qtot  2.430
  1583        HA2    100      ILE   HG12   1583     0.090000     1.0080   ; qtot  2.520
  1584        CT3    100      ILE     CD   1584    -0.270000    12.0110   ; qtot  2.250
  1585        HA3    100      ILE    HD1   1585     0.090000     1.0080   ; qtot  2.340
  1586        HA3    100      ILE    HD2   1586     0.090000     1.0080   ; qtot  2.430
  1587        HA3    100      ILE    HD3   1587     0.090000     1.0080   ; qtot  2.520
  1588          C    100      ILE      C   1588     0.510000    12.0110   ; qtot  3.030
  1589          O    100      ILE      O   1589    -0.510000    15.9994   ; qtot  2.520
  1590        NH1    101      ILE      N   1590    -0.470000    14.0070   ; qtot  2.050
  1591          H    101      ILE     HN   1591     0.310000     1.0080   ; qtot  2.360
  1592        CT1    101      ILE     CA   1592     0.070000    12.0110   ; qtot  2.430
  1593        HB1    101      ILE     HA   1593     0.090000     1.0080   ; qtot  2.520
  1594        CT1    101      ILE     CB   1594    -0.090000    12.0110   ; qtot  2.430
  1595        HA1    101      ILE     HB   1595     0.090000     1.0080   ; qtot  2.520
  1596        CT3    101      ILE    CG2   1596    -0.270000    12.0110   ; qtot  2.250
  1597        HA3    101      ILE   HG21   1597     0.090000     1.0080   ; qtot  2.340
  1598        HA3    101      ILE   HG22   1598     0.090000     1.0080   ; qtot  2.430
  1599        HA3    101      ILE   HG23   1599     0.090000     1.0080   ; qtot  2.520
  1600        CT2    101      ILE    CG1   1600    -0.180000    12.0110   ; qtot  2.340
  1601        HA2    101      ILE   HG11   1601     0.090000     1.0080   ; qtot  2.430
  1602        HA2    101      ILE   HG12   1602     0.090000     1.0080   ; qtot  2.520
  1603        CT3    101      ILE     CD   1603    -0.270000    12.0110   ; qtot  2.250
  1604        HA3    101      ILE    HD1   1604     0.090000     1.0080   ; qtot  2.340
  1605        HA3    101      ILE    HD2   1605     0.090000     1.0080   ; qtot  2.430
  1606        HA3    101      ILE    HD3   1606     0.090000     1.0080   ; qtot  2.520
  1607          C    101      ILE      C   1607     0.510000    12.0110   ; qtot  3.030
  1608          O    101      ILE      O   1608    -0.510000    15.9994   ; qtot  2.520
  1609        NH1    102      ARG      N   1609    -0.470000    14.0070   ; qtot  2.050
  1610          H    102      ARG     HN   1610     0.310000     1.0080   ; qtot  2.360
  1611        CT1    102      ARG     CA   1611     0.070000    12.0110   ; qtot  2.430
  1612        HB1    102      ARG     HA   1612     0.090000     1.0080   ; qtot  2.520
  1613        CT2    102      ARG     CB   1613    -0.180000    12.0110   ; qtot  2.340
  1614        HA2    102      ARG    HB1   1614     0.090000     1.0080   ; qtot  2.430
  1615        HA2    102      ARG    HB2   1615     0.090000     1.0080   ; qtot  2.520
  1616        CT2    102      ARG     CG   1616    -0.180000    12.0110   ; qtot  2.340
  1617        HA2    102      ARG    HG1   1617     0.090000     1.0080   ; qtot  2.430
  1618        HA2    102      ARG    HG2   1618     0.090000     1.0080   ; qtot  2.520
  1619        CT2    102      ARG     CD   1619     0.200000    12.0110   ; qtot  2.720
  1620        HA2    102      ARG    HD1   1620     0.090000     1.0080   ; qtot  2.810
  1621        HA2    102      ARG    HD2   1621     0.090000     1.0080   ; qtot  2.900
  1622        NC2    102      ARG     NE   1622    -0.700000    14.0070   ; qtot  2.200
  1623         HC    102      ARG     HE   1623     0.440000     1.0080   ; qtot  2.640
  1624          C    102      ARG     CZ   1624     0.640000    12.0110   ; qtot  3.280
  1625        NC2    102      ARG    NH1   1625    -0.800000    14.0070   ; qtot  2.480
  1626         HC    102      ARG   HH11   1626     0.460000     1.0080   ; qtot  2.940
  1627         HC    102      ARG   HH12   1627     0.460000     1.0080   ; qtot  3.400
  1628        NC2    102      ARG    NH2   1628    -0.800000    14.0070   ; qtot  2.600
  1629         HC    102      ARG   HH21   1629     0.460000     1.0080   ; qtot  3.060
  1630         HC    102      ARG   HH22   1630     0.460000     1.0080   ; qtot  3.520
  1631          C    102      ARG      C   1631     0.510000    12.0110   ; qtot  4.030
  1632          O    102      ARG      O   1632    -0.510000    15.9994   ; qtot  3.520
  1633        NH1    103      GLY      N   1633    -0.470000    14.0070   ; qtot  3.050
  1634          H    103      GLY     HN   1634     0.310000     1.0080   ; qtot  3.360
  1635        CT2    103      GLY     CA   1635    -0.020000    12.0110   ; qtot  3.340
  1636        HB2    103      GLY    HA1   1636     0.090000     1.0080   ; qtot  3.430
  1637        HB2    103      GLY    HA2   1637     0.090000     1.0080   ; qtot  3.520
  1638          C    103      GLY      C   1638     0.510000    12.0110   ; qtot  4.030
  1639          O    103      GLY      O   1639    -0.510000    15.9994   ; qtot  3.520
  1640        NH1    104      TRP      N   1640    -0.470000    14.0070   ; qtot  3.050
  1641          H    104      TRP     HN   1641     0.310000     1.0080   ; qtot  3.360
  1642        CT1    104      TRP     CA   1642     0.070000    12.0110   ; qtot  3.430
  1643        HB1    104      TRP     HA   1643     0.090000     1.0080   ; qtot  3.520
  1644        CT2    104      TRP     CB   1644    -0.180000    12.0110   ; qtot  3.340
  1645        HA2    104      TRP    HB1   1645     0.090000     1.0080   ; qtot  3.430
  1646        HA2    104      TRP    HB2   1646     0.090000     1.0080   ; qtot  3.520
  1647         CY    104      TRP     CG   1647    -0.030000    12.0110   ; qtot  3.490
  1648         CA    104      TRP    CD1   1648    -0.150000    12.0110   ; qtot  3.340
  1649         HP    104      TRP    HD1   1649     0.220000     1.0080   ; qtot  3.560
  1650         NY    104      TRP    NE1   1650    -0.510000    14.0070   ; qtot  3.050
  1651          H    104      TRP    HE1   1651     0.370000     1.0080   ; qtot  3.420
  1652        CPT    104      TRP    CE2   1652     0.240000    12.0110   ; qtot  3.660
  1653        CPT    104      TRP    CD2   1653     0.110000    12.0110   ; qtot  3.770
  1654        CAI    104      TRP    CE3   1654    -0.250000    12.0110   ; qtot  3.520
  1655         HP    104      TRP    HE3   1655     0.170000     1.0080   ; qtot  3.690
  1656         CA    104      TRP    CZ3   1656    -0.200000    12.0110   ; qtot  3.490
  1657         HP    104      TRP    HZ3   1657     0.140000     1.0080   ; qtot  3.630
  1658        CAI    104      TRP    CZ2   1658    -0.270000    12.0110   ; qtot  3.360
  1659         HP    104      TRP    HZ2   1659     0.160000     1.0080   ; qtot  3.520
  1660         CA    104      TRP    CH2   1660    -0.140000    12.0110   ; qtot  3.380
  1661         HP    104      TRP    HH2   1661     0.140000     1.0080   ; qtot  3.520
  1662          C    104      TRP      C   1662     0.510000    12.0110   ; qtot  4.030
  1663          O    104      TRP      O   1663    -0.510000    15.9994   ; qtot  3.520
  1664        NH1    105      ILE      N   1664    -0.470000    14.0070   ; qtot  3.050
  1665          H    105      ILE     HN   1665     0.310000     1.0080   ; qtot  3.360
  1666        CT1    105      ILE     CA   1666     0.070000    12.0110   ; qtot  3.430
  1667        HB1    105      ILE     HA   1667     0.090000     1.0080   ; qtot  3.520
  1668        CT1    105      ILE     CB   1668    -0.090000    12.0110   ; qtot  3.430
  1669        HA1    105      ILE     HB   1669     0.090000     1.0080   ; qtot  3.520
  1670        CT3    105      ILE    CG2   1670    -0.270000    12.0110   ; qtot  3.250
  1671        HA3    105      ILE   HG21   1671     0.090000     1.0080   ; qtot  3.340
  1672        HA3    105      ILE   HG22   1672     0.090000     1.0080   ; qtot  3.430
  1673        HA3    105      ILE   HG23   1673     0.090000     1.0080   ; qtot  3.520
  1674        CT2    105      ILE    CG1   1674    -0.180000    12.0110   ; qtot  3.340
  1675        HA2    105      ILE   HG11   1675     0.090000     1.0080   ; qtot  3.430
  1676        HA2    105      ILE   HG12   1676     0.090000     1.0080   ; qtot  3.520
  1677        CT3    105      ILE     CD   1677    -0.270000    12.0110   ; qtot  3.250
  1678        HA3    105      ILE    HD1   1678     0.090000     1.0080   ; qtot  3.340
  1679        HA3    105      ILE    HD2   1679     0.090000     1.0080   ; qtot  3.430
  1680        HA3    105      ILE    HD3   1680     0.090000     1.0080   ; qtot  3.520
  1681          C    105      ILE      C   1681     0.510000    12.0110   ; qtot  4.030
  1682          O    105      ILE      O   1682    -0.510000    15.9994   ; qtot  3.520
  1683        NH1    106      PHE      N   1683    -0.470000    14.0070   ; qtot  3.050
  1684          H    106      PHE     HN   1684     0.310000     1.0080   ; qtot  3.360
  1685        CT1    106      PHE     CA   1685     0.070000    12.0110   ; qtot  3.430
  1686        HB1    106      PHE     HA   1686     0.090000     1.0080   ; qtot  3.520
  1687        CT2    106      PHE     CB   1687    -0.180000    12.0110   ; qtot  3.340
  1688        HA2    106      PHE    HB1   1688     0.090000     1.0080   ; qtot  3.430
  1689        HA2    106      PHE    HB2   1689     0.090000     1.0080   ; qtot  3.520
  1690         CA    106      PHE     CG   1690     0.000000    12.0110   ; qtot  3.520
  1691         CA    106      PHE    CD1   1691    -0.115000    12.0110   ; qtot  3.405
  1692         HP    106      PHE    HD1   1692     0.115000     1.0080   ; qtot  3.520
  1693         CA    106      PHE    CE1   1693    -0.115000    12.0110   ; qtot  3.405
  1694         HP    106      PHE    HE1   1694     0.115000     1.0080   ; qtot  3.520
  1695         CA    106      PHE     CZ   1695    -0.115000    12.0110   ; qtot  3.405
  1696         HP    106      PHE     HZ   1696     0.115000     1.0080   ; qtot  3.520
  1697         CA    106      PHE    CD2   1697    -0.115000    12.0110   ; qtot  3.405
  1698         HP    106      PHE    HD2   1698     0.115000     1.0080   ; qtot  3.520
  1699         CA    106      PHE    CE2   1699    -0.115000    12.0110   ; qtot  3.405
  1700         HP    106      PHE    HE2   1700     0.115000     1.0080   ; qtot  3.520
  1701          C    106      PHE      C   1701     0.510000    12.0110   ; qtot  4.030
  1702          O    106      PHE      O   1702    -0.510000    15.9994   ; qtot  3.520
  1703        NH1    107      GLY      N   1703    -0.470000    14.0070   ; qtot  3.050
  1704          H    107      GLY     HN   1704     0.310000     1.0080   ; qtot  3.360
  1705        CT2    107      GLY     CA   1705    -0.020000    12.0110   ; qtot  3.340
  1706        HB2    107      GLY    HA1   1706     0.090000     1.0080   ; qtot  3.430
  1707        HB2    107      GLY    HA2   1707     0.090000     1.0080   ; qtot  3.520
  1708          C    107      GLY      C   1708     0.510000    12.0110   ; qtot  4.030
  1709          O    107      GLY      O   1709    -0.510000    15.9994   ; qtot  3.520
  1710        NH1    108      THR      N   1710    -0.470000    14.0070   ; qtot  3.050
  1711          H    108      THR     HN   1711     0.310000     1.0080   ; qtot  3.360
  1712        CT1    108      THR     CA   1712     0.070000    12.0110   ; qtot  3.430
  1713        HB1    108      THR     HA   1713     0.090000     1.0080   ; qtot  3.520
  1714        CT1    108      THR     CB   1714     0.140000    12.0110   ; qtot  3.660
  1715        HA1    108      THR     HB   1715     0.090000     1.0080   ; qtot  3.750
  1716        OH1    108      THR    OG1   1716    -0.660000    15.9994   ; qtot  3.090
  1717          H    108      THR    HG1   1717     0.430000     1.0080   ; qtot  3.520
  1718        CT3    108      THR    CG2   1718    -0.270000    12.0110   ; qtot  3.250
  1719        HA3    108      THR   HG21   1719     0.090000     1.0080   ; qtot  3.340
  1720        HA3    108      THR   HG22   1720     0.090000     1.0080   ; qtot  3.430
  1721        HA3    108      THR   HG23   1721     0.090000     1.0080   ; qtot  3.520
  1722          C    108      THR      C   1722     0.510000    12.0110   ; qtot  4.030
  1723          O    108      THR      O   1723    -0.510000    15.9994   ; qtot  3.520
  1724        NH1    109      THR      N   1724    -0.470000    14.0070   ; qtot  3.050
  1725          H    109      THR     HN   1725     0.310000     1.0080   ; qtot  3.360
  1726        CT1    109      THR     CA   1726     0.070000    12.0110   ; qtot  3.430
  1727        HB1    109      THR     HA   1727     0.090000     1.0080   ; qtot  3.520
  1728        CT1    109      THR     CB   1728     0.140000    12.0110   ; qtot  3.660
  1729        HA1    109      THR     HB   1729     0.090000     1.0080   ; qtot  3.750
  1730        OH1    109      THR    OG1   1730    -0.660000    15.9994   ; qtot  3.090
  1731          H    109      THR    HG1   1731     0.430000     1.0080   ; qtot  3.520
  1732        CT3    109      THR    CG2   1732    -0.270000    12.0110   ; qtot  3.250
  1733        HA3    109      THR   HG21   1733     0.090000     1.0080   ; qtot  3.340
  1734        HA3    109      THR   HG22   1734     0.090000     1.0080   ; qtot  3.430
  1735        HA3    109      THR   HG23   1735     0.090000     1.0080   ; qtot  3.520
  1736          C    109      THR      C   1736     0.510000    12.0110   ; qtot  4.030
  1737          O    109      THR      O   1737    -0.510000    15.9994   ; qtot  3.520
  1738        NH1    110      LEU      N   1738    -0.470000    14.0070   ; qtot  3.050
  1739          H    110      LEU     HN   1739     0.310000     1.0080   ; qtot  3.360
  1740        CT1    110      LEU     CA   1740     0.070000    12.0110   ; qtot  3.430
  1741        HB1    110      LEU     HA   1741     0.090000     1.0080   ; qtot  3.520
  1742        CT2    110      LEU     CB   1742    -0.180000    12.0110   ; qtot  3.340
  1743        HA2    110      LEU    HB1   1743     0.090000     1.0080   ; qtot  3.430
  1744        HA2    110      LEU    HB2   1744     0.090000     1.0080   ; qtot  3.520
  1745        CT1    110      LEU     CG   1745    -0.090000    12.0110   ; qtot  3.430
  1746        HA1    110      LEU     HG   1746     0.090000     1.0080   ; qtot  3.520
  1747        CT3    110      LEU    CD1   1747    -0.270000    12.0110   ; qtot  3.250
  1748        HA3    110      LEU   HD11   1748     0.090000     1.0080   ; qtot  3.340
  1749        HA3    110      LEU   HD12   1749     0.090000     1.0080   ; qtot  3.430
  1750        HA3    110      LEU   HD13   1750     0.090000     1.0080   ; qtot  3.520
  1751        CT3    110      LEU    CD2   1751    -0.270000    12.0110   ; qtot  3.250
  1752        HA3    110      LEU   HD21   1752     0.090000     1.0080   ; qtot  3.340
  1753        HA3    110      LEU   HD22   1753     0.090000     1.0080   ; qtot  3.430
  1754        HA3    110      LEU   HD23   1754     0.090000     1.0080   ; qtot  3.520
  1755          C    110      LEU      C   1755     0.510000    12.0110   ; qtot  4.030
  1756          O    110      LEU      O   1756    -0.510000    15.9994   ; qtot  3.520
  1757        NH1    111      ASP      N   1757    -0.470000    14.0070   ; qtot  3.050
  1758          H    111      ASP     HN   1758     0.310000     1.0080   ; qtot  3.360
  1759        CT1    111      ASP     CA   1759     0.070000    12.0110   ; qtot  3.430
  1760        HB1    111      ASP     HA   1760     0.090000     1.0080   ; qtot  3.520
  1761       CT2A    111      ASP     CB   1761    -0.280000    12.0110   ; qtot  3.240
  1762        HA2    111      ASP    HB1   1762     0.090000     1.0080   ; qtot  3.330
  1763        HA2    111      ASP    HB2   1763     0.090000     1.0080   ; qtot  3.420
  1764         CC    111      ASP     CG   1764     0.620000    12.0110   ; qtot  4.040
  1765         OC    111      ASP    OD1   1765    -0.760000    15.9994   ; qtot  3.280
  1766         OC    111      ASP    OD2   1766    -0.760000    15.9994   ; qtot  2.520
  1767          C    111      ASP      C   1767     0.510000    12.0110   ; qtot  3.030
  1768          O    111      ASP      O   1768    -0.510000    15.9994   ; qtot  2.520
  1769        NH1    112      SER      N   1769    -0.470000    14.0070   ; qtot  2.050
  1770          H    112      SER     HN   1770     0.310000     1.0080   ; qtot  2.360
  1771        CT1    112      SER     CA   1771     0.070000    12.0110   ; qtot  2.430
  1772        HB1    112      SER     HA   1772     0.090000     1.0080   ; qtot  2.520
  1773        CT2    112      SER     CB   1773     0.050000    12.0110   ; qtot  2.570
  1774        HA2    112      SER    HB1   1774     0.090000     1.0080   ; qtot  2.660
  1775        HA2    112      SER    HB2   1775     0.090000     1.0080   ; qtot  2.750
  1776        OH1    112      SER     OG   1776    -0.660000    15.9994   ; qtot  2.090
  1777          H    112      SER    HG1   1777     0.430000     1.0080   ; qtot  2.520
  1778          C    112      SER      C   1778     0.510000    12.0110   ; qtot  3.030
  1779          O    112      SER      O   1779    -0.510000    15.9994   ; qtot  2.520
  1780        NH1    113      LYS      N   1780    -0.470000    14.0070   ; qtot  2.050
  1781          H    113      LYS     HN   1781     0.310000     1.0080   ; qtot  2.360
  1782        CT1    113      LYS     CA   1782     0.070000    12.0110   ; qtot  2.430
  1783        HB1    113      LYS     HA   1783     0.090000     1.0080   ; qtot  2.520
  1784        CT2    113      LYS     CB   1784    -0.180000    12.0110   ; qtot  2.340
  1785        HA2    113      LYS    HB1   1785     0.090000     1.0080   ; qtot  2.430
  1786        HA2    113      LYS    HB2   1786     0.090000     1.0080   ; qtot  2.520
  1787        CT2    113      LYS     CG   1787    -0.180000    12.0110   ; qtot  2.340
  1788        HA2    113      LYS    HG1   1788     0.090000     1.0080   ; qtot  2.430
  1789        HA2    113      LYS    HG2   1789     0.090000     1.0080   ; qtot  2.520
  1790        CT2    113      LYS     CD   1790    -0.180000    12.0110   ; qtot  2.340
  1791        HA2    113      LYS    HD1   1791     0.090000     1.0080   ; qtot  2.430
  1792        HA2    113      LYS    HD2   1792     0.090000     1.0080   ; qtot  2.520
  1793        CT2    113      LYS     CE   1793     0.210000    12.0110   ; qtot  2.730
  1794        HA2    113      LYS    HE1   1794     0.050000     1.0080   ; qtot  2.780
  1795        HA2    113      LYS    HE2   1795     0.050000     1.0080   ; qtot  2.830
  1796        NH3    113      LYS     NZ   1796    -0.300000    14.0070   ; qtot  2.530
  1797         HC    113      LYS    HZ1   1797     0.330000     1.0080   ; qtot  2.860
  1798         HC    113      LYS    HZ2   1798     0.330000     1.0080   ; qtot  3.190
  1799         HC    113      LYS    HZ3   1799     0.330000     1.0080   ; qtot  3.520
  1800          C    113      LYS      C   1800     0.510000    12.0110   ; qtot  4.030
  1801          O    113      LYS      O   1801    -0.510000    15.9994   ; qtot  3.520
  1802        NH1    114      THR      N   1802    -0.470000    14.0070   ; qtot  3.050
  1803          H    114      THR     HN   1803     0.310000     1.0080   ; qtot  3.360
  1804        CT1    114      THR     CA   1804     0.070000    12.0110   ; qtot  3.430
  1805        HB1    114      THR     HA   1805     0.090000     1.0080   ; qtot  3.520
  1806        CT1    114      THR     CB   1806     0.140000    12.0110   ; qtot  3.660
  1807        HA1    114      THR     HB   1807     0.090000     1.0080   ; qtot  3.750
  1808        OH1    114      THR    OG1   1808    -0.660000    15.9994   ; qtot  3.090
  1809          H    114      THR    HG1   1809     0.430000     1.0080   ; qtot  3.520
  1810        CT3    114      THR    CG2   1810    -0.270000    12.0110   ; qtot  3.250
  1811        HA3    114      THR   HG21   1811     0.090000     1.0080   ; qtot  3.340
  1812        HA3    114      THR   HG22   1812     0.090000     1.0080   ; qtot  3.430
  1813        HA3    114      THR   HG23   1813     0.090000     1.0080   ; qtot  3.520
  1814          C    114      THR      C   1814     0.510000    12.0110   ; qtot  4.030
  1815          O    114      THR      O   1815    -0.510000    15.9994   ; qtot  3.520
  1816        NH1    115      GLN      N   1816    -0.470000    14.0070   ; qtot  3.050
  1817          H    115      GLN     HN   1817     0.310000     1.0080   ; qtot  3.360
  1818        CT1    115      GLN     CA   1818     0.070000    12.0110   ; qtot  3.430
  1819        HB1    115      GLN     HA   1819     0.090000     1.0080   ; qtot  3.520
  1820        CT2    115      GLN     CB   1820    -0.180000    12.0110   ; qtot  3.340
  1821        HA2    115      GLN    HB1   1821     0.090000     1.0080   ; qtot  3.430
  1822        HA2    115      GLN    HB2   1822     0.090000     1.0080   ; qtot  3.520
  1823        CT2    115      GLN     CG   1823    -0.180000    12.0110   ; qtot  3.340
  1824        HA2    115      GLN    HG1   1824     0.090000     1.0080   ; qtot  3.430
  1825        HA2    115      GLN    HG2   1825     0.090000     1.0080   ; qtot  3.520
  1826         CC    115      GLN     CD   1826     0.550000    12.0110   ; qtot  4.070
  1827          O    115      GLN    OE1   1827    -0.550000    15.9994   ; qtot  3.520
  1828        NH2    115      GLN    NE2   1828    -0.620000    14.0070   ; qtot  2.900
  1829          H    115      GLN   HE21   1829     0.320000     1.0080   ; qtot  3.220
  1830          H    115      GLN   HE22   1830     0.300000     1.0080   ; qtot  3.520
  1831          C    115      GLN      C   1831     0.510000    12.0110   ; qtot  4.030
  1832          O    115      GLN      O   1832    -0.510000    15.9994   ; qtot  3.520
  1833        NH1    116      SER      N   1833    -0.470000    14.0070   ; qtot  3.050
  1834          H    116      SER     HN   1834     0.310000     1.0080   ; qtot  3.360
  1835        CT1    116      SER     CA   1835     0.070000    12.0110   ; qtot  3.430
  1836        HB1    116      SER     HA   1836     0.090000     1.0080   ; qtot  3.520
  1837        CT2    116      SER     CB   1837     0.050000    12.0110   ; qtot  3.570
  1838        HA2    116      SER    HB1   1838     0.090000     1.0080   ; qtot  3.660
  1839        HA2    116      SER    HB2   1839     0.090000     1.0080   ; qtot  3.750
  1840        OH1    116      SER     OG   1840    -0.660000    15.9994   ; qtot  3.090
  1841          H    116      SER    HG1   1841     0.430000     1.0080   ; qtot  3.520
  1842          C    116      SER      C   1842     0.510000    12.0110   ; qtot  4.030
  1843          O    116      SER      O   1843    -0.510000    15.9994   ; qtot  3.520
  1844        NH1    117      LEU      N   1844    -0.470000    14.0070   ; qtot  3.050
  1845          H    117      LEU     HN   1845     0.310000     1.0080   ; qtot  3.360
  1846        CT1    117      LEU     CA   1846     0.070000    12.0110   ; qtot  3.430
  1847        HB1    117      LEU     HA   1847     0.090000     1.0080   ; qtot  3.520
  1848        CT2    117      LEU     CB   1848    -0.180000    12.0110   ; qtot  3.340
  1849        HA2    117      LEU    HB1   1849     0.090000     1.0080   ; qtot  3.430
  1850        HA2    117      LEU    HB2   1850     0.090000     1.0080   ; qtot  3.520
  1851        CT1    117      LEU     CG   1851    -0.090000    12.0110   ; qtot  3.430
  1852        HA1    117      LEU     HG   1852     0.090000     1.0080   ; qtot  3.520
  1853        CT3    117      LEU    CD1   1853    -0.270000    12.0110   ; qtot  3.250
  1854        HA3    117      LEU   HD11   1854     0.090000     1.0080   ; qtot  3.340
  1855        HA3    117      LEU   HD12   1855     0.090000     1.0080   ; qtot  3.430
  1856        HA3    117      LEU   HD13   1856     0.090000     1.0080   ; qtot  3.520
  1857        CT3    117      LEU    CD2   1857    -0.270000    12.0110   ; qtot  3.250
  1858        HA3    117      LEU   HD21   1858     0.090000     1.0080   ; qtot  3.340
  1859        HA3    117      LEU   HD22   1859     0.090000     1.0080   ; qtot  3.430
  1860        HA3    117      LEU   HD23   1860     0.090000     1.0080   ; qtot  3.520
  1861          C    117      LEU      C   1861     0.510000    12.0110   ; qtot  4.030
  1862          O    117      LEU      O   1862    -0.510000    15.9994   ; qtot  3.520
  1863        NH1    118      LEU      N   1863    -0.470000    14.0070   ; qtot  3.050
  1864          H    118      LEU     HN   1864     0.310000     1.0080   ; qtot  3.360
  1865        CT1    118      LEU     CA   1865     0.070000    12.0110   ; qtot  3.430
  1866        HB1    118      LEU     HA   1866     0.090000     1.0080   ; qtot  3.520
  1867        CT2    118      LEU     CB   1867    -0.180000    12.0110   ; qtot  3.340
  1868        HA2    118      LEU    HB1   1868     0.090000     1.0080   ; qtot  3.430
  1869        HA2    118      LEU    HB2   1869     0.090000     1.0080   ; qtot  3.520
  1870        CT1    118      LEU     CG   1870    -0.090000    12.0110   ; qtot  3.430
  1871        HA1    118      LEU     HG   1871     0.090000     1.0080   ; qtot  3.520
  1872        CT3    118      LEU    CD1   1872    -0.270000    12.0110   ; qtot  3.250
  1873        HA3    118      LEU   HD11   1873     0.090000     1.0080   ; qtot  3.340
  1874        HA3    118      LEU   HD12   1874     0.090000     1.0080   ; qtot  3.430
  1875        HA3    118      LEU   HD13   1875     0.090000     1.0080   ; qtot  3.520
  1876        CT3    118      LEU    CD2   1876    -0.270000    12.0110   ; qtot  3.250
  1877        HA3    118      LEU   HD21   1877     0.090000     1.0080   ; qtot  3.340
  1878        HA3    118      LEU   HD22   1878     0.090000     1.0080   ; qtot  3.430
  1879        HA3    118      LEU   HD23   1879     0.090000     1.0080   ; qtot  3.520
  1880          C    118      LEU      C   1880     0.510000    12.0110   ; qtot  4.030
  1881          O    118      LEU      O   1881    -0.510000    15.9994   ; qtot  3.520
  1882        NH1    119      ILE      N   1882    -0.470000    14.0070   ; qtot  3.050
  1883          H    119      ILE     HN   1883     0.310000     1.0080   ; qtot  3.360
  1884        CT1    119      ILE     CA   1884     0.070000    12.0110   ; qtot  3.430
  1885        HB1    119      ILE     HA   1885     0.090000     1.0080   ; qtot  3.520
  1886        CT1    119      ILE     CB   1886    -0.090000    12.0110   ; qtot  3.430
  1887        HA1    119      ILE     HB   1887     0.090000     1.0080   ; qtot  3.520
  1888        CT3    119      ILE    CG2   1888    -0.270000    12.0110   ; qtot  3.250
  1889        HA3    119      ILE   HG21   1889     0.090000     1.0080   ; qtot  3.340
  1890        HA3    119      ILE   HG22   1890     0.090000     1.0080   ; qtot  3.430
  1891        HA3    119      ILE   HG23   1891     0.090000     1.0080   ; qtot  3.520
  1892        CT2    119      ILE    CG1   1892    -0.180000    12.0110   ; qtot  3.340
  1893        HA2    119      ILE   HG11   1893     0.090000     1.0080   ; qtot  3.430
  1894        HA2    119      ILE   HG12   1894     0.090000     1.0080   ; qtot  3.520
  1895        CT3    119      ILE     CD   1895    -0.270000    12.0110   ; qtot  3.250
  1896        HA3    119      ILE    HD1   1896     0.090000     1.0080   ; qtot  3.340
  1897        HA3    119      ILE    HD2   1897     0.090000     1.0080   ; qtot  3.430
  1898        HA3    119      ILE    HD3   1898     0.090000     1.0080   ; qtot  3.520
  1899          C    119      ILE      C   1899     0.510000    12.0110   ; qtot  4.030
  1900          O    119      ILE      O   1900    -0.510000    15.9994   ; qtot  3.520
  1901        NH1    120      VAL      N   1901    -0.470000    14.0070   ; qtot  3.050
  1902          H    120      VAL     HN   1902     0.310000     1.0080   ; qtot  3.360
  1903        CT1    120      VAL     CA   1903     0.070000    12.0110   ; qtot  3.430
  1904        HB1    120      VAL     HA   1904     0.090000     1.0080   ; qtot  3.520
  1905        CT1    120      VAL     CB   1905    -0.090000    12.0110   ; qtot  3.430
  1906        HA1    120      VAL     HB   1906     0.090000     1.0080   ; qtot  3.520
  1907        CT3    120      VAL    CG1   1907    -0.270000    12.0110   ; qtot  3.250
  1908        HA3    120      VAL   HG11   1908     0.090000     1.0080   ; qtot  3.340
  1909        HA3    120      VAL   HG12   1909     0.090000     1.0080   ; qtot  3.430
  1910        HA3    120      VAL   HG13   1910     0.090000     1.0080   ; qtot  3.520
  1911        CT3    120      VAL    CG2   1911    -0.270000    12.0110   ; qtot  3.250
  1912        HA3    120      VAL   HG21   1912     0.090000     1.0080   ; qtot  3.340
  1913        HA3    120      VAL   HG22   1913     0.090000     1.0080   ; qtot  3.430
  1914        HA3    120      VAL   HG23   1914     0.090000     1.0080   ; qtot  3.520
  1915          C    120      VAL      C   1915     0.510000    12.0110   ; qtot  4.030
  1916          O    120      VAL      O   1916    -0.510000    15.9994   ; qtot  3.520
  1917        NH1    121      ASN      N   1917    -0.470000    14.0070   ; qtot  3.050
  1918          H    121      ASN     HN   1918     0.310000     1.0080   ; qtot  3.360
  1919        CT1    121      ASN     CA   1919     0.070000    12.0110   ; qtot  3.430
  1920        HB1    121      ASN     HA   1920     0.090000     1.0080   ; qtot  3.520
  1921        CT2    121      ASN     CB   1921    -0.180000    12.0110   ; qtot  3.340
  1922        HA2    121      ASN    HB1   1922     0.090000     1.0080   ; qtot  3.430
  1923        HA2    121      ASN    HB2   1923     0.090000     1.0080   ; qtot  3.520
  1924         CC    121      ASN     CG   1924     0.550000    12.0110   ; qtot  4.070
  1925          O    121      ASN    OD1   1925    -0.550000    15.9994   ; qtot  3.520
  1926        NH2    121      ASN    ND2   1926    -0.620000    14.0070   ; qtot  2.900
  1927          H    121      ASN   HD21   1927     0.320000     1.0080   ; qtot  3.220
  1928          H    121      ASN   HD22   1928     0.300000     1.0080   ; qtot  3.520
  1929          C    121      ASN      C   1929     0.510000    12.0110   ; qtot  4.030
  1930          O    121      ASN      O   1930    -0.510000    15.9994   ; qtot  3.520
  1931        NH1    122      ASN      N   1931    -0.470000    14.0070   ; qtot  3.050
  1932          H    122      ASN     HN   1932     0.310000     1.0080   ; qtot  3.360
  1933        CT1    122      ASN     CA   1933     0.070000    12.0110   ; qtot  3.430
  1934        HB1    122      ASN     HA   1934     0.090000     1.0080   ; qtot  3.520
  1935      CC321    122      ASN     CB   1935    -0.180000    12.0110   ; qtot  3.340
  1936       HCA2    122      ASN    HB1   1936     0.090000     1.0080   ; qtot  3.430
  1937       HCA2    122      ASN    HB2   1937     0.090000     1.0080   ; qtot  3.520
  1938      CC2O1    122      ASN     CG   1938     0.510000    12.0110   ; qtot  4.030
  1939      OC2D1    122      ASN    OD1   1939    -0.510000    15.9994   ; qtot  3.520
  1940      NC2D1    122      ASN    ND2   1940    -0.470000    14.0070   ; qtot  3.050
  1941       HCP1    122      ASN   HD22   1941     0.310000     1.0080   ; qtot  3.360
  1942          C    122      ASN      C   1942     0.510000    12.0110   ; qtot  3.870
  1943          O    122      ASN      O   1943    -0.510000    15.9994   ; qtot  3.360
  1944        NH1    123      ALA      N   1944    -0.470000    14.0070   ; qtot  2.890
  1945          H    123      ALA     HN   1945     0.310000     1.0080   ; qtot  3.200
  1946        CT1    123      ALA     CA   1946     0.070000    12.0110   ; qtot  3.270
  1947        HB1    123      ALA     HA   1947     0.090000     1.0080   ; qtot  3.360
  1948        CT3    123      ALA     CB   1948    -0.270000    12.0110   ; qtot  3.090
  1949        HA3    123      ALA    HB1   1949     0.090000     1.0080   ; qtot  3.180
  1950        HA3    123      ALA    HB2   1950     0.090000     1.0080   ; qtot  3.270
  1951        HA3    123      ALA    HB3   1951     0.090000     1.0080   ; qtot  3.360
  1952          C    123      ALA      C   1952     0.510000    12.0110   ; qtot  3.870
  1953          O    123      ALA      O   1953    -0.510000    15.9994   ; qtot  3.360
  1954        NH1    124      THR      N   1954    -0.470000    14.0070   ; qtot  2.890
  1955          H    124      THR     HN   1955     0.310000     1.0080   ; qtot  3.200
  1956        CT1    124      THR     CA   1956     0.070000    12.0110   ; qtot  3.270
  1957        HB1    124      THR     HA   1957     0.090000     1.0080   ; qtot  3.360
  1958        CT1    124      THR     CB   1958     0.140000    12.0110   ; qtot  3.500
  1959        HA1    124      THR     HB   1959     0.090000     1.0080   ; qtot  3.590
  1960        OH1    124      THR    OG1   1960    -0.660000    15.9994   ; qtot  2.930
  1961          H    124      THR    HG1   1961     0.430000     1.0080   ; qtot  3.360
  1962        CT3    124      THR    CG2   1962    -0.270000    12.0110   ; qtot  3.090
  1963        HA3    124      THR   HG21   1963     0.090000     1.0080   ; qtot  3.180
  1964        HA3    124      THR   HG22   1964     0.090000     1.0080   ; qtot  3.270
  1965        HA3    124      THR   HG23   1965     0.090000     1.0080   ; qtot  3.360
  1966          C    124      THR      C   1966     0.510000    12.0110   ; qtot  3.870
  1967          O    124      THR      O   1967    -0.510000    15.9994   ; qtot  3.360
  1968        NH1    125      ASN      N   1968    -0.470000    14.0070   ; qtot  2.890
  1969          H    125      ASN     HN   1969     0.310000     1.0080   ; qtot  3.200
  1970        CT1    125      ASN     CA   1970     0.070000    12.0110   ; qtot  3.270
  1971        HB1    125      ASN     HA   1971     0.090000     1.0080   ; qtot  3.360
  1972        CT2    125      ASN     CB   1972    -0.180000    12.0110   ; qtot  3.180
  1973        HA2    125      ASN    HB1   1973     0.090000     1.0080   ; qtot  3.270
  1974        HA2    125      ASN    HB2   1974     0.090000     1.0080   ; qtot  3.360
  1975         CC    125      ASN     CG   1975     0.550000    12.0110   ; qtot  3.910
  1976          O    125      ASN    OD1   1976    -0.550000    15.9994   ; qtot  3.360
  1977        NH2    125      ASN    ND2   1977    -0.620000    14.0070   ; qtot  2.740
  1978          H    125      ASN   HD21   1978     0.320000     1.0080   ; qtot  3.060
  1979          H    125      ASN   HD22   1979     0.300000     1.0080   ; qtot  3.360
  1980          C    125      ASN      C   1980     0.510000    12.0110   ; qtot  3.870
  1981          O    125      ASN      O   1981    -0.510000    15.9994   ; qtot  3.360
  1982        NH1    126      VAL      N   1982    -0.470000    14.0070   ; qtot  2.890
  1983          H    126      VAL     HN   1983     0.310000     1.0080   ; qtot  3.200
  1984        CT1    126      VAL     CA   1984     0.070000    12.0110   ; qtot  3.270
  1985        HB1    126      VAL     HA   1985     0.090000     1.0080   ; qtot  3.360
  1986        CT1    126      VAL     CB   1986    -0.090000    12.0110   ; qtot  3.270
  1987        HA1    126      VAL     HB   1987     0.090000     1.0080   ; qtot  3.360
  1988        CT3    126      VAL    CG1   1988    -0.270000    12.0110   ; qtot  3.090
  1989        HA3    126      VAL   HG11   1989     0.090000     1.0080   ; qtot  3.180
  1990        HA3    126      VAL   HG12   1990     0.090000     1.0080   ; qtot  3.270
  1991        HA3    126      VAL   HG13   1991     0.090000     1.0080   ; qtot  3.360
  1992        CT3    126      VAL    CG2   1992    -0.270000    12.0110   ; qtot  3.090
  1993        HA3    126      VAL   HG21   1993     0.090000     1.0080   ; qtot  3.180
  1994        HA3    126      VAL   HG22   1994     0.090000     1.0080   ; qtot  3.270
  1995        HA3    126      VAL   HG23   1995     0.090000     1.0080   ; qtot  3.360
  1996          C    126      VAL      C   1996     0.510000    12.0110   ; qtot  3.870
  1997          O    126      VAL      O   1997    -0.510000    15.9994   ; qtot  3.360
  1998        NH1    127      VAL      N   1998    -0.470000    14.0070   ; qtot  2.890
  1999          H    127      VAL     HN   1999     0.310000     1.0080   ; qtot  3.200
  2000        CT1    127      VAL     CA   2000     0.070000    12.0110   ; qtot  3.270
  2001        HB1    127      VAL     HA   2001     0.090000     1.0080   ; qtot  3.360
  2002        CT1    127      VAL     CB   2002    -0.090000    12.0110   ; qtot  3.270
  2003        HA1    127      VAL     HB   2003     0.090000     1.0080   ; qtot  3.360
  2004        CT3    127      VAL    CG1   2004    -0.270000    12.0110   ; qtot  3.090
  2005        HA3    127      VAL   HG11   2005     0.090000     1.0080   ; qtot  3.180
  2006        HA3    127      VAL   HG12   2006     0.090000     1.0080   ; qtot  3.270
  2007        HA3    127      VAL   HG13   2007     0.090000     1.0080   ; qtot  3.360
  2008        CT3    127      VAL    CG2   2008    -0.270000    12.0110   ; qtot  3.090
  2009        HA3    127      VAL   HG21   2009     0.090000     1.0080   ; qtot  3.180
  2010        HA3    127      VAL   HG22   2010     0.090000     1.0080   ; qtot  3.270
  2011        HA3    127      VAL   HG23   2011     0.090000     1.0080   ; qtot  3.360
  2012          C    127      VAL      C   2012     0.510000    12.0110   ; qtot  3.870
  2013          O    127      VAL      O   2013    -0.510000    15.9994   ; qtot  3.360
  2014        NH1    128      ILE      N   2014    -0.470000    14.0070   ; qtot  2.890
  2015          H    128      ILE     HN   2015     0.310000     1.0080   ; qtot  3.200
  2016        CT1    128      ILE     CA   2016     0.070000    12.0110   ; qtot  3.270
  2017        HB1    128      ILE     HA   2017     0.090000     1.0080   ; qtot  3.360
  2018        CT1    128      ILE     CB   2018    -0.090000    12.0110   ; qtot  3.270
  2019        HA1    128      ILE     HB   2019     0.090000     1.0080   ; qtot  3.360
  2020        CT3    128      ILE    CG2   2020    -0.270000    12.0110   ; qtot  3.090
  2021        HA3    128      ILE   HG21   2021     0.090000     1.0080   ; qtot  3.180
  2022        HA3    128      ILE   HG22   2022     0.090000     1.0080   ; qtot  3.270
  2023        HA3    128      ILE   HG23   2023     0.090000     1.0080   ; qtot  3.360
  2024        CT2    128      ILE    CG1   2024    -0.180000    12.0110   ; qtot  3.180
  2025        HA2    128      ILE   HG11   2025     0.090000     1.0080   ; qtot  3.270
  2026        HA2    128      ILE   HG12   2026     0.090000     1.0080   ; qtot  3.360
  2027        CT3    128      ILE     CD   2027    -0.270000    12.0110   ; qtot  3.090
  2028        HA3    128      ILE    HD1   2028     0.090000     1.0080   ; qtot  3.180
  2029        HA3    128      ILE    HD2   2029     0.090000     1.0080   ; qtot  3.270
  2030        HA3    128      ILE    HD3   2030     0.090000     1.0080   ; qtot  3.360
  2031          C    128      ILE      C   2031     0.510000    12.0110   ; qtot  3.870
  2032          O    128      ILE      O   2032    -0.510000    15.9994   ; qtot  3.360
  2033        NH1    129      LYS      N   2033    -0.470000    14.0070   ; qtot  2.890
  2034          H    129      LYS     HN   2034     0.310000     1.0080   ; qtot  3.200
  2035        CT1    129      LYS     CA   2035     0.070000    12.0110   ; qtot  3.270
  2036        HB1    129      LYS     HA   2036     0.090000     1.0080   ; qtot  3.360
  2037        CT2    129      LYS     CB   2037    -0.180000    12.0110   ; qtot  3.180
  2038        HA2    129      LYS    HB1   2038     0.090000     1.0080   ; qtot  3.270
  2039        HA2    129      LYS    HB2   2039     0.090000     1.0080   ; qtot  3.360
  2040        CT2    129      LYS     CG   2040    -0.180000    12.0110   ; qtot  3.180
  2041        HA2    129      LYS    HG1   2041     0.090000     1.0080   ; qtot  3.270
  2042        HA2    129      LYS    HG2   2042     0.090000     1.0080   ; qtot  3.360
  2043        CT2    129      LYS     CD   2043    -0.180000    12.0110   ; qtot  3.180
  2044        HA2    129      LYS    HD1   2044     0.090000     1.0080   ; qtot  3.270
  2045        HA2    129      LYS    HD2   2045     0.090000     1.0080   ; qtot  3.360
  2046        CT2    129      LYS     CE   2046     0.210000    12.0110   ; qtot  3.570
  2047        HA2    129      LYS    HE1   2047     0.050000     1.0080   ; qtot  3.620
  2048        HA2    129      LYS    HE2   2048     0.050000     1.0080   ; qtot  3.670
  2049        NH3    129      LYS     NZ   2049    -0.300000    14.0070   ; qtot  3.370
  2050         HC    129      LYS    HZ1   2050     0.330000     1.0080   ; qtot  3.700
  2051         HC    129      LYS    HZ2   2051     0.330000     1.0080   ; qtot  4.030
  2052         HC    129      LYS    HZ3   2052     0.330000     1.0080   ; qtot  4.360
  2053          C    129      LYS      C   2053     0.510000    12.0110   ; qtot  4.870
  2054          O    129      LYS      O   2054    -0.510000    15.9994   ; qtot  4.360
  2055        NH1    130      VAL      N   2055    -0.470000    14.0070   ; qtot  3.890
  2056          H    130      VAL     HN   2056     0.310000     1.0080   ; qtot  4.200
  2057        CT1    130      VAL     CA   2057     0.070000    12.0110   ; qtot  4.270
  2058        HB1    130      VAL     HA   2058     0.090000     1.0080   ; qtot  4.360
  2059        CT1    130      VAL     CB   2059    -0.090000    12.0110   ; qtot  4.270
  2060        HA1    130      VAL     HB   2060     0.090000     1.0080   ; qtot  4.360
  2061        CT3    130      VAL    CG1   2061    -0.270000    12.0110   ; qtot  4.090
  2062        HA3    130      VAL   HG11   2062     0.090000     1.0080   ; qtot  4.180
  2063        HA3    130      VAL   HG12   2063     0.090000     1.0080   ; qtot  4.270
  2064        HA3    130      VAL   HG13   2064     0.090000     1.0080   ; qtot  4.360
  2065        CT3    130      VAL    CG2   2065    -0.270000    12.0110   ; qtot  4.090
  2066        HA3    130      VAL   HG21   2066     0.090000     1.0080   ; qtot  4.180
  2067        HA3    130      VAL   HG22   2067     0.090000     1.0080   ; qtot  4.270
  2068        HA3    130      VAL   HG23   2068     0.090000     1.0080   ; qtot  4.360
  2069          C    130      VAL      C   2069     0.510000    12.0110   ; qtot  4.870
  2070          O    130      VAL      O   2070    -0.510000    15.9994   ; qtot  4.360
  2071        NH1    131      CYS      N   2071    -0.470000    14.0070   ; qtot  3.890
  2072          H    131      CYS     HN   2072     0.310000     1.0080   ; qtot  4.200
  2073        CT1    131      CYS     CA   2073     0.070000    12.0110   ; qtot  4.270
  2074        HB1    131      CYS     HA   2074     0.090000     1.0080   ; qtot  4.360
  2075        CT2    131      CYS     CB   2075    -0.100000    12.0110   ; qtot  4.260
  2076        HA2    131      CYS    HB1   2076     0.090000     1.0080   ; qtot  4.350
  2077        HA2    131      CYS    HB2   2077     0.090000     1.0080   ; qtot  4.440
  2078         SM    131      CYS     SG   2078    -0.080000    32.0600   ; qtot  4.360
  2079          C    131      CYS      C   2079     0.510000    12.0110   ; qtot  4.870
  2080          O    131      CYS      O   2080    -0.510000    15.9994   ; qtot  4.360
  2081        NH1    132      GLU      N   2081    -0.470000    14.0070   ; qtot  3.890
  2082          H    132      GLU     HN   2082     0.310000     1.0080   ; qtot  4.200
  2083        CT1    132      GLU     CA   2083     0.070000    12.0110   ; qtot  4.270
  2084        HB1    132      GLU     HA   2084     0.090000     1.0080   ; qtot  4.360
  2085       CT2A    132      GLU     CB   2085    -0.180000    12.0110   ; qtot  4.180
  2086        HA2    132      GLU    HB1   2086     0.090000     1.0080   ; qtot  4.270
  2087        HA2    132      GLU    HB2   2087     0.090000     1.0080   ; qtot  4.360
  2088        CT2    132      GLU     CG   2088    -0.280000    12.0110   ; qtot  4.080
  2089        HA2    132      GLU    HG1   2089     0.090000     1.0080   ; qtot  4.170
  2090        HA2    132      GLU    HG2   2090     0.090000     1.0080   ; qtot  4.260
  2091         CC    132      GLU     CD   2091     0.620000    12.0110   ; qtot  4.880
  2092         OC    132      GLU    OE1   2092    -0.760000    15.9994   ; qtot  4.120
  2093         OC    132      GLU    OE2   2093    -0.760000    15.9994   ; qtot  3.360
  2094          C    132      GLU      C   2094     0.510000    12.0110   ; qtot  3.870
  2095          O    132      GLU      O   2095    -0.510000    15.9994   ; qtot  3.360
  2096        NH1    133      PHE      N   2096    -0.470000    14.0070   ; qtot  2.890
  2097          H    133      PHE     HN   2097     0.310000     1.0080   ; qtot  3.200
  2098        CT1    133      PHE     CA   2098     0.070000    12.0110   ; qtot  3.270
  2099        HB1    133      PHE     HA   2099     0.090000     1.0080   ; qtot  3.360
  2100        CT2    133      PHE     CB   2100    -0.180000    12.0110   ; qtot  3.180
  2101        HA2    133      PHE    HB1   2101     0.090000     1.0080   ; qtot  3.270
  2102        HA2    133      PHE    HB2   2102     0.090000     1.0080   ; qtot  3.360
  2103         CA    133      PHE     CG   2103     0.000000    12.0110   ; qtot  3.360
  2104         CA    133      PHE    CD1   2104    -0.115000    12.0110   ; qtot  3.245
  2105         HP    133      PHE    HD1   2105     0.115000     1.0080   ; qtot  3.360
  2106         CA    133      PHE    CE1   2106    -0.115000    12.0110   ; qtot  3.245
  2107         HP    133      PHE    HE1   2107     0.115000     1.0080   ; qtot  3.360
  2108         CA    133      PHE     CZ   2108    -0.115000    12.0110   ; qtot  3.245
  2109         HP    133      PHE     HZ   2109     0.115000     1.0080   ; qtot  3.360
  2110         CA    133      PHE    CD2   2110    -0.115000    12.0110   ; qtot  3.245
  2111         HP    133      PHE    HD2   2111     0.115000     1.0080   ; qtot  3.360
  2112         CA    133      PHE    CE2   2112    -0.115000    12.0110   ; qtot  3.245
  2113         HP    133      PHE    HE2   2113     0.115000     1.0080   ; qtot  3.360
  2114          C    133      PHE      C   2114     0.510000    12.0110   ; qtot  3.870
  2115          O    133      PHE      O   2115    -0.510000    15.9994   ; qtot  3.360
  2116        NH1    134      GLN      N   2116    -0.470000    14.0070   ; qtot  2.890
  2117          H    134      GLN     HN   2117     0.310000     1.0080   ; qtot  3.200
  2118        CT1    134      GLN     CA   2118     0.070000    12.0110   ; qtot  3.270
  2119        HB1    134      GLN     HA   2119     0.090000     1.0080   ; qtot  3.360
  2120        CT2    134      GLN     CB   2120    -0.180000    12.0110   ; qtot  3.180
  2121        HA2    134      GLN    HB1   2121     0.090000     1.0080   ; qtot  3.270
  2122        HA2    134      GLN    HB2   2122     0.090000     1.0080   ; qtot  3.360
  2123        CT2    134      GLN     CG   2123    -0.180000    12.0110   ; qtot  3.180
  2124        HA2    134      GLN    HG1   2124     0.090000     1.0080   ; qtot  3.270
  2125        HA2    134      GLN    HG2   2125     0.090000     1.0080   ; qtot  3.360
  2126         CC    134      GLN     CD   2126     0.550000    12.0110   ; qtot  3.910
  2127          O    134      GLN    OE1   2127    -0.550000    15.9994   ; qtot  3.360
  2128        NH2    134      GLN    NE2   2128    -0.620000    14.0070   ; qtot  2.740
  2129          H    134      GLN   HE21   2129     0.320000     1.0080   ; qtot  3.060
  2130          H    134      GLN   HE22   2130     0.300000     1.0080   ; qtot  3.360
  2131          C    134      GLN      C   2131     0.510000    12.0110   ; qtot  3.870
  2132          O    134      GLN      O   2132    -0.510000    15.9994   ; qtot  3.360
  2133        NH1    135      PHE      N   2133    -0.470000    14.0070   ; qtot  2.890
  2134          H    135      PHE     HN   2134     0.310000     1.0080   ; qtot  3.200
  2135        CT1    135      PHE     CA   2135     0.070000    12.0110   ; qtot  3.270
  2136        HB1    135      PHE     HA   2136     0.090000     1.0080   ; qtot  3.360
  2137        CT2    135      PHE     CB   2137    -0.180000    12.0110   ; qtot  3.180
  2138        HA2    135      PHE    HB1   2138     0.090000     1.0080   ; qtot  3.270
  2139        HA2    135      PHE    HB2   2139     0.090000     1.0080   ; qtot  3.360
  2140         CA    135      PHE     CG   2140     0.000000    12.0110   ; qtot  3.360
  2141         CA    135      PHE    CD1   2141    -0.115000    12.0110   ; qtot  3.245
  2142         HP    135      PHE    HD1   2142     0.115000     1.0080   ; qtot  3.360
  2143         CA    135      PHE    CE1   2143    -0.115000    12.0110   ; qtot  3.245
  2144         HP    135      PHE    HE1   2144     0.115000     1.0080   ; qtot  3.360
  2145         CA    135      PHE     CZ   2145    -0.115000    12.0110   ; qtot  3.245
  2146         HP    135      PHE     HZ   2146     0.115000     1.0080   ; qtot  3.360
  2147         CA    135      PHE    CD2   2147    -0.115000    12.0110   ; qtot  3.245
  2148         HP    135      PHE    HD2   2148     0.115000     1.0080   ; qtot  3.360
  2149         CA    135      PHE    CE2   2149    -0.115000    12.0110   ; qtot  3.245
  2150         HP    135      PHE    HE2   2150     0.115000     1.0080   ; qtot  3.360
  2151          C    135      PHE      C   2151     0.510000    12.0110   ; qtot  3.870
  2152          O    135      PHE      O   2152    -0.510000    15.9994   ; qtot  3.360
  2153        NH1    136      CYS      N   2153    -0.470000    14.0070   ; qtot  2.890
  2154          H    136      CYS     HN   2154     0.310000     1.0080   ; qtot  3.200
  2155        CT1    136      CYS     CA   2155     0.070000    12.0110   ; qtot  3.270
  2156        HB1    136      CYS     HA   2156     0.090000     1.0080   ; qtot  3.360
  2157        CT2    136      CYS     CB   2157    -0.100000    12.0110   ; qtot  3.260
  2158        HA2    136      CYS    HB1   2158     0.090000     1.0080   ; qtot  3.350
  2159        HA2    136      CYS    HB2   2159     0.090000     1.0080   ; qtot  3.440
  2160         SM    136      CYS     SG   2160    -0.080000    32.0600   ; qtot  3.360
  2161          C    136      CYS      C   2161     0.510000    12.0110   ; qtot  3.870
  2162          O    136      CYS      O   2162    -0.510000    15.9994   ; qtot  3.360
  2163        NH1    137      ASN      N   2163    -0.470000    14.0070   ; qtot  2.890
  2164          H    137      ASN     HN   2164     0.310000     1.0080   ; qtot  3.200
  2165        CT1    137      ASN     CA   2165     0.070000    12.0110   ; qtot  3.270
  2166        HB1    137      ASN     HA   2166     0.090000     1.0080   ; qtot  3.360
  2167        CT2    137      ASN     CB   2167    -0.180000    12.0110   ; qtot  3.180
  2168        HA2    137      ASN    HB1   2168     0.090000     1.0080   ; qtot  3.270
  2169        HA2    137      ASN    HB2   2169     0.090000     1.0080   ; qtot  3.360
  2170         CC    137      ASN     CG   2170     0.550000    12.0110   ; qtot  3.910
  2171          O    137      ASN    OD1   2171    -0.550000    15.9994   ; qtot  3.360
  2172        NH2    137      ASN    ND2   2172    -0.620000    14.0070   ; qtot  2.740
  2173          H    137      ASN   HD21   2173     0.320000     1.0080   ; qtot  3.060
  2174          H    137      ASN   HD22   2174     0.300000     1.0080   ; qtot  3.360
  2175          C    137      ASN      C   2175     0.510000    12.0110   ; qtot  3.870
  2176          O    137      ASN      O   2176    -0.510000    15.9994   ; qtot  3.360
  2177        NH1    138      ASP      N   2177    -0.470000    14.0070   ; qtot  2.890
  2178          H    138      ASP     HN   2178     0.310000     1.0080   ; qtot  3.200
  2179        CT1    138      ASP     CA   2179     0.070000    12.0110   ; qtot  3.270
  2180        HB1    138      ASP     HA   2180     0.090000     1.0080   ; qtot  3.360
  2181       CT2A    138      ASP     CB   2181    -0.280000    12.0110   ; qtot  3.080
  2182        HA2    138      ASP    HB1   2182     0.090000     1.0080   ; qtot  3.170
  2183        HA2    138      ASP    HB2   2183     0.090000     1.0080   ; qtot  3.260
  2184         CC    138      ASP     CG   2184     0.620000    12.0110   ; qtot  3.880
  2185         OC    138      ASP    OD1   2185    -0.760000    15.9994   ; qtot  3.120
  2186         OC    138      ASP    OD2   2186    -0.760000    15.9994   ; qtot  2.360
  2187          C    138      ASP      C   2187     0.510000    12.0110   ; qtot  2.870
  2188          O    138      ASP      O   2188    -0.510000    15.9994   ; qtot  2.360
  2189          N    139      PRO      N   2189    -0.290000    14.0070   ; qtot  2.070
  2190        CP3    139      PRO     CD   2190     0.000000    12.0110   ; qtot  2.070
  2191        HA2    139      PRO    HD1   2191     0.090000     1.0080   ; qtot  2.160
  2192        HA2    139      PRO    HD2   2192     0.090000     1.0080   ; qtot  2.250
  2193        CP1    139      PRO     CA   2193     0.020000    12.0110   ; qtot  2.270
  2194        HB1    139      PRO     HA   2194     0.090000     1.0080   ; qtot  2.360
  2195        CP2    139      PRO     CB   2195    -0.180000    12.0110   ; qtot  2.180
  2196        HA2    139      PRO    HB1   2196     0.090000     1.0080   ; qtot  2.270
  2197        HA2    139      PRO    HB2   2197     0.090000     1.0080   ; qtot  2.360
  2198        CP2    139      PRO     CG   2198    -0.180000    12.0110   ; qtot  2.180
  2199        HA2    139      PRO    HG1   2199     0.090000     1.0080   ; qtot  2.270
  2200        HA2    139      PRO    HG2   2200     0.090000     1.0080   ; qtot  2.360
  2201          C    139      PRO      C   2201     0.510000    12.0110   ; qtot  2.870
  2202          O    139      PRO      O   2202    -0.510000    15.9994   ; qtot  2.360
  2203        NH1    140      PHE      N   2203    -0.470000    14.0070   ; qtot  1.890
  2204          H    140      PHE     HN   2204     0.310000     1.0080   ; qtot  2.200
  2205        CT1    140      PHE     CA   2205     0.070000    12.0110   ; qtot  2.270
  2206        HB1    140      PHE     HA   2206     0.090000     1.0080   ; qtot  2.360
  2207        CT2    140      PHE     CB   2207    -0.180000    12.0110   ; qtot  2.180
  2208        HA2    140      PHE    HB1   2208     0.090000     1.0080   ; qtot  2.270
  2209        HA2    140      PHE    HB2   2209     0.090000     1.0080   ; qtot  2.360
  2210         CA    140      PHE     CG   2210     0.000000    12.0110   ; qtot  2.360
  2211         CA    140      PHE    CD1   2211    -0.115000    12.0110   ; qtot  2.245
  2212         HP    140      PHE    HD1   2212     0.115000     1.0080   ; qtot  2.360
  2213         CA    140      PHE    CE1   2213    -0.115000    12.0110   ; qtot  2.245
  2214         HP    140      PHE    HE1   2214     0.115000     1.0080   ; qtot  2.360
  2215         CA    140      PHE     CZ   2215    -0.115000    12.0110   ; qtot  2.245
  2216         HP    140      PHE     HZ   2216     0.115000     1.0080   ; qtot  2.360
  2217         CA    140      PHE    CD2   2217    -0.115000    12.0110   ; qtot  2.245
  2218         HP    140      PHE    HD2   2218     0.115000     1.0080   ; qtot  2.360
  2219         CA    140      PHE    CE2   2219    -0.115000    12.0110   ; qtot  2.245
  2220         HP    140      PHE    HE2   2220     0.115000     1.0080   ; qtot  2.360
  2221          C    140      PHE      C   2221     0.510000    12.0110   ; qtot  2.870
  2222          O    140      PHE      O   2222    -0.510000    15.9994   ; qtot  2.360
  2223        NH1    141      LEU      N   2223    -0.470000    14.0070   ; qtot  1.890
  2224          H    141      LEU     HN   2224     0.310000     1.0080   ; qtot  2.200
  2225        CT1    141      LEU     CA   2225     0.070000    12.0110   ; qtot  2.270
  2226        HB1    141      LEU     HA   2226     0.090000     1.0080   ; qtot  2.360
  2227        CT2    141      LEU     CB   2227    -0.180000    12.0110   ; qtot  2.180
  2228        HA2    141      LEU    HB1   2228     0.090000     1.0080   ; qtot  2.270
  2229        HA2    141      LEU    HB2   2229     0.090000     1.0080   ; qtot  2.360
  2230        CT1    141      LEU     CG   2230    -0.090000    12.0110   ; qtot  2.270
  2231        HA1    141      LEU     HG   2231     0.090000     1.0080   ; qtot  2.360
  2232        CT3    141      LEU    CD1   2232    -0.270000    12.0110   ; qtot  2.090
  2233        HA3    141      LEU   HD11   2233     0.090000     1.0080   ; qtot  2.180
  2234        HA3    141      LEU   HD12   2234     0.090000     1.0080   ; qtot  2.270
  2235        HA3    141      LEU   HD13   2235     0.090000     1.0080   ; qtot  2.360
  2236        CT3    141      LEU    CD2   2236    -0.270000    12.0110   ; qtot  2.090
  2237        HA3    141      LEU   HD21   2237     0.090000     1.0080   ; qtot  2.180
  2238        HA3    141      LEU   HD22   2238     0.090000     1.0080   ; qtot  2.270
  2239        HA3    141      LEU   HD23   2239     0.090000     1.0080   ; qtot  2.360
  2240          C    141      LEU      C   2240     0.510000    12.0110   ; qtot  2.870
  2241          O    141      LEU      O   2241    -0.510000    15.9994   ; qtot  2.360
  2242        NH1    142      GLY      N   2242    -0.470000    14.0070   ; qtot  1.890
  2243          H    142      GLY     HN   2243     0.310000     1.0080   ; qtot  2.200
  2244        CT2    142      GLY     CA   2244    -0.020000    12.0110   ; qtot  2.180
  2245        HB2    142      GLY    HA1   2245     0.090000     1.0080   ; qtot  2.270
  2246        HB2    142      GLY    HA2   2246     0.090000     1.0080   ; qtot  2.360
  2247          C    142      GLY      C   2247     0.510000    12.0110   ; qtot  2.870
  2248          O    142      GLY      O   2248    -0.510000    15.9994   ; qtot  2.360
  2249        NH1    143      VAL      N   2249    -0.470000    14.0070   ; qtot  1.890
  2250          H    143      VAL     HN   2250     0.310000     1.0080   ; qtot  2.200
  2251        CT1    143      VAL     CA   2251     0.070000    12.0110   ; qtot  2.270
  2252        HB1    143      VAL     HA   2252     0.090000     1.0080   ; qtot  2.360
  2253        CT1    143      VAL     CB   2253    -0.090000    12.0110   ; qtot  2.270
  2254        HA1    143      VAL     HB   2254     0.090000     1.0080   ; qtot  2.360
  2255        CT3    143      VAL    CG1   2255    -0.270000    12.0110   ; qtot  2.090
  2256        HA3    143      VAL   HG11   2256     0.090000     1.0080   ; qtot  2.180
  2257        HA3    143      VAL   HG12   2257     0.090000     1.0080   ; qtot  2.270
  2258        HA3    143      VAL   HG13   2258     0.090000     1.0080   ; qtot  2.360
  2259        CT3    143      VAL    CG2   2259    -0.270000    12.0110   ; qtot  2.090
  2260        HA3    143      VAL   HG21   2260     0.090000     1.0080   ; qtot  2.180
  2261        HA3    143      VAL   HG22   2261     0.090000     1.0080   ; qtot  2.270
  2262        HA3    143      VAL   HG23   2262     0.090000     1.0080   ; qtot  2.360
  2263          C    143      VAL      C   2263     0.510000    12.0110   ; qtot  2.870
  2264          O    143      VAL      O   2264    -0.510000    15.9994   ; qtot  2.360
  2265        NH1    144      TYR      N   2265    -0.470000    14.0070   ; qtot  1.890
  2266          H    144      TYR     HN   2266     0.310000     1.0080   ; qtot  2.200
  2267        CT1    144      TYR     CA   2267     0.070000    12.0110   ; qtot  2.270
  2268        HB1    144      TYR     HA   2268     0.090000     1.0080   ; qtot  2.360
  2269        CT2    144      TYR     CB   2269    -0.180000    12.0110   ; qtot  2.180
  2270        HA2    144      TYR    HB1   2270     0.090000     1.0080   ; qtot  2.270
  2271        HA2    144      TYR    HB2   2271     0.090000     1.0080   ; qtot  2.360
  2272         CA    144      TYR     CG   2272     0.000000    12.0110   ; qtot  2.360
  2273         CA    144      TYR    CD1   2273    -0.115000    12.0110   ; qtot  2.245
  2274         HP    144      TYR    HD1   2274     0.115000     1.0080   ; qtot  2.360
  2275         CA    144      TYR    CE1   2275    -0.115000    12.0110   ; qtot  2.245
  2276         HP    144      TYR    HE1   2276     0.115000     1.0080   ; qtot  2.360
  2277         CA    144      TYR     CZ   2277     0.110000    12.0110   ; qtot  2.470
  2278        OH1    144      TYR     OH   2278    -0.540000    15.9994   ; qtot  1.930
  2279          H    144      TYR     HH   2279     0.430000     1.0080   ; qtot  2.360
  2280         CA    144      TYR    CD2   2280    -0.115000    12.0110   ; qtot  2.245
  2281         HP    144      TYR    HD2   2281     0.115000     1.0080   ; qtot  2.360
  2282         CA    144      TYR    CE2   2282    -0.115000    12.0110   ; qtot  2.245
  2283         HP    144      TYR    HE2   2283     0.115000     1.0080   ; qtot  2.360
  2284          C    144      TYR      C   2284     0.510000    12.0110   ; qtot  2.870
  2285          O    144      TYR      O   2285    -0.510000    15.9994   ; qtot  2.360
  2286        NH1    145      TYR      N   2286    -0.470000    14.0070   ; qtot  1.890
  2287          H    145      TYR     HN   2287     0.310000     1.0080   ; qtot  2.200
  2288        CT1    145      TYR     CA   2288     0.070000    12.0110   ; qtot  2.270
  2289        HB1    145      TYR     HA   2289     0.090000     1.0080   ; qtot  2.360
  2290        CT2    145      TYR     CB   2290    -0.180000    12.0110   ; qtot  2.180
  2291        HA2    145      TYR    HB1   2291     0.090000     1.0080   ; qtot  2.270
  2292        HA2    145      TYR    HB2   2292     0.090000     1.0080   ; qtot  2.360
  2293         CA    145      TYR     CG   2293     0.000000    12.0110   ; qtot  2.360
  2294         CA    145      TYR    CD1   2294    -0.115000    12.0110   ; qtot  2.245
  2295         HP    145      TYR    HD1   2295     0.115000     1.0080   ; qtot  2.360
  2296         CA    145      TYR    CE1   2296    -0.115000    12.0110   ; qtot  2.245
  2297         HP    145      TYR    HE1   2297     0.115000     1.0080   ; qtot  2.360
  2298         CA    145      TYR     CZ   2298     0.110000    12.0110   ; qtot  2.470
  2299        OH1    145      TYR     OH   2299    -0.540000    15.9994   ; qtot  1.930
  2300          H    145      TYR     HH   2300     0.430000     1.0080   ; qtot  2.360
  2301         CA    145      TYR    CD2   2301    -0.115000    12.0110   ; qtot  2.245
  2302         HP    145      TYR    HD2   2302     0.115000     1.0080   ; qtot  2.360
  2303         CA    145      TYR    CE2   2303    -0.115000    12.0110   ; qtot  2.245
  2304         HP    145      TYR    HE2   2304     0.115000     1.0080   ; qtot  2.360
  2305          C    145      TYR      C   2305     0.510000    12.0110   ; qtot  2.870
  2306          O    145      TYR      O   2306    -0.510000    15.9994   ; qtot  2.360
  2307        NH1    146      HSD      N   2307    -0.470000    14.0070   ; qtot  1.890
  2308          H    146      HSD     HN   2308     0.310000     1.0080   ; qtot  2.200
  2309        CT1    146      HSD     CA   2309     0.070000    12.0110   ; qtot  2.270
  2310        HB1    146      HSD     HA   2310     0.090000     1.0080   ; qtot  2.360
  2311        CT2    146      HSD     CB   2311    -0.090000    12.0110   ; qtot  2.270
  2312        HA2    146      HSD    HB1   2312     0.090000     1.0080   ; qtot  2.360
  2313        HA2    146      HSD    HB2   2313     0.090000     1.0080   ; qtot  2.450
  2314        NR1    146      HSD    ND1   2314    -0.360000    14.0070   ; qtot  2.090
  2315          H    146      HSD    HD1   2315     0.320000     1.0080   ; qtot  2.410
  2316       CPH1    146      HSD     CG   2316    -0.050000    12.0110   ; qtot  2.360
  2317       CPH2    146      HSD    CE1   2317     0.250000    12.0110   ; qtot  2.610
  2318        HR1    146      HSD    HE1   2318     0.130000     1.0080   ; qtot  2.740
  2319        NR2    146      HSD    NE2   2319    -0.700000    14.0070   ; qtot  2.040
  2320       CPH1    146      HSD    CD2   2320     0.220000    12.0110   ; qtot  2.260
  2321        HR3    146      HSD    HD2   2321     0.100000     1.0080   ; qtot  2.360
  2322          C    146      HSD      C   2322     0.510000    12.0110   ; qtot  2.870
  2323          O    146      HSD      O   2323    -0.510000    15.9994   ; qtot  2.360
  2324        NH1    147      LYS      N   2324    -0.470000    14.0070   ; qtot  1.890
  2325          H    147      LYS     HN   2325     0.310000     1.0080   ; qtot  2.200
  2326        CT1    147      LYS     CA   2326     0.070000    12.0110   ; qtot  2.270
  2327        HB1    147      LYS     HA   2327     0.090000     1.0080   ; qtot  2.360
  2328        CT2    147      LYS     CB   2328    -0.180000    12.0110   ; qtot  2.180
  2329        HA2    147      LYS    HB1   2329     0.090000     1.0080   ; qtot  2.270
  2330        HA2    147      LYS    HB2   2330     0.090000     1.0080   ; qtot  2.360
  2331        CT2    147      LYS     CG   2331    -0.180000    12.0110   ; qtot  2.180
  2332        HA2    147      LYS    HG1   2332     0.090000     1.0080   ; qtot  2.270
  2333        HA2    147      LYS    HG2   2333     0.090000     1.0080   ; qtot  2.360
  2334        CT2    147      LYS     CD   2334    -0.180000    12.0110   ; qtot  2.180
  2335        HA2    147      LYS    HD1   2335     0.090000     1.0080   ; qtot  2.270
  2336        HA2    147      LYS    HD2   2336     0.090000     1.0080   ; qtot  2.360
  2337        CT2    147      LYS     CE   2337     0.210000    12.0110   ; qtot  2.570
  2338        HA2    147      LYS    HE1   2338     0.050000     1.0080   ; qtot  2.620
  2339        HA2    147      LYS    HE2   2339     0.050000     1.0080   ; qtot  2.670
  2340        NH3    147      LYS     NZ   2340    -0.300000    14.0070   ; qtot  2.370
  2341         HC    147      LYS    HZ1   2341     0.330000     1.0080   ; qtot  2.700
  2342         HC    147      LYS    HZ2   2342     0.330000     1.0080   ; qtot  3.030
  2343         HC    147      LYS    HZ3   2343     0.330000     1.0080   ; qtot  3.360
  2344          C    147      LYS      C   2344     0.510000    12.0110   ; qtot  3.870
  2345          O    147      LYS      O   2345    -0.510000    15.9994   ; qtot  3.360
  2346        NH1    148      ASN      N   2346    -0.470000    14.0070   ; qtot  2.890
  2347          H    148      ASN     HN   2347     0.310000     1.0080   ; qtot  3.200
  2348        CT1    148      ASN     CA   2348     0.070000    12.0110   ; qtot  3.270
  2349        HB1    148      ASN     HA   2349     0.090000     1.0080   ; qtot  3.360
  2350        CT2    148      ASN     CB   2350    -0.180000    12.0110   ; qtot  3.180
  2351        HA2    148      ASN    HB1   2351     0.090000     1.0080   ; qtot  3.270
  2352        HA2    148      ASN    HB2   2352     0.090000     1.0080   ; qtot  3.360
  2353         CC    148      ASN     CG   2353     0.550000    12.0110   ; qtot  3.910
  2354          O    148      ASN    OD1   2354    -0.550000    15.9994   ; qtot  3.360
  2355        NH2    148      ASN    ND2   2355    -0.620000    14.0070   ; qtot  2.740
  2356          H    148      ASN   HD21   2356     0.320000     1.0080   ; qtot  3.060
  2357          H    148      ASN   HD22   2357     0.300000     1.0080   ; qtot  3.360
  2358          C    148      ASN      C   2358     0.510000    12.0110   ; qtot  3.870
  2359          O    148      ASN      O   2359    -0.510000    15.9994   ; qtot  3.360
  2360        NH1    149      ASN      N   2360    -0.470000    14.0070   ; qtot  2.890
  2361          H    149      ASN     HN   2361     0.310000     1.0080   ; qtot  3.200
  2362        CT1    149      ASN     CA   2362     0.070000    12.0110   ; qtot  3.270
  2363        HB1    149      ASN     HA   2363     0.090000     1.0080   ; qtot  3.360
  2364      CC321    149      ASN     CB   2364    -0.180000    12.0110   ; qtot  3.180
  2365       HCA2    149      ASN    HB1   2365     0.090000     1.0080   ; qtot  3.270
  2366       HCA2    149      ASN    HB2   2366     0.090000     1.0080   ; qtot  3.360
  2367      CC2O1    149      ASN     CG   2367     0.510000    12.0110   ; qtot  3.870
  2368      OC2D1    149      ASN    OD1   2368    -0.510000    15.9994   ; qtot  3.360
  2369      NC2D1    149      ASN    ND2   2369    -0.470000    14.0070   ; qtot  2.890
  2370       HCP1    149      ASN   HD22   2370     0.310000     1.0080   ; qtot  3.200
  2371          C    149      ASN      C   2371     0.510000    12.0110   ; qtot  3.710
  2372          O    149      ASN      O   2372    -0.510000    15.9994   ; qtot  3.200
  2373        NH1    150      LYS      N   2373    -0.470000    14.0070   ; qtot  2.730
  2374          H    150      LYS     HN   2374     0.310000     1.0080   ; qtot  3.040
  2375        CT1    150      LYS     CA   2375     0.070000    12.0110   ; qtot  3.110
  2376        HB1    150      LYS     HA   2376     0.090000     1.0080   ; qtot  3.200
  2377        CT2    150      LYS     CB   2377    -0.180000    12.0110   ; qtot  3.020
  2378        HA2    150      LYS    HB1   2378     0.090000     1.0080   ; qtot  3.110
  2379        HA2    150      LYS    HB2   2379     0.090000     1.0080   ; qtot  3.200
  2380        CT2    150      LYS     CG   2380    -0.180000    12.0110   ; qtot  3.020
  2381        HA2    150      LYS    HG1   2381     0.090000     1.0080   ; qtot  3.110
  2382        HA2    150      LYS    HG2   2382     0.090000     1.0080   ; qtot  3.200
  2383        CT2    150      LYS     CD   2383    -0.180000    12.0110   ; qtot  3.020
  2384        HA2    150      LYS    HD1   2384     0.090000     1.0080   ; qtot  3.110
  2385        HA2    150      LYS    HD2   2385     0.090000     1.0080   ; qtot  3.200
  2386        CT2    150      LYS     CE   2386     0.210000    12.0110   ; qtot  3.410
  2387        HA2    150      LYS    HE1   2387     0.050000     1.0080   ; qtot  3.460
  2388        HA2    150      LYS    HE2   2388     0.050000     1.0080   ; qtot  3.510
  2389        NH3    150      LYS     NZ   2389    -0.300000    14.0070   ; qtot  3.210
  2390         HC    150      LYS    HZ1   2390     0.330000     1.0080   ; qtot  3.540
  2391         HC    150      LYS    HZ2   2391     0.330000     1.0080   ; qtot  3.870
  2392         HC    150      LYS    HZ3   2392     0.330000     1.0080   ; qtot  4.200
  2393          C    150      LYS      C   2393     0.510000    12.0110   ; qtot  4.710
  2394          O    150      LYS      O   2394    -0.510000    15.9994   ; qtot  4.200
  2395        NH1    151      SER      N   2395    -0.470000    14.0070   ; qtot  3.730
  2396          H    151      SER     HN   2396     0.310000     1.0080   ; qtot  4.040
  2397        CT1    151      SER     CA   2397     0.070000    12.0110   ; qtot  4.110
  2398        HB1    151      SER     HA   2398     0.090000     1.0080   ; qtot  4.200
  2399        CT2    151      SER     CB   2399     0.050000    12.0110   ; qtot  4.250
  2400        HA2    151      SER    HB1   2400     0.090000     1.0080   ; qtot  4.340
  2401        HA2    151      SER    HB2   2401     0.090000     1.0080   ; qtot  4.430
  2402        OH1    151      SER     OG   2402    -0.660000    15.9994   ; qtot  3.770
  2403          H    151      SER    HG1   2403     0.430000     1.0080   ; qtot  4.200
  2404          C    151      SER      C   2404     0.510000    12.0110   ; qtot  4.710
  2405          O    151      SER      O   2405    -0.510000    15.9994   ; qtot  4.200
  2406        NH1    152      TRP      N   2406    -0.470000    14.0070   ; qtot  3.730
  2407          H    152      TRP     HN   2407     0.310000     1.0080   ; qtot  4.040
  2408        CT1    152      TRP     CA   2408     0.070000    12.0110   ; qtot  4.110
  2409        HB1    152      TRP     HA   2409     0.090000     1.0080   ; qtot  4.200
  2410        CT2    152      TRP     CB   2410    -0.180000    12.0110   ; qtot  4.020
  2411        HA2    152      TRP    HB1   2411     0.090000     1.0080   ; qtot  4.110
  2412        HA2    152      TRP    HB2   2412     0.090000     1.0080   ; qtot  4.200
  2413         CY    152      TRP     CG   2413    -0.030000    12.0110   ; qtot  4.170
  2414         CA    152      TRP    CD1   2414    -0.150000    12.0110   ; qtot  4.020
  2415         HP    152      TRP    HD1   2415     0.220000     1.0080   ; qtot  4.240
  2416         NY    152      TRP    NE1   2416    -0.510000    14.0070   ; qtot  3.730
  2417          H    152      TRP    HE1   2417     0.370000     1.0080   ; qtot  4.100
  2418        CPT    152      TRP    CE2   2418     0.240000    12.0110   ; qtot  4.340
  2419        CPT    152      TRP    CD2   2419     0.110000    12.0110   ; qtot  4.450
  2420        CAI    152      TRP    CE3   2420    -0.250000    12.0110   ; qtot  4.200
  2421         HP    152      TRP    HE3   2421     0.170000     1.0080   ; qtot  4.370
  2422         CA    152      TRP    CZ3   2422    -0.200000    12.0110   ; qtot  4.170
  2423         HP    152      TRP    HZ3   2423     0.140000     1.0080   ; qtot  4.310
  2424        CAI    152      TRP    CZ2   2424    -0.270000    12.0110   ; qtot  4.040
  2425         HP    152      TRP    HZ2   2425     0.160000     1.0080   ; qtot  4.200
  2426         CA    152      TRP    CH2   2426    -0.140000    12.0110   ; qtot  4.060
  2427         HP    152      TRP    HH2   2427     0.140000     1.0080   ; qtot  4.200
  2428          C    152      TRP      C   2428     0.510000    12.0110   ; qtot  4.710
  2429          O    152      TRP      O   2429    -0.510000    15.9994   ; qtot  4.200
  2430        NH1    153      MET      N   2430    -0.470000    14.0070   ; qtot  3.730
  2431          H    153      MET     HN   2431     0.310000     1.0080   ; qtot  4.040
  2432        CT1    153      MET     CA   2432     0.070000    12.0110   ; qtot  4.110
  2433        HB1    153      MET     HA   2433     0.090000     1.0080   ; qtot  4.200
  2434        CT2    153      MET     CB   2434    -0.180000    12.0110   ; qtot  4.020
  2435        HA2    153      MET    HB1   2435     0.090000     1.0080   ; qtot  4.110
  2436        HA2    153      MET    HB2   2436     0.090000     1.0080   ; qtot  4.200
  2437        CT2    153      MET     CG   2437    -0.140000    12.0110   ; qtot  4.060
  2438        HA2    153      MET    HG1   2438     0.090000     1.0080   ; qtot  4.150
  2439        HA2    153      MET    HG2   2439     0.090000     1.0080   ; qtot  4.240
  2440          S    153      MET     SD   2440    -0.090000    32.0600   ; qtot  4.150
  2441        CT3    153      MET     CE   2441    -0.220000    12.0110   ; qtot  3.930
  2442        HA3    153      MET    HE1   2442     0.090000     1.0080   ; qtot  4.020
  2443        HA3    153      MET    HE2   2443     0.090000     1.0080   ; qtot  4.110
  2444        HA3    153      MET    HE3   2444     0.090000     1.0080   ; qtot  4.200
  2445          C    153      MET      C   2445     0.510000    12.0110   ; qtot  4.710
  2446          O    153      MET      O   2446    -0.510000    15.9994   ; qtot  4.200
  2447        NH1    154      GLU      N   2447    -0.470000    14.0070   ; qtot  3.730
  2448          H    154      GLU     HN   2448     0.310000     1.0080   ; qtot  4.040
  2449        CT1    154      GLU     CA   2449     0.070000    12.0110   ; qtot  4.110
  2450        HB1    154      GLU     HA   2450     0.090000     1.0080   ; qtot  4.200
  2451       CT2A    154      GLU     CB   2451    -0.180000    12.0110   ; qtot  4.020
  2452        HA2    154      GLU    HB1   2452     0.090000     1.0080   ; qtot  4.110
  2453        HA2    154      GLU    HB2   2453     0.090000     1.0080   ; qtot  4.200
  2454        CT2    154      GLU     CG   2454    -0.280000    12.0110   ; qtot  3.920
  2455        HA2    154      GLU    HG1   2455     0.090000     1.0080   ; qtot  4.010
  2456        HA2    154      GLU    HG2   2456     0.090000     1.0080   ; qtot  4.100
  2457         CC    154      GLU     CD   2457     0.620000    12.0110   ; qtot  4.720
  2458         OC    154      GLU    OE1   2458    -0.760000    15.9994   ; qtot  3.960
  2459         OC    154      GLU    OE2   2459    -0.760000    15.9994   ; qtot  3.200
  2460          C    154      GLU      C   2460     0.510000    12.0110   ; qtot  3.710
  2461          O    154      GLU      O   2461    -0.510000    15.9994   ; qtot  3.200
  2462        NH1    155      SER      N   2462    -0.470000    14.0070   ; qtot  2.730
  2463          H    155      SER     HN   2463     0.310000     1.0080   ; qtot  3.040
  2464        CT1    155      SER     CA   2464     0.070000    12.0110   ; qtot  3.110
  2465        HB1    155      SER     HA   2465     0.090000     1.0080   ; qtot  3.200
  2466        CT2    155      SER     CB   2466     0.050000    12.0110   ; qtot  3.250
  2467        HA2    155      SER    HB1   2467     0.090000     1.0080   ; qtot  3.340
  2468        HA2    155      SER    HB2   2468     0.090000     1.0080   ; qtot  3.430
  2469        OH1    155      SER     OG   2469    -0.660000    15.9994   ; qtot  2.770
  2470          H    155      SER    HG1   2470     0.430000     1.0080   ; qtot  3.200
  2471          C    155      SER      C   2471     0.510000    12.0110   ; qtot  3.710
  2472          O    155      SER      O   2472    -0.510000    15.9994   ; qtot  3.200
  2473        NH1    156      GLU      N   2473    -0.470000    14.0070   ; qtot  2.730
  2474          H    156      GLU     HN   2474     0.310000     1.0080   ; qtot  3.040
  2475        CT1    156      GLU     CA   2475     0.070000    12.0110   ; qtot  3.110
  2476        HB1    156      GLU     HA   2476     0.090000     1.0080   ; qtot  3.200
  2477       CT2A    156      GLU     CB   2477    -0.180000    12.0110   ; qtot  3.020
  2478        HA2    156      GLU    HB1   2478     0.090000     1.0080   ; qtot  3.110
  2479        HA2    156      GLU    HB2   2479     0.090000     1.0080   ; qtot  3.200
  2480        CT2    156      GLU     CG   2480    -0.280000    12.0110   ; qtot  2.920
  2481        HA2    156      GLU    HG1   2481     0.090000     1.0080   ; qtot  3.010
  2482        HA2    156      GLU    HG2   2482     0.090000     1.0080   ; qtot  3.100
  2483         CC    156      GLU     CD   2483     0.620000    12.0110   ; qtot  3.720
  2484         OC    156      GLU    OE1   2484    -0.760000    15.9994   ; qtot  2.960
  2485         OC    156      GLU    OE2   2485    -0.760000    15.9994   ; qtot  2.200
  2486          C    156      GLU      C   2486     0.510000    12.0110   ; qtot  2.710
  2487          O    156      GLU      O   2487    -0.510000    15.9994   ; qtot  2.200
  2488        NH1    157      PHE      N   2488    -0.470000    14.0070   ; qtot  1.730
  2489          H    157      PHE     HN   2489     0.310000     1.0080   ; qtot  2.040
  2490        CT1    157      PHE     CA   2490     0.070000    12.0110   ; qtot  2.110
  2491        HB1    157      PHE     HA   2491     0.090000     1.0080   ; qtot  2.200
  2492        CT2    157      PHE     CB   2492    -0.180000    12.0110   ; qtot  2.020
  2493        HA2    157      PHE    HB1   2493     0.090000     1.0080   ; qtot  2.110
  2494        HA2    157      PHE    HB2   2494     0.090000     1.0080   ; qtot  2.200
  2495         CA    157      PHE     CG   2495     0.000000    12.0110   ; qtot  2.200
  2496         CA    157      PHE    CD1   2496    -0.115000    12.0110   ; qtot  2.085
  2497         HP    157      PHE    HD1   2497     0.115000     1.0080   ; qtot  2.200
  2498         CA    157      PHE    CE1   2498    -0.115000    12.0110   ; qtot  2.085
  2499         HP    157      PHE    HE1   2499     0.115000     1.0080   ; qtot  2.200
  2500         CA    157      PHE     CZ   2500    -0.115000    12.0110   ; qtot  2.085
  2501         HP    157      PHE     HZ   2501     0.115000     1.0080   ; qtot  2.200
  2502         CA    157      PHE    CD2   2502    -0.115000    12.0110   ; qtot  2.085
  2503         HP    157      PHE    HD2   2503     0.115000     1.0080   ; qtot  2.200
  2504         CA    157      PHE    CE2   2504    -0.115000    12.0110   ; qtot  2.085
  2505         HP    157      PHE    HE2   2505     0.115000     1.0080   ; qtot  2.200
  2506          C    157      PHE      C   2506     0.510000    12.0110   ; qtot  2.710
  2507          O    157      PHE      O   2507    -0.510000    15.9994   ; qtot  2.200
  2508        NH1    158      ARG      N   2508    -0.470000    14.0070   ; qtot  1.730
  2509          H    158      ARG     HN   2509     0.310000     1.0080   ; qtot  2.040
  2510        CT1    158      ARG     CA   2510     0.070000    12.0110   ; qtot  2.110
  2511        HB1    158      ARG     HA   2511     0.090000     1.0080   ; qtot  2.200
  2512        CT2    158      ARG     CB   2512    -0.180000    12.0110   ; qtot  2.020
  2513        HA2    158      ARG    HB1   2513     0.090000     1.0080   ; qtot  2.110
  2514        HA2    158      ARG    HB2   2514     0.090000     1.0080   ; qtot  2.200
  2515        CT2    158      ARG     CG   2515    -0.180000    12.0110   ; qtot  2.020
  2516        HA2    158      ARG    HG1   2516     0.090000     1.0080   ; qtot  2.110
  2517        HA2    158      ARG    HG2   2517     0.090000     1.0080   ; qtot  2.200
  2518        CT2    158      ARG     CD   2518     0.200000    12.0110   ; qtot  2.400
  2519        HA2    158      ARG    HD1   2519     0.090000     1.0080   ; qtot  2.490
  2520        HA2    158      ARG    HD2   2520     0.090000     1.0080   ; qtot  2.580
  2521        NC2    158      ARG     NE   2521    -0.700000    14.0070   ; qtot  1.880
  2522         HC    158      ARG     HE   2522     0.440000     1.0080   ; qtot  2.320
  2523          C    158      ARG     CZ   2523     0.640000    12.0110   ; qtot  2.960
  2524        NC2    158      ARG    NH1   2524    -0.800000    14.0070   ; qtot  2.160
  2525         HC    158      ARG   HH11   2525     0.460000     1.0080   ; qtot  2.620
  2526         HC    158      ARG   HH12   2526     0.460000     1.0080   ; qtot  3.080
  2527        NC2    158      ARG    NH2   2527    -0.800000    14.0070   ; qtot  2.280
  2528         HC    158      ARG   HH21   2528     0.460000     1.0080   ; qtot  2.740
  2529         HC    158      ARG   HH22   2529     0.460000     1.0080   ; qtot  3.200
  2530          C    158      ARG      C   2530     0.510000    12.0110   ; qtot  3.710
  2531          O    158      ARG      O   2531    -0.510000    15.9994   ; qtot  3.200
  2532        NH1    159      VAL      N   2532    -0.470000    14.0070   ; qtot  2.730
  2533          H    159      VAL     HN   2533     0.310000     1.0080   ; qtot  3.040
  2534        CT1    159      VAL     CA   2534     0.070000    12.0110   ; qtot  3.110
  2535        HB1    159      VAL     HA   2535     0.090000     1.0080   ; qtot  3.200
  2536        CT1    159      VAL     CB   2536    -0.090000    12.0110   ; qtot  3.110
  2537        HA1    159      VAL     HB   2537     0.090000     1.0080   ; qtot  3.200
  2538        CT3    159      VAL    CG1   2538    -0.270000    12.0110   ; qtot  2.930
  2539        HA3    159      VAL   HG11   2539     0.090000     1.0080   ; qtot  3.020
  2540        HA3    159      VAL   HG12   2540     0.090000     1.0080   ; qtot  3.110
  2541        HA3    159      VAL   HG13   2541     0.090000     1.0080   ; qtot  3.200
  2542        CT3    159      VAL    CG2   2542    -0.270000    12.0110   ; qtot  2.930
  2543        HA3    159      VAL   HG21   2543     0.090000     1.0080   ; qtot  3.020
  2544        HA3    159      VAL   HG22   2544     0.090000     1.0080   ; qtot  3.110
  2545        HA3    159      VAL   HG23   2545     0.090000     1.0080   ; qtot  3.200
  2546          C    159      VAL      C   2546     0.510000    12.0110   ; qtot  3.710
  2547          O    159      VAL      O   2547    -0.510000    15.9994   ; qtot  3.200
  2548        NH1    160      TYR      N   2548    -0.470000    14.0070   ; qtot  2.730
  2549          H    160      TYR     HN   2549     0.310000     1.0080   ; qtot  3.040
  2550        CT1    160      TYR     CA   2550     0.070000    12.0110   ; qtot  3.110
  2551        HB1    160      TYR     HA   2551     0.090000     1.0080   ; qtot  3.200
  2552        CT2    160      TYR     CB   2552    -0.180000    12.0110   ; qtot  3.020
  2553        HA2    160      TYR    HB1   2553     0.090000     1.0080   ; qtot  3.110
  2554        HA2    160      TYR    HB2   2554     0.090000     1.0080   ; qtot  3.200
  2555         CA    160      TYR     CG   2555     0.000000    12.0110   ; qtot  3.200
  2556         CA    160      TYR    CD1   2556    -0.115000    12.0110   ; qtot  3.085
  2557         HP    160      TYR    HD1   2557     0.115000     1.0080   ; qtot  3.200
  2558         CA    160      TYR    CE1   2558    -0.115000    12.0110   ; qtot  3.085
  2559         HP    160      TYR    HE1   2559     0.115000     1.0080   ; qtot  3.200
  2560         CA    160      TYR     CZ   2560     0.110000    12.0110   ; qtot  3.310
  2561        OH1    160      TYR     OH   2561    -0.540000    15.9994   ; qtot  2.770
  2562          H    160      TYR     HH   2562     0.430000     1.0080   ; qtot  3.200
  2563         CA    160      TYR    CD2   2563    -0.115000    12.0110   ; qtot  3.085
  2564         HP    160      TYR    HD2   2564     0.115000     1.0080   ; qtot  3.200
  2565         CA    160      TYR    CE2   2565    -0.115000    12.0110   ; qtot  3.085
  2566         HP    160      TYR    HE2   2566     0.115000     1.0080   ; qtot  3.200
  2567          C    160      TYR      C   2567     0.510000    12.0110   ; qtot  3.710
  2568          O    160      TYR      O   2568    -0.510000    15.9994   ; qtot  3.200
  2569        NH1    161      SER      N   2569    -0.470000    14.0070   ; qtot  2.730
  2570          H    161      SER     HN   2570     0.310000     1.0080   ; qtot  3.040
  2571        CT1    161      SER     CA   2571     0.070000    12.0110   ; qtot  3.110
  2572        HB1    161      SER     HA   2572     0.090000     1.0080   ; qtot  3.200
  2573        CT2    161      SER     CB   2573     0.050000    12.0110   ; qtot  3.250
  2574        HA2    161      SER    HB1   2574     0.090000     1.0080   ; qtot  3.340
  2575        HA2    161      SER    HB2   2575     0.090000     1.0080   ; qtot  3.430
  2576        OH1    161      SER     OG   2576    -0.660000    15.9994   ; qtot  2.770
  2577          H    161      SER    HG1   2577     0.430000     1.0080   ; qtot  3.200
  2578          C    161      SER      C   2578     0.510000    12.0110   ; qtot  3.710
  2579          O    161      SER      O   2579    -0.510000    15.9994   ; qtot  3.200
  2580        NH1    162      SER      N   2580    -0.470000    14.0070   ; qtot  2.730
  2581          H    162      SER     HN   2581     0.310000     1.0080   ; qtot  3.040
  2582        CT1    162      SER     CA   2582     0.070000    12.0110   ; qtot  3.110
  2583        HB1    162      SER     HA   2583     0.090000     1.0080   ; qtot  3.200
  2584        CT2    162      SER     CB   2584     0.050000    12.0110   ; qtot  3.250
  2585        HA2    162      SER    HB1   2585     0.090000     1.0080   ; qtot  3.340
  2586        HA2    162      SER    HB2   2586     0.090000     1.0080   ; qtot  3.430
  2587        OH1    162      SER     OG   2587    -0.660000    15.9994   ; qtot  2.770
  2588          H    162      SER    HG1   2588     0.430000     1.0080   ; qtot  3.200
  2589          C    162      SER      C   2589     0.510000    12.0110   ; qtot  3.710
  2590          O    162      SER      O   2590    -0.510000    15.9994   ; qtot  3.200
  2591        NH1    163      ALA      N   2591    -0.470000    14.0070   ; qtot  2.730
  2592          H    163      ALA     HN   2592     0.310000     1.0080   ; qtot  3.040
  2593        CT1    163      ALA     CA   2593     0.070000    12.0110   ; qtot  3.110
  2594        HB1    163      ALA     HA   2594     0.090000     1.0080   ; qtot  3.200
  2595        CT3    163      ALA     CB   2595    -0.270000    12.0110   ; qtot  2.930
  2596        HA3    163      ALA    HB1   2596     0.090000     1.0080   ; qtot  3.020
  2597        HA3    163      ALA    HB2   2597     0.090000     1.0080   ; qtot  3.110
  2598        HA3    163      ALA    HB3   2598     0.090000     1.0080   ; qtot  3.200
  2599          C    163      ALA      C   2599     0.510000    12.0110   ; qtot  3.710
  2600          O    163      ALA      O   2600    -0.510000    15.9994   ; qtot  3.200
  2601        NH1    164      ASN      N   2601    -0.470000    14.0070   ; qtot  2.730
  2602          H    164      ASN     HN   2602     0.310000     1.0080   ; qtot  3.040
  2603        CT1    164      ASN     CA   2603     0.070000    12.0110   ; qtot  3.110
  2604        HB1    164      ASN     HA   2604     0.090000     1.0080   ; qtot  3.200
  2605        CT2    164      ASN     CB   2605    -0.180000    12.0110   ; qtot  3.020
  2606        HA2    164      ASN    HB1   2606     0.090000     1.0080   ; qtot  3.110
  2607        HA2    164      ASN    HB2   2607     0.090000     1.0080   ; qtot  3.200
  2608         CC    164      ASN     CG   2608     0.550000    12.0110   ; qtot  3.750
  2609          O    164      ASN    OD1   2609    -0.550000    15.9994   ; qtot  3.200
  2610        NH2    164      ASN    ND2   2610    -0.620000    14.0070   ; qtot  2.580
  2611          H    164      ASN   HD21   2611     0.320000     1.0080   ; qtot  2.900
  2612          H    164      ASN   HD22   2612     0.300000     1.0080   ; qtot  3.200
  2613          C    164      ASN      C   2613     0.510000    12.0110   ; qtot  3.710
  2614          O    164      ASN      O   2614    -0.510000    15.9994   ; qtot  3.200
  2615        NH1    165      ASN      N   2615    -0.470000    14.0070   ; qtot  2.730
  2616          H    165      ASN     HN   2616     0.310000     1.0080   ; qtot  3.040
  2617        CT1    165      ASN     CA   2617     0.070000    12.0110   ; qtot  3.110
  2618        HB1    165      ASN     HA   2618     0.090000     1.0080   ; qtot  3.200
  2619      CC321    165      ASN     CB   2619    -0.180000    12.0110   ; qtot  3.020
  2620       HCA2    165      ASN    HB1   2620     0.090000     1.0080   ; qtot  3.110
  2621       HCA2    165      ASN    HB2   2621     0.090000     1.0080   ; qtot  3.200
  2622      CC2O1    165      ASN     CG   2622     0.510000    12.0110   ; qtot  3.710
  2623      OC2D1    165      ASN    OD1   2623    -0.510000    15.9994   ; qtot  3.200
  2624      NC2D1    165      ASN    ND2   2624    -0.470000    14.0070   ; qtot  2.730
  2625       HCP1    165      ASN   HD22   2625     0.310000     1.0080   ; qtot  3.040
  2626          C    165      ASN      C   2626     0.510000    12.0110   ; qtot  3.550
  2627          O    165      ASN      O   2627    -0.510000    15.9994   ; qtot  3.040
  2628        NH1    166      CYS      N   2628    -0.470000    14.0070   ; qtot  2.570
  2629          H    166      CYS     HN   2629     0.310000     1.0080   ; qtot  2.880
  2630        CT1    166      CYS     CA   2630     0.070000    12.0110   ; qtot  2.950
  2631        HB1    166      CYS     HA   2631     0.090000     1.0080   ; qtot  3.040
  2632        CT2    166      CYS     CB   2632    -0.100000    12.0110   ; qtot  2.940
  2633        HA2    166      CYS    HB1   2633     0.090000     1.0080   ; qtot  3.030
  2634        HA2    166      CYS    HB2   2634     0.090000     1.0080   ; qtot  3.120
  2635         SM    166      CYS     SG   2635    -0.080000    32.0600   ; qtot  3.040
  2636          C    166      CYS      C   2636     0.510000    12.0110   ; qtot  3.550
  2637          O    166      CYS      O   2637    -0.510000    15.9994   ; qtot  3.040
  2638        NH1    167      THR      N   2638    -0.470000    14.0070   ; qtot  2.570
  2639          H    167      THR     HN   2639     0.310000     1.0080   ; qtot  2.880
  2640        CT1    167      THR     CA   2640     0.070000    12.0110   ; qtot  2.950
  2641        HB1    167      THR     HA   2641     0.090000     1.0080   ; qtot  3.040
  2642        CT1    167      THR     CB   2642     0.140000    12.0110   ; qtot  3.180
  2643        HA1    167      THR     HB   2643     0.090000     1.0080   ; qtot  3.270
  2644        OH1    167      THR    OG1   2644    -0.660000    15.9994   ; qtot  2.610
  2645          H    167      THR    HG1   2645     0.430000     1.0080   ; qtot  3.040
  2646        CT3    167      THR    CG2   2646    -0.270000    12.0110   ; qtot  2.770
  2647        HA3    167      THR   HG21   2647     0.090000     1.0080   ; qtot  2.860
  2648        HA3    167      THR   HG22   2648     0.090000     1.0080   ; qtot  2.950
  2649        HA3    167      THR   HG23   2649     0.090000     1.0080   ; qtot  3.040
  2650          C    167      THR      C   2650     0.510000    12.0110   ; qtot  3.550
  2651          O    167      THR      O   2651    -0.510000    15.9994   ; qtot  3.040
  2652        NH1    168      PHE      N   2652    -0.470000    14.0070   ; qtot  2.570
  2653          H    168      PHE     HN   2653     0.310000     1.0080   ; qtot  2.880
  2654        CT1    168      PHE     CA   2654     0.070000    12.0110   ; qtot  2.950
  2655        HB1    168      PHE     HA   2655     0.090000     1.0080   ; qtot  3.040
  2656        CT2    168      PHE     CB   2656    -0.180000    12.0110   ; qtot  2.860
  2657        HA2    168      PHE    HB1   2657     0.090000     1.0080   ; qtot  2.950
  2658        HA2    168      PHE    HB2   2658     0.090000     1.0080   ; qtot  3.040
  2659         CA    168      PHE     CG   2659     0.000000    12.0110   ; qtot  3.040
  2660         CA    168      PHE    CD1   2660    -0.115000    12.0110   ; qtot  2.925
  2661         HP    168      PHE    HD1   2661     0.115000     1.0080   ; qtot  3.040
  2662         CA    168      PHE    CE1   2662    -0.115000    12.0110   ; qtot  2.925
  2663         HP    168      PHE    HE1   2663     0.115000     1.0080   ; qtot  3.040
  2664         CA    168      PHE     CZ   2664    -0.115000    12.0110   ; qtot  2.925
  2665         HP    168      PHE     HZ   2665     0.115000     1.0080   ; qtot  3.040
  2666         CA    168      PHE    CD2   2666    -0.115000    12.0110   ; qtot  2.925
  2667         HP    168      PHE    HD2   2667     0.115000     1.0080   ; qtot  3.040
  2668         CA    168      PHE    CE2   2668    -0.115000    12.0110   ; qtot  2.925
  2669         HP    168      PHE    HE2   2669     0.115000     1.0080   ; qtot  3.040
  2670          C    168      PHE      C   2670     0.510000    12.0110   ; qtot  3.550
  2671          O    168      PHE      O   2671    -0.510000    15.9994   ; qtot  3.040
  2672        NH1    169      GLU      N   2672    -0.470000    14.0070   ; qtot  2.570
  2673          H    169      GLU     HN   2673     0.310000     1.0080   ; qtot  2.880
  2674        CT1    169      GLU     CA   2674     0.070000    12.0110   ; qtot  2.950
  2675        HB1    169      GLU     HA   2675     0.090000     1.0080   ; qtot  3.040
  2676       CT2A    169      GLU     CB   2676    -0.180000    12.0110   ; qtot  2.860
  2677        HA2    169      GLU    HB1   2677     0.090000     1.0080   ; qtot  2.950
  2678        HA2    169      GLU    HB2   2678     0.090000     1.0080   ; qtot  3.040
  2679        CT2    169      GLU     CG   2679    -0.280000    12.0110   ; qtot  2.760
  2680        HA2    169      GLU    HG1   2680     0.090000     1.0080   ; qtot  2.850
  2681        HA2    169      GLU    HG2   2681     0.090000     1.0080   ; qtot  2.940
  2682         CC    169      GLU     CD   2682     0.620000    12.0110   ; qtot  3.560
  2683         OC    169      GLU    OE1   2683    -0.760000    15.9994   ; qtot  2.800
  2684         OC    169      GLU    OE2   2684    -0.760000    15.9994   ; qtot  2.040
  2685          C    169      GLU      C   2685     0.510000    12.0110   ; qtot  2.550
  2686          O    169      GLU      O   2686    -0.510000    15.9994   ; qtot  2.040
  2687        NH1    170      TYR      N   2687    -0.470000    14.0070   ; qtot  1.570
  2688          H    170      TYR     HN   2688     0.310000     1.0080   ; qtot  1.880
  2689        CT1    170      TYR     CA   2689     0.070000    12.0110   ; qtot  1.950
  2690        HB1    170      TYR     HA   2690     0.090000     1.0080   ; qtot  2.040
  2691        CT2    170      TYR     CB   2691    -0.180000    12.0110   ; qtot  1.860
  2692        HA2    170      TYR    HB1   2692     0.090000     1.0080   ; qtot  1.950
  2693        HA2    170      TYR    HB2   2693     0.090000     1.0080   ; qtot  2.040
  2694         CA    170      TYR     CG   2694     0.000000    12.0110   ; qtot  2.040
  2695         CA    170      TYR    CD1   2695    -0.115000    12.0110   ; qtot  1.925
  2696         HP    170      TYR    HD1   2696     0.115000     1.0080   ; qtot  2.040
  2697         CA    170      TYR    CE1   2697    -0.115000    12.0110   ; qtot  1.925
  2698         HP    170      TYR    HE1   2698     0.115000     1.0080   ; qtot  2.040
  2699         CA    170      TYR     CZ   2699     0.110000    12.0110   ; qtot  2.150
  2700        OH1    170      TYR     OH   2700    -0.540000    15.9994   ; qtot  1.610
  2701          H    170      TYR     HH   2701     0.430000     1.0080   ; qtot  2.040
  2702         CA    170      TYR    CD2   2702    -0.115000    12.0110   ; qtot  1.925
  2703         HP    170      TYR    HD2   2703     0.115000     1.0080   ; qtot  2.040
  2704         CA    170      TYR    CE2   2704    -0.115000    12.0110   ; qtot  1.925
  2705         HP    170      TYR    HE2   2705     0.115000     1.0080   ; qtot  2.040
  2706          C    170      TYR      C   2706     0.510000    12.0110   ; qtot  2.550
  2707          O    170      TYR      O   2707    -0.510000    15.9994   ; qtot  2.040
  2708        NH1    171      VAL      N   2708    -0.470000    14.0070   ; qtot  1.570
  2709          H    171      VAL     HN   2709     0.310000     1.0080   ; qtot  1.880
  2710        CT1    171      VAL     CA   2710     0.070000    12.0110   ; qtot  1.950
  2711        HB1    171      VAL     HA   2711     0.090000     1.0080   ; qtot  2.040
  2712        CT1    171      VAL     CB   2712    -0.090000    12.0110   ; qtot  1.950
  2713        HA1    171      VAL     HB   2713     0.090000     1.0080   ; qtot  2.040
  2714        CT3    171      VAL    CG1   2714    -0.270000    12.0110   ; qtot  1.770
  2715        HA3    171      VAL   HG11   2715     0.090000     1.0080   ; qtot  1.860
  2716        HA3    171      VAL   HG12   2716     0.090000     1.0080   ; qtot  1.950
  2717        HA3    171      VAL   HG13   2717     0.090000     1.0080   ; qtot  2.040
  2718        CT3    171      VAL    CG2   2718    -0.270000    12.0110   ; qtot  1.770
  2719        HA3    171      VAL   HG21   2719     0.090000     1.0080   ; qtot  1.860
  2720        HA3    171      VAL   HG22   2720     0.090000     1.0080   ; qtot  1.950
  2721        HA3    171      VAL   HG23   2721     0.090000     1.0080   ; qtot  2.040
  2722          C    171      VAL      C   2722     0.510000    12.0110   ; qtot  2.550
  2723          O    171      VAL      O   2723    -0.510000    15.9994   ; qtot  2.040
  2724        NH1    172      SER      N   2724    -0.470000    14.0070   ; qtot  1.570
  2725          H    172      SER     HN   2725     0.310000     1.0080   ; qtot  1.880
  2726        CT1    172      SER     CA   2726     0.070000    12.0110   ; qtot  1.950
  2727        HB1    172      SER     HA   2727     0.090000     1.0080   ; qtot  2.040
  2728        CT2    172      SER     CB   2728     0.050000    12.0110   ; qtot  2.090
  2729        HA2    172      SER    HB1   2729     0.090000     1.0080   ; qtot  2.180
  2730        HA2    172      SER    HB2   2730     0.090000     1.0080   ; qtot  2.270
  2731        OH1    172      SER     OG   2731    -0.660000    15.9994   ; qtot  1.610
  2732          H    172      SER    HG1   2732     0.430000     1.0080   ; qtot  2.040
  2733          C    172      SER      C   2733     0.510000    12.0110   ; qtot  2.550
  2734          O    172      SER      O   2734    -0.510000    15.9994   ; qtot  2.040
  2735        NH1    173      GLN      N   2735    -0.470000    14.0070   ; qtot  1.570
  2736          H    173      GLN     HN   2736     0.310000     1.0080   ; qtot  1.880
  2737        CT1    173      GLN     CA   2737     0.070000    12.0110   ; qtot  1.950
  2738        HB1    173      GLN     HA   2738     0.090000     1.0080   ; qtot  2.040
  2739        CT2    173      GLN     CB   2739    -0.180000    12.0110   ; qtot  1.860
  2740        HA2    173      GLN    HB1   2740     0.090000     1.0080   ; qtot  1.950
  2741        HA2    173      GLN    HB2   2741     0.090000     1.0080   ; qtot  2.040
  2742        CT2    173      GLN     CG   2742    -0.180000    12.0110   ; qtot  1.860
  2743        HA2    173      GLN    HG1   2743     0.090000     1.0080   ; qtot  1.950
  2744        HA2    173      GLN    HG2   2744     0.090000     1.0080   ; qtot  2.040
  2745         CC    173      GLN     CD   2745     0.550000    12.0110   ; qtot  2.590
  2746          O    173      GLN    OE1   2746    -0.550000    15.9994   ; qtot  2.040
  2747        NH2    173      GLN    NE2   2747    -0.620000    14.0070   ; qtot  1.420
  2748          H    173      GLN   HE21   2748     0.320000     1.0080   ; qtot  1.740
  2749          H    173      GLN   HE22   2749     0.300000     1.0080   ; qtot  2.040
  2750          C    173      GLN      C   2750     0.510000    12.0110   ; qtot  2.550
  2751          O    173      GLN      O   2751    -0.510000    15.9994   ; qtot  2.040
  2752          N    174      PRO      N   2752    -0.290000    14.0070   ; qtot  1.750
  2753        CP3    174      PRO     CD   2753     0.000000    12.0110   ; qtot  1.750
  2754        HA2    174      PRO    HD1   2754     0.090000     1.0080   ; qtot  1.840
  2755        HA2    174      PRO    HD2   2755     0.090000     1.0080   ; qtot  1.930
  2756        CP1    174      PRO     CA   2756     0.020000    12.0110   ; qtot  1.950
  2757        HB1    174      PRO     HA   2757     0.090000     1.0080   ; qtot  2.040
  2758        CP2    174      PRO     CB   2758    -0.180000    12.0110   ; qtot  1.860
  2759        HA2    174      PRO    HB1   2759     0.090000     1.0080   ; qtot  1.950
  2760        HA2    174      PRO    HB2   2760     0.090000     1.0080   ; qtot  2.040
  2761        CP2    174      PRO     CG   2761    -0.180000    12.0110   ; qtot  1.860
  2762        HA2    174      PRO    HG1   2762     0.090000     1.0080   ; qtot  1.950
  2763        HA2    174      PRO    HG2   2763     0.090000     1.0080   ; qtot  2.040
  2764          C    174      PRO      C   2764     0.510000    12.0110   ; qtot  2.550
  2765          O    174      PRO      O   2765    -0.510000    15.9994   ; qtot  2.040
  2766        NH1    175      PHE      N   2766    -0.470000    14.0070   ; qtot  1.570
  2767          H    175      PHE     HN   2767     0.310000     1.0080   ; qtot  1.880
  2768        CT1    175      PHE     CA   2768     0.070000    12.0110   ; qtot  1.950
  2769        HB1    175      PHE     HA   2769     0.090000     1.0080   ; qtot  2.040
  2770        CT2    175      PHE     CB   2770    -0.180000    12.0110   ; qtot  1.860
  2771        HA2    175      PHE    HB1   2771     0.090000     1.0080   ; qtot  1.950
  2772        HA2    175      PHE    HB2   2772     0.090000     1.0080   ; qtot  2.040
  2773         CA    175      PHE     CG   2773     0.000000    12.0110   ; qtot  2.040
  2774         CA    175      PHE    CD1   2774    -0.115000    12.0110   ; qtot  1.925
  2775         HP    175      PHE    HD1   2775     0.115000     1.0080   ; qtot  2.040
  2776         CA    175      PHE    CE1   2776    -0.115000    12.0110   ; qtot  1.925
  2777         HP    175      PHE    HE1   2777     0.115000     1.0080   ; qtot  2.040
  2778         CA    175      PHE     CZ   2778    -0.115000    12.0110   ; qtot  1.925
  2779         HP    175      PHE     HZ   2779     0.115000     1.0080   ; qtot  2.040
  2780         CA    175      PHE    CD2   2780    -0.115000    12.0110   ; qtot  1.925
  2781         HP    175      PHE    HD2   2781     0.115000     1.0080   ; qtot  2.040
  2782         CA    175      PHE    CE2   2782    -0.115000    12.0110   ; qtot  1.925
  2783         HP    175      PHE    HE2   2783     0.115000     1.0080   ; qtot  2.040
  2784          C    175      PHE      C   2784     0.510000    12.0110   ; qtot  2.550
  2785          O    175      PHE      O   2785    -0.510000    15.9994   ; qtot  2.040
  2786        NH1    176      LEU      N   2786    -0.470000    14.0070   ; qtot  1.570
  2787          H    176      LEU     HN   2787     0.310000     1.0080   ; qtot  1.880
  2788        CT1    176      LEU     CA   2788     0.070000    12.0110   ; qtot  1.950
  2789        HB1    176      LEU     HA   2789     0.090000     1.0080   ; qtot  2.040
  2790        CT2    176      LEU     CB   2790    -0.180000    12.0110   ; qtot  1.860
  2791        HA2    176      LEU    HB1   2791     0.090000     1.0080   ; qtot  1.950
  2792        HA2    176      LEU    HB2   2792     0.090000     1.0080   ; qtot  2.040
  2793        CT1    176      LEU     CG   2793    -0.090000    12.0110   ; qtot  1.950
  2794        HA1    176      LEU     HG   2794     0.090000     1.0080   ; qtot  2.040
  2795        CT3    176      LEU    CD1   2795    -0.270000    12.0110   ; qtot  1.770
  2796        HA3    176      LEU   HD11   2796     0.090000     1.0080   ; qtot  1.860
  2797        HA3    176      LEU   HD12   2797     0.090000     1.0080   ; qtot  1.950
  2798        HA3    176      LEU   HD13   2798     0.090000     1.0080   ; qtot  2.040
  2799        CT3    176      LEU    CD2   2799    -0.270000    12.0110   ; qtot  1.770
  2800        HA3    176      LEU   HD21   2800     0.090000     1.0080   ; qtot  1.860
  2801        HA3    176      LEU   HD22   2801     0.090000     1.0080   ; qtot  1.950
  2802        HA3    176      LEU   HD23   2802     0.090000     1.0080   ; qtot  2.040
  2803          C    176      LEU      C   2803     0.510000    12.0110   ; qtot  2.550
  2804          O    176      LEU      O   2804    -0.510000    15.9994   ; qtot  2.040
  2805        NH1    177      MET      N   2805    -0.470000    14.0070   ; qtot  1.570
  2806          H    177      MET     HN   2806     0.310000     1.0080   ; qtot  1.880
  2807        CT1    177      MET     CA   2807     0.070000    12.0110   ; qtot  1.950
  2808        HB1    177      MET     HA   2808     0.090000     1.0080   ; qtot  2.040
  2809        CT2    177      MET     CB   2809    -0.180000    12.0110   ; qtot  1.860
  2810        HA2    177      MET    HB1   2810     0.090000     1.0080   ; qtot  1.950
  2811        HA2    177      MET    HB2   2811     0.090000     1.0080   ; qtot  2.040
  2812        CT2    177      MET     CG   2812    -0.140000    12.0110   ; qtot  1.900
  2813        HA2    177      MET    HG1   2813     0.090000     1.0080   ; qtot  1.990
  2814        HA2    177      MET    HG2   2814     0.090000     1.0080   ; qtot  2.080
  2815          S    177      MET     SD   2815    -0.090000    32.0600   ; qtot  1.990
  2816        CT3    177      MET     CE   2816    -0.220000    12.0110   ; qtot  1.770
  2817        HA3    177      MET    HE1   2817     0.090000     1.0080   ; qtot  1.860
  2818        HA3    177      MET    HE2   2818     0.090000     1.0080   ; qtot  1.950
  2819        HA3    177      MET    HE3   2819     0.090000     1.0080   ; qtot  2.040
  2820          C    177      MET      C   2820     0.510000    12.0110   ; qtot  2.550
  2821          O    177      MET      O   2821    -0.510000    15.9994   ; qtot  2.040
  2822        NH1    178      ASP      N   2822    -0.470000    14.0070   ; qtot  1.570
  2823          H    178      ASP     HN   2823     0.310000     1.0080   ; qtot  1.880
  2824        CT1    178      ASP     CA   2824     0.070000    12.0110   ; qtot  1.950
  2825        HB1    178      ASP     HA   2825     0.090000     1.0080   ; qtot  2.040
  2826       CT2A    178      ASP     CB   2826    -0.280000    12.0110   ; qtot  1.760
  2827        HA2    178      ASP    HB1   2827     0.090000     1.0080   ; qtot  1.850
  2828        HA2    178      ASP    HB2   2828     0.090000     1.0080   ; qtot  1.940
  2829         CC    178      ASP     CG   2829     0.620000    12.0110   ; qtot  2.560
  2830         OC    178      ASP    OD1   2830    -0.760000    15.9994   ; qtot  1.800
  2831         OC    178      ASP    OD2   2831    -0.760000    15.9994   ; qtot  1.040
  2832          C    178      ASP      C   2832     0.510000    12.0110   ; qtot  1.550
  2833          O    178      ASP      O   2833    -0.510000    15.9994   ; qtot  1.040
  2834        NH1    179      LEU      N   2834    -0.470000    14.0070   ; qtot  0.570
  2835          H    179      LEU     HN   2835     0.310000     1.0080   ; qtot  0.880
  2836        CT1    179      LEU     CA   2836     0.070000    12.0110   ; qtot  0.950
  2837        HB1    179      LEU     HA   2837     0.090000     1.0080   ; qtot  1.040
  2838        CT2    179      LEU     CB   2838    -0.180000    12.0110   ; qtot  0.860
  2839        HA2    179      LEU    HB1   2839     0.090000     1.0080   ; qtot  0.950
  2840        HA2    179      LEU    HB2   2840     0.090000     1.0080   ; qtot  1.040
  2841        CT1    179      LEU     CG   2841    -0.090000    12.0110   ; qtot  0.950
  2842        HA1    179      LEU     HG   2842     0.090000     1.0080   ; qtot  1.040
  2843        CT3    179      LEU    CD1   2843    -0.270000    12.0110   ; qtot  0.770
  2844        HA3    179      LEU   HD11   2844     0.090000     1.0080   ; qtot  0.860
  2845        HA3    179      LEU   HD12   2845     0.090000     1.0080   ; qtot  0.950
  2846        HA3    179      LEU   HD13   2846     0.090000     1.0080   ; qtot  1.040
  2847        CT3    179      LEU    CD2   2847    -0.270000    12.0110   ; qtot  0.770
  2848        HA3    179      LEU   HD21   2848     0.090000     1.0080   ; qtot  0.860
  2849        HA3    179      LEU   HD22   2849     0.090000     1.0080   ; qtot  0.950
  2850        HA3    179      LEU   HD23   2850     0.090000     1.0080   ; qtot  1.040
  2851          C    179      LEU      C   2851     0.510000    12.0110   ; qtot  1.550
  2852          O    179      LEU      O   2852    -0.510000    15.9994   ; qtot  1.040
  2853        NH1    180      GLU      N   2853    -0.470000    14.0070   ; qtot  0.570
  2854          H    180      GLU     HN   2854     0.310000     1.0080   ; qtot  0.880
  2855        CT1    180      GLU     CA   2855     0.070000    12.0110   ; qtot  0.950
  2856        HB1    180      GLU     HA   2856     0.090000     1.0080   ; qtot  1.040
  2857       CT2A    180      GLU     CB   2857    -0.180000    12.0110   ; qtot  0.860
  2858        HA2    180      GLU    HB1   2858     0.090000     1.0080   ; qtot  0.950
  2859        HA2    180      GLU    HB2   2859     0.090000     1.0080   ; qtot  1.040
  2860        CT2    180      GLU     CG   2860    -0.280000    12.0110   ; qtot  0.760
  2861        HA2    180      GLU    HG1   2861     0.090000     1.0080   ; qtot  0.850
  2862        HA2    180      GLU    HG2   2862     0.090000     1.0080   ; qtot  0.940
  2863         CC    180      GLU     CD   2863     0.620000    12.0110   ; qtot  1.560
  2864         OC    180      GLU    OE1   2864    -0.760000    15.9994   ; qtot  0.800
  2865         OC    180      GLU    OE2   2865    -0.760000    15.9994   ; qtot  0.040
  2866          C    180      GLU      C   2866     0.510000    12.0110   ; qtot  0.550
  2867          O    180      GLU      O   2867    -0.510000    15.9994   ; qtot  0.040
  2868        NH1    181      GLY      N   2868    -0.470000    14.0070   ; qtot -0.430
  2869          H    181      GLY     HN   2869     0.310000     1.0080   ; qtot -0.120
  2870        CT2    181      GLY     CA   2870    -0.020000    12.0110   ; qtot -0.140
  2871        HB2    181      GLY    HA1   2871     0.090000     1.0080   ; qtot -0.050
  2872        HB2    181      GLY    HA2   2872     0.090000     1.0080   ; qtot  0.040
  2873          C    181      GLY      C   2873     0.510000    12.0110   ; qtot  0.550
  2874          O    181      GLY      O   2874    -0.510000    15.9994   ; qtot  0.040
  2875        NH1    182      LYS      N   2875    -0.470000    14.0070   ; qtot -0.430
  2876          H    182      LYS     HN   2876     0.310000     1.0080   ; qtot -0.120
  2877        CT1    182      LYS     CA   2877     0.070000    12.0110   ; qtot -0.050
  2878        HB1    182      LYS     HA   2878     0.090000     1.0080   ; qtot  0.040
  2879        CT2    182      LYS     CB   2879    -0.180000    12.0110   ; qtot -0.140
  2880        HA2    182      LYS    HB1   2880     0.090000     1.0080   ; qtot -0.050
  2881        HA2    182      LYS    HB2   2881     0.090000     1.0080   ; qtot  0.040
  2882        CT2    182      LYS     CG   2882    -0.180000    12.0110   ; qtot -0.140
  2883        HA2    182      LYS    HG1   2883     0.090000     1.0080   ; qtot -0.050
  2884        HA2    182      LYS    HG2   2884     0.090000     1.0080   ; qtot  0.040
  2885        CT2    182      LYS     CD   2885    -0.180000    12.0110   ; qtot -0.140
  2886        HA2    182      LYS    HD1   2886     0.090000     1.0080   ; qtot -0.050
  2887        HA2    182      LYS    HD2   2887     0.090000     1.0080   ; qtot  0.040
  2888        CT2    182      LYS     CE   2888     0.210000    12.0110   ; qtot  0.250
  2889        HA2    182      LYS    HE1   2889     0.050000     1.0080   ; qtot  0.300
  2890        HA2    182      LYS    HE2   2890     0.050000     1.0080   ; qtot  0.350
  2891        NH3    182      LYS     NZ   2891    -0.300000    14.0070   ; qtot  0.050
  2892         HC    182      LYS    HZ1   2892     0.330000     1.0080   ; qtot  0.380
  2893         HC    182      LYS    HZ2   2893     0.330000     1.0080   ; qtot  0.710
  2894         HC    182      LYS    HZ3   2894     0.330000     1.0080   ; qtot  1.040
  2895          C    182      LYS      C   2895     0.510000    12.0110   ; qtot  1.550
  2896          O    182      LYS      O   2896    -0.510000    15.9994   ; qtot  1.040
  2897        NH1    183      GLN      N   2897    -0.470000    14.0070   ; qtot  0.570
  2898          H    183      GLN     HN   2898     0.310000     1.0080   ; qtot  0.880
  2899        CT1    183      GLN     CA   2899     0.070000    12.0110   ; qtot  0.950
  2900        HB1    183      GLN     HA   2900     0.090000     1.0080   ; qtot  1.040
  2901        CT2    183      GLN     CB   2901    -0.180000    12.0110   ; qtot  0.860
  2902        HA2    183      GLN    HB1   2902     0.090000     1.0080   ; qtot  0.950
  2903        HA2    183      GLN    HB2   2903     0.090000     1.0080   ; qtot  1.040
  2904        CT2    183      GLN     CG   2904    -0.180000    12.0110   ; qtot  0.860
  2905        HA2    183      GLN    HG1   2905     0.090000     1.0080   ; qtot  0.950
  2906        HA2    183      GLN    HG2   2906     0.090000     1.0080   ; qtot  1.040
  2907         CC    183      GLN     CD   2907     0.550000    12.0110   ; qtot  1.590
  2908          O    183      GLN    OE1   2908    -0.550000    15.9994   ; qtot  1.040
  2909        NH2    183      GLN    NE2   2909    -0.620000    14.0070   ; qtot  0.420
  2910          H    183      GLN   HE21   2910     0.320000     1.0080   ; qtot  0.740
  2911          H    183      GLN   HE22   2911     0.300000     1.0080   ; qtot  1.040
  2912          C    183      GLN      C   2912     0.510000    12.0110   ; qtot  1.550
  2913          O    183      GLN      O   2913    -0.510000    15.9994   ; qtot  1.040
  2914        NH1    184      GLY      N   2914    -0.470000    14.0070   ; qtot  0.570
  2915          H    184      GLY     HN   2915     0.310000     1.0080   ; qtot  0.880
  2916        CT2    184      GLY     CA   2916    -0.020000    12.0110   ; qtot  0.860
  2917        HB2    184      GLY    HA1   2917     0.090000     1.0080   ; qtot  0.950
  2918        HB2    184      GLY    HA2   2918     0.090000     1.0080   ; qtot  1.040
  2919          C    184      GLY      C   2919     0.510000    12.0110   ; qtot  1.550
  2920          O    184      GLY      O   2920    -0.510000    15.9994   ; qtot  1.040
  2921        NH1    185      ASN      N   2921    -0.470000    14.0070   ; qtot  0.570
  2922          H    185      ASN     HN   2922     0.310000     1.0080   ; qtot  0.880
  2923        CT1    185      ASN     CA   2923     0.070000    12.0110   ; qtot  0.950
  2924        HB1    185      ASN     HA   2924     0.090000     1.0080   ; qtot  1.040
  2925        CT2    185      ASN     CB   2925    -0.180000    12.0110   ; qtot  0.860
  2926        HA2    185      ASN    HB1   2926     0.090000     1.0080   ; qtot  0.950
  2927        HA2    185      ASN    HB2   2927     0.090000     1.0080   ; qtot  1.040
  2928         CC    185      ASN     CG   2928     0.550000    12.0110   ; qtot  1.590
  2929          O    185      ASN    OD1   2929    -0.550000    15.9994   ; qtot  1.040
  2930        NH2    185      ASN    ND2   2930    -0.620000    14.0070   ; qtot  0.420
  2931          H    185      ASN   HD21   2931     0.320000     1.0080   ; qtot  0.740
  2932          H    185      ASN   HD22   2932     0.300000     1.0080   ; qtot  1.040
  2933          C    185      ASN      C   2933     0.510000    12.0110   ; qtot  1.550
  2934          O    185      ASN      O   2934    -0.510000    15.9994   ; qtot  1.040
  2935        NH1    186      PHE      N   2935    -0.470000    14.0070   ; qtot  0.570
  2936          H    186      PHE     HN   2936     0.310000     1.0080   ; qtot  0.880
  2937        CT1    186      PHE     CA   2937     0.070000    12.0110   ; qtot  0.950
  2938        HB1    186      PHE     HA   2938     0.090000     1.0080   ; qtot  1.040
  2939        CT2    186      PHE     CB   2939    -0.180000    12.0110   ; qtot  0.860
  2940        HA2    186      PHE    HB1   2940     0.090000     1.0080   ; qtot  0.950
  2941        HA2    186      PHE    HB2   2941     0.090000     1.0080   ; qtot  1.040
  2942         CA    186      PHE     CG   2942     0.000000    12.0110   ; qtot  1.040
  2943         CA    186      PHE    CD1   2943    -0.115000    12.0110   ; qtot  0.925
  2944         HP    186      PHE    HD1   2944     0.115000     1.0080   ; qtot  1.040
  2945         CA    186      PHE    CE1   2945    -0.115000    12.0110   ; qtot  0.925
  2946         HP    186      PHE    HE1   2946     0.115000     1.0080   ; qtot  1.040
  2947         CA    186      PHE     CZ   2947    -0.115000    12.0110   ; qtot  0.925
  2948         HP    186      PHE     HZ   2948     0.115000     1.0080   ; qtot  1.040
  2949         CA    186      PHE    CD2   2949    -0.115000    12.0110   ; qtot  0.925
  2950         HP    186      PHE    HD2   2950     0.115000     1.0080   ; qtot  1.040
  2951         CA    186      PHE    CE2   2951    -0.115000    12.0110   ; qtot  0.925
  2952         HP    186      PHE    HE2   2952     0.115000     1.0080   ; qtot  1.040
  2953          C    186      PHE      C   2953     0.510000    12.0110   ; qtot  1.550
  2954          O    186      PHE      O   2954    -0.510000    15.9994   ; qtot  1.040
  2955        NH1    187      LYS      N   2955    -0.470000    14.0070   ; qtot  0.570
  2956          H    187      LYS     HN   2956     0.310000     1.0080   ; qtot  0.880
  2957        CT1    187      LYS     CA   2957     0.070000    12.0110   ; qtot  0.950
  2958        HB1    187      LYS     HA   2958     0.090000     1.0080   ; qtot  1.040
  2959        CT2    187      LYS     CB   2959    -0.180000    12.0110   ; qtot  0.860
  2960        HA2    187      LYS    HB1   2960     0.090000     1.0080   ; qtot  0.950
  2961        HA2    187      LYS    HB2   2961     0.090000     1.0080   ; qtot  1.040
  2962        CT2    187      LYS     CG   2962    -0.180000    12.0110   ; qtot  0.860
  2963        HA2    187      LYS    HG1   2963     0.090000     1.0080   ; qtot  0.950
  2964        HA2    187      LYS    HG2   2964     0.090000     1.0080   ; qtot  1.040
  2965        CT2    187      LYS     CD   2965    -0.180000    12.0110   ; qtot  0.860
  2966        HA2    187      LYS    HD1   2966     0.090000     1.0080   ; qtot  0.950
  2967        HA2    187      LYS    HD2   2967     0.090000     1.0080   ; qtot  1.040
  2968        CT2    187      LYS     CE   2968     0.210000    12.0110   ; qtot  1.250
  2969        HA2    187      LYS    HE1   2969     0.050000     1.0080   ; qtot  1.300
  2970        HA2    187      LYS    HE2   2970     0.050000     1.0080   ; qtot  1.350
  2971        NH3    187      LYS     NZ   2971    -0.300000    14.0070   ; qtot  1.050
  2972         HC    187      LYS    HZ1   2972     0.330000     1.0080   ; qtot  1.380
  2973         HC    187      LYS    HZ2   2973     0.330000     1.0080   ; qtot  1.710
  2974         HC    187      LYS    HZ3   2974     0.330000     1.0080   ; qtot  2.040
  2975          C    187      LYS      C   2975     0.510000    12.0110   ; qtot  2.550
  2976          O    187      LYS      O   2976    -0.510000    15.9994   ; qtot  2.040
  2977        NH1    188      ASN      N   2977    -0.470000    14.0070   ; qtot  1.570
  2978          H    188      ASN     HN   2978     0.310000     1.0080   ; qtot  1.880
  2979        CT1    188      ASN     CA   2979     0.070000    12.0110   ; qtot  1.950
  2980        HB1    188      ASN     HA   2980     0.090000     1.0080   ; qtot  2.040
  2981        CT2    188      ASN     CB   2981    -0.180000    12.0110   ; qtot  1.860
  2982        HA2    188      ASN    HB1   2982     0.090000     1.0080   ; qtot  1.950
  2983        HA2    188      ASN    HB2   2983     0.090000     1.0080   ; qtot  2.040
  2984         CC    188      ASN     CG   2984     0.550000    12.0110   ; qtot  2.590
  2985          O    188      ASN    OD1   2985    -0.550000    15.9994   ; qtot  2.040
  2986        NH2    188      ASN    ND2   2986    -0.620000    14.0070   ; qtot  1.420
  2987          H    188      ASN   HD21   2987     0.320000     1.0080   ; qtot  1.740
  2988          H    188      ASN   HD22   2988     0.300000     1.0080   ; qtot  2.040
  2989          C    188      ASN      C   2989     0.510000    12.0110   ; qtot  2.550
  2990          O    188      ASN      O   2990    -0.510000    15.9994   ; qtot  2.040
  2991        NH1    189      LEU      N   2991    -0.470000    14.0070   ; qtot  1.570
  2992          H    189      LEU     HN   2992     0.310000     1.0080   ; qtot  1.880
  2993        CT1    189      LEU     CA   2993     0.070000    12.0110   ; qtot  1.950
  2994        HB1    189      LEU     HA   2994     0.090000     1.0080   ; qtot  2.040
  2995        CT2    189      LEU     CB   2995    -0.180000    12.0110   ; qtot  1.860
  2996        HA2    189      LEU    HB1   2996     0.090000     1.0080   ; qtot  1.950
  2997        HA2    189      LEU    HB2   2997     0.090000     1.0080   ; qtot  2.040
  2998        CT1    189      LEU     CG   2998    -0.090000    12.0110   ; qtot  1.950
  2999        HA1    189      LEU     HG   2999     0.090000     1.0080   ; qtot  2.040
  3000        CT3    189      LEU    CD1   3000    -0.270000    12.0110   ; qtot  1.770
  3001        HA3    189      LEU   HD11   3001     0.090000     1.0080   ; qtot  1.860
  3002        HA3    189      LEU   HD12   3002     0.090000     1.0080   ; qtot  1.950
  3003        HA3    189      LEU   HD13   3003     0.090000     1.0080   ; qtot  2.040
  3004        CT3    189      LEU    CD2   3004    -0.270000    12.0110   ; qtot  1.770
  3005        HA3    189      LEU   HD21   3005     0.090000     1.0080   ; qtot  1.860
  3006        HA3    189      LEU   HD22   3006     0.090000     1.0080   ; qtot  1.950
  3007        HA3    189      LEU   HD23   3007     0.090000     1.0080   ; qtot  2.040
  3008          C    189      LEU      C   3008     0.510000    12.0110   ; qtot  2.550
  3009          O    189      LEU      O   3009    -0.510000    15.9994   ; qtot  2.040
  3010        NH1    190      ARG      N   3010    -0.470000    14.0070   ; qtot  1.570
  3011          H    190      ARG     HN   3011     0.310000     1.0080   ; qtot  1.880
  3012        CT1    190      ARG     CA   3012     0.070000    12.0110   ; qtot  1.950
  3013        HB1    190      ARG     HA   3013     0.090000     1.0080   ; qtot  2.040
  3014        CT2    190      ARG     CB   3014    -0.180000    12.0110   ; qtot  1.860
  3015        HA2    190      ARG    HB1   3015     0.090000     1.0080   ; qtot  1.950
  3016        HA2    190      ARG    HB2   3016     0.090000     1.0080   ; qtot  2.040
  3017        CT2    190      ARG     CG   3017    -0.180000    12.0110   ; qtot  1.860
  3018        HA2    190      ARG    HG1   3018     0.090000     1.0080   ; qtot  1.950
  3019        HA2    190      ARG    HG2   3019     0.090000     1.0080   ; qtot  2.040
  3020        CT2    190      ARG     CD   3020     0.200000    12.0110   ; qtot  2.240
  3021        HA2    190      ARG    HD1   3021     0.090000     1.0080   ; qtot  2.330
  3022        HA2    190      ARG    HD2   3022     0.090000     1.0080   ; qtot  2.420
  3023        NC2    190      ARG     NE   3023    -0.700000    14.0070   ; qtot  1.720
  3024         HC    190      ARG     HE   3024     0.440000     1.0080   ; qtot  2.160
  3025          C    190      ARG     CZ   3025     0.640000    12.0110   ; qtot  2.800
  3026        NC2    190      ARG    NH1   3026    -0.800000    14.0070   ; qtot  2.000
  3027         HC    190      ARG   HH11   3027     0.460000     1.0080   ; qtot  2.460
  3028         HC    190      ARG   HH12   3028     0.460000     1.0080   ; qtot  2.920
  3029        NC2    190      ARG    NH2   3029    -0.800000    14.0070   ; qtot  2.120
  3030         HC    190      ARG   HH21   3030     0.460000     1.0080   ; qtot  2.580
  3031         HC    190      ARG   HH22   3031     0.460000     1.0080   ; qtot  3.040
  3032          C    190      ARG      C   3032     0.510000    12.0110   ; qtot  3.550
  3033          O    190      ARG      O   3033    -0.510000    15.9994   ; qtot  3.040
  3034        NH1    191      GLU      N   3034    -0.470000    14.0070   ; qtot  2.570
  3035          H    191      GLU     HN   3035     0.310000     1.0080   ; qtot  2.880
  3036        CT1    191      GLU     CA   3036     0.070000    12.0110   ; qtot  2.950
  3037        HB1    191      GLU     HA   3037     0.090000     1.0080   ; qtot  3.040
  3038       CT2A    191      GLU     CB   3038    -0.180000    12.0110   ; qtot  2.860
  3039        HA2    191      GLU    HB1   3039     0.090000     1.0080   ; qtot  2.950
  3040        HA2    191      GLU    HB2   3040     0.090000     1.0080   ; qtot  3.040
  3041        CT2    191      GLU     CG   3041    -0.280000    12.0110   ; qtot  2.760
  3042        HA2    191      GLU    HG1   3042     0.090000     1.0080   ; qtot  2.850
  3043        HA2    191      GLU    HG2   3043     0.090000     1.0080   ; qtot  2.940
  3044         CC    191      GLU     CD   3044     0.620000    12.0110   ; qtot  3.560
  3045         OC    191      GLU    OE1   3045    -0.760000    15.9994   ; qtot  2.800
  3046         OC    191      GLU    OE2   3046    -0.760000    15.9994   ; qtot  2.040
  3047          C    191      GLU      C   3047     0.510000    12.0110   ; qtot  2.550
  3048          O    191      GLU      O   3048    -0.510000    15.9994   ; qtot  2.040
  3049        NH1    192      PHE      N   3049    -0.470000    14.0070   ; qtot  1.570
  3050          H    192      PHE     HN   3050     0.310000     1.0080   ; qtot  1.880
  3051        CT1    192      PHE     CA   3051     0.070000    12.0110   ; qtot  1.950
  3052        HB1    192      PHE     HA   3052     0.090000     1.0080   ; qtot  2.040
  3053        CT2    192      PHE     CB   3053    -0.180000    12.0110   ; qtot  1.860
  3054        HA2    192      PHE    HB1   3054     0.090000     1.0080   ; qtot  1.950
  3055        HA2    192      PHE    HB2   3055     0.090000     1.0080   ; qtot  2.040
  3056         CA    192      PHE     CG   3056     0.000000    12.0110   ; qtot  2.040
  3057         CA    192      PHE    CD1   3057    -0.115000    12.0110   ; qtot  1.925
  3058         HP    192      PHE    HD1   3058     0.115000     1.0080   ; qtot  2.040
  3059         CA    192      PHE    CE1   3059    -0.115000    12.0110   ; qtot  1.925
  3060         HP    192      PHE    HE1   3060     0.115000     1.0080   ; qtot  2.040
  3061         CA    192      PHE     CZ   3061    -0.115000    12.0110   ; qtot  1.925
  3062         HP    192      PHE     HZ   3062     0.115000     1.0080   ; qtot  2.040
  3063         CA    192      PHE    CD2   3063    -0.115000    12.0110   ; qtot  1.925
  3064         HP    192      PHE    HD2   3064     0.115000     1.0080   ; qtot  2.040
  3065         CA    192      PHE    CE2   3065    -0.115000    12.0110   ; qtot  1.925
  3066         HP    192      PHE    HE2   3066     0.115000     1.0080   ; qtot  2.040
  3067          C    192      PHE      C   3067     0.510000    12.0110   ; qtot  2.550
  3068          O    192      PHE      O   3068    -0.510000    15.9994   ; qtot  2.040
  3069        NH1    193      VAL      N   3069    -0.470000    14.0070   ; qtot  1.570
  3070          H    193      VAL     HN   3070     0.310000     1.0080   ; qtot  1.880
  3071        CT1    193      VAL     CA   3071     0.070000    12.0110   ; qtot  1.950
  3072        HB1    193      VAL     HA   3072     0.090000     1.0080   ; qtot  2.040
  3073        CT1    193      VAL     CB   3073    -0.090000    12.0110   ; qtot  1.950
  3074        HA1    193      VAL     HB   3074     0.090000     1.0080   ; qtot  2.040
  3075        CT3    193      VAL    CG1   3075    -0.270000    12.0110   ; qtot  1.770
  3076        HA3    193      VAL   HG11   3076     0.090000     1.0080   ; qtot  1.860
  3077        HA3    193      VAL   HG12   3077     0.090000     1.0080   ; qtot  1.950
  3078        HA3    193      VAL   HG13   3078     0.090000     1.0080   ; qtot  2.040
  3079        CT3    193      VAL    CG2   3079    -0.270000    12.0110   ; qtot  1.770
  3080        HA3    193      VAL   HG21   3080     0.090000     1.0080   ; qtot  1.860
  3081        HA3    193      VAL   HG22   3081     0.090000     1.0080   ; qtot  1.950
  3082        HA3    193      VAL   HG23   3082     0.090000     1.0080   ; qtot  2.040
  3083          C    193      VAL      C   3083     0.510000    12.0110   ; qtot  2.550
  3084          O    193      VAL      O   3084    -0.510000    15.9994   ; qtot  2.040
  3085        NH1    194      PHE      N   3085    -0.470000    14.0070   ; qtot  1.570
  3086          H    194      PHE     HN   3086     0.310000     1.0080   ; qtot  1.880
  3087        CT1    194      PHE     CA   3087     0.070000    12.0110   ; qtot  1.950
  3088        HB1    194      PHE     HA   3088     0.090000     1.0080   ; qtot  2.040
  3089        CT2    194      PHE     CB   3089    -0.180000    12.0110   ; qtot  1.860
  3090        HA2    194      PHE    HB1   3090     0.090000     1.0080   ; qtot  1.950
  3091        HA2    194      PHE    HB2   3091     0.090000     1.0080   ; qtot  2.040
  3092         CA    194      PHE     CG   3092     0.000000    12.0110   ; qtot  2.040
  3093         CA    194      PHE    CD1   3093    -0.115000    12.0110   ; qtot  1.925
  3094         HP    194      PHE    HD1   3094     0.115000     1.0080   ; qtot  2.040
  3095         CA    194      PHE    CE1   3095    -0.115000    12.0110   ; qtot  1.925
  3096         HP    194      PHE    HE1   3096     0.115000     1.0080   ; qtot  2.040
  3097         CA    194      PHE     CZ   3097    -0.115000    12.0110   ; qtot  1.925
  3098         HP    194      PHE     HZ   3098     0.115000     1.0080   ; qtot  2.040
  3099         CA    194      PHE    CD2   3099    -0.115000    12.0110   ; qtot  1.925
  3100         HP    194      PHE    HD2   3100     0.115000     1.0080   ; qtot  2.040
  3101         CA    194      PHE    CE2   3101    -0.115000    12.0110   ; qtot  1.925
  3102         HP    194      PHE    HE2   3102     0.115000     1.0080   ; qtot  2.040
  3103          C    194      PHE      C   3103     0.510000    12.0110   ; qtot  2.550
  3104          O    194      PHE      O   3104    -0.510000    15.9994   ; qtot  2.040
  3105        NH1    195      LYS      N   3105    -0.470000    14.0070   ; qtot  1.570
  3106          H    195      LYS     HN   3106     0.310000     1.0080   ; qtot  1.880
  3107        CT1    195      LYS     CA   3107     0.070000    12.0110   ; qtot  1.950
  3108        HB1    195      LYS     HA   3108     0.090000     1.0080   ; qtot  2.040
  3109        CT2    195      LYS     CB   3109    -0.180000    12.0110   ; qtot  1.860
  3110        HA2    195      LYS    HB1   3110     0.090000     1.0080   ; qtot  1.950
  3111        HA2    195      LYS    HB2   3111     0.090000     1.0080   ; qtot  2.040
  3112        CT2    195      LYS     CG   3112    -0.180000    12.0110   ; qtot  1.860
  3113        HA2    195      LYS    HG1   3113     0.090000     1.0080   ; qtot  1.950
  3114        HA2    195      LYS    HG2   3114     0.090000     1.0080   ; qtot  2.040
  3115        CT2    195      LYS     CD   3115    -0.180000    12.0110   ; qtot  1.860
  3116        HA2    195      LYS    HD1   3116     0.090000     1.0080   ; qtot  1.950
  3117        HA2    195      LYS    HD2   3117     0.090000     1.0080   ; qtot  2.040
  3118        CT2    195      LYS     CE   3118     0.210000    12.0110   ; qtot  2.250
  3119        HA2    195      LYS    HE1   3119     0.050000     1.0080   ; qtot  2.300
  3120        HA2    195      LYS    HE2   3120     0.050000     1.0080   ; qtot  2.350
  3121        NH3    195      LYS     NZ   3121    -0.300000    14.0070   ; qtot  2.050
  3122         HC    195      LYS    HZ1   3122     0.330000     1.0080   ; qtot  2.380
  3123         HC    195      LYS    HZ2   3123     0.330000     1.0080   ; qtot  2.710
  3124         HC    195      LYS    HZ3   3124     0.330000     1.0080   ; qtot  3.040
  3125          C    195      LYS      C   3125     0.510000    12.0110   ; qtot  3.550
  3126          O    195      LYS      O   3126    -0.510000    15.9994   ; qtot  3.040
  3127        NH1    196      ASN      N   3127    -0.470000    14.0070   ; qtot  2.570
  3128          H    196      ASN     HN   3128     0.310000     1.0080   ; qtot  2.880
  3129        CT1    196      ASN     CA   3129     0.070000    12.0110   ; qtot  2.950
  3130        HB1    196      ASN     HA   3130     0.090000     1.0080   ; qtot  3.040
  3131        CT2    196      ASN     CB   3131    -0.180000    12.0110   ; qtot  2.860
  3132        HA2    196      ASN    HB1   3132     0.090000     1.0080   ; qtot  2.950
  3133        HA2    196      ASN    HB2   3133     0.090000     1.0080   ; qtot  3.040
  3134         CC    196      ASN     CG   3134     0.550000    12.0110   ; qtot  3.590
  3135          O    196      ASN    OD1   3135    -0.550000    15.9994   ; qtot  3.040
  3136        NH2    196      ASN    ND2   3136    -0.620000    14.0070   ; qtot  2.420
  3137          H    196      ASN   HD21   3137     0.320000     1.0080   ; qtot  2.740
  3138          H    196      ASN   HD22   3138     0.300000     1.0080   ; qtot  3.040
  3139          C    196      ASN      C   3139     0.510000    12.0110   ; qtot  3.550
  3140          O    196      ASN      O   3140    -0.510000    15.9994   ; qtot  3.040
  3141        NH1    197      ILE      N   3141    -0.470000    14.0070   ; qtot  2.570
  3142          H    197      ILE     HN   3142     0.310000     1.0080   ; qtot  2.880
  3143        CT1    197      ILE     CA   3143     0.070000    12.0110   ; qtot  2.950
  3144        HB1    197      ILE     HA   3144     0.090000     1.0080   ; qtot  3.040
  3145        CT1    197      ILE     CB   3145    -0.090000    12.0110   ; qtot  2.950
  3146        HA1    197      ILE     HB   3146     0.090000     1.0080   ; qtot  3.040
  3147        CT3    197      ILE    CG2   3147    -0.270000    12.0110   ; qtot  2.770
  3148        HA3    197      ILE   HG21   3148     0.090000     1.0080   ; qtot  2.860
  3149        HA3    197      ILE   HG22   3149     0.090000     1.0080   ; qtot  2.950
  3150        HA3    197      ILE   HG23   3150     0.090000     1.0080   ; qtot  3.040
  3151        CT2    197      ILE    CG1   3151    -0.180000    12.0110   ; qtot  2.860
  3152        HA2    197      ILE   HG11   3152     0.090000     1.0080   ; qtot  2.950
  3153        HA2    197      ILE   HG12   3153     0.090000     1.0080   ; qtot  3.040
  3154        CT3    197      ILE     CD   3154    -0.270000    12.0110   ; qtot  2.770
  3155        HA3    197      ILE    HD1   3155     0.090000     1.0080   ; qtot  2.860
  3156        HA3    197      ILE    HD2   3156     0.090000     1.0080   ; qtot  2.950
  3157        HA3    197      ILE    HD3   3157     0.090000     1.0080   ; qtot  3.040
  3158          C    197      ILE      C   3158     0.510000    12.0110   ; qtot  3.550
  3159          O    197      ILE      O   3159    -0.510000    15.9994   ; qtot  3.040
  3160        NH1    198      ASP      N   3160    -0.470000    14.0070   ; qtot  2.570
  3161          H    198      ASP     HN   3161     0.310000     1.0080   ; qtot  2.880
  3162        CT1    198      ASP     CA   3162     0.070000    12.0110   ; qtot  2.950
  3163        HB1    198      ASP     HA   3163     0.090000     1.0080   ; qtot  3.040
  3164       CT2A    198      ASP     CB   3164    -0.280000    12.0110   ; qtot  2.760
  3165        HA2    198      ASP    HB1   3165     0.090000     1.0080   ; qtot  2.850
  3166        HA2    198      ASP    HB2   3166     0.090000     1.0080   ; qtot  2.940
  3167         CC    198      ASP     CG   3167     0.620000    12.0110   ; qtot  3.560
  3168         OC    198      ASP    OD1   3168    -0.760000    15.9994   ; qtot  2.800
  3169         OC    198      ASP    OD2   3169    -0.760000    15.9994   ; qtot  2.040
  3170          C    198      ASP      C   3170     0.510000    12.0110   ; qtot  2.550
  3171          O    198      ASP      O   3171    -0.510000    15.9994   ; qtot  2.040
  3172        NH1    199      GLY      N   3172    -0.470000    14.0070   ; qtot  1.570
  3173          H    199      GLY     HN   3173     0.310000     1.0080   ; qtot  1.880
  3174        CT2    199      GLY     CA   3174    -0.020000    12.0110   ; qtot  1.860
  3175        HB2    199      GLY    HA1   3175     0.090000     1.0080   ; qtot  1.950
  3176        HB2    199      GLY    HA2   3176     0.090000     1.0080   ; qtot  2.040
  3177          C    199      GLY      C   3177     0.510000    12.0110   ; qtot  2.550
  3178          O    199      GLY      O   3178    -0.510000    15.9994   ; qtot  2.040
  3179        NH1    200      TYR      N   3179    -0.470000    14.0070   ; qtot  1.570
  3180          H    200      TYR     HN   3180     0.310000     1.0080   ; qtot  1.880
  3181        CT1    200      TYR     CA   3181     0.070000    12.0110   ; qtot  1.950
  3182        HB1    200      TYR     HA   3182     0.090000     1.0080   ; qtot  2.040
  3183        CT2    200      TYR     CB   3183    -0.180000    12.0110   ; qtot  1.860
  3184        HA2    200      TYR    HB1   3184     0.090000     1.0080   ; qtot  1.950
  3185        HA2    200      TYR    HB2   3185     0.090000     1.0080   ; qtot  2.040
  3186         CA    200      TYR     CG   3186     0.000000    12.0110   ; qtot  2.040
  3187         CA    200      TYR    CD1   3187    -0.115000    12.0110   ; qtot  1.925
  3188         HP    200      TYR    HD1   3188     0.115000     1.0080   ; qtot  2.040
  3189         CA    200      TYR    CE1   3189    -0.115000    12.0110   ; qtot  1.925
  3190         HP    200      TYR    HE1   3190     0.115000     1.0080   ; qtot  2.040
  3191         CA    200      TYR     CZ   3191     0.110000    12.0110   ; qtot  2.150
  3192        OH1    200      TYR     OH   3192    -0.540000    15.9994   ; qtot  1.610
  3193          H    200      TYR     HH   3193     0.430000     1.0080   ; qtot  2.040
  3194         CA    200      TYR    CD2   3194    -0.115000    12.0110   ; qtot  1.925
  3195         HP    200      TYR    HD2   3195     0.115000     1.0080   ; qtot  2.040
  3196         CA    200      TYR    CE2   3196    -0.115000    12.0110   ; qtot  1.925
  3197         HP    200      TYR    HE2   3197     0.115000     1.0080   ; qtot  2.040
  3198          C    200      TYR      C   3198     0.510000    12.0110   ; qtot  2.550
  3199          O    200      TYR      O   3199    -0.510000    15.9994   ; qtot  2.040
  3200        NH1    201      PHE      N   3200    -0.470000    14.0070   ; qtot  1.570
  3201          H    201      PHE     HN   3201     0.310000     1.0080   ; qtot  1.880
  3202        CT1    201      PHE     CA   3202     0.070000    12.0110   ; qtot  1.950
  3203        HB1    201      PHE     HA   3203     0.090000     1.0080   ; qtot  2.040
  3204        CT2    201      PHE     CB   3204    -0.180000    12.0110   ; qtot  1.860
  3205        HA2    201      PHE    HB1   3205     0.090000     1.0080   ; qtot  1.950
  3206        HA2    201      PHE    HB2   3206     0.090000     1.0080   ; qtot  2.040
  3207         CA    201      PHE     CG   3207     0.000000    12.0110   ; qtot  2.040
  3208         CA    201      PHE    CD1   3208    -0.115000    12.0110   ; qtot  1.925
  3209         HP    201      PHE    HD1   3209     0.115000     1.0080   ; qtot  2.040
  3210         CA    201      PHE    CE1   3210    -0.115000    12.0110   ; qtot  1.925
  3211         HP    201      PHE    HE1   3211     0.115000     1.0080   ; qtot  2.040
  3212         CA    201      PHE     CZ   3212    -0.115000    12.0110   ; qtot  1.925
  3213         HP    201      PHE     HZ   3213     0.115000     1.0080   ; qtot  2.040
  3214         CA    201      PHE    CD2   3214    -0.115000    12.0110   ; qtot  1.925
  3215         HP    201      PHE    HD2   3215     0.115000     1.0080   ; qtot  2.040
  3216         CA    201      PHE    CE2   3216    -0.115000    12.0110   ; qtot  1.925
  3217         HP    201      PHE    HE2   3217     0.115000     1.0080   ; qtot  2.040
  3218          C    201      PHE      C   3218     0.510000    12.0110   ; qtot  2.550
  3219          O    201      PHE      O   3219    -0.510000    15.9994   ; qtot  2.040
  3220        NH1    202      LYS      N   3220    -0.470000    14.0070   ; qtot  1.570
  3221          H    202      LYS     HN   3221     0.310000     1.0080   ; qtot  1.880
  3222        CT1    202      LYS     CA   3222     0.070000    12.0110   ; qtot  1.950
  3223        HB1    202      LYS     HA   3223     0.090000     1.0080   ; qtot  2.040
  3224        CT2    202      LYS     CB   3224    -0.180000    12.0110   ; qtot  1.860
  3225        HA2    202      LYS    HB1   3225     0.090000     1.0080   ; qtot  1.950
  3226        HA2    202      LYS    HB2   3226     0.090000     1.0080   ; qtot  2.040
  3227        CT2    202      LYS     CG   3227    -0.180000    12.0110   ; qtot  1.860
  3228        HA2    202      LYS    HG1   3228     0.090000     1.0080   ; qtot  1.950
  3229        HA2    202      LYS    HG2   3229     0.090000     1.0080   ; qtot  2.040
  3230        CT2    202      LYS     CD   3230    -0.180000    12.0110   ; qtot  1.860
  3231        HA2    202      LYS    HD1   3231     0.090000     1.0080   ; qtot  1.950
  3232        HA2    202      LYS    HD2   3232     0.090000     1.0080   ; qtot  2.040
  3233        CT2    202      LYS     CE   3233     0.210000    12.0110   ; qtot  2.250
  3234        HA2    202      LYS    HE1   3234     0.050000     1.0080   ; qtot  2.300
  3235        HA2    202      LYS    HE2   3235     0.050000     1.0080   ; qtot  2.350
  3236        NH3    202      LYS     NZ   3236    -0.300000    14.0070   ; qtot  2.050
  3237         HC    202      LYS    HZ1   3237     0.330000     1.0080   ; qtot  2.380
  3238         HC    202      LYS    HZ2   3238     0.330000     1.0080   ; qtot  2.710
  3239         HC    202      LYS    HZ3   3239     0.330000     1.0080   ; qtot  3.040
  3240          C    202      LYS      C   3240     0.510000    12.0110   ; qtot  3.550
  3241          O    202      LYS      O   3241    -0.510000    15.9994   ; qtot  3.040
  3242        NH1    203      ILE      N   3242    -0.470000    14.0070   ; qtot  2.570
  3243          H    203      ILE     HN   3243     0.310000     1.0080   ; qtot  2.880
  3244        CT1    203      ILE     CA   3244     0.070000    12.0110   ; qtot  2.950
  3245        HB1    203      ILE     HA   3245     0.090000     1.0080   ; qtot  3.040
  3246        CT1    203      ILE     CB   3246    -0.090000    12.0110   ; qtot  2.950
  3247        HA1    203      ILE     HB   3247     0.090000     1.0080   ; qtot  3.040
  3248        CT3    203      ILE    CG2   3248    -0.270000    12.0110   ; qtot  2.770
  3249        HA3    203      ILE   HG21   3249     0.090000     1.0080   ; qtot  2.860
  3250        HA3    203      ILE   HG22   3250     0.090000     1.0080   ; qtot  2.950
  3251        HA3    203      ILE   HG23   3251     0.090000     1.0080   ; qtot  3.040
  3252        CT2    203      ILE    CG1   3252    -0.180000    12.0110   ; qtot  2.860
  3253        HA2    203      ILE   HG11   3253     0.090000     1.0080   ; qtot  2.950
  3254        HA2    203      ILE   HG12   3254     0.090000     1.0080   ; qtot  3.040
  3255        CT3    203      ILE     CD   3255    -0.270000    12.0110   ; qtot  2.770
  3256        HA3    203      ILE    HD1   3256     0.090000     1.0080   ; qtot  2.860
  3257        HA3    203      ILE    HD2   3257     0.090000     1.0080   ; qtot  2.950
  3258        HA3    203      ILE    HD3   3258     0.090000     1.0080   ; qtot  3.040
  3259          C    203      ILE      C   3259     0.510000    12.0110   ; qtot  3.550
  3260          O    203      ILE      O   3260    -0.510000    15.9994   ; qtot  3.040
  3261        NH1    204      TYR      N   3261    -0.470000    14.0070   ; qtot  2.570
  3262          H    204      TYR     HN   3262     0.310000     1.0080   ; qtot  2.880
  3263        CT1    204      TYR     CA   3263     0.070000    12.0110   ; qtot  2.950
  3264        HB1    204      TYR     HA   3264     0.090000     1.0080   ; qtot  3.040
  3265        CT2    204      TYR     CB   3265    -0.180000    12.0110   ; qtot  2.860
  3266        HA2    204      TYR    HB1   3266     0.090000     1.0080   ; qtot  2.950
  3267        HA2    204      TYR    HB2   3267     0.090000     1.0080   ; qtot  3.040
  3268         CA    204      TYR     CG   3268     0.000000    12.0110   ; qtot  3.040
  3269         CA    204      TYR    CD1   3269    -0.115000    12.0110   ; qtot  2.925
  3270         HP    204      TYR    HD1   3270     0.115000     1.0080   ; qtot  3.040
  3271         CA    204      TYR    CE1   3271    -0.115000    12.0110   ; qtot  2.925
  3272         HP    204      TYR    HE1   3272     0.115000     1.0080   ; qtot  3.040
  3273         CA    204      TYR     CZ   3273     0.110000    12.0110   ; qtot  3.150
  3274        OH1    204      TYR     OH   3274    -0.540000    15.9994   ; qtot  2.610
  3275          H    204      TYR     HH   3275     0.430000     1.0080   ; qtot  3.040
  3276         CA    204      TYR    CD2   3276    -0.115000    12.0110   ; qtot  2.925
  3277         HP    204      TYR    HD2   3277     0.115000     1.0080   ; qtot  3.040
  3278         CA    204      TYR    CE2   3278    -0.115000    12.0110   ; qtot  2.925
  3279         HP    204      TYR    HE2   3279     0.115000     1.0080   ; qtot  3.040
  3280          C    204      TYR      C   3280     0.510000    12.0110   ; qtot  3.550
  3281          O    204      TYR      O   3281    -0.510000    15.9994   ; qtot  3.040
  3282        NH1    205      SER      N   3282    -0.470000    14.0070   ; qtot  2.570
  3283          H    205      SER     HN   3283     0.310000     1.0080   ; qtot  2.880
  3284        CT1    205      SER     CA   3284     0.070000    12.0110   ; qtot  2.950
  3285        HB1    205      SER     HA   3285     0.090000     1.0080   ; qtot  3.040
  3286        CT2    205      SER     CB   3286     0.050000    12.0110   ; qtot  3.090
  3287        HA2    205      SER    HB1   3287     0.090000     1.0080   ; qtot  3.180
  3288        HA2    205      SER    HB2   3288     0.090000     1.0080   ; qtot  3.270
  3289        OH1    205      SER     OG   3289    -0.660000    15.9994   ; qtot  2.610
  3290          H    205      SER    HG1   3290     0.430000     1.0080   ; qtot  3.040
  3291          C    205      SER      C   3291     0.510000    12.0110   ; qtot  3.550
  3292          O    205      SER      O   3292    -0.510000    15.9994   ; qtot  3.040
  3293        NH1    206      LYS      N   3293    -0.470000    14.0070   ; qtot  2.570
  3294          H    206      LYS     HN   3294     0.310000     1.0080   ; qtot  2.880
  3295        CT1    206      LYS     CA   3295     0.070000    12.0110   ; qtot  2.950
  3296        HB1    206      LYS     HA   3296     0.090000     1.0080   ; qtot  3.040
  3297        CT2    206      LYS     CB   3297    -0.180000    12.0110   ; qtot  2.860
  3298        HA2    206      LYS    HB1   3298     0.090000     1.0080   ; qtot  2.950
  3299        HA2    206      LYS    HB2   3299     0.090000     1.0080   ; qtot  3.040
  3300        CT2    206      LYS     CG   3300    -0.180000    12.0110   ; qtot  2.860
  3301        HA2    206      LYS    HG1   3301     0.090000     1.0080   ; qtot  2.950
  3302        HA2    206      LYS    HG2   3302     0.090000     1.0080   ; qtot  3.040
  3303        CT2    206      LYS     CD   3303    -0.180000    12.0110   ; qtot  2.860
  3304        HA2    206      LYS    HD1   3304     0.090000     1.0080   ; qtot  2.950
  3305        HA2    206      LYS    HD2   3305     0.090000     1.0080   ; qtot  3.040
  3306        CT2    206      LYS     CE   3306     0.210000    12.0110   ; qtot  3.250
  3307        HA2    206      LYS    HE1   3307     0.050000     1.0080   ; qtot  3.300
  3308        HA2    206      LYS    HE2   3308     0.050000     1.0080   ; qtot  3.350
  3309        NH3    206      LYS     NZ   3309    -0.300000    14.0070   ; qtot  3.050
  3310         HC    206      LYS    HZ1   3310     0.330000     1.0080   ; qtot  3.380
  3311         HC    206      LYS    HZ2   3311     0.330000     1.0080   ; qtot  3.710
  3312         HC    206      LYS    HZ3   3312     0.330000     1.0080   ; qtot  4.040
  3313          C    206      LYS      C   3313     0.510000    12.0110   ; qtot  4.550
  3314          O    206      LYS      O   3314    -0.510000    15.9994   ; qtot  4.040
  3315        NH1    207      HSD      N   3315    -0.470000    14.0070   ; qtot  3.570
  3316          H    207      HSD     HN   3316     0.310000     1.0080   ; qtot  3.880
  3317        CT1    207      HSD     CA   3317     0.070000    12.0110   ; qtot  3.950
  3318        HB1    207      HSD     HA   3318     0.090000     1.0080   ; qtot  4.040
  3319        CT2    207      HSD     CB   3319    -0.090000    12.0110   ; qtot  3.950
  3320        HA2    207      HSD    HB1   3320     0.090000     1.0080   ; qtot  4.040
  3321        HA2    207      HSD    HB2   3321     0.090000     1.0080   ; qtot  4.130
  3322        NR1    207      HSD    ND1   3322    -0.360000    14.0070   ; qtot  3.770
  3323          H    207      HSD    HD1   3323     0.320000     1.0080   ; qtot  4.090
  3324       CPH1    207      HSD     CG   3324    -0.050000    12.0110   ; qtot  4.040
  3325       CPH2    207      HSD    CE1   3325     0.250000    12.0110   ; qtot  4.290
  3326        HR1    207      HSD    HE1   3326     0.130000     1.0080   ; qtot  4.420
  3327        NR2    207      HSD    NE2   3327    -0.700000    14.0070   ; qtot  3.720
  3328       CPH1    207      HSD    CD2   3328     0.220000    12.0110   ; qtot  3.940
  3329        HR3    207      HSD    HD2   3329     0.100000     1.0080   ; qtot  4.040
  3330          C    207      HSD      C   3330     0.510000    12.0110   ; qtot  4.550
  3331          O    207      HSD      O   3331    -0.510000    15.9994   ; qtot  4.040
  3332        NH1    208      THR      N   3332    -0.470000    14.0070   ; qtot  3.570
  3333          H    208      THR     HN   3333     0.310000     1.0080   ; qtot  3.880
  3334        CT1    208      THR     CA   3334     0.070000    12.0110   ; qtot  3.950
  3335        HB1    208      THR     HA   3335     0.090000     1.0080   ; qtot  4.040
  3336        CT1    208      THR     CB   3336     0.140000    12.0110   ; qtot  4.180
  3337        HA1    208      THR     HB   3337     0.090000     1.0080   ; qtot  4.270
  3338        OH1    208      THR    OG1   3338    -0.660000    15.9994   ; qtot  3.610
  3339          H    208      THR    HG1   3339     0.430000     1.0080   ; qtot  4.040
  3340        CT3    208      THR    CG2   3340    -0.270000    12.0110   ; qtot  3.770
  3341        HA3    208      THR   HG21   3341     0.090000     1.0080   ; qtot  3.860
  3342        HA3    208      THR   HG22   3342     0.090000     1.0080   ; qtot  3.950
  3343        HA3    208      THR   HG23   3343     0.090000     1.0080   ; qtot  4.040
  3344          C    208      THR      C   3344     0.510000    12.0110   ; qtot  4.550
  3345          O    208      THR      O   3345    -0.510000    15.9994   ; qtot  4.040
  3346          N    209      PRO      N   3346    -0.290000    14.0070   ; qtot  3.750
  3347        CP3    209      PRO     CD   3347     0.000000    12.0110   ; qtot  3.750
  3348        HA2    209      PRO    HD1   3348     0.090000     1.0080   ; qtot  3.840
  3349        HA2    209      PRO    HD2   3349     0.090000     1.0080   ; qtot  3.930
  3350        CP1    209      PRO     CA   3350     0.020000    12.0110   ; qtot  3.950
  3351        HB1    209      PRO     HA   3351     0.090000     1.0080   ; qtot  4.040
  3352        CP2    209      PRO     CB   3352    -0.180000    12.0110   ; qtot  3.860
  3353        HA2    209      PRO    HB1   3353     0.090000     1.0080   ; qtot  3.950
  3354        HA2    209      PRO    HB2   3354     0.090000     1.0080   ; qtot  4.040
  3355        CP2    209      PRO     CG   3355    -0.180000    12.0110   ; qtot  3.860
  3356        HA2    209      PRO    HG1   3356     0.090000     1.0080   ; qtot  3.950
  3357        HA2    209      PRO    HG2   3357     0.090000     1.0080   ; qtot  4.040
  3358          C    209      PRO      C   3358     0.510000    12.0110   ; qtot  4.550
  3359          O    209      PRO      O   3359    -0.510000    15.9994   ; qtot  4.040
  3360        NH1    210      ILE      N   3360    -0.470000    14.0070   ; qtot  3.570
  3361          H    210      ILE     HN   3361     0.310000     1.0080   ; qtot  3.880
  3362        CT1    210      ILE     CA   3362     0.070000    12.0110   ; qtot  3.950
  3363        HB1    210      ILE     HA   3363     0.090000     1.0080   ; qtot  4.040
  3364        CT1    210      ILE     CB   3364    -0.090000    12.0110   ; qtot  3.950
  3365        HA1    210      ILE     HB   3365     0.090000     1.0080   ; qtot  4.040
  3366        CT3    210      ILE    CG2   3366    -0.270000    12.0110   ; qtot  3.770
  3367        HA3    210      ILE   HG21   3367     0.090000     1.0080   ; qtot  3.860
  3368        HA3    210      ILE   HG22   3368     0.090000     1.0080   ; qtot  3.950
  3369        HA3    210      ILE   HG23   3369     0.090000     1.0080   ; qtot  4.040
  3370        CT2    210      ILE    CG1   3370    -0.180000    12.0110   ; qtot  3.860
  3371        HA2    210      ILE   HG11   3371     0.090000     1.0080   ; qtot  3.950
  3372        HA2    210      ILE   HG12   3372     0.090000     1.0080   ; qtot  4.040
  3373        CT3    210      ILE     CD   3373    -0.270000    12.0110   ; qtot  3.770
  3374        HA3    210      ILE    HD1   3374     0.090000     1.0080   ; qtot  3.860
  3375        HA3    210      ILE    HD2   3375     0.090000     1.0080   ; qtot  3.950
  3376        HA3    210      ILE    HD3   3376     0.090000     1.0080   ; qtot  4.040
  3377          C    210      ILE      C   3377     0.510000    12.0110   ; qtot  4.550
  3378          O    210      ILE      O   3378    -0.510000    15.9994   ; qtot  4.040
  3379        NH1    211      ASN      N   3379    -0.470000    14.0070   ; qtot  3.570
  3380          H    211      ASN     HN   3380     0.310000     1.0080   ; qtot  3.880
  3381        CT1    211      ASN     CA   3381     0.070000    12.0110   ; qtot  3.950
  3382        HB1    211      ASN     HA   3382     0.090000     1.0080   ; qtot  4.040
  3383        CT2    211      ASN     CB   3383    -0.180000    12.0110   ; qtot  3.860
  3384        HA2    211      ASN    HB1   3384     0.090000     1.0080   ; qtot  3.950
  3385        HA2    211      ASN    HB2   3385     0.090000     1.0080   ; qtot  4.040
  3386         CC    211      ASN     CG   3386     0.550000    12.0110   ; qtot  4.590
  3387          O    211      ASN    OD1   3387    -0.550000    15.9994   ; qtot  4.040
  3388        NH2    211      ASN    ND2   3388    -0.620000    14.0070   ; qtot  3.420
  3389          H    211      ASN   HD21   3389     0.320000     1.0080   ; qtot  3.740
  3390          H    211      ASN   HD22   3390     0.300000     1.0080   ; qtot  4.040
  3391          C    211      ASN      C   3391     0.510000    12.0110   ; qtot  4.550
  3392          O    211      ASN      O   3392    -0.510000    15.9994   ; qtot  4.040
  3393        NH1    212      LEU      N   3393    -0.470000    14.0070   ; qtot  3.570
  3394          H    212      LEU     HN   3394     0.310000     1.0080   ; qtot  3.880
  3395        CT1    212      LEU     CA   3395     0.070000    12.0110   ; qtot  3.950
  3396        HB1    212      LEU     HA   3396     0.090000     1.0080   ; qtot  4.040
  3397        CT2    212      LEU     CB   3397    -0.180000    12.0110   ; qtot  3.860
  3398        HA2    212      LEU    HB1   3398     0.090000     1.0080   ; qtot  3.950
  3399        HA2    212      LEU    HB2   3399     0.090000     1.0080   ; qtot  4.040
  3400        CT1    212      LEU     CG   3400    -0.090000    12.0110   ; qtot  3.950
  3401        HA1    212      LEU     HG   3401     0.090000     1.0080   ; qtot  4.040
  3402        CT3    212      LEU    CD1   3402    -0.270000    12.0110   ; qtot  3.770
  3403        HA3    212      LEU   HD11   3403     0.090000     1.0080   ; qtot  3.860
  3404        HA3    212      LEU   HD12   3404     0.090000     1.0080   ; qtot  3.950
  3405        HA3    212      LEU   HD13   3405     0.090000     1.0080   ; qtot  4.040
  3406        CT3    212      LEU    CD2   3406    -0.270000    12.0110   ; qtot  3.770
  3407        HA3    212      LEU   HD21   3407     0.090000     1.0080   ; qtot  3.860
  3408        HA3    212      LEU   HD22   3408     0.090000     1.0080   ; qtot  3.950
  3409        HA3    212      LEU   HD23   3409     0.090000     1.0080   ; qtot  4.040
  3410          C    212      LEU      C   3410     0.510000    12.0110   ; qtot  4.550
  3411          O    212      LEU      O   3411    -0.510000    15.9994   ; qtot  4.040
  3412        NH1    213      VAL      N   3412    -0.470000    14.0070   ; qtot  3.570
  3413          H    213      VAL     HN   3413     0.310000     1.0080   ; qtot  3.880
  3414        CT1    213      VAL     CA   3414     0.070000    12.0110   ; qtot  3.950
  3415        HB1    213      VAL     HA   3415     0.090000     1.0080   ; qtot  4.040
  3416        CT1    213      VAL     CB   3416    -0.090000    12.0110   ; qtot  3.950
  3417        HA1    213      VAL     HB   3417     0.090000     1.0080   ; qtot  4.040
  3418        CT3    213      VAL    CG1   3418    -0.270000    12.0110   ; qtot  3.770
  3419        HA3    213      VAL   HG11   3419     0.090000     1.0080   ; qtot  3.860
  3420        HA3    213      VAL   HG12   3420     0.090000     1.0080   ; qtot  3.950
  3421        HA3    213      VAL   HG13   3421     0.090000     1.0080   ; qtot  4.040
  3422        CT3    213      VAL    CG2   3422    -0.270000    12.0110   ; qtot  3.770
  3423        HA3    213      VAL   HG21   3423     0.090000     1.0080   ; qtot  3.860
  3424        HA3    213      VAL   HG22   3424     0.090000     1.0080   ; qtot  3.950
  3425        HA3    213      VAL   HG23   3425     0.090000     1.0080   ; qtot  4.040
  3426          C    213      VAL      C   3426     0.510000    12.0110   ; qtot  4.550
  3427          O    213      VAL      O   3427    -0.510000    15.9994   ; qtot  4.040
  3428        NH1    214      ARG      N   3428    -0.470000    14.0070   ; qtot  3.570
  3429          H    214      ARG     HN   3429     0.310000     1.0080   ; qtot  3.880
  3430        CT1    214      ARG     CA   3430     0.070000    12.0110   ; qtot  3.950
  3431        HB1    214      ARG     HA   3431     0.090000     1.0080   ; qtot  4.040
  3432        CT2    214      ARG     CB   3432    -0.180000    12.0110   ; qtot  3.860
  3433        HA2    214      ARG    HB1   3433     0.090000     1.0080   ; qtot  3.950
  3434        HA2    214      ARG    HB2   3434     0.090000     1.0080   ; qtot  4.040
  3435        CT2    214      ARG     CG   3435    -0.180000    12.0110   ; qtot  3.860
  3436        HA2    214      ARG    HG1   3436     0.090000     1.0080   ; qtot  3.950
  3437        HA2    214      ARG    HG2   3437     0.090000     1.0080   ; qtot  4.040
  3438        CT2    214      ARG     CD   3438     0.200000    12.0110   ; qtot  4.240
  3439        HA2    214      ARG    HD1   3439     0.090000     1.0080   ; qtot  4.330
  3440        HA2    214      ARG    HD2   3440     0.090000     1.0080   ; qtot  4.420
  3441        NC2    214      ARG     NE   3441    -0.700000    14.0070   ; qtot  3.720
  3442         HC    214      ARG     HE   3442     0.440000     1.0080   ; qtot  4.160
  3443          C    214      ARG     CZ   3443     0.640000    12.0110   ; qtot  4.800
  3444        NC2    214      ARG    NH1   3444    -0.800000    14.0070   ; qtot  4.000
  3445         HC    214      ARG   HH11   3445     0.460000     1.0080   ; qtot  4.460
  3446         HC    214      ARG   HH12   3446     0.460000     1.0080   ; qtot  4.920
  3447        NC2    214      ARG    NH2   3447    -0.800000    14.0070   ; qtot  4.120
  3448         HC    214      ARG   HH21   3448     0.460000     1.0080   ; qtot  4.580
  3449         HC    214      ARG   HH22   3449     0.460000     1.0080   ; qtot  5.040
  3450          C    214      ARG      C   3450     0.510000    12.0110   ; qtot  5.550
  3451          O    214      ARG      O   3451    -0.510000    15.9994   ; qtot  5.040
  3452        NH1    215      ASP      N   3452    -0.470000    14.0070   ; qtot  4.570
  3453          H    215      ASP     HN   3453     0.310000     1.0080   ; qtot  4.880
  3454        CT1    215      ASP     CA   3454     0.070000    12.0110   ; qtot  4.950
  3455        HB1    215      ASP     HA   3455     0.090000     1.0080   ; qtot  5.040
  3456       CT2A    215      ASP     CB   3456    -0.280000    12.0110   ; qtot  4.760
  3457        HA2    215      ASP    HB1   3457     0.090000     1.0080   ; qtot  4.850
  3458        HA2    215      ASP    HB2   3458     0.090000     1.0080   ; qtot  4.940
  3459         CC    215      ASP     CG   3459     0.620000    12.0110   ; qtot  5.560
  3460         OC    215      ASP    OD1   3460    -0.760000    15.9994   ; qtot  4.800
  3461         OC    215      ASP    OD2   3461    -0.760000    15.9994   ; qtot  4.040
  3462          C    215      ASP      C   3462     0.510000    12.0110   ; qtot  4.550
  3463          O    215      ASP      O   3463    -0.510000    15.9994   ; qtot  4.040
  3464        NH1    216      LEU      N   3464    -0.470000    14.0070   ; qtot  3.570
  3465          H    216      LEU     HN   3465     0.310000     1.0080   ; qtot  3.880
  3466        CT1    216      LEU     CA   3466     0.070000    12.0110   ; qtot  3.950
  3467        HB1    216      LEU     HA   3467     0.090000     1.0080   ; qtot  4.040
  3468        CT2    216      LEU     CB   3468    -0.180000    12.0110   ; qtot  3.860
  3469        HA2    216      LEU    HB1   3469     0.090000     1.0080   ; qtot  3.950
  3470        HA2    216      LEU    HB2   3470     0.090000     1.0080   ; qtot  4.040
  3471        CT1    216      LEU     CG   3471    -0.090000    12.0110   ; qtot  3.950
  3472        HA1    216      LEU     HG   3472     0.090000     1.0080   ; qtot  4.040
  3473        CT3    216      LEU    CD1   3473    -0.270000    12.0110   ; qtot  3.770
  3474        HA3    216      LEU   HD11   3474     0.090000     1.0080   ; qtot  3.860
  3475        HA3    216      LEU   HD12   3475     0.090000     1.0080   ; qtot  3.950
  3476        HA3    216      LEU   HD13   3476     0.090000     1.0080   ; qtot  4.040
  3477        CT3    216      LEU    CD2   3477    -0.270000    12.0110   ; qtot  3.770
  3478        HA3    216      LEU   HD21   3478     0.090000     1.0080   ; qtot  3.860
  3479        HA3    216      LEU   HD22   3479     0.090000     1.0080   ; qtot  3.950
  3480        HA3    216      LEU   HD23   3480     0.090000     1.0080   ; qtot  4.040
  3481          C    216      LEU      C   3481     0.510000    12.0110   ; qtot  4.550
  3482          O    216      LEU      O   3482    -0.510000    15.9994   ; qtot  4.040
  3483          N    217      PRO      N   3483    -0.290000    14.0070   ; qtot  3.750
  3484        CP3    217      PRO     CD   3484     0.000000    12.0110   ; qtot  3.750
  3485        HA2    217      PRO    HD1   3485     0.090000     1.0080   ; qtot  3.840
  3486        HA2    217      PRO    HD2   3486     0.090000     1.0080   ; qtot  3.930
  3487        CP1    217      PRO     CA   3487     0.020000    12.0110   ; qtot  3.950
  3488        HB1    217      PRO     HA   3488     0.090000     1.0080   ; qtot  4.040
  3489        CP2    217      PRO     CB   3489    -0.180000    12.0110   ; qtot  3.860
  3490        HA2    217      PRO    HB1   3490     0.090000     1.0080   ; qtot  3.950
  3491        HA2    217      PRO    HB2   3491     0.090000     1.0080   ; qtot  4.040
  3492        CP2    217      PRO     CG   3492    -0.180000    12.0110   ; qtot  3.860
  3493        HA2    217      PRO    HG1   3493     0.090000     1.0080   ; qtot  3.950
  3494        HA2    217      PRO    HG2   3494     0.090000     1.0080   ; qtot  4.040
  3495          C    217      PRO      C   3495     0.510000    12.0110   ; qtot  4.550
  3496          O    217      PRO      O   3496    -0.510000    15.9994   ; qtot  4.040
  3497        NH1    218      GLN      N   3497    -0.470000    14.0070   ; qtot  3.570
  3498          H    218      GLN     HN   3498     0.310000     1.0080   ; qtot  3.880
  3499        CT1    218      GLN     CA   3499     0.070000    12.0110   ; qtot  3.950
  3500        HB1    218      GLN     HA   3500     0.090000     1.0080   ; qtot  4.040
  3501        CT2    218      GLN     CB   3501    -0.180000    12.0110   ; qtot  3.860
  3502        HA2    218      GLN    HB1   3502     0.090000     1.0080   ; qtot  3.950
  3503        HA2    218      GLN    HB2   3503     0.090000     1.0080   ; qtot  4.040
  3504        CT2    218      GLN     CG   3504    -0.180000    12.0110   ; qtot  3.860
  3505        HA2    218      GLN    HG1   3505     0.090000     1.0080   ; qtot  3.950
  3506        HA2    218      GLN    HG2   3506     0.090000     1.0080   ; qtot  4.040
  3507         CC    218      GLN     CD   3507     0.550000    12.0110   ; qtot  4.590
  3508          O    218      GLN    OE1   3508    -0.550000    15.9994   ; qtot  4.040
  3509        NH2    218      GLN    NE2   3509    -0.620000    14.0070   ; qtot  3.420
  3510          H    218      GLN   HE21   3510     0.320000     1.0080   ; qtot  3.740
  3511          H    218      GLN   HE22   3511     0.300000     1.0080   ; qtot  4.040
  3512          C    218      GLN      C   3512     0.510000    12.0110   ; qtot  4.550
  3513          O    218      GLN      O   3513    -0.510000    15.9994   ; qtot  4.040
  3514        NH1    219      GLY      N   3514    -0.470000    14.0070   ; qtot  3.570
  3515          H    219      GLY     HN   3515     0.310000     1.0080   ; qtot  3.880
  3516        CT2    219      GLY     CA   3516    -0.020000    12.0110   ; qtot  3.860
  3517        HB2    219      GLY    HA1   3517     0.090000     1.0080   ; qtot  3.950
  3518        HB2    219      GLY    HA2   3518     0.090000     1.0080   ; qtot  4.040
  3519          C    219      GLY      C   3519     0.510000    12.0110   ; qtot  4.550
  3520          O    219      GLY      O   3520    -0.510000    15.9994   ; qtot  4.040
  3521        NH1    220      PHE      N   3521    -0.470000    14.0070   ; qtot  3.570
  3522          H    220      PHE     HN   3522     0.310000     1.0080   ; qtot  3.880
  3523        CT1    220      PHE     CA   3523     0.070000    12.0110   ; qtot  3.950
  3524        HB1    220      PHE     HA   3524     0.090000     1.0080   ; qtot  4.040
  3525        CT2    220      PHE     CB   3525    -0.180000    12.0110   ; qtot  3.860
  3526        HA2    220      PHE    HB1   3526     0.090000     1.0080   ; qtot  3.950
  3527        HA2    220      PHE    HB2   3527     0.090000     1.0080   ; qtot  4.040
  3528         CA    220      PHE     CG   3528     0.000000    12.0110   ; qtot  4.040
  3529         CA    220      PHE    CD1   3529    -0.115000    12.0110   ; qtot  3.925
  3530         HP    220      PHE    HD1   3530     0.115000     1.0080   ; qtot  4.040
  3531         CA    220      PHE    CE1   3531    -0.115000    12.0110   ; qtot  3.925
  3532         HP    220      PHE    HE1   3532     0.115000     1.0080   ; qtot  4.040
  3533         CA    220      PHE     CZ   3533    -0.115000    12.0110   ; qtot  3.925
  3534         HP    220      PHE     HZ   3534     0.115000     1.0080   ; qtot  4.040
  3535         CA    220      PHE    CD2   3535    -0.115000    12.0110   ; qtot  3.925
  3536         HP    220      PHE    HD2   3536     0.115000     1.0080   ; qtot  4.040
  3537         CA    220      PHE    CE2   3537    -0.115000    12.0110   ; qtot  3.925
  3538         HP    220      PHE    HE2   3538     0.115000     1.0080   ; qtot  4.040
  3539          C    220      PHE      C   3539     0.510000    12.0110   ; qtot  4.550
  3540          O    220      PHE      O   3540    -0.510000    15.9994   ; qtot  4.040
  3541        NH1    221      SER      N   3541    -0.470000    14.0070   ; qtot  3.570
  3542          H    221      SER     HN   3542     0.310000     1.0080   ; qtot  3.880
  3543        CT1    221      SER     CA   3543     0.070000    12.0110   ; qtot  3.950
  3544        HB1    221      SER     HA   3544     0.090000     1.0080   ; qtot  4.040
  3545        CT2    221      SER     CB   3545     0.050000    12.0110   ; qtot  4.090
  3546        HA2    221      SER    HB1   3546     0.090000     1.0080   ; qtot  4.180
  3547        HA2    221      SER    HB2   3547     0.090000     1.0080   ; qtot  4.270
  3548        OH1    221      SER     OG   3548    -0.660000    15.9994   ; qtot  3.610
  3549          H    221      SER    HG1   3549     0.430000     1.0080   ; qtot  4.040
  3550          C    221      SER      C   3550     0.510000    12.0110   ; qtot  4.550
  3551          O    221      SER      O   3551    -0.510000    15.9994   ; qtot  4.040
  3552        NH1    222      ALA      N   3552    -0.470000    14.0070   ; qtot  3.570
  3553          H    222      ALA     HN   3553     0.310000     1.0080   ; qtot  3.880
  3554        CT1    222      ALA     CA   3554     0.070000    12.0110   ; qtot  3.950
  3555        HB1    222      ALA     HA   3555     0.090000     1.0080   ; qtot  4.040
  3556        CT3    222      ALA     CB   3556    -0.270000    12.0110   ; qtot  3.770
  3557        HA3    222      ALA    HB1   3557     0.090000     1.0080   ; qtot  3.860
  3558        HA3    222      ALA    HB2   3558     0.090000     1.0080   ; qtot  3.950
  3559        HA3    222      ALA    HB3   3559     0.090000     1.0080   ; qtot  4.040
  3560          C    222      ALA      C   3560     0.510000    12.0110   ; qtot  4.550
  3561          O    222      ALA      O   3561    -0.510000    15.9994   ; qtot  4.040
  3562        NH1    223      LEU      N   3562    -0.470000    14.0070   ; qtot  3.570
  3563          H    223      LEU     HN   3563     0.310000     1.0080   ; qtot  3.880
  3564        CT1    223      LEU     CA   3564     0.070000    12.0110   ; qtot  3.950
  3565        HB1    223      LEU     HA   3565     0.090000     1.0080   ; qtot  4.040
  3566        CT2    223      LEU     CB   3566    -0.180000    12.0110   ; qtot  3.860
  3567        HA2    223      LEU    HB1   3567     0.090000     1.0080   ; qtot  3.950
  3568        HA2    223      LEU    HB2   3568     0.090000     1.0080   ; qtot  4.040
  3569        CT1    223      LEU     CG   3569    -0.090000    12.0110   ; qtot  3.950
  3570        HA1    223      LEU     HG   3570     0.090000     1.0080   ; qtot  4.040
  3571        CT3    223      LEU    CD1   3571    -0.270000    12.0110   ; qtot  3.770
  3572        HA3    223      LEU   HD11   3572     0.090000     1.0080   ; qtot  3.860
  3573        HA3    223      LEU   HD12   3573     0.090000     1.0080   ; qtot  3.950
  3574        HA3    223      LEU   HD13   3574     0.090000     1.0080   ; qtot  4.040
  3575        CT3    223      LEU    CD2   3575    -0.270000    12.0110   ; qtot  3.770
  3576        HA3    223      LEU   HD21   3576     0.090000     1.0080   ; qtot  3.860
  3577        HA3    223      LEU   HD22   3577     0.090000     1.0080   ; qtot  3.950
  3578        HA3    223      LEU   HD23   3578     0.090000     1.0080   ; qtot  4.040
  3579          C    223      LEU      C   3579     0.510000    12.0110   ; qtot  4.550
  3580          O    223      LEU      O   3580    -0.510000    15.9994   ; qtot  4.040
  3581        NH1    224      GLU      N   3581    -0.470000    14.0070   ; qtot  3.570
  3582          H    224      GLU     HN   3582     0.310000     1.0080   ; qtot  3.880
  3583        CT1    224      GLU     CA   3583     0.070000    12.0110   ; qtot  3.950
  3584        HB1    224      GLU     HA   3584     0.090000     1.0080   ; qtot  4.040
  3585       CT2A    224      GLU     CB   3585    -0.180000    12.0110   ; qtot  3.860
  3586        HA2    224      GLU    HB1   3586     0.090000     1.0080   ; qtot  3.950
  3587        HA2    224      GLU    HB2   3587     0.090000     1.0080   ; qtot  4.040
  3588        CT2    224      GLU     CG   3588    -0.280000    12.0110   ; qtot  3.760
  3589        HA2    224      GLU    HG1   3589     0.090000     1.0080   ; qtot  3.850
  3590        HA2    224      GLU    HG2   3590     0.090000     1.0080   ; qtot  3.940
  3591         CC    224      GLU     CD   3591     0.620000    12.0110   ; qtot  4.560
  3592         OC    224      GLU    OE1   3592    -0.760000    15.9994   ; qtot  3.800
  3593         OC    224      GLU    OE2   3593    -0.760000    15.9994   ; qtot  3.040
  3594          C    224      GLU      C   3594     0.510000    12.0110   ; qtot  3.550
  3595          O    224      GLU      O   3595    -0.510000    15.9994   ; qtot  3.040
  3596          N    225      PRO      N   3596    -0.290000    14.0070   ; qtot  2.750
  3597        CP3    225      PRO     CD   3597     0.000000    12.0110   ; qtot  2.750
  3598        HA2    225      PRO    HD1   3598     0.090000     1.0080   ; qtot  2.840
  3599        HA2    225      PRO    HD2   3599     0.090000     1.0080   ; qtot  2.930
  3600        CP1    225      PRO     CA   3600     0.020000    12.0110   ; qtot  2.950
  3601        HB1    225      PRO     HA   3601     0.090000     1.0080   ; qtot  3.040
  3602        CP2    225      PRO     CB   3602    -0.180000    12.0110   ; qtot  2.860
  3603        HA2    225      PRO    HB1   3603     0.090000     1.0080   ; qtot  2.950
  3604        HA2    225      PRO    HB2   3604     0.090000     1.0080   ; qtot  3.040
  3605        CP2    225      PRO     CG   3605    -0.180000    12.0110   ; qtot  2.860
  3606        HA2    225      PRO    HG1   3606     0.090000     1.0080   ; qtot  2.950
  3607        HA2    225      PRO    HG2   3607     0.090000     1.0080   ; qtot  3.040
  3608          C    225      PRO      C   3608     0.510000    12.0110   ; qtot  3.550
  3609          O    225      PRO      O   3609    -0.510000    15.9994   ; qtot  3.040
  3610        NH1    226      LEU      N   3610    -0.470000    14.0070   ; qtot  2.570
  3611          H    226      LEU     HN   3611     0.310000     1.0080   ; qtot  2.880
  3612        CT1    226      LEU     CA   3612     0.070000    12.0110   ; qtot  2.950
  3613        HB1    226      LEU     HA   3613     0.090000     1.0080   ; qtot  3.040
  3614        CT2    226      LEU     CB   3614    -0.180000    12.0110   ; qtot  2.860
  3615        HA2    226      LEU    HB1   3615     0.090000     1.0080   ; qtot  2.950
  3616        HA2    226      LEU    HB2   3616     0.090000     1.0080   ; qtot  3.040
  3617        CT1    226      LEU     CG   3617    -0.090000    12.0110   ; qtot  2.950
  3618        HA1    226      LEU     HG   3618     0.090000     1.0080   ; qtot  3.040
  3619        CT3    226      LEU    CD1   3619    -0.270000    12.0110   ; qtot  2.770
  3620        HA3    226      LEU   HD11   3620     0.090000     1.0080   ; qtot  2.860
  3621        HA3    226      LEU   HD12   3621     0.090000     1.0080   ; qtot  2.950
  3622        HA3    226      LEU   HD13   3622     0.090000     1.0080   ; qtot  3.040
  3623        CT3    226      LEU    CD2   3623    -0.270000    12.0110   ; qtot  2.770
  3624        HA3    226      LEU   HD21   3624     0.090000     1.0080   ; qtot  2.860
  3625        HA3    226      LEU   HD22   3625     0.090000     1.0080   ; qtot  2.950
  3626        HA3    226      LEU   HD23   3626     0.090000     1.0080   ; qtot  3.040
  3627          C    226      LEU      C   3627     0.510000    12.0110   ; qtot  3.550
  3628          O    226      LEU      O   3628    -0.510000    15.9994   ; qtot  3.040
  3629        NH1    227      VAL      N   3629    -0.470000    14.0070   ; qtot  2.570
  3630          H    227      VAL     HN   3630     0.310000     1.0080   ; qtot  2.880
  3631        CT1    227      VAL     CA   3631     0.070000    12.0110   ; qtot  2.950
  3632        HB1    227      VAL     HA   3632     0.090000     1.0080   ; qtot  3.040
  3633        CT1    227      VAL     CB   3633    -0.090000    12.0110   ; qtot  2.950
  3634        HA1    227      VAL     HB   3634     0.090000     1.0080   ; qtot  3.040
  3635        CT3    227      VAL    CG1   3635    -0.270000    12.0110   ; qtot  2.770
  3636        HA3    227      VAL   HG11   3636     0.090000     1.0080   ; qtot  2.860
  3637        HA3    227      VAL   HG12   3637     0.090000     1.0080   ; qtot  2.950
  3638        HA3    227      VAL   HG13   3638     0.090000     1.0080   ; qtot  3.040
  3639        CT3    227      VAL    CG2   3639    -0.270000    12.0110   ; qtot  2.770
  3640        HA3    227      VAL   HG21   3640     0.090000     1.0080   ; qtot  2.860
  3641        HA3    227      VAL   HG22   3641     0.090000     1.0080   ; qtot  2.950
  3642        HA3    227      VAL   HG23   3642     0.090000     1.0080   ; qtot  3.040
  3643          C    227      VAL      C   3643     0.510000    12.0110   ; qtot  3.550
  3644          O    227      VAL      O   3644    -0.510000    15.9994   ; qtot  3.040
  3645        NH1    228      ASP      N   3645    -0.470000    14.0070   ; qtot  2.570
  3646          H    228      ASP     HN   3646     0.310000     1.0080   ; qtot  2.880
  3647        CT1    228      ASP     CA   3647     0.070000    12.0110   ; qtot  2.950
  3648        HB1    228      ASP     HA   3648     0.090000     1.0080   ; qtot  3.040
  3649       CT2A    228      ASP     CB   3649    -0.280000    12.0110   ; qtot  2.760
  3650        HA2    228      ASP    HB1   3650     0.090000     1.0080   ; qtot  2.850
  3651        HA2    228      ASP    HB2   3651     0.090000     1.0080   ; qtot  2.940
  3652         CC    228      ASP     CG   3652     0.620000    12.0110   ; qtot  3.560
  3653         OC    228      ASP    OD1   3653    -0.760000    15.9994   ; qtot  2.800
  3654         OC    228      ASP    OD2   3654    -0.760000    15.9994   ; qtot  2.040
  3655          C    228      ASP      C   3655     0.510000    12.0110   ; qtot  2.550
  3656          O    228      ASP      O   3656    -0.510000    15.9994   ; qtot  2.040
  3657        NH1    229      LEU      N   3657    -0.470000    14.0070   ; qtot  1.570
  3658          H    229      LEU     HN   3658     0.310000     1.0080   ; qtot  1.880
  3659        CT1    229      LEU     CA   3659     0.070000    12.0110   ; qtot  1.950
  3660        HB1    229      LEU     HA   3660     0.090000     1.0080   ; qtot  2.040
  3661        CT2    229      LEU     CB   3661    -0.180000    12.0110   ; qtot  1.860
  3662        HA2    229      LEU    HB1   3662     0.090000     1.0080   ; qtot  1.950
  3663        HA2    229      LEU    HB2   3663     0.090000     1.0080   ; qtot  2.040
  3664        CT1    229      LEU     CG   3664    -0.090000    12.0110   ; qtot  1.950
  3665        HA1    229      LEU     HG   3665     0.090000     1.0080   ; qtot  2.040
  3666        CT3    229      LEU    CD1   3666    -0.270000    12.0110   ; qtot  1.770
  3667        HA3    229      LEU   HD11   3667     0.090000     1.0080   ; qtot  1.860
  3668        HA3    229      LEU   HD12   3668     0.090000     1.0080   ; qtot  1.950
  3669        HA3    229      LEU   HD13   3669     0.090000     1.0080   ; qtot  2.040
  3670        CT3    229      LEU    CD2   3670    -0.270000    12.0110   ; qtot  1.770
  3671        HA3    229      LEU   HD21   3671     0.090000     1.0080   ; qtot  1.860
  3672        HA3    229      LEU   HD22   3672     0.090000     1.0080   ; qtot  1.950
  3673        HA3    229      LEU   HD23   3673     0.090000     1.0080   ; qtot  2.040
  3674          C    229      LEU      C   3674     0.510000    12.0110   ; qtot  2.550
  3675          O    229      LEU      O   3675    -0.510000    15.9994   ; qtot  2.040
  3676          N    230      PRO      N   3676    -0.290000    14.0070   ; qtot  1.750
  3677        CP3    230      PRO     CD   3677     0.000000    12.0110   ; qtot  1.750
  3678        HA2    230      PRO    HD1   3678     0.090000     1.0080   ; qtot  1.840
  3679        HA2    230      PRO    HD2   3679     0.090000     1.0080   ; qtot  1.930
  3680        CP1    230      PRO     CA   3680     0.020000    12.0110   ; qtot  1.950
  3681        HB1    230      PRO     HA   3681     0.090000     1.0080   ; qtot  2.040
  3682        CP2    230      PRO     CB   3682    -0.180000    12.0110   ; qtot  1.860
  3683        HA2    230      PRO    HB1   3683     0.090000     1.0080   ; qtot  1.950
  3684        HA2    230      PRO    HB2   3684     0.090000     1.0080   ; qtot  2.040
  3685        CP2    230      PRO     CG   3685    -0.180000    12.0110   ; qtot  1.860
  3686        HA2    230      PRO    HG1   3686     0.090000     1.0080   ; qtot  1.950
  3687        HA2    230      PRO    HG2   3687     0.090000     1.0080   ; qtot  2.040
  3688          C    230      PRO      C   3688     0.510000    12.0110   ; qtot  2.550
  3689          O    230      PRO      O   3689    -0.510000    15.9994   ; qtot  2.040
  3690        NH1    231      ILE      N   3690    -0.470000    14.0070   ; qtot  1.570
  3691          H    231      ILE     HN   3691     0.310000     1.0080   ; qtot  1.880
  3692        CT1    231      ILE     CA   3692     0.070000    12.0110   ; qtot  1.950
  3693        HB1    231      ILE     HA   3693     0.090000     1.0080   ; qtot  2.040
  3694        CT1    231      ILE     CB   3694    -0.090000    12.0110   ; qtot  1.950
  3695        HA1    231      ILE     HB   3695     0.090000     1.0080   ; qtot  2.040
  3696        CT3    231      ILE    CG2   3696    -0.270000    12.0110   ; qtot  1.770
  3697        HA3    231      ILE   HG21   3697     0.090000     1.0080   ; qtot  1.860
  3698        HA3    231      ILE   HG22   3698     0.090000     1.0080   ; qtot  1.950
  3699        HA3    231      ILE   HG23   3699     0.090000     1.0080   ; qtot  2.040
  3700        CT2    231      ILE    CG1   3700    -0.180000    12.0110   ; qtot  1.860
  3701        HA2    231      ILE   HG11   3701     0.090000     1.0080   ; qtot  1.950
  3702        HA2    231      ILE   HG12   3702     0.090000     1.0080   ; qtot  2.040
  3703        CT3    231      ILE     CD   3703    -0.270000    12.0110   ; qtot  1.770
  3704        HA3    231      ILE    HD1   3704     0.090000     1.0080   ; qtot  1.860
  3705        HA3    231      ILE    HD2   3705     0.090000     1.0080   ; qtot  1.950
  3706        HA3    231      ILE    HD3   3706     0.090000     1.0080   ; qtot  2.040
  3707          C    231      ILE      C   3707     0.510000    12.0110   ; qtot  2.550
  3708          O    231      ILE      O   3708    -0.510000    15.9994   ; qtot  2.040
  3709        NH1    232      GLY      N   3709    -0.470000    14.0070   ; qtot  1.570
  3710          H    232      GLY     HN   3710     0.310000     1.0080   ; qtot  1.880
  3711        CT2    232      GLY     CA   3711    -0.020000    12.0110   ; qtot  1.860
  3712        HB2    232      GLY    HA1   3712     0.090000     1.0080   ; qtot  1.950
  3713        HB2    232      GLY    HA2   3713     0.090000     1.0080   ; qtot  2.040
  3714          C    232      GLY      C   3714     0.510000    12.0110   ; qtot  2.550
  3715          O    232      GLY      O   3715    -0.510000    15.9994   ; qtot  2.040
  3716        NH1    233      ILE      N   3716    -0.470000    14.0070   ; qtot  1.570
  3717          H    233      ILE     HN   3717     0.310000     1.0080   ; qtot  1.880
  3718        CT1    233      ILE     CA   3718     0.070000    12.0110   ; qtot  1.950
  3719        HB1    233      ILE     HA   3719     0.090000     1.0080   ; qtot  2.040
  3720        CT1    233      ILE     CB   3720    -0.090000    12.0110   ; qtot  1.950
  3721        HA1    233      ILE     HB   3721     0.090000     1.0080   ; qtot  2.040
  3722        CT3    233      ILE    CG2   3722    -0.270000    12.0110   ; qtot  1.770
  3723        HA3    233      ILE   HG21   3723     0.090000     1.0080   ; qtot  1.860
  3724        HA3    233      ILE   HG22   3724     0.090000     1.0080   ; qtot  1.950
  3725        HA3    233      ILE   HG23   3725     0.090000     1.0080   ; qtot  2.040
  3726        CT2    233      ILE    CG1   3726    -0.180000    12.0110   ; qtot  1.860
  3727        HA2    233      ILE   HG11   3727     0.090000     1.0080   ; qtot  1.950
  3728        HA2    233      ILE   HG12   3728     0.090000     1.0080   ; qtot  2.040
  3729        CT3    233      ILE     CD   3729    -0.270000    12.0110   ; qtot  1.770
  3730        HA3    233      ILE    HD1   3730     0.090000     1.0080   ; qtot  1.860
  3731        HA3    233      ILE    HD2   3731     0.090000     1.0080   ; qtot  1.950
  3732        HA3    233      ILE    HD3   3732     0.090000     1.0080   ; qtot  2.040
  3733          C    233      ILE      C   3733     0.510000    12.0110   ; qtot  2.550
  3734          O    233      ILE      O   3734    -0.510000    15.9994   ; qtot  2.040
  3735        NH1    234      ASN      N   3735    -0.470000    14.0070   ; qtot  1.570
  3736          H    234      ASN     HN   3736     0.310000     1.0080   ; qtot  1.880
  3737        CT1    234      ASN     CA   3737     0.070000    12.0110   ; qtot  1.950
  3738        HB1    234      ASN     HA   3738     0.090000     1.0080   ; qtot  2.040
  3739      CC321    234      ASN     CB   3739    -0.180000    12.0110   ; qtot  1.860
  3740       HCA2    234      ASN    HB1   3740     0.090000     1.0080   ; qtot  1.950
  3741       HCA2    234      ASN    HB2   3741     0.090000     1.0080   ; qtot  2.040
  3742      CC2O1    234      ASN     CG   3742     0.510000    12.0110   ; qtot  2.550
  3743      OC2D1    234      ASN    OD1   3743    -0.510000    15.9994   ; qtot  2.040
  3744      NC2D1    234      ASN    ND2   3744    -0.470000    14.0070   ; qtot  1.570
  3745       HCP1    234      ASN   HD22   3745     0.310000     1.0080   ; qtot  1.880
  3746          C    234      ASN      C   3746     0.510000    12.0110   ; qtot  2.390
  3747          O    234      ASN      O   3747    -0.510000    15.9994   ; qtot  1.880
  3748        NH1    235      ILE      N   3748    -0.470000    14.0070   ; qtot  1.410
  3749          H    235      ILE     HN   3749     0.310000     1.0080   ; qtot  1.720
  3750        CT1    235      ILE     CA   3750     0.070000    12.0110   ; qtot  1.790
  3751        HB1    235      ILE     HA   3751     0.090000     1.0080   ; qtot  1.880
  3752        CT1    235      ILE     CB   3752    -0.090000    12.0110   ; qtot  1.790
  3753        HA1    235      ILE     HB   3753     0.090000     1.0080   ; qtot  1.880
  3754        CT3    235      ILE    CG2   3754    -0.270000    12.0110   ; qtot  1.610
  3755        HA3    235      ILE   HG21   3755     0.090000     1.0080   ; qtot  1.700
  3756        HA3    235      ILE   HG22   3756     0.090000     1.0080   ; qtot  1.790
  3757        HA3    235      ILE   HG23   3757     0.090000     1.0080   ; qtot  1.880
  3758        CT2    235      ILE    CG1   3758    -0.180000    12.0110   ; qtot  1.700
  3759        HA2    235      ILE   HG11   3759     0.090000     1.0080   ; qtot  1.790
  3760        HA2    235      ILE   HG12   3760     0.090000     1.0080   ; qtot  1.880
  3761        CT3    235      ILE     CD   3761    -0.270000    12.0110   ; qtot  1.610
  3762        HA3    235      ILE    HD1   3762     0.090000     1.0080   ; qtot  1.700
  3763        HA3    235      ILE    HD2   3763     0.090000     1.0080   ; qtot  1.790
  3764        HA3    235      ILE    HD3   3764     0.090000     1.0080   ; qtot  1.880
  3765          C    235      ILE      C   3765     0.510000    12.0110   ; qtot  2.390
  3766          O    235      ILE      O   3766    -0.510000    15.9994   ; qtot  1.880
  3767        NH1    236      THR      N   3767    -0.470000    14.0070   ; qtot  1.410
  3768          H    236      THR     HN   3768     0.310000     1.0080   ; qtot  1.720
  3769        CT1    236      THR     CA   3769     0.070000    12.0110   ; qtot  1.790
  3770        HB1    236      THR     HA   3770     0.090000     1.0080   ; qtot  1.880
  3771        CT1    236      THR     CB   3771     0.140000    12.0110   ; qtot  2.020
  3772        HA1    236      THR     HB   3772     0.090000     1.0080   ; qtot  2.110
  3773        OH1    236      THR    OG1   3773    -0.660000    15.9994   ; qtot  1.450
  3774          H    236      THR    HG1   3774     0.430000     1.0080   ; qtot  1.880
  3775        CT3    236      THR    CG2   3775    -0.270000    12.0110   ; qtot  1.610
  3776        HA3    236      THR   HG21   3776     0.090000     1.0080   ; qtot  1.700
  3777        HA3    236      THR   HG22   3777     0.090000     1.0080   ; qtot  1.790
  3778        HA3    236      THR   HG23   3778     0.090000     1.0080   ; qtot  1.880
  3779          C    236      THR      C   3779     0.510000    12.0110   ; qtot  2.390
  3780          O    236      THR      O   3780    -0.510000    15.9994   ; qtot  1.880
  3781        NH1    237      ARG      N   3781    -0.470000    14.0070   ; qtot  1.410
  3782          H    237      ARG     HN   3782     0.310000     1.0080   ; qtot  1.720
  3783        CT1    237      ARG     CA   3783     0.070000    12.0110   ; qtot  1.790
  3784        HB1    237      ARG     HA   3784     0.090000     1.0080   ; qtot  1.880
  3785        CT2    237      ARG     CB   3785    -0.180000    12.0110   ; qtot  1.700
  3786        HA2    237      ARG    HB1   3786     0.090000     1.0080   ; qtot  1.790
  3787        HA2    237      ARG    HB2   3787     0.090000     1.0080   ; qtot  1.880
  3788        CT2    237      ARG     CG   3788    -0.180000    12.0110   ; qtot  1.700
  3789        HA2    237      ARG    HG1   3789     0.090000     1.0080   ; qtot  1.790
  3790        HA2    237      ARG    HG2   3790     0.090000     1.0080   ; qtot  1.880
  3791        CT2    237      ARG     CD   3791     0.200000    12.0110   ; qtot  2.080
  3792        HA2    237      ARG    HD1   3792     0.090000     1.0080   ; qtot  2.170
  3793        HA2    237      ARG    HD2   3793     0.090000     1.0080   ; qtot  2.260
  3794        NC2    237      ARG     NE   3794    -0.700000    14.0070   ; qtot  1.560
  3795         HC    237      ARG     HE   3795     0.440000     1.0080   ; qtot  2.000
  3796          C    237      ARG     CZ   3796     0.640000    12.0110   ; qtot  2.640
  3797        NC2    237      ARG    NH1   3797    -0.800000    14.0070   ; qtot  1.840
  3798         HC    237      ARG   HH11   3798     0.460000     1.0080   ; qtot  2.300
  3799         HC    237      ARG   HH12   3799     0.460000     1.0080   ; qtot  2.760
  3800        NC2    237      ARG    NH2   3800    -0.800000    14.0070   ; qtot  1.960
  3801         HC    237      ARG   HH21   3801     0.460000     1.0080   ; qtot  2.420
  3802         HC    237      ARG   HH22   3802     0.460000     1.0080   ; qtot  2.880
  3803          C    237      ARG      C   3803     0.510000    12.0110   ; qtot  3.390
  3804          O    237      ARG      O   3804    -0.510000    15.9994   ; qtot  2.880
  3805        NH1    238      PHE      N   3805    -0.470000    14.0070   ; qtot  2.410
  3806          H    238      PHE     HN   3806     0.310000     1.0080   ; qtot  2.720
  3807        CT1    238      PHE     CA   3807     0.070000    12.0110   ; qtot  2.790
  3808        HB1    238      PHE     HA   3808     0.090000     1.0080   ; qtot  2.880
  3809        CT2    238      PHE     CB   3809    -0.180000    12.0110   ; qtot  2.700
  3810        HA2    238      PHE    HB1   3810     0.090000     1.0080   ; qtot  2.790
  3811        HA2    238      PHE    HB2   3811     0.090000     1.0080   ; qtot  2.880
  3812         CA    238      PHE     CG   3812     0.000000    12.0110   ; qtot  2.880
  3813         CA    238      PHE    CD1   3813    -0.115000    12.0110   ; qtot  2.765
  3814         HP    238      PHE    HD1   3814     0.115000     1.0080   ; qtot  2.880
  3815         CA    238      PHE    CE1   3815    -0.115000    12.0110   ; qtot  2.765
  3816         HP    238      PHE    HE1   3816     0.115000     1.0080   ; qtot  2.880
  3817         CA    238      PHE     CZ   3817    -0.115000    12.0110   ; qtot  2.765
  3818         HP    238      PHE     HZ   3818     0.115000     1.0080   ; qtot  2.880
  3819         CA    238      PHE    CD2   3819    -0.115000    12.0110   ; qtot  2.765
  3820         HP    238      PHE    HD2   3820     0.115000     1.0080   ; qtot  2.880
  3821         CA    238      PHE    CE2   3821    -0.115000    12.0110   ; qtot  2.765
  3822         HP    238      PHE    HE2   3822     0.115000     1.0080   ; qtot  2.880
  3823          C    238      PHE      C   3823     0.510000    12.0110   ; qtot  3.390
  3824          O    238      PHE      O   3824    -0.510000    15.9994   ; qtot  2.880
  3825        NH1    239      GLN      N   3825    -0.470000    14.0070   ; qtot  2.410
  3826          H    239      GLN     HN   3826     0.310000     1.0080   ; qtot  2.720
  3827        CT1    239      GLN     CA   3827     0.070000    12.0110   ; qtot  2.790
  3828        HB1    239      GLN     HA   3828     0.090000     1.0080   ; qtot  2.880
  3829        CT2    239      GLN     CB   3829    -0.180000    12.0110   ; qtot  2.700
  3830        HA2    239      GLN    HB1   3830     0.090000     1.0080   ; qtot  2.790
  3831        HA2    239      GLN    HB2   3831     0.090000     1.0080   ; qtot  2.880
  3832        CT2    239      GLN     CG   3832    -0.180000    12.0110   ; qtot  2.700
  3833        HA2    239      GLN    HG1   3833     0.090000     1.0080   ; qtot  2.790
  3834        HA2    239      GLN    HG2   3834     0.090000     1.0080   ; qtot  2.880
  3835         CC    239      GLN     CD   3835     0.550000    12.0110   ; qtot  3.430
  3836          O    239      GLN    OE1   3836    -0.550000    15.9994   ; qtot  2.880
  3837        NH2    239      GLN    NE2   3837    -0.620000    14.0070   ; qtot  2.260
  3838          H    239      GLN   HE21   3838     0.320000     1.0080   ; qtot  2.580
  3839          H    239      GLN   HE22   3839     0.300000     1.0080   ; qtot  2.880
  3840          C    239      GLN      C   3840     0.510000    12.0110   ; qtot  3.390
  3841          O    239      GLN      O   3841    -0.510000    15.9994   ; qtot  2.880
  3842        NH1    240      THR      N   3842    -0.470000    14.0070   ; qtot  2.410
  3843          H    240      THR     HN   3843     0.310000     1.0080   ; qtot  2.720
  3844        CT1    240      THR     CA   3844     0.070000    12.0110   ; qtot  2.790
  3845        HB1    240      THR     HA   3845     0.090000     1.0080   ; qtot  2.880
  3846        CT1    240      THR     CB   3846     0.140000    12.0110   ; qtot  3.020
  3847        HA1    240      THR     HB   3847     0.090000     1.0080   ; qtot  3.110
  3848        OH1    240      THR    OG1   3848    -0.660000    15.9994   ; qtot  2.450
  3849          H    240      THR    HG1   3849     0.430000     1.0080   ; qtot  2.880
  3850        CT3    240      THR    CG2   3850    -0.270000    12.0110   ; qtot  2.610
  3851        HA3    240      THR   HG21   3851     0.090000     1.0080   ; qtot  2.700
  3852        HA3    240      THR   HG22   3852     0.090000     1.0080   ; qtot  2.790
  3853        HA3    240      THR   HG23   3853     0.090000     1.0080   ; qtot  2.880
  3854          C    240      THR      C   3854     0.510000    12.0110   ; qtot  3.390
  3855          O    240      THR      O   3855    -0.510000    15.9994   ; qtot  2.880
  3856        NH1    241      LEU      N   3856    -0.470000    14.0070   ; qtot  2.410
  3857          H    241      LEU     HN   3857     0.310000     1.0080   ; qtot  2.720
  3858        CT1    241      LEU     CA   3858     0.070000    12.0110   ; qtot  2.790
  3859        HB1    241      LEU     HA   3859     0.090000     1.0080   ; qtot  2.880
  3860        CT2    241      LEU     CB   3860    -0.180000    12.0110   ; qtot  2.700
  3861        HA2    241      LEU    HB1   3861     0.090000     1.0080   ; qtot  2.790
  3862        HA2    241      LEU    HB2   3862     0.090000     1.0080   ; qtot  2.880
  3863        CT1    241      LEU     CG   3863    -0.090000    12.0110   ; qtot  2.790
  3864        HA1    241      LEU     HG   3864     0.090000     1.0080   ; qtot  2.880
  3865        CT3    241      LEU    CD1   3865    -0.270000    12.0110   ; qtot  2.610
  3866        HA3    241      LEU   HD11   3866     0.090000     1.0080   ; qtot  2.700
  3867        HA3    241      LEU   HD12   3867     0.090000     1.0080   ; qtot  2.790
  3868        HA3    241      LEU   HD13   3868     0.090000     1.0080   ; qtot  2.880
  3869        CT3    241      LEU    CD2   3869    -0.270000    12.0110   ; qtot  2.610
  3870        HA3    241      LEU   HD21   3870     0.090000     1.0080   ; qtot  2.700
  3871        HA3    241      LEU   HD22   3871     0.090000     1.0080   ; qtot  2.790
  3872        HA3    241      LEU   HD23   3872     0.090000     1.0080   ; qtot  2.880
  3873          C    241      LEU      C   3873     0.510000    12.0110   ; qtot  3.390
  3874          O    241      LEU      O   3874    -0.510000    15.9994   ; qtot  2.880
  3875        NH1    242      LEU      N   3875    -0.470000    14.0070   ; qtot  2.410
  3876          H    242      LEU     HN   3876     0.310000     1.0080   ; qtot  2.720
  3877        CT1    242      LEU     CA   3877     0.070000    12.0110   ; qtot  2.790
  3878        HB1    242      LEU     HA   3878     0.090000     1.0080   ; qtot  2.880
  3879        CT2    242      LEU     CB   3879    -0.180000    12.0110   ; qtot  2.700
  3880        HA2    242      LEU    HB1   3880     0.090000     1.0080   ; qtot  2.790
  3881        HA2    242      LEU    HB2   3881     0.090000     1.0080   ; qtot  2.880
  3882        CT1    242      LEU     CG   3882    -0.090000    12.0110   ; qtot  2.790
  3883        HA1    242      LEU     HG   3883     0.090000     1.0080   ; qtot  2.880
  3884        CT3    242      LEU    CD1   3884    -0.270000    12.0110   ; qtot  2.610
  3885        HA3    242      LEU   HD11   3885     0.090000     1.0080   ; qtot  2.700
  3886        HA3    242      LEU   HD12   3886     0.090000     1.0080   ; qtot  2.790
  3887        HA3    242      LEU   HD13   3887     0.090000     1.0080   ; qtot  2.880
  3888        CT3    242      LEU    CD2   3888    -0.270000    12.0110   ; qtot  2.610
  3889        HA3    242      LEU   HD21   3889     0.090000     1.0080   ; qtot  2.700
  3890        HA3    242      LEU   HD22   3890     0.090000     1.0080   ; qtot  2.790
  3891        HA3    242      LEU   HD23   3891     0.090000     1.0080   ; qtot  2.880
  3892          C    242      LEU      C   3892     0.510000    12.0110   ; qtot  3.390
  3893          O    242      LEU      O   3893    -0.510000    15.9994   ; qtot  2.880
  3894        NH1    243      ALA      N   3894    -0.470000    14.0070   ; qtot  2.410
  3895          H    243      ALA     HN   3895     0.310000     1.0080   ; qtot  2.720
  3896        CT1    243      ALA     CA   3896     0.070000    12.0110   ; qtot  2.790
  3897        HB1    243      ALA     HA   3897     0.090000     1.0080   ; qtot  2.880
  3898        CT3    243      ALA     CB   3898    -0.270000    12.0110   ; qtot  2.610
  3899        HA3    243      ALA    HB1   3899     0.090000     1.0080   ; qtot  2.700
  3900        HA3    243      ALA    HB2   3900     0.090000     1.0080   ; qtot  2.790
  3901        HA3    243      ALA    HB3   3901     0.090000     1.0080   ; qtot  2.880
  3902          C    243      ALA      C   3902     0.510000    12.0110   ; qtot  3.390
  3903          O    243      ALA      O   3903    -0.510000    15.9994   ; qtot  2.880
  3904        NH1    244      LEU      N   3904    -0.470000    14.0070   ; qtot  2.410
  3905          H    244      LEU     HN   3905     0.310000     1.0080   ; qtot  2.720
  3906        CT1    244      LEU     CA   3906     0.070000    12.0110   ; qtot  2.790
  3907        HB1    244      LEU     HA   3907     0.090000     1.0080   ; qtot  2.880
  3908        CT2    244      LEU     CB   3908    -0.180000    12.0110   ; qtot  2.700
  3909        HA2    244      LEU    HB1   3909     0.090000     1.0080   ; qtot  2.790
  3910        HA2    244      LEU    HB2   3910     0.090000     1.0080   ; qtot  2.880
  3911        CT1    244      LEU     CG   3911    -0.090000    12.0110   ; qtot  2.790
  3912        HA1    244      LEU     HG   3912     0.090000     1.0080   ; qtot  2.880
  3913        CT3    244      LEU    CD1   3913    -0.270000    12.0110   ; qtot  2.610
  3914        HA3    244      LEU   HD11   3914     0.090000     1.0080   ; qtot  2.700
  3915        HA3    244      LEU   HD12   3915     0.090000     1.0080   ; qtot  2.790
  3916        HA3    244      LEU   HD13   3916     0.090000     1.0080   ; qtot  2.880
  3917        CT3    244      LEU    CD2   3917    -0.270000    12.0110   ; qtot  2.610
  3918        HA3    244      LEU   HD21   3918     0.090000     1.0080   ; qtot  2.700
  3919        HA3    244      LEU   HD22   3919     0.090000     1.0080   ; qtot  2.790
  3920        HA3    244      LEU   HD23   3920     0.090000     1.0080   ; qtot  2.880
  3921          C    244      LEU      C   3921     0.510000    12.0110   ; qtot  3.390
  3922          O    244      LEU      O   3922    -0.510000    15.9994   ; qtot  2.880
  3923        NH1    245      HSD      N   3923    -0.470000    14.0070   ; qtot  2.410
  3924          H    245      HSD     HN   3924     0.310000     1.0080   ; qtot  2.720
  3925        CT1    245      HSD     CA   3925     0.070000    12.0110   ; qtot  2.790
  3926        HB1    245      HSD     HA   3926     0.090000     1.0080   ; qtot  2.880
  3927        CT2    245      HSD     CB   3927    -0.090000    12.0110   ; qtot  2.790
  3928        HA2    245      HSD    HB1   3928     0.090000     1.0080   ; qtot  2.880
  3929        HA2    245      HSD    HB2   3929     0.090000     1.0080   ; qtot  2.970
  3930        NR1    245      HSD    ND1   3930    -0.360000    14.0070   ; qtot  2.610
  3931          H    245      HSD    HD1   3931     0.320000     1.0080   ; qtot  2.930
  3932       CPH1    245      HSD     CG   3932    -0.050000    12.0110   ; qtot  2.880
  3933       CPH2    245      HSD    CE1   3933     0.250000    12.0110   ; qtot  3.130
  3934        HR1    245      HSD    HE1   3934     0.130000     1.0080   ; qtot  3.260
  3935        NR2    245      HSD    NE2   3935    -0.700000    14.0070   ; qtot  2.560
  3936       CPH1    245      HSD    CD2   3936     0.220000    12.0110   ; qtot  2.780
  3937        HR3    245      HSD    HD2   3937     0.100000     1.0080   ; qtot  2.880
  3938          C    245      HSD      C   3938     0.510000    12.0110   ; qtot  3.390
  3939          O    245      HSD      O   3939    -0.510000    15.9994   ; qtot  2.880
  3940        NH1    246      ARG      N   3940    -0.470000    14.0070   ; qtot  2.410
  3941          H    246      ARG     HN   3941     0.310000     1.0080   ; qtot  2.720
  3942        CT1    246      ARG     CA   3942     0.070000    12.0110   ; qtot  2.790
  3943        HB1    246      ARG     HA   3943     0.090000     1.0080   ; qtot  2.880
  3944        CT2    246      ARG     CB   3944    -0.180000    12.0110   ; qtot  2.700
  3945        HA2    246      ARG    HB1   3945     0.090000     1.0080   ; qtot  2.790
  3946        HA2    246      ARG    HB2   3946     0.090000     1.0080   ; qtot  2.880
  3947        CT2    246      ARG     CG   3947    -0.180000    12.0110   ; qtot  2.700
  3948        HA2    246      ARG    HG1   3948     0.090000     1.0080   ; qtot  2.790
  3949        HA2    246      ARG    HG2   3949     0.090000     1.0080   ; qtot  2.880
  3950        CT2    246      ARG     CD   3950     0.200000    12.0110   ; qtot  3.080
  3951        HA2    246      ARG    HD1   3951     0.090000     1.0080   ; qtot  3.170
  3952        HA2    246      ARG    HD2   3952     0.090000     1.0080   ; qtot  3.260
  3953        NC2    246      ARG     NE   3953    -0.700000    14.0070   ; qtot  2.560
  3954         HC    246      ARG     HE   3954     0.440000     1.0080   ; qtot  3.000
  3955          C    246      ARG     CZ   3955     0.640000    12.0110   ; qtot  3.640
  3956        NC2    246      ARG    NH1   3956    -0.800000    14.0070   ; qtot  2.840
  3957         HC    246      ARG   HH11   3957     0.460000     1.0080   ; qtot  3.300
  3958         HC    246      ARG   HH12   3958     0.460000     1.0080   ; qtot  3.760
  3959        NC2    246      ARG    NH2   3959    -0.800000    14.0070   ; qtot  2.960
  3960         HC    246      ARG   HH21   3960     0.460000     1.0080   ; qtot  3.420
  3961         HC    246      ARG   HH22   3961     0.460000     1.0080   ; qtot  3.880
  3962          C    246      ARG      C   3962     0.510000    12.0110   ; qtot  4.390
  3963          O    246      ARG      O   3963    -0.510000    15.9994   ; qtot  3.880
  3964        NH1    247      SER      N   3964    -0.470000    14.0070   ; qtot  3.410
  3965          H    247      SER     HN   3965     0.310000     1.0080   ; qtot  3.720
  3966        CT1    247      SER     CA   3966     0.070000    12.0110   ; qtot  3.790
  3967        HB1    247      SER     HA   3967     0.090000     1.0080   ; qtot  3.880
  3968        CT2    247      SER     CB   3968     0.050000    12.0110   ; qtot  3.930
  3969        HA2    247      SER    HB1   3969     0.090000     1.0080   ; qtot  4.020
  3970        HA2    247      SER    HB2   3970     0.090000     1.0080   ; qtot  4.110
  3971        OH1    247      SER     OG   3971    -0.660000    15.9994   ; qtot  3.450
  3972          H    247      SER    HG1   3972     0.430000     1.0080   ; qtot  3.880
  3973          C    247      SER      C   3973     0.510000    12.0110   ; qtot  4.390
  3974          O    247      SER      O   3974    -0.510000    15.9994   ; qtot  3.880
  3975        NH1    248      TYR      N   3975    -0.470000    14.0070   ; qtot  3.410
  3976          H    248      TYR     HN   3976     0.310000     1.0080   ; qtot  3.720
  3977        CT1    248      TYR     CA   3977     0.070000    12.0110   ; qtot  3.790
  3978        HB1    248      TYR     HA   3978     0.090000     1.0080   ; qtot  3.880
  3979        CT2    248      TYR     CB   3979    -0.180000    12.0110   ; qtot  3.700
  3980        HA2    248      TYR    HB1   3980     0.090000     1.0080   ; qtot  3.790
  3981        HA2    248      TYR    HB2   3981     0.090000     1.0080   ; qtot  3.880
  3982         CA    248      TYR     CG   3982     0.000000    12.0110   ; qtot  3.880
  3983         CA    248      TYR    CD1   3983    -0.115000    12.0110   ; qtot  3.765
  3984         HP    248      TYR    HD1   3984     0.115000     1.0080   ; qtot  3.880
  3985         CA    248      TYR    CE1   3985    -0.115000    12.0110   ; qtot  3.765
  3986         HP    248      TYR    HE1   3986     0.115000     1.0080   ; qtot  3.880
  3987         CA    248      TYR     CZ   3987     0.110000    12.0110   ; qtot  3.990
  3988        OH1    248      TYR     OH   3988    -0.540000    15.9994   ; qtot  3.450
  3989          H    248      TYR     HH   3989     0.430000     1.0080   ; qtot  3.880
  3990         CA    248      TYR    CD2   3990    -0.115000    12.0110   ; qtot  3.765
  3991         HP    248      TYR    HD2   3991     0.115000     1.0080   ; qtot  3.880
  3992         CA    248      TYR    CE2   3992    -0.115000    12.0110   ; qtot  3.765
  3993         HP    248      TYR    HE2   3993     0.115000     1.0080   ; qtot  3.880
  3994          C    248      TYR      C   3994     0.510000    12.0110   ; qtot  4.390
  3995          O    248      TYR      O   3995    -0.510000    15.9994   ; qtot  3.880
  3996        NH1    249      LEU      N   3996    -0.470000    14.0070   ; qtot  3.410
  3997          H    249      LEU     HN   3997     0.310000     1.0080   ; qtot  3.720
  3998        CT1    249      LEU     CA   3998     0.070000    12.0110   ; qtot  3.790
  3999        HB1    249      LEU     HA   3999     0.090000     1.0080   ; qtot  3.880
  4000        CT2    249      LEU     CB   4000    -0.180000    12.0110   ; qtot  3.700
  4001        HA2    249      LEU    HB1   4001     0.090000     1.0080   ; qtot  3.790
  4002        HA2    249      LEU    HB2   4002     0.090000     1.0080   ; qtot  3.880
  4003        CT1    249      LEU     CG   4003    -0.090000    12.0110   ; qtot  3.790
  4004        HA1    249      LEU     HG   4004     0.090000     1.0080   ; qtot  3.880
  4005        CT3    249      LEU    CD1   4005    -0.270000    12.0110   ; qtot  3.610
  4006        HA3    249      LEU   HD11   4006     0.090000     1.0080   ; qtot  3.700
  4007        HA3    249      LEU   HD12   4007     0.090000     1.0080   ; qtot  3.790
  4008        HA3    249      LEU   HD13   4008     0.090000     1.0080   ; qtot  3.880
  4009        CT3    249      LEU    CD2   4009    -0.270000    12.0110   ; qtot  3.610
  4010        HA3    249      LEU   HD21   4010     0.090000     1.0080   ; qtot  3.700
  4011        HA3    249      LEU   HD22   4011     0.090000     1.0080   ; qtot  3.790
  4012        HA3    249      LEU   HD23   4012     0.090000     1.0080   ; qtot  3.880
  4013          C    249      LEU      C   4013     0.510000    12.0110   ; qtot  4.390
  4014          O    249      LEU      O   4014    -0.510000    15.9994   ; qtot  3.880
  4015        NH1    250      THR      N   4015    -0.470000    14.0070   ; qtot  3.410
  4016          H    250      THR     HN   4016     0.310000     1.0080   ; qtot  3.720
  4017        CT1    250      THR     CA   4017     0.070000    12.0110   ; qtot  3.790
  4018        HB1    250      THR     HA   4018     0.090000     1.0080   ; qtot  3.880
  4019        CT1    250      THR     CB   4019     0.140000    12.0110   ; qtot  4.020
  4020        HA1    250      THR     HB   4020     0.090000     1.0080   ; qtot  4.110
  4021        OH1    250      THR    OG1   4021    -0.660000    15.9994   ; qtot  3.450
  4022          H    250      THR    HG1   4022     0.430000     1.0080   ; qtot  3.880
  4023        CT3    250      THR    CG2   4023    -0.270000    12.0110   ; qtot  3.610
  4024        HA3    250      THR   HG21   4024     0.090000     1.0080   ; qtot  3.700
  4025        HA3    250      THR   HG22   4025     0.090000     1.0080   ; qtot  3.790
  4026        HA3    250      THR   HG23   4026     0.090000     1.0080   ; qtot  3.880
  4027          C    250      THR      C   4027     0.510000    12.0110   ; qtot  4.390
  4028          O    250      THR      O   4028    -0.510000    15.9994   ; qtot  3.880
  4029          N    251      PRO      N   4029    -0.290000    14.0070   ; qtot  3.590
  4030        CP3    251      PRO     CD   4030     0.000000    12.0110   ; qtot  3.590
  4031        HA2    251      PRO    HD1   4031     0.090000     1.0080   ; qtot  3.680
  4032        HA2    251      PRO    HD2   4032     0.090000     1.0080   ; qtot  3.770
  4033        CP1    251      PRO     CA   4033     0.020000    12.0110   ; qtot  3.790
  4034        HB1    251      PRO     HA   4034     0.090000     1.0080   ; qtot  3.880
  4035        CP2    251      PRO     CB   4035    -0.180000    12.0110   ; qtot  3.700
  4036        HA2    251      PRO    HB1   4036     0.090000     1.0080   ; qtot  3.790
  4037        HA2    251      PRO    HB2   4037     0.090000     1.0080   ; qtot  3.880
  4038        CP2    251      PRO     CG   4038    -0.180000    12.0110   ; qtot  3.700
  4039        HA2    251      PRO    HG1   4039     0.090000     1.0080   ; qtot  3.790
  4040        HA2    251      PRO    HG2   4040     0.090000     1.0080   ; qtot  3.880
  4041          C    251      PRO      C   4041     0.510000    12.0110   ; qtot  4.390
  4042          O    251      PRO      O   4042    -0.510000    15.9994   ; qtot  3.880
  4043        NH1    252      GLY      N   4043    -0.470000    14.0070   ; qtot  3.410
  4044          H    252      GLY     HN   4044     0.310000     1.0080   ; qtot  3.720
  4045        CT2    252      GLY     CA   4045    -0.020000    12.0110   ; qtot  3.700
  4046        HB2    252      GLY    HA1   4046     0.090000     1.0080   ; qtot  3.790
  4047        HB2    252      GLY    HA2   4047     0.090000     1.0080   ; qtot  3.880
  4048          C    252      GLY      C   4048     0.510000    12.0110   ; qtot  4.390
  4049          O    252      GLY      O   4049    -0.510000    15.9994   ; qtot  3.880
  4050        NH1    253      ASP      N   4050    -0.470000    14.0070   ; qtot  3.410
  4051          H    253      ASP     HN   4051     0.310000     1.0080   ; qtot  3.720
  4052        CT1    253      ASP     CA   4052     0.070000    12.0110   ; qtot  3.790
  4053        HB1    253      ASP     HA   4053     0.090000     1.0080   ; qtot  3.880
  4054       CT2A    253      ASP     CB   4054    -0.280000    12.0110   ; qtot  3.600
  4055        HA2    253      ASP    HB1   4055     0.090000     1.0080   ; qtot  3.690
  4056        HA2    253      ASP    HB2   4056     0.090000     1.0080   ; qtot  3.780
  4057         CC    253      ASP     CG   4057     0.620000    12.0110   ; qtot  4.400
  4058         OC    253      ASP    OD1   4058    -0.760000    15.9994   ; qtot  3.640
  4059         OC    253      ASP    OD2   4059    -0.760000    15.9994   ; qtot  2.880
  4060          C    253      ASP      C   4060     0.510000    12.0110   ; qtot  3.390
  4061          O    253      ASP      O   4061    -0.510000    15.9994   ; qtot  2.880
  4062        NH1    254      SER      N   4062    -0.470000    14.0070   ; qtot  2.410
  4063          H    254      SER     HN   4063     0.310000     1.0080   ; qtot  2.720
  4064        CT1    254      SER     CA   4064     0.070000    12.0110   ; qtot  2.790
  4065        HB1    254      SER     HA   4065     0.090000     1.0080   ; qtot  2.880
  4066        CT2    254      SER     CB   4066     0.050000    12.0110   ; qtot  2.930
  4067        HA2    254      SER    HB1   4067     0.090000     1.0080   ; qtot  3.020
  4068        HA2    254      SER    HB2   4068     0.090000     1.0080   ; qtot  3.110
  4069        OH1    254      SER     OG   4069    -0.660000    15.9994   ; qtot  2.450
  4070          H    254      SER    HG1   4070     0.430000     1.0080   ; qtot  2.880
  4071          C    254      SER      C   4071     0.510000    12.0110   ; qtot  3.390
  4072          O    254      SER      O   4072    -0.510000    15.9994   ; qtot  2.880
  4073        NH1    255      SER      N   4073    -0.470000    14.0070   ; qtot  2.410
  4074          H    255      SER     HN   4074     0.310000     1.0080   ; qtot  2.720
  4075        CT1    255      SER     CA   4075     0.070000    12.0110   ; qtot  2.790
  4076        HB1    255      SER     HA   4076     0.090000     1.0080   ; qtot  2.880
  4077        CT2    255      SER     CB   4077     0.050000    12.0110   ; qtot  2.930
  4078        HA2    255      SER    HB1   4078     0.090000     1.0080   ; qtot  3.020
  4079        HA2    255      SER    HB2   4079     0.090000     1.0080   ; qtot  3.110
  4080        OH1    255      SER     OG   4080    -0.660000    15.9994   ; qtot  2.450
  4081          H    255      SER    HG1   4081     0.430000     1.0080   ; qtot  2.880
  4082          C    255      SER      C   4082     0.510000    12.0110   ; qtot  3.390
  4083          O    255      SER      O   4083    -0.510000    15.9994   ; qtot  2.880
  4084        NH1    256      SER      N   4084    -0.470000    14.0070   ; qtot  2.410
  4085          H    256      SER     HN   4085     0.310000     1.0080   ; qtot  2.720
  4086        CT1    256      SER     CA   4086     0.070000    12.0110   ; qtot  2.790
  4087        HB1    256      SER     HA   4087     0.090000     1.0080   ; qtot  2.880
  4088        CT2    256      SER     CB   4088     0.050000    12.0110   ; qtot  2.930
  4089        HA2    256      SER    HB1   4089     0.090000     1.0080   ; qtot  3.020
  4090        HA2    256      SER    HB2   4090     0.090000     1.0080   ; qtot  3.110
  4091        OH1    256      SER     OG   4091    -0.660000    15.9994   ; qtot  2.450
  4092          H    256      SER    HG1   4092     0.430000     1.0080   ; qtot  2.880
  4093          C    256      SER      C   4093     0.510000    12.0110   ; qtot  3.390
  4094          O    256      SER      O   4094    -0.510000    15.9994   ; qtot  2.880
  4095        NH1    257      GLY      N   4095    -0.470000    14.0070   ; qtot  2.410
  4096          H    257      GLY     HN   4096     0.310000     1.0080   ; qtot  2.720
  4097        CT2    257      GLY     CA   4097    -0.020000    12.0110   ; qtot  2.700
  4098        HB2    257      GLY    HA1   4098     0.090000     1.0080   ; qtot  2.790
  4099        HB2    257      GLY    HA2   4099     0.090000     1.0080   ; qtot  2.880
  4100          C    257      GLY      C   4100     0.510000    12.0110   ; qtot  3.390
  4101          O    257      GLY      O   4101    -0.510000    15.9994   ; qtot  2.880
  4102        NH1    258      TRP      N   4102    -0.470000    14.0070   ; qtot  2.410
  4103          H    258      TRP     HN   4103     0.310000     1.0080   ; qtot  2.720
  4104        CT1    258      TRP     CA   4104     0.070000    12.0110   ; qtot  2.790
  4105        HB1    258      TRP     HA   4105     0.090000     1.0080   ; qtot  2.880
  4106        CT2    258      TRP     CB   4106    -0.180000    12.0110   ; qtot  2.700
  4107        HA2    258      TRP    HB1   4107     0.090000     1.0080   ; qtot  2.790
  4108        HA2    258      TRP    HB2   4108     0.090000     1.0080   ; qtot  2.880
  4109         CY    258      TRP     CG   4109    -0.030000    12.0110   ; qtot  2.850
  4110         CA    258      TRP    CD1   4110    -0.150000    12.0110   ; qtot  2.700
  4111         HP    258      TRP    HD1   4111     0.220000     1.0080   ; qtot  2.920
  4112         NY    258      TRP    NE1   4112    -0.510000    14.0070   ; qtot  2.410
  4113          H    258      TRP    HE1   4113     0.370000     1.0080   ; qtot  2.780
  4114        CPT    258      TRP    CE2   4114     0.240000    12.0110   ; qtot  3.020
  4115        CPT    258      TRP    CD2   4115     0.110000    12.0110   ; qtot  3.130
  4116        CAI    258      TRP    CE3   4116    -0.250000    12.0110   ; qtot  2.880
  4117         HP    258      TRP    HE3   4117     0.170000     1.0080   ; qtot  3.050
  4118         CA    258      TRP    CZ3   4118    -0.200000    12.0110   ; qtot  2.850
  4119         HP    258      TRP    HZ3   4119     0.140000     1.0080   ; qtot  2.990
  4120        CAI    258      TRP    CZ2   4120    -0.270000    12.0110   ; qtot  2.720
  4121         HP    258      TRP    HZ2   4121     0.160000     1.0080   ; qtot  2.880
  4122         CA    258      TRP    CH2   4122    -0.140000    12.0110   ; qtot  2.740
  4123         HP    258      TRP    HH2   4123     0.140000     1.0080   ; qtot  2.880
  4124          C    258      TRP      C   4124     0.510000    12.0110   ; qtot  3.390
  4125          O    258      TRP      O   4125    -0.510000    15.9994   ; qtot  2.880
  4126        NH1    259      THR      N   4126    -0.470000    14.0070   ; qtot  2.410
  4127          H    259      THR     HN   4127     0.310000     1.0080   ; qtot  2.720
  4128        CT1    259      THR     CA   4128     0.070000    12.0110   ; qtot  2.790
  4129        HB1    259      THR     HA   4129     0.090000     1.0080   ; qtot  2.880
  4130        CT1    259      THR     CB   4130     0.140000    12.0110   ; qtot  3.020
  4131        HA1    259      THR     HB   4131     0.090000     1.0080   ; qtot  3.110
  4132        OH1    259      THR    OG1   4132    -0.660000    15.9994   ; qtot  2.450
  4133          H    259      THR    HG1   4133     0.430000     1.0080   ; qtot  2.880
  4134        CT3    259      THR    CG2   4134    -0.270000    12.0110   ; qtot  2.610
  4135        HA3    259      THR   HG21   4135     0.090000     1.0080   ; qtot  2.700
  4136        HA3    259      THR   HG22   4136     0.090000     1.0080   ; qtot  2.790
  4137        HA3    259      THR   HG23   4137     0.090000     1.0080   ; qtot  2.880
  4138          C    259      THR      C   4138     0.510000    12.0110   ; qtot  3.390
  4139          O    259      THR      O   4139    -0.510000    15.9994   ; qtot  2.880
  4140        NH1    260      ALA      N   4140    -0.470000    14.0070   ; qtot  2.410
  4141          H    260      ALA     HN   4141     0.310000     1.0080   ; qtot  2.720
  4142        CT1    260      ALA     CA   4142     0.070000    12.0110   ; qtot  2.790
  4143        HB1    260      ALA     HA   4143     0.090000     1.0080   ; qtot  2.880
  4144        CT3    260      ALA     CB   4144    -0.270000    12.0110   ; qtot  2.610
  4145        HA3    260      ALA    HB1   4145     0.090000     1.0080   ; qtot  2.700
  4146        HA3    260      ALA    HB2   4146     0.090000     1.0080   ; qtot  2.790
  4147        HA3    260      ALA    HB3   4147     0.090000     1.0080   ; qtot  2.880
  4148          C    260      ALA      C   4148     0.510000    12.0110   ; qtot  3.390
  4149          O    260      ALA      O   4149    -0.510000    15.9994   ; qtot  2.880
  4150        NH1    261      GLY      N   4150    -0.470000    14.0070   ; qtot  2.410
  4151          H    261      GLY     HN   4151     0.310000     1.0080   ; qtot  2.720
  4152        CT2    261      GLY     CA   4152    -0.020000    12.0110   ; qtot  2.700
  4153        HB2    261      GLY    HA1   4153     0.090000     1.0080   ; qtot  2.790
  4154        HB2    261      GLY    HA2   4154     0.090000     1.0080   ; qtot  2.880
  4155          C    261      GLY      C   4155     0.510000    12.0110   ; qtot  3.390
  4156          O    261      GLY      O   4156    -0.510000    15.9994   ; qtot  2.880
  4157        NH1    262      ALA      N   4157    -0.470000    14.0070   ; qtot  2.410
  4158          H    262      ALA     HN   4158     0.310000     1.0080   ; qtot  2.720
  4159        CT1    262      ALA     CA   4159     0.070000    12.0110   ; qtot  2.790
  4160        HB1    262      ALA     HA   4160     0.090000     1.0080   ; qtot  2.880
  4161        CT3    262      ALA     CB   4161    -0.270000    12.0110   ; qtot  2.610
  4162        HA3    262      ALA    HB1   4162     0.090000     1.0080   ; qtot  2.700
  4163        HA3    262      ALA    HB2   4163     0.090000     1.0080   ; qtot  2.790
  4164        HA3    262      ALA    HB3   4164     0.090000     1.0080   ; qtot  2.880
  4165          C    262      ALA      C   4165     0.510000    12.0110   ; qtot  3.390
  4166          O    262      ALA      O   4166    -0.510000    15.9994   ; qtot  2.880
  4167        NH1    263      ALA      N   4167    -0.470000    14.0070   ; qtot  2.410
  4168          H    263      ALA     HN   4168     0.310000     1.0080   ; qtot  2.720
  4169        CT1    263      ALA     CA   4169     0.070000    12.0110   ; qtot  2.790
  4170        HB1    263      ALA     HA   4170     0.090000     1.0080   ; qtot  2.880
  4171        CT3    263      ALA     CB   4171    -0.270000    12.0110   ; qtot  2.610
  4172        HA3    263      ALA    HB1   4172     0.090000     1.0080   ; qtot  2.700
  4173        HA3    263      ALA    HB2   4173     0.090000     1.0080   ; qtot  2.790
  4174        HA3    263      ALA    HB3   4174     0.090000     1.0080   ; qtot  2.880
  4175          C    263      ALA      C   4175     0.510000    12.0110   ; qtot  3.390
  4176          O    263      ALA      O   4176    -0.510000    15.9994   ; qtot  2.880
  4177        NH1    264      ALA      N   4177    -0.470000    14.0070   ; qtot  2.410
  4178          H    264      ALA     HN   4178     0.310000     1.0080   ; qtot  2.720
  4179        CT1    264      ALA     CA   4179     0.070000    12.0110   ; qtot  2.790
  4180        HB1    264      ALA     HA   4180     0.090000     1.0080   ; qtot  2.880
  4181        CT3    264      ALA     CB   4181    -0.270000    12.0110   ; qtot  2.610
  4182        HA3    264      ALA    HB1   4182     0.090000     1.0080   ; qtot  2.700
  4183        HA3    264      ALA    HB2   4183     0.090000     1.0080   ; qtot  2.790
  4184        HA3    264      ALA    HB3   4184     0.090000     1.0080   ; qtot  2.880
  4185          C    264      ALA      C   4185     0.510000    12.0110   ; qtot  3.390
  4186          O    264      ALA      O   4186    -0.510000    15.9994   ; qtot  2.880
  4187        NH1    265      TYR      N   4187    -0.470000    14.0070   ; qtot  2.410
  4188          H    265      TYR     HN   4188     0.310000     1.0080   ; qtot  2.720
  4189        CT1    265      TYR     CA   4189     0.070000    12.0110   ; qtot  2.790
  4190        HB1    265      TYR     HA   4190     0.090000     1.0080   ; qtot  2.880
  4191        CT2    265      TYR     CB   4191    -0.180000    12.0110   ; qtot  2.700
  4192        HA2    265      TYR    HB1   4192     0.090000     1.0080   ; qtot  2.790
  4193        HA2    265      TYR    HB2   4193     0.090000     1.0080   ; qtot  2.880
  4194         CA    265      TYR     CG   4194     0.000000    12.0110   ; qtot  2.880
  4195         CA    265      TYR    CD1   4195    -0.115000    12.0110   ; qtot  2.765
  4196         HP    265      TYR    HD1   4196     0.115000     1.0080   ; qtot  2.880
  4197         CA    265      TYR    CE1   4197    -0.115000    12.0110   ; qtot  2.765
  4198         HP    265      TYR    HE1   4198     0.115000     1.0080   ; qtot  2.880
  4199         CA    265      TYR     CZ   4199     0.110000    12.0110   ; qtot  2.990
  4200        OH1    265      TYR     OH   4200    -0.540000    15.9994   ; qtot  2.450
  4201          H    265      TYR     HH   4201     0.430000     1.0080   ; qtot  2.880
  4202         CA    265      TYR    CD2   4202    -0.115000    12.0110   ; qtot  2.765
  4203         HP    265      TYR    HD2   4203     0.115000     1.0080   ; qtot  2.880
  4204         CA    265      TYR    CE2   4204    -0.115000    12.0110   ; qtot  2.765
  4205         HP    265      TYR    HE2   4205     0.115000     1.0080   ; qtot  2.880
  4206          C    265      TYR      C   4206     0.510000    12.0110   ; qtot  3.390
  4207          O    265      TYR      O   4207    -0.510000    15.9994   ; qtot  2.880
  4208        NH1    266      TYR      N   4208    -0.470000    14.0070   ; qtot  2.410
  4209          H    266      TYR     HN   4209     0.310000     1.0080   ; qtot  2.720
  4210        CT1    266      TYR     CA   4210     0.070000    12.0110   ; qtot  2.790
  4211        HB1    266      TYR     HA   4211     0.090000     1.0080   ; qtot  2.880
  4212        CT2    266      TYR     CB   4212    -0.180000    12.0110   ; qtot  2.700
  4213        HA2    266      TYR    HB1   4213     0.090000     1.0080   ; qtot  2.790
  4214        HA2    266      TYR    HB2   4214     0.090000     1.0080   ; qtot  2.880
  4215         CA    266      TYR     CG   4215     0.000000    12.0110   ; qtot  2.880
  4216         CA    266      TYR    CD1   4216    -0.115000    12.0110   ; qtot  2.765
  4217         HP    266      TYR    HD1   4217     0.115000     1.0080   ; qtot  2.880
  4218         CA    266      TYR    CE1   4218    -0.115000    12.0110   ; qtot  2.765
  4219         HP    266      TYR    HE1   4219     0.115000     1.0080   ; qtot  2.880
  4220         CA    266      TYR     CZ   4220     0.110000    12.0110   ; qtot  2.990
  4221        OH1    266      TYR     OH   4221    -0.540000    15.9994   ; qtot  2.450
  4222          H    266      TYR     HH   4222     0.430000     1.0080   ; qtot  2.880
  4223         CA    266      TYR    CD2   4223    -0.115000    12.0110   ; qtot  2.765
  4224         HP    266      TYR    HD2   4224     0.115000     1.0080   ; qtot  2.880
  4225         CA    266      TYR    CE2   4225    -0.115000    12.0110   ; qtot  2.765
  4226         HP    266      TYR    HE2   4226     0.115000     1.0080   ; qtot  2.880
  4227          C    266      TYR      C   4227     0.510000    12.0110   ; qtot  3.390
  4228          O    266      TYR      O   4228    -0.510000    15.9994   ; qtot  2.880
  4229        NH1    267      VAL      N   4229    -0.470000    14.0070   ; qtot  2.410
  4230          H    267      VAL     HN   4230     0.310000     1.0080   ; qtot  2.720
  4231        CT1    267      VAL     CA   4231     0.070000    12.0110   ; qtot  2.790
  4232        HB1    267      VAL     HA   4232     0.090000     1.0080   ; qtot  2.880
  4233        CT1    267      VAL     CB   4233    -0.090000    12.0110   ; qtot  2.790
  4234        HA1    267      VAL     HB   4234     0.090000     1.0080   ; qtot  2.880
  4235        CT3    267      VAL    CG1   4235    -0.270000    12.0110   ; qtot  2.610
  4236        HA3    267      VAL   HG11   4236     0.090000     1.0080   ; qtot  2.700
  4237        HA3    267      VAL   HG12   4237     0.090000     1.0080   ; qtot  2.790
  4238        HA3    267      VAL   HG13   4238     0.090000     1.0080   ; qtot  2.880
  4239        CT3    267      VAL    CG2   4239    -0.270000    12.0110   ; qtot  2.610
  4240        HA3    267      VAL   HG21   4240     0.090000     1.0080   ; qtot  2.700
  4241        HA3    267      VAL   HG22   4241     0.090000     1.0080   ; qtot  2.790
  4242        HA3    267      VAL   HG23   4242     0.090000     1.0080   ; qtot  2.880
  4243          C    267      VAL      C   4243     0.510000    12.0110   ; qtot  3.390
  4244          O    267      VAL      O   4244    -0.510000    15.9994   ; qtot  2.880
  4245        NH1    268      GLY      N   4245    -0.470000    14.0070   ; qtot  2.410
  4246          H    268      GLY     HN   4246     0.310000     1.0080   ; qtot  2.720
  4247        CT2    268      GLY     CA   4247    -0.020000    12.0110   ; qtot  2.700
  4248        HB2    268      GLY    HA1   4248     0.090000     1.0080   ; qtot  2.790
  4249        HB2    268      GLY    HA2   4249     0.090000     1.0080   ; qtot  2.880
  4250          C    268      GLY      C   4250     0.510000    12.0110   ; qtot  3.390
  4251          O    268      GLY      O   4251    -0.510000    15.9994   ; qtot  2.880
  4252        NH1    269      TYR      N   4252    -0.470000    14.0070   ; qtot  2.410
  4253          H    269      TYR     HN   4253     0.310000     1.0080   ; qtot  2.720
  4254        CT1    269      TYR     CA   4254     0.070000    12.0110   ; qtot  2.790
  4255        HB1    269      TYR     HA   4255     0.090000     1.0080   ; qtot  2.880
  4256        CT2    269      TYR     CB   4256    -0.180000    12.0110   ; qtot  2.700
  4257        HA2    269      TYR    HB1   4257     0.090000     1.0080   ; qtot  2.790
  4258        HA2    269      TYR    HB2   4258     0.090000     1.0080   ; qtot  2.880
  4259         CA    269      TYR     CG   4259     0.000000    12.0110   ; qtot  2.880
  4260         CA    269      TYR    CD1   4260    -0.115000    12.0110   ; qtot  2.765
  4261         HP    269      TYR    HD1   4261     0.115000     1.0080   ; qtot  2.880
  4262         CA    269      TYR    CE1   4262    -0.115000    12.0110   ; qtot  2.765
  4263         HP    269      TYR    HE1   4263     0.115000     1.0080   ; qtot  2.880
  4264         CA    269      TYR     CZ   4264     0.110000    12.0110   ; qtot  2.990
  4265        OH1    269      TYR     OH   4265    -0.540000    15.9994   ; qtot  2.450
  4266          H    269      TYR     HH   4266     0.430000     1.0080   ; qtot  2.880
  4267         CA    269      TYR    CD2   4267    -0.115000    12.0110   ; qtot  2.765
  4268         HP    269      TYR    HD2   4268     0.115000     1.0080   ; qtot  2.880
  4269         CA    269      TYR    CE2   4269    -0.115000    12.0110   ; qtot  2.765
  4270         HP    269      TYR    HE2   4270     0.115000     1.0080   ; qtot  2.880
  4271          C    269      TYR      C   4271     0.510000    12.0110   ; qtot  3.390
  4272          O    269      TYR      O   4272    -0.510000    15.9994   ; qtot  2.880
  4273        NH1    270      LEU      N   4273    -0.470000    14.0070   ; qtot  2.410
  4274          H    270      LEU     HN   4274     0.310000     1.0080   ; qtot  2.720
  4275        CT1    270      LEU     CA   4275     0.070000    12.0110   ; qtot  2.790
  4276        HB1    270      LEU     HA   4276     0.090000     1.0080   ; qtot  2.880
  4277        CT2    270      LEU     CB   4277    -0.180000    12.0110   ; qtot  2.700
  4278        HA2    270      LEU    HB1   4278     0.090000     1.0080   ; qtot  2.790
  4279        HA2    270      LEU    HB2   4279     0.090000     1.0080   ; qtot  2.880
  4280        CT1    270      LEU     CG   4280    -0.090000    12.0110   ; qtot  2.790
  4281        HA1    270      LEU     HG   4281     0.090000     1.0080   ; qtot  2.880
  4282        CT3    270      LEU    CD1   4282    -0.270000    12.0110   ; qtot  2.610
  4283        HA3    270      LEU   HD11   4283     0.090000     1.0080   ; qtot  2.700
  4284        HA3    270      LEU   HD12   4284     0.090000     1.0080   ; qtot  2.790
  4285        HA3    270      LEU   HD13   4285     0.090000     1.0080   ; qtot  2.880
  4286        CT3    270      LEU    CD2   4286    -0.270000    12.0110   ; qtot  2.610
  4287        HA3    270      LEU   HD21   4287     0.090000     1.0080   ; qtot  2.700
  4288        HA3    270      LEU   HD22   4288     0.090000     1.0080   ; qtot  2.790
  4289        HA3    270      LEU   HD23   4289     0.090000     1.0080   ; qtot  2.880
  4290          C    270      LEU      C   4290     0.510000    12.0110   ; qtot  3.390
  4291          O    270      LEU      O   4291    -0.510000    15.9994   ; qtot  2.880
  4292        NH1    271      GLN      N   4292    -0.470000    14.0070   ; qtot  2.410
  4293          H    271      GLN     HN   4293     0.310000     1.0080   ; qtot  2.720
  4294        CT1    271      GLN     CA   4294     0.070000    12.0110   ; qtot  2.790
  4295        HB1    271      GLN     HA   4295     0.090000     1.0080   ; qtot  2.880
  4296        CT2    271      GLN     CB   4296    -0.180000    12.0110   ; qtot  2.700
  4297        HA2    271      GLN    HB1   4297     0.090000     1.0080   ; qtot  2.790
  4298        HA2    271      GLN    HB2   4298     0.090000     1.0080   ; qtot  2.880
  4299        CT2    271      GLN     CG   4299    -0.180000    12.0110   ; qtot  2.700
  4300        HA2    271      GLN    HG1   4300     0.090000     1.0080   ; qtot  2.790
  4301        HA2    271      GLN    HG2   4301     0.090000     1.0080   ; qtot  2.880
  4302         CC    271      GLN     CD   4302     0.550000    12.0110   ; qtot  3.430
  4303          O    271      GLN    OE1   4303    -0.550000    15.9994   ; qtot  2.880
  4304        NH2    271      GLN    NE2   4304    -0.620000    14.0070   ; qtot  2.260
  4305          H    271      GLN   HE21   4305     0.320000     1.0080   ; qtot  2.580
  4306          H    271      GLN   HE22   4306     0.300000     1.0080   ; qtot  2.880
  4307          C    271      GLN      C   4307     0.510000    12.0110   ; qtot  3.390
  4308          O    271      GLN      O   4308    -0.510000    15.9994   ; qtot  2.880
  4309          N    272      PRO      N   4309    -0.290000    14.0070   ; qtot  2.590
  4310        CP3    272      PRO     CD   4310     0.000000    12.0110   ; qtot  2.590
  4311        HA2    272      PRO    HD1   4311     0.090000     1.0080   ; qtot  2.680
  4312        HA2    272      PRO    HD2   4312     0.090000     1.0080   ; qtot  2.770
  4313        CP1    272      PRO     CA   4313     0.020000    12.0110   ; qtot  2.790
  4314        HB1    272      PRO     HA   4314     0.090000     1.0080   ; qtot  2.880
  4315        CP2    272      PRO     CB   4315    -0.180000    12.0110   ; qtot  2.700
  4316        HA2    272      PRO    HB1   4316     0.090000     1.0080   ; qtot  2.790
  4317        HA2    272      PRO    HB2   4317     0.090000     1.0080   ; qtot  2.880
  4318        CP2    272      PRO     CG   4318    -0.180000    12.0110   ; qtot  2.700
  4319        HA2    272      PRO    HG1   4319     0.090000     1.0080   ; qtot  2.790
  4320        HA2    272      PRO    HG2   4320     0.090000     1.0080   ; qtot  2.880
  4321          C    272      PRO      C   4321     0.510000    12.0110   ; qtot  3.390
  4322          O    272      PRO      O   4322    -0.510000    15.9994   ; qtot  2.880
  4323        NH1    273      ARG      N   4323    -0.470000    14.0070   ; qtot  2.410
  4324          H    273      ARG     HN   4324     0.310000     1.0080   ; qtot  2.720
  4325        CT1    273      ARG     CA   4325     0.070000    12.0110   ; qtot  2.790
  4326        HB1    273      ARG     HA   4326     0.090000     1.0080   ; qtot  2.880
  4327        CT2    273      ARG     CB   4327    -0.180000    12.0110   ; qtot  2.700
  4328        HA2    273      ARG    HB1   4328     0.090000     1.0080   ; qtot  2.790
  4329        HA2    273      ARG    HB2   4329     0.090000     1.0080   ; qtot  2.880
  4330        CT2    273      ARG     CG   4330    -0.180000    12.0110   ; qtot  2.700
  4331        HA2    273      ARG    HG1   4331     0.090000     1.0080   ; qtot  2.790
  4332        HA2    273      ARG    HG2   4332     0.090000     1.0080   ; qtot  2.880
  4333        CT2    273      ARG     CD   4333     0.200000    12.0110   ; qtot  3.080
  4334        HA2    273      ARG    HD1   4334     0.090000     1.0080   ; qtot  3.170
  4335        HA2    273      ARG    HD2   4335     0.090000     1.0080   ; qtot  3.260
  4336        NC2    273      ARG     NE   4336    -0.700000    14.0070   ; qtot  2.560
  4337         HC    273      ARG     HE   4337     0.440000     1.0080   ; qtot  3.000
  4338          C    273      ARG     CZ   4338     0.640000    12.0110   ; qtot  3.640
  4339        NC2    273      ARG    NH1   4339    -0.800000    14.0070   ; qtot  2.840
  4340         HC    273      ARG   HH11   4340     0.460000     1.0080   ; qtot  3.300
  4341         HC    273      ARG   HH12   4341     0.460000     1.0080   ; qtot  3.760
  4342        NC2    273      ARG    NH2   4342    -0.800000    14.0070   ; qtot  2.960
  4343         HC    273      ARG   HH21   4343     0.460000     1.0080   ; qtot  3.420
  4344         HC    273      ARG   HH22   4344     0.460000     1.0080   ; qtot  3.880
  4345          C    273      ARG      C   4345     0.510000    12.0110   ; qtot  4.390
  4346          O    273      ARG      O   4346    -0.510000    15.9994   ; qtot  3.880
  4347        NH1    274      THR      N   4347    -0.470000    14.0070   ; qtot  3.410
  4348          H    274      THR     HN   4348     0.310000     1.0080   ; qtot  3.720
  4349        CT1    274      THR     CA   4349     0.070000    12.0110   ; qtot  3.790
  4350        HB1    274      THR     HA   4350     0.090000     1.0080   ; qtot  3.880
  4351        CT1    274      THR     CB   4351     0.140000    12.0110   ; qtot  4.020
  4352        HA1    274      THR     HB   4352     0.090000     1.0080   ; qtot  4.110
  4353        OH1    274      THR    OG1   4353    -0.660000    15.9994   ; qtot  3.450
  4354          H    274      THR    HG1   4354     0.430000     1.0080   ; qtot  3.880
  4355        CT3    274      THR    CG2   4355    -0.270000    12.0110   ; qtot  3.610
  4356        HA3    274      THR   HG21   4356     0.090000     1.0080   ; qtot  3.700
  4357        HA3    274      THR   HG22   4357     0.090000     1.0080   ; qtot  3.790
  4358        HA3    274      THR   HG23   4358     0.090000     1.0080   ; qtot  3.880
  4359          C    274      THR      C   4359     0.510000    12.0110   ; qtot  4.390
  4360          O    274      THR      O   4360    -0.510000    15.9994   ; qtot  3.880
  4361        NH1    275      PHE      N   4361    -0.470000    14.0070   ; qtot  3.410
  4362          H    275      PHE     HN   4362     0.310000     1.0080   ; qtot  3.720
  4363        CT1    275      PHE     CA   4363     0.070000    12.0110   ; qtot  3.790
  4364        HB1    275      PHE     HA   4364     0.090000     1.0080   ; qtot  3.880
  4365        CT2    275      PHE     CB   4365    -0.180000    12.0110   ; qtot  3.700
  4366        HA2    275      PHE    HB1   4366     0.090000     1.0080   ; qtot  3.790
  4367        HA2    275      PHE    HB2   4367     0.090000     1.0080   ; qtot  3.880
  4368         CA    275      PHE     CG   4368     0.000000    12.0110   ; qtot  3.880
  4369         CA    275      PHE    CD1   4369    -0.115000    12.0110   ; qtot  3.765
  4370         HP    275      PHE    HD1   4370     0.115000     1.0080   ; qtot  3.880
  4371         CA    275      PHE    CE1   4371    -0.115000    12.0110   ; qtot  3.765
  4372         HP    275      PHE    HE1   4372     0.115000     1.0080   ; qtot  3.880
  4373         CA    275      PHE     CZ   4373    -0.115000    12.0110   ; qtot  3.765
  4374         HP    275      PHE     HZ   4374     0.115000     1.0080   ; qtot  3.880
  4375         CA    275      PHE    CD2   4375    -0.115000    12.0110   ; qtot  3.765
  4376         HP    275      PHE    HD2   4376     0.115000     1.0080   ; qtot  3.880
  4377         CA    275      PHE    CE2   4377    -0.115000    12.0110   ; qtot  3.765
  4378         HP    275      PHE    HE2   4378     0.115000     1.0080   ; qtot  3.880
  4379          C    275      PHE      C   4379     0.510000    12.0110   ; qtot  4.390
  4380          O    275      PHE      O   4380    -0.510000    15.9994   ; qtot  3.880
  4381        NH1    276      LEU      N   4381    -0.470000    14.0070   ; qtot  3.410
  4382          H    276      LEU     HN   4382     0.310000     1.0080   ; qtot  3.720
  4383        CT1    276      LEU     CA   4383     0.070000    12.0110   ; qtot  3.790
  4384        HB1    276      LEU     HA   4384     0.090000     1.0080   ; qtot  3.880
  4385        CT2    276      LEU     CB   4385    -0.180000    12.0110   ; qtot  3.700
  4386        HA2    276      LEU    HB1   4386     0.090000     1.0080   ; qtot  3.790
  4387        HA2    276      LEU    HB2   4387     0.090000     1.0080   ; qtot  3.880
  4388        CT1    276      LEU     CG   4388    -0.090000    12.0110   ; qtot  3.790
  4389        HA1    276      LEU     HG   4389     0.090000     1.0080   ; qtot  3.880
  4390        CT3    276      LEU    CD1   4390    -0.270000    12.0110   ; qtot  3.610
  4391        HA3    276      LEU   HD11   4391     0.090000     1.0080   ; qtot  3.700
  4392        HA3    276      LEU   HD12   4392     0.090000     1.0080   ; qtot  3.790
  4393        HA3    276      LEU   HD13   4393     0.090000     1.0080   ; qtot  3.880
  4394        CT3    276      LEU    CD2   4394    -0.270000    12.0110   ; qtot  3.610
  4395        HA3    276      LEU   HD21   4395     0.090000     1.0080   ; qtot  3.700
  4396        HA3    276      LEU   HD22   4396     0.090000     1.0080   ; qtot  3.790
  4397        HA3    276      LEU   HD23   4397     0.090000     1.0080   ; qtot  3.880
  4398          C    276      LEU      C   4398     0.510000    12.0110   ; qtot  4.390
  4399          O    276      LEU      O   4399    -0.510000    15.9994   ; qtot  3.880
  4400        NH1    277      LEU      N   4400    -0.470000    14.0070   ; qtot  3.410
  4401          H    277      LEU     HN   4401     0.310000     1.0080   ; qtot  3.720
  4402        CT1    277      LEU     CA   4402     0.070000    12.0110   ; qtot  3.790
  4403        HB1    277      LEU     HA   4403     0.090000     1.0080   ; qtot  3.880
  4404        CT2    277      LEU     CB   4404    -0.180000    12.0110   ; qtot  3.700
  4405        HA2    277      LEU    HB1   4405     0.090000     1.0080   ; qtot  3.790
  4406        HA2    277      LEU    HB2   4406     0.090000     1.0080   ; qtot  3.880
  4407        CT1    277      LEU     CG   4407    -0.090000    12.0110   ; qtot  3.790
  4408        HA1    277      LEU     HG   4408     0.090000     1.0080   ; qtot  3.880
  4409        CT3    277      LEU    CD1   4409    -0.270000    12.0110   ; qtot  3.610
  4410        HA3    277      LEU   HD11   4410     0.090000     1.0080   ; qtot  3.700
  4411        HA3    277      LEU   HD12   4411     0.090000     1.0080   ; qtot  3.790
  4412        HA3    277      LEU   HD13   4412     0.090000     1.0080   ; qtot  3.880
  4413        CT3    277      LEU    CD2   4413    -0.270000    12.0110   ; qtot  3.610
  4414        HA3    277      LEU   HD21   4414     0.090000     1.0080   ; qtot  3.700
  4415        HA3    277      LEU   HD22   4415     0.090000     1.0080   ; qtot  3.790
  4416        HA3    277      LEU   HD23   4416     0.090000     1.0080   ; qtot  3.880
  4417          C    277      LEU      C   4417     0.510000    12.0110   ; qtot  4.390
  4418          O    277      LEU      O   4418    -0.510000    15.9994   ; qtot  3.880
  4419        NH1    278      LYS      N   4419    -0.470000    14.0070   ; qtot  3.410
  4420          H    278      LYS     HN   4420     0.310000     1.0080   ; qtot  3.720
  4421        CT1    278      LYS     CA   4421     0.070000    12.0110   ; qtot  3.790
  4422        HB1    278      LYS     HA   4422     0.090000     1.0080   ; qtot  3.880
  4423        CT2    278      LYS     CB   4423    -0.180000    12.0110   ; qtot  3.700
  4424        HA2    278      LYS    HB1   4424     0.090000     1.0080   ; qtot  3.790
  4425        HA2    278      LYS    HB2   4425     0.090000     1.0080   ; qtot  3.880
  4426        CT2    278      LYS     CG   4426    -0.180000    12.0110   ; qtot  3.700
  4427        HA2    278      LYS    HG1   4427     0.090000     1.0080   ; qtot  3.790
  4428        HA2    278      LYS    HG2   4428     0.090000     1.0080   ; qtot  3.880
  4429        CT2    278      LYS     CD   4429    -0.180000    12.0110   ; qtot  3.700
  4430        HA2    278      LYS    HD1   4430     0.090000     1.0080   ; qtot  3.790
  4431        HA2    278      LYS    HD2   4431     0.090000     1.0080   ; qtot  3.880
  4432        CT2    278      LYS     CE   4432     0.210000    12.0110   ; qtot  4.090
  4433        HA2    278      LYS    HE1   4433     0.050000     1.0080   ; qtot  4.140
  4434        HA2    278      LYS    HE2   4434     0.050000     1.0080   ; qtot  4.190
  4435        NH3    278      LYS     NZ   4435    -0.300000    14.0070   ; qtot  3.890
  4436         HC    278      LYS    HZ1   4436     0.330000     1.0080   ; qtot  4.220
  4437         HC    278      LYS    HZ2   4437     0.330000     1.0080   ; qtot  4.550
  4438         HC    278      LYS    HZ3   4438     0.330000     1.0080   ; qtot  4.880
  4439          C    278      LYS      C   4439     0.510000    12.0110   ; qtot  5.390
  4440          O    278      LYS      O   4440    -0.510000    15.9994   ; qtot  4.880
  4441        NH1    279      TYR      N   4441    -0.470000    14.0070   ; qtot  4.410
  4442          H    279      TYR     HN   4442     0.310000     1.0080   ; qtot  4.720
  4443        CT1    279      TYR     CA   4443     0.070000    12.0110   ; qtot  4.790
  4444        HB1    279      TYR     HA   4444     0.090000     1.0080   ; qtot  4.880
  4445        CT2    279      TYR     CB   4445    -0.180000    12.0110   ; qtot  4.700
  4446        HA2    279      TYR    HB1   4446     0.090000     1.0080   ; qtot  4.790
  4447        HA2    279      TYR    HB2   4447     0.090000     1.0080   ; qtot  4.880
  4448         CA    279      TYR     CG   4448     0.000000    12.0110   ; qtot  4.880
  4449         CA    279      TYR    CD1   4449    -0.115000    12.0110   ; qtot  4.765
  4450         HP    279      TYR    HD1   4450     0.115000     1.0080   ; qtot  4.880
  4451         CA    279      TYR    CE1   4451    -0.115000    12.0110   ; qtot  4.765
  4452         HP    279      TYR    HE1   4452     0.115000     1.0080   ; qtot  4.880
  4453         CA    279      TYR     CZ   4453     0.110000    12.0110   ; qtot  4.990
  4454        OH1    279      TYR     OH   4454    -0.540000    15.9994   ; qtot  4.450
  4455          H    279      TYR     HH   4455     0.430000     1.0080   ; qtot  4.880
  4456         CA    279      TYR    CD2   4456    -0.115000    12.0110   ; qtot  4.765
  4457         HP    279      TYR    HD2   4457     0.115000     1.0080   ; qtot  4.880
  4458         CA    279      TYR    CE2   4458    -0.115000    12.0110   ; qtot  4.765
  4459         HP    279      TYR    HE2   4459     0.115000     1.0080   ; qtot  4.880
  4460          C    279      TYR      C   4460     0.510000    12.0110   ; qtot  5.390
  4461          O    279      TYR      O   4461    -0.510000    15.9994   ; qtot  4.880
  4462        NH1    280      ASN      N   4462    -0.470000    14.0070   ; qtot  4.410
  4463          H    280      ASN     HN   4463     0.310000     1.0080   ; qtot  4.720
  4464        CT1    280      ASN     CA   4464     0.070000    12.0110   ; qtot  4.790
  4465        HB1    280      ASN     HA   4465     0.090000     1.0080   ; qtot  4.880
  4466        CT2    280      ASN     CB   4466    -0.180000    12.0110   ; qtot  4.700
  4467        HA2    280      ASN    HB1   4467     0.090000     1.0080   ; qtot  4.790
  4468        HA2    280      ASN    HB2   4468     0.090000     1.0080   ; qtot  4.880
  4469         CC    280      ASN     CG   4469     0.550000    12.0110   ; qtot  5.430
  4470          O    280      ASN    OD1   4470    -0.550000    15.9994   ; qtot  4.880
  4471        NH2    280      ASN    ND2   4471    -0.620000    14.0070   ; qtot  4.260
  4472          H    280      ASN   HD21   4472     0.320000     1.0080   ; qtot  4.580
  4473          H    280      ASN   HD22   4473     0.300000     1.0080   ; qtot  4.880
  4474          C    280      ASN      C   4474     0.510000    12.0110   ; qtot  5.390
  4475          O    280      ASN      O   4475    -0.510000    15.9994   ; qtot  4.880
  4476        NH1    281      GLU      N   4476    -0.470000    14.0070   ; qtot  4.410
  4477          H    281      GLU     HN   4477     0.310000     1.0080   ; qtot  4.720
  4478        CT1    281      GLU     CA   4478     0.070000    12.0110   ; qtot  4.790
  4479        HB1    281      GLU     HA   4479     0.090000     1.0080   ; qtot  4.880
  4480       CT2A    281      GLU     CB   4480    -0.180000    12.0110   ; qtot  4.700
  4481        HA2    281      GLU    HB1   4481     0.090000     1.0080   ; qtot  4.790
  4482        HA2    281      GLU    HB2   4482     0.090000     1.0080   ; qtot  4.880
  4483        CT2    281      GLU     CG   4483    -0.280000    12.0110   ; qtot  4.600
  4484        HA2    281      GLU    HG1   4484     0.090000     1.0080   ; qtot  4.690
  4485        HA2    281      GLU    HG2   4485     0.090000     1.0080   ; qtot  4.780
  4486         CC    281      GLU     CD   4486     0.620000    12.0110   ; qtot  5.400
  4487         OC    281      GLU    OE1   4487    -0.760000    15.9994   ; qtot  4.640
  4488         OC    281      GLU    OE2   4488    -0.760000    15.9994   ; qtot  3.880
  4489          C    281      GLU      C   4489     0.510000    12.0110   ; qtot  4.390
  4490          O    281      GLU      O   4490    -0.510000    15.9994   ; qtot  3.880
  4491        NH1    282      ASN      N   4491    -0.470000    14.0070   ; qtot  3.410
  4492          H    282      ASN     HN   4492     0.310000     1.0080   ; qtot  3.720
  4493        CT1    282      ASN     CA   4493     0.070000    12.0110   ; qtot  3.790
  4494        HB1    282      ASN     HA   4494     0.090000     1.0080   ; qtot  3.880
  4495      CC321    282      ASN     CB   4495    -0.180000    12.0110   ; qtot  3.700
  4496       HCA2    282      ASN    HB1   4496     0.090000     1.0080   ; qtot  3.790
  4497       HCA2    282      ASN    HB2   4497     0.090000     1.0080   ; qtot  3.880
  4498      CC2O1    282      ASN     CG   4498     0.510000    12.0110   ; qtot  4.390
  4499      OC2D1    282      ASN    OD1   4499    -0.510000    15.9994   ; qtot  3.880
  4500      NC2D1    282      ASN    ND2   4500    -0.470000    14.0070   ; qtot  3.410
  4501       HCP1    282      ASN   HD22   4501     0.310000     1.0080   ; qtot  3.720
  4502          C    282      ASN      C   4502     0.510000    12.0110   ; qtot  4.230
  4503          O    282      ASN      O   4503    -0.510000    15.9994   ; qtot  3.720
  4504        NH1    283      GLY      N   4504    -0.470000    14.0070   ; qtot  3.250
  4505          H    283      GLY     HN   4505     0.310000     1.0080   ; qtot  3.560
  4506        CT2    283      GLY     CA   4506    -0.020000    12.0110   ; qtot  3.540
  4507        HB2    283      GLY    HA1   4507     0.090000     1.0080   ; qtot  3.630
  4508        HB2    283      GLY    HA2   4508     0.090000     1.0080   ; qtot  3.720
  4509          C    283      GLY      C   4509     0.510000    12.0110   ; qtot  4.230
  4510          O    283      GLY      O   4510    -0.510000    15.9994   ; qtot  3.720
  4511        NH1    284      THR      N   4511    -0.470000    14.0070   ; qtot  3.250
  4512          H    284      THR     HN   4512     0.310000     1.0080   ; qtot  3.560
  4513        CT1    284      THR     CA   4513     0.070000    12.0110   ; qtot  3.630
  4514        HB1    284      THR     HA   4514     0.090000     1.0080   ; qtot  3.720
  4515        CT1    284      THR     CB   4515     0.140000    12.0110   ; qtot  3.860
  4516        HA1    284      THR     HB   4516     0.090000     1.0080   ; qtot  3.950
  4517        OH1    284      THR    OG1   4517    -0.660000    15.9994   ; qtot  3.290
  4518          H    284      THR    HG1   4518     0.430000     1.0080   ; qtot  3.720
  4519        CT3    284      THR    CG2   4519    -0.270000    12.0110   ; qtot  3.450
  4520        HA3    284      THR   HG21   4520     0.090000     1.0080   ; qtot  3.540
  4521        HA3    284      THR   HG22   4521     0.090000     1.0080   ; qtot  3.630
  4522        HA3    284      THR   HG23   4522     0.090000     1.0080   ; qtot  3.720
  4523          C    284      THR      C   4523     0.510000    12.0110   ; qtot  4.230
  4524          O    284      THR      O   4524    -0.510000    15.9994   ; qtot  3.720
  4525        NH1    285      ILE      N   4525    -0.470000    14.0070   ; qtot  3.250
  4526          H    285      ILE     HN   4526     0.310000     1.0080   ; qtot  3.560
  4527        CT1    285      ILE     CA   4527     0.070000    12.0110   ; qtot  3.630
  4528        HB1    285      ILE     HA   4528     0.090000     1.0080   ; qtot  3.720
  4529        CT1    285      ILE     CB   4529    -0.090000    12.0110   ; qtot  3.630
  4530        HA1    285      ILE     HB   4530     0.090000     1.0080   ; qtot  3.720
  4531        CT3    285      ILE    CG2   4531    -0.270000    12.0110   ; qtot  3.450
  4532        HA3    285      ILE   HG21   4532     0.090000     1.0080   ; qtot  3.540
  4533        HA3    285      ILE   HG22   4533     0.090000     1.0080   ; qtot  3.630
  4534        HA3    285      ILE   HG23   4534     0.090000     1.0080   ; qtot  3.720
  4535        CT2    285      ILE    CG1   4535    -0.180000    12.0110   ; qtot  3.540
  4536        HA2    285      ILE   HG11   4536     0.090000     1.0080   ; qtot  3.630
  4537        HA2    285      ILE   HG12   4537     0.090000     1.0080   ; qtot  3.720
  4538        CT3    285      ILE     CD   4538    -0.270000    12.0110   ; qtot  3.450
  4539        HA3    285      ILE    HD1   4539     0.090000     1.0080   ; qtot  3.540
  4540        HA3    285      ILE    HD2   4540     0.090000     1.0080   ; qtot  3.630
  4541        HA3    285      ILE    HD3   4541     0.090000     1.0080   ; qtot  3.720
  4542          C    285      ILE      C   4542     0.510000    12.0110   ; qtot  4.230
[truncated: 7,471,294 more chars]
