# Supplementary material for: gmx_ffconv: A Fast, User-Friendly Semi-Automated All-Atom Force Field Converter for GROMACS
Source: J Chem Inf Model. 2025 Sep 20;65(19):9850–5. doi: 10.1021/acs.jcim.5c02200 (PMC12529758; doi:10.1021/acs.jcim.5c02200)
Supplement: Supplementary file 2 [file ci5c02200_si_002.zip › gmx_ffconv_JCIM/Data_manuscript/TABLE3/FULLY_GLYCOSYLATED_PROTEIN/toppar_CHARMM/PROA.itp]

;;
;; Generated by CHARMM-GUI FF-Converter
;;
;; Correspondance:
;; jul316@lehigh.edu or wonpil@lehigh.edu
;;
;; GROMACS topology file for PROA
;;


[ moleculetype ]
; name	nrexcl
PROA	     3

[ atoms ]
; nr	type	resnr	residu	atom	cgnr	charge	mass
     1        NH3      1      MET      N      1    -0.300000    14.0070   ; qtot -0.300
     2         HC      1      MET    HT1      2     0.330000     1.0080   ; qtot  0.030
     3         HC      1      MET    HT2      3     0.330000     1.0080   ; qtot  0.360
     4         HC      1      MET    HT3      4     0.330000     1.0080   ; qtot  0.690
     5        CT1      1      MET     CA      5     0.210000    12.0110   ; qtot  0.900
     6        HB1      1      MET     HA      6     0.100000     1.0080   ; qtot  1.000
     7        CT2      1      MET     CB      7    -0.180000    12.0110   ; qtot  0.820
     8        HA2      1      MET    HB1      8     0.090000     1.0080   ; qtot  0.910
     9        HA2      1      MET    HB2      9     0.090000     1.0080   ; qtot  1.000
    10        CT2      1      MET     CG     10    -0.140000    12.0110   ; qtot  0.860
    11        HA2      1      MET    HG1     11     0.090000     1.0080   ; qtot  0.950
    12        HA2      1      MET    HG2     12     0.090000     1.0080   ; qtot  1.040
    13          S      1      MET     SD     13    -0.090000    32.0600   ; qtot  0.950
    14        CT3      1      MET     CE     14    -0.220000    12.0110   ; qtot  0.730
    15        HA3      1      MET    HE1     15     0.090000     1.0080   ; qtot  0.820
    16        HA3      1      MET    HE2     16     0.090000     1.0080   ; qtot  0.910
    17        HA3      1      MET    HE3     17     0.090000     1.0080   ; qtot  1.000
    18          C      1      MET      C     18     0.510000    12.0110   ; qtot  1.510
    19          O      1      MET      O     19    -0.510000    15.9994   ; qtot  1.000
    20        NH1      2      PHE      N     20    -0.470000    14.0070   ; qtot  0.530
    21          H      2      PHE     HN     21     0.310000     1.0080   ; qtot  0.840
    22        CT1      2      PHE     CA     22     0.070000    12.0110   ; qtot  0.910
    23        HB1      2      PHE     HA     23     0.090000     1.0080   ; qtot  1.000
    24        CT2      2      PHE     CB     24    -0.180000    12.0110   ; qtot  0.820
    25        HA2      2      PHE    HB1     25     0.090000     1.0080   ; qtot  0.910
    26        HA2      2      PHE    HB2     26     0.090000     1.0080   ; qtot  1.000
    27         CA      2      PHE     CG     27     0.000000    12.0110   ; qtot  1.000
    28         CA      2      PHE    CD1     28    -0.115000    12.0110   ; qtot  0.885
    29         HP      2      PHE    HD1     29     0.115000     1.0080   ; qtot  1.000
    30         CA      2      PHE    CE1     30    -0.115000    12.0110   ; qtot  0.885
    31         HP      2      PHE    HE1     31     0.115000     1.0080   ; qtot  1.000
    32         CA      2      PHE     CZ     32    -0.115000    12.0110   ; qtot  0.885
    33         HP      2      PHE     HZ     33     0.115000     1.0080   ; qtot  1.000
    34         CA      2      PHE    CD2     34    -0.115000    12.0110   ; qtot  0.885
    35         HP      2      PHE    HD2     35     0.115000     1.0080   ; qtot  1.000
    36         CA      2      PHE    CE2     36    -0.115000    12.0110   ; qtot  0.885
    37         HP      2      PHE    HE2     37     0.115000     1.0080   ; qtot  1.000
    38          C      2      PHE      C     38     0.510000    12.0110   ; qtot  1.510
    39          O      2      PHE      O     39    -0.510000    15.9994   ; qtot  1.000
    40        NH1      3      VAL      N     40    -0.470000    14.0070   ; qtot  0.530
    41          H      3      VAL     HN     41     0.310000     1.0080   ; qtot  0.840
    42        CT1      3      VAL     CA     42     0.070000    12.0110   ; qtot  0.910
    43        HB1      3      VAL     HA     43     0.090000     1.0080   ; qtot  1.000
    44        CT1      3      VAL     CB     44    -0.090000    12.0110   ; qtot  0.910
    45        HA1      3      VAL     HB     45     0.090000     1.0080   ; qtot  1.000
    46        CT3      3      VAL    CG1     46    -0.270000    12.0110   ; qtot  0.730
    47        HA3      3      VAL   HG11     47     0.090000     1.0080   ; qtot  0.820
    48        HA3      3      VAL   HG12     48     0.090000     1.0080   ; qtot  0.910
    49        HA3      3      VAL   HG13     49     0.090000     1.0080   ; qtot  1.000
    50        CT3      3      VAL    CG2     50    -0.270000    12.0110   ; qtot  0.730
    51        HA3      3      VAL   HG21     51     0.090000     1.0080   ; qtot  0.820
    52        HA3      3      VAL   HG22     52     0.090000     1.0080   ; qtot  0.910
    53        HA3      3      VAL   HG23     53     0.090000     1.0080   ; qtot  1.000
    54          C      3      VAL      C     54     0.510000    12.0110   ; qtot  1.510
    55          O      3      VAL      O     55    -0.510000    15.9994   ; qtot  1.000
    56        NH1      4      PHE      N     56    -0.470000    14.0070   ; qtot  0.530
    57          H      4      PHE     HN     57     0.310000     1.0080   ; qtot  0.840
    58        CT1      4      PHE     CA     58     0.070000    12.0110   ; qtot  0.910
    59        HB1      4      PHE     HA     59     0.090000     1.0080   ; qtot  1.000
    60        CT2      4      PHE     CB     60    -0.180000    12.0110   ; qtot  0.820
    61        HA2      4      PHE    HB1     61     0.090000     1.0080   ; qtot  0.910
    62        HA2      4      PHE    HB2     62     0.090000     1.0080   ; qtot  1.000
    63         CA      4      PHE     CG     63     0.000000    12.0110   ; qtot  1.000
    64         CA      4      PHE    CD1     64    -0.115000    12.0110   ; qtot  0.885
    65         HP      4      PHE    HD1     65     0.115000     1.0080   ; qtot  1.000
    66         CA      4      PHE    CE1     66    -0.115000    12.0110   ; qtot  0.885
    67         HP      4      PHE    HE1     67     0.115000     1.0080   ; qtot  1.000
    68         CA      4      PHE     CZ     68    -0.115000    12.0110   ; qtot  0.885
    69         HP      4      PHE     HZ     69     0.115000     1.0080   ; qtot  1.000
    70         CA      4      PHE    CD2     70    -0.115000    12.0110   ; qtot  0.885
    71         HP      4      PHE    HD2     71     0.115000     1.0080   ; qtot  1.000
    72         CA      4      PHE    CE2     72    -0.115000    12.0110   ; qtot  0.885
    73         HP      4      PHE    HE2     73     0.115000     1.0080   ; qtot  1.000
    74          C      4      PHE      C     74     0.510000    12.0110   ; qtot  1.510
    75          O      4      PHE      O     75    -0.510000    15.9994   ; qtot  1.000
    76        NH1      5      LEU      N     76    -0.470000    14.0070   ; qtot  0.530
    77          H      5      LEU     HN     77     0.310000     1.0080   ; qtot  0.840
    78        CT1      5      LEU     CA     78     0.070000    12.0110   ; qtot  0.910
    79        HB1      5      LEU     HA     79     0.090000     1.0080   ; qtot  1.000
    80        CT2      5      LEU     CB     80    -0.180000    12.0110   ; qtot  0.820
    81        HA2      5      LEU    HB1     81     0.090000     1.0080   ; qtot  0.910
    82        HA2      5      LEU    HB2     82     0.090000     1.0080   ; qtot  1.000
    83        CT1      5      LEU     CG     83    -0.090000    12.0110   ; qtot  0.910
    84        HA1      5      LEU     HG     84     0.090000     1.0080   ; qtot  1.000
    85        CT3      5      LEU    CD1     85    -0.270000    12.0110   ; qtot  0.730
    86        HA3      5      LEU   HD11     86     0.090000     1.0080   ; qtot  0.820
    87        HA3      5      LEU   HD12     87     0.090000     1.0080   ; qtot  0.910
    88        HA3      5      LEU   HD13     88     0.090000     1.0080   ; qtot  1.000
    89        CT3      5      LEU    CD2     89    -0.270000    12.0110   ; qtot  0.730
    90        HA3      5      LEU   HD21     90     0.090000     1.0080   ; qtot  0.820
    91        HA3      5      LEU   HD22     91     0.090000     1.0080   ; qtot  0.910
    92        HA3      5      LEU   HD23     92     0.090000     1.0080   ; qtot  1.000
    93          C      5      LEU      C     93     0.510000    12.0110   ; qtot  1.510
    94          O      5      LEU      O     94    -0.510000    15.9994   ; qtot  1.000
    95        NH1      6      VAL      N     95    -0.470000    14.0070   ; qtot  0.530
    96          H      6      VAL     HN     96     0.310000     1.0080   ; qtot  0.840
    97        CT1      6      VAL     CA     97     0.070000    12.0110   ; qtot  0.910
    98        HB1      6      VAL     HA     98     0.090000     1.0080   ; qtot  1.000
    99        CT1      6      VAL     CB     99    -0.090000    12.0110   ; qtot  0.910
   100        HA1      6      VAL     HB    100     0.090000     1.0080   ; qtot  1.000
   101        CT3      6      VAL    CG1    101    -0.270000    12.0110   ; qtot  0.730
   102        HA3      6      VAL   HG11    102     0.090000     1.0080   ; qtot  0.820
   103        HA3      6      VAL   HG12    103     0.090000     1.0080   ; qtot  0.910
   104        HA3      6      VAL   HG13    104     0.090000     1.0080   ; qtot  1.000
   105        CT3      6      VAL    CG2    105    -0.270000    12.0110   ; qtot  0.730
   106        HA3      6      VAL   HG21    106     0.090000     1.0080   ; qtot  0.820
   107        HA3      6      VAL   HG22    107     0.090000     1.0080   ; qtot  0.910
   108        HA3      6      VAL   HG23    108     0.090000     1.0080   ; qtot  1.000
   109          C      6      VAL      C    109     0.510000    12.0110   ; qtot  1.510
   110          O      6      VAL      O    110    -0.510000    15.9994   ; qtot  1.000
   111        NH1      7      LEU      N    111    -0.470000    14.0070   ; qtot  0.530
   112          H      7      LEU     HN    112     0.310000     1.0080   ; qtot  0.840
   113        CT1      7      LEU     CA    113     0.070000    12.0110   ; qtot  0.910
   114        HB1      7      LEU     HA    114     0.090000     1.0080   ; qtot  1.000
   115        CT2      7      LEU     CB    115    -0.180000    12.0110   ; qtot  0.820
   116        HA2      7      LEU    HB1    116     0.090000     1.0080   ; qtot  0.910
   117        HA2      7      LEU    HB2    117     0.090000     1.0080   ; qtot  1.000
   118        CT1      7      LEU     CG    118    -0.090000    12.0110   ; qtot  0.910
   119        HA1      7      LEU     HG    119     0.090000     1.0080   ; qtot  1.000
   120        CT3      7      LEU    CD1    120    -0.270000    12.0110   ; qtot  0.730
   121        HA3      7      LEU   HD11    121     0.090000     1.0080   ; qtot  0.820
   122        HA3      7      LEU   HD12    122     0.090000     1.0080   ; qtot  0.910
   123        HA3      7      LEU   HD13    123     0.090000     1.0080   ; qtot  1.000
   124        CT3      7      LEU    CD2    124    -0.270000    12.0110   ; qtot  0.730
   125        HA3      7      LEU   HD21    125     0.090000     1.0080   ; qtot  0.820
   126        HA3      7      LEU   HD22    126     0.090000     1.0080   ; qtot  0.910
   127        HA3      7      LEU   HD23    127     0.090000     1.0080   ; qtot  1.000
   128          C      7      LEU      C    128     0.510000    12.0110   ; qtot  1.510
   129          O      7      LEU      O    129    -0.510000    15.9994   ; qtot  1.000
   130        NH1      8      LEU      N    130    -0.470000    14.0070   ; qtot  0.530
   131          H      8      LEU     HN    131     0.310000     1.0080   ; qtot  0.840
   132        CT1      8      LEU     CA    132     0.070000    12.0110   ; qtot  0.910
   133        HB1      8      LEU     HA    133     0.090000     1.0080   ; qtot  1.000
   134        CT2      8      LEU     CB    134    -0.180000    12.0110   ; qtot  0.820
   135        HA2      8      LEU    HB1    135     0.090000     1.0080   ; qtot  0.910
   136        HA2      8      LEU    HB2    136     0.090000     1.0080   ; qtot  1.000
   137        CT1      8      LEU     CG    137    -0.090000    12.0110   ; qtot  0.910
   138        HA1      8      LEU     HG    138     0.090000     1.0080   ; qtot  1.000
   139        CT3      8      LEU    CD1    139    -0.270000    12.0110   ; qtot  0.730
   140        HA3      8      LEU   HD11    140     0.090000     1.0080   ; qtot  0.820
   141        HA3      8      LEU   HD12    141     0.090000     1.0080   ; qtot  0.910
   142        HA3      8      LEU   HD13    142     0.090000     1.0080   ; qtot  1.000
   143        CT3      8      LEU    CD2    143    -0.270000    12.0110   ; qtot  0.730
   144        HA3      8      LEU   HD21    144     0.090000     1.0080   ; qtot  0.820
   145        HA3      8      LEU   HD22    145     0.090000     1.0080   ; qtot  0.910
   146        HA3      8      LEU   HD23    146     0.090000     1.0080   ; qtot  1.000
   147          C      8      LEU      C    147     0.510000    12.0110   ; qtot  1.510
   148          O      8      LEU      O    148    -0.510000    15.9994   ; qtot  1.000
   149          N      9      PRO      N    149    -0.290000    14.0070   ; qtot  0.710
   150        CP3      9      PRO     CD    150     0.000000    12.0110   ; qtot  0.710
   151        HA2      9      PRO    HD1    151     0.090000     1.0080   ; qtot  0.800
   152        HA2      9      PRO    HD2    152     0.090000     1.0080   ; qtot  0.890
   153        CP1      9      PRO     CA    153     0.020000    12.0110   ; qtot  0.910
   154        HB1      9      PRO     HA    154     0.090000     1.0080   ; qtot  1.000
   155        CP2      9      PRO     CB    155    -0.180000    12.0110   ; qtot  0.820
   156        HA2      9      PRO    HB1    156     0.090000     1.0080   ; qtot  0.910
   157        HA2      9      PRO    HB2    157     0.090000     1.0080   ; qtot  1.000
   158        CP2      9      PRO     CG    158    -0.180000    12.0110   ; qtot  0.820
   159        HA2      9      PRO    HG1    159     0.090000     1.0080   ; qtot  0.910
   160        HA2      9      PRO    HG2    160     0.090000     1.0080   ; qtot  1.000
   161          C      9      PRO      C    161     0.510000    12.0110   ; qtot  1.510
   162          O      9      PRO      O    162    -0.510000    15.9994   ; qtot  1.000
   163        NH1     10      LEU      N    163    -0.470000    14.0070   ; qtot  0.530
   164          H     10      LEU     HN    164     0.310000     1.0080   ; qtot  0.840
   165        CT1     10      LEU     CA    165     0.070000    12.0110   ; qtot  0.910
   166        HB1     10      LEU     HA    166     0.090000     1.0080   ; qtot  1.000
   167        CT2     10      LEU     CB    167    -0.180000    12.0110   ; qtot  0.820
   168        HA2     10      LEU    HB1    168     0.090000     1.0080   ; qtot  0.910
   169        HA2     10      LEU    HB2    169     0.090000     1.0080   ; qtot  1.000
   170        CT1     10      LEU     CG    170    -0.090000    12.0110   ; qtot  0.910
   171        HA1     10      LEU     HG    171     0.090000     1.0080   ; qtot  1.000
   172        CT3     10      LEU    CD1    172    -0.270000    12.0110   ; qtot  0.730
   173        HA3     10      LEU   HD11    173     0.090000     1.0080   ; qtot  0.820
   174        HA3     10      LEU   HD12    174     0.090000     1.0080   ; qtot  0.910
   175        HA3     10      LEU   HD13    175     0.090000     1.0080   ; qtot  1.000
   176        CT3     10      LEU    CD2    176    -0.270000    12.0110   ; qtot  0.730
   177        HA3     10      LEU   HD21    177     0.090000     1.0080   ; qtot  0.820
   178        HA3     10      LEU   HD22    178     0.090000     1.0080   ; qtot  0.910
   179        HA3     10      LEU   HD23    179     0.090000     1.0080   ; qtot  1.000
   180          C     10      LEU      C    180     0.510000    12.0110   ; qtot  1.510
   181          O     10      LEU      O    181    -0.510000    15.9994   ; qtot  1.000
   182        NH1     11      VAL      N    182    -0.470000    14.0070   ; qtot  0.530
   183          H     11      VAL     HN    183     0.310000     1.0080   ; qtot  0.840
   184        CT1     11      VAL     CA    184     0.070000    12.0110   ; qtot  0.910
   185        HB1     11      VAL     HA    185     0.090000     1.0080   ; qtot  1.000
   186        CT1     11      VAL     CB    186    -0.090000    12.0110   ; qtot  0.910
   187        HA1     11      VAL     HB    187     0.090000     1.0080   ; qtot  1.000
   188        CT3     11      VAL    CG1    188    -0.270000    12.0110   ; qtot  0.730
   189        HA3     11      VAL   HG11    189     0.090000     1.0080   ; qtot  0.820
   190        HA3     11      VAL   HG12    190     0.090000     1.0080   ; qtot  0.910
   191        HA3     11      VAL   HG13    191     0.090000     1.0080   ; qtot  1.000
   192        CT3     11      VAL    CG2    192    -0.270000    12.0110   ; qtot  0.730
   193        HA3     11      VAL   HG21    193     0.090000     1.0080   ; qtot  0.820
   194        HA3     11      VAL   HG22    194     0.090000     1.0080   ; qtot  0.910
   195        HA3     11      VAL   HG23    195     0.090000     1.0080   ; qtot  1.000
   196          C     11      VAL      C    196     0.510000    12.0110   ; qtot  1.510
   197          O     11      VAL      O    197    -0.510000    15.9994   ; qtot  1.000
   198        NH1     12      SER      N    198    -0.470000    14.0070   ; qtot  0.530
   199          H     12      SER     HN    199     0.310000     1.0080   ; qtot  0.840
   200        CT1     12      SER     CA    200     0.070000    12.0110   ; qtot  0.910
   201        HB1     12      SER     HA    201     0.090000     1.0080   ; qtot  1.000
   202        CT2     12      SER     CB    202     0.050000    12.0110   ; qtot  1.050
   203        HA2     12      SER    HB1    203     0.090000     1.0080   ; qtot  1.140
   204        HA2     12      SER    HB2    204     0.090000     1.0080   ; qtot  1.230
   205        OH1     12      SER     OG    205    -0.660000    15.9994   ; qtot  0.570
   206          H     12      SER    HG1    206     0.430000     1.0080   ; qtot  1.000
   207          C     12      SER      C    207     0.510000    12.0110   ; qtot  1.510
   208          O     12      SER      O    208    -0.510000    15.9994   ; qtot  1.000
   209        NH1     13      SER      N    209    -0.470000    14.0070   ; qtot  0.530
   210          H     13      SER     HN    210     0.310000     1.0080   ; qtot  0.840
   211        CT1     13      SER     CA    211     0.070000    12.0110   ; qtot  0.910
   212        HB1     13      SER     HA    212     0.090000     1.0080   ; qtot  1.000
   213        CT2     13      SER     CB    213     0.050000    12.0110   ; qtot  1.050
   214        HA2     13      SER    HB1    214     0.090000     1.0080   ; qtot  1.140
   215        HA2     13      SER    HB2    215     0.090000     1.0080   ; qtot  1.230
   216        OH1     13      SER     OG    216    -0.660000    15.9994   ; qtot  0.570
   217          H     13      SER    HG1    217     0.430000     1.0080   ; qtot  1.000
   218          C     13      SER      C    218     0.510000    12.0110   ; qtot  1.510
   219          O     13      SER      O    219    -0.510000    15.9994   ; qtot  1.000
   220        NH1     14      GLN      N    220    -0.470000    14.0070   ; qtot  0.530
   221          H     14      GLN     HN    221     0.310000     1.0080   ; qtot  0.840
   222        CT1     14      GLN     CA    222     0.070000    12.0110   ; qtot  0.910
   223        HB1     14      GLN     HA    223     0.090000     1.0080   ; qtot  1.000
   224        CT2     14      GLN     CB    224    -0.180000    12.0110   ; qtot  0.820
   225        HA2     14      GLN    HB1    225     0.090000     1.0080   ; qtot  0.910
   226        HA2     14      GLN    HB2    226     0.090000     1.0080   ; qtot  1.000
   227        CT2     14      GLN     CG    227    -0.180000    12.0110   ; qtot  0.820
   228        HA2     14      GLN    HG1    228     0.090000     1.0080   ; qtot  0.910
   229        HA2     14      GLN    HG2    229     0.090000     1.0080   ; qtot  1.000
   230         CC     14      GLN     CD    230     0.550000    12.0110   ; qtot  1.550
   231          O     14      GLN    OE1    231    -0.550000    15.9994   ; qtot  1.000
   232        NH2     14      GLN    NE2    232    -0.620000    14.0070   ; qtot  0.380
   233          H     14      GLN   HE21    233     0.320000     1.0080   ; qtot  0.700
   234          H     14      GLN   HE22    234     0.300000     1.0080   ; qtot  1.000
   235          C     14      GLN      C    235     0.510000    12.0110   ; qtot  1.510
   236          O     14      GLN      O    236    -0.510000    15.9994   ; qtot  1.000
   237        NH1     15      CYS      N    237    -0.470000    14.0070   ; qtot  0.530
   238          H     15      CYS     HN    238     0.310000     1.0080   ; qtot  0.840
   239        CT1     15      CYS     CA    239     0.070000    12.0110   ; qtot  0.910
   240        HB1     15      CYS     HA    240     0.090000     1.0080   ; qtot  1.000
   241        CT2     15      CYS     CB    241    -0.100000    12.0110   ; qtot  0.900
   242        HA2     15      CYS    HB1    242     0.090000     1.0080   ; qtot  0.990
   243        HA2     15      CYS    HB2    243     0.090000     1.0080   ; qtot  1.080
   244         SM     15      CYS     SG    244    -0.080000    32.0600   ; qtot  1.000
   245          C     15      CYS      C    245     0.510000    12.0110   ; qtot  1.510
   246          O     15      CYS      O    246    -0.510000    15.9994   ; qtot  1.000
   247        NH1     16      VAL      N    247    -0.470000    14.0070   ; qtot  0.530
   248          H     16      VAL     HN    248     0.310000     1.0080   ; qtot  0.840
   249        CT1     16      VAL     CA    249     0.070000    12.0110   ; qtot  0.910
   250        HB1     16      VAL     HA    250     0.090000     1.0080   ; qtot  1.000
   251        CT1     16      VAL     CB    251    -0.090000    12.0110   ; qtot  0.910
   252        HA1     16      VAL     HB    252     0.090000     1.0080   ; qtot  1.000
   253        CT3     16      VAL    CG1    253    -0.270000    12.0110   ; qtot  0.730
   254        HA3     16      VAL   HG11    254     0.090000     1.0080   ; qtot  0.820
   255        HA3     16      VAL   HG12    255     0.090000     1.0080   ; qtot  0.910
   256        HA3     16      VAL   HG13    256     0.090000     1.0080   ; qtot  1.000
   257        CT3     16      VAL    CG2    257    -0.270000    12.0110   ; qtot  0.730
   258        HA3     16      VAL   HG21    258     0.090000     1.0080   ; qtot  0.820
   259        HA3     16      VAL   HG22    259     0.090000     1.0080   ; qtot  0.910
   260        HA3     16      VAL   HG23    260     0.090000     1.0080   ; qtot  1.000
   261          C     16      VAL      C    261     0.510000    12.0110   ; qtot  1.510
   262          O     16      VAL      O    262    -0.510000    15.9994   ; qtot  1.000
   263        NH1     17      ASN      N    263    -0.470000    14.0070   ; qtot  0.530
   264          H     17      ASN     HN    264     0.310000     1.0080   ; qtot  0.840
   265        CT1     17      ASN     CA    265     0.070000    12.0110   ; qtot  0.910
   266        HB1     17      ASN     HA    266     0.090000     1.0080   ; qtot  1.000
   267      CC321     17      ASN     CB    267    -0.180000    12.0110   ; qtot  0.820
   268       HCA2     17      ASN    HB1    268     0.090000     1.0080   ; qtot  0.910
   269       HCA2     17      ASN    HB2    269     0.090000     1.0080   ; qtot  1.000
   270      CC2O1     17      ASN     CG    270     0.510000    12.0110   ; qtot  1.510
   271      OC2D1     17      ASN    OD1    271    -0.510000    15.9994   ; qtot  1.000
   272      NC2D1     17      ASN    ND2    272    -0.470000    14.0070   ; qtot  0.530
   273       HCP1     17      ASN   HD22    273     0.310000     1.0080   ; qtot  0.840
   274          C     17      ASN      C    274     0.510000    12.0110   ; qtot  1.350
   275          O     17      ASN      O    275    -0.510000    15.9994   ; qtot  0.840
   276        NH1     18      LEU      N    276    -0.470000    14.0070   ; qtot  0.370
   277          H     18      LEU     HN    277     0.310000     1.0080   ; qtot  0.680
   278        CT1     18      LEU     CA    278     0.070000    12.0110   ; qtot  0.750
   279        HB1     18      LEU     HA    279     0.090000     1.0080   ; qtot  0.840
   280        CT2     18      LEU     CB    280    -0.180000    12.0110   ; qtot  0.660
   281        HA2     18      LEU    HB1    281     0.090000     1.0080   ; qtot  0.750
   282        HA2     18      LEU    HB2    282     0.090000     1.0080   ; qtot  0.840
   283        CT1     18      LEU     CG    283    -0.090000    12.0110   ; qtot  0.750
   284        HA1     18      LEU     HG    284     0.090000     1.0080   ; qtot  0.840
   285        CT3     18      LEU    CD1    285    -0.270000    12.0110   ; qtot  0.570
   286        HA3     18      LEU   HD11    286     0.090000     1.0080   ; qtot  0.660
   287        HA3     18      LEU   HD12    287     0.090000     1.0080   ; qtot  0.750
   288        HA3     18      LEU   HD13    288     0.090000     1.0080   ; qtot  0.840
   289        CT3     18      LEU    CD2    289    -0.270000    12.0110   ; qtot  0.570
   290        HA3     18      LEU   HD21    290     0.090000     1.0080   ; qtot  0.660
   291        HA3     18      LEU   HD22    291     0.090000     1.0080   ; qtot  0.750
   292        HA3     18      LEU   HD23    292     0.090000     1.0080   ; qtot  0.840
   293          C     18      LEU      C    293     0.510000    12.0110   ; qtot  1.350
   294          O     18      LEU      O    294    -0.510000    15.9994   ; qtot  0.840
   295        NH1     19      THR      N    295    -0.470000    14.0070   ; qtot  0.370
   296          H     19      THR     HN    296     0.310000     1.0080   ; qtot  0.680
   297        CT1     19      THR     CA    297     0.070000    12.0110   ; qtot  0.750
   298        HB1     19      THR     HA    298     0.090000     1.0080   ; qtot  0.840
   299        CT1     19      THR     CB    299     0.140000    12.0110   ; qtot  0.980
   300        HA1     19      THR     HB    300     0.090000     1.0080   ; qtot  1.070
   301        OH1     19      THR    OG1    301    -0.660000    15.9994   ; qtot  0.410
   302          H     19      THR    HG1    302     0.430000     1.0080   ; qtot  0.840
   303        CT3     19      THR    CG2    303    -0.270000    12.0110   ; qtot  0.570
   304        HA3     19      THR   HG21    304     0.090000     1.0080   ; qtot  0.660
   305        HA3     19      THR   HG22    305     0.090000     1.0080   ; qtot  0.750
   306        HA3     19      THR   HG23    306     0.090000     1.0080   ; qtot  0.840
   307          C     19      THR      C    307     0.510000    12.0110   ; qtot  1.350
   308          O     19      THR      O    308    -0.510000    15.9994   ; qtot  0.840
   309        NH1     20      THR      N    309    -0.470000    14.0070   ; qtot  0.370
   310          H     20      THR     HN    310     0.310000     1.0080   ; qtot  0.680
   311        CT1     20      THR     CA    311     0.070000    12.0110   ; qtot  0.750
   312        HB1     20      THR     HA    312     0.090000     1.0080   ; qtot  0.840
   313        CT1     20      THR     CB    313     0.140000    12.0110   ; qtot  0.980
   314        HA1     20      THR     HB    314     0.090000     1.0080   ; qtot  1.070
   315        OH1     20      THR    OG1    315    -0.660000    15.9994   ; qtot  0.410
   316          H     20      THR    HG1    316     0.430000     1.0080   ; qtot  0.840
   317        CT3     20      THR    CG2    317    -0.270000    12.0110   ; qtot  0.570
   318        HA3     20      THR   HG21    318     0.090000     1.0080   ; qtot  0.660
   319        HA3     20      THR   HG22    319     0.090000     1.0080   ; qtot  0.750
   320        HA3     20      THR   HG23    320     0.090000     1.0080   ; qtot  0.840
   321          C     20      THR      C    321     0.510000    12.0110   ; qtot  1.350
   322          O     20      THR      O    322    -0.510000    15.9994   ; qtot  0.840
   323        NH1     21      ARG      N    323    -0.470000    14.0070   ; qtot  0.370
   324          H     21      ARG     HN    324     0.310000     1.0080   ; qtot  0.680
   325        CT1     21      ARG     CA    325     0.070000    12.0110   ; qtot  0.750
   326        HB1     21      ARG     HA    326     0.090000     1.0080   ; qtot  0.840
   327        CT2     21      ARG     CB    327    -0.180000    12.0110   ; qtot  0.660
   328        HA2     21      ARG    HB1    328     0.090000     1.0080   ; qtot  0.750
   329        HA2     21      ARG    HB2    329     0.090000     1.0080   ; qtot  0.840
   330        CT2     21      ARG     CG    330    -0.180000    12.0110   ; qtot  0.660
   331        HA2     21      ARG    HG1    331     0.090000     1.0080   ; qtot  0.750
   332        HA2     21      ARG    HG2    332     0.090000     1.0080   ; qtot  0.840
   333        CT2     21      ARG     CD    333     0.200000    12.0110   ; qtot  1.040
   334        HA2     21      ARG    HD1    334     0.090000     1.0080   ; qtot  1.130
   335        HA2     21      ARG    HD2    335     0.090000     1.0080   ; qtot  1.220
   336        NC2     21      ARG     NE    336    -0.700000    14.0070   ; qtot  0.520
   337         HC     21      ARG     HE    337     0.440000     1.0080   ; qtot  0.960
   338          C     21      ARG     CZ    338     0.640000    12.0110   ; qtot  1.600
   339        NC2     21      ARG    NH1    339    -0.800000    14.0070   ; qtot  0.800
   340         HC     21      ARG   HH11    340     0.460000     1.0080   ; qtot  1.260
   341         HC     21      ARG   HH12    341     0.460000     1.0080   ; qtot  1.720
   342        NC2     21      ARG    NH2    342    -0.800000    14.0070   ; qtot  0.920
   343         HC     21      ARG   HH21    343     0.460000     1.0080   ; qtot  1.380
   344         HC     21      ARG   HH22    344     0.460000     1.0080   ; qtot  1.840
   345          C     21      ARG      C    345     0.510000    12.0110   ; qtot  2.350
   346          O     21      ARG      O    346    -0.510000    15.9994   ; qtot  1.840
   347        NH1     22      THR      N    347    -0.470000    14.0070   ; qtot  1.370
   348          H     22      THR     HN    348     0.310000     1.0080   ; qtot  1.680
   349        CT1     22      THR     CA    349     0.070000    12.0110   ; qtot  1.750
   350        HB1     22      THR     HA    350     0.090000     1.0080   ; qtot  1.840
   351        CT1     22      THR     CB    351     0.140000    12.0110   ; qtot  1.980
   352        HA1     22      THR     HB    352     0.090000     1.0080   ; qtot  2.070
   353        OH1     22      THR    OG1    353    -0.660000    15.9994   ; qtot  1.410
   354          H     22      THR    HG1    354     0.430000     1.0080   ; qtot  1.840
   355        CT3     22      THR    CG2    355    -0.270000    12.0110   ; qtot  1.570
   356        HA3     22      THR   HG21    356     0.090000     1.0080   ; qtot  1.660
   357        HA3     22      THR   HG22    357     0.090000     1.0080   ; qtot  1.750
   358        HA3     22      THR   HG23    358     0.090000     1.0080   ; qtot  1.840
   359          C     22      THR      C    359     0.510000    12.0110   ; qtot  2.350
   360          O     22      THR      O    360    -0.510000    15.9994   ; qtot  1.840
   361        NH1     23      GLN      N    361    -0.470000    14.0070   ; qtot  1.370
   362          H     23      GLN     HN    362     0.310000     1.0080   ; qtot  1.680
   363        CT1     23      GLN     CA    363     0.070000    12.0110   ; qtot  1.750
   364        HB1     23      GLN     HA    364     0.090000     1.0080   ; qtot  1.840
   365        CT2     23      GLN     CB    365    -0.180000    12.0110   ; qtot  1.660
   366        HA2     23      GLN    HB1    366     0.090000     1.0080   ; qtot  1.750
   367        HA2     23      GLN    HB2    367     0.090000     1.0080   ; qtot  1.840
   368        CT2     23      GLN     CG    368    -0.180000    12.0110   ; qtot  1.660
   369        HA2     23      GLN    HG1    369     0.090000     1.0080   ; qtot  1.750
   370        HA2     23      GLN    HG2    370     0.090000     1.0080   ; qtot  1.840
   371         CC     23      GLN     CD    371     0.550000    12.0110   ; qtot  2.390
   372          O     23      GLN    OE1    372    -0.550000    15.9994   ; qtot  1.840
   373        NH2     23      GLN    NE2    373    -0.620000    14.0070   ; qtot  1.220
   374          H     23      GLN   HE21    374     0.320000     1.0080   ; qtot  1.540
   375          H     23      GLN   HE22    375     0.300000     1.0080   ; qtot  1.840
   376          C     23      GLN      C    376     0.510000    12.0110   ; qtot  2.350
   377          O     23      GLN      O    377    -0.510000    15.9994   ; qtot  1.840
   378        NH1     24      LEU      N    378    -0.470000    14.0070   ; qtot  1.370
   379          H     24      LEU     HN    379     0.310000     1.0080   ; qtot  1.680
   380        CT1     24      LEU     CA    380     0.070000    12.0110   ; qtot  1.750
   381        HB1     24      LEU     HA    381     0.090000     1.0080   ; qtot  1.840
   382        CT2     24      LEU     CB    382    -0.180000    12.0110   ; qtot  1.660
   383        HA2     24      LEU    HB1    383     0.090000     1.0080   ; qtot  1.750
   384        HA2     24      LEU    HB2    384     0.090000     1.0080   ; qtot  1.840
   385        CT1     24      LEU     CG    385    -0.090000    12.0110   ; qtot  1.750
   386        HA1     24      LEU     HG    386     0.090000     1.0080   ; qtot  1.840
   387        CT3     24      LEU    CD1    387    -0.270000    12.0110   ; qtot  1.570
   388        HA3     24      LEU   HD11    388     0.090000     1.0080   ; qtot  1.660
   389        HA3     24      LEU   HD12    389     0.090000     1.0080   ; qtot  1.750
   390        HA3     24      LEU   HD13    390     0.090000     1.0080   ; qtot  1.840
   391        CT3     24      LEU    CD2    391    -0.270000    12.0110   ; qtot  1.570
   392        HA3     24      LEU   HD21    392     0.090000     1.0080   ; qtot  1.660
   393        HA3     24      LEU   HD22    393     0.090000     1.0080   ; qtot  1.750
   394        HA3     24      LEU   HD23    394     0.090000     1.0080   ; qtot  1.840
   395          C     24      LEU      C    395     0.510000    12.0110   ; qtot  2.350
   396          O     24      LEU      O    396    -0.510000    15.9994   ; qtot  1.840
   397          N     25      PRO      N    397    -0.290000    14.0070   ; qtot  1.550
   398        CP3     25      PRO     CD    398     0.000000    12.0110   ; qtot  1.550
   399        HA2     25      PRO    HD1    399     0.090000     1.0080   ; qtot  1.640
   400        HA2     25      PRO    HD2    400     0.090000     1.0080   ; qtot  1.730
   401        CP1     25      PRO     CA    401     0.020000    12.0110   ; qtot  1.750
   402        HB1     25      PRO     HA    402     0.090000     1.0080   ; qtot  1.840
   403        CP2     25      PRO     CB    403    -0.180000    12.0110   ; qtot  1.660
   404        HA2     25      PRO    HB1    404     0.090000     1.0080   ; qtot  1.750
   405        HA2     25      PRO    HB2    405     0.090000     1.0080   ; qtot  1.840
   406        CP2     25      PRO     CG    406    -0.180000    12.0110   ; qtot  1.660
   407        HA2     25      PRO    HG1    407     0.090000     1.0080   ; qtot  1.750
   408        HA2     25      PRO    HG2    408     0.090000     1.0080   ; qtot  1.840
   409          C     25      PRO      C    409     0.510000    12.0110   ; qtot  2.350
   410          O     25      PRO      O    410    -0.510000    15.9994   ; qtot  1.840
   411          N     26      PRO      N    411    -0.290000    14.0070   ; qtot  1.550
   412        CP3     26      PRO     CD    412     0.000000    12.0110   ; qtot  1.550
   413        HA2     26      PRO    HD1    413     0.090000     1.0080   ; qtot  1.640
   414        HA2     26      PRO    HD2    414     0.090000     1.0080   ; qtot  1.730
   415        CP1     26      PRO     CA    415     0.020000    12.0110   ; qtot  1.750
   416        HB1     26      PRO     HA    416     0.090000     1.0080   ; qtot  1.840
   417        CP2     26      PRO     CB    417    -0.180000    12.0110   ; qtot  1.660
   418        HA2     26      PRO    HB1    418     0.090000     1.0080   ; qtot  1.750
   419        HA2     26      PRO    HB2    419     0.090000     1.0080   ; qtot  1.840
   420        CP2     26      PRO     CG    420    -0.180000    12.0110   ; qtot  1.660
   421        HA2     26      PRO    HG1    421     0.090000     1.0080   ; qtot  1.750
   422        HA2     26      PRO    HG2    422     0.090000     1.0080   ; qtot  1.840
   423          C     26      PRO      C    423     0.510000    12.0110   ; qtot  2.350
   424          O     26      PRO      O    424    -0.510000    15.9994   ; qtot  1.840
   425        NH1     27      ALA      N    425    -0.470000    14.0070   ; qtot  1.370
   426          H     27      ALA     HN    426     0.310000     1.0080   ; qtot  1.680
   427        CT1     27      ALA     CA    427     0.070000    12.0110   ; qtot  1.750
   428        HB1     27      ALA     HA    428     0.090000     1.0080   ; qtot  1.840
   429        CT3     27      ALA     CB    429    -0.270000    12.0110   ; qtot  1.570
   430        HA3     27      ALA    HB1    430     0.090000     1.0080   ; qtot  1.660
   431        HA3     27      ALA    HB2    431     0.090000     1.0080   ; qtot  1.750
   432        HA3     27      ALA    HB3    432     0.090000     1.0080   ; qtot  1.840
   433          C     27      ALA      C    433     0.510000    12.0110   ; qtot  2.350
   434          O     27      ALA      O    434    -0.510000    15.9994   ; qtot  1.840
   435        NH1     28      TYR      N    435    -0.470000    14.0070   ; qtot  1.370
   436          H     28      TYR     HN    436     0.310000     1.0080   ; qtot  1.680
   437        CT1     28      TYR     CA    437     0.070000    12.0110   ; qtot  1.750
   438        HB1     28      TYR     HA    438     0.090000     1.0080   ; qtot  1.840
   439        CT2     28      TYR     CB    439    -0.180000    12.0110   ; qtot  1.660
   440        HA2     28      TYR    HB1    440     0.090000     1.0080   ; qtot  1.750
   441        HA2     28      TYR    HB2    441     0.090000     1.0080   ; qtot  1.840
   442         CA     28      TYR     CG    442     0.000000    12.0110   ; qtot  1.840
   443         CA     28      TYR    CD1    443    -0.115000    12.0110   ; qtot  1.725
   444         HP     28      TYR    HD1    444     0.115000     1.0080   ; qtot  1.840
   445         CA     28      TYR    CE1    445    -0.115000    12.0110   ; qtot  1.725
   446         HP     28      TYR    HE1    446     0.115000     1.0080   ; qtot  1.840
   447         CA     28      TYR     CZ    447     0.110000    12.0110   ; qtot  1.950
   448        OH1     28      TYR     OH    448    -0.540000    15.9994   ; qtot  1.410
   449          H     28      TYR     HH    449     0.430000     1.0080   ; qtot  1.840
   450         CA     28      TYR    CD2    450    -0.115000    12.0110   ; qtot  1.725
   451         HP     28      TYR    HD2    451     0.115000     1.0080   ; qtot  1.840
   452         CA     28      TYR    CE2    452    -0.115000    12.0110   ; qtot  1.725
   453         HP     28      TYR    HE2    453     0.115000     1.0080   ; qtot  1.840
   454          C     28      TYR      C    454     0.510000    12.0110   ; qtot  2.350
   455          O     28      TYR      O    455    -0.510000    15.9994   ; qtot  1.840
   456        NH1     29      THR      N    456    -0.470000    14.0070   ; qtot  1.370
   457          H     29      THR     HN    457     0.310000     1.0080   ; qtot  1.680
   458        CT1     29      THR     CA    458     0.070000    12.0110   ; qtot  1.750
   459        HB1     29      THR     HA    459     0.090000     1.0080   ; qtot  1.840
   460        CT1     29      THR     CB    460     0.140000    12.0110   ; qtot  1.980
   461        HA1     29      THR     HB    461     0.090000     1.0080   ; qtot  2.070
   462        OH1     29      THR    OG1    462    -0.660000    15.9994   ; qtot  1.410
   463          H     29      THR    HG1    463     0.430000     1.0080   ; qtot  1.840
   464        CT3     29      THR    CG2    464    -0.270000    12.0110   ; qtot  1.570
   465        HA3     29      THR   HG21    465     0.090000     1.0080   ; qtot  1.660
   466        HA3     29      THR   HG22    466     0.090000     1.0080   ; qtot  1.750
   467        HA3     29      THR   HG23    467     0.090000     1.0080   ; qtot  1.840
   468          C     29      THR      C    468     0.510000    12.0110   ; qtot  2.350
   469          O     29      THR      O    469    -0.510000    15.9994   ; qtot  1.840
   470        NH1     30      ASN      N    470    -0.470000    14.0070   ; qtot  1.370
   471          H     30      ASN     HN    471     0.310000     1.0080   ; qtot  1.680
   472        CT1     30      ASN     CA    472     0.070000    12.0110   ; qtot  1.750
   473        HB1     30      ASN     HA    473     0.090000     1.0080   ; qtot  1.840
   474        CT2     30      ASN     CB    474    -0.180000    12.0110   ; qtot  1.660
   475        HA2     30      ASN    HB1    475     0.090000     1.0080   ; qtot  1.750
   476        HA2     30      ASN    HB2    476     0.090000     1.0080   ; qtot  1.840
   477         CC     30      ASN     CG    477     0.550000    12.0110   ; qtot  2.390
   478          O     30      ASN    OD1    478    -0.550000    15.9994   ; qtot  1.840
   479        NH2     30      ASN    ND2    479    -0.620000    14.0070   ; qtot  1.220
   480          H     30      ASN   HD21    480     0.320000     1.0080   ; qtot  1.540
   481          H     30      ASN   HD22    481     0.300000     1.0080   ; qtot  1.840
   482          C     30      ASN      C    482     0.510000    12.0110   ; qtot  2.350
   483          O     30      ASN      O    483    -0.510000    15.9994   ; qtot  1.840
   484        NH1     31      SER      N    484    -0.470000    14.0070   ; qtot  1.370
   485          H     31      SER     HN    485     0.310000     1.0080   ; qtot  1.680
   486        CT1     31      SER     CA    486     0.070000    12.0110   ; qtot  1.750
   487        HB1     31      SER     HA    487     0.090000     1.0080   ; qtot  1.840
   488        CT2     31      SER     CB    488     0.050000    12.0110   ; qtot  1.890
   489        HA2     31      SER    HB1    489     0.090000     1.0080   ; qtot  1.980
   490        HA2     31      SER    HB2    490     0.090000     1.0080   ; qtot  2.070
   491        OH1     31      SER     OG    491    -0.660000    15.9994   ; qtot  1.410
   492          H     31      SER    HG1    492     0.430000     1.0080   ; qtot  1.840
   493          C     31      SER      C    493     0.510000    12.0110   ; qtot  2.350
   494          O     31      SER      O    494    -0.510000    15.9994   ; qtot  1.840
   495        NH1     32      PHE      N    495    -0.470000    14.0070   ; qtot  1.370
   496          H     32      PHE     HN    496     0.310000     1.0080   ; qtot  1.680
   497        CT1     32      PHE     CA    497     0.070000    12.0110   ; qtot  1.750
   498        HB1     32      PHE     HA    498     0.090000     1.0080   ; qtot  1.840
   499        CT2     32      PHE     CB    499    -0.180000    12.0110   ; qtot  1.660
   500        HA2     32      PHE    HB1    500     0.090000     1.0080   ; qtot  1.750
   501        HA2     32      PHE    HB2    501     0.090000     1.0080   ; qtot  1.840
   502         CA     32      PHE     CG    502     0.000000    12.0110   ; qtot  1.840
   503         CA     32      PHE    CD1    503    -0.115000    12.0110   ; qtot  1.725
   504         HP     32      PHE    HD1    504     0.115000     1.0080   ; qtot  1.840
   505         CA     32      PHE    CE1    505    -0.115000    12.0110   ; qtot  1.725
   506         HP     32      PHE    HE1    506     0.115000     1.0080   ; qtot  1.840
   507         CA     32      PHE     CZ    507    -0.115000    12.0110   ; qtot  1.725
   508         HP     32      PHE     HZ    508     0.115000     1.0080   ; qtot  1.840
   509         CA     32      PHE    CD2    509    -0.115000    12.0110   ; qtot  1.725
   510         HP     32      PHE    HD2    510     0.115000     1.0080   ; qtot  1.840
   511         CA     32      PHE    CE2    511    -0.115000    12.0110   ; qtot  1.725
   512         HP     32      PHE    HE2    512     0.115000     1.0080   ; qtot  1.840
   513          C     32      PHE      C    513     0.510000    12.0110   ; qtot  2.350
   514          O     32      PHE      O    514    -0.510000    15.9994   ; qtot  1.840
   515        NH1     33      THR      N    515    -0.470000    14.0070   ; qtot  1.370
   516          H     33      THR     HN    516     0.310000     1.0080   ; qtot  1.680
   517        CT1     33      THR     CA    517     0.070000    12.0110   ; qtot  1.750
   518        HB1     33      THR     HA    518     0.090000     1.0080   ; qtot  1.840
   519        CT1     33      THR     CB    519     0.140000    12.0110   ; qtot  1.980
   520        HA1     33      THR     HB    520     0.090000     1.0080   ; qtot  2.070
   521        OH1     33      THR    OG1    521    -0.660000    15.9994   ; qtot  1.410
   522          H     33      THR    HG1    522     0.430000     1.0080   ; qtot  1.840
   523        CT3     33      THR    CG2    523    -0.270000    12.0110   ; qtot  1.570
   524        HA3     33      THR   HG21    524     0.090000     1.0080   ; qtot  1.660
   525        HA3     33      THR   HG22    525     0.090000     1.0080   ; qtot  1.750
   526        HA3     33      THR   HG23    526     0.090000     1.0080   ; qtot  1.840
   527          C     33      THR      C    527     0.510000    12.0110   ; qtot  2.350
   528          O     33      THR      O    528    -0.510000    15.9994   ; qtot  1.840
   529        NH1     34      ARG      N    529    -0.470000    14.0070   ; qtot  1.370
   530          H     34      ARG     HN    530     0.310000     1.0080   ; qtot  1.680
   531        CT1     34      ARG     CA    531     0.070000    12.0110   ; qtot  1.750
   532        HB1     34      ARG     HA    532     0.090000     1.0080   ; qtot  1.840
   533        CT2     34      ARG     CB    533    -0.180000    12.0110   ; qtot  1.660
   534        HA2     34      ARG    HB1    534     0.090000     1.0080   ; qtot  1.750
   535        HA2     34      ARG    HB2    535     0.090000     1.0080   ; qtot  1.840
   536        CT2     34      ARG     CG    536    -0.180000    12.0110   ; qtot  1.660
   537        HA2     34      ARG    HG1    537     0.090000     1.0080   ; qtot  1.750
   538        HA2     34      ARG    HG2    538     0.090000     1.0080   ; qtot  1.840
   539        CT2     34      ARG     CD    539     0.200000    12.0110   ; qtot  2.040
   540        HA2     34      ARG    HD1    540     0.090000     1.0080   ; qtot  2.130
   541        HA2     34      ARG    HD2    541     0.090000     1.0080   ; qtot  2.220
   542        NC2     34      ARG     NE    542    -0.700000    14.0070   ; qtot  1.520
   543         HC     34      ARG     HE    543     0.440000     1.0080   ; qtot  1.960
   544          C     34      ARG     CZ    544     0.640000    12.0110   ; qtot  2.600
   545        NC2     34      ARG    NH1    545    -0.800000    14.0070   ; qtot  1.800
   546         HC     34      ARG   HH11    546     0.460000     1.0080   ; qtot  2.260
   547         HC     34      ARG   HH12    547     0.460000     1.0080   ; qtot  2.720
   548        NC2     34      ARG    NH2    548    -0.800000    14.0070   ; qtot  1.920
   549         HC     34      ARG   HH21    549     0.460000     1.0080   ; qtot  2.380
   550         HC     34      ARG   HH22    550     0.460000     1.0080   ; qtot  2.840
   551          C     34      ARG      C    551     0.510000    12.0110   ; qtot  3.350
   552          O     34      ARG      O    552    -0.510000    15.9994   ; qtot  2.840
   553        NH1     35      GLY      N    553    -0.470000    14.0070   ; qtot  2.370
   554          H     35      GLY     HN    554     0.310000     1.0080   ; qtot  2.680
   555        CT2     35      GLY     CA    555    -0.020000    12.0110   ; qtot  2.660
   556        HB2     35      GLY    HA1    556     0.090000     1.0080   ; qtot  2.750
   557        HB2     35      GLY    HA2    557     0.090000     1.0080   ; qtot  2.840
   558          C     35      GLY      C    558     0.510000    12.0110   ; qtot  3.350
   559          O     35      GLY      O    559    -0.510000    15.9994   ; qtot  2.840
   560        NH1     36      VAL      N    560    -0.470000    14.0070   ; qtot  2.370
   561          H     36      VAL     HN    561     0.310000     1.0080   ; qtot  2.680
   562        CT1     36      VAL     CA    562     0.070000    12.0110   ; qtot  2.750
   563        HB1     36      VAL     HA    563     0.090000     1.0080   ; qtot  2.840
   564        CT1     36      VAL     CB    564    -0.090000    12.0110   ; qtot  2.750
   565        HA1     36      VAL     HB    565     0.090000     1.0080   ; qtot  2.840
   566        CT3     36      VAL    CG1    566    -0.270000    12.0110   ; qtot  2.570
   567        HA3     36      VAL   HG11    567     0.090000     1.0080   ; qtot  2.660
   568        HA3     36      VAL   HG12    568     0.090000     1.0080   ; qtot  2.750
   569        HA3     36      VAL   HG13    569     0.090000     1.0080   ; qtot  2.840
   570        CT3     36      VAL    CG2    570    -0.270000    12.0110   ; qtot  2.570
   571        HA3     36      VAL   HG21    571     0.090000     1.0080   ; qtot  2.660
   572        HA3     36      VAL   HG22    572     0.090000     1.0080   ; qtot  2.750
   573        HA3     36      VAL   HG23    573     0.090000     1.0080   ; qtot  2.840
   574          C     36      VAL      C    574     0.510000    12.0110   ; qtot  3.350
   575          O     36      VAL      O    575    -0.510000    15.9994   ; qtot  2.840
   576        NH1     37      TYR      N    576    -0.470000    14.0070   ; qtot  2.370
   577          H     37      TYR     HN    577     0.310000     1.0080   ; qtot  2.680
   578        CT1     37      TYR     CA    578     0.070000    12.0110   ; qtot  2.750
   579        HB1     37      TYR     HA    579     0.090000     1.0080   ; qtot  2.840
   580        CT2     37      TYR     CB    580    -0.180000    12.0110   ; qtot  2.660
   581        HA2     37      TYR    HB1    581     0.090000     1.0080   ; qtot  2.750
   582        HA2     37      TYR    HB2    582     0.090000     1.0080   ; qtot  2.840
   583         CA     37      TYR     CG    583     0.000000    12.0110   ; qtot  2.840
   584         CA     37      TYR    CD1    584    -0.115000    12.0110   ; qtot  2.725
   585         HP     37      TYR    HD1    585     0.115000     1.0080   ; qtot  2.840
   586         CA     37      TYR    CE1    586    -0.115000    12.0110   ; qtot  2.725
   587         HP     37      TYR    HE1    587     0.115000     1.0080   ; qtot  2.840
   588         CA     37      TYR     CZ    588     0.110000    12.0110   ; qtot  2.950
   589        OH1     37      TYR     OH    589    -0.540000    15.9994   ; qtot  2.410
   590          H     37      TYR     HH    590     0.430000     1.0080   ; qtot  2.840
   591         CA     37      TYR    CD2    591    -0.115000    12.0110   ; qtot  2.725
   592         HP     37      TYR    HD2    592     0.115000     1.0080   ; qtot  2.840
   593         CA     37      TYR    CE2    593    -0.115000    12.0110   ; qtot  2.725
   594         HP     37      TYR    HE2    594     0.115000     1.0080   ; qtot  2.840
   595          C     37      TYR      C    595     0.510000    12.0110   ; qtot  3.350
   596          O     37      TYR      O    596    -0.510000    15.9994   ; qtot  2.840
   597        NH1     38      TYR      N    597    -0.470000    14.0070   ; qtot  2.370
   598          H     38      TYR     HN    598     0.310000     1.0080   ; qtot  2.680
   599        CT1     38      TYR     CA    599     0.070000    12.0110   ; qtot  2.750
   600        HB1     38      TYR     HA    600     0.090000     1.0080   ; qtot  2.840
   601        CT2     38      TYR     CB    601    -0.180000    12.0110   ; qtot  2.660
   602        HA2     38      TYR    HB1    602     0.090000     1.0080   ; qtot  2.750
   603        HA2     38      TYR    HB2    603     0.090000     1.0080   ; qtot  2.840
   604         CA     38      TYR     CG    604     0.000000    12.0110   ; qtot  2.840
   605         CA     38      TYR    CD1    605    -0.115000    12.0110   ; qtot  2.725
   606         HP     38      TYR    HD1    606     0.115000     1.0080   ; qtot  2.840
   607         CA     38      TYR    CE1    607    -0.115000    12.0110   ; qtot  2.725
   608         HP     38      TYR    HE1    608     0.115000     1.0080   ; qtot  2.840
   609         CA     38      TYR     CZ    609     0.110000    12.0110   ; qtot  2.950
   610        OH1     38      TYR     OH    610    -0.540000    15.9994   ; qtot  2.410
   611          H     38      TYR     HH    611     0.430000     1.0080   ; qtot  2.840
   612         CA     38      TYR    CD2    612    -0.115000    12.0110   ; qtot  2.725
   613         HP     38      TYR    HD2    613     0.115000     1.0080   ; qtot  2.840
   614         CA     38      TYR    CE2    614    -0.115000    12.0110   ; qtot  2.725
   615         HP     38      TYR    HE2    615     0.115000     1.0080   ; qtot  2.840
   616          C     38      TYR      C    616     0.510000    12.0110   ; qtot  3.350
   617          O     38      TYR      O    617    -0.510000    15.9994   ; qtot  2.840
   618          N     39      PRO      N    618    -0.290000    14.0070   ; qtot  2.550
   619        CP3     39      PRO     CD    619     0.000000    12.0110   ; qtot  2.550
   620        HA2     39      PRO    HD1    620     0.090000     1.0080   ; qtot  2.640
   621        HA2     39      PRO    HD2    621     0.090000     1.0080   ; qtot  2.730
   622        CP1     39      PRO     CA    622     0.020000    12.0110   ; qtot  2.750
   623        HB1     39      PRO     HA    623     0.090000     1.0080   ; qtot  2.840
   624        CP2     39      PRO     CB    624    -0.180000    12.0110   ; qtot  2.660
   625        HA2     39      PRO    HB1    625     0.090000     1.0080   ; qtot  2.750
   626        HA2     39      PRO    HB2    626     0.090000     1.0080   ; qtot  2.840
   627        CP2     39      PRO     CG    627    -0.180000    12.0110   ; qtot  2.660
   628        HA2     39      PRO    HG1    628     0.090000     1.0080   ; qtot  2.750
   629        HA2     39      PRO    HG2    629     0.090000     1.0080   ; qtot  2.840
   630          C     39      PRO      C    630     0.510000    12.0110   ; qtot  3.350
   631          O     39      PRO      O    631    -0.510000    15.9994   ; qtot  2.840
   632        NH1     40      ASP      N    632    -0.470000    14.0070   ; qtot  2.370
   633          H     40      ASP     HN    633     0.310000     1.0080   ; qtot  2.680
   634        CT1     40      ASP     CA    634     0.070000    12.0110   ; qtot  2.750
   635        HB1     40      ASP     HA    635     0.090000     1.0080   ; qtot  2.840
   636        CT2     40      ASP     CB    636    -0.210000    12.0110   ; qtot  2.630
   637        HA2     40      ASP    HB1    637     0.090000     1.0080   ; qtot  2.720
   638        HA2     40      ASP    HB2    638     0.090000     1.0080   ; qtot  2.810
   639         CD     40      ASP     CG    639     0.750000    12.0110   ; qtot  3.560
   640         OB     40      ASP    OD1    640    -0.550000    15.9994   ; qtot  3.010
   641        OH1     40      ASP    OD2    641    -0.610000    15.9994   ; qtot  2.400
   642          H     40      ASP    HD2    642     0.440000     1.0080   ; qtot  2.840
   643          C     40      ASP      C    643     0.510000    12.0110   ; qtot  3.350
   644          O     40      ASP      O    644    -0.510000    15.9994   ; qtot  2.840
   645        NH1     41      LYS      N    645    -0.470000    14.0070   ; qtot  2.370
   646          H     41      LYS     HN    646     0.310000     1.0080   ; qtot  2.680
   647        CT1     41      LYS     CA    647     0.070000    12.0110   ; qtot  2.750
   648        HB1     41      LYS     HA    648     0.090000     1.0080   ; qtot  2.840
   649        CT2     41      LYS     CB    649    -0.180000    12.0110   ; qtot  2.660
   650        HA2     41      LYS    HB1    650     0.090000     1.0080   ; qtot  2.750
   651        HA2     41      LYS    HB2    651     0.090000     1.0080   ; qtot  2.840
   652        CT2     41      LYS     CG    652    -0.180000    12.0110   ; qtot  2.660
   653        HA2     41      LYS    HG1    653     0.090000     1.0080   ; qtot  2.750
   654        HA2     41      LYS    HG2    654     0.090000     1.0080   ; qtot  2.840
   655        CT2     41      LYS     CD    655    -0.180000    12.0110   ; qtot  2.660
   656        HA2     41      LYS    HD1    656     0.090000     1.0080   ; qtot  2.750
   657        HA2     41      LYS    HD2    657     0.090000     1.0080   ; qtot  2.840
   658        CT2     41      LYS     CE    658     0.210000    12.0110   ; qtot  3.050
   659        HA2     41      LYS    HE1    659     0.050000     1.0080   ; qtot  3.100
   660        HA2     41      LYS    HE2    660     0.050000     1.0080   ; qtot  3.150
   661        NH3     41      LYS     NZ    661    -0.300000    14.0070   ; qtot  2.850
   662         HC     41      LYS    HZ1    662     0.330000     1.0080   ; qtot  3.180
   663         HC     41      LYS    HZ2    663     0.330000     1.0080   ; qtot  3.510
   664         HC     41      LYS    HZ3    664     0.330000     1.0080   ; qtot  3.840
   665          C     41      LYS      C    665     0.510000    12.0110   ; qtot  4.350
   666          O     41      LYS      O    666    -0.510000    15.9994   ; qtot  3.840
   667        NH1     42      VAL      N    667    -0.470000    14.0070   ; qtot  3.370
   668          H     42      VAL     HN    668     0.310000     1.0080   ; qtot  3.680
   669        CT1     42      VAL     CA    669     0.070000    12.0110   ; qtot  3.750
   670        HB1     42      VAL     HA    670     0.090000     1.0080   ; qtot  3.840
   671        CT1     42      VAL     CB    671    -0.090000    12.0110   ; qtot  3.750
   672        HA1     42      VAL     HB    672     0.090000     1.0080   ; qtot  3.840
   673        CT3     42      VAL    CG1    673    -0.270000    12.0110   ; qtot  3.570
   674        HA3     42      VAL   HG11    674     0.090000     1.0080   ; qtot  3.660
   675        HA3     42      VAL   HG12    675     0.090000     1.0080   ; qtot  3.750
   676        HA3     42      VAL   HG13    676     0.090000     1.0080   ; qtot  3.840
   677        CT3     42      VAL    CG2    677    -0.270000    12.0110   ; qtot  3.570
   678        HA3     42      VAL   HG21    678     0.090000     1.0080   ; qtot  3.660
   679        HA3     42      VAL   HG22    679     0.090000     1.0080   ; qtot  3.750
   680        HA3     42      VAL   HG23    680     0.090000     1.0080   ; qtot  3.840
   681          C     42      VAL      C    681     0.510000    12.0110   ; qtot  4.350
   682          O     42      VAL      O    682    -0.510000    15.9994   ; qtot  3.840
   683        NH1     43      PHE      N    683    -0.470000    14.0070   ; qtot  3.370
   684          H     43      PHE     HN    684     0.310000     1.0080   ; qtot  3.680
   685        CT1     43      PHE     CA    685     0.070000    12.0110   ; qtot  3.750
   686        HB1     43      PHE     HA    686     0.090000     1.0080   ; qtot  3.840
   687        CT2     43      PHE     CB    687    -0.180000    12.0110   ; qtot  3.660
   688        HA2     43      PHE    HB1    688     0.090000     1.0080   ; qtot  3.750
   689        HA2     43      PHE    HB2    689     0.090000     1.0080   ; qtot  3.840
   690         CA     43      PHE     CG    690     0.000000    12.0110   ; qtot  3.840
   691         CA     43      PHE    CD1    691    -0.115000    12.0110   ; qtot  3.725
   692         HP     43      PHE    HD1    692     0.115000     1.0080   ; qtot  3.840
   693         CA     43      PHE    CE1    693    -0.115000    12.0110   ; qtot  3.725
   694         HP     43      PHE    HE1    694     0.115000     1.0080   ; qtot  3.840
   695         CA     43      PHE     CZ    695    -0.115000    12.0110   ; qtot  3.725
   696         HP     43      PHE     HZ    696     0.115000     1.0080   ; qtot  3.840
   697         CA     43      PHE    CD2    697    -0.115000    12.0110   ; qtot  3.725
   698         HP     43      PHE    HD2    698     0.115000     1.0080   ; qtot  3.840
   699         CA     43      PHE    CE2    699    -0.115000    12.0110   ; qtot  3.725
   700         HP     43      PHE    HE2    700     0.115000     1.0080   ; qtot  3.840
   701          C     43      PHE      C    701     0.510000    12.0110   ; qtot  4.350
   702          O     43      PHE      O    702    -0.510000    15.9994   ; qtot  3.840
   703        NH1     44      ARG      N    703    -0.470000    14.0070   ; qtot  3.370
   704          H     44      ARG     HN    704     0.310000     1.0080   ; qtot  3.680
   705        CT1     44      ARG     CA    705     0.070000    12.0110   ; qtot  3.750
   706        HB1     44      ARG     HA    706     0.090000     1.0080   ; qtot  3.840
   707        CT2     44      ARG     CB    707    -0.180000    12.0110   ; qtot  3.660
   708        HA2     44      ARG    HB1    708     0.090000     1.0080   ; qtot  3.750
   709        HA2     44      ARG    HB2    709     0.090000     1.0080   ; qtot  3.840
   710        CT2     44      ARG     CG    710    -0.180000    12.0110   ; qtot  3.660
   711        HA2     44      ARG    HG1    711     0.090000     1.0080   ; qtot  3.750
   712        HA2     44      ARG    HG2    712     0.090000     1.0080   ; qtot  3.840
   713        CT2     44      ARG     CD    713     0.200000    12.0110   ; qtot  4.040
   714        HA2     44      ARG    HD1    714     0.090000     1.0080   ; qtot  4.130
   715        HA2     44      ARG    HD2    715     0.090000     1.0080   ; qtot  4.220
   716        NC2     44      ARG     NE    716    -0.700000    14.0070   ; qtot  3.520
   717         HC     44      ARG     HE    717     0.440000     1.0080   ; qtot  3.960
   718          C     44      ARG     CZ    718     0.640000    12.0110   ; qtot  4.600
   719        NC2     44      ARG    NH1    719    -0.800000    14.0070   ; qtot  3.800
   720         HC     44      ARG   HH11    720     0.460000     1.0080   ; qtot  4.260
   721         HC     44      ARG   HH12    721     0.460000     1.0080   ; qtot  4.720
   722        NC2     44      ARG    NH2    722    -0.800000    14.0070   ; qtot  3.920
   723         HC     44      ARG   HH21    723     0.460000     1.0080   ; qtot  4.380
   724         HC     44      ARG   HH22    724     0.460000     1.0080   ; qtot  4.840
   725          C     44      ARG      C    725     0.510000    12.0110   ; qtot  5.350
   726          O     44      ARG      O    726    -0.510000    15.9994   ; qtot  4.840
   727        NH1     45      SER      N    727    -0.470000    14.0070   ; qtot  4.370
   728          H     45      SER     HN    728     0.310000     1.0080   ; qtot  4.680
   729        CT1     45      SER     CA    729     0.070000    12.0110   ; qtot  4.750
   730        HB1     45      SER     HA    730     0.090000     1.0080   ; qtot  4.840
   731        CT2     45      SER     CB    731     0.050000    12.0110   ; qtot  4.890
   732        HA2     45      SER    HB1    732     0.090000     1.0080   ; qtot  4.980
   733        HA2     45      SER    HB2    733     0.090000     1.0080   ; qtot  5.070
   734        OH1     45      SER     OG    734    -0.660000    15.9994   ; qtot  4.410
   735          H     45      SER    HG1    735     0.430000     1.0080   ; qtot  4.840
   736          C     45      SER      C    736     0.510000    12.0110   ; qtot  5.350
   737          O     45      SER      O    737    -0.510000    15.9994   ; qtot  4.840
   738        NH1     46      SER      N    738    -0.470000    14.0070   ; qtot  4.370
   739          H     46      SER     HN    739     0.310000     1.0080   ; qtot  4.680
   740        CT1     46      SER     CA    740     0.070000    12.0110   ; qtot  4.750
   741        HB1     46      SER     HA    741     0.090000     1.0080   ; qtot  4.840
   742        CT2     46      SER     CB    742     0.050000    12.0110   ; qtot  4.890
   743        HA2     46      SER    HB1    743     0.090000     1.0080   ; qtot  4.980
   744        HA2     46      SER    HB2    744     0.090000     1.0080   ; qtot  5.070
   745        OH1     46      SER     OG    745    -0.660000    15.9994   ; qtot  4.410
   746          H     46      SER    HG1    746     0.430000     1.0080   ; qtot  4.840
   747          C     46      SER      C    747     0.510000    12.0110   ; qtot  5.350
   748          O     46      SER      O    748    -0.510000    15.9994   ; qtot  4.840
   749        NH1     47      VAL      N    749    -0.470000    14.0070   ; qtot  4.370
   750          H     47      VAL     HN    750     0.310000     1.0080   ; qtot  4.680
   751        CT1     47      VAL     CA    751     0.070000    12.0110   ; qtot  4.750
   752        HB1     47      VAL     HA    752     0.090000     1.0080   ; qtot  4.840
   753        CT1     47      VAL     CB    753    -0.090000    12.0110   ; qtot  4.750
   754        HA1     47      VAL     HB    754     0.090000     1.0080   ; qtot  4.840
   755        CT3     47      VAL    CG1    755    -0.270000    12.0110   ; qtot  4.570
   756        HA3     47      VAL   HG11    756     0.090000     1.0080   ; qtot  4.660
   757        HA3     47      VAL   HG12    757     0.090000     1.0080   ; qtot  4.750
   758        HA3     47      VAL   HG13    758     0.090000     1.0080   ; qtot  4.840
   759        CT3     47      VAL    CG2    759    -0.270000    12.0110   ; qtot  4.570
   760        HA3     47      VAL   HG21    760     0.090000     1.0080   ; qtot  4.660
   761        HA3     47      VAL   HG22    761     0.090000     1.0080   ; qtot  4.750
   762        HA3     47      VAL   HG23    762     0.090000     1.0080   ; qtot  4.840
   763          C     47      VAL      C    763     0.510000    12.0110   ; qtot  5.350
   764          O     47      VAL      O    764    -0.510000    15.9994   ; qtot  4.840
   765        NH1     48      LEU      N    765    -0.470000    14.0070   ; qtot  4.370
   766          H     48      LEU     HN    766     0.310000     1.0080   ; qtot  4.680
   767        CT1     48      LEU     CA    767     0.070000    12.0110   ; qtot  4.750
   768        HB1     48      LEU     HA    768     0.090000     1.0080   ; qtot  4.840
   769        CT2     48      LEU     CB    769    -0.180000    12.0110   ; qtot  4.660
   770        HA2     48      LEU    HB1    770     0.090000     1.0080   ; qtot  4.750
   771        HA2     48      LEU    HB2    771     0.090000     1.0080   ; qtot  4.840
   772        CT1     48      LEU     CG    772    -0.090000    12.0110   ; qtot  4.750
   773        HA1     48      LEU     HG    773     0.090000     1.0080   ; qtot  4.840
   774        CT3     48      LEU    CD1    774    -0.270000    12.0110   ; qtot  4.570
   775        HA3     48      LEU   HD11    775     0.090000     1.0080   ; qtot  4.660
   776        HA3     48      LEU   HD12    776     0.090000     1.0080   ; qtot  4.750
   777        HA3     48      LEU   HD13    777     0.090000     1.0080   ; qtot  4.840
   778        CT3     48      LEU    CD2    778    -0.270000    12.0110   ; qtot  4.570
   779        HA3     48      LEU   HD21    779     0.090000     1.0080   ; qtot  4.660
   780        HA3     48      LEU   HD22    780     0.090000     1.0080   ; qtot  4.750
   781        HA3     48      LEU   HD23    781     0.090000     1.0080   ; qtot  4.840
   782          C     48      LEU      C    782     0.510000    12.0110   ; qtot  5.350
   783          O     48      LEU      O    783    -0.510000    15.9994   ; qtot  4.840
   784        NH1     49      HSD      N    784    -0.470000    14.0070   ; qtot  4.370
   785          H     49      HSD     HN    785     0.310000     1.0080   ; qtot  4.680
   786        CT1     49      HSD     CA    786     0.070000    12.0110   ; qtot  4.750
   787        HB1     49      HSD     HA    787     0.090000     1.0080   ; qtot  4.840
   788        CT2     49      HSD     CB    788    -0.090000    12.0110   ; qtot  4.750
   789        HA2     49      HSD    HB1    789     0.090000     1.0080   ; qtot  4.840
   790        HA2     49      HSD    HB2    790     0.090000     1.0080   ; qtot  4.930
   791        NR1     49      HSD    ND1    791    -0.360000    14.0070   ; qtot  4.570
   792          H     49      HSD    HD1    792     0.320000     1.0080   ; qtot  4.890
   793       CPH1     49      HSD     CG    793    -0.050000    12.0110   ; qtot  4.840
   794       CPH2     49      HSD    CE1    794     0.250000    12.0110   ; qtot  5.090
   795        HR1     49      HSD    HE1    795     0.130000     1.0080   ; qtot  5.220
   796        NR2     49      HSD    NE2    796    -0.700000    14.0070   ; qtot  4.520
   797       CPH1     49      HSD    CD2    797     0.220000    12.0110   ; qtot  4.740
   798        HR3     49      HSD    HD2    798     0.100000     1.0080   ; qtot  4.840
   799          C     49      HSD      C    799     0.510000    12.0110   ; qtot  5.350
   800          O     49      HSD      O    800    -0.510000    15.9994   ; qtot  4.840
   801        NH1     50      SER      N    801    -0.470000    14.0070   ; qtot  4.370
   802          H     50      SER     HN    802     0.310000     1.0080   ; qtot  4.680
   803        CT1     50      SER     CA    803     0.070000    12.0110   ; qtot  4.750
   804        HB1     50      SER     HA    804     0.090000     1.0080   ; qtot  4.840
   805        CT2     50      SER     CB    805     0.050000    12.0110   ; qtot  4.890
   806        HA2     50      SER    HB1    806     0.090000     1.0080   ; qtot  4.980
   807        HA2     50      SER    HB2    807     0.090000     1.0080   ; qtot  5.070
   808        OH1     50      SER     OG    808    -0.660000    15.9994   ; qtot  4.410
   809          H     50      SER    HG1    809     0.430000     1.0080   ; qtot  4.840
   810          C     50      SER      C    810     0.510000    12.0110   ; qtot  5.350
   811          O     50      SER      O    811    -0.510000    15.9994   ; qtot  4.840
   812        NH1     51      THR      N    812    -0.470000    14.0070   ; qtot  4.370
   813          H     51      THR     HN    813     0.310000     1.0080   ; qtot  4.680
   814        CT1     51      THR     CA    814     0.070000    12.0110   ; qtot  4.750
   815        HB1     51      THR     HA    815     0.090000     1.0080   ; qtot  4.840
   816        CT1     51      THR     CB    816     0.140000    12.0110   ; qtot  4.980
   817        HA1     51      THR     HB    817     0.090000     1.0080   ; qtot  5.070
   818        OH1     51      THR    OG1    818    -0.660000    15.9994   ; qtot  4.410
   819          H     51      THR    HG1    819     0.430000     1.0080   ; qtot  4.840
   820        CT3     51      THR    CG2    820    -0.270000    12.0110   ; qtot  4.570
   821        HA3     51      THR   HG21    821     0.090000     1.0080   ; qtot  4.660
   822        HA3     51      THR   HG22    822     0.090000     1.0080   ; qtot  4.750
   823        HA3     51      THR   HG23    823     0.090000     1.0080   ; qtot  4.840
   824          C     51      THR      C    824     0.510000    12.0110   ; qtot  5.350
   825          O     51      THR      O    825    -0.510000    15.9994   ; qtot  4.840
   826        NH1     52      GLN      N    826    -0.470000    14.0070   ; qtot  4.370
   827          H     52      GLN     HN    827     0.310000     1.0080   ; qtot  4.680
   828        CT1     52      GLN     CA    828     0.070000    12.0110   ; qtot  4.750
   829        HB1     52      GLN     HA    829     0.090000     1.0080   ; qtot  4.840
   830        CT2     52      GLN     CB    830    -0.180000    12.0110   ; qtot  4.660
   831        HA2     52      GLN    HB1    831     0.090000     1.0080   ; qtot  4.750
   832        HA2     52      GLN    HB2    832     0.090000     1.0080   ; qtot  4.840
   833        CT2     52      GLN     CG    833    -0.180000    12.0110   ; qtot  4.660
   834        HA2     52      GLN    HG1    834     0.090000     1.0080   ; qtot  4.750
   835        HA2     52      GLN    HG2    835     0.090000     1.0080   ; qtot  4.840
   836         CC     52      GLN     CD    836     0.550000    12.0110   ; qtot  5.390
   837          O     52      GLN    OE1    837    -0.550000    15.9994   ; qtot  4.840
   838        NH2     52      GLN    NE2    838    -0.620000    14.0070   ; qtot  4.220
   839          H     52      GLN   HE21    839     0.320000     1.0080   ; qtot  4.540
   840          H     52      GLN   HE22    840     0.300000     1.0080   ; qtot  4.840
   841          C     52      GLN      C    841     0.510000    12.0110   ; qtot  5.350
   842          O     52      GLN      O    842    -0.510000    15.9994   ; qtot  4.840
   843        NH1     53      ASP      N    843    -0.470000    14.0070   ; qtot  4.370
   844          H     53      ASP     HN    844     0.310000     1.0080   ; qtot  4.680
   845        CT1     53      ASP     CA    845     0.070000    12.0110   ; qtot  4.750
   846        HB1     53      ASP     HA    846     0.090000     1.0080   ; qtot  4.840
   847       CT2A     53      ASP     CB    847    -0.280000    12.0110   ; qtot  4.560
   848        HA2     53      ASP    HB1    848     0.090000     1.0080   ; qtot  4.650
   849        HA2     53      ASP    HB2    849     0.090000     1.0080   ; qtot  4.740
   850         CC     53      ASP     CG    850     0.620000    12.0110   ; qtot  5.360
   851         OC     53      ASP    OD1    851    -0.760000    15.9994   ; qtot  4.600
   852         OC     53      ASP    OD2    852    -0.760000    15.9994   ; qtot  3.840
   853          C     53      ASP      C    853     0.510000    12.0110   ; qtot  4.350
   854          O     53      ASP      O    854    -0.510000    15.9994   ; qtot  3.840
   855        NH1     54      LEU      N    855    -0.470000    14.0070   ; qtot  3.370
   856          H     54      LEU     HN    856     0.310000     1.0080   ; qtot  3.680
   857        CT1     54      LEU     CA    857     0.070000    12.0110   ; qtot  3.750
   858        HB1     54      LEU     HA    858     0.090000     1.0080   ; qtot  3.840
   859        CT2     54      LEU     CB    859    -0.180000    12.0110   ; qtot  3.660
   860        HA2     54      LEU    HB1    860     0.090000     1.0080   ; qtot  3.750
   861        HA2     54      LEU    HB2    861     0.090000     1.0080   ; qtot  3.840
   862        CT1     54      LEU     CG    862    -0.090000    12.0110   ; qtot  3.750
   863        HA1     54      LEU     HG    863     0.090000     1.0080   ; qtot  3.840
   864        CT3     54      LEU    CD1    864    -0.270000    12.0110   ; qtot  3.570
   865        HA3     54      LEU   HD11    865     0.090000     1.0080   ; qtot  3.660
   866        HA3     54      LEU   HD12    866     0.090000     1.0080   ; qtot  3.750
   867        HA3     54      LEU   HD13    867     0.090000     1.0080   ; qtot  3.840
   868        CT3     54      LEU    CD2    868    -0.270000    12.0110   ; qtot  3.570
   869        HA3     54      LEU   HD21    869     0.090000     1.0080   ; qtot  3.660
   870        HA3     54      LEU   HD22    870     0.090000     1.0080   ; qtot  3.750
   871        HA3     54      LEU   HD23    871     0.090000     1.0080   ; qtot  3.840
   872          C     54      LEU      C    872     0.510000    12.0110   ; qtot  4.350
   873          O     54      LEU      O    873    -0.510000    15.9994   ; qtot  3.840
   874        NH1     55      PHE      N    874    -0.470000    14.0070   ; qtot  3.370
   875          H     55      PHE     HN    875     0.310000     1.0080   ; qtot  3.680
   876        CT1     55      PHE     CA    876     0.070000    12.0110   ; qtot  3.750
   877        HB1     55      PHE     HA    877     0.090000     1.0080   ; qtot  3.840
   878        CT2     55      PHE     CB    878    -0.180000    12.0110   ; qtot  3.660
   879        HA2     55      PHE    HB1    879     0.090000     1.0080   ; qtot  3.750
   880        HA2     55      PHE    HB2    880     0.090000     1.0080   ; qtot  3.840
   881         CA     55      PHE     CG    881     0.000000    12.0110   ; qtot  3.840
   882         CA     55      PHE    CD1    882    -0.115000    12.0110   ; qtot  3.725
   883         HP     55      PHE    HD1    883     0.115000     1.0080   ; qtot  3.840
   884         CA     55      PHE    CE1    884    -0.115000    12.0110   ; qtot  3.725
   885         HP     55      PHE    HE1    885     0.115000     1.0080   ; qtot  3.840
   886         CA     55      PHE     CZ    886    -0.115000    12.0110   ; qtot  3.725
   887         HP     55      PHE     HZ    887     0.115000     1.0080   ; qtot  3.840
   888         CA     55      PHE    CD2    888    -0.115000    12.0110   ; qtot  3.725
   889         HP     55      PHE    HD2    889     0.115000     1.0080   ; qtot  3.840
   890         CA     55      PHE    CE2    890    -0.115000    12.0110   ; qtot  3.725
   891         HP     55      PHE    HE2    891     0.115000     1.0080   ; qtot  3.840
   892          C     55      PHE      C    892     0.510000    12.0110   ; qtot  4.350
   893          O     55      PHE      O    893    -0.510000    15.9994   ; qtot  3.840
   894        NH1     56      LEU      N    894    -0.470000    14.0070   ; qtot  3.370
   895          H     56      LEU     HN    895     0.310000     1.0080   ; qtot  3.680
   896        CT1     56      LEU     CA    896     0.070000    12.0110   ; qtot  3.750
   897        HB1     56      LEU     HA    897     0.090000     1.0080   ; qtot  3.840
   898        CT2     56      LEU     CB    898    -0.180000    12.0110   ; qtot  3.660
   899        HA2     56      LEU    HB1    899     0.090000     1.0080   ; qtot  3.750
   900        HA2     56      LEU    HB2    900     0.090000     1.0080   ; qtot  3.840
   901        CT1     56      LEU     CG    901    -0.090000    12.0110   ; qtot  3.750
   902        HA1     56      LEU     HG    902     0.090000     1.0080   ; qtot  3.840
   903        CT3     56      LEU    CD1    903    -0.270000    12.0110   ; qtot  3.570
   904        HA3     56      LEU   HD11    904     0.090000     1.0080   ; qtot  3.660
   905        HA3     56      LEU   HD12    905     0.090000     1.0080   ; qtot  3.750
   906        HA3     56      LEU   HD13    906     0.090000     1.0080   ; qtot  3.840
   907        CT3     56      LEU    CD2    907    -0.270000    12.0110   ; qtot  3.570
   908        HA3     56      LEU   HD21    908     0.090000     1.0080   ; qtot  3.660
   909        HA3     56      LEU   HD22    909     0.090000     1.0080   ; qtot  3.750
   910        HA3     56      LEU   HD23    910     0.090000     1.0080   ; qtot  3.840
   911          C     56      LEU      C    911     0.510000    12.0110   ; qtot  4.350
   912          O     56      LEU      O    912    -0.510000    15.9994   ; qtot  3.840
   913          N     57      PRO      N    913    -0.290000    14.0070   ; qtot  3.550
   914        CP3     57      PRO     CD    914     0.000000    12.0110   ; qtot  3.550
   915        HA2     57      PRO    HD1    915     0.090000     1.0080   ; qtot  3.640
   916        HA2     57      PRO    HD2    916     0.090000     1.0080   ; qtot  3.730
   917        CP1     57      PRO     CA    917     0.020000    12.0110   ; qtot  3.750
   918        HB1     57      PRO     HA    918     0.090000     1.0080   ; qtot  3.840
   919        CP2     57      PRO     CB    919    -0.180000    12.0110   ; qtot  3.660
   920        HA2     57      PRO    HB1    920     0.090000     1.0080   ; qtot  3.750
   921        HA2     57      PRO    HB2    921     0.090000     1.0080   ; qtot  3.840
   922        CP2     57      PRO     CG    922    -0.180000    12.0110   ; qtot  3.660
   923        HA2     57      PRO    HG1    923     0.090000     1.0080   ; qtot  3.750
   924        HA2     57      PRO    HG2    924     0.090000     1.0080   ; qtot  3.840
   925          C     57      PRO      C    925     0.510000    12.0110   ; qtot  4.350
   926          O     57      PRO      O    926    -0.510000    15.9994   ; qtot  3.840
   927        NH1     58      PHE      N    927    -0.470000    14.0070   ; qtot  3.370
   928          H     58      PHE     HN    928     0.310000     1.0080   ; qtot  3.680
   929        CT1     58      PHE     CA    929     0.070000    12.0110   ; qtot  3.750
   930        HB1     58      PHE     HA    930     0.090000     1.0080   ; qtot  3.840
   931        CT2     58      PHE     CB    931    -0.180000    12.0110   ; qtot  3.660
   932        HA2     58      PHE    HB1    932     0.090000     1.0080   ; qtot  3.750
   933        HA2     58      PHE    HB2    933     0.090000     1.0080   ; qtot  3.840
   934         CA     58      PHE     CG    934     0.000000    12.0110   ; qtot  3.840
   935         CA     58      PHE    CD1    935    -0.115000    12.0110   ; qtot  3.725
   936         HP     58      PHE    HD1    936     0.115000     1.0080   ; qtot  3.840
   937         CA     58      PHE    CE1    937    -0.115000    12.0110   ; qtot  3.725
   938         HP     58      PHE    HE1    938     0.115000     1.0080   ; qtot  3.840
   939         CA     58      PHE     CZ    939    -0.115000    12.0110   ; qtot  3.725
   940         HP     58      PHE     HZ    940     0.115000     1.0080   ; qtot  3.840
   941         CA     58      PHE    CD2    941    -0.115000    12.0110   ; qtot  3.725
   942         HP     58      PHE    HD2    942     0.115000     1.0080   ; qtot  3.840
   943         CA     58      PHE    CE2    943    -0.115000    12.0110   ; qtot  3.725
   944         HP     58      PHE    HE2    944     0.115000     1.0080   ; qtot  3.840
   945          C     58      PHE      C    945     0.510000    12.0110   ; qtot  4.350
   946          O     58      PHE      O    946    -0.510000    15.9994   ; qtot  3.840
   947        NH1     59      PHE      N    947    -0.470000    14.0070   ; qtot  3.370
   948          H     59      PHE     HN    948     0.310000     1.0080   ; qtot  3.680
   949        CT1     59      PHE     CA    949     0.070000    12.0110   ; qtot  3.750
   950        HB1     59      PHE     HA    950     0.090000     1.0080   ; qtot  3.840
   951        CT2     59      PHE     CB    951    -0.180000    12.0110   ; qtot  3.660
   952        HA2     59      PHE    HB1    952     0.090000     1.0080   ; qtot  3.750
   953        HA2     59      PHE    HB2    953     0.090000     1.0080   ; qtot  3.840
   954         CA     59      PHE     CG    954     0.000000    12.0110   ; qtot  3.840
   955         CA     59      PHE    CD1    955    -0.115000    12.0110   ; qtot  3.725
   956         HP     59      PHE    HD1    956     0.115000     1.0080   ; qtot  3.840
   957         CA     59      PHE    CE1    957    -0.115000    12.0110   ; qtot  3.725
   958         HP     59      PHE    HE1    958     0.115000     1.0080   ; qtot  3.840
   959         CA     59      PHE     CZ    959    -0.115000    12.0110   ; qtot  3.725
   960         HP     59      PHE     HZ    960     0.115000     1.0080   ; qtot  3.840
   961         CA     59      PHE    CD2    961    -0.115000    12.0110   ; qtot  3.725
   962         HP     59      PHE    HD2    962     0.115000     1.0080   ; qtot  3.840
   963         CA     59      PHE    CE2    963    -0.115000    12.0110   ; qtot  3.725
   964         HP     59      PHE    HE2    964     0.115000     1.0080   ; qtot  3.840
   965          C     59      PHE      C    965     0.510000    12.0110   ; qtot  4.350
   966          O     59      PHE      O    966    -0.510000    15.9994   ; qtot  3.840
   967        NH1     60      SER      N    967    -0.470000    14.0070   ; qtot  3.370
   968          H     60      SER     HN    968     0.310000     1.0080   ; qtot  3.680
   969        CT1     60      SER     CA    969     0.070000    12.0110   ; qtot  3.750
   970        HB1     60      SER     HA    970     0.090000     1.0080   ; qtot  3.840
   971        CT2     60      SER     CB    971     0.050000    12.0110   ; qtot  3.890
   972        HA2     60      SER    HB1    972     0.090000     1.0080   ; qtot  3.980
   973        HA2     60      SER    HB2    973     0.090000     1.0080   ; qtot  4.070
   974        OH1     60      SER     OG    974    -0.660000    15.9994   ; qtot  3.410
   975          H     60      SER    HG1    975     0.430000     1.0080   ; qtot  3.840
   976          C     60      SER      C    976     0.510000    12.0110   ; qtot  4.350
   977          O     60      SER      O    977    -0.510000    15.9994   ; qtot  3.840
   978        NH1     61      ASN      N    978    -0.470000    14.0070   ; qtot  3.370
   979          H     61      ASN     HN    979     0.310000     1.0080   ; qtot  3.680
   980        CT1     61      ASN     CA    980     0.070000    12.0110   ; qtot  3.750
   981        HB1     61      ASN     HA    981     0.090000     1.0080   ; qtot  3.840
   982      CC321     61      ASN     CB    982    -0.180000    12.0110   ; qtot  3.660
   983       HCA2     61      ASN    HB1    983     0.090000     1.0080   ; qtot  3.750
   984       HCA2     61      ASN    HB2    984     0.090000     1.0080   ; qtot  3.840
   985      CC2O1     61      ASN     CG    985     0.510000    12.0110   ; qtot  4.350
   986      OC2D1     61      ASN    OD1    986    -0.510000    15.9994   ; qtot  3.840
   987      NC2D1     61      ASN    ND2    987    -0.470000    14.0070   ; qtot  3.370
   988       HCP1     61      ASN   HD22    988     0.310000     1.0080   ; qtot  3.680
   989          C     61      ASN      C    989     0.510000    12.0110   ; qtot  4.190
   990          O     61      ASN      O    990    -0.510000    15.9994   ; qtot  3.680
   991        NH1     62      VAL      N    991    -0.470000    14.0070   ; qtot  3.210
   992          H     62      VAL     HN    992     0.310000     1.0080   ; qtot  3.520
   993        CT1     62      VAL     CA    993     0.070000    12.0110   ; qtot  3.590
   994        HB1     62      VAL     HA    994     0.090000     1.0080   ; qtot  3.680
   995        CT1     62      VAL     CB    995    -0.090000    12.0110   ; qtot  3.590
   996        HA1     62      VAL     HB    996     0.090000     1.0080   ; qtot  3.680
   997        CT3     62      VAL    CG1    997    -0.270000    12.0110   ; qtot  3.410
   998        HA3     62      VAL   HG11    998     0.090000     1.0080   ; qtot  3.500
   999        HA3     62      VAL   HG12    999     0.090000     1.0080   ; qtot  3.590
  1000        HA3     62      VAL   HG13   1000     0.090000     1.0080   ; qtot  3.680
  1001        CT3     62      VAL    CG2   1001    -0.270000    12.0110   ; qtot  3.410
  1002        HA3     62      VAL   HG21   1002     0.090000     1.0080   ; qtot  3.500
  1003        HA3     62      VAL   HG22   1003     0.090000     1.0080   ; qtot  3.590
  1004        HA3     62      VAL   HG23   1004     0.090000     1.0080   ; qtot  3.680
  1005          C     62      VAL      C   1005     0.510000    12.0110   ; qtot  4.190
  1006          O     62      VAL      O   1006    -0.510000    15.9994   ; qtot  3.680
  1007        NH1     63      THR      N   1007    -0.470000    14.0070   ; qtot  3.210
  1008          H     63      THR     HN   1008     0.310000     1.0080   ; qtot  3.520
  1009        CT1     63      THR     CA   1009     0.070000    12.0110   ; qtot  3.590
  1010        HB1     63      THR     HA   1010     0.090000     1.0080   ; qtot  3.680
  1011        CT1     63      THR     CB   1011     0.140000    12.0110   ; qtot  3.820
  1012        HA1     63      THR     HB   1012     0.090000     1.0080   ; qtot  3.910
  1013        OH1     63      THR    OG1   1013    -0.660000    15.9994   ; qtot  3.250
  1014          H     63      THR    HG1   1014     0.430000     1.0080   ; qtot  3.680
  1015        CT3     63      THR    CG2   1015    -0.270000    12.0110   ; qtot  3.410
  1016        HA3     63      THR   HG21   1016     0.090000     1.0080   ; qtot  3.500
  1017        HA3     63      THR   HG22   1017     0.090000     1.0080   ; qtot  3.590
  1018        HA3     63      THR   HG23   1018     0.090000     1.0080   ; qtot  3.680
  1019          C     63      THR      C   1019     0.510000    12.0110   ; qtot  4.190
  1020          O     63      THR      O   1020    -0.510000    15.9994   ; qtot  3.680
  1021        NH1     64      TRP      N   1021    -0.470000    14.0070   ; qtot  3.210
  1022          H     64      TRP     HN   1022     0.310000     1.0080   ; qtot  3.520
  1023        CT1     64      TRP     CA   1023     0.070000    12.0110   ; qtot  3.590
  1024        HB1     64      TRP     HA   1024     0.090000     1.0080   ; qtot  3.680
  1025        CT2     64      TRP     CB   1025    -0.180000    12.0110   ; qtot  3.500
  1026        HA2     64      TRP    HB1   1026     0.090000     1.0080   ; qtot  3.590
  1027        HA2     64      TRP    HB2   1027     0.090000     1.0080   ; qtot  3.680
  1028         CY     64      TRP     CG   1028    -0.030000    12.0110   ; qtot  3.650
  1029         CA     64      TRP    CD1   1029    -0.150000    12.0110   ; qtot  3.500
  1030         HP     64      TRP    HD1   1030     0.220000     1.0080   ; qtot  3.720
  1031         NY     64      TRP    NE1   1031    -0.510000    14.0070   ; qtot  3.210
  1032          H     64      TRP    HE1   1032     0.370000     1.0080   ; qtot  3.580
  1033        CPT     64      TRP    CE2   1033     0.240000    12.0110   ; qtot  3.820
  1034        CPT     64      TRP    CD2   1034     0.110000    12.0110   ; qtot  3.930
  1035        CAI     64      TRP    CE3   1035    -0.250000    12.0110   ; qtot  3.680
  1036         HP     64      TRP    HE3   1036     0.170000     1.0080   ; qtot  3.850
  1037         CA     64      TRP    CZ3   1037    -0.200000    12.0110   ; qtot  3.650
  1038         HP     64      TRP    HZ3   1038     0.140000     1.0080   ; qtot  3.790
  1039        CAI     64      TRP    CZ2   1039    -0.270000    12.0110   ; qtot  3.520
  1040         HP     64      TRP    HZ2   1040     0.160000     1.0080   ; qtot  3.680
  1041         CA     64      TRP    CH2   1041    -0.140000    12.0110   ; qtot  3.540
  1042         HP     64      TRP    HH2   1042     0.140000     1.0080   ; qtot  3.680
  1043          C     64      TRP      C   1043     0.510000    12.0110   ; qtot  4.190
  1044          O     64      TRP      O   1044    -0.510000    15.9994   ; qtot  3.680
  1045        NH1     65      PHE      N   1045    -0.470000    14.0070   ; qtot  3.210
  1046          H     65      PHE     HN   1046     0.310000     1.0080   ; qtot  3.520
  1047        CT1     65      PHE     CA   1047     0.070000    12.0110   ; qtot  3.590
  1048        HB1     65      PHE     HA   1048     0.090000     1.0080   ; qtot  3.680
  1049        CT2     65      PHE     CB   1049    -0.180000    12.0110   ; qtot  3.500
  1050        HA2     65      PHE    HB1   1050     0.090000     1.0080   ; qtot  3.590
  1051        HA2     65      PHE    HB2   1051     0.090000     1.0080   ; qtot  3.680
  1052         CA     65      PHE     CG   1052     0.000000    12.0110   ; qtot  3.680
  1053         CA     65      PHE    CD1   1053    -0.115000    12.0110   ; qtot  3.565
  1054         HP     65      PHE    HD1   1054     0.115000     1.0080   ; qtot  3.680
  1055         CA     65      PHE    CE1   1055    -0.115000    12.0110   ; qtot  3.565
  1056         HP     65      PHE    HE1   1056     0.115000     1.0080   ; qtot  3.680
  1057         CA     65      PHE     CZ   1057    -0.115000    12.0110   ; qtot  3.565
  1058         HP     65      PHE     HZ   1058     0.115000     1.0080   ; qtot  3.680
  1059         CA     65      PHE    CD2   1059    -0.115000    12.0110   ; qtot  3.565
  1060         HP     65      PHE    HD2   1060     0.115000     1.0080   ; qtot  3.680
  1061         CA     65      PHE    CE2   1061    -0.115000    12.0110   ; qtot  3.565
  1062         HP     65      PHE    HE2   1062     0.115000     1.0080   ; qtot  3.680
  1063          C     65      PHE      C   1063     0.510000    12.0110   ; qtot  4.190
  1064          O     65      PHE      O   1064    -0.510000    15.9994   ; qtot  3.680
  1065        NH1     66      HSD      N   1065    -0.470000    14.0070   ; qtot  3.210
  1066          H     66      HSD     HN   1066     0.310000     1.0080   ; qtot  3.520
  1067        CT1     66      HSD     CA   1067     0.070000    12.0110   ; qtot  3.590
  1068        HB1     66      HSD     HA   1068     0.090000     1.0080   ; qtot  3.680
  1069        CT2     66      HSD     CB   1069    -0.090000    12.0110   ; qtot  3.590
  1070        HA2     66      HSD    HB1   1070     0.090000     1.0080   ; qtot  3.680
  1071        HA2     66      HSD    HB2   1071     0.090000     1.0080   ; qtot  3.770
  1072        NR1     66      HSD    ND1   1072    -0.360000    14.0070   ; qtot  3.410
  1073          H     66      HSD    HD1   1073     0.320000     1.0080   ; qtot  3.730
  1074       CPH1     66      HSD     CG   1074    -0.050000    12.0110   ; qtot  3.680
  1075       CPH2     66      HSD    CE1   1075     0.250000    12.0110   ; qtot  3.930
  1076        HR1     66      HSD    HE1   1076     0.130000     1.0080   ; qtot  4.060
  1077        NR2     66      HSD    NE2   1077    -0.700000    14.0070   ; qtot  3.360
  1078       CPH1     66      HSD    CD2   1078     0.220000    12.0110   ; qtot  3.580
  1079        HR3     66      HSD    HD2   1079     0.100000     1.0080   ; qtot  3.680
  1080          C     66      HSD      C   1080     0.510000    12.0110   ; qtot  4.190
  1081          O     66      HSD      O   1081    -0.510000    15.9994   ; qtot  3.680
  1082        NH1     67      ALA      N   1082    -0.470000    14.0070   ; qtot  3.210
  1083          H     67      ALA     HN   1083     0.310000     1.0080   ; qtot  3.520
  1084        CT1     67      ALA     CA   1084     0.070000    12.0110   ; qtot  3.590
  1085        HB1     67      ALA     HA   1085     0.090000     1.0080   ; qtot  3.680
  1086        CT3     67      ALA     CB   1086    -0.270000    12.0110   ; qtot  3.410
  1087        HA3     67      ALA    HB1   1087     0.090000     1.0080   ; qtot  3.500
  1088        HA3     67      ALA    HB2   1088     0.090000     1.0080   ; qtot  3.590
  1089        HA3     67      ALA    HB3   1089     0.090000     1.0080   ; qtot  3.680
  1090          C     67      ALA      C   1090     0.510000    12.0110   ; qtot  4.190
  1091          O     67      ALA      O   1091    -0.510000    15.9994   ; qtot  3.680
  1092        NH1     68      ILE      N   1092    -0.470000    14.0070   ; qtot  3.210
  1093          H     68      ILE     HN   1093     0.310000     1.0080   ; qtot  3.520
  1094        CT1     68      ILE     CA   1094     0.070000    12.0110   ; qtot  3.590
  1095        HB1     68      ILE     HA   1095     0.090000     1.0080   ; qtot  3.680
  1096        CT1     68      ILE     CB   1096    -0.090000    12.0110   ; qtot  3.590
  1097        HA1     68      ILE     HB   1097     0.090000     1.0080   ; qtot  3.680
  1098        CT3     68      ILE    CG2   1098    -0.270000    12.0110   ; qtot  3.410
  1099        HA3     68      ILE   HG21   1099     0.090000     1.0080   ; qtot  3.500
  1100        HA3     68      ILE   HG22   1100     0.090000     1.0080   ; qtot  3.590
  1101        HA3     68      ILE   HG23   1101     0.090000     1.0080   ; qtot  3.680
  1102        CT2     68      ILE    CG1   1102    -0.180000    12.0110   ; qtot  3.500
  1103        HA2     68      ILE   HG11   1103     0.090000     1.0080   ; qtot  3.590
  1104        HA2     68      ILE   HG12   1104     0.090000     1.0080   ; qtot  3.680
  1105        CT3     68      ILE     CD   1105    -0.270000    12.0110   ; qtot  3.410
  1106        HA3     68      ILE    HD1   1106     0.090000     1.0080   ; qtot  3.500
  1107        HA3     68      ILE    HD2   1107     0.090000     1.0080   ; qtot  3.590
  1108        HA3     68      ILE    HD3   1108     0.090000     1.0080   ; qtot  3.680
  1109          C     68      ILE      C   1109     0.510000    12.0110   ; qtot  4.190
  1110          O     68      ILE      O   1110    -0.510000    15.9994   ; qtot  3.680
  1111        NH1     69      HSD      N   1111    -0.470000    14.0070   ; qtot  3.210
  1112          H     69      HSD     HN   1112     0.310000     1.0080   ; qtot  3.520
  1113        CT1     69      HSD     CA   1113     0.070000    12.0110   ; qtot  3.590
  1114        HB1     69      HSD     HA   1114     0.090000     1.0080   ; qtot  3.680
  1115        CT2     69      HSD     CB   1115    -0.090000    12.0110   ; qtot  3.590
  1116        HA2     69      HSD    HB1   1116     0.090000     1.0080   ; qtot  3.680
  1117        HA2     69      HSD    HB2   1117     0.090000     1.0080   ; qtot  3.770
  1118        NR1     69      HSD    ND1   1118    -0.360000    14.0070   ; qtot  3.410
  1119          H     69      HSD    HD1   1119     0.320000     1.0080   ; qtot  3.730
  1120       CPH1     69      HSD     CG   1120    -0.050000    12.0110   ; qtot  3.680
  1121       CPH2     69      HSD    CE1   1121     0.250000    12.0110   ; qtot  3.930
  1122        HR1     69      HSD    HE1   1122     0.130000     1.0080   ; qtot  4.060
  1123        NR2     69      HSD    NE2   1123    -0.700000    14.0070   ; qtot  3.360
  1124       CPH1     69      HSD    CD2   1124     0.220000    12.0110   ; qtot  3.580
  1125        HR3     69      HSD    HD2   1125     0.100000     1.0080   ; qtot  3.680
  1126          C     69      HSD      C   1126     0.510000    12.0110   ; qtot  4.190
  1127          O     69      HSD      O   1127    -0.510000    15.9994   ; qtot  3.680
  1128        NH1     70      VAL      N   1128    -0.470000    14.0070   ; qtot  3.210
  1129          H     70      VAL     HN   1129     0.310000     1.0080   ; qtot  3.520
  1130        CT1     70      VAL     CA   1130     0.070000    12.0110   ; qtot  3.590
  1131        HB1     70      VAL     HA   1131     0.090000     1.0080   ; qtot  3.680
  1132        CT1     70      VAL     CB   1132    -0.090000    12.0110   ; qtot  3.590
  1133        HA1     70      VAL     HB   1133     0.090000     1.0080   ; qtot  3.680
  1134        CT3     70      VAL    CG1   1134    -0.270000    12.0110   ; qtot  3.410
  1135        HA3     70      VAL   HG11   1135     0.090000     1.0080   ; qtot  3.500
  1136        HA3     70      VAL   HG12   1136     0.090000     1.0080   ; qtot  3.590
  1137        HA3     70      VAL   HG13   1137     0.090000     1.0080   ; qtot  3.680
  1138        CT3     70      VAL    CG2   1138    -0.270000    12.0110   ; qtot  3.410
  1139        HA3     70      VAL   HG21   1139     0.090000     1.0080   ; qtot  3.500
  1140        HA3     70      VAL   HG22   1140     0.090000     1.0080   ; qtot  3.590
  1141        HA3     70      VAL   HG23   1141     0.090000     1.0080   ; qtot  3.680
  1142          C     70      VAL      C   1142     0.510000    12.0110   ; qtot  4.190
  1143          O     70      VAL      O   1143    -0.510000    15.9994   ; qtot  3.680
  1144        NH1     71      SER      N   1144    -0.470000    14.0070   ; qtot  3.210
  1145          H     71      SER     HN   1145     0.310000     1.0080   ; qtot  3.520
  1146        CT1     71      SER     CA   1146     0.070000    12.0110   ; qtot  3.590
  1147        HB1     71      SER     HA   1147     0.090000     1.0080   ; qtot  3.680
  1148        CT2     71      SER     CB   1148     0.050000    12.0110   ; qtot  3.730
  1149        HA2     71      SER    HB1   1149     0.090000     1.0080   ; qtot  3.820
  1150        HA2     71      SER    HB2   1150     0.090000     1.0080   ; qtot  3.910
  1151        OH1     71      SER     OG   1151    -0.660000    15.9994   ; qtot  3.250
  1152          H     71      SER    HG1   1152     0.430000     1.0080   ; qtot  3.680
  1153          C     71      SER      C   1153     0.510000    12.0110   ; qtot  4.190
  1154          O     71      SER      O   1154    -0.510000    15.9994   ; qtot  3.680
  1155        NH1     72      GLY      N   1155    -0.470000    14.0070   ; qtot  3.210
  1156          H     72      GLY     HN   1156     0.310000     1.0080   ; qtot  3.520
  1157        CT2     72      GLY     CA   1157    -0.020000    12.0110   ; qtot  3.500
  1158        HB2     72      GLY    HA1   1158     0.090000     1.0080   ; qtot  3.590
  1159        HB2     72      GLY    HA2   1159     0.090000     1.0080   ; qtot  3.680
  1160          C     72      GLY      C   1160     0.510000    12.0110   ; qtot  4.190
  1161          O     72      GLY      O   1161    -0.510000    15.9994   ; qtot  3.680
  1162        NH1     73      THR      N   1162    -0.470000    14.0070   ; qtot  3.210
  1163          H     73      THR     HN   1163     0.310000     1.0080   ; qtot  3.520
  1164        CT1     73      THR     CA   1164     0.070000    12.0110   ; qtot  3.590
  1165        HB1     73      THR     HA   1165     0.090000     1.0080   ; qtot  3.680
  1166        CT1     73      THR     CB   1166     0.140000    12.0110   ; qtot  3.820
  1167        HA1     73      THR     HB   1167     0.090000     1.0080   ; qtot  3.910
  1168        OH1     73      THR    OG1   1168    -0.660000    15.9994   ; qtot  3.250
  1169          H     73      THR    HG1   1169     0.430000     1.0080   ; qtot  3.680
  1170        CT3     73      THR    CG2   1170    -0.270000    12.0110   ; qtot  3.410
  1171        HA3     73      THR   HG21   1171     0.090000     1.0080   ; qtot  3.500
  1172        HA3     73      THR   HG22   1172     0.090000     1.0080   ; qtot  3.590
  1173        HA3     73      THR   HG23   1173     0.090000     1.0080   ; qtot  3.680
  1174          C     73      THR      C   1174     0.510000    12.0110   ; qtot  4.190
  1175          O     73      THR      O   1175    -0.510000    15.9994   ; qtot  3.680
  1176        NH1     74      ASN      N   1176    -0.470000    14.0070   ; qtot  3.210
  1177          H     74      ASN     HN   1177     0.310000     1.0080   ; qtot  3.520
  1178        CT1     74      ASN     CA   1178     0.070000    12.0110   ; qtot  3.590
  1179        HB1     74      ASN     HA   1179     0.090000     1.0080   ; qtot  3.680
  1180      CC321     74      ASN     CB   1180    -0.180000    12.0110   ; qtot  3.500
  1181       HCA2     74      ASN    HB1   1181     0.090000     1.0080   ; qtot  3.590
  1182       HCA2     74      ASN    HB2   1182     0.090000     1.0080   ; qtot  3.680
  1183      CC2O1     74      ASN     CG   1183     0.510000    12.0110   ; qtot  4.190
  1184      OC2D1     74      ASN    OD1   1184    -0.510000    15.9994   ; qtot  3.680
  1185      NC2D1     74      ASN    ND2   1185    -0.470000    14.0070   ; qtot  3.210
  1186       HCP1     74      ASN   HD22   1186     0.310000     1.0080   ; qtot  3.520
  1187          C     74      ASN      C   1187     0.510000    12.0110   ; qtot  4.030
  1188          O     74      ASN      O   1188    -0.510000    15.9994   ; qtot  3.520
  1189        NH1     75      GLY      N   1189    -0.470000    14.0070   ; qtot  3.050
  1190          H     75      GLY     HN   1190     0.310000     1.0080   ; qtot  3.360
  1191        CT2     75      GLY     CA   1191    -0.020000    12.0110   ; qtot  3.340
  1192        HB2     75      GLY    HA1   1192     0.090000     1.0080   ; qtot  3.430
  1193        HB2     75      GLY    HA2   1193     0.090000     1.0080   ; qtot  3.520
  1194          C     75      GLY      C   1194     0.510000    12.0110   ; qtot  4.030
  1195          O     75      GLY      O   1195    -0.510000    15.9994   ; qtot  3.520
  1196        NH1     76      THR      N   1196    -0.470000    14.0070   ; qtot  3.050
  1197          H     76      THR     HN   1197     0.310000     1.0080   ; qtot  3.360
  1198        CT1     76      THR     CA   1198     0.070000    12.0110   ; qtot  3.430
  1199        HB1     76      THR     HA   1199     0.090000     1.0080   ; qtot  3.520
  1200        CT1     76      THR     CB   1200     0.140000    12.0110   ; qtot  3.660
  1201        HA1     76      THR     HB   1201     0.090000     1.0080   ; qtot  3.750
  1202        OH1     76      THR    OG1   1202    -0.660000    15.9994   ; qtot  3.090
  1203          H     76      THR    HG1   1203     0.430000     1.0080   ; qtot  3.520
  1204        CT3     76      THR    CG2   1204    -0.270000    12.0110   ; qtot  3.250
  1205        HA3     76      THR   HG21   1205     0.090000     1.0080   ; qtot  3.340
  1206        HA3     76      THR   HG22   1206     0.090000     1.0080   ; qtot  3.430
  1207        HA3     76      THR   HG23   1207     0.090000     1.0080   ; qtot  3.520
  1208          C     76      THR      C   1208     0.510000    12.0110   ; qtot  4.030
  1209          O     76      THR      O   1209    -0.510000    15.9994   ; qtot  3.520
  1210        NH1     77      LYS      N   1210    -0.470000    14.0070   ; qtot  3.050
  1211          H     77      LYS     HN   1211     0.310000     1.0080   ; qtot  3.360
  1212        CT1     77      LYS     CA   1212     0.070000    12.0110   ; qtot  3.430
  1213        HB1     77      LYS     HA   1213     0.090000     1.0080   ; qtot  3.520
  1214        CT2     77      LYS     CB   1214    -0.180000    12.0110   ; qtot  3.340
  1215        HA2     77      LYS    HB1   1215     0.090000     1.0080   ; qtot  3.430
  1216        HA2     77      LYS    HB2   1216     0.090000     1.0080   ; qtot  3.520
  1217        CT2     77      LYS     CG   1217    -0.180000    12.0110   ; qtot  3.340
  1218        HA2     77      LYS    HG1   1218     0.090000     1.0080   ; qtot  3.430
  1219        HA2     77      LYS    HG2   1219     0.090000     1.0080   ; qtot  3.520
  1220        CT2     77      LYS     CD   1220    -0.180000    12.0110   ; qtot  3.340
  1221        HA2     77      LYS    HD1   1221     0.090000     1.0080   ; qtot  3.430
  1222        HA2     77      LYS    HD2   1222     0.090000     1.0080   ; qtot  3.520
  1223        CT2     77      LYS     CE   1223     0.210000    12.0110   ; qtot  3.730
  1224        HA2     77      LYS    HE1   1224     0.050000     1.0080   ; qtot  3.780
  1225        HA2     77      LYS    HE2   1225     0.050000     1.0080   ; qtot  3.830
  1226        NH3     77      LYS     NZ   1226    -0.300000    14.0070   ; qtot  3.530
  1227         HC     77      LYS    HZ1   1227     0.330000     1.0080   ; qtot  3.860
  1228         HC     77      LYS    HZ2   1228     0.330000     1.0080   ; qtot  4.190
  1229         HC     77      LYS    HZ3   1229     0.330000     1.0080   ; qtot  4.520
  1230          C     77      LYS      C   1230     0.510000    12.0110   ; qtot  5.030
  1231          O     77      LYS      O   1231    -0.510000    15.9994   ; qtot  4.520
  1232        NH1     78      ARG      N   1232    -0.470000    14.0070   ; qtot  4.050
  1233          H     78      ARG     HN   1233     0.310000     1.0080   ; qtot  4.360
  1234        CT1     78      ARG     CA   1234     0.070000    12.0110   ; qtot  4.430
  1235        HB1     78      ARG     HA   1235     0.090000     1.0080   ; qtot  4.520
  1236        CT2     78      ARG     CB   1236    -0.180000    12.0110   ; qtot  4.340
  1237        HA2     78      ARG    HB1   1237     0.090000     1.0080   ; qtot  4.430
  1238        HA2     78      ARG    HB2   1238     0.090000     1.0080   ; qtot  4.520
  1239        CT2     78      ARG     CG   1239    -0.180000    12.0110   ; qtot  4.340
  1240        HA2     78      ARG    HG1   1240     0.090000     1.0080   ; qtot  4.430
  1241        HA2     78      ARG    HG2   1241     0.090000     1.0080   ; qtot  4.520
  1242        CT2     78      ARG     CD   1242     0.200000    12.0110   ; qtot  4.720
  1243        HA2     78      ARG    HD1   1243     0.090000     1.0080   ; qtot  4.810
  1244        HA2     78      ARG    HD2   1244     0.090000     1.0080   ; qtot  4.900
  1245        NC2     78      ARG     NE   1245    -0.700000    14.0070   ; qtot  4.200
  1246         HC     78      ARG     HE   1246     0.440000     1.0080   ; qtot  4.640
  1247          C     78      ARG     CZ   1247     0.640000    12.0110   ; qtot  5.280
  1248        NC2     78      ARG    NH1   1248    -0.800000    14.0070   ; qtot  4.480
  1249         HC     78      ARG   HH11   1249     0.460000     1.0080   ; qtot  4.940
  1250         HC     78      ARG   HH12   1250     0.460000     1.0080   ; qtot  5.400
  1251        NC2     78      ARG    NH2   1251    -0.800000    14.0070   ; qtot  4.600
  1252         HC     78      ARG   HH21   1252     0.460000     1.0080   ; qtot  5.060
  1253         HC     78      ARG   HH22   1253     0.460000     1.0080   ; qtot  5.520
  1254          C     78      ARG      C   1254     0.510000    12.0110   ; qtot  6.030
  1255          O     78      ARG      O   1255    -0.510000    15.9994   ; qtot  5.520
  1256        NH1     79      PHE      N   1256    -0.470000    14.0070   ; qtot  5.050
  1257          H     79      PHE     HN   1257     0.310000     1.0080   ; qtot  5.360
  1258        CT1     79      PHE     CA   1258     0.070000    12.0110   ; qtot  5.430
  1259        HB1     79      PHE     HA   1259     0.090000     1.0080   ; qtot  5.520
  1260        CT2     79      PHE     CB   1260    -0.180000    12.0110   ; qtot  5.340
  1261        HA2     79      PHE    HB1   1261     0.090000     1.0080   ; qtot  5.430
  1262        HA2     79      PHE    HB2   1262     0.090000     1.0080   ; qtot  5.520
  1263         CA     79      PHE     CG   1263     0.000000    12.0110   ; qtot  5.520
  1264         CA     79      PHE    CD1   1264    -0.115000    12.0110   ; qtot  5.405
  1265         HP     79      PHE    HD1   1265     0.115000     1.0080   ; qtot  5.520
  1266         CA     79      PHE    CE1   1266    -0.115000    12.0110   ; qtot  5.405
  1267         HP     79      PHE    HE1   1267     0.115000     1.0080   ; qtot  5.520
  1268         CA     79      PHE     CZ   1268    -0.115000    12.0110   ; qtot  5.405
  1269         HP     79      PHE     HZ   1269     0.115000     1.0080   ; qtot  5.520
  1270         CA     79      PHE    CD2   1270    -0.115000    12.0110   ; qtot  5.405
  1271         HP     79      PHE    HD2   1271     0.115000     1.0080   ; qtot  5.520
  1272         CA     79      PHE    CE2   1272    -0.115000    12.0110   ; qtot  5.405
  1273         HP     79      PHE    HE2   1273     0.115000     1.0080   ; qtot  5.520
  1274          C     79      PHE      C   1274     0.510000    12.0110   ; qtot  6.030
  1275          O     79      PHE      O   1275    -0.510000    15.9994   ; qtot  5.520
  1276        NH1     80      ASP      N   1276    -0.470000    14.0070   ; qtot  5.050
  1277          H     80      ASP     HN   1277     0.310000     1.0080   ; qtot  5.360
  1278        CT1     80      ASP     CA   1278     0.070000    12.0110   ; qtot  5.430
  1279        HB1     80      ASP     HA   1279     0.090000     1.0080   ; qtot  5.520
  1280       CT2A     80      ASP     CB   1280    -0.280000    12.0110   ; qtot  5.240
  1281        HA2     80      ASP    HB1   1281     0.090000     1.0080   ; qtot  5.330
  1282        HA2     80      ASP    HB2   1282     0.090000     1.0080   ; qtot  5.420
  1283         CC     80      ASP     CG   1283     0.620000    12.0110   ; qtot  6.040
  1284         OC     80      ASP    OD1   1284    -0.760000    15.9994   ; qtot  5.280
  1285         OC     80      ASP    OD2   1285    -0.760000    15.9994   ; qtot  4.520
  1286          C     80      ASP      C   1286     0.510000    12.0110   ; qtot  5.030
  1287          O     80      ASP      O   1287    -0.510000    15.9994   ; qtot  4.520
  1288        NH1     81      ASN      N   1288    -0.470000    14.0070   ; qtot  4.050
  1289          H     81      ASN     HN   1289     0.310000     1.0080   ; qtot  4.360
  1290        CT1     81      ASN     CA   1290     0.070000    12.0110   ; qtot  4.430
  1291        HB1     81      ASN     HA   1291     0.090000     1.0080   ; qtot  4.520
  1292        CT2     81      ASN     CB   1292    -0.180000    12.0110   ; qtot  4.340
  1293        HA2     81      ASN    HB1   1293     0.090000     1.0080   ; qtot  4.430
  1294        HA2     81      ASN    HB2   1294     0.090000     1.0080   ; qtot  4.520
  1295         CC     81      ASN     CG   1295     0.550000    12.0110   ; qtot  5.070
  1296          O     81      ASN    OD1   1296    -0.550000    15.9994   ; qtot  4.520
  1297        NH2     81      ASN    ND2   1297    -0.620000    14.0070   ; qtot  3.900
  1298          H     81      ASN   HD21   1298     0.320000     1.0080   ; qtot  4.220
  1299          H     81      ASN   HD22   1299     0.300000     1.0080   ; qtot  4.520
  1300          C     81      ASN      C   1300     0.510000    12.0110   ; qtot  5.030
  1301          O     81      ASN      O   1301    -0.510000    15.9994   ; qtot  4.520
  1302          N     82      PRO      N   1302    -0.290000    14.0070   ; qtot  4.230
  1303        CP3     82      PRO     CD   1303     0.000000    12.0110   ; qtot  4.230
  1304        HA2     82      PRO    HD1   1304     0.090000     1.0080   ; qtot  4.320
  1305        HA2     82      PRO    HD2   1305     0.090000     1.0080   ; qtot  4.410
  1306        CP1     82      PRO     CA   1306     0.020000    12.0110   ; qtot  4.430
  1307        HB1     82      PRO     HA   1307     0.090000     1.0080   ; qtot  4.520
  1308        CP2     82      PRO     CB   1308    -0.180000    12.0110   ; qtot  4.340
  1309        HA2     82      PRO    HB1   1309     0.090000     1.0080   ; qtot  4.430
  1310        HA2     82      PRO    HB2   1310     0.090000     1.0080   ; qtot  4.520
  1311        CP2     82      PRO     CG   1311    -0.180000    12.0110   ; qtot  4.340
  1312        HA2     82      PRO    HG1   1312     0.090000     1.0080   ; qtot  4.430
  1313        HA2     82      PRO    HG2   1313     0.090000     1.0080   ; qtot  4.520
  1314          C     82      PRO      C   1314     0.510000    12.0110   ; qtot  5.030
  1315          O     82      PRO      O   1315    -0.510000    15.9994   ; qtot  4.520
  1316        NH1     83      VAL      N   1316    -0.470000    14.0070   ; qtot  4.050
  1317          H     83      VAL     HN   1317     0.310000     1.0080   ; qtot  4.360
  1318        CT1     83      VAL     CA   1318     0.070000    12.0110   ; qtot  4.430
  1319        HB1     83      VAL     HA   1319     0.090000     1.0080   ; qtot  4.520
  1320        CT1     83      VAL     CB   1320    -0.090000    12.0110   ; qtot  4.430
  1321        HA1     83      VAL     HB   1321     0.090000     1.0080   ; qtot  4.520
  1322        CT3     83      VAL    CG1   1322    -0.270000    12.0110   ; qtot  4.250
  1323        HA3     83      VAL   HG11   1323     0.090000     1.0080   ; qtot  4.340
  1324        HA3     83      VAL   HG12   1324     0.090000     1.0080   ; qtot  4.430
  1325        HA3     83      VAL   HG13   1325     0.090000     1.0080   ; qtot  4.520
  1326        CT3     83      VAL    CG2   1326    -0.270000    12.0110   ; qtot  4.250
  1327        HA3     83      VAL   HG21   1327     0.090000     1.0080   ; qtot  4.340
  1328        HA3     83      VAL   HG22   1328     0.090000     1.0080   ; qtot  4.430
  1329        HA3     83      VAL   HG23   1329     0.090000     1.0080   ; qtot  4.520
  1330          C     83      VAL      C   1330     0.510000    12.0110   ; qtot  5.030
  1331          O     83      VAL      O   1331    -0.510000    15.9994   ; qtot  4.520
  1332        NH1     84      LEU      N   1332    -0.470000    14.0070   ; qtot  4.050
  1333          H     84      LEU     HN   1333     0.310000     1.0080   ; qtot  4.360
  1334        CT1     84      LEU     CA   1334     0.070000    12.0110   ; qtot  4.430
  1335        HB1     84      LEU     HA   1335     0.090000     1.0080   ; qtot  4.520
  1336        CT2     84      LEU     CB   1336    -0.180000    12.0110   ; qtot  4.340
  1337        HA2     84      LEU    HB1   1337     0.090000     1.0080   ; qtot  4.430
  1338        HA2     84      LEU    HB2   1338     0.090000     1.0080   ; qtot  4.520
  1339        CT1     84      LEU     CG   1339    -0.090000    12.0110   ; qtot  4.430
  1340        HA1     84      LEU     HG   1340     0.090000     1.0080   ; qtot  4.520
  1341        CT3     84      LEU    CD1   1341    -0.270000    12.0110   ; qtot  4.250
  1342        HA3     84      LEU   HD11   1342     0.090000     1.0080   ; qtot  4.340
  1343        HA3     84      LEU   HD12   1343     0.090000     1.0080   ; qtot  4.430
  1344        HA3     84      LEU   HD13   1344     0.090000     1.0080   ; qtot  4.520
  1345        CT3     84      LEU    CD2   1345    -0.270000    12.0110   ; qtot  4.250
  1346        HA3     84      LEU   HD21   1346     0.090000     1.0080   ; qtot  4.340
  1347        HA3     84      LEU   HD22   1347     0.090000     1.0080   ; qtot  4.430
  1348        HA3     84      LEU   HD23   1348     0.090000     1.0080   ; qtot  4.520
  1349          C     84      LEU      C   1349     0.510000    12.0110   ; qtot  5.030
  1350          O     84      LEU      O   1350    -0.510000    15.9994   ; qtot  4.520
  1351          N     85      PRO      N   1351    -0.290000    14.0070   ; qtot  4.230
  1352        CP3     85      PRO     CD   1352     0.000000    12.0110   ; qtot  4.230
  1353        HA2     85      PRO    HD1   1353     0.090000     1.0080   ; qtot  4.320
  1354        HA2     85      PRO    HD2   1354     0.090000     1.0080   ; qtot  4.410
  1355        CP1     85      PRO     CA   1355     0.020000    12.0110   ; qtot  4.430
  1356        HB1     85      PRO     HA   1356     0.090000     1.0080   ; qtot  4.520
  1357        CP2     85      PRO     CB   1357    -0.180000    12.0110   ; qtot  4.340
  1358        HA2     85      PRO    HB1   1358     0.090000     1.0080   ; qtot  4.430
  1359        HA2     85      PRO    HB2   1359     0.090000     1.0080   ; qtot  4.520
  1360        CP2     85      PRO     CG   1360    -0.180000    12.0110   ; qtot  4.340
  1361        HA2     85      PRO    HG1   1361     0.090000     1.0080   ; qtot  4.430
  1362        HA2     85      PRO    HG2   1362     0.090000     1.0080   ; qtot  4.520
  1363          C     85      PRO      C   1363     0.510000    12.0110   ; qtot  5.030
  1364          O     85      PRO      O   1364    -0.510000    15.9994   ; qtot  4.520
  1365        NH1     86      PHE      N   1365    -0.470000    14.0070   ; qtot  4.050
  1366          H     86      PHE     HN   1366     0.310000     1.0080   ; qtot  4.360
  1367        CT1     86      PHE     CA   1367     0.070000    12.0110   ; qtot  4.430
  1368        HB1     86      PHE     HA   1368     0.090000     1.0080   ; qtot  4.520
  1369        CT2     86      PHE     CB   1369    -0.180000    12.0110   ; qtot  4.340
  1370        HA2     86      PHE    HB1   1370     0.090000     1.0080   ; qtot  4.430
  1371        HA2     86      PHE    HB2   1371     0.090000     1.0080   ; qtot  4.520
  1372         CA     86      PHE     CG   1372     0.000000    12.0110   ; qtot  4.520
  1373         CA     86      PHE    CD1   1373    -0.115000    12.0110   ; qtot  4.405
  1374         HP     86      PHE    HD1   1374     0.115000     1.0080   ; qtot  4.520
  1375         CA     86      PHE    CE1   1375    -0.115000    12.0110   ; qtot  4.405
  1376         HP     86      PHE    HE1   1376     0.115000     1.0080   ; qtot  4.520
  1377         CA     86      PHE     CZ   1377    -0.115000    12.0110   ; qtot  4.405
  1378         HP     86      PHE     HZ   1378     0.115000     1.0080   ; qtot  4.520
  1379         CA     86      PHE    CD2   1379    -0.115000    12.0110   ; qtot  4.405
  1380         HP     86      PHE    HD2   1380     0.115000     1.0080   ; qtot  4.520
  1381         CA     86      PHE    CE2   1381    -0.115000    12.0110   ; qtot  4.405
  1382         HP     86      PHE    HE2   1382     0.115000     1.0080   ; qtot  4.520
  1383          C     86      PHE      C   1383     0.510000    12.0110   ; qtot  5.030
  1384          O     86      PHE      O   1384    -0.510000    15.9994   ; qtot  4.520
  1385        NH1     87      ASN      N   1385    -0.470000    14.0070   ; qtot  4.050
  1386          H     87      ASN     HN   1386     0.310000     1.0080   ; qtot  4.360
  1387        CT1     87      ASN     CA   1387     0.070000    12.0110   ; qtot  4.430
  1388        HB1     87      ASN     HA   1388     0.090000     1.0080   ; qtot  4.520
  1389        CT2     87      ASN     CB   1389    -0.180000    12.0110   ; qtot  4.340
  1390        HA2     87      ASN    HB1   1390     0.090000     1.0080   ; qtot  4.430
  1391        HA2     87      ASN    HB2   1391     0.090000     1.0080   ; qtot  4.520
  1392         CC     87      ASN     CG   1392     0.550000    12.0110   ; qtot  5.070
  1393          O     87      ASN    OD1   1393    -0.550000    15.9994   ; qtot  4.520
  1394        NH2     87      ASN    ND2   1394    -0.620000    14.0070   ; qtot  3.900
  1395          H     87      ASN   HD21   1395     0.320000     1.0080   ; qtot  4.220
  1396          H     87      ASN   HD22   1396     0.300000     1.0080   ; qtot  4.520
  1397          C     87      ASN      C   1397     0.510000    12.0110   ; qtot  5.030
  1398          O     87      ASN      O   1398    -0.510000    15.9994   ; qtot  4.520
  1399        NH1     88      ASP      N   1399    -0.470000    14.0070   ; qtot  4.050
  1400          H     88      ASP     HN   1400     0.310000     1.0080   ; qtot  4.360
  1401        CT1     88      ASP     CA   1401     0.070000    12.0110   ; qtot  4.430
  1402        HB1     88      ASP     HA   1402     0.090000     1.0080   ; qtot  4.520
  1403       CT2A     88      ASP     CB   1403    -0.280000    12.0110   ; qtot  4.240
  1404        HA2     88      ASP    HB1   1404     0.090000     1.0080   ; qtot  4.330
  1405        HA2     88      ASP    HB2   1405     0.090000     1.0080   ; qtot  4.420
  1406         CC     88      ASP     CG   1406     0.620000    12.0110   ; qtot  5.040
  1407         OC     88      ASP    OD1   1407    -0.760000    15.9994   ; qtot  4.280
  1408         OC     88      ASP    OD2   1408    -0.760000    15.9994   ; qtot  3.520
  1409          C     88      ASP      C   1409     0.510000    12.0110   ; qtot  4.030
  1410          O     88      ASP      O   1410    -0.510000    15.9994   ; qtot  3.520
  1411        NH1     89      GLY      N   1411    -0.470000    14.0070   ; qtot  3.050
  1412          H     89      GLY     HN   1412     0.310000     1.0080   ; qtot  3.360
  1413        CT2     89      GLY     CA   1413    -0.020000    12.0110   ; qtot  3.340
  1414        HB2     89      GLY    HA1   1414     0.090000     1.0080   ; qtot  3.430
  1415        HB2     89      GLY    HA2   1415     0.090000     1.0080   ; qtot  3.520
  1416          C     89      GLY      C   1416     0.510000    12.0110   ; qtot  4.030
  1417          O     89      GLY      O   1417    -0.510000    15.9994   ; qtot  3.520
  1418        NH1     90      VAL      N   1418    -0.470000    14.0070   ; qtot  3.050
  1419          H     90      VAL     HN   1419     0.310000     1.0080   ; qtot  3.360
  1420        CT1     90      VAL     CA   1420     0.070000    12.0110   ; qtot  3.430
  1421        HB1     90      VAL     HA   1421     0.090000     1.0080   ; qtot  3.520
  1422        CT1     90      VAL     CB   1422    -0.090000    12.0110   ; qtot  3.430
  1423        HA1     90      VAL     HB   1423     0.090000     1.0080   ; qtot  3.520
  1424        CT3     90      VAL    CG1   1424    -0.270000    12.0110   ; qtot  3.250
  1425        HA3     90      VAL   HG11   1425     0.090000     1.0080   ; qtot  3.340
  1426        HA3     90      VAL   HG12   1426     0.090000     1.0080   ; qtot  3.430
  1427        HA3     90      VAL   HG13   1427     0.090000     1.0080   ; qtot  3.520
  1428        CT3     90      VAL    CG2   1428    -0.270000    12.0110   ; qtot  3.250
  1429        HA3     90      VAL   HG21   1429     0.090000     1.0080   ; qtot  3.340
  1430        HA3     90      VAL   HG22   1430     0.090000     1.0080   ; qtot  3.430
  1431        HA3     90      VAL   HG23   1431     0.090000     1.0080   ; qtot  3.520
  1432          C     90      VAL      C   1432     0.510000    12.0110   ; qtot  4.030
  1433          O     90      VAL      O   1433    -0.510000    15.9994   ; qtot  3.520
  1434        NH1     91      TYR      N   1434    -0.470000    14.0070   ; qtot  3.050
  1435          H     91      TYR     HN   1435     0.310000     1.0080   ; qtot  3.360
  1436        CT1     91      TYR     CA   1436     0.070000    12.0110   ; qtot  3.430
  1437        HB1     91      TYR     HA   1437     0.090000     1.0080   ; qtot  3.520
  1438        CT2     91      TYR     CB   1438    -0.180000    12.0110   ; qtot  3.340
  1439        HA2     91      TYR    HB1   1439     0.090000     1.0080   ; qtot  3.430
  1440        HA2     91      TYR    HB2   1440     0.090000     1.0080   ; qtot  3.520
  1441         CA     91      TYR     CG   1441     0.000000    12.0110   ; qtot  3.520
  1442         CA     91      TYR    CD1   1442    -0.115000    12.0110   ; qtot  3.405
  1443         HP     91      TYR    HD1   1443     0.115000     1.0080   ; qtot  3.520
  1444         CA     91      TYR    CE1   1444    -0.115000    12.0110   ; qtot  3.405
  1445         HP     91      TYR    HE1   1445     0.115000     1.0080   ; qtot  3.520
  1446         CA     91      TYR     CZ   1446     0.110000    12.0110   ; qtot  3.630
  1447        OH1     91      TYR     OH   1447    -0.540000    15.9994   ; qtot  3.090
  1448          H     91      TYR     HH   1448     0.430000     1.0080   ; qtot  3.520
  1449         CA     91      TYR    CD2   1449    -0.115000    12.0110   ; qtot  3.405
  1450         HP     91      TYR    HD2   1450     0.115000     1.0080   ; qtot  3.520
  1451         CA     91      TYR    CE2   1451    -0.115000    12.0110   ; qtot  3.405
  1452         HP     91      TYR    HE2   1452     0.115000     1.0080   ; qtot  3.520
  1453          C     91      TYR      C   1453     0.510000    12.0110   ; qtot  4.030
  1454          O     91      TYR      O   1454    -0.510000    15.9994   ; qtot  3.520
  1455        NH1     92      PHE      N   1455    -0.470000    14.0070   ; qtot  3.050
  1456          H     92      PHE     HN   1456     0.310000     1.0080   ; qtot  3.360
  1457        CT1     92      PHE     CA   1457     0.070000    12.0110   ; qtot  3.430
  1458        HB1     92      PHE     HA   1458     0.090000     1.0080   ; qtot  3.520
  1459        CT2     92      PHE     CB   1459    -0.180000    12.0110   ; qtot  3.340
  1460        HA2     92      PHE    HB1   1460     0.090000     1.0080   ; qtot  3.430
  1461        HA2     92      PHE    HB2   1461     0.090000     1.0080   ; qtot  3.520
  1462         CA     92      PHE     CG   1462     0.000000    12.0110   ; qtot  3.520
  1463         CA     92      PHE    CD1   1463    -0.115000    12.0110   ; qtot  3.405
  1464         HP     92      PHE    HD1   1464     0.115000     1.0080   ; qtot  3.520
  1465         CA     92      PHE    CE1   1465    -0.115000    12.0110   ; qtot  3.405
  1466         HP     92      PHE    HE1   1466     0.115000     1.0080   ; qtot  3.520
  1467         CA     92      PHE     CZ   1467    -0.115000    12.0110   ; qtot  3.405
  1468         HP     92      PHE     HZ   1468     0.115000     1.0080   ; qtot  3.520
  1469         CA     92      PHE    CD2   1469    -0.115000    12.0110   ; qtot  3.405
  1470         HP     92      PHE    HD2   1470     0.115000     1.0080   ; qtot  3.520
  1471         CA     92      PHE    CE2   1471    -0.115000    12.0110   ; qtot  3.405
  1472         HP     92      PHE    HE2   1472     0.115000     1.0080   ; qtot  3.520
  1473          C     92      PHE      C   1473     0.510000    12.0110   ; qtot  4.030
  1474          O     92      PHE      O   1474    -0.510000    15.9994   ; qtot  3.520
  1475        NH1     93      ALA      N   1475    -0.470000    14.0070   ; qtot  3.050
  1476          H     93      ALA     HN   1476     0.310000     1.0080   ; qtot  3.360
  1477        CT1     93      ALA     CA   1477     0.070000    12.0110   ; qtot  3.430
  1478        HB1     93      ALA     HA   1478     0.090000     1.0080   ; qtot  3.520
  1479        CT3     93      ALA     CB   1479    -0.270000    12.0110   ; qtot  3.250
  1480        HA3     93      ALA    HB1   1480     0.090000     1.0080   ; qtot  3.340
  1481        HA3     93      ALA    HB2   1481     0.090000     1.0080   ; qtot  3.430
  1482        HA3     93      ALA    HB3   1482     0.090000     1.0080   ; qtot  3.520
  1483          C     93      ALA      C   1483     0.510000    12.0110   ; qtot  4.030
  1484          O     93      ALA      O   1484    -0.510000    15.9994   ; qtot  3.520
  1485        NH1     94      SER      N   1485    -0.470000    14.0070   ; qtot  3.050
  1486          H     94      SER     HN   1486     0.310000     1.0080   ; qtot  3.360
  1487        CT1     94      SER     CA   1487     0.070000    12.0110   ; qtot  3.430
  1488        HB1     94      SER     HA   1488     0.090000     1.0080   ; qtot  3.520
  1489        CT2     94      SER     CB   1489     0.050000    12.0110   ; qtot  3.570
  1490        HA2     94      SER    HB1   1490     0.090000     1.0080   ; qtot  3.660
  1491        HA2     94      SER    HB2   1491     0.090000     1.0080   ; qtot  3.750
  1492        OH1     94      SER     OG   1492    -0.660000    15.9994   ; qtot  3.090
  1493          H     94      SER    HG1   1493     0.430000     1.0080   ; qtot  3.520
  1494          C     94      SER      C   1494     0.510000    12.0110   ; qtot  4.030
  1495          O     94      SER      O   1495    -0.510000    15.9994   ; qtot  3.520
  1496        NH1     95      THR      N   1496    -0.470000    14.0070   ; qtot  3.050
  1497          H     95      THR     HN   1497     0.310000     1.0080   ; qtot  3.360
  1498        CT1     95      THR     CA   1498     0.070000    12.0110   ; qtot  3.430
  1499        HB1     95      THR     HA   1499     0.090000     1.0080   ; qtot  3.520
  1500        CT1     95      THR     CB   1500     0.140000    12.0110   ; qtot  3.660
  1501        HA1     95      THR     HB   1501     0.090000     1.0080   ; qtot  3.750
  1502        OH1     95      THR    OG1   1502    -0.660000    15.9994   ; qtot  3.090
  1503          H     95      THR    HG1   1503     0.430000     1.0080   ; qtot  3.520
  1504        CT3     95      THR    CG2   1504    -0.270000    12.0110   ; qtot  3.250
  1505        HA3     95      THR   HG21   1505     0.090000     1.0080   ; qtot  3.340
  1506        HA3     95      THR   HG22   1506     0.090000     1.0080   ; qtot  3.430
  1507        HA3     95      THR   HG23   1507     0.090000     1.0080   ; qtot  3.520
  1508          C     95      THR      C   1508     0.510000    12.0110   ; qtot  4.030
  1509          O     95      THR      O   1509    -0.510000    15.9994   ; qtot  3.520
  1510        NH1     96      GLU      N   1510    -0.470000    14.0070   ; qtot  3.050
  1511          H     96      GLU     HN   1511     0.310000     1.0080   ; qtot  3.360
  1512        CT1     96      GLU     CA   1512     0.070000    12.0110   ; qtot  3.430
  1513        HB1     96      GLU     HA   1513     0.090000     1.0080   ; qtot  3.520
  1514       CT2A     96      GLU     CB   1514    -0.180000    12.0110   ; qtot  3.340
  1515        HA2     96      GLU    HB1   1515     0.090000     1.0080   ; qtot  3.430
  1516        HA2     96      GLU    HB2   1516     0.090000     1.0080   ; qtot  3.520
  1517        CT2     96      GLU     CG   1517    -0.280000    12.0110   ; qtot  3.240
  1518        HA2     96      GLU    HG1   1518     0.090000     1.0080   ; qtot  3.330
  1519        HA2     96      GLU    HG2   1519     0.090000     1.0080   ; qtot  3.420
  1520         CC     96      GLU     CD   1520     0.620000    12.0110   ; qtot  4.040
  1521         OC     96      GLU    OE1   1521    -0.760000    15.9994   ; qtot  3.280
  1522         OC     96      GLU    OE2   1522    -0.760000    15.9994   ; qtot  2.520
  1523          C     96      GLU      C   1523     0.510000    12.0110   ; qtot  3.030
  1524          O     96      GLU      O   1524    -0.510000    15.9994   ; qtot  2.520
  1525        NH1     97      LYS      N   1525    -0.470000    14.0070   ; qtot  2.050
  1526          H     97      LYS     HN   1526     0.310000     1.0080   ; qtot  2.360
  1527        CT1     97      LYS     CA   1527     0.070000    12.0110   ; qtot  2.430
  1528        HB1     97      LYS     HA   1528     0.090000     1.0080   ; qtot  2.520
  1529        CT2     97      LYS     CB   1529    -0.180000    12.0110   ; qtot  2.340
  1530        HA2     97      LYS    HB1   1530     0.090000     1.0080   ; qtot  2.430
  1531        HA2     97      LYS    HB2   1531     0.090000     1.0080   ; qtot  2.520
  1532        CT2     97      LYS     CG   1532    -0.180000    12.0110   ; qtot  2.340
  1533        HA2     97      LYS    HG1   1533     0.090000     1.0080   ; qtot  2.430
  1534        HA2     97      LYS    HG2   1534     0.090000     1.0080   ; qtot  2.520
  1535        CT2     97      LYS     CD   1535    -0.180000    12.0110   ; qtot  2.340
  1536        HA2     97      LYS    HD1   1536     0.090000     1.0080   ; qtot  2.430
  1537        HA2     97      LYS    HD2   1537     0.090000     1.0080   ; qtot  2.520
  1538        CT2     97      LYS     CE   1538     0.210000    12.0110   ; qtot  2.730
  1539        HA2     97      LYS    HE1   1539     0.050000     1.0080   ; qtot  2.780
  1540        HA2     97      LYS    HE2   1540     0.050000     1.0080   ; qtot  2.830
  1541        NH3     97      LYS     NZ   1541    -0.300000    14.0070   ; qtot  2.530
  1542         HC     97      LYS    HZ1   1542     0.330000     1.0080   ; qtot  2.860
  1543         HC     97      LYS    HZ2   1543     0.330000     1.0080   ; qtot  3.190
  1544         HC     97      LYS    HZ3   1544     0.330000     1.0080   ; qtot  3.520
  1545          C     97      LYS      C   1545     0.510000    12.0110   ; qtot  4.030
  1546          O     97      LYS      O   1546    -0.510000    15.9994   ; qtot  3.520
  1547        NH1     98      SER      N   1547    -0.470000    14.0070   ; qtot  3.050
  1548          H     98      SER     HN   1548     0.310000     1.0080   ; qtot  3.360
  1549        CT1     98      SER     CA   1549     0.070000    12.0110   ; qtot  3.430
  1550        HB1     98      SER     HA   1550     0.090000     1.0080   ; qtot  3.520
  1551        CT2     98      SER     CB   1551     0.050000    12.0110   ; qtot  3.570
  1552        HA2     98      SER    HB1   1552     0.090000     1.0080   ; qtot  3.660
  1553        HA2     98      SER    HB2   1553     0.090000     1.0080   ; qtot  3.750
  1554        OH1     98      SER     OG   1554    -0.660000    15.9994   ; qtot  3.090
  1555          H     98      SER    HG1   1555     0.430000     1.0080   ; qtot  3.520
  1556          C     98      SER      C   1556     0.510000    12.0110   ; qtot  4.030
  1557          O     98      SER      O   1557    -0.510000    15.9994   ; qtot  3.520
  1558        NH1     99      ASN      N   1558    -0.470000    14.0070   ; qtot  3.050
  1559          H     99      ASN     HN   1559     0.310000     1.0080   ; qtot  3.360
  1560        CT1     99      ASN     CA   1560     0.070000    12.0110   ; qtot  3.430
  1561        HB1     99      ASN     HA   1561     0.090000     1.0080   ; qtot  3.520
  1562        CT2     99      ASN     CB   1562    -0.180000    12.0110   ; qtot  3.340
  1563        HA2     99      ASN    HB1   1563     0.090000     1.0080   ; qtot  3.430
  1564        HA2     99      ASN    HB2   1564     0.090000     1.0080   ; qtot  3.520
  1565         CC     99      ASN     CG   1565     0.550000    12.0110   ; qtot  4.070
  1566          O     99      ASN    OD1   1566    -0.550000    15.9994   ; qtot  3.520
  1567        NH2     99      ASN    ND2   1567    -0.620000    14.0070   ; qtot  2.900
  1568          H     99      ASN   HD21   1568     0.320000     1.0080   ; qtot  3.220
  1569          H     99      ASN   HD22   1569     0.300000     1.0080   ; qtot  3.520
  1570          C     99      ASN      C   1570     0.510000    12.0110   ; qtot  4.030
  1571          O     99      ASN      O   1571    -0.510000    15.9994   ; qtot  3.520
  1572        NH1    100      ILE      N   1572    -0.470000    14.0070   ; qtot  3.050
  1573          H    100      ILE     HN   1573     0.310000     1.0080   ; qtot  3.360
  1574        CT1    100      ILE     CA   1574     0.070000    12.0110   ; qtot  3.430
  1575        HB1    100      ILE     HA   1575     0.090000     1.0080   ; qtot  3.520
  1576        CT1    100      ILE     CB   1576    -0.090000    12.0110   ; qtot  3.430
  1577        HA1    100      ILE     HB   1577     0.090000     1.0080   ; qtot  3.520
  1578        CT3    100      ILE    CG2   1578    -0.270000    12.0110   ; qtot  3.250
  1579        HA3    100      ILE   HG21   1579     0.090000     1.0080   ; qtot  3.340
  1580        HA3    100      ILE   HG22   1580     0.090000     1.0080   ; qtot  3.430
  1581        HA3    100      ILE   HG23   1581     0.090000     1.0080   ; qtot  3.520
  1582        CT2    100      ILE    CG1   1582    -0.180000    12.0110   ; qtot  3.340
  1583        HA2    100      ILE   HG11   1583     0.090000     1.0080   ; qtot  3.430
  1584        HA2    100      ILE   HG12   1584     0.090000     1.0080   ; qtot  3.520
  1585        CT3    100      ILE     CD   1585    -0.270000    12.0110   ; qtot  3.250
  1586        HA3    100      ILE    HD1   1586     0.090000     1.0080   ; qtot  3.340
  1587        HA3    100      ILE    HD2   1587     0.090000     1.0080   ; qtot  3.430
  1588        HA3    100      ILE    HD3   1588     0.090000     1.0080   ; qtot  3.520
  1589          C    100      ILE      C   1589     0.510000    12.0110   ; qtot  4.030
  1590          O    100      ILE      O   1590    -0.510000    15.9994   ; qtot  3.520
  1591        NH1    101      ILE      N   1591    -0.470000    14.0070   ; qtot  3.050
  1592          H    101      ILE     HN   1592     0.310000     1.0080   ; qtot  3.360
  1593        CT1    101      ILE     CA   1593     0.070000    12.0110   ; qtot  3.430
  1594        HB1    101      ILE     HA   1594     0.090000     1.0080   ; qtot  3.520
  1595        CT1    101      ILE     CB   1595    -0.090000    12.0110   ; qtot  3.430
  1596        HA1    101      ILE     HB   1596     0.090000     1.0080   ; qtot  3.520
  1597        CT3    101      ILE    CG2   1597    -0.270000    12.0110   ; qtot  3.250
  1598        HA3    101      ILE   HG21   1598     0.090000     1.0080   ; qtot  3.340
  1599        HA3    101      ILE   HG22   1599     0.090000     1.0080   ; qtot  3.430
  1600        HA3    101      ILE   HG23   1600     0.090000     1.0080   ; qtot  3.520
  1601        CT2    101      ILE    CG1   1601    -0.180000    12.0110   ; qtot  3.340
  1602        HA2    101      ILE   HG11   1602     0.090000     1.0080   ; qtot  3.430
  1603        HA2    101      ILE   HG12   1603     0.090000     1.0080   ; qtot  3.520
  1604        CT3    101      ILE     CD   1604    -0.270000    12.0110   ; qtot  3.250
  1605        HA3    101      ILE    HD1   1605     0.090000     1.0080   ; qtot  3.340
  1606        HA3    101      ILE    HD2   1606     0.090000     1.0080   ; qtot  3.430
  1607        HA3    101      ILE    HD3   1607     0.090000     1.0080   ; qtot  3.520
  1608          C    101      ILE      C   1608     0.510000    12.0110   ; qtot  4.030
  1609          O    101      ILE      O   1609    -0.510000    15.9994   ; qtot  3.520
  1610        NH1    102      ARG      N   1610    -0.470000    14.0070   ; qtot  3.050
  1611          H    102      ARG     HN   1611     0.310000     1.0080   ; qtot  3.360
  1612        CT1    102      ARG     CA   1612     0.070000    12.0110   ; qtot  3.430
  1613        HB1    102      ARG     HA   1613     0.090000     1.0080   ; qtot  3.520
  1614        CT2    102      ARG     CB   1614    -0.180000    12.0110   ; qtot  3.340
  1615        HA2    102      ARG    HB1   1615     0.090000     1.0080   ; qtot  3.430
  1616        HA2    102      ARG    HB2   1616     0.090000     1.0080   ; qtot  3.520
  1617        CT2    102      ARG     CG   1617    -0.180000    12.0110   ; qtot  3.340
  1618        HA2    102      ARG    HG1   1618     0.090000     1.0080   ; qtot  3.430
  1619        HA2    102      ARG    HG2   1619     0.090000     1.0080   ; qtot  3.520
  1620        CT2    102      ARG     CD   1620     0.200000    12.0110   ; qtot  3.720
  1621        HA2    102      ARG    HD1   1621     0.090000     1.0080   ; qtot  3.810
  1622        HA2    102      ARG    HD2   1622     0.090000     1.0080   ; qtot  3.900
  1623        NC2    102      ARG     NE   1623    -0.700000    14.0070   ; qtot  3.200
  1624         HC    102      ARG     HE   1624     0.440000     1.0080   ; qtot  3.640
  1625          C    102      ARG     CZ   1625     0.640000    12.0110   ; qtot  4.280
  1626        NC2    102      ARG    NH1   1626    -0.800000    14.0070   ; qtot  3.480
  1627         HC    102      ARG   HH11   1627     0.460000     1.0080   ; qtot  3.940
  1628         HC    102      ARG   HH12   1628     0.460000     1.0080   ; qtot  4.400
  1629        NC2    102      ARG    NH2   1629    -0.800000    14.0070   ; qtot  3.600
  1630         HC    102      ARG   HH21   1630     0.460000     1.0080   ; qtot  4.060
  1631         HC    102      ARG   HH22   1631     0.460000     1.0080   ; qtot  4.520
  1632          C    102      ARG      C   1632     0.510000    12.0110   ; qtot  5.030
  1633          O    102      ARG      O   1633    -0.510000    15.9994   ; qtot  4.520
  1634        NH1    103      GLY      N   1634    -0.470000    14.0070   ; qtot  4.050
  1635          H    103      GLY     HN   1635     0.310000     1.0080   ; qtot  4.360
  1636        CT2    103      GLY     CA   1636    -0.020000    12.0110   ; qtot  4.340
  1637        HB2    103      GLY    HA1   1637     0.090000     1.0080   ; qtot  4.430
  1638        HB2    103      GLY    HA2   1638     0.090000     1.0080   ; qtot  4.520
  1639          C    103      GLY      C   1639     0.510000    12.0110   ; qtot  5.030
  1640          O    103      GLY      O   1640    -0.510000    15.9994   ; qtot  4.520
  1641        NH1    104      TRP      N   1641    -0.470000    14.0070   ; qtot  4.050
  1642          H    104      TRP     HN   1642     0.310000     1.0080   ; qtot  4.360
  1643        CT1    104      TRP     CA   1643     0.070000    12.0110   ; qtot  4.430
  1644        HB1    104      TRP     HA   1644     0.090000     1.0080   ; qtot  4.520
  1645        CT2    104      TRP     CB   1645    -0.180000    12.0110   ; qtot  4.340
  1646        HA2    104      TRP    HB1   1646     0.090000     1.0080   ; qtot  4.430
  1647        HA2    104      TRP    HB2   1647     0.090000     1.0080   ; qtot  4.520
  1648         CY    104      TRP     CG   1648    -0.030000    12.0110   ; qtot  4.490
  1649         CA    104      TRP    CD1   1649    -0.150000    12.0110   ; qtot  4.340
  1650         HP    104      TRP    HD1   1650     0.220000     1.0080   ; qtot  4.560
  1651         NY    104      TRP    NE1   1651    -0.510000    14.0070   ; qtot  4.050
  1652          H    104      TRP    HE1   1652     0.370000     1.0080   ; qtot  4.420
  1653        CPT    104      TRP    CE2   1653     0.240000    12.0110   ; qtot  4.660
  1654        CPT    104      TRP    CD2   1654     0.110000    12.0110   ; qtot  4.770
  1655        CAI    104      TRP    CE3   1655    -0.250000    12.0110   ; qtot  4.520
  1656         HP    104      TRP    HE3   1656     0.170000     1.0080   ; qtot  4.690
  1657         CA    104      TRP    CZ3   1657    -0.200000    12.0110   ; qtot  4.490
  1658         HP    104      TRP    HZ3   1658     0.140000     1.0080   ; qtot  4.630
  1659        CAI    104      TRP    CZ2   1659    -0.270000    12.0110   ; qtot  4.360
  1660         HP    104      TRP    HZ2   1660     0.160000     1.0080   ; qtot  4.520
  1661         CA    104      TRP    CH2   1661    -0.140000    12.0110   ; qtot  4.380
  1662         HP    104      TRP    HH2   1662     0.140000     1.0080   ; qtot  4.520
  1663          C    104      TRP      C   1663     0.510000    12.0110   ; qtot  5.030
  1664          O    104      TRP      O   1664    -0.510000    15.9994   ; qtot  4.520
  1665        NH1    105      ILE      N   1665    -0.470000    14.0070   ; qtot  4.050
  1666          H    105      ILE     HN   1666     0.310000     1.0080   ; qtot  4.360
  1667        CT1    105      ILE     CA   1667     0.070000    12.0110   ; qtot  4.430
  1668        HB1    105      ILE     HA   1668     0.090000     1.0080   ; qtot  4.520
  1669        CT1    105      ILE     CB   1669    -0.090000    12.0110   ; qtot  4.430
  1670        HA1    105      ILE     HB   1670     0.090000     1.0080   ; qtot  4.520
  1671        CT3    105      ILE    CG2   1671    -0.270000    12.0110   ; qtot  4.250
  1672        HA3    105      ILE   HG21   1672     0.090000     1.0080   ; qtot  4.340
  1673        HA3    105      ILE   HG22   1673     0.090000     1.0080   ; qtot  4.430
  1674        HA3    105      ILE   HG23   1674     0.090000     1.0080   ; qtot  4.520
  1675        CT2    105      ILE    CG1   1675    -0.180000    12.0110   ; qtot  4.340
  1676        HA2    105      ILE   HG11   1676     0.090000     1.0080   ; qtot  4.430
  1677        HA2    105      ILE   HG12   1677     0.090000     1.0080   ; qtot  4.520
  1678        CT3    105      ILE     CD   1678    -0.270000    12.0110   ; qtot  4.250
  1679        HA3    105      ILE    HD1   1679     0.090000     1.0080   ; qtot  4.340
  1680        HA3    105      ILE    HD2   1680     0.090000     1.0080   ; qtot  4.430
  1681        HA3    105      ILE    HD3   1681     0.090000     1.0080   ; qtot  4.520
  1682          C    105      ILE      C   1682     0.510000    12.0110   ; qtot  5.030
  1683          O    105      ILE      O   1683    -0.510000    15.9994   ; qtot  4.520
  1684        NH1    106      PHE      N   1684    -0.470000    14.0070   ; qtot  4.050
  1685          H    106      PHE     HN   1685     0.310000     1.0080   ; qtot  4.360
  1686        CT1    106      PHE     CA   1686     0.070000    12.0110   ; qtot  4.430
  1687        HB1    106      PHE     HA   1687     0.090000     1.0080   ; qtot  4.520
  1688        CT2    106      PHE     CB   1688    -0.180000    12.0110   ; qtot  4.340
  1689        HA2    106      PHE    HB1   1689     0.090000     1.0080   ; qtot  4.430
  1690        HA2    106      PHE    HB2   1690     0.090000     1.0080   ; qtot  4.520
  1691         CA    106      PHE     CG   1691     0.000000    12.0110   ; qtot  4.520
  1692         CA    106      PHE    CD1   1692    -0.115000    12.0110   ; qtot  4.405
  1693         HP    106      PHE    HD1   1693     0.115000     1.0080   ; qtot  4.520
  1694         CA    106      PHE    CE1   1694    -0.115000    12.0110   ; qtot  4.405
  1695         HP    106      PHE    HE1   1695     0.115000     1.0080   ; qtot  4.520
  1696         CA    106      PHE     CZ   1696    -0.115000    12.0110   ; qtot  4.405
  1697         HP    106      PHE     HZ   1697     0.115000     1.0080   ; qtot  4.520
  1698         CA    106      PHE    CD2   1698    -0.115000    12.0110   ; qtot  4.405
  1699         HP    106      PHE    HD2   1699     0.115000     1.0080   ; qtot  4.520
  1700         CA    106      PHE    CE2   1700    -0.115000    12.0110   ; qtot  4.405
  1701         HP    106      PHE    HE2   1701     0.115000     1.0080   ; qtot  4.520
  1702          C    106      PHE      C   1702     0.510000    12.0110   ; qtot  5.030
  1703          O    106      PHE      O   1703    -0.510000    15.9994   ; qtot  4.520
  1704        NH1    107      GLY      N   1704    -0.470000    14.0070   ; qtot  4.050
  1705          H    107      GLY     HN   1705     0.310000     1.0080   ; qtot  4.360
  1706        CT2    107      GLY     CA   1706    -0.020000    12.0110   ; qtot  4.340
  1707        HB2    107      GLY    HA1   1707     0.090000     1.0080   ; qtot  4.430
  1708        HB2    107      GLY    HA2   1708     0.090000     1.0080   ; qtot  4.520
  1709          C    107      GLY      C   1709     0.510000    12.0110   ; qtot  5.030
  1710          O    107      GLY      O   1710    -0.510000    15.9994   ; qtot  4.520
  1711        NH1    108      THR      N   1711    -0.470000    14.0070   ; qtot  4.050
  1712          H    108      THR     HN   1712     0.310000     1.0080   ; qtot  4.360
  1713        CT1    108      THR     CA   1713     0.070000    12.0110   ; qtot  4.430
  1714        HB1    108      THR     HA   1714     0.090000     1.0080   ; qtot  4.520
  1715        CT1    108      THR     CB   1715     0.140000    12.0110   ; qtot  4.660
  1716        HA1    108      THR     HB   1716     0.090000     1.0080   ; qtot  4.750
  1717        OH1    108      THR    OG1   1717    -0.660000    15.9994   ; qtot  4.090
  1718          H    108      THR    HG1   1718     0.430000     1.0080   ; qtot  4.520
  1719        CT3    108      THR    CG2   1719    -0.270000    12.0110   ; qtot  4.250
  1720        HA3    108      THR   HG21   1720     0.090000     1.0080   ; qtot  4.340
  1721        HA3    108      THR   HG22   1721     0.090000     1.0080   ; qtot  4.430
  1722        HA3    108      THR   HG23   1722     0.090000     1.0080   ; qtot  4.520
  1723          C    108      THR      C   1723     0.510000    12.0110   ; qtot  5.030
  1724          O    108      THR      O   1724    -0.510000    15.9994   ; qtot  4.520
  1725        NH1    109      THR      N   1725    -0.470000    14.0070   ; qtot  4.050
  1726          H    109      THR     HN   1726     0.310000     1.0080   ; qtot  4.360
  1727        CT1    109      THR     CA   1727     0.070000    12.0110   ; qtot  4.430
  1728        HB1    109      THR     HA   1728     0.090000     1.0080   ; qtot  4.520
  1729        CT1    109      THR     CB   1729     0.140000    12.0110   ; qtot  4.660
  1730        HA1    109      THR     HB   1730     0.090000     1.0080   ; qtot  4.750
  1731        OH1    109      THR    OG1   1731    -0.660000    15.9994   ; qtot  4.090
  1732          H    109      THR    HG1   1732     0.430000     1.0080   ; qtot  4.520
  1733        CT3    109      THR    CG2   1733    -0.270000    12.0110   ; qtot  4.250
  1734        HA3    109      THR   HG21   1734     0.090000     1.0080   ; qtot  4.340
  1735        HA3    109      THR   HG22   1735     0.090000     1.0080   ; qtot  4.430
  1736        HA3    109      THR   HG23   1736     0.090000     1.0080   ; qtot  4.520
  1737          C    109      THR      C   1737     0.510000    12.0110   ; qtot  5.030
  1738          O    109      THR      O   1738    -0.510000    15.9994   ; qtot  4.520
  1739        NH1    110      LEU      N   1739    -0.470000    14.0070   ; qtot  4.050
  1740          H    110      LEU     HN   1740     0.310000     1.0080   ; qtot  4.360
  1741        CT1    110      LEU     CA   1741     0.070000    12.0110   ; qtot  4.430
  1742        HB1    110      LEU     HA   1742     0.090000     1.0080   ; qtot  4.520
  1743        CT2    110      LEU     CB   1743    -0.180000    12.0110   ; qtot  4.340
  1744        HA2    110      LEU    HB1   1744     0.090000     1.0080   ; qtot  4.430
  1745        HA2    110      LEU    HB2   1745     0.090000     1.0080   ; qtot  4.520
  1746        CT1    110      LEU     CG   1746    -0.090000    12.0110   ; qtot  4.430
  1747        HA1    110      LEU     HG   1747     0.090000     1.0080   ; qtot  4.520
  1748        CT3    110      LEU    CD1   1748    -0.270000    12.0110   ; qtot  4.250
  1749        HA3    110      LEU   HD11   1749     0.090000     1.0080   ; qtot  4.340
  1750        HA3    110      LEU   HD12   1750     0.090000     1.0080   ; qtot  4.430
  1751        HA3    110      LEU   HD13   1751     0.090000     1.0080   ; qtot  4.520
  1752        CT3    110      LEU    CD2   1752    -0.270000    12.0110   ; qtot  4.250
  1753        HA3    110      LEU   HD21   1753     0.090000     1.0080   ; qtot  4.340
  1754        HA3    110      LEU   HD22   1754     0.090000     1.0080   ; qtot  4.430
  1755        HA3    110      LEU   HD23   1755     0.090000     1.0080   ; qtot  4.520
  1756          C    110      LEU      C   1756     0.510000    12.0110   ; qtot  5.030
  1757          O    110      LEU      O   1757    -0.510000    15.9994   ; qtot  4.520
  1758        NH1    111      ASP      N   1758    -0.470000    14.0070   ; qtot  4.050
  1759          H    111      ASP     HN   1759     0.310000     1.0080   ; qtot  4.360
  1760        CT1    111      ASP     CA   1760     0.070000    12.0110   ; qtot  4.430
  1761        HB1    111      ASP     HA   1761     0.090000     1.0080   ; qtot  4.520
  1762       CT2A    111      ASP     CB   1762    -0.280000    12.0110   ; qtot  4.240
  1763        HA2    111      ASP    HB1   1763     0.090000     1.0080   ; qtot  4.330
  1764        HA2    111      ASP    HB2   1764     0.090000     1.0080   ; qtot  4.420
  1765         CC    111      ASP     CG   1765     0.620000    12.0110   ; qtot  5.040
  1766         OC    111      ASP    OD1   1766    -0.760000    15.9994   ; qtot  4.280
  1767         OC    111      ASP    OD2   1767    -0.760000    15.9994   ; qtot  3.520
  1768          C    111      ASP      C   1768     0.510000    12.0110   ; qtot  4.030
  1769          O    111      ASP      O   1769    -0.510000    15.9994   ; qtot  3.520
  1770        NH1    112      SER      N   1770    -0.470000    14.0070   ; qtot  3.050
  1771          H    112      SER     HN   1771     0.310000     1.0080   ; qtot  3.360
  1772        CT1    112      SER     CA   1772     0.070000    12.0110   ; qtot  3.430
  1773        HB1    112      SER     HA   1773     0.090000     1.0080   ; qtot  3.520
  1774        CT2    112      SER     CB   1774     0.050000    12.0110   ; qtot  3.570
  1775        HA2    112      SER    HB1   1775     0.090000     1.0080   ; qtot  3.660
  1776        HA2    112      SER    HB2   1776     0.090000     1.0080   ; qtot  3.750
  1777        OH1    112      SER     OG   1777    -0.660000    15.9994   ; qtot  3.090
  1778          H    112      SER    HG1   1778     0.430000     1.0080   ; qtot  3.520
  1779          C    112      SER      C   1779     0.510000    12.0110   ; qtot  4.030
  1780          O    112      SER      O   1780    -0.510000    15.9994   ; qtot  3.520
  1781        NH1    113      LYS      N   1781    -0.470000    14.0070   ; qtot  3.050
  1782          H    113      LYS     HN   1782     0.310000     1.0080   ; qtot  3.360
  1783        CT1    113      LYS     CA   1783     0.070000    12.0110   ; qtot  3.430
  1784        HB1    113      LYS     HA   1784     0.090000     1.0080   ; qtot  3.520
  1785        CT2    113      LYS     CB   1785    -0.180000    12.0110   ; qtot  3.340
  1786        HA2    113      LYS    HB1   1786     0.090000     1.0080   ; qtot  3.430
  1787        HA2    113      LYS    HB2   1787     0.090000     1.0080   ; qtot  3.520
  1788        CT2    113      LYS     CG   1788    -0.180000    12.0110   ; qtot  3.340
  1789        HA2    113      LYS    HG1   1789     0.090000     1.0080   ; qtot  3.430
  1790        HA2    113      LYS    HG2   1790     0.090000     1.0080   ; qtot  3.520
  1791        CT2    113      LYS     CD   1791    -0.180000    12.0110   ; qtot  3.340
  1792        HA2    113      LYS    HD1   1792     0.090000     1.0080   ; qtot  3.430
  1793        HA2    113      LYS    HD2   1793     0.090000     1.0080   ; qtot  3.520
  1794        CT2    113      LYS     CE   1794     0.210000    12.0110   ; qtot  3.730
  1795        HA2    113      LYS    HE1   1795     0.050000     1.0080   ; qtot  3.780
  1796        HA2    113      LYS    HE2   1796     0.050000     1.0080   ; qtot  3.830
  1797        NH3    113      LYS     NZ   1797    -0.300000    14.0070   ; qtot  3.530
  1798         HC    113      LYS    HZ1   1798     0.330000     1.0080   ; qtot  3.860
  1799         HC    113      LYS    HZ2   1799     0.330000     1.0080   ; qtot  4.190
  1800         HC    113      LYS    HZ3   1800     0.330000     1.0080   ; qtot  4.520
  1801          C    113      LYS      C   1801     0.510000    12.0110   ; qtot  5.030
  1802          O    113      LYS      O   1802    -0.510000    15.9994   ; qtot  4.520
  1803        NH1    114      THR      N   1803    -0.470000    14.0070   ; qtot  4.050
  1804          H    114      THR     HN   1804     0.310000     1.0080   ; qtot  4.360
  1805        CT1    114      THR     CA   1805     0.070000    12.0110   ; qtot  4.430
  1806        HB1    114      THR     HA   1806     0.090000     1.0080   ; qtot  4.520
  1807        CT1    114      THR     CB   1807     0.140000    12.0110   ; qtot  4.660
  1808        HA1    114      THR     HB   1808     0.090000     1.0080   ; qtot  4.750
  1809        OH1    114      THR    OG1   1809    -0.660000    15.9994   ; qtot  4.090
  1810          H    114      THR    HG1   1810     0.430000     1.0080   ; qtot  4.520
  1811        CT3    114      THR    CG2   1811    -0.270000    12.0110   ; qtot  4.250
  1812        HA3    114      THR   HG21   1812     0.090000     1.0080   ; qtot  4.340
  1813        HA3    114      THR   HG22   1813     0.090000     1.0080   ; qtot  4.430
  1814        HA3    114      THR   HG23   1814     0.090000     1.0080   ; qtot  4.520
  1815          C    114      THR      C   1815     0.510000    12.0110   ; qtot  5.030
  1816          O    114      THR      O   1816    -0.510000    15.9994   ; qtot  4.520
  1817        NH1    115      GLN      N   1817    -0.470000    14.0070   ; qtot  4.050
  1818          H    115      GLN     HN   1818     0.310000     1.0080   ; qtot  4.360
  1819        CT1    115      GLN     CA   1819     0.070000    12.0110   ; qtot  4.430
  1820        HB1    115      GLN     HA   1820     0.090000     1.0080   ; qtot  4.520
  1821        CT2    115      GLN     CB   1821    -0.180000    12.0110   ; qtot  4.340
  1822        HA2    115      GLN    HB1   1822     0.090000     1.0080   ; qtot  4.430
  1823        HA2    115      GLN    HB2   1823     0.090000     1.0080   ; qtot  4.520
  1824        CT2    115      GLN     CG   1824    -0.180000    12.0110   ; qtot  4.340
  1825        HA2    115      GLN    HG1   1825     0.090000     1.0080   ; qtot  4.430
  1826        HA2    115      GLN    HG2   1826     0.090000     1.0080   ; qtot  4.520
  1827         CC    115      GLN     CD   1827     0.550000    12.0110   ; qtot  5.070
  1828          O    115      GLN    OE1   1828    -0.550000    15.9994   ; qtot  4.520
  1829        NH2    115      GLN    NE2   1829    -0.620000    14.0070   ; qtot  3.900
  1830          H    115      GLN   HE21   1830     0.320000     1.0080   ; qtot  4.220
  1831          H    115      GLN   HE22   1831     0.300000     1.0080   ; qtot  4.520
  1832          C    115      GLN      C   1832     0.510000    12.0110   ; qtot  5.030
  1833          O    115      GLN      O   1833    -0.510000    15.9994   ; qtot  4.520
  1834        NH1    116      SER      N   1834    -0.470000    14.0070   ; qtot  4.050
  1835          H    116      SER     HN   1835     0.310000     1.0080   ; qtot  4.360
  1836        CT1    116      SER     CA   1836     0.070000    12.0110   ; qtot  4.430
  1837        HB1    116      SER     HA   1837     0.090000     1.0080   ; qtot  4.520
  1838        CT2    116      SER     CB   1838     0.050000    12.0110   ; qtot  4.570
  1839        HA2    116      SER    HB1   1839     0.090000     1.0080   ; qtot  4.660
  1840        HA2    116      SER    HB2   1840     0.090000     1.0080   ; qtot  4.750
  1841        OH1    116      SER     OG   1841    -0.660000    15.9994   ; qtot  4.090
  1842          H    116      SER    HG1   1842     0.430000     1.0080   ; qtot  4.520
  1843          C    116      SER      C   1843     0.510000    12.0110   ; qtot  5.030
  1844          O    116      SER      O   1844    -0.510000    15.9994   ; qtot  4.520
  1845        NH1    117      LEU      N   1845    -0.470000    14.0070   ; qtot  4.050
  1846          H    117      LEU     HN   1846     0.310000     1.0080   ; qtot  4.360
  1847        CT1    117      LEU     CA   1847     0.070000    12.0110   ; qtot  4.430
  1848        HB1    117      LEU     HA   1848     0.090000     1.0080   ; qtot  4.520
  1849        CT2    117      LEU     CB   1849    -0.180000    12.0110   ; qtot  4.340
  1850        HA2    117      LEU    HB1   1850     0.090000     1.0080   ; qtot  4.430
  1851        HA2    117      LEU    HB2   1851     0.090000     1.0080   ; qtot  4.520
  1852        CT1    117      LEU     CG   1852    -0.090000    12.0110   ; qtot  4.430
  1853        HA1    117      LEU     HG   1853     0.090000     1.0080   ; qtot  4.520
  1854        CT3    117      LEU    CD1   1854    -0.270000    12.0110   ; qtot  4.250
  1855        HA3    117      LEU   HD11   1855     0.090000     1.0080   ; qtot  4.340
  1856        HA3    117      LEU   HD12   1856     0.090000     1.0080   ; qtot  4.430
  1857        HA3    117      LEU   HD13   1857     0.090000     1.0080   ; qtot  4.520
  1858        CT3    117      LEU    CD2   1858    -0.270000    12.0110   ; qtot  4.250
  1859        HA3    117      LEU   HD21   1859     0.090000     1.0080   ; qtot  4.340
  1860        HA3    117      LEU   HD22   1860     0.090000     1.0080   ; qtot  4.430
  1861        HA3    117      LEU   HD23   1861     0.090000     1.0080   ; qtot  4.520
  1862          C    117      LEU      C   1862     0.510000    12.0110   ; qtot  5.030
  1863          O    117      LEU      O   1863    -0.510000    15.9994   ; qtot  4.520
  1864        NH1    118      LEU      N   1864    -0.470000    14.0070   ; qtot  4.050
  1865          H    118      LEU     HN   1865     0.310000     1.0080   ; qtot  4.360
  1866        CT1    118      LEU     CA   1866     0.070000    12.0110   ; qtot  4.430
  1867        HB1    118      LEU     HA   1867     0.090000     1.0080   ; qtot  4.520
  1868        CT2    118      LEU     CB   1868    -0.180000    12.0110   ; qtot  4.340
  1869        HA2    118      LEU    HB1   1869     0.090000     1.0080   ; qtot  4.430
  1870        HA2    118      LEU    HB2   1870     0.090000     1.0080   ; qtot  4.520
  1871        CT1    118      LEU     CG   1871    -0.090000    12.0110   ; qtot  4.430
  1872        HA1    118      LEU     HG   1872     0.090000     1.0080   ; qtot  4.520
  1873        CT3    118      LEU    CD1   1873    -0.270000    12.0110   ; qtot  4.250
  1874        HA3    118      LEU   HD11   1874     0.090000     1.0080   ; qtot  4.340
  1875        HA3    118      LEU   HD12   1875     0.090000     1.0080   ; qtot  4.430
  1876        HA3    118      LEU   HD13   1876     0.090000     1.0080   ; qtot  4.520
  1877        CT3    118      LEU    CD2   1877    -0.270000    12.0110   ; qtot  4.250
  1878        HA3    118      LEU   HD21   1878     0.090000     1.0080   ; qtot  4.340
  1879        HA3    118      LEU   HD22   1879     0.090000     1.0080   ; qtot  4.430
  1880        HA3    118      LEU   HD23   1880     0.090000     1.0080   ; qtot  4.520
  1881          C    118      LEU      C   1881     0.510000    12.0110   ; qtot  5.030
  1882          O    118      LEU      O   1882    -0.510000    15.9994   ; qtot  4.520
  1883        NH1    119      ILE      N   1883    -0.470000    14.0070   ; qtot  4.050
  1884          H    119      ILE     HN   1884     0.310000     1.0080   ; qtot  4.360
  1885        CT1    119      ILE     CA   1885     0.070000    12.0110   ; qtot  4.430
  1886        HB1    119      ILE     HA   1886     0.090000     1.0080   ; qtot  4.520
  1887        CT1    119      ILE     CB   1887    -0.090000    12.0110   ; qtot  4.430
  1888        HA1    119      ILE     HB   1888     0.090000     1.0080   ; qtot  4.520
  1889        CT3    119      ILE    CG2   1889    -0.270000    12.0110   ; qtot  4.250
  1890        HA3    119      ILE   HG21   1890     0.090000     1.0080   ; qtot  4.340
  1891        HA3    119      ILE   HG22   1891     0.090000     1.0080   ; qtot  4.430
  1892        HA3    119      ILE   HG23   1892     0.090000     1.0080   ; qtot  4.520
  1893        CT2    119      ILE    CG1   1893    -0.180000    12.0110   ; qtot  4.340
  1894        HA2    119      ILE   HG11   1894     0.090000     1.0080   ; qtot  4.430
  1895        HA2    119      ILE   HG12   1895     0.090000     1.0080   ; qtot  4.520
  1896        CT3    119      ILE     CD   1896    -0.270000    12.0110   ; qtot  4.250
  1897        HA3    119      ILE    HD1   1897     0.090000     1.0080   ; qtot  4.340
  1898        HA3    119      ILE    HD2   1898     0.090000     1.0080   ; qtot  4.430
  1899        HA3    119      ILE    HD3   1899     0.090000     1.0080   ; qtot  4.520
  1900          C    119      ILE      C   1900     0.510000    12.0110   ; qtot  5.030
  1901          O    119      ILE      O   1901    -0.510000    15.9994   ; qtot  4.520
  1902        NH1    120      VAL      N   1902    -0.470000    14.0070   ; qtot  4.050
  1903          H    120      VAL     HN   1903     0.310000     1.0080   ; qtot  4.360
  1904        CT1    120      VAL     CA   1904     0.070000    12.0110   ; qtot  4.430
  1905        HB1    120      VAL     HA   1905     0.090000     1.0080   ; qtot  4.520
  1906        CT1    120      VAL     CB   1906    -0.090000    12.0110   ; qtot  4.430
  1907        HA1    120      VAL     HB   1907     0.090000     1.0080   ; qtot  4.520
  1908        CT3    120      VAL    CG1   1908    -0.270000    12.0110   ; qtot  4.250
  1909        HA3    120      VAL   HG11   1909     0.090000     1.0080   ; qtot  4.340
  1910        HA3    120      VAL   HG12   1910     0.090000     1.0080   ; qtot  4.430
  1911        HA3    120      VAL   HG13   1911     0.090000     1.0080   ; qtot  4.520
  1912        CT3    120      VAL    CG2   1912    -0.270000    12.0110   ; qtot  4.250
  1913        HA3    120      VAL   HG21   1913     0.090000     1.0080   ; qtot  4.340
  1914        HA3    120      VAL   HG22   1914     0.090000     1.0080   ; qtot  4.430
  1915        HA3    120      VAL   HG23   1915     0.090000     1.0080   ; qtot  4.520
  1916          C    120      VAL      C   1916     0.510000    12.0110   ; qtot  5.030
  1917          O    120      VAL      O   1917    -0.510000    15.9994   ; qtot  4.520
  1918        NH1    121      ASN      N   1918    -0.470000    14.0070   ; qtot  4.050
  1919          H    121      ASN     HN   1919     0.310000     1.0080   ; qtot  4.360
  1920        CT1    121      ASN     CA   1920     0.070000    12.0110   ; qtot  4.430
  1921        HB1    121      ASN     HA   1921     0.090000     1.0080   ; qtot  4.520
  1922        CT2    121      ASN     CB   1922    -0.180000    12.0110   ; qtot  4.340
  1923        HA2    121      ASN    HB1   1923     0.090000     1.0080   ; qtot  4.430
  1924        HA2    121      ASN    HB2   1924     0.090000     1.0080   ; qtot  4.520
  1925         CC    121      ASN     CG   1925     0.550000    12.0110   ; qtot  5.070
  1926          O    121      ASN    OD1   1926    -0.550000    15.9994   ; qtot  4.520
  1927        NH2    121      ASN    ND2   1927    -0.620000    14.0070   ; qtot  3.900
  1928          H    121      ASN   HD21   1928     0.320000     1.0080   ; qtot  4.220
  1929          H    121      ASN   HD22   1929     0.300000     1.0080   ; qtot  4.520
  1930          C    121      ASN      C   1930     0.510000    12.0110   ; qtot  5.030
  1931          O    121      ASN      O   1931    -0.510000    15.9994   ; qtot  4.520
  1932        NH1    122      ASN      N   1932    -0.470000    14.0070   ; qtot  4.050
  1933          H    122      ASN     HN   1933     0.310000     1.0080   ; qtot  4.360
  1934        CT1    122      ASN     CA   1934     0.070000    12.0110   ; qtot  4.430
  1935        HB1    122      ASN     HA   1935     0.090000     1.0080   ; qtot  4.520
  1936      CC321    122      ASN     CB   1936    -0.180000    12.0110   ; qtot  4.340
  1937       HCA2    122      ASN    HB1   1937     0.090000     1.0080   ; qtot  4.430
  1938       HCA2    122      ASN    HB2   1938     0.090000     1.0080   ; qtot  4.520
  1939      CC2O1    122      ASN     CG   1939     0.510000    12.0110   ; qtot  5.030
  1940      OC2D1    122      ASN    OD1   1940    -0.510000    15.9994   ; qtot  4.520
  1941      NC2D1    122      ASN    ND2   1941    -0.470000    14.0070   ; qtot  4.050
  1942       HCP1    122      ASN   HD22   1942     0.310000     1.0080   ; qtot  4.360
  1943          C    122      ASN      C   1943     0.510000    12.0110   ; qtot  4.870
  1944          O    122      ASN      O   1944    -0.510000    15.9994   ; qtot  4.360
  1945        NH1    123      ALA      N   1945    -0.470000    14.0070   ; qtot  3.890
  1946          H    123      ALA     HN   1946     0.310000     1.0080   ; qtot  4.200
  1947        CT1    123      ALA     CA   1947     0.070000    12.0110   ; qtot  4.270
  1948        HB1    123      ALA     HA   1948     0.090000     1.0080   ; qtot  4.360
  1949        CT3    123      ALA     CB   1949    -0.270000    12.0110   ; qtot  4.090
  1950        HA3    123      ALA    HB1   1950     0.090000     1.0080   ; qtot  4.180
  1951        HA3    123      ALA    HB2   1951     0.090000     1.0080   ; qtot  4.270
  1952        HA3    123      ALA    HB3   1952     0.090000     1.0080   ; qtot  4.360
  1953          C    123      ALA      C   1953     0.510000    12.0110   ; qtot  4.870
  1954          O    123      ALA      O   1954    -0.510000    15.9994   ; qtot  4.360
  1955        NH1    124      THR      N   1955    -0.470000    14.0070   ; qtot  3.890
  1956          H    124      THR     HN   1956     0.310000     1.0080   ; qtot  4.200
  1957        CT1    124      THR     CA   1957     0.070000    12.0110   ; qtot  4.270
  1958        HB1    124      THR     HA   1958     0.090000     1.0080   ; qtot  4.360
  1959        CT1    124      THR     CB   1959     0.140000    12.0110   ; qtot  4.500
  1960        HA1    124      THR     HB   1960     0.090000     1.0080   ; qtot  4.590
  1961        OH1    124      THR    OG1   1961    -0.660000    15.9994   ; qtot  3.930
  1962          H    124      THR    HG1   1962     0.430000     1.0080   ; qtot  4.360
  1963        CT3    124      THR    CG2   1963    -0.270000    12.0110   ; qtot  4.090
  1964        HA3    124      THR   HG21   1964     0.090000     1.0080   ; qtot  4.180
  1965        HA3    124      THR   HG22   1965     0.090000     1.0080   ; qtot  4.270
  1966        HA3    124      THR   HG23   1966     0.090000     1.0080   ; qtot  4.360
  1967          C    124      THR      C   1967     0.510000    12.0110   ; qtot  4.870
  1968          O    124      THR      O   1968    -0.510000    15.9994   ; qtot  4.360
  1969        NH1    125      ASN      N   1969    -0.470000    14.0070   ; qtot  3.890
  1970          H    125      ASN     HN   1970     0.310000     1.0080   ; qtot  4.200
  1971        CT1    125      ASN     CA   1971     0.070000    12.0110   ; qtot  4.270
  1972        HB1    125      ASN     HA   1972     0.090000     1.0080   ; qtot  4.360
  1973        CT2    125      ASN     CB   1973    -0.180000    12.0110   ; qtot  4.180
  1974        HA2    125      ASN    HB1   1974     0.090000     1.0080   ; qtot  4.270
  1975        HA2    125      ASN    HB2   1975     0.090000     1.0080   ; qtot  4.360
  1976         CC    125      ASN     CG   1976     0.550000    12.0110   ; qtot  4.910
  1977          O    125      ASN    OD1   1977    -0.550000    15.9994   ; qtot  4.360
  1978        NH2    125      ASN    ND2   1978    -0.620000    14.0070   ; qtot  3.740
  1979          H    125      ASN   HD21   1979     0.320000     1.0080   ; qtot  4.060
  1980          H    125      ASN   HD22   1980     0.300000     1.0080   ; qtot  4.360
  1981          C    125      ASN      C   1981     0.510000    12.0110   ; qtot  4.870
  1982          O    125      ASN      O   1982    -0.510000    15.9994   ; qtot  4.360
  1983        NH1    126      VAL      N   1983    -0.470000    14.0070   ; qtot  3.890
  1984          H    126      VAL     HN   1984     0.310000     1.0080   ; qtot  4.200
  1985        CT1    126      VAL     CA   1985     0.070000    12.0110   ; qtot  4.270
  1986        HB1    126      VAL     HA   1986     0.090000     1.0080   ; qtot  4.360
  1987        CT1    126      VAL     CB   1987    -0.090000    12.0110   ; qtot  4.270
  1988        HA1    126      VAL     HB   1988     0.090000     1.0080   ; qtot  4.360
  1989        CT3    126      VAL    CG1   1989    -0.270000    12.0110   ; qtot  4.090
  1990        HA3    126      VAL   HG11   1990     0.090000     1.0080   ; qtot  4.180
  1991        HA3    126      VAL   HG12   1991     0.090000     1.0080   ; qtot  4.270
  1992        HA3    126      VAL   HG13   1992     0.090000     1.0080   ; qtot  4.360
  1993        CT3    126      VAL    CG2   1993    -0.270000    12.0110   ; qtot  4.090
  1994        HA3    126      VAL   HG21   1994     0.090000     1.0080   ; qtot  4.180
  1995        HA3    126      VAL   HG22   1995     0.090000     1.0080   ; qtot  4.270
  1996        HA3    126      VAL   HG23   1996     0.090000     1.0080   ; qtot  4.360
  1997          C    126      VAL      C   1997     0.510000    12.0110   ; qtot  4.870
  1998          O    126      VAL      O   1998    -0.510000    15.9994   ; qtot  4.360
  1999        NH1    127      VAL      N   1999    -0.470000    14.0070   ; qtot  3.890
  2000          H    127      VAL     HN   2000     0.310000     1.0080   ; qtot  4.200
  2001        CT1    127      VAL     CA   2001     0.070000    12.0110   ; qtot  4.270
  2002        HB1    127      VAL     HA   2002     0.090000     1.0080   ; qtot  4.360
  2003        CT1    127      VAL     CB   2003    -0.090000    12.0110   ; qtot  4.270
  2004        HA1    127      VAL     HB   2004     0.090000     1.0080   ; qtot  4.360
  2005        CT3    127      VAL    CG1   2005    -0.270000    12.0110   ; qtot  4.090
  2006        HA3    127      VAL   HG11   2006     0.090000     1.0080   ; qtot  4.180
  2007        HA3    127      VAL   HG12   2007     0.090000     1.0080   ; qtot  4.270
  2008        HA3    127      VAL   HG13   2008     0.090000     1.0080   ; qtot  4.360
  2009        CT3    127      VAL    CG2   2009    -0.270000    12.0110   ; qtot  4.090
  2010        HA3    127      VAL   HG21   2010     0.090000     1.0080   ; qtot  4.180
  2011        HA3    127      VAL   HG22   2011     0.090000     1.0080   ; qtot  4.270
  2012        HA3    127      VAL   HG23   2012     0.090000     1.0080   ; qtot  4.360
  2013          C    127      VAL      C   2013     0.510000    12.0110   ; qtot  4.870
  2014          O    127      VAL      O   2014    -0.510000    15.9994   ; qtot  4.360
  2015        NH1    128      ILE      N   2015    -0.470000    14.0070   ; qtot  3.890
  2016          H    128      ILE     HN   2016     0.310000     1.0080   ; qtot  4.200
  2017        CT1    128      ILE     CA   2017     0.070000    12.0110   ; qtot  4.270
  2018        HB1    128      ILE     HA   2018     0.090000     1.0080   ; qtot  4.360
  2019        CT1    128      ILE     CB   2019    -0.090000    12.0110   ; qtot  4.270
  2020        HA1    128      ILE     HB   2020     0.090000     1.0080   ; qtot  4.360
  2021        CT3    128      ILE    CG2   2021    -0.270000    12.0110   ; qtot  4.090
  2022        HA3    128      ILE   HG21   2022     0.090000     1.0080   ; qtot  4.180
  2023        HA3    128      ILE   HG22   2023     0.090000     1.0080   ; qtot  4.270
  2024        HA3    128      ILE   HG23   2024     0.090000     1.0080   ; qtot  4.360
  2025        CT2    128      ILE    CG1   2025    -0.180000    12.0110   ; qtot  4.180
  2026        HA2    128      ILE   HG11   2026     0.090000     1.0080   ; qtot  4.270
  2027        HA2    128      ILE   HG12   2027     0.090000     1.0080   ; qtot  4.360
  2028        CT3    128      ILE     CD   2028    -0.270000    12.0110   ; qtot  4.090
  2029        HA3    128      ILE    HD1   2029     0.090000     1.0080   ; qtot  4.180
  2030        HA3    128      ILE    HD2   2030     0.090000     1.0080   ; qtot  4.270
  2031        HA3    128      ILE    HD3   2031     0.090000     1.0080   ; qtot  4.360
  2032          C    128      ILE      C   2032     0.510000    12.0110   ; qtot  4.870
  2033          O    128      ILE      O   2033    -0.510000    15.9994   ; qtot  4.360
  2034        NH1    129      LYS      N   2034    -0.470000    14.0070   ; qtot  3.890
  2035          H    129      LYS     HN   2035     0.310000     1.0080   ; qtot  4.200
  2036        CT1    129      LYS     CA   2036     0.070000    12.0110   ; qtot  4.270
  2037        HB1    129      LYS     HA   2037     0.090000     1.0080   ; qtot  4.360
  2038        CT2    129      LYS     CB   2038    -0.180000    12.0110   ; qtot  4.180
  2039        HA2    129      LYS    HB1   2039     0.090000     1.0080   ; qtot  4.270
  2040        HA2    129      LYS    HB2   2040     0.090000     1.0080   ; qtot  4.360
  2041        CT2    129      LYS     CG   2041    -0.180000    12.0110   ; qtot  4.180
  2042        HA2    129      LYS    HG1   2042     0.090000     1.0080   ; qtot  4.270
  2043        HA2    129      LYS    HG2   2043     0.090000     1.0080   ; qtot  4.360
  2044        CT2    129      LYS     CD   2044    -0.180000    12.0110   ; qtot  4.180
  2045        HA2    129      LYS    HD1   2045     0.090000     1.0080   ; qtot  4.270
  2046        HA2    129      LYS    HD2   2046     0.090000     1.0080   ; qtot  4.360
  2047        CT2    129      LYS     CE   2047     0.210000    12.0110   ; qtot  4.570
  2048        HA2    129      LYS    HE1   2048     0.050000     1.0080   ; qtot  4.620
  2049        HA2    129      LYS    HE2   2049     0.050000     1.0080   ; qtot  4.670
  2050        NH3    129      LYS     NZ   2050    -0.300000    14.0070   ; qtot  4.370
  2051         HC    129      LYS    HZ1   2051     0.330000     1.0080   ; qtot  4.700
  2052         HC    129      LYS    HZ2   2052     0.330000     1.0080   ; qtot  5.030
  2053         HC    129      LYS    HZ3   2053     0.330000     1.0080   ; qtot  5.360
  2054          C    129      LYS      C   2054     0.510000    12.0110   ; qtot  5.870
  2055          O    129      LYS      O   2055    -0.510000    15.9994   ; qtot  5.360
  2056        NH1    130      VAL      N   2056    -0.470000    14.0070   ; qtot  4.890
  2057          H    130      VAL     HN   2057     0.310000     1.0080   ; qtot  5.200
  2058        CT1    130      VAL     CA   2058     0.070000    12.0110   ; qtot  5.270
  2059        HB1    130      VAL     HA   2059     0.090000     1.0080   ; qtot  5.360
  2060        CT1    130      VAL     CB   2060    -0.090000    12.0110   ; qtot  5.270
  2061        HA1    130      VAL     HB   2061     0.090000     1.0080   ; qtot  5.360
  2062        CT3    130      VAL    CG1   2062    -0.270000    12.0110   ; qtot  5.090
  2063        HA3    130      VAL   HG11   2063     0.090000     1.0080   ; qtot  5.180
  2064        HA3    130      VAL   HG12   2064     0.090000     1.0080   ; qtot  5.270
  2065        HA3    130      VAL   HG13   2065     0.090000     1.0080   ; qtot  5.360
  2066        CT3    130      VAL    CG2   2066    -0.270000    12.0110   ; qtot  5.090
  2067        HA3    130      VAL   HG21   2067     0.090000     1.0080   ; qtot  5.180
  2068        HA3    130      VAL   HG22   2068     0.090000     1.0080   ; qtot  5.270
  2069        HA3    130      VAL   HG23   2069     0.090000     1.0080   ; qtot  5.360
  2070          C    130      VAL      C   2070     0.510000    12.0110   ; qtot  5.870
  2071          O    130      VAL      O   2071    -0.510000    15.9994   ; qtot  5.360
  2072        NH1    131      CYS      N   2072    -0.470000    14.0070   ; qtot  4.890
  2073          H    131      CYS     HN   2073     0.310000     1.0080   ; qtot  5.200
  2074        CT1    131      CYS     CA   2074     0.070000    12.0110   ; qtot  5.270
  2075        HB1    131      CYS     HA   2075     0.090000     1.0080   ; qtot  5.360
  2076        CT2    131      CYS     CB   2076    -0.100000    12.0110   ; qtot  5.260
  2077        HA2    131      CYS    HB1   2077     0.090000     1.0080   ; qtot  5.350
  2078        HA2    131      CYS    HB2   2078     0.090000     1.0080   ; qtot  5.440
  2079         SM    131      CYS     SG   2079    -0.080000    32.0600   ; qtot  5.360
  2080          C    131      CYS      C   2080     0.510000    12.0110   ; qtot  5.870
  2081          O    131      CYS      O   2081    -0.510000    15.9994   ; qtot  5.360
  2082        NH1    132      GLU      N   2082    -0.470000    14.0070   ; qtot  4.890
  2083          H    132      GLU     HN   2083     0.310000     1.0080   ; qtot  5.200
  2084        CT1    132      GLU     CA   2084     0.070000    12.0110   ; qtot  5.270
  2085        HB1    132      GLU     HA   2085     0.090000     1.0080   ; qtot  5.360
  2086       CT2A    132      GLU     CB   2086    -0.180000    12.0110   ; qtot  5.180
  2087        HA2    132      GLU    HB1   2087     0.090000     1.0080   ; qtot  5.270
  2088        HA2    132      GLU    HB2   2088     0.090000     1.0080   ; qtot  5.360
  2089        CT2    132      GLU     CG   2089    -0.280000    12.0110   ; qtot  5.080
  2090        HA2    132      GLU    HG1   2090     0.090000     1.0080   ; qtot  5.170
  2091        HA2    132      GLU    HG2   2091     0.090000     1.0080   ; qtot  5.260
  2092         CC    132      GLU     CD   2092     0.620000    12.0110   ; qtot  5.880
  2093         OC    132      GLU    OE1   2093    -0.760000    15.9994   ; qtot  5.120
  2094         OC    132      GLU    OE2   2094    -0.760000    15.9994   ; qtot  4.360
  2095          C    132      GLU      C   2095     0.510000    12.0110   ; qtot  4.870
  2096          O    132      GLU      O   2096    -0.510000    15.9994   ; qtot  4.360
  2097        NH1    133      PHE      N   2097    -0.470000    14.0070   ; qtot  3.890
  2098          H    133      PHE     HN   2098     0.310000     1.0080   ; qtot  4.200
  2099        CT1    133      PHE     CA   2099     0.070000    12.0110   ; qtot  4.270
  2100        HB1    133      PHE     HA   2100     0.090000     1.0080   ; qtot  4.360
  2101        CT2    133      PHE     CB   2101    -0.180000    12.0110   ; qtot  4.180
  2102        HA2    133      PHE    HB1   2102     0.090000     1.0080   ; qtot  4.270
  2103        HA2    133      PHE    HB2   2103     0.090000     1.0080   ; qtot  4.360
  2104         CA    133      PHE     CG   2104     0.000000    12.0110   ; qtot  4.360
  2105         CA    133      PHE    CD1   2105    -0.115000    12.0110   ; qtot  4.245
  2106         HP    133      PHE    HD1   2106     0.115000     1.0080   ; qtot  4.360
  2107         CA    133      PHE    CE1   2107    -0.115000    12.0110   ; qtot  4.245
  2108         HP    133      PHE    HE1   2108     0.115000     1.0080   ; qtot  4.360
  2109         CA    133      PHE     CZ   2109    -0.115000    12.0110   ; qtot  4.245
  2110         HP    133      PHE     HZ   2110     0.115000     1.0080   ; qtot  4.360
  2111         CA    133      PHE    CD2   2111    -0.115000    12.0110   ; qtot  4.245
  2112         HP    133      PHE    HD2   2112     0.115000     1.0080   ; qtot  4.360
  2113         CA    133      PHE    CE2   2113    -0.115000    12.0110   ; qtot  4.245
  2114         HP    133      PHE    HE2   2114     0.115000     1.0080   ; qtot  4.360
  2115          C    133      PHE      C   2115     0.510000    12.0110   ; qtot  4.870
  2116          O    133      PHE      O   2116    -0.510000    15.9994   ; qtot  4.360
  2117        NH1    134      GLN      N   2117    -0.470000    14.0070   ; qtot  3.890
  2118          H    134      GLN     HN   2118     0.310000     1.0080   ; qtot  4.200
  2119        CT1    134      GLN     CA   2119     0.070000    12.0110   ; qtot  4.270
  2120        HB1    134      GLN     HA   2120     0.090000     1.0080   ; qtot  4.360
  2121        CT2    134      GLN     CB   2121    -0.180000    12.0110   ; qtot  4.180
  2122        HA2    134      GLN    HB1   2122     0.090000     1.0080   ; qtot  4.270
  2123        HA2    134      GLN    HB2   2123     0.090000     1.0080   ; qtot  4.360
  2124        CT2    134      GLN     CG   2124    -0.180000    12.0110   ; qtot  4.180
  2125        HA2    134      GLN    HG1   2125     0.090000     1.0080   ; qtot  4.270
  2126        HA2    134      GLN    HG2   2126     0.090000     1.0080   ; qtot  4.360
  2127         CC    134      GLN     CD   2127     0.550000    12.0110   ; qtot  4.910
  2128          O    134      GLN    OE1   2128    -0.550000    15.9994   ; qtot  4.360
  2129        NH2    134      GLN    NE2   2129    -0.620000    14.0070   ; qtot  3.740
  2130          H    134      GLN   HE21   2130     0.320000     1.0080   ; qtot  4.060
  2131          H    134      GLN   HE22   2131     0.300000     1.0080   ; qtot  4.360
  2132          C    134      GLN      C   2132     0.510000    12.0110   ; qtot  4.870
  2133          O    134      GLN      O   2133    -0.510000    15.9994   ; qtot  4.360
  2134        NH1    135      PHE      N   2134    -0.470000    14.0070   ; qtot  3.890
  2135          H    135      PHE     HN   2135     0.310000     1.0080   ; qtot  4.200
  2136        CT1    135      PHE     CA   2136     0.070000    12.0110   ; qtot  4.270
  2137        HB1    135      PHE     HA   2137     0.090000     1.0080   ; qtot  4.360
  2138        CT2    135      PHE     CB   2138    -0.180000    12.0110   ; qtot  4.180
  2139        HA2    135      PHE    HB1   2139     0.090000     1.0080   ; qtot  4.270
  2140        HA2    135      PHE    HB2   2140     0.090000     1.0080   ; qtot  4.360
  2141         CA    135      PHE     CG   2141     0.000000    12.0110   ; qtot  4.360
  2142         CA    135      PHE    CD1   2142    -0.115000    12.0110   ; qtot  4.245
  2143         HP    135      PHE    HD1   2143     0.115000     1.0080   ; qtot  4.360
  2144         CA    135      PHE    CE1   2144    -0.115000    12.0110   ; qtot  4.245
  2145         HP    135      PHE    HE1   2145     0.115000     1.0080   ; qtot  4.360
  2146         CA    135      PHE     CZ   2146    -0.115000    12.0110   ; qtot  4.245
  2147         HP    135      PHE     HZ   2147     0.115000     1.0080   ; qtot  4.360
  2148         CA    135      PHE    CD2   2148    -0.115000    12.0110   ; qtot  4.245
  2149         HP    135      PHE    HD2   2149     0.115000     1.0080   ; qtot  4.360
  2150         CA    135      PHE    CE2   2150    -0.115000    12.0110   ; qtot  4.245
  2151         HP    135      PHE    HE2   2151     0.115000     1.0080   ; qtot  4.360
  2152          C    135      PHE      C   2152     0.510000    12.0110   ; qtot  4.870
  2153          O    135      PHE      O   2153    -0.510000    15.9994   ; qtot  4.360
  2154        NH1    136      CYS      N   2154    -0.470000    14.0070   ; qtot  3.890
  2155          H    136      CYS     HN   2155     0.310000     1.0080   ; qtot  4.200
  2156        CT1    136      CYS     CA   2156     0.070000    12.0110   ; qtot  4.270
  2157        HB1    136      CYS     HA   2157     0.090000     1.0080   ; qtot  4.360
  2158        CT2    136      CYS     CB   2158    -0.100000    12.0110   ; qtot  4.260
  2159        HA2    136      CYS    HB1   2159     0.090000     1.0080   ; qtot  4.350
  2160        HA2    136      CYS    HB2   2160     0.090000     1.0080   ; qtot  4.440
  2161         SM    136      CYS     SG   2161    -0.080000    32.0600   ; qtot  4.360
  2162          C    136      CYS      C   2162     0.510000    12.0110   ; qtot  4.870
  2163          O    136      CYS      O   2163    -0.510000    15.9994   ; qtot  4.360
  2164        NH1    137      ASN      N   2164    -0.470000    14.0070   ; qtot  3.890
  2165          H    137      ASN     HN   2165     0.310000     1.0080   ; qtot  4.200
  2166        CT1    137      ASN     CA   2166     0.070000    12.0110   ; qtot  4.270
  2167        HB1    137      ASN     HA   2167     0.090000     1.0080   ; qtot  4.360
  2168        CT2    137      ASN     CB   2168    -0.180000    12.0110   ; qtot  4.180
  2169        HA2    137      ASN    HB1   2169     0.090000     1.0080   ; qtot  4.270
  2170        HA2    137      ASN    HB2   2170     0.090000     1.0080   ; qtot  4.360
  2171         CC    137      ASN     CG   2171     0.550000    12.0110   ; qtot  4.910
  2172          O    137      ASN    OD1   2172    -0.550000    15.9994   ; qtot  4.360
  2173        NH2    137      ASN    ND2   2173    -0.620000    14.0070   ; qtot  3.740
  2174          H    137      ASN   HD21   2174     0.320000     1.0080   ; qtot  4.060
  2175          H    137      ASN   HD22   2175     0.300000     1.0080   ; qtot  4.360
  2176          C    137      ASN      C   2176     0.510000    12.0110   ; qtot  4.870
  2177          O    137      ASN      O   2177    -0.510000    15.9994   ; qtot  4.360
  2178        NH1    138      ASP      N   2178    -0.470000    14.0070   ; qtot  3.890
  2179          H    138      ASP     HN   2179     0.310000     1.0080   ; qtot  4.200
  2180        CT1    138      ASP     CA   2180     0.070000    12.0110   ; qtot  4.270
  2181        HB1    138      ASP     HA   2181     0.090000     1.0080   ; qtot  4.360
  2182       CT2A    138      ASP     CB   2182    -0.280000    12.0110   ; qtot  4.080
  2183        HA2    138      ASP    HB1   2183     0.090000     1.0080   ; qtot  4.170
  2184        HA2    138      ASP    HB2   2184     0.090000     1.0080   ; qtot  4.260
  2185         CC    138      ASP     CG   2185     0.620000    12.0110   ; qtot  4.880
  2186         OC    138      ASP    OD1   2186    -0.760000    15.9994   ; qtot  4.120
  2187         OC    138      ASP    OD2   2187    -0.760000    15.9994   ; qtot  3.360
  2188          C    138      ASP      C   2188     0.510000    12.0110   ; qtot  3.870
  2189          O    138      ASP      O   2189    -0.510000    15.9994   ; qtot  3.360
  2190          N    139      PRO      N   2190    -0.290000    14.0070   ; qtot  3.070
  2191        CP3    139      PRO     CD   2191     0.000000    12.0110   ; qtot  3.070
  2192        HA2    139      PRO    HD1   2192     0.090000     1.0080   ; qtot  3.160
  2193        HA2    139      PRO    HD2   2193     0.090000     1.0080   ; qtot  3.250
  2194        CP1    139      PRO     CA   2194     0.020000    12.0110   ; qtot  3.270
  2195        HB1    139      PRO     HA   2195     0.090000     1.0080   ; qtot  3.360
  2196        CP2    139      PRO     CB   2196    -0.180000    12.0110   ; qtot  3.180
  2197        HA2    139      PRO    HB1   2197     0.090000     1.0080   ; qtot  3.270
  2198        HA2    139      PRO    HB2   2198     0.090000     1.0080   ; qtot  3.360
  2199        CP2    139      PRO     CG   2199    -0.180000    12.0110   ; qtot  3.180
  2200        HA2    139      PRO    HG1   2200     0.090000     1.0080   ; qtot  3.270
  2201        HA2    139      PRO    HG2   2201     0.090000     1.0080   ; qtot  3.360
  2202          C    139      PRO      C   2202     0.510000    12.0110   ; qtot  3.870
  2203          O    139      PRO      O   2203    -0.510000    15.9994   ; qtot  3.360
  2204        NH1    140      PHE      N   2204    -0.470000    14.0070   ; qtot  2.890
  2205          H    140      PHE     HN   2205     0.310000     1.0080   ; qtot  3.200
  2206        CT1    140      PHE     CA   2206     0.070000    12.0110   ; qtot  3.270
  2207        HB1    140      PHE     HA   2207     0.090000     1.0080   ; qtot  3.360
  2208        CT2    140      PHE     CB   2208    -0.180000    12.0110   ; qtot  3.180
  2209        HA2    140      PHE    HB1   2209     0.090000     1.0080   ; qtot  3.270
  2210        HA2    140      PHE    HB2   2210     0.090000     1.0080   ; qtot  3.360
  2211         CA    140      PHE     CG   2211     0.000000    12.0110   ; qtot  3.360
  2212         CA    140      PHE    CD1   2212    -0.115000    12.0110   ; qtot  3.245
  2213         HP    140      PHE    HD1   2213     0.115000     1.0080   ; qtot  3.360
  2214         CA    140      PHE    CE1   2214    -0.115000    12.0110   ; qtot  3.245
  2215         HP    140      PHE    HE1   2215     0.115000     1.0080   ; qtot  3.360
  2216         CA    140      PHE     CZ   2216    -0.115000    12.0110   ; qtot  3.245
  2217         HP    140      PHE     HZ   2217     0.115000     1.0080   ; qtot  3.360
  2218         CA    140      PHE    CD2   2218    -0.115000    12.0110   ; qtot  3.245
  2219         HP    140      PHE    HD2   2219     0.115000     1.0080   ; qtot  3.360
  2220         CA    140      PHE    CE2   2220    -0.115000    12.0110   ; qtot  3.245
  2221         HP    140      PHE    HE2   2221     0.115000     1.0080   ; qtot  3.360
  2222          C    140      PHE      C   2222     0.510000    12.0110   ; qtot  3.870
  2223          O    140      PHE      O   2223    -0.510000    15.9994   ; qtot  3.360
  2224        NH1    141      LEU      N   2224    -0.470000    14.0070   ; qtot  2.890
  2225          H    141      LEU     HN   2225     0.310000     1.0080   ; qtot  3.200
  2226        CT1    141      LEU     CA   2226     0.070000    12.0110   ; qtot  3.270
  2227        HB1    141      LEU     HA   2227     0.090000     1.0080   ; qtot  3.360
  2228        CT2    141      LEU     CB   2228    -0.180000    12.0110   ; qtot  3.180
  2229        HA2    141      LEU    HB1   2229     0.090000     1.0080   ; qtot  3.270
  2230        HA2    141      LEU    HB2   2230     0.090000     1.0080   ; qtot  3.360
  2231        CT1    141      LEU     CG   2231    -0.090000    12.0110   ; qtot  3.270
  2232        HA1    141      LEU     HG   2232     0.090000     1.0080   ; qtot  3.360
  2233        CT3    141      LEU    CD1   2233    -0.270000    12.0110   ; qtot  3.090
  2234        HA3    141      LEU   HD11   2234     0.090000     1.0080   ; qtot  3.180
  2235        HA3    141      LEU   HD12   2235     0.090000     1.0080   ; qtot  3.270
  2236        HA3    141      LEU   HD13   2236     0.090000     1.0080   ; qtot  3.360
  2237        CT3    141      LEU    CD2   2237    -0.270000    12.0110   ; qtot  3.090
  2238        HA3    141      LEU   HD21   2238     0.090000     1.0080   ; qtot  3.180
  2239        HA3    141      LEU   HD22   2239     0.090000     1.0080   ; qtot  3.270
  2240        HA3    141      LEU   HD23   2240     0.090000     1.0080   ; qtot  3.360
  2241          C    141      LEU      C   2241     0.510000    12.0110   ; qtot  3.870
  2242          O    141      LEU      O   2242    -0.510000    15.9994   ; qtot  3.360
  2243        NH1    142      GLY      N   2243    -0.470000    14.0070   ; qtot  2.890
  2244          H    142      GLY     HN   2244     0.310000     1.0080   ; qtot  3.200
  2245        CT2    142      GLY     CA   2245    -0.020000    12.0110   ; qtot  3.180
  2246        HB2    142      GLY    HA1   2246     0.090000     1.0080   ; qtot  3.270
  2247        HB2    142      GLY    HA2   2247     0.090000     1.0080   ; qtot  3.360
  2248          C    142      GLY      C   2248     0.510000    12.0110   ; qtot  3.870
  2249          O    142      GLY      O   2249    -0.510000    15.9994   ; qtot  3.360
  2250        NH1    143      VAL      N   2250    -0.470000    14.0070   ; qtot  2.890
  2251          H    143      VAL     HN   2251     0.310000     1.0080   ; qtot  3.200
  2252        CT1    143      VAL     CA   2252     0.070000    12.0110   ; qtot  3.270
  2253        HB1    143      VAL     HA   2253     0.090000     1.0080   ; qtot  3.360
  2254        CT1    143      VAL     CB   2254    -0.090000    12.0110   ; qtot  3.270
  2255        HA1    143      VAL     HB   2255     0.090000     1.0080   ; qtot  3.360
  2256        CT3    143      VAL    CG1   2256    -0.270000    12.0110   ; qtot  3.090
  2257        HA3    143      VAL   HG11   2257     0.090000     1.0080   ; qtot  3.180
  2258        HA3    143      VAL   HG12   2258     0.090000     1.0080   ; qtot  3.270
  2259        HA3    143      VAL   HG13   2259     0.090000     1.0080   ; qtot  3.360
  2260        CT3    143      VAL    CG2   2260    -0.270000    12.0110   ; qtot  3.090
  2261        HA3    143      VAL   HG21   2261     0.090000     1.0080   ; qtot  3.180
  2262        HA3    143      VAL   HG22   2262     0.090000     1.0080   ; qtot  3.270
  2263        HA3    143      VAL   HG23   2263     0.090000     1.0080   ; qtot  3.360
  2264          C    143      VAL      C   2264     0.510000    12.0110   ; qtot  3.870
  2265          O    143      VAL      O   2265    -0.510000    15.9994   ; qtot  3.360
  2266        NH1    144      TYR      N   2266    -0.470000    14.0070   ; qtot  2.890
  2267          H    144      TYR     HN   2267     0.310000     1.0080   ; qtot  3.200
  2268        CT1    144      TYR     CA   2268     0.070000    12.0110   ; qtot  3.270
  2269        HB1    144      TYR     HA   2269     0.090000     1.0080   ; qtot  3.360
  2270        CT2    144      TYR     CB   2270    -0.180000    12.0110   ; qtot  3.180
  2271        HA2    144      TYR    HB1   2271     0.090000     1.0080   ; qtot  3.270
  2272        HA2    144      TYR    HB2   2272     0.090000     1.0080   ; qtot  3.360
  2273         CA    144      TYR     CG   2273     0.000000    12.0110   ; qtot  3.360
  2274         CA    144      TYR    CD1   2274    -0.115000    12.0110   ; qtot  3.245
  2275         HP    144      TYR    HD1   2275     0.115000     1.0080   ; qtot  3.360
  2276         CA    144      TYR    CE1   2276    -0.115000    12.0110   ; qtot  3.245
  2277         HP    144      TYR    HE1   2277     0.115000     1.0080   ; qtot  3.360
  2278         CA    144      TYR     CZ   2278     0.110000    12.0110   ; qtot  3.470
  2279        OH1    144      TYR     OH   2279    -0.540000    15.9994   ; qtot  2.930
  2280          H    144      TYR     HH   2280     0.430000     1.0080   ; qtot  3.360
  2281         CA    144      TYR    CD2   2281    -0.115000    12.0110   ; qtot  3.245
  2282         HP    144      TYR    HD2   2282     0.115000     1.0080   ; qtot  3.360
  2283         CA    144      TYR    CE2   2283    -0.115000    12.0110   ; qtot  3.245
  2284         HP    144      TYR    HE2   2284     0.115000     1.0080   ; qtot  3.360
  2285          C    144      TYR      C   2285     0.510000    12.0110   ; qtot  3.870
  2286          O    144      TYR      O   2286    -0.510000    15.9994   ; qtot  3.360
  2287        NH1    145      TYR      N   2287    -0.470000    14.0070   ; qtot  2.890
  2288          H    145      TYR     HN   2288     0.310000     1.0080   ; qtot  3.200
  2289        CT1    145      TYR     CA   2289     0.070000    12.0110   ; qtot  3.270
  2290        HB1    145      TYR     HA   2290     0.090000     1.0080   ; qtot  3.360
  2291        CT2    145      TYR     CB   2291    -0.180000    12.0110   ; qtot  3.180
  2292        HA2    145      TYR    HB1   2292     0.090000     1.0080   ; qtot  3.270
  2293        HA2    145      TYR    HB2   2293     0.090000     1.0080   ; qtot  3.360
  2294         CA    145      TYR     CG   2294     0.000000    12.0110   ; qtot  3.360
  2295         CA    145      TYR    CD1   2295    -0.115000    12.0110   ; qtot  3.245
  2296         HP    145      TYR    HD1   2296     0.115000     1.0080   ; qtot  3.360
  2297         CA    145      TYR    CE1   2297    -0.115000    12.0110   ; qtot  3.245
  2298         HP    145      TYR    HE1   2298     0.115000     1.0080   ; qtot  3.360
  2299         CA    145      TYR     CZ   2299     0.110000    12.0110   ; qtot  3.470
  2300        OH1    145      TYR     OH   2300    -0.540000    15.9994   ; qtot  2.930
  2301          H    145      TYR     HH   2301     0.430000     1.0080   ; qtot  3.360
  2302         CA    145      TYR    CD2   2302    -0.115000    12.0110   ; qtot  3.245
  2303         HP    145      TYR    HD2   2303     0.115000     1.0080   ; qtot  3.360
  2304         CA    145      TYR    CE2   2304    -0.115000    12.0110   ; qtot  3.245
  2305         HP    145      TYR    HE2   2305     0.115000     1.0080   ; qtot  3.360
  2306          C    145      TYR      C   2306     0.510000    12.0110   ; qtot  3.870
  2307          O    145      TYR      O   2307    -0.510000    15.9994   ; qtot  3.360
  2308        NH1    146      HSD      N   2308    -0.470000    14.0070   ; qtot  2.890
  2309          H    146      HSD     HN   2309     0.310000     1.0080   ; qtot  3.200
  2310        CT1    146      HSD     CA   2310     0.070000    12.0110   ; qtot  3.270
  2311        HB1    146      HSD     HA   2311     0.090000     1.0080   ; qtot  3.360
  2312        CT2    146      HSD     CB   2312    -0.090000    12.0110   ; qtot  3.270
  2313        HA2    146      HSD    HB1   2313     0.090000     1.0080   ; qtot  3.360
  2314        HA2    146      HSD    HB2   2314     0.090000     1.0080   ; qtot  3.450
  2315        NR1    146      HSD    ND1   2315    -0.360000    14.0070   ; qtot  3.090
  2316          H    146      HSD    HD1   2316     0.320000     1.0080   ; qtot  3.410
  2317       CPH1    146      HSD     CG   2317    -0.050000    12.0110   ; qtot  3.360
  2318       CPH2    146      HSD    CE1   2318     0.250000    12.0110   ; qtot  3.610
  2319        HR1    146      HSD    HE1   2319     0.130000     1.0080   ; qtot  3.740
  2320        NR2    146      HSD    NE2   2320    -0.700000    14.0070   ; qtot  3.040
  2321       CPH1    146      HSD    CD2   2321     0.220000    12.0110   ; qtot  3.260
  2322        HR3    146      HSD    HD2   2322     0.100000     1.0080   ; qtot  3.360
  2323          C    146      HSD      C   2323     0.510000    12.0110   ; qtot  3.870
  2324          O    146      HSD      O   2324    -0.510000    15.9994   ; qtot  3.360
  2325        NH1    147      LYS      N   2325    -0.470000    14.0070   ; qtot  2.890
  2326          H    147      LYS     HN   2326     0.310000     1.0080   ; qtot  3.200
  2327        CT1    147      LYS     CA   2327     0.070000    12.0110   ; qtot  3.270
  2328        HB1    147      LYS     HA   2328     0.090000     1.0080   ; qtot  3.360
  2329        CT2    147      LYS     CB   2329    -0.180000    12.0110   ; qtot  3.180
  2330        HA2    147      LYS    HB1   2330     0.090000     1.0080   ; qtot  3.270
  2331        HA2    147      LYS    HB2   2331     0.090000     1.0080   ; qtot  3.360
  2332        CT2    147      LYS     CG   2332    -0.180000    12.0110   ; qtot  3.180
  2333        HA2    147      LYS    HG1   2333     0.090000     1.0080   ; qtot  3.270
  2334        HA2    147      LYS    HG2   2334     0.090000     1.0080   ; qtot  3.360
  2335        CT2    147      LYS     CD   2335    -0.180000    12.0110   ; qtot  3.180
  2336        HA2    147      LYS    HD1   2336     0.090000     1.0080   ; qtot  3.270
  2337        HA2    147      LYS    HD2   2337     0.090000     1.0080   ; qtot  3.360
  2338        CT2    147      LYS     CE   2338     0.210000    12.0110   ; qtot  3.570
  2339        HA2    147      LYS    HE1   2339     0.050000     1.0080   ; qtot  3.620
  2340        HA2    147      LYS    HE2   2340     0.050000     1.0080   ; qtot  3.670
  2341        NH3    147      LYS     NZ   2341    -0.300000    14.0070   ; qtot  3.370
  2342         HC    147      LYS    HZ1   2342     0.330000     1.0080   ; qtot  3.700
  2343         HC    147      LYS    HZ2   2343     0.330000     1.0080   ; qtot  4.030
  2344         HC    147      LYS    HZ3   2344     0.330000     1.0080   ; qtot  4.360
  2345          C    147      LYS      C   2345     0.510000    12.0110   ; qtot  4.870
  2346          O    147      LYS      O   2346    -0.510000    15.9994   ; qtot  4.360
  2347        NH1    148      ASN      N   2347    -0.470000    14.0070   ; qtot  3.890
  2348          H    148      ASN     HN   2348     0.310000     1.0080   ; qtot  4.200
  2349        CT1    148      ASN     CA   2349     0.070000    12.0110   ; qtot  4.270
  2350        HB1    148      ASN     HA   2350     0.090000     1.0080   ; qtot  4.360
  2351        CT2    148      ASN     CB   2351    -0.180000    12.0110   ; qtot  4.180
  2352        HA2    148      ASN    HB1   2352     0.090000     1.0080   ; qtot  4.270
  2353        HA2    148      ASN    HB2   2353     0.090000     1.0080   ; qtot  4.360
  2354         CC    148      ASN     CG   2354     0.550000    12.0110   ; qtot  4.910
  2355          O    148      ASN    OD1   2355    -0.550000    15.9994   ; qtot  4.360
  2356        NH2    148      ASN    ND2   2356    -0.620000    14.0070   ; qtot  3.740
  2357          H    148      ASN   HD21   2357     0.320000     1.0080   ; qtot  4.060
  2358          H    148      ASN   HD22   2358     0.300000     1.0080   ; qtot  4.360
  2359          C    148      ASN      C   2359     0.510000    12.0110   ; qtot  4.870
  2360          O    148      ASN      O   2360    -0.510000    15.9994   ; qtot  4.360
  2361        NH1    149      ASN      N   2361    -0.470000    14.0070   ; qtot  3.890
  2362          H    149      ASN     HN   2362     0.310000     1.0080   ; qtot  4.200
  2363        CT1    149      ASN     CA   2363     0.070000    12.0110   ; qtot  4.270
  2364        HB1    149      ASN     HA   2364     0.090000     1.0080   ; qtot  4.360
  2365      CC321    149      ASN     CB   2365    -0.180000    12.0110   ; qtot  4.180
  2366       HCA2    149      ASN    HB1   2366     0.090000     1.0080   ; qtot  4.270
  2367       HCA2    149      ASN    HB2   2367     0.090000     1.0080   ; qtot  4.360
  2368      CC2O1    149      ASN     CG   2368     0.510000    12.0110   ; qtot  4.870
  2369      OC2D1    149      ASN    OD1   2369    -0.510000    15.9994   ; qtot  4.360
  2370      NC2D1    149      ASN    ND2   2370    -0.470000    14.0070   ; qtot  3.890
  2371       HCP1    149      ASN   HD22   2371     0.310000     1.0080   ; qtot  4.200
  2372          C    149      ASN      C   2372     0.510000    12.0110   ; qtot  4.710
  2373          O    149      ASN      O   2373    -0.510000    15.9994   ; qtot  4.200
  2374        NH1    150      LYS      N   2374    -0.470000    14.0070   ; qtot  3.730
  2375          H    150      LYS     HN   2375     0.310000     1.0080   ; qtot  4.040
  2376        CT1    150      LYS     CA   2376     0.070000    12.0110   ; qtot  4.110
  2377        HB1    150      LYS     HA   2377     0.090000     1.0080   ; qtot  4.200
  2378        CT2    150      LYS     CB   2378    -0.180000    12.0110   ; qtot  4.020
  2379        HA2    150      LYS    HB1   2379     0.090000     1.0080   ; qtot  4.110
  2380        HA2    150      LYS    HB2   2380     0.090000     1.0080   ; qtot  4.200
  2381        CT2    150      LYS     CG   2381    -0.180000    12.0110   ; qtot  4.020
  2382        HA2    150      LYS    HG1   2382     0.090000     1.0080   ; qtot  4.110
  2383        HA2    150      LYS    HG2   2383     0.090000     1.0080   ; qtot  4.200
  2384        CT2    150      LYS     CD   2384    -0.180000    12.0110   ; qtot  4.020
  2385        HA2    150      LYS    HD1   2385     0.090000     1.0080   ; qtot  4.110
  2386        HA2    150      LYS    HD2   2386     0.090000     1.0080   ; qtot  4.200
  2387        CT2    150      LYS     CE   2387     0.210000    12.0110   ; qtot  4.410
  2388        HA2    150      LYS    HE1   2388     0.050000     1.0080   ; qtot  4.460
  2389        HA2    150      LYS    HE2   2389     0.050000     1.0080   ; qtot  4.510
  2390        NH3    150      LYS     NZ   2390    -0.300000    14.0070   ; qtot  4.210
  2391         HC    150      LYS    HZ1   2391     0.330000     1.0080   ; qtot  4.540
  2392         HC    150      LYS    HZ2   2392     0.330000     1.0080   ; qtot  4.870
  2393         HC    150      LYS    HZ3   2393     0.330000     1.0080   ; qtot  5.200
  2394          C    150      LYS      C   2394     0.510000    12.0110   ; qtot  5.710
  2395          O    150      LYS      O   2395    -0.510000    15.9994   ; qtot  5.200
  2396        NH1    151      SER      N   2396    -0.470000    14.0070   ; qtot  4.730
  2397          H    151      SER     HN   2397     0.310000     1.0080   ; qtot  5.040
  2398        CT1    151      SER     CA   2398     0.070000    12.0110   ; qtot  5.110
  2399        HB1    151      SER     HA   2399     0.090000     1.0080   ; qtot  5.200
  2400        CT2    151      SER     CB   2400     0.050000    12.0110   ; qtot  5.250
  2401        HA2    151      SER    HB1   2401     0.090000     1.0080   ; qtot  5.340
  2402        HA2    151      SER    HB2   2402     0.090000     1.0080   ; qtot  5.430
  2403        OH1    151      SER     OG   2403    -0.660000    15.9994   ; qtot  4.770
  2404          H    151      SER    HG1   2404     0.430000     1.0080   ; qtot  5.200
  2405          C    151      SER      C   2405     0.510000    12.0110   ; qtot  5.710
  2406          O    151      SER      O   2406    -0.510000    15.9994   ; qtot  5.200
  2407        NH1    152      TRP      N   2407    -0.470000    14.0070   ; qtot  4.730
  2408          H    152      TRP     HN   2408     0.310000     1.0080   ; qtot  5.040
  2409        CT1    152      TRP     CA   2409     0.070000    12.0110   ; qtot  5.110
  2410        HB1    152      TRP     HA   2410     0.090000     1.0080   ; qtot  5.200
  2411        CT2    152      TRP     CB   2411    -0.180000    12.0110   ; qtot  5.020
  2412        HA2    152      TRP    HB1   2412     0.090000     1.0080   ; qtot  5.110
  2413        HA2    152      TRP    HB2   2413     0.090000     1.0080   ; qtot  5.200
  2414         CY    152      TRP     CG   2414    -0.030000    12.0110   ; qtot  5.170
  2415         CA    152      TRP    CD1   2415    -0.150000    12.0110   ; qtot  5.020
  2416         HP    152      TRP    HD1   2416     0.220000     1.0080   ; qtot  5.240
  2417         NY    152      TRP    NE1   2417    -0.510000    14.0070   ; qtot  4.730
  2418          H    152      TRP    HE1   2418     0.370000     1.0080   ; qtot  5.100
  2419        CPT    152      TRP    CE2   2419     0.240000    12.0110   ; qtot  5.340
  2420        CPT    152      TRP    CD2   2420     0.110000    12.0110   ; qtot  5.450
  2421        CAI    152      TRP    CE3   2421    -0.250000    12.0110   ; qtot  5.200
  2422         HP    152      TRP    HE3   2422     0.170000     1.0080   ; qtot  5.370
  2423         CA    152      TRP    CZ3   2423    -0.200000    12.0110   ; qtot  5.170
  2424         HP    152      TRP    HZ3   2424     0.140000     1.0080   ; qtot  5.310
  2425        CAI    152      TRP    CZ2   2425    -0.270000    12.0110   ; qtot  5.040
  2426         HP    152      TRP    HZ2   2426     0.160000     1.0080   ; qtot  5.200
  2427         CA    152      TRP    CH2   2427    -0.140000    12.0110   ; qtot  5.060
  2428         HP    152      TRP    HH2   2428     0.140000     1.0080   ; qtot  5.200
  2429          C    152      TRP      C   2429     0.510000    12.0110   ; qtot  5.710
  2430          O    152      TRP      O   2430    -0.510000    15.9994   ; qtot  5.200
  2431        NH1    153      MET      N   2431    -0.470000    14.0070   ; qtot  4.730
  2432          H    153      MET     HN   2432     0.310000     1.0080   ; qtot  5.040
  2433        CT1    153      MET     CA   2433     0.070000    12.0110   ; qtot  5.110
  2434        HB1    153      MET     HA   2434     0.090000     1.0080   ; qtot  5.200
  2435        CT2    153      MET     CB   2435    -0.180000    12.0110   ; qtot  5.020
  2436        HA2    153      MET    HB1   2436     0.090000     1.0080   ; qtot  5.110
  2437        HA2    153      MET    HB2   2437     0.090000     1.0080   ; qtot  5.200
  2438        CT2    153      MET     CG   2438    -0.140000    12.0110   ; qtot  5.060
  2439        HA2    153      MET    HG1   2439     0.090000     1.0080   ; qtot  5.150
  2440        HA2    153      MET    HG2   2440     0.090000     1.0080   ; qtot  5.240
  2441          S    153      MET     SD   2441    -0.090000    32.0600   ; qtot  5.150
  2442        CT3    153      MET     CE   2442    -0.220000    12.0110   ; qtot  4.930
  2443        HA3    153      MET    HE1   2443     0.090000     1.0080   ; qtot  5.020
  2444        HA3    153      MET    HE2   2444     0.090000     1.0080   ; qtot  5.110
  2445        HA3    153      MET    HE3   2445     0.090000     1.0080   ; qtot  5.200
  2446          C    153      MET      C   2446     0.510000    12.0110   ; qtot  5.710
  2447          O    153      MET      O   2447    -0.510000    15.9994   ; qtot  5.200
  2448        NH1    154      GLU      N   2448    -0.470000    14.0070   ; qtot  4.730
  2449          H    154      GLU     HN   2449     0.310000     1.0080   ; qtot  5.040
  2450        CT1    154      GLU     CA   2450     0.070000    12.0110   ; qtot  5.110
  2451        HB1    154      GLU     HA   2451     0.090000     1.0080   ; qtot  5.200
  2452       CT2A    154      GLU     CB   2452    -0.180000    12.0110   ; qtot  5.020
  2453        HA2    154      GLU    HB1   2453     0.090000     1.0080   ; qtot  5.110
  2454        HA2    154      GLU    HB2   2454     0.090000     1.0080   ; qtot  5.200
  2455        CT2    154      GLU     CG   2455    -0.280000    12.0110   ; qtot  4.920
  2456        HA2    154      GLU    HG1   2456     0.090000     1.0080   ; qtot  5.010
  2457        HA2    154      GLU    HG2   2457     0.090000     1.0080   ; qtot  5.100
  2458         CC    154      GLU     CD   2458     0.620000    12.0110   ; qtot  5.720
  2459         OC    154      GLU    OE1   2459    -0.760000    15.9994   ; qtot  4.960
  2460         OC    154      GLU    OE2   2460    -0.760000    15.9994   ; qtot  4.200
  2461          C    154      GLU      C   2461     0.510000    12.0110   ; qtot  4.710
  2462          O    154      GLU      O   2462    -0.510000    15.9994   ; qtot  4.200
  2463        NH1    155      SER      N   2463    -0.470000    14.0070   ; qtot  3.730
  2464          H    155      SER     HN   2464     0.310000     1.0080   ; qtot  4.040
  2465        CT1    155      SER     CA   2465     0.070000    12.0110   ; qtot  4.110
  2466        HB1    155      SER     HA   2466     0.090000     1.0080   ; qtot  4.200
  2467        CT2    155      SER     CB   2467     0.050000    12.0110   ; qtot  4.250
  2468        HA2    155      SER    HB1   2468     0.090000     1.0080   ; qtot  4.340
  2469        HA2    155      SER    HB2   2469     0.090000     1.0080   ; qtot  4.430
  2470        OH1    155      SER     OG   2470    -0.660000    15.9994   ; qtot  3.770
  2471          H    155      SER    HG1   2471     0.430000     1.0080   ; qtot  4.200
  2472          C    155      SER      C   2472     0.510000    12.0110   ; qtot  4.710
  2473          O    155      SER      O   2473    -0.510000    15.9994   ; qtot  4.200
  2474        NH1    156      GLU      N   2474    -0.470000    14.0070   ; qtot  3.730
  2475          H    156      GLU     HN   2475     0.310000     1.0080   ; qtot  4.040
  2476        CT1    156      GLU     CA   2476     0.070000    12.0110   ; qtot  4.110
  2477        HB1    156      GLU     HA   2477     0.090000     1.0080   ; qtot  4.200
  2478       CT2A    156      GLU     CB   2478    -0.180000    12.0110   ; qtot  4.020
  2479        HA2    156      GLU    HB1   2479     0.090000     1.0080   ; qtot  4.110
  2480        HA2    156      GLU    HB2   2480     0.090000     1.0080   ; qtot  4.200
  2481        CT2    156      GLU     CG   2481    -0.280000    12.0110   ; qtot  3.920
  2482        HA2    156      GLU    HG1   2482     0.090000     1.0080   ; qtot  4.010
  2483        HA2    156      GLU    HG2   2483     0.090000     1.0080   ; qtot  4.100
  2484         CC    156      GLU     CD   2484     0.620000    12.0110   ; qtot  4.720
  2485         OC    156      GLU    OE1   2485    -0.760000    15.9994   ; qtot  3.960
  2486         OC    156      GLU    OE2   2486    -0.760000    15.9994   ; qtot  3.200
  2487          C    156      GLU      C   2487     0.510000    12.0110   ; qtot  3.710
  2488          O    156      GLU      O   2488    -0.510000    15.9994   ; qtot  3.200
  2489        NH1    157      PHE      N   2489    -0.470000    14.0070   ; qtot  2.730
  2490          H    157      PHE     HN   2490     0.310000     1.0080   ; qtot  3.040
  2491        CT1    157      PHE     CA   2491     0.070000    12.0110   ; qtot  3.110
  2492        HB1    157      PHE     HA   2492     0.090000     1.0080   ; qtot  3.200
  2493        CT2    157      PHE     CB   2493    -0.180000    12.0110   ; qtot  3.020
  2494        HA2    157      PHE    HB1   2494     0.090000     1.0080   ; qtot  3.110
  2495        HA2    157      PHE    HB2   2495     0.090000     1.0080   ; qtot  3.200
  2496         CA    157      PHE     CG   2496     0.000000    12.0110   ; qtot  3.200
  2497         CA    157      PHE    CD1   2497    -0.115000    12.0110   ; qtot  3.085
  2498         HP    157      PHE    HD1   2498     0.115000     1.0080   ; qtot  3.200
  2499         CA    157      PHE    CE1   2499    -0.115000    12.0110   ; qtot  3.085
  2500         HP    157      PHE    HE1   2500     0.115000     1.0080   ; qtot  3.200
  2501         CA    157      PHE     CZ   2501    -0.115000    12.0110   ; qtot  3.085
  2502         HP    157      PHE     HZ   2502     0.115000     1.0080   ; qtot  3.200
  2503         CA    157      PHE    CD2   2503    -0.115000    12.0110   ; qtot  3.085
  2504         HP    157      PHE    HD2   2504     0.115000     1.0080   ; qtot  3.200
  2505         CA    157      PHE    CE2   2505    -0.115000    12.0110   ; qtot  3.085
  2506         HP    157      PHE    HE2   2506     0.115000     1.0080   ; qtot  3.200
  2507          C    157      PHE      C   2507     0.510000    12.0110   ; qtot  3.710
  2508          O    157      PHE      O   2508    -0.510000    15.9994   ; qtot  3.200
  2509        NH1    158      ARG      N   2509    -0.470000    14.0070   ; qtot  2.730
  2510          H    158      ARG     HN   2510     0.310000     1.0080   ; qtot  3.040
  2511        CT1    158      ARG     CA   2511     0.070000    12.0110   ; qtot  3.110
  2512        HB1    158      ARG     HA   2512     0.090000     1.0080   ; qtot  3.200
  2513        CT2    158      ARG     CB   2513    -0.180000    12.0110   ; qtot  3.020
  2514        HA2    158      ARG    HB1   2514     0.090000     1.0080   ; qtot  3.110
  2515        HA2    158      ARG    HB2   2515     0.090000     1.0080   ; qtot  3.200
  2516        CT2    158      ARG     CG   2516    -0.180000    12.0110   ; qtot  3.020
  2517        HA2    158      ARG    HG1   2517     0.090000     1.0080   ; qtot  3.110
  2518        HA2    158      ARG    HG2   2518     0.090000     1.0080   ; qtot  3.200
  2519        CT2    158      ARG     CD   2519     0.200000    12.0110   ; qtot  3.400
  2520        HA2    158      ARG    HD1   2520     0.090000     1.0080   ; qtot  3.490
  2521        HA2    158      ARG    HD2   2521     0.090000     1.0080   ; qtot  3.580
  2522        NC2    158      ARG     NE   2522    -0.700000    14.0070   ; qtot  2.880
  2523         HC    158      ARG     HE   2523     0.440000     1.0080   ; qtot  3.320
  2524          C    158      ARG     CZ   2524     0.640000    12.0110   ; qtot  3.960
  2525        NC2    158      ARG    NH1   2525    -0.800000    14.0070   ; qtot  3.160
  2526         HC    158      ARG   HH11   2526     0.460000     1.0080   ; qtot  3.620
  2527         HC    158      ARG   HH12   2527     0.460000     1.0080   ; qtot  4.080
  2528        NC2    158      ARG    NH2   2528    -0.800000    14.0070   ; qtot  3.280
  2529         HC    158      ARG   HH21   2529     0.460000     1.0080   ; qtot  3.740
  2530         HC    158      ARG   HH22   2530     0.460000     1.0080   ; qtot  4.200
  2531          C    158      ARG      C   2531     0.510000    12.0110   ; qtot  4.710
  2532          O    158      ARG      O   2532    -0.510000    15.9994   ; qtot  4.200
  2533        NH1    159      VAL      N   2533    -0.470000    14.0070   ; qtot  3.730
  2534          H    159      VAL     HN   2534     0.310000     1.0080   ; qtot  4.040
  2535        CT1    159      VAL     CA   2535     0.070000    12.0110   ; qtot  4.110
  2536        HB1    159      VAL     HA   2536     0.090000     1.0080   ; qtot  4.200
  2537        CT1    159      VAL     CB   2537    -0.090000    12.0110   ; qtot  4.110
  2538        HA1    159      VAL     HB   2538     0.090000     1.0080   ; qtot  4.200
  2539        CT3    159      VAL    CG1   2539    -0.270000    12.0110   ; qtot  3.930
  2540        HA3    159      VAL   HG11   2540     0.090000     1.0080   ; qtot  4.020
  2541        HA3    159      VAL   HG12   2541     0.090000     1.0080   ; qtot  4.110
  2542        HA3    159      VAL   HG13   2542     0.090000     1.0080   ; qtot  4.200
  2543        CT3    159      VAL    CG2   2543    -0.270000    12.0110   ; qtot  3.930
  2544        HA3    159      VAL   HG21   2544     0.090000     1.0080   ; qtot  4.020
  2545        HA3    159      VAL   HG22   2545     0.090000     1.0080   ; qtot  4.110
  2546        HA3    159      VAL   HG23   2546     0.090000     1.0080   ; qtot  4.200
  2547          C    159      VAL      C   2547     0.510000    12.0110   ; qtot  4.710
  2548          O    159      VAL      O   2548    -0.510000    15.9994   ; qtot  4.200
  2549        NH1    160      TYR      N   2549    -0.470000    14.0070   ; qtot  3.730
  2550          H    160      TYR     HN   2550     0.310000     1.0080   ; qtot  4.040
  2551        CT1    160      TYR     CA   2551     0.070000    12.0110   ; qtot  4.110
  2552        HB1    160      TYR     HA   2552     0.090000     1.0080   ; qtot  4.200
  2553        CT2    160      TYR     CB   2553    -0.180000    12.0110   ; qtot  4.020
  2554        HA2    160      TYR    HB1   2554     0.090000     1.0080   ; qtot  4.110
  2555        HA2    160      TYR    HB2   2555     0.090000     1.0080   ; qtot  4.200
  2556         CA    160      TYR     CG   2556     0.000000    12.0110   ; qtot  4.200
  2557         CA    160      TYR    CD1   2557    -0.115000    12.0110   ; qtot  4.085
  2558         HP    160      TYR    HD1   2558     0.115000     1.0080   ; qtot  4.200
  2559         CA    160      TYR    CE1   2559    -0.115000    12.0110   ; qtot  4.085
  2560         HP    160      TYR    HE1   2560     0.115000     1.0080   ; qtot  4.200
  2561         CA    160      TYR     CZ   2561     0.110000    12.0110   ; qtot  4.310
  2562        OH1    160      TYR     OH   2562    -0.540000    15.9994   ; qtot  3.770
  2563          H    160      TYR     HH   2563     0.430000     1.0080   ; qtot  4.200
  2564         CA    160      TYR    CD2   2564    -0.115000    12.0110   ; qtot  4.085
  2565         HP    160      TYR    HD2   2565     0.115000     1.0080   ; qtot  4.200
  2566         CA    160      TYR    CE2   2566    -0.115000    12.0110   ; qtot  4.085
  2567         HP    160      TYR    HE2   2567     0.115000     1.0080   ; qtot  4.200
  2568          C    160      TYR      C   2568     0.510000    12.0110   ; qtot  4.710
  2569          O    160      TYR      O   2569    -0.510000    15.9994   ; qtot  4.200
  2570        NH1    161      SER      N   2570    -0.470000    14.0070   ; qtot  3.730
  2571          H    161      SER     HN   2571     0.310000     1.0080   ; qtot  4.040
  2572        CT1    161      SER     CA   2572     0.070000    12.0110   ; qtot  4.110
  2573        HB1    161      SER     HA   2573     0.090000     1.0080   ; qtot  4.200
  2574        CT2    161      SER     CB   2574     0.050000    12.0110   ; qtot  4.250
  2575        HA2    161      SER    HB1   2575     0.090000     1.0080   ; qtot  4.340
  2576        HA2    161      SER    HB2   2576     0.090000     1.0080   ; qtot  4.430
  2577        OH1    161      SER     OG   2577    -0.660000    15.9994   ; qtot  3.770
  2578          H    161      SER    HG1   2578     0.430000     1.0080   ; qtot  4.200
  2579          C    161      SER      C   2579     0.510000    12.0110   ; qtot  4.710
  2580          O    161      SER      O   2580    -0.510000    15.9994   ; qtot  4.200
  2581        NH1    162      SER      N   2581    -0.470000    14.0070   ; qtot  3.730
  2582          H    162      SER     HN   2582     0.310000     1.0080   ; qtot  4.040
  2583        CT1    162      SER     CA   2583     0.070000    12.0110   ; qtot  4.110
  2584        HB1    162      SER     HA   2584     0.090000     1.0080   ; qtot  4.200
  2585        CT2    162      SER     CB   2585     0.050000    12.0110   ; qtot  4.250
  2586        HA2    162      SER    HB1   2586     0.090000     1.0080   ; qtot  4.340
  2587        HA2    162      SER    HB2   2587     0.090000     1.0080   ; qtot  4.430
  2588        OH1    162      SER     OG   2588    -0.660000    15.9994   ; qtot  3.770
  2589          H    162      SER    HG1   2589     0.430000     1.0080   ; qtot  4.200
  2590          C    162      SER      C   2590     0.510000    12.0110   ; qtot  4.710
  2591          O    162      SER      O   2591    -0.510000    15.9994   ; qtot  4.200
  2592        NH1    163      ALA      N   2592    -0.470000    14.0070   ; qtot  3.730
  2593          H    163      ALA     HN   2593     0.310000     1.0080   ; qtot  4.040
  2594        CT1    163      ALA     CA   2594     0.070000    12.0110   ; qtot  4.110
  2595        HB1    163      ALA     HA   2595     0.090000     1.0080   ; qtot  4.200
  2596        CT3    163      ALA     CB   2596    -0.270000    12.0110   ; qtot  3.930
  2597        HA3    163      ALA    HB1   2597     0.090000     1.0080   ; qtot  4.020
  2598        HA3    163      ALA    HB2   2598     0.090000     1.0080   ; qtot  4.110
  2599        HA3    163      ALA    HB3   2599     0.090000     1.0080   ; qtot  4.200
  2600          C    163      ALA      C   2600     0.510000    12.0110   ; qtot  4.710
  2601          O    163      ALA      O   2601    -0.510000    15.9994   ; qtot  4.200
  2602        NH1    164      ASN      N   2602    -0.470000    14.0070   ; qtot  3.730
  2603          H    164      ASN     HN   2603     0.310000     1.0080   ; qtot  4.040
  2604        CT1    164      ASN     CA   2604     0.070000    12.0110   ; qtot  4.110
  2605        HB1    164      ASN     HA   2605     0.090000     1.0080   ; qtot  4.200
  2606        CT2    164      ASN     CB   2606    -0.180000    12.0110   ; qtot  4.020
  2607        HA2    164      ASN    HB1   2607     0.090000     1.0080   ; qtot  4.110
  2608        HA2    164      ASN    HB2   2608     0.090000     1.0080   ; qtot  4.200
  2609         CC    164      ASN     CG   2609     0.550000    12.0110   ; qtot  4.750
  2610          O    164      ASN    OD1   2610    -0.550000    15.9994   ; qtot  4.200
  2611        NH2    164      ASN    ND2   2611    -0.620000    14.0070   ; qtot  3.580
  2612          H    164      ASN   HD21   2612     0.320000     1.0080   ; qtot  3.900
  2613          H    164      ASN   HD22   2613     0.300000     1.0080   ; qtot  4.200
  2614          C    164      ASN      C   2614     0.510000    12.0110   ; qtot  4.710
  2615          O    164      ASN      O   2615    -0.510000    15.9994   ; qtot  4.200
  2616        NH1    165      ASN      N   2616    -0.470000    14.0070   ; qtot  3.730
  2617          H    165      ASN     HN   2617     0.310000     1.0080   ; qtot  4.040
  2618        CT1    165      ASN     CA   2618     0.070000    12.0110   ; qtot  4.110
  2619        HB1    165      ASN     HA   2619     0.090000     1.0080   ; qtot  4.200
  2620      CC321    165      ASN     CB   2620    -0.180000    12.0110   ; qtot  4.020
  2621       HCA2    165      ASN    HB1   2621     0.090000     1.0080   ; qtot  4.110
  2622       HCA2    165      ASN    HB2   2622     0.090000     1.0080   ; qtot  4.200
  2623      CC2O1    165      ASN     CG   2623     0.510000    12.0110   ; qtot  4.710
  2624      OC2D1    165      ASN    OD1   2624    -0.510000    15.9994   ; qtot  4.200
  2625      NC2D1    165      ASN    ND2   2625    -0.470000    14.0070   ; qtot  3.730
  2626       HCP1    165      ASN   HD22   2626     0.310000     1.0080   ; qtot  4.040
  2627          C    165      ASN      C   2627     0.510000    12.0110   ; qtot  4.550
  2628          O    165      ASN      O   2628    -0.510000    15.9994   ; qtot  4.040
  2629        NH1    166      CYS      N   2629    -0.470000    14.0070   ; qtot  3.570
  2630          H    166      CYS     HN   2630     0.310000     1.0080   ; qtot  3.880
  2631        CT1    166      CYS     CA   2631     0.070000    12.0110   ; qtot  3.950
  2632        HB1    166      CYS     HA   2632     0.090000     1.0080   ; qtot  4.040
  2633        CT2    166      CYS     CB   2633    -0.100000    12.0110   ; qtot  3.940
  2634        HA2    166      CYS    HB1   2634     0.090000     1.0080   ; qtot  4.030
  2635        HA2    166      CYS    HB2   2635     0.090000     1.0080   ; qtot  4.120
  2636         SM    166      CYS     SG   2636    -0.080000    32.0600   ; qtot  4.040
  2637          C    166      CYS      C   2637     0.510000    12.0110   ; qtot  4.550
  2638          O    166      CYS      O   2638    -0.510000    15.9994   ; qtot  4.040
  2639        NH1    167      THR      N   2639    -0.470000    14.0070   ; qtot  3.570
  2640          H    167      THR     HN   2640     0.310000     1.0080   ; qtot  3.880
  2641        CT1    167      THR     CA   2641     0.070000    12.0110   ; qtot  3.950
  2642        HB1    167      THR     HA   2642     0.090000     1.0080   ; qtot  4.040
  2643        CT1    167      THR     CB   2643     0.140000    12.0110   ; qtot  4.180
  2644        HA1    167      THR     HB   2644     0.090000     1.0080   ; qtot  4.270
  2645        OH1    167      THR    OG1   2645    -0.660000    15.9994   ; qtot  3.610
  2646          H    167      THR    HG1   2646     0.430000     1.0080   ; qtot  4.040
  2647        CT3    167      THR    CG2   2647    -0.270000    12.0110   ; qtot  3.770
  2648        HA3    167      THR   HG21   2648     0.090000     1.0080   ; qtot  3.860
  2649        HA3    167      THR   HG22   2649     0.090000     1.0080   ; qtot  3.950
  2650        HA3    167      THR   HG23   2650     0.090000     1.0080   ; qtot  4.040
  2651          C    167      THR      C   2651     0.510000    12.0110   ; qtot  4.550
  2652          O    167      THR      O   2652    -0.510000    15.9994   ; qtot  4.040
  2653        NH1    168      PHE      N   2653    -0.470000    14.0070   ; qtot  3.570
  2654          H    168      PHE     HN   2654     0.310000     1.0080   ; qtot  3.880
  2655        CT1    168      PHE     CA   2655     0.070000    12.0110   ; qtot  3.950
  2656        HB1    168      PHE     HA   2656     0.090000     1.0080   ; qtot  4.040
  2657        CT2    168      PHE     CB   2657    -0.180000    12.0110   ; qtot  3.860
  2658        HA2    168      PHE    HB1   2658     0.090000     1.0080   ; qtot  3.950
  2659        HA2    168      PHE    HB2   2659     0.090000     1.0080   ; qtot  4.040
  2660         CA    168      PHE     CG   2660     0.000000    12.0110   ; qtot  4.040
  2661         CA    168      PHE    CD1   2661    -0.115000    12.0110   ; qtot  3.925
  2662         HP    168      PHE    HD1   2662     0.115000     1.0080   ; qtot  4.040
  2663         CA    168      PHE    CE1   2663    -0.115000    12.0110   ; qtot  3.925
  2664         HP    168      PHE    HE1   2664     0.115000     1.0080   ; qtot  4.040
  2665         CA    168      PHE     CZ   2665    -0.115000    12.0110   ; qtot  3.925
  2666         HP    168      PHE     HZ   2666     0.115000     1.0080   ; qtot  4.040
  2667         CA    168      PHE    CD2   2667    -0.115000    12.0110   ; qtot  3.925
  2668         HP    168      PHE    HD2   2668     0.115000     1.0080   ; qtot  4.040
  2669         CA    168      PHE    CE2   2669    -0.115000    12.0110   ; qtot  3.925
  2670         HP    168      PHE    HE2   2670     0.115000     1.0080   ; qtot  4.040
  2671          C    168      PHE      C   2671     0.510000    12.0110   ; qtot  4.550
  2672          O    168      PHE      O   2672    -0.510000    15.9994   ; qtot  4.040
  2673        NH1    169      GLU      N   2673    -0.470000    14.0070   ; qtot  3.570
  2674          H    169      GLU     HN   2674     0.310000     1.0080   ; qtot  3.880
  2675        CT1    169      GLU     CA   2675     0.070000    12.0110   ; qtot  3.950
  2676        HB1    169      GLU     HA   2676     0.090000     1.0080   ; qtot  4.040
  2677       CT2A    169      GLU     CB   2677    -0.180000    12.0110   ; qtot  3.860
  2678        HA2    169      GLU    HB1   2678     0.090000     1.0080   ; qtot  3.950
  2679        HA2    169      GLU    HB2   2679     0.090000     1.0080   ; qtot  4.040
  2680        CT2    169      GLU     CG   2680    -0.280000    12.0110   ; qtot  3.760
  2681        HA2    169      GLU    HG1   2681     0.090000     1.0080   ; qtot  3.850
  2682        HA2    169      GLU    HG2   2682     0.090000     1.0080   ; qtot  3.940
  2683         CC    169      GLU     CD   2683     0.620000    12.0110   ; qtot  4.560
  2684         OC    169      GLU    OE1   2684    -0.760000    15.9994   ; qtot  3.800
  2685         OC    169      GLU    OE2   2685    -0.760000    15.9994   ; qtot  3.040
  2686          C    169      GLU      C   2686     0.510000    12.0110   ; qtot  3.550
  2687          O    169      GLU      O   2687    -0.510000    15.9994   ; qtot  3.040
  2688        NH1    170      TYR      N   2688    -0.470000    14.0070   ; qtot  2.570
  2689          H    170      TYR     HN   2689     0.310000     1.0080   ; qtot  2.880
  2690        CT1    170      TYR     CA   2690     0.070000    12.0110   ; qtot  2.950
  2691        HB1    170      TYR     HA   2691     0.090000     1.0080   ; qtot  3.040
  2692        CT2    170      TYR     CB   2692    -0.180000    12.0110   ; qtot  2.860
  2693        HA2    170      TYR    HB1   2693     0.090000     1.0080   ; qtot  2.950
  2694        HA2    170      TYR    HB2   2694     0.090000     1.0080   ; qtot  3.040
  2695         CA    170      TYR     CG   2695     0.000000    12.0110   ; qtot  3.040
  2696         CA    170      TYR    CD1   2696    -0.115000    12.0110   ; qtot  2.925
  2697         HP    170      TYR    HD1   2697     0.115000     1.0080   ; qtot  3.040
  2698         CA    170      TYR    CE1   2698    -0.115000    12.0110   ; qtot  2.925
  2699         HP    170      TYR    HE1   2699     0.115000     1.0080   ; qtot  3.040
  2700         CA    170      TYR     CZ   2700     0.110000    12.0110   ; qtot  3.150
  2701        OH1    170      TYR     OH   2701    -0.540000    15.9994   ; qtot  2.610
  2702          H    170      TYR     HH   2702     0.430000     1.0080   ; qtot  3.040
  2703         CA    170      TYR    CD2   2703    -0.115000    12.0110   ; qtot  2.925
  2704         HP    170      TYR    HD2   2704     0.115000     1.0080   ; qtot  3.040
  2705         CA    170      TYR    CE2   2705    -0.115000    12.0110   ; qtot  2.925
  2706         HP    170      TYR    HE2   2706     0.115000     1.0080   ; qtot  3.040
  2707          C    170      TYR      C   2707     0.510000    12.0110   ; qtot  3.550
  2708          O    170      TYR      O   2708    -0.510000    15.9994   ; qtot  3.040
  2709        NH1    171      VAL      N   2709    -0.470000    14.0070   ; qtot  2.570
  2710          H    171      VAL     HN   2710     0.310000     1.0080   ; qtot  2.880
  2711        CT1    171      VAL     CA   2711     0.070000    12.0110   ; qtot  2.950
  2712        HB1    171      VAL     HA   2712     0.090000     1.0080   ; qtot  3.040
  2713        CT1    171      VAL     CB   2713    -0.090000    12.0110   ; qtot  2.950
  2714        HA1    171      VAL     HB   2714     0.090000     1.0080   ; qtot  3.040
  2715        CT3    171      VAL    CG1   2715    -0.270000    12.0110   ; qtot  2.770
  2716        HA3    171      VAL   HG11   2716     0.090000     1.0080   ; qtot  2.860
  2717        HA3    171      VAL   HG12   2717     0.090000     1.0080   ; qtot  2.950
  2718        HA3    171      VAL   HG13   2718     0.090000     1.0080   ; qtot  3.040
  2719        CT3    171      VAL    CG2   2719    -0.270000    12.0110   ; qtot  2.770
  2720        HA3    171      VAL   HG21   2720     0.090000     1.0080   ; qtot  2.860
  2721        HA3    171      VAL   HG22   2721     0.090000     1.0080   ; qtot  2.950
  2722        HA3    171      VAL   HG23   2722     0.090000     1.0080   ; qtot  3.040
  2723          C    171      VAL      C   2723     0.510000    12.0110   ; qtot  3.550
  2724          O    171      VAL      O   2724    -0.510000    15.9994   ; qtot  3.040
  2725        NH1    172      SER      N   2725    -0.470000    14.0070   ; qtot  2.570
  2726          H    172      SER     HN   2726     0.310000     1.0080   ; qtot  2.880
  2727        CT1    172      SER     CA   2727     0.070000    12.0110   ; qtot  2.950
  2728        HB1    172      SER     HA   2728     0.090000     1.0080   ; qtot  3.040
  2729        CT2    172      SER     CB   2729     0.050000    12.0110   ; qtot  3.090
  2730        HA2    172      SER    HB1   2730     0.090000     1.0080   ; qtot  3.180
  2731        HA2    172      SER    HB2   2731     0.090000     1.0080   ; qtot  3.270
  2732        OH1    172      SER     OG   2732    -0.660000    15.9994   ; qtot  2.610
  2733          H    172      SER    HG1   2733     0.430000     1.0080   ; qtot  3.040
  2734          C    172      SER      C   2734     0.510000    12.0110   ; qtot  3.550
  2735          O    172      SER      O   2735    -0.510000    15.9994   ; qtot  3.040
  2736        NH1    173      GLN      N   2736    -0.470000    14.0070   ; qtot  2.570
  2737          H    173      GLN     HN   2737     0.310000     1.0080   ; qtot  2.880
  2738        CT1    173      GLN     CA   2738     0.070000    12.0110   ; qtot  2.950
  2739        HB1    173      GLN     HA   2739     0.090000     1.0080   ; qtot  3.040
  2740        CT2    173      GLN     CB   2740    -0.180000    12.0110   ; qtot  2.860
  2741        HA2    173      GLN    HB1   2741     0.090000     1.0080   ; qtot  2.950
  2742        HA2    173      GLN    HB2   2742     0.090000     1.0080   ; qtot  3.040
  2743        CT2    173      GLN     CG   2743    -0.180000    12.0110   ; qtot  2.860
  2744        HA2    173      GLN    HG1   2744     0.090000     1.0080   ; qtot  2.950
  2745        HA2    173      GLN    HG2   2745     0.090000     1.0080   ; qtot  3.040
  2746         CC    173      GLN     CD   2746     0.550000    12.0110   ; qtot  3.590
  2747          O    173      GLN    OE1   2747    -0.550000    15.9994   ; qtot  3.040
  2748        NH2    173      GLN    NE2   2748    -0.620000    14.0070   ; qtot  2.420
  2749          H    173      GLN   HE21   2749     0.320000     1.0080   ; qtot  2.740
  2750          H    173      GLN   HE22   2750     0.300000     1.0080   ; qtot  3.040
  2751          C    173      GLN      C   2751     0.510000    12.0110   ; qtot  3.550
  2752          O    173      GLN      O   2752    -0.510000    15.9994   ; qtot  3.040
  2753          N    174      PRO      N   2753    -0.290000    14.0070   ; qtot  2.750
  2754        CP3    174      PRO     CD   2754     0.000000    12.0110   ; qtot  2.750
  2755        HA2    174      PRO    HD1   2755     0.090000     1.0080   ; qtot  2.840
  2756        HA2    174      PRO    HD2   2756     0.090000     1.0080   ; qtot  2.930
  2757        CP1    174      PRO     CA   2757     0.020000    12.0110   ; qtot  2.950
  2758        HB1    174      PRO     HA   2758     0.090000     1.0080   ; qtot  3.040
  2759        CP2    174      PRO     CB   2759    -0.180000    12.0110   ; qtot  2.860
  2760        HA2    174      PRO    HB1   2760     0.090000     1.0080   ; qtot  2.950
  2761        HA2    174      PRO    HB2   2761     0.090000     1.0080   ; qtot  3.040
  2762        CP2    174      PRO     CG   2762    -0.180000    12.0110   ; qtot  2.860
  2763        HA2    174      PRO    HG1   2763     0.090000     1.0080   ; qtot  2.950
  2764        HA2    174      PRO    HG2   2764     0.090000     1.0080   ; qtot  3.040
  2765          C    174      PRO      C   2765     0.510000    12.0110   ; qtot  3.550
  2766          O    174      PRO      O   2766    -0.510000    15.9994   ; qtot  3.040
  2767        NH1    175      PHE      N   2767    -0.470000    14.0070   ; qtot  2.570
  2768          H    175      PHE     HN   2768     0.310000     1.0080   ; qtot  2.880
  2769        CT1    175      PHE     CA   2769     0.070000    12.0110   ; qtot  2.950
  2770        HB1    175      PHE     HA   2770     0.090000     1.0080   ; qtot  3.040
  2771        CT2    175      PHE     CB   2771    -0.180000    12.0110   ; qtot  2.860
  2772        HA2    175      PHE    HB1   2772     0.090000     1.0080   ; qtot  2.950
  2773        HA2    175      PHE    HB2   2773     0.090000     1.0080   ; qtot  3.040
  2774         CA    175      PHE     CG   2774     0.000000    12.0110   ; qtot  3.040
  2775         CA    175      PHE    CD1   2775    -0.115000    12.0110   ; qtot  2.925
  2776         HP    175      PHE    HD1   2776     0.115000     1.0080   ; qtot  3.040
  2777         CA    175      PHE    CE1   2777    -0.115000    12.0110   ; qtot  2.925
  2778         HP    175      PHE    HE1   2778     0.115000     1.0080   ; qtot  3.040
  2779         CA    175      PHE     CZ   2779    -0.115000    12.0110   ; qtot  2.925
  2780         HP    175      PHE     HZ   2780     0.115000     1.0080   ; qtot  3.040
  2781         CA    175      PHE    CD2   2781    -0.115000    12.0110   ; qtot  2.925
  2782         HP    175      PHE    HD2   2782     0.115000     1.0080   ; qtot  3.040
  2783         CA    175      PHE    CE2   2783    -0.115000    12.0110   ; qtot  2.925
  2784         HP    175      PHE    HE2   2784     0.115000     1.0080   ; qtot  3.040
  2785          C    175      PHE      C   2785     0.510000    12.0110   ; qtot  3.550
  2786          O    175      PHE      O   2786    -0.510000    15.9994   ; qtot  3.040
  2787        NH1    176      LEU      N   2787    -0.470000    14.0070   ; qtot  2.570
  2788          H    176      LEU     HN   2788     0.310000     1.0080   ; qtot  2.880
  2789        CT1    176      LEU     CA   2789     0.070000    12.0110   ; qtot  2.950
  2790        HB1    176      LEU     HA   2790     0.090000     1.0080   ; qtot  3.040
  2791        CT2    176      LEU     CB   2791    -0.180000    12.0110   ; qtot  2.860
  2792        HA2    176      LEU    HB1   2792     0.090000     1.0080   ; qtot  2.950
  2793        HA2    176      LEU    HB2   2793     0.090000     1.0080   ; qtot  3.040
  2794        CT1    176      LEU     CG   2794    -0.090000    12.0110   ; qtot  2.950
  2795        HA1    176      LEU     HG   2795     0.090000     1.0080   ; qtot  3.040
  2796        CT3    176      LEU    CD1   2796    -0.270000    12.0110   ; qtot  2.770
  2797        HA3    176      LEU   HD11   2797     0.090000     1.0080   ; qtot  2.860
  2798        HA3    176      LEU   HD12   2798     0.090000     1.0080   ; qtot  2.950
  2799        HA3    176      LEU   HD13   2799     0.090000     1.0080   ; qtot  3.040
  2800        CT3    176      LEU    CD2   2800    -0.270000    12.0110   ; qtot  2.770
  2801        HA3    176      LEU   HD21   2801     0.090000     1.0080   ; qtot  2.860
  2802        HA3    176      LEU   HD22   2802     0.090000     1.0080   ; qtot  2.950
  2803        HA3    176      LEU   HD23   2803     0.090000     1.0080   ; qtot  3.040
  2804          C    176      LEU      C   2804     0.510000    12.0110   ; qtot  3.550
  2805          O    176      LEU      O   2805    -0.510000    15.9994   ; qtot  3.040
  2806        NH1    177      MET      N   2806    -0.470000    14.0070   ; qtot  2.570
  2807          H    177      MET     HN   2807     0.310000     1.0080   ; qtot  2.880
  2808        CT1    177      MET     CA   2808     0.070000    12.0110   ; qtot  2.950
  2809        HB1    177      MET     HA   2809     0.090000     1.0080   ; qtot  3.040
  2810        CT2    177      MET     CB   2810    -0.180000    12.0110   ; qtot  2.860
  2811        HA2    177      MET    HB1   2811     0.090000     1.0080   ; qtot  2.950
  2812        HA2    177      MET    HB2   2812     0.090000     1.0080   ; qtot  3.040
  2813        CT2    177      MET     CG   2813    -0.140000    12.0110   ; qtot  2.900
  2814        HA2    177      MET    HG1   2814     0.090000     1.0080   ; qtot  2.990
  2815        HA2    177      MET    HG2   2815     0.090000     1.0080   ; qtot  3.080
  2816          S    177      MET     SD   2816    -0.090000    32.0600   ; qtot  2.990
  2817        CT3    177      MET     CE   2817    -0.220000    12.0110   ; qtot  2.770
  2818        HA3    177      MET    HE1   2818     0.090000     1.0080   ; qtot  2.860
  2819        HA3    177      MET    HE2   2819     0.090000     1.0080   ; qtot  2.950
  2820        HA3    177      MET    HE3   2820     0.090000     1.0080   ; qtot  3.040
  2821          C    177      MET      C   2821     0.510000    12.0110   ; qtot  3.550
  2822          O    177      MET      O   2822    -0.510000    15.9994   ; qtot  3.040
  2823        NH1    178      ASP      N   2823    -0.470000    14.0070   ; qtot  2.570
  2824          H    178      ASP     HN   2824     0.310000     1.0080   ; qtot  2.880
  2825        CT1    178      ASP     CA   2825     0.070000    12.0110   ; qtot  2.950
  2826        HB1    178      ASP     HA   2826     0.090000     1.0080   ; qtot  3.040
  2827       CT2A    178      ASP     CB   2827    -0.280000    12.0110   ; qtot  2.760
  2828        HA2    178      ASP    HB1   2828     0.090000     1.0080   ; qtot  2.850
  2829        HA2    178      ASP    HB2   2829     0.090000     1.0080   ; qtot  2.940
  2830         CC    178      ASP     CG   2830     0.620000    12.0110   ; qtot  3.560
  2831         OC    178      ASP    OD1   2831    -0.760000    15.9994   ; qtot  2.800
  2832         OC    178      ASP    OD2   2832    -0.760000    15.9994   ; qtot  2.040
  2833          C    178      ASP      C   2833     0.510000    12.0110   ; qtot  2.550
  2834          O    178      ASP      O   2834    -0.510000    15.9994   ; qtot  2.040
  2835        NH1    179      LEU      N   2835    -0.470000    14.0070   ; qtot  1.570
  2836          H    179      LEU     HN   2836     0.310000     1.0080   ; qtot  1.880
  2837        CT1    179      LEU     CA   2837     0.070000    12.0110   ; qtot  1.950
  2838        HB1    179      LEU     HA   2838     0.090000     1.0080   ; qtot  2.040
  2839        CT2    179      LEU     CB   2839    -0.180000    12.0110   ; qtot  1.860
  2840        HA2    179      LEU    HB1   2840     0.090000     1.0080   ; qtot  1.950
  2841        HA2    179      LEU    HB2   2841     0.090000     1.0080   ; qtot  2.040
  2842        CT1    179      LEU     CG   2842    -0.090000    12.0110   ; qtot  1.950
  2843        HA1    179      LEU     HG   2843     0.090000     1.0080   ; qtot  2.040
  2844        CT3    179      LEU    CD1   2844    -0.270000    12.0110   ; qtot  1.770
  2845        HA3    179      LEU   HD11   2845     0.090000     1.0080   ; qtot  1.860
  2846        HA3    179      LEU   HD12   2846     0.090000     1.0080   ; qtot  1.950
  2847        HA3    179      LEU   HD13   2847     0.090000     1.0080   ; qtot  2.040
  2848        CT3    179      LEU    CD2   2848    -0.270000    12.0110   ; qtot  1.770
  2849        HA3    179      LEU   HD21   2849     0.090000     1.0080   ; qtot  1.860
  2850        HA3    179      LEU   HD22   2850     0.090000     1.0080   ; qtot  1.950
  2851        HA3    179      LEU   HD23   2851     0.090000     1.0080   ; qtot  2.040
  2852          C    179      LEU      C   2852     0.510000    12.0110   ; qtot  2.550
  2853          O    179      LEU      O   2853    -0.510000    15.9994   ; qtot  2.040
  2854        NH1    180      GLU      N   2854    -0.470000    14.0070   ; qtot  1.570
  2855          H    180      GLU     HN   2855     0.310000     1.0080   ; qtot  1.880
  2856        CT1    180      GLU     CA   2856     0.070000    12.0110   ; qtot  1.950
  2857        HB1    180      GLU     HA   2857     0.090000     1.0080   ; qtot  2.040
  2858       CT2A    180      GLU     CB   2858    -0.180000    12.0110   ; qtot  1.860
  2859        HA2    180      GLU    HB1   2859     0.090000     1.0080   ; qtot  1.950
  2860        HA2    180      GLU    HB2   2860     0.090000     1.0080   ; qtot  2.040
  2861        CT2    180      GLU     CG   2861    -0.280000    12.0110   ; qtot  1.760
  2862        HA2    180      GLU    HG1   2862     0.090000     1.0080   ; qtot  1.850
  2863        HA2    180      GLU    HG2   2863     0.090000     1.0080   ; qtot  1.940
  2864         CC    180      GLU     CD   2864     0.620000    12.0110   ; qtot  2.560
  2865         OC    180      GLU    OE1   2865    -0.760000    15.9994   ; qtot  1.800
  2866         OC    180      GLU    OE2   2866    -0.760000    15.9994   ; qtot  1.040
  2867          C    180      GLU      C   2867     0.510000    12.0110   ; qtot  1.550
  2868          O    180      GLU      O   2868    -0.510000    15.9994   ; qtot  1.040
  2869        NH1    181      GLY      N   2869    -0.470000    14.0070   ; qtot  0.570
  2870          H    181      GLY     HN   2870     0.310000     1.0080   ; qtot  0.880
  2871        CT2    181      GLY     CA   2871    -0.020000    12.0110   ; qtot  0.860
  2872        HB2    181      GLY    HA1   2872     0.090000     1.0080   ; qtot  0.950
  2873        HB2    181      GLY    HA2   2873     0.090000     1.0080   ; qtot  1.040
  2874          C    181      GLY      C   2874     0.510000    12.0110   ; qtot  1.550
  2875          O    181      GLY      O   2875    -0.510000    15.9994   ; qtot  1.040
  2876        NH1    182      LYS      N   2876    -0.470000    14.0070   ; qtot  0.570
  2877          H    182      LYS     HN   2877     0.310000     1.0080   ; qtot  0.880
  2878        CT1    182      LYS     CA   2878     0.070000    12.0110   ; qtot  0.950
  2879        HB1    182      LYS     HA   2879     0.090000     1.0080   ; qtot  1.040
  2880        CT2    182      LYS     CB   2880    -0.180000    12.0110   ; qtot  0.860
  2881        HA2    182      LYS    HB1   2881     0.090000     1.0080   ; qtot  0.950
  2882        HA2    182      LYS    HB2   2882     0.090000     1.0080   ; qtot  1.040
  2883        CT2    182      LYS     CG   2883    -0.180000    12.0110   ; qtot  0.860
  2884        HA2    182      LYS    HG1   2884     0.090000     1.0080   ; qtot  0.950
  2885        HA2    182      LYS    HG2   2885     0.090000     1.0080   ; qtot  1.040
  2886        CT2    182      LYS     CD   2886    -0.180000    12.0110   ; qtot  0.860
  2887        HA2    182      LYS    HD1   2887     0.090000     1.0080   ; qtot  0.950
  2888        HA2    182      LYS    HD2   2888     0.090000     1.0080   ; qtot  1.040
  2889        CT2    182      LYS     CE   2889     0.210000    12.0110   ; qtot  1.250
  2890        HA2    182      LYS    HE1   2890     0.050000     1.0080   ; qtot  1.300
  2891        HA2    182      LYS    HE2   2891     0.050000     1.0080   ; qtot  1.350
  2892        NH3    182      LYS     NZ   2892    -0.300000    14.0070   ; qtot  1.050
  2893         HC    182      LYS    HZ1   2893     0.330000     1.0080   ; qtot  1.380
  2894         HC    182      LYS    HZ2   2894     0.330000     1.0080   ; qtot  1.710
  2895         HC    182      LYS    HZ3   2895     0.330000     1.0080   ; qtot  2.040
  2896          C    182      LYS      C   2896     0.510000    12.0110   ; qtot  2.550
  2897          O    182      LYS      O   2897    -0.510000    15.9994   ; qtot  2.040
  2898        NH1    183      GLN      N   2898    -0.470000    14.0070   ; qtot  1.570
  2899          H    183      GLN     HN   2899     0.310000     1.0080   ; qtot  1.880
  2900        CT1    183      GLN     CA   2900     0.070000    12.0110   ; qtot  1.950
  2901        HB1    183      GLN     HA   2901     0.090000     1.0080   ; qtot  2.040
  2902        CT2    183      GLN     CB   2902    -0.180000    12.0110   ; qtot  1.860
  2903        HA2    183      GLN    HB1   2903     0.090000     1.0080   ; qtot  1.950
  2904        HA2    183      GLN    HB2   2904     0.090000     1.0080   ; qtot  2.040
  2905        CT2    183      GLN     CG   2905    -0.180000    12.0110   ; qtot  1.860
  2906        HA2    183      GLN    HG1   2906     0.090000     1.0080   ; qtot  1.950
  2907        HA2    183      GLN    HG2   2907     0.090000     1.0080   ; qtot  2.040
  2908         CC    183      GLN     CD   2908     0.550000    12.0110   ; qtot  2.590
  2909          O    183      GLN    OE1   2909    -0.550000    15.9994   ; qtot  2.040
  2910        NH2    183      GLN    NE2   2910    -0.620000    14.0070   ; qtot  1.420
  2911          H    183      GLN   HE21   2911     0.320000     1.0080   ; qtot  1.740
  2912          H    183      GLN   HE22   2912     0.300000     1.0080   ; qtot  2.040
  2913          C    183      GLN      C   2913     0.510000    12.0110   ; qtot  2.550
  2914          O    183      GLN      O   2914    -0.510000    15.9994   ; qtot  2.040
  2915        NH1    184      GLY      N   2915    -0.470000    14.0070   ; qtot  1.570
  2916          H    184      GLY     HN   2916     0.310000     1.0080   ; qtot  1.880
  2917        CT2    184      GLY     CA   2917    -0.020000    12.0110   ; qtot  1.860
  2918        HB2    184      GLY    HA1   2918     0.090000     1.0080   ; qtot  1.950
  2919        HB2    184      GLY    HA2   2919     0.090000     1.0080   ; qtot  2.040
  2920          C    184      GLY      C   2920     0.510000    12.0110   ; qtot  2.550
  2921          O    184      GLY      O   2921    -0.510000    15.9994   ; qtot  2.040
  2922        NH1    185      ASN      N   2922    -0.470000    14.0070   ; qtot  1.570
  2923          H    185      ASN     HN   2923     0.310000     1.0080   ; qtot  1.880
  2924        CT1    185      ASN     CA   2924     0.070000    12.0110   ; qtot  1.950
  2925        HB1    185      ASN     HA   2925     0.090000     1.0080   ; qtot  2.040
  2926        CT2    185      ASN     CB   2926    -0.180000    12.0110   ; qtot  1.860
  2927        HA2    185      ASN    HB1   2927     0.090000     1.0080   ; qtot  1.950
  2928        HA2    185      ASN    HB2   2928     0.090000     1.0080   ; qtot  2.040
  2929         CC    185      ASN     CG   2929     0.550000    12.0110   ; qtot  2.590
  2930          O    185      ASN    OD1   2930    -0.550000    15.9994   ; qtot  2.040
  2931        NH2    185      ASN    ND2   2931    -0.620000    14.0070   ; qtot  1.420
  2932          H    185      ASN   HD21   2932     0.320000     1.0080   ; qtot  1.740
  2933          H    185      ASN   HD22   2933     0.300000     1.0080   ; qtot  2.040
  2934          C    185      ASN      C   2934     0.510000    12.0110   ; qtot  2.550
  2935          O    185      ASN      O   2935    -0.510000    15.9994   ; qtot  2.040
  2936        NH1    186      PHE      N   2936    -0.470000    14.0070   ; qtot  1.570
  2937          H    186      PHE     HN   2937     0.310000     1.0080   ; qtot  1.880
  2938        CT1    186      PHE     CA   2938     0.070000    12.0110   ; qtot  1.950
  2939        HB1    186      PHE     HA   2939     0.090000     1.0080   ; qtot  2.040
  2940        CT2    186      PHE     CB   2940    -0.180000    12.0110   ; qtot  1.860
  2941        HA2    186      PHE    HB1   2941     0.090000     1.0080   ; qtot  1.950
  2942        HA2    186      PHE    HB2   2942     0.090000     1.0080   ; qtot  2.040
  2943         CA    186      PHE     CG   2943     0.000000    12.0110   ; qtot  2.040
  2944         CA    186      PHE    CD1   2944    -0.115000    12.0110   ; qtot  1.925
  2945         HP    186      PHE    HD1   2945     0.115000     1.0080   ; qtot  2.040
  2946         CA    186      PHE    CE1   2946    -0.115000    12.0110   ; qtot  1.925
  2947         HP    186      PHE    HE1   2947     0.115000     1.0080   ; qtot  2.040
  2948         CA    186      PHE     CZ   2948    -0.115000    12.0110   ; qtot  1.925
  2949         HP    186      PHE     HZ   2949     0.115000     1.0080   ; qtot  2.040
  2950         CA    186      PHE    CD2   2950    -0.115000    12.0110   ; qtot  1.925
  2951         HP    186      PHE    HD2   2951     0.115000     1.0080   ; qtot  2.040
  2952         CA    186      PHE    CE2   2952    -0.115000    12.0110   ; qtot  1.925
  2953         HP    186      PHE    HE2   2953     0.115000     1.0080   ; qtot  2.040
  2954          C    186      PHE      C   2954     0.510000    12.0110   ; qtot  2.550
  2955          O    186      PHE      O   2955    -0.510000    15.9994   ; qtot  2.040
  2956        NH1    187      LYS      N   2956    -0.470000    14.0070   ; qtot  1.570
  2957          H    187      LYS     HN   2957     0.310000     1.0080   ; qtot  1.880
  2958        CT1    187      LYS     CA   2958     0.070000    12.0110   ; qtot  1.950
  2959        HB1    187      LYS     HA   2959     0.090000     1.0080   ; qtot  2.040
  2960        CT2    187      LYS     CB   2960    -0.180000    12.0110   ; qtot  1.860
  2961        HA2    187      LYS    HB1   2961     0.090000     1.0080   ; qtot  1.950
  2962        HA2    187      LYS    HB2   2962     0.090000     1.0080   ; qtot  2.040
  2963        CT2    187      LYS     CG   2963    -0.180000    12.0110   ; qtot  1.860
  2964        HA2    187      LYS    HG1   2964     0.090000     1.0080   ; qtot  1.950
  2965        HA2    187      LYS    HG2   2965     0.090000     1.0080   ; qtot  2.040
  2966        CT2    187      LYS     CD   2966    -0.180000    12.0110   ; qtot  1.860
  2967        HA2    187      LYS    HD1   2967     0.090000     1.0080   ; qtot  1.950
  2968        HA2    187      LYS    HD2   2968     0.090000     1.0080   ; qtot  2.040
  2969        CT2    187      LYS     CE   2969     0.210000    12.0110   ; qtot  2.250
  2970        HA2    187      LYS    HE1   2970     0.050000     1.0080   ; qtot  2.300
  2971        HA2    187      LYS    HE2   2971     0.050000     1.0080   ; qtot  2.350
  2972        NH3    187      LYS     NZ   2972    -0.300000    14.0070   ; qtot  2.050
  2973         HC    187      LYS    HZ1   2973     0.330000     1.0080   ; qtot  2.380
  2974         HC    187      LYS    HZ2   2974     0.330000     1.0080   ; qtot  2.710
  2975         HC    187      LYS    HZ3   2975     0.330000     1.0080   ; qtot  3.040
  2976          C    187      LYS      C   2976     0.510000    12.0110   ; qtot  3.550
  2977          O    187      LYS      O   2977    -0.510000    15.9994   ; qtot  3.040
  2978        NH1    188      ASN      N   2978    -0.470000    14.0070   ; qtot  2.570
  2979          H    188      ASN     HN   2979     0.310000     1.0080   ; qtot  2.880
  2980        CT1    188      ASN     CA   2980     0.070000    12.0110   ; qtot  2.950
  2981        HB1    188      ASN     HA   2981     0.090000     1.0080   ; qtot  3.040
  2982        CT2    188      ASN     CB   2982    -0.180000    12.0110   ; qtot  2.860
  2983        HA2    188      ASN    HB1   2983     0.090000     1.0080   ; qtot  2.950
  2984        HA2    188      ASN    HB2   2984     0.090000     1.0080   ; qtot  3.040
  2985         CC    188      ASN     CG   2985     0.550000    12.0110   ; qtot  3.590
  2986          O    188      ASN    OD1   2986    -0.550000    15.9994   ; qtot  3.040
  2987        NH2    188      ASN    ND2   2987    -0.620000    14.0070   ; qtot  2.420
  2988          H    188      ASN   HD21   2988     0.320000     1.0080   ; qtot  2.740
  2989          H    188      ASN   HD22   2989     0.300000     1.0080   ; qtot  3.040
  2990          C    188      ASN      C   2990     0.510000    12.0110   ; qtot  3.550
  2991          O    188      ASN      O   2991    -0.510000    15.9994   ; qtot  3.040
  2992        NH1    189      LEU      N   2992    -0.470000    14.0070   ; qtot  2.570
  2993          H    189      LEU     HN   2993     0.310000     1.0080   ; qtot  2.880
  2994        CT1    189      LEU     CA   2994     0.070000    12.0110   ; qtot  2.950
  2995        HB1    189      LEU     HA   2995     0.090000     1.0080   ; qtot  3.040
  2996        CT2    189      LEU     CB   2996    -0.180000    12.0110   ; qtot  2.860
  2997        HA2    189      LEU    HB1   2997     0.090000     1.0080   ; qtot  2.950
  2998        HA2    189      LEU    HB2   2998     0.090000     1.0080   ; qtot  3.040
  2999        CT1    189      LEU     CG   2999    -0.090000    12.0110   ; qtot  2.950
  3000        HA1    189      LEU     HG   3000     0.090000     1.0080   ; qtot  3.040
  3001        CT3    189      LEU    CD1   3001    -0.270000    12.0110   ; qtot  2.770
  3002        HA3    189      LEU   HD11   3002     0.090000     1.0080   ; qtot  2.860
  3003        HA3    189      LEU   HD12   3003     0.090000     1.0080   ; qtot  2.950
  3004        HA3    189      LEU   HD13   3004     0.090000     1.0080   ; qtot  3.040
  3005        CT3    189      LEU    CD2   3005    -0.270000    12.0110   ; qtot  2.770
  3006        HA3    189      LEU   HD21   3006     0.090000     1.0080   ; qtot  2.860
  3007        HA3    189      LEU   HD22   3007     0.090000     1.0080   ; qtot  2.950
  3008        HA3    189      LEU   HD23   3008     0.090000     1.0080   ; qtot  3.040
  3009          C    189      LEU      C   3009     0.510000    12.0110   ; qtot  3.550
  3010          O    189      LEU      O   3010    -0.510000    15.9994   ; qtot  3.040
  3011        NH1    190      ARG      N   3011    -0.470000    14.0070   ; qtot  2.570
  3012          H    190      ARG     HN   3012     0.310000     1.0080   ; qtot  2.880
  3013        CT1    190      ARG     CA   3013     0.070000    12.0110   ; qtot  2.950
  3014        HB1    190      ARG     HA   3014     0.090000     1.0080   ; qtot  3.040
  3015        CT2    190      ARG     CB   3015    -0.180000    12.0110   ; qtot  2.860
  3016        HA2    190      ARG    HB1   3016     0.090000     1.0080   ; qtot  2.950
  3017        HA2    190      ARG    HB2   3017     0.090000     1.0080   ; qtot  3.040
  3018        CT2    190      ARG     CG   3018    -0.180000    12.0110   ; qtot  2.860
  3019        HA2    190      ARG    HG1   3019     0.090000     1.0080   ; qtot  2.950
  3020        HA2    190      ARG    HG2   3020     0.090000     1.0080   ; qtot  3.040
  3021        CT2    190      ARG     CD   3021     0.200000    12.0110   ; qtot  3.240
  3022        HA2    190      ARG    HD1   3022     0.090000     1.0080   ; qtot  3.330
  3023        HA2    190      ARG    HD2   3023     0.090000     1.0080   ; qtot  3.420
  3024        NC2    190      ARG     NE   3024    -0.700000    14.0070   ; qtot  2.720
  3025         HC    190      ARG     HE   3025     0.440000     1.0080   ; qtot  3.160
  3026          C    190      ARG     CZ   3026     0.640000    12.0110   ; qtot  3.800
  3027        NC2    190      ARG    NH1   3027    -0.800000    14.0070   ; qtot  3.000
  3028         HC    190      ARG   HH11   3028     0.460000     1.0080   ; qtot  3.460
  3029         HC    190      ARG   HH12   3029     0.460000     1.0080   ; qtot  3.920
  3030        NC2    190      ARG    NH2   3030    -0.800000    14.0070   ; qtot  3.120
  3031         HC    190      ARG   HH21   3031     0.460000     1.0080   ; qtot  3.580
  3032         HC    190      ARG   HH22   3032     0.460000     1.0080   ; qtot  4.040
  3033          C    190      ARG      C   3033     0.510000    12.0110   ; qtot  4.550
  3034          O    190      ARG      O   3034    -0.510000    15.9994   ; qtot  4.040
  3035        NH1    191      GLU      N   3035    -0.470000    14.0070   ; qtot  3.570
  3036          H    191      GLU     HN   3036     0.310000     1.0080   ; qtot  3.880
  3037        CT1    191      GLU     CA   3037     0.070000    12.0110   ; qtot  3.950
  3038        HB1    191      GLU     HA   3038     0.090000     1.0080   ; qtot  4.040
  3039       CT2A    191      GLU     CB   3039    -0.180000    12.0110   ; qtot  3.860
  3040        HA2    191      GLU    HB1   3040     0.090000     1.0080   ; qtot  3.950
  3041        HA2    191      GLU    HB2   3041     0.090000     1.0080   ; qtot  4.040
  3042        CT2    191      GLU     CG   3042    -0.280000    12.0110   ; qtot  3.760
  3043        HA2    191      GLU    HG1   3043     0.090000     1.0080   ; qtot  3.850
  3044        HA2    191      GLU    HG2   3044     0.090000     1.0080   ; qtot  3.940
  3045         CC    191      GLU     CD   3045     0.620000    12.0110   ; qtot  4.560
  3046         OC    191      GLU    OE1   3046    -0.760000    15.9994   ; qtot  3.800
  3047         OC    191      GLU    OE2   3047    -0.760000    15.9994   ; qtot  3.040
  3048          C    191      GLU      C   3048     0.510000    12.0110   ; qtot  3.550
  3049          O    191      GLU      O   3049    -0.510000    15.9994   ; qtot  3.040
  3050        NH1    192      PHE      N   3050    -0.470000    14.0070   ; qtot  2.570
  3051          H    192      PHE     HN   3051     0.310000     1.0080   ; qtot  2.880
  3052        CT1    192      PHE     CA   3052     0.070000    12.0110   ; qtot  2.950
  3053        HB1    192      PHE     HA   3053     0.090000     1.0080   ; qtot  3.040
  3054        CT2    192      PHE     CB   3054    -0.180000    12.0110   ; qtot  2.860
  3055        HA2    192      PHE    HB1   3055     0.090000     1.0080   ; qtot  2.950
  3056        HA2    192      PHE    HB2   3056     0.090000     1.0080   ; qtot  3.040
  3057         CA    192      PHE     CG   3057     0.000000    12.0110   ; qtot  3.040
  3058         CA    192      PHE    CD1   3058    -0.115000    12.0110   ; qtot  2.925
  3059         HP    192      PHE    HD1   3059     0.115000     1.0080   ; qtot  3.040
  3060         CA    192      PHE    CE1   3060    -0.115000    12.0110   ; qtot  2.925
  3061         HP    192      PHE    HE1   3061     0.115000     1.0080   ; qtot  3.040
  3062         CA    192      PHE     CZ   3062    -0.115000    12.0110   ; qtot  2.925
  3063         HP    192      PHE     HZ   3063     0.115000     1.0080   ; qtot  3.040
  3064         CA    192      PHE    CD2   3064    -0.115000    12.0110   ; qtot  2.925
  3065         HP    192      PHE    HD2   3065     0.115000     1.0080   ; qtot  3.040
  3066         CA    192      PHE    CE2   3066    -0.115000    12.0110   ; qtot  2.925
  3067         HP    192      PHE    HE2   3067     0.115000     1.0080   ; qtot  3.040
  3068          C    192      PHE      C   3068     0.510000    12.0110   ; qtot  3.550
  3069          O    192      PHE      O   3069    -0.510000    15.9994   ; qtot  3.040
  3070        NH1    193      VAL      N   3070    -0.470000    14.0070   ; qtot  2.570
  3071          H    193      VAL     HN   3071     0.310000     1.0080   ; qtot  2.880
  3072        CT1    193      VAL     CA   3072     0.070000    12.0110   ; qtot  2.950
  3073        HB1    193      VAL     HA   3073     0.090000     1.0080   ; qtot  3.040
  3074        CT1    193      VAL     CB   3074    -0.090000    12.0110   ; qtot  2.950
  3075        HA1    193      VAL     HB   3075     0.090000     1.0080   ; qtot  3.040
  3076        CT3    193      VAL    CG1   3076    -0.270000    12.0110   ; qtot  2.770
  3077        HA3    193      VAL   HG11   3077     0.090000     1.0080   ; qtot  2.860
  3078        HA3    193      VAL   HG12   3078     0.090000     1.0080   ; qtot  2.950
  3079        HA3    193      VAL   HG13   3079     0.090000     1.0080   ; qtot  3.040
  3080        CT3    193      VAL    CG2   3080    -0.270000    12.0110   ; qtot  2.770
  3081        HA3    193      VAL   HG21   3081     0.090000     1.0080   ; qtot  2.860
  3082        HA3    193      VAL   HG22   3082     0.090000     1.0080   ; qtot  2.950
  3083        HA3    193      VAL   HG23   3083     0.090000     1.0080   ; qtot  3.040
  3084          C    193      VAL      C   3084     0.510000    12.0110   ; qtot  3.550
  3085          O    193      VAL      O   3085    -0.510000    15.9994   ; qtot  3.040
  3086        NH1    194      PHE      N   3086    -0.470000    14.0070   ; qtot  2.570
  3087          H    194      PHE     HN   3087     0.310000     1.0080   ; qtot  2.880
  3088        CT1    194      PHE     CA   3088     0.070000    12.0110   ; qtot  2.950
  3089        HB1    194      PHE     HA   3089     0.090000     1.0080   ; qtot  3.040
  3090        CT2    194      PHE     CB   3090    -0.180000    12.0110   ; qtot  2.860
  3091        HA2    194      PHE    HB1   3091     0.090000     1.0080   ; qtot  2.950
  3092        HA2    194      PHE    HB2   3092     0.090000     1.0080   ; qtot  3.040
  3093         CA    194      PHE     CG   3093     0.000000    12.0110   ; qtot  3.040
  3094         CA    194      PHE    CD1   3094    -0.115000    12.0110   ; qtot  2.925
  3095         HP    194      PHE    HD1   3095     0.115000     1.0080   ; qtot  3.040
  3096         CA    194      PHE    CE1   3096    -0.115000    12.0110   ; qtot  2.925
  3097         HP    194      PHE    HE1   3097     0.115000     1.0080   ; qtot  3.040
  3098         CA    194      PHE     CZ   3098    -0.115000    12.0110   ; qtot  2.925
  3099         HP    194      PHE     HZ   3099     0.115000     1.0080   ; qtot  3.040
  3100         CA    194      PHE    CD2   3100    -0.115000    12.0110   ; qtot  2.925
  3101         HP    194      PHE    HD2   3101     0.115000     1.0080   ; qtot  3.040
  3102         CA    194      PHE    CE2   3102    -0.115000    12.0110   ; qtot  2.925
  3103         HP    194      PHE    HE2   3103     0.115000     1.0080   ; qtot  3.040
  3104          C    194      PHE      C   3104     0.510000    12.0110   ; qtot  3.550
  3105          O    194      PHE      O   3105    -0.510000    15.9994   ; qtot  3.040
  3106        NH1    195      LYS      N   3106    -0.470000    14.0070   ; qtot  2.570
  3107          H    195      LYS     HN   3107     0.310000     1.0080   ; qtot  2.880
  3108        CT1    195      LYS     CA   3108     0.070000    12.0110   ; qtot  2.950
  3109        HB1    195      LYS     HA   3109     0.090000     1.0080   ; qtot  3.040
  3110        CT2    195      LYS     CB   3110    -0.180000    12.0110   ; qtot  2.860
  3111        HA2    195      LYS    HB1   3111     0.090000     1.0080   ; qtot  2.950
  3112        HA2    195      LYS    HB2   3112     0.090000     1.0080   ; qtot  3.040
  3113        CT2    195      LYS     CG   3113    -0.180000    12.0110   ; qtot  2.860
  3114        HA2    195      LYS    HG1   3114     0.090000     1.0080   ; qtot  2.950
  3115        HA2    195      LYS    HG2   3115     0.090000     1.0080   ; qtot  3.040
  3116        CT2    195      LYS     CD   3116    -0.180000    12.0110   ; qtot  2.860
  3117        HA2    195      LYS    HD1   3117     0.090000     1.0080   ; qtot  2.950
  3118        HA2    195      LYS    HD2   3118     0.090000     1.0080   ; qtot  3.040
  3119        CT2    195      LYS     CE   3119     0.210000    12.0110   ; qtot  3.250
  3120        HA2    195      LYS    HE1   3120     0.050000     1.0080   ; qtot  3.300
  3121        HA2    195      LYS    HE2   3121     0.050000     1.0080   ; qtot  3.350
  3122        NH3    195      LYS     NZ   3122    -0.300000    14.0070   ; qtot  3.050
  3123         HC    195      LYS    HZ1   3123     0.330000     1.0080   ; qtot  3.380
  3124         HC    195      LYS    HZ2   3124     0.330000     1.0080   ; qtot  3.710
  3125         HC    195      LYS    HZ3   3125     0.330000     1.0080   ; qtot  4.040
  3126          C    195      LYS      C   3126     0.510000    12.0110   ; qtot  4.550
  3127          O    195      LYS      O   3127    -0.510000    15.9994   ; qtot  4.040
  3128        NH1    196      ASN      N   3128    -0.470000    14.0070   ; qtot  3.570
  3129          H    196      ASN     HN   3129     0.310000     1.0080   ; qtot  3.880
  3130        CT1    196      ASN     CA   3130     0.070000    12.0110   ; qtot  3.950
  3131        HB1    196      ASN     HA   3131     0.090000     1.0080   ; qtot  4.040
  3132        CT2    196      ASN     CB   3132    -0.180000    12.0110   ; qtot  3.860
  3133        HA2    196      ASN    HB1   3133     0.090000     1.0080   ; qtot  3.950
  3134        HA2    196      ASN    HB2   3134     0.090000     1.0080   ; qtot  4.040
  3135         CC    196      ASN     CG   3135     0.550000    12.0110   ; qtot  4.590
  3136          O    196      ASN    OD1   3136    -0.550000    15.9994   ; qtot  4.040
  3137        NH2    196      ASN    ND2   3137    -0.620000    14.0070   ; qtot  3.420
  3138          H    196      ASN   HD21   3138     0.320000     1.0080   ; qtot  3.740
  3139          H    196      ASN   HD22   3139     0.300000     1.0080   ; qtot  4.040
  3140          C    196      ASN      C   3140     0.510000    12.0110   ; qtot  4.550
  3141          O    196      ASN      O   3141    -0.510000    15.9994   ; qtot  4.040
  3142        NH1    197      ILE      N   3142    -0.470000    14.0070   ; qtot  3.570
  3143          H    197      ILE     HN   3143     0.310000     1.0080   ; qtot  3.880
  3144        CT1    197      ILE     CA   3144     0.070000    12.0110   ; qtot  3.950
  3145        HB1    197      ILE     HA   3145     0.090000     1.0080   ; qtot  4.040
  3146        CT1    197      ILE     CB   3146    -0.090000    12.0110   ; qtot  3.950
  3147        HA1    197      ILE     HB   3147     0.090000     1.0080   ; qtot  4.040
  3148        CT3    197      ILE    CG2   3148    -0.270000    12.0110   ; qtot  3.770
  3149        HA3    197      ILE   HG21   3149     0.090000     1.0080   ; qtot  3.860
  3150        HA3    197      ILE   HG22   3150     0.090000     1.0080   ; qtot  3.950
  3151        HA3    197      ILE   HG23   3151     0.090000     1.0080   ; qtot  4.040
  3152        CT2    197      ILE    CG1   3152    -0.180000    12.0110   ; qtot  3.860
  3153        HA2    197      ILE   HG11   3153     0.090000     1.0080   ; qtot  3.950
  3154        HA2    197      ILE   HG12   3154     0.090000     1.0080   ; qtot  4.040
  3155        CT3    197      ILE     CD   3155    -0.270000    12.0110   ; qtot  3.770
  3156        HA3    197      ILE    HD1   3156     0.090000     1.0080   ; qtot  3.860
  3157        HA3    197      ILE    HD2   3157     0.090000     1.0080   ; qtot  3.950
  3158        HA3    197      ILE    HD3   3158     0.090000     1.0080   ; qtot  4.040
  3159          C    197      ILE      C   3159     0.510000    12.0110   ; qtot  4.550
  3160          O    197      ILE      O   3160    -0.510000    15.9994   ; qtot  4.040
  3161        NH1    198      ASP      N   3161    -0.470000    14.0070   ; qtot  3.570
  3162          H    198      ASP     HN   3162     0.310000     1.0080   ; qtot  3.880
  3163        CT1    198      ASP     CA   3163     0.070000    12.0110   ; qtot  3.950
  3164        HB1    198      ASP     HA   3164     0.090000     1.0080   ; qtot  4.040
  3165       CT2A    198      ASP     CB   3165    -0.280000    12.0110   ; qtot  3.760
  3166        HA2    198      ASP    HB1   3166     0.090000     1.0080   ; qtot  3.850
  3167        HA2    198      ASP    HB2   3167     0.090000     1.0080   ; qtot  3.940
  3168         CC    198      ASP     CG   3168     0.620000    12.0110   ; qtot  4.560
  3169         OC    198      ASP    OD1   3169    -0.760000    15.9994   ; qtot  3.800
  3170         OC    198      ASP    OD2   3170    -0.760000    15.9994   ; qtot  3.040
  3171          C    198      ASP      C   3171     0.510000    12.0110   ; qtot  3.550
  3172          O    198      ASP      O   3172    -0.510000    15.9994   ; qtot  3.040
  3173        NH1    199      GLY      N   3173    -0.470000    14.0070   ; qtot  2.570
  3174          H    199      GLY     HN   3174     0.310000     1.0080   ; qtot  2.880
  3175        CT2    199      GLY     CA   3175    -0.020000    12.0110   ; qtot  2.860
  3176        HB2    199      GLY    HA1   3176     0.090000     1.0080   ; qtot  2.950
  3177        HB2    199      GLY    HA2   3177     0.090000     1.0080   ; qtot  3.040
  3178          C    199      GLY      C   3178     0.510000    12.0110   ; qtot  3.550
  3179          O    199      GLY      O   3179    -0.510000    15.9994   ; qtot  3.040
  3180        NH1    200      TYR      N   3180    -0.470000    14.0070   ; qtot  2.570
  3181          H    200      TYR     HN   3181     0.310000     1.0080   ; qtot  2.880
  3182        CT1    200      TYR     CA   3182     0.070000    12.0110   ; qtot  2.950
  3183        HB1    200      TYR     HA   3183     0.090000     1.0080   ; qtot  3.040
  3184        CT2    200      TYR     CB   3184    -0.180000    12.0110   ; qtot  2.860
  3185        HA2    200      TYR    HB1   3185     0.090000     1.0080   ; qtot  2.950
  3186        HA2    200      TYR    HB2   3186     0.090000     1.0080   ; qtot  3.040
  3187         CA    200      TYR     CG   3187     0.000000    12.0110   ; qtot  3.040
  3188         CA    200      TYR    CD1   3188    -0.115000    12.0110   ; qtot  2.925
  3189         HP    200      TYR    HD1   3189     0.115000     1.0080   ; qtot  3.040
  3190         CA    200      TYR    CE1   3190    -0.115000    12.0110   ; qtot  2.925
  3191         HP    200      TYR    HE1   3191     0.115000     1.0080   ; qtot  3.040
  3192         CA    200      TYR     CZ   3192     0.110000    12.0110   ; qtot  3.150
  3193        OH1    200      TYR     OH   3193    -0.540000    15.9994   ; qtot  2.610
  3194          H    200      TYR     HH   3194     0.430000     1.0080   ; qtot  3.040
  3195         CA    200      TYR    CD2   3195    -0.115000    12.0110   ; qtot  2.925
  3196         HP    200      TYR    HD2   3196     0.115000     1.0080   ; qtot  3.040
  3197         CA    200      TYR    CE2   3197    -0.115000    12.0110   ; qtot  2.925
  3198         HP    200      TYR    HE2   3198     0.115000     1.0080   ; qtot  3.040
  3199          C    200      TYR      C   3199     0.510000    12.0110   ; qtot  3.550
  3200          O    200      TYR      O   3200    -0.510000    15.9994   ; qtot  3.040
  3201        NH1    201      PHE      N   3201    -0.470000    14.0070   ; qtot  2.570
  3202          H    201      PHE     HN   3202     0.310000     1.0080   ; qtot  2.880
  3203        CT1    201      PHE     CA   3203     0.070000    12.0110   ; qtot  2.950
  3204        HB1    201      PHE     HA   3204     0.090000     1.0080   ; qtot  3.040
  3205        CT2    201      PHE     CB   3205    -0.180000    12.0110   ; qtot  2.860
  3206        HA2    201      PHE    HB1   3206     0.090000     1.0080   ; qtot  2.950
  3207        HA2    201      PHE    HB2   3207     0.090000     1.0080   ; qtot  3.040
  3208         CA    201      PHE     CG   3208     0.000000    12.0110   ; qtot  3.040
  3209         CA    201      PHE    CD1   3209    -0.115000    12.0110   ; qtot  2.925
  3210         HP    201      PHE    HD1   3210     0.115000     1.0080   ; qtot  3.040
  3211         CA    201      PHE    CE1   3211    -0.115000    12.0110   ; qtot  2.925
  3212         HP    201      PHE    HE1   3212     0.115000     1.0080   ; qtot  3.040
  3213         CA    201      PHE     CZ   3213    -0.115000    12.0110   ; qtot  2.925
  3214         HP    201      PHE     HZ   3214     0.115000     1.0080   ; qtot  3.040
  3215         CA    201      PHE    CD2   3215    -0.115000    12.0110   ; qtot  2.925
  3216         HP    201      PHE    HD2   3216     0.115000     1.0080   ; qtot  3.040
  3217         CA    201      PHE    CE2   3217    -0.115000    12.0110   ; qtot  2.925
  3218         HP    201      PHE    HE2   3218     0.115000     1.0080   ; qtot  3.040
  3219          C    201      PHE      C   3219     0.510000    12.0110   ; qtot  3.550
  3220          O    201      PHE      O   3220    -0.510000    15.9994   ; qtot  3.040
  3221        NH1    202      LYS      N   3221    -0.470000    14.0070   ; qtot  2.570
  3222          H    202      LYS     HN   3222     0.310000     1.0080   ; qtot  2.880
  3223        CT1    202      LYS     CA   3223     0.070000    12.0110   ; qtot  2.950
  3224        HB1    202      LYS     HA   3224     0.090000     1.0080   ; qtot  3.040
  3225        CT2    202      LYS     CB   3225    -0.180000    12.0110   ; qtot  2.860
  3226        HA2    202      LYS    HB1   3226     0.090000     1.0080   ; qtot  2.950
  3227        HA2    202      LYS    HB2   3227     0.090000     1.0080   ; qtot  3.040
  3228        CT2    202      LYS     CG   3228    -0.180000    12.0110   ; qtot  2.860
  3229        HA2    202      LYS    HG1   3229     0.090000     1.0080   ; qtot  2.950
  3230        HA2    202      LYS    HG2   3230     0.090000     1.0080   ; qtot  3.040
  3231        CT2    202      LYS     CD   3231    -0.180000    12.0110   ; qtot  2.860
  3232        HA2    202      LYS    HD1   3232     0.090000     1.0080   ; qtot  2.950
  3233        HA2    202      LYS    HD2   3233     0.090000     1.0080   ; qtot  3.040
  3234        CT2    202      LYS     CE   3234     0.210000    12.0110   ; qtot  3.250
  3235        HA2    202      LYS    HE1   3235     0.050000     1.0080   ; qtot  3.300
  3236        HA2    202      LYS    HE2   3236     0.050000     1.0080   ; qtot  3.350
  3237        NH3    202      LYS     NZ   3237    -0.300000    14.0070   ; qtot  3.050
  3238         HC    202      LYS    HZ1   3238     0.330000     1.0080   ; qtot  3.380
  3239         HC    202      LYS    HZ2   3239     0.330000     1.0080   ; qtot  3.710
  3240         HC    202      LYS    HZ3   3240     0.330000     1.0080   ; qtot  4.040
  3241          C    202      LYS      C   3241     0.510000    12.0110   ; qtot  4.550
  3242          O    202      LYS      O   3242    -0.510000    15.9994   ; qtot  4.040
  3243        NH1    203      ILE      N   3243    -0.470000    14.0070   ; qtot  3.570
  3244          H    203      ILE     HN   3244     0.310000     1.0080   ; qtot  3.880
  3245        CT1    203      ILE     CA   3245     0.070000    12.0110   ; qtot  3.950
  3246        HB1    203      ILE     HA   3246     0.090000     1.0080   ; qtot  4.040
  3247        CT1    203      ILE     CB   3247    -0.090000    12.0110   ; qtot  3.950
  3248        HA1    203      ILE     HB   3248     0.090000     1.0080   ; qtot  4.040
  3249        CT3    203      ILE    CG2   3249    -0.270000    12.0110   ; qtot  3.770
  3250        HA3    203      ILE   HG21   3250     0.090000     1.0080   ; qtot  3.860
  3251        HA3    203      ILE   HG22   3251     0.090000     1.0080   ; qtot  3.950
  3252        HA3    203      ILE   HG23   3252     0.090000     1.0080   ; qtot  4.040
  3253        CT2    203      ILE    CG1   3253    -0.180000    12.0110   ; qtot  3.860
  3254        HA2    203      ILE   HG11   3254     0.090000     1.0080   ; qtot  3.950
  3255        HA2    203      ILE   HG12   3255     0.090000     1.0080   ; qtot  4.040
  3256        CT3    203      ILE     CD   3256    -0.270000    12.0110   ; qtot  3.770
  3257        HA3    203      ILE    HD1   3257     0.090000     1.0080   ; qtot  3.860
  3258        HA3    203      ILE    HD2   3258     0.090000     1.0080   ; qtot  3.950
  3259        HA3    203      ILE    HD3   3259     0.090000     1.0080   ; qtot  4.040
  3260          C    203      ILE      C   3260     0.510000    12.0110   ; qtot  4.550
  3261          O    203      ILE      O   3261    -0.510000    15.9994   ; qtot  4.040
  3262        NH1    204      TYR      N   3262    -0.470000    14.0070   ; qtot  3.570
  3263          H    204      TYR     HN   3263     0.310000     1.0080   ; qtot  3.880
  3264        CT1    204      TYR     CA   3264     0.070000    12.0110   ; qtot  3.950
  3265        HB1    204      TYR     HA   3265     0.090000     1.0080   ; qtot  4.040
  3266        CT2    204      TYR     CB   3266    -0.180000    12.0110   ; qtot  3.860
  3267        HA2    204      TYR    HB1   3267     0.090000     1.0080   ; qtot  3.950
  3268        HA2    204      TYR    HB2   3268     0.090000     1.0080   ; qtot  4.040
  3269         CA    204      TYR     CG   3269     0.000000    12.0110   ; qtot  4.040
  3270         CA    204      TYR    CD1   3270    -0.115000    12.0110   ; qtot  3.925
  3271         HP    204      TYR    HD1   3271     0.115000     1.0080   ; qtot  4.040
  3272         CA    204      TYR    CE1   3272    -0.115000    12.0110   ; qtot  3.925
  3273         HP    204      TYR    HE1   3273     0.115000     1.0080   ; qtot  4.040
  3274         CA    204      TYR     CZ   3274     0.110000    12.0110   ; qtot  4.150
  3275        OH1    204      TYR     OH   3275    -0.540000    15.9994   ; qtot  3.610
  3276          H    204      TYR     HH   3276     0.430000     1.0080   ; qtot  4.040
  3277         CA    204      TYR    CD2   3277    -0.115000    12.0110   ; qtot  3.925
  3278         HP    204      TYR    HD2   3278     0.115000     1.0080   ; qtot  4.040
  3279         CA    204      TYR    CE2   3279    -0.115000    12.0110   ; qtot  3.925
  3280         HP    204      TYR    HE2   3280     0.115000     1.0080   ; qtot  4.040
  3281          C    204      TYR      C   3281     0.510000    12.0110   ; qtot  4.550
  3282          O    204      TYR      O   3282    -0.510000    15.9994   ; qtot  4.040
  3283        NH1    205      SER      N   3283    -0.470000    14.0070   ; qtot  3.570
  3284          H    205      SER     HN   3284     0.310000     1.0080   ; qtot  3.880
  3285        CT1    205      SER     CA   3285     0.070000    12.0110   ; qtot  3.950
  3286        HB1    205      SER     HA   3286     0.090000     1.0080   ; qtot  4.040
  3287        CT2    205      SER     CB   3287     0.050000    12.0110   ; qtot  4.090
  3288        HA2    205      SER    HB1   3288     0.090000     1.0080   ; qtot  4.180
  3289        HA2    205      SER    HB2   3289     0.090000     1.0080   ; qtot  4.270
  3290        OH1    205      SER     OG   3290    -0.660000    15.9994   ; qtot  3.610
  3291          H    205      SER    HG1   3291     0.430000     1.0080   ; qtot  4.040
  3292          C    205      SER      C   3292     0.510000    12.0110   ; qtot  4.550
  3293          O    205      SER      O   3293    -0.510000    15.9994   ; qtot  4.040
  3294        NH1    206      LYS      N   3294    -0.470000    14.0070   ; qtot  3.570
  3295          H    206      LYS     HN   3295     0.310000     1.0080   ; qtot  3.880
  3296        CT1    206      LYS     CA   3296     0.070000    12.0110   ; qtot  3.950
  3297        HB1    206      LYS     HA   3297     0.090000     1.0080   ; qtot  4.040
  3298        CT2    206      LYS     CB   3298    -0.180000    12.0110   ; qtot  3.860
  3299        HA2    206      LYS    HB1   3299     0.090000     1.0080   ; qtot  3.950
  3300        HA2    206      LYS    HB2   3300     0.090000     1.0080   ; qtot  4.040
  3301        CT2    206      LYS     CG   3301    -0.180000    12.0110   ; qtot  3.860
  3302        HA2    206      LYS    HG1   3302     0.090000     1.0080   ; qtot  3.950
  3303        HA2    206      LYS    HG2   3303     0.090000     1.0080   ; qtot  4.040
  3304        CT2    206      LYS     CD   3304    -0.180000    12.0110   ; qtot  3.860
  3305        HA2    206      LYS    HD1   3305     0.090000     1.0080   ; qtot  3.950
  3306        HA2    206      LYS    HD2   3306     0.090000     1.0080   ; qtot  4.040
  3307        CT2    206      LYS     CE   3307     0.210000    12.0110   ; qtot  4.250
  3308        HA2    206      LYS    HE1   3308     0.050000     1.0080   ; qtot  4.300
  3309        HA2    206      LYS    HE2   3309     0.050000     1.0080   ; qtot  4.350
  3310        NH3    206      LYS     NZ   3310    -0.300000    14.0070   ; qtot  4.050
  3311         HC    206      LYS    HZ1   3311     0.330000     1.0080   ; qtot  4.380
  3312         HC    206      LYS    HZ2   3312     0.330000     1.0080   ; qtot  4.710
  3313         HC    206      LYS    HZ3   3313     0.330000     1.0080   ; qtot  5.040
  3314          C    206      LYS      C   3314     0.510000    12.0110   ; qtot  5.550
  3315          O    206      LYS      O   3315    -0.510000    15.9994   ; qtot  5.040
  3316        NH1    207      HSD      N   3316    -0.470000    14.0070   ; qtot  4.570
  3317          H    207      HSD     HN   3317     0.310000     1.0080   ; qtot  4.880
  3318        CT1    207      HSD     CA   3318     0.070000    12.0110   ; qtot  4.950
  3319        HB1    207      HSD     HA   3319     0.090000     1.0080   ; qtot  5.040
  3320        CT2    207      HSD     CB   3320    -0.090000    12.0110   ; qtot  4.950
  3321        HA2    207      HSD    HB1   3321     0.090000     1.0080   ; qtot  5.040
  3322        HA2    207      HSD    HB2   3322     0.090000     1.0080   ; qtot  5.130
  3323        NR1    207      HSD    ND1   3323    -0.360000    14.0070   ; qtot  4.770
  3324          H    207      HSD    HD1   3324     0.320000     1.0080   ; qtot  5.090
  3325       CPH1    207      HSD     CG   3325    -0.050000    12.0110   ; qtot  5.040
  3326       CPH2    207      HSD    CE1   3326     0.250000    12.0110   ; qtot  5.290
  3327        HR1    207      HSD    HE1   3327     0.130000     1.0080   ; qtot  5.420
  3328        NR2    207      HSD    NE2   3328    -0.700000    14.0070   ; qtot  4.720
  3329       CPH1    207      HSD    CD2   3329     0.220000    12.0110   ; qtot  4.940
  3330        HR3    207      HSD    HD2   3330     0.100000     1.0080   ; qtot  5.040
  3331          C    207      HSD      C   3331     0.510000    12.0110   ; qtot  5.550
  3332          O    207      HSD      O   3332    -0.510000    15.9994   ; qtot  5.040
  3333        NH1    208      THR      N   3333    -0.470000    14.0070   ; qtot  4.570
  3334          H    208      THR     HN   3334     0.310000     1.0080   ; qtot  4.880
  3335        CT1    208      THR     CA   3335     0.070000    12.0110   ; qtot  4.950
  3336        HB1    208      THR     HA   3336     0.090000     1.0080   ; qtot  5.040
  3337        CT1    208      THR     CB   3337     0.140000    12.0110   ; qtot  5.180
  3338        HA1    208      THR     HB   3338     0.090000     1.0080   ; qtot  5.270
  3339        OH1    208      THR    OG1   3339    -0.660000    15.9994   ; qtot  4.610
  3340          H    208      THR    HG1   3340     0.430000     1.0080   ; qtot  5.040
  3341        CT3    208      THR    CG2   3341    -0.270000    12.0110   ; qtot  4.770
  3342        HA3    208      THR   HG21   3342     0.090000     1.0080   ; qtot  4.860
  3343        HA3    208      THR   HG22   3343     0.090000     1.0080   ; qtot  4.950
  3344        HA3    208      THR   HG23   3344     0.090000     1.0080   ; qtot  5.040
  3345          C    208      THR      C   3345     0.510000    12.0110   ; qtot  5.550
  3346          O    208      THR      O   3346    -0.510000    15.9994   ; qtot  5.040
  3347          N    209      PRO      N   3347    -0.290000    14.0070   ; qtot  4.750
  3348        CP3    209      PRO     CD   3348     0.000000    12.0110   ; qtot  4.750
  3349        HA2    209      PRO    HD1   3349     0.090000     1.0080   ; qtot  4.840
  3350        HA2    209      PRO    HD2   3350     0.090000     1.0080   ; qtot  4.930
  3351        CP1    209      PRO     CA   3351     0.020000    12.0110   ; qtot  4.950
  3352        HB1    209      PRO     HA   3352     0.090000     1.0080   ; qtot  5.040
  3353        CP2    209      PRO     CB   3353    -0.180000    12.0110   ; qtot  4.860
  3354        HA2    209      PRO    HB1   3354     0.090000     1.0080   ; qtot  4.950
  3355        HA2    209      PRO    HB2   3355     0.090000     1.0080   ; qtot  5.040
  3356        CP2    209      PRO     CG   3356    -0.180000    12.0110   ; qtot  4.860
  3357        HA2    209      PRO    HG1   3357     0.090000     1.0080   ; qtot  4.950
  3358        HA2    209      PRO    HG2   3358     0.090000     1.0080   ; qtot  5.040
  3359          C    209      PRO      C   3359     0.510000    12.0110   ; qtot  5.550
  3360          O    209      PRO      O   3360    -0.510000    15.9994   ; qtot  5.040
  3361        NH1    210      ILE      N   3361    -0.470000    14.0070   ; qtot  4.570
  3362          H    210      ILE     HN   3362     0.310000     1.0080   ; qtot  4.880
  3363        CT1    210      ILE     CA   3363     0.070000    12.0110   ; qtot  4.950
  3364        HB1    210      ILE     HA   3364     0.090000     1.0080   ; qtot  5.040
  3365        CT1    210      ILE     CB   3365    -0.090000    12.0110   ; qtot  4.950
  3366        HA1    210      ILE     HB   3366     0.090000     1.0080   ; qtot  5.040
  3367        CT3    210      ILE    CG2   3367    -0.270000    12.0110   ; qtot  4.770
  3368        HA3    210      ILE   HG21   3368     0.090000     1.0080   ; qtot  4.860
  3369        HA3    210      ILE   HG22   3369     0.090000     1.0080   ; qtot  4.950
  3370        HA3    210      ILE   HG23   3370     0.090000     1.0080   ; qtot  5.040
  3371        CT2    210      ILE    CG1   3371    -0.180000    12.0110   ; qtot  4.860
  3372        HA2    210      ILE   HG11   3372     0.090000     1.0080   ; qtot  4.950
  3373        HA2    210      ILE   HG12   3373     0.090000     1.0080   ; qtot  5.040
  3374        CT3    210      ILE     CD   3374    -0.270000    12.0110   ; qtot  4.770
  3375        HA3    210      ILE    HD1   3375     0.090000     1.0080   ; qtot  4.860
  3376        HA3    210      ILE    HD2   3376     0.090000     1.0080   ; qtot  4.950
  3377        HA3    210      ILE    HD3   3377     0.090000     1.0080   ; qtot  5.040
  3378          C    210      ILE      C   3378     0.510000    12.0110   ; qtot  5.550
  3379          O    210      ILE      O   3379    -0.510000    15.9994   ; qtot  5.040
  3380        NH1    211      ASN      N   3380    -0.470000    14.0070   ; qtot  4.570
  3381          H    211      ASN     HN   3381     0.310000     1.0080   ; qtot  4.880
  3382        CT1    211      ASN     CA   3382     0.070000    12.0110   ; qtot  4.950
  3383        HB1    211      ASN     HA   3383     0.090000     1.0080   ; qtot  5.040
  3384        CT2    211      ASN     CB   3384    -0.180000    12.0110   ; qtot  4.860
  3385        HA2    211      ASN    HB1   3385     0.090000     1.0080   ; qtot  4.950
  3386        HA2    211      ASN    HB2   3386     0.090000     1.0080   ; qtot  5.040
  3387         CC    211      ASN     CG   3387     0.550000    12.0110   ; qtot  5.590
  3388          O    211      ASN    OD1   3388    -0.550000    15.9994   ; qtot  5.040
  3389        NH2    211      ASN    ND2   3389    -0.620000    14.0070   ; qtot  4.420
  3390          H    211      ASN   HD21   3390     0.320000     1.0080   ; qtot  4.740
  3391          H    211      ASN   HD22   3391     0.300000     1.0080   ; qtot  5.040
  3392          C    211      ASN      C   3392     0.510000    12.0110   ; qtot  5.550
  3393          O    211      ASN      O   3393    -0.510000    15.9994   ; qtot  5.040
  3394        NH1    212      LEU      N   3394    -0.470000    14.0070   ; qtot  4.570
  3395          H    212      LEU     HN   3395     0.310000     1.0080   ; qtot  4.880
  3396        CT1    212      LEU     CA   3396     0.070000    12.0110   ; qtot  4.950
  3397        HB1    212      LEU     HA   3397     0.090000     1.0080   ; qtot  5.040
  3398        CT2    212      LEU     CB   3398    -0.180000    12.0110   ; qtot  4.860
  3399        HA2    212      LEU    HB1   3399     0.090000     1.0080   ; qtot  4.950
  3400        HA2    212      LEU    HB2   3400     0.090000     1.0080   ; qtot  5.040
  3401        CT1    212      LEU     CG   3401    -0.090000    12.0110   ; qtot  4.950
  3402        HA1    212      LEU     HG   3402     0.090000     1.0080   ; qtot  5.040
  3403        CT3    212      LEU    CD1   3403    -0.270000    12.0110   ; qtot  4.770
  3404        HA3    212      LEU   HD11   3404     0.090000     1.0080   ; qtot  4.860
  3405        HA3    212      LEU   HD12   3405     0.090000     1.0080   ; qtot  4.950
  3406        HA3    212      LEU   HD13   3406     0.090000     1.0080   ; qtot  5.040
  3407        CT3    212      LEU    CD2   3407    -0.270000    12.0110   ; qtot  4.770
  3408        HA3    212      LEU   HD21   3408     0.090000     1.0080   ; qtot  4.860
  3409        HA3    212      LEU   HD22   3409     0.090000     1.0080   ; qtot  4.950
  3410        HA3    212      LEU   HD23   3410     0.090000     1.0080   ; qtot  5.040
  3411          C    212      LEU      C   3411     0.510000    12.0110   ; qtot  5.550
  3412          O    212      LEU      O   3412    -0.510000    15.9994   ; qtot  5.040
  3413        NH1    213      VAL      N   3413    -0.470000    14.0070   ; qtot  4.570
  3414          H    213      VAL     HN   3414     0.310000     1.0080   ; qtot  4.880
  3415        CT1    213      VAL     CA   3415     0.070000    12.0110   ; qtot  4.950
  3416        HB1    213      VAL     HA   3416     0.090000     1.0080   ; qtot  5.040
  3417        CT1    213      VAL     CB   3417    -0.090000    12.0110   ; qtot  4.950
  3418        HA1    213      VAL     HB   3418     0.090000     1.0080   ; qtot  5.040
  3419        CT3    213      VAL    CG1   3419    -0.270000    12.0110   ; qtot  4.770
  3420        HA3    213      VAL   HG11   3420     0.090000     1.0080   ; qtot  4.860
  3421        HA3    213      VAL   HG12   3421     0.090000     1.0080   ; qtot  4.950
  3422        HA3    213      VAL   HG13   3422     0.090000     1.0080   ; qtot  5.040
  3423        CT3    213      VAL    CG2   3423    -0.270000    12.0110   ; qtot  4.770
  3424        HA3    213      VAL   HG21   3424     0.090000     1.0080   ; qtot  4.860
  3425        HA3    213      VAL   HG22   3425     0.090000     1.0080   ; qtot  4.950
  3426        HA3    213      VAL   HG23   3426     0.090000     1.0080   ; qtot  5.040
  3427          C    213      VAL      C   3427     0.510000    12.0110   ; qtot  5.550
  3428          O    213      VAL      O   3428    -0.510000    15.9994   ; qtot  5.040
  3429        NH1    214      ARG      N   3429    -0.470000    14.0070   ; qtot  4.570
  3430          H    214      ARG     HN   3430     0.310000     1.0080   ; qtot  4.880
  3431        CT1    214      ARG     CA   3431     0.070000    12.0110   ; qtot  4.950
  3432        HB1    214      ARG     HA   3432     0.090000     1.0080   ; qtot  5.040
  3433        CT2    214      ARG     CB   3433    -0.180000    12.0110   ; qtot  4.860
  3434        HA2    214      ARG    HB1   3434     0.090000     1.0080   ; qtot  4.950
  3435        HA2    214      ARG    HB2   3435     0.090000     1.0080   ; qtot  5.040
  3436        CT2    214      ARG     CG   3436    -0.180000    12.0110   ; qtot  4.860
  3437        HA2    214      ARG    HG1   3437     0.090000     1.0080   ; qtot  4.950
  3438        HA2    214      ARG    HG2   3438     0.090000     1.0080   ; qtot  5.040
  3439        CT2    214      ARG     CD   3439     0.200000    12.0110   ; qtot  5.240
  3440        HA2    214      ARG    HD1   3440     0.090000     1.0080   ; qtot  5.330
  3441        HA2    214      ARG    HD2   3441     0.090000     1.0080   ; qtot  5.420
  3442        NC2    214      ARG     NE   3442    -0.700000    14.0070   ; qtot  4.720
  3443         HC    214      ARG     HE   3443     0.440000     1.0080   ; qtot  5.160
  3444          C    214      ARG     CZ   3444     0.640000    12.0110   ; qtot  5.800
  3445        NC2    214      ARG    NH1   3445    -0.800000    14.0070   ; qtot  5.000
  3446         HC    214      ARG   HH11   3446     0.460000     1.0080   ; qtot  5.460
  3447         HC    214      ARG   HH12   3447     0.460000     1.0080   ; qtot  5.920
  3448        NC2    214      ARG    NH2   3448    -0.800000    14.0070   ; qtot  5.120
  3449         HC    214      ARG   HH21   3449     0.460000     1.0080   ; qtot  5.580
  3450         HC    214      ARG   HH22   3450     0.460000     1.0080   ; qtot  6.040
  3451          C    214      ARG      C   3451     0.510000    12.0110   ; qtot  6.550
  3452          O    214      ARG      O   3452    -0.510000    15.9994   ; qtot  6.040
  3453        NH1    215      ASP      N   3453    -0.470000    14.0070   ; qtot  5.570
  3454          H    215      ASP     HN   3454     0.310000     1.0080   ; qtot  5.880
  3455        CT1    215      ASP     CA   3455     0.070000    12.0110   ; qtot  5.950
  3456        HB1    215      ASP     HA   3456     0.090000     1.0080   ; qtot  6.040
  3457       CT2A    215      ASP     CB   3457    -0.280000    12.0110   ; qtot  5.760
  3458        HA2    215      ASP    HB1   3458     0.090000     1.0080   ; qtot  5.850
  3459        HA2    215      ASP    HB2   3459     0.090000     1.0080   ; qtot  5.940
  3460         CC    215      ASP     CG   3460     0.620000    12.0110   ; qtot  6.560
  3461         OC    215      ASP    OD1   3461    -0.760000    15.9994   ; qtot  5.800
  3462         OC    215      ASP    OD2   3462    -0.760000    15.9994   ; qtot  5.040
  3463          C    215      ASP      C   3463     0.510000    12.0110   ; qtot  5.550
  3464          O    215      ASP      O   3464    -0.510000    15.9994   ; qtot  5.040
  3465        NH1    216      LEU      N   3465    -0.470000    14.0070   ; qtot  4.570
  3466          H    216      LEU     HN   3466     0.310000     1.0080   ; qtot  4.880
  3467        CT1    216      LEU     CA   3467     0.070000    12.0110   ; qtot  4.950
  3468        HB1    216      LEU     HA   3468     0.090000     1.0080   ; qtot  5.040
  3469        CT2    216      LEU     CB   3469    -0.180000    12.0110   ; qtot  4.860
  3470        HA2    216      LEU    HB1   3470     0.090000     1.0080   ; qtot  4.950
  3471        HA2    216      LEU    HB2   3471     0.090000     1.0080   ; qtot  5.040
  3472        CT1    216      LEU     CG   3472    -0.090000    12.0110   ; qtot  4.950
  3473        HA1    216      LEU     HG   3473     0.090000     1.0080   ; qtot  5.040
  3474        CT3    216      LEU    CD1   3474    -0.270000    12.0110   ; qtot  4.770
  3475        HA3    216      LEU   HD11   3475     0.090000     1.0080   ; qtot  4.860
  3476        HA3    216      LEU   HD12   3476     0.090000     1.0080   ; qtot  4.950
  3477        HA3    216      LEU   HD13   3477     0.090000     1.0080   ; qtot  5.040
  3478        CT3    216      LEU    CD2   3478    -0.270000    12.0110   ; qtot  4.770
  3479        HA3    216      LEU   HD21   3479     0.090000     1.0080   ; qtot  4.860
  3480        HA3    216      LEU   HD22   3480     0.090000     1.0080   ; qtot  4.950
  3481        HA3    216      LEU   HD23   3481     0.090000     1.0080   ; qtot  5.040
  3482          C    216      LEU      C   3482     0.510000    12.0110   ; qtot  5.550
  3483          O    216      LEU      O   3483    -0.510000    15.9994   ; qtot  5.040
  3484          N    217      PRO      N   3484    -0.290000    14.0070   ; qtot  4.750
  3485        CP3    217      PRO     CD   3485     0.000000    12.0110   ; qtot  4.750
  3486        HA2    217      PRO    HD1   3486     0.090000     1.0080   ; qtot  4.840
  3487        HA2    217      PRO    HD2   3487     0.090000     1.0080   ; qtot  4.930
  3488        CP1    217      PRO     CA   3488     0.020000    12.0110   ; qtot  4.950
  3489        HB1    217      PRO     HA   3489     0.090000     1.0080   ; qtot  5.040
  3490        CP2    217      PRO     CB   3490    -0.180000    12.0110   ; qtot  4.860
  3491        HA2    217      PRO    HB1   3491     0.090000     1.0080   ; qtot  4.950
  3492        HA2    217      PRO    HB2   3492     0.090000     1.0080   ; qtot  5.040
  3493        CP2    217      PRO     CG   3493    -0.180000    12.0110   ; qtot  4.860
  3494        HA2    217      PRO    HG1   3494     0.090000     1.0080   ; qtot  4.950
  3495        HA2    217      PRO    HG2   3495     0.090000     1.0080   ; qtot  5.040
  3496          C    217      PRO      C   3496     0.510000    12.0110   ; qtot  5.550
  3497          O    217      PRO      O   3497    -0.510000    15.9994   ; qtot  5.040
  3498        NH1    218      GLN      N   3498    -0.470000    14.0070   ; qtot  4.570
  3499          H    218      GLN     HN   3499     0.310000     1.0080   ; qtot  4.880
  3500        CT1    218      GLN     CA   3500     0.070000    12.0110   ; qtot  4.950
  3501        HB1    218      GLN     HA   3501     0.090000     1.0080   ; qtot  5.040
  3502        CT2    218      GLN     CB   3502    -0.180000    12.0110   ; qtot  4.860
  3503        HA2    218      GLN    HB1   3503     0.090000     1.0080   ; qtot  4.950
  3504        HA2    218      GLN    HB2   3504     0.090000     1.0080   ; qtot  5.040
  3505        CT2    218      GLN     CG   3505    -0.180000    12.0110   ; qtot  4.860
  3506        HA2    218      GLN    HG1   3506     0.090000     1.0080   ; qtot  4.950
  3507        HA2    218      GLN    HG2   3507     0.090000     1.0080   ; qtot  5.040
  3508         CC    218      GLN     CD   3508     0.550000    12.0110   ; qtot  5.590
  3509          O    218      GLN    OE1   3509    -0.550000    15.9994   ; qtot  5.040
  3510        NH2    218      GLN    NE2   3510    -0.620000    14.0070   ; qtot  4.420
  3511          H    218      GLN   HE21   3511     0.320000     1.0080   ; qtot  4.740
  3512          H    218      GLN   HE22   3512     0.300000     1.0080   ; qtot  5.040
  3513          C    218      GLN      C   3513     0.510000    12.0110   ; qtot  5.550
  3514          O    218      GLN      O   3514    -0.510000    15.9994   ; qtot  5.040
  3515        NH1    219      GLY      N   3515    -0.470000    14.0070   ; qtot  4.570
  3516          H    219      GLY     HN   3516     0.310000     1.0080   ; qtot  4.880
  3517        CT2    219      GLY     CA   3517    -0.020000    12.0110   ; qtot  4.860
  3518        HB2    219      GLY    HA1   3518     0.090000     1.0080   ; qtot  4.950
  3519        HB2    219      GLY    HA2   3519     0.090000     1.0080   ; qtot  5.040
  3520          C    219      GLY      C   3520     0.510000    12.0110   ; qtot  5.550
  3521          O    219      GLY      O   3521    -0.510000    15.9994   ; qtot  5.040
  3522        NH1    220      PHE      N   3522    -0.470000    14.0070   ; qtot  4.570
  3523          H    220      PHE     HN   3523     0.310000     1.0080   ; qtot  4.880
  3524        CT1    220      PHE     CA   3524     0.070000    12.0110   ; qtot  4.950
  3525        HB1    220      PHE     HA   3525     0.090000     1.0080   ; qtot  5.040
  3526        CT2    220      PHE     CB   3526    -0.180000    12.0110   ; qtot  4.860
  3527        HA2    220      PHE    HB1   3527     0.090000     1.0080   ; qtot  4.950
  3528        HA2    220      PHE    HB2   3528     0.090000     1.0080   ; qtot  5.040
  3529         CA    220      PHE     CG   3529     0.000000    12.0110   ; qtot  5.040
  3530         CA    220      PHE    CD1   3530    -0.115000    12.0110   ; qtot  4.925
  3531         HP    220      PHE    HD1   3531     0.115000     1.0080   ; qtot  5.040
  3532         CA    220      PHE    CE1   3532    -0.115000    12.0110   ; qtot  4.925
  3533         HP    220      PHE    HE1   3533     0.115000     1.0080   ; qtot  5.040
  3534         CA    220      PHE     CZ   3534    -0.115000    12.0110   ; qtot  4.925
  3535         HP    220      PHE     HZ   3535     0.115000     1.0080   ; qtot  5.040
  3536         CA    220      PHE    CD2   3536    -0.115000    12.0110   ; qtot  4.925
  3537         HP    220      PHE    HD2   3537     0.115000     1.0080   ; qtot  5.040
  3538         CA    220      PHE    CE2   3538    -0.115000    12.0110   ; qtot  4.925
  3539         HP    220      PHE    HE2   3539     0.115000     1.0080   ; qtot  5.040
  3540          C    220      PHE      C   3540     0.510000    12.0110   ; qtot  5.550
  3541          O    220      PHE      O   3541    -0.510000    15.9994   ; qtot  5.040
  3542        NH1    221      SER      N   3542    -0.470000    14.0070   ; qtot  4.570
  3543          H    221      SER     HN   3543     0.310000     1.0080   ; qtot  4.880
  3544        CT1    221      SER     CA   3544     0.070000    12.0110   ; qtot  4.950
  3545        HB1    221      SER     HA   3545     0.090000     1.0080   ; qtot  5.040
  3546        CT2    221      SER     CB   3546     0.050000    12.0110   ; qtot  5.090
  3547        HA2    221      SER    HB1   3547     0.090000     1.0080   ; qtot  5.180
  3548        HA2    221      SER    HB2   3548     0.090000     1.0080   ; qtot  5.270
  3549        OH1    221      SER     OG   3549    -0.660000    15.9994   ; qtot  4.610
  3550          H    221      SER    HG1   3550     0.430000     1.0080   ; qtot  5.040
  3551          C    221      SER      C   3551     0.510000    12.0110   ; qtot  5.550
  3552          O    221      SER      O   3552    -0.510000    15.9994   ; qtot  5.040
  3553        NH1    222      ALA      N   3553    -0.470000    14.0070   ; qtot  4.570
  3554          H    222      ALA     HN   3554     0.310000     1.0080   ; qtot  4.880
  3555        CT1    222      ALA     CA   3555     0.070000    12.0110   ; qtot  4.950
  3556        HB1    222      ALA     HA   3556     0.090000     1.0080   ; qtot  5.040
  3557        CT3    222      ALA     CB   3557    -0.270000    12.0110   ; qtot  4.770
  3558        HA3    222      ALA    HB1   3558     0.090000     1.0080   ; qtot  4.860
  3559        HA3    222      ALA    HB2   3559     0.090000     1.0080   ; qtot  4.950
  3560        HA3    222      ALA    HB3   3560     0.090000     1.0080   ; qtot  5.040
  3561          C    222      ALA      C   3561     0.510000    12.0110   ; qtot  5.550
  3562          O    222      ALA      O   3562    -0.510000    15.9994   ; qtot  5.040
  3563        NH1    223      LEU      N   3563    -0.470000    14.0070   ; qtot  4.570
  3564          H    223      LEU     HN   3564     0.310000     1.0080   ; qtot  4.880
  3565        CT1    223      LEU     CA   3565     0.070000    12.0110   ; qtot  4.950
  3566        HB1    223      LEU     HA   3566     0.090000     1.0080   ; qtot  5.040
  3567        CT2    223      LEU     CB   3567    -0.180000    12.0110   ; qtot  4.860
  3568        HA2    223      LEU    HB1   3568     0.090000     1.0080   ; qtot  4.950
  3569        HA2    223      LEU    HB2   3569     0.090000     1.0080   ; qtot  5.040
  3570        CT1    223      LEU     CG   3570    -0.090000    12.0110   ; qtot  4.950
  3571        HA1    223      LEU     HG   3571     0.090000     1.0080   ; qtot  5.040
  3572        CT3    223      LEU    CD1   3572    -0.270000    12.0110   ; qtot  4.770
  3573        HA3    223      LEU   HD11   3573     0.090000     1.0080   ; qtot  4.860
  3574        HA3    223      LEU   HD12   3574     0.090000     1.0080   ; qtot  4.950
  3575        HA3    223      LEU   HD13   3575     0.090000     1.0080   ; qtot  5.040
  3576        CT3    223      LEU    CD2   3576    -0.270000    12.0110   ; qtot  4.770
  3577        HA3    223      LEU   HD21   3577     0.090000     1.0080   ; qtot  4.860
  3578        HA3    223      LEU   HD22   3578     0.090000     1.0080   ; qtot  4.950
  3579        HA3    223      LEU   HD23   3579     0.090000     1.0080   ; qtot  5.040
  3580          C    223      LEU      C   3580     0.510000    12.0110   ; qtot  5.550
  3581          O    223      LEU      O   3581    -0.510000    15.9994   ; qtot  5.040
  3582        NH1    224      GLU      N   3582    -0.470000    14.0070   ; qtot  4.570
  3583          H    224      GLU     HN   3583     0.310000     1.0080   ; qtot  4.880
  3584        CT1    224      GLU     CA   3584     0.070000    12.0110   ; qtot  4.950
  3585        HB1    224      GLU     HA   3585     0.090000     1.0080   ; qtot  5.040
  3586       CT2A    224      GLU     CB   3586    -0.180000    12.0110   ; qtot  4.860
  3587        HA2    224      GLU    HB1   3587     0.090000     1.0080   ; qtot  4.950
  3588        HA2    224      GLU    HB2   3588     0.090000     1.0080   ; qtot  5.040
  3589        CT2    224      GLU     CG   3589    -0.280000    12.0110   ; qtot  4.760
  3590        HA2    224      GLU    HG1   3590     0.090000     1.0080   ; qtot  4.850
  3591        HA2    224      GLU    HG2   3591     0.090000     1.0080   ; qtot  4.940
  3592         CC    224      GLU     CD   3592     0.620000    12.0110   ; qtot  5.560
  3593         OC    224      GLU    OE1   3593    -0.760000    15.9994   ; qtot  4.800
  3594         OC    224      GLU    OE2   3594    -0.760000    15.9994   ; qtot  4.040
  3595          C    224      GLU      C   3595     0.510000    12.0110   ; qtot  4.550
  3596          O    224      GLU      O   3596    -0.510000    15.9994   ; qtot  4.040
  3597          N    225      PRO      N   3597    -0.290000    14.0070   ; qtot  3.750
  3598        CP3    225      PRO     CD   3598     0.000000    12.0110   ; qtot  3.750
  3599        HA2    225      PRO    HD1   3599     0.090000     1.0080   ; qtot  3.840
  3600        HA2    225      PRO    HD2   3600     0.090000     1.0080   ; qtot  3.930
  3601        CP1    225      PRO     CA   3601     0.020000    12.0110   ; qtot  3.950
  3602        HB1    225      PRO     HA   3602     0.090000     1.0080   ; qtot  4.040
  3603        CP2    225      PRO     CB   3603    -0.180000    12.0110   ; qtot  3.860
  3604        HA2    225      PRO    HB1   3604     0.090000     1.0080   ; qtot  3.950
  3605        HA2    225      PRO    HB2   3605     0.090000     1.0080   ; qtot  4.040
  3606        CP2    225      PRO     CG   3606    -0.180000    12.0110   ; qtot  3.860
  3607        HA2    225      PRO    HG1   3607     0.090000     1.0080   ; qtot  3.950
  3608        HA2    225      PRO    HG2   3608     0.090000     1.0080   ; qtot  4.040
  3609          C    225      PRO      C   3609     0.510000    12.0110   ; qtot  4.550
  3610          O    225      PRO      O   3610    -0.510000    15.9994   ; qtot  4.040
  3611        NH1    226      LEU      N   3611    -0.470000    14.0070   ; qtot  3.570
  3612          H    226      LEU     HN   3612     0.310000     1.0080   ; qtot  3.880
  3613        CT1    226      LEU     CA   3613     0.070000    12.0110   ; qtot  3.950
  3614        HB1    226      LEU     HA   3614     0.090000     1.0080   ; qtot  4.040
  3615        CT2    226      LEU     CB   3615    -0.180000    12.0110   ; qtot  3.860
  3616        HA2    226      LEU    HB1   3616     0.090000     1.0080   ; qtot  3.950
  3617        HA2    226      LEU    HB2   3617     0.090000     1.0080   ; qtot  4.040
  3618        CT1    226      LEU     CG   3618    -0.090000    12.0110   ; qtot  3.950
  3619        HA1    226      LEU     HG   3619     0.090000     1.0080   ; qtot  4.040
  3620        CT3    226      LEU    CD1   3620    -0.270000    12.0110   ; qtot  3.770
  3621        HA3    226      LEU   HD11   3621     0.090000     1.0080   ; qtot  3.860
  3622        HA3    226      LEU   HD12   3622     0.090000     1.0080   ; qtot  3.950
  3623        HA3    226      LEU   HD13   3623     0.090000     1.0080   ; qtot  4.040
  3624        CT3    226      LEU    CD2   3624    -0.270000    12.0110   ; qtot  3.770
  3625        HA3    226      LEU   HD21   3625     0.090000     1.0080   ; qtot  3.860
  3626        HA3    226      LEU   HD22   3626     0.090000     1.0080   ; qtot  3.950
  3627        HA3    226      LEU   HD23   3627     0.090000     1.0080   ; qtot  4.040
  3628          C    226      LEU      C   3628     0.510000    12.0110   ; qtot  4.550
  3629          O    226      LEU      O   3629    -0.510000    15.9994   ; qtot  4.040
  3630        NH1    227      VAL      N   3630    -0.470000    14.0070   ; qtot  3.570
  3631          H    227      VAL     HN   3631     0.310000     1.0080   ; qtot  3.880
  3632        CT1    227      VAL     CA   3632     0.070000    12.0110   ; qtot  3.950
  3633        HB1    227      VAL     HA   3633     0.090000     1.0080   ; qtot  4.040
  3634        CT1    227      VAL     CB   3634    -0.090000    12.0110   ; qtot  3.950
  3635        HA1    227      VAL     HB   3635     0.090000     1.0080   ; qtot  4.040
  3636        CT3    227      VAL    CG1   3636    -0.270000    12.0110   ; qtot  3.770
  3637        HA3    227      VAL   HG11   3637     0.090000     1.0080   ; qtot  3.860
  3638        HA3    227      VAL   HG12   3638     0.090000     1.0080   ; qtot  3.950
  3639        HA3    227      VAL   HG13   3639     0.090000     1.0080   ; qtot  4.040
  3640        CT3    227      VAL    CG2   3640    -0.270000    12.0110   ; qtot  3.770
  3641        HA3    227      VAL   HG21   3641     0.090000     1.0080   ; qtot  3.860
  3642        HA3    227      VAL   HG22   3642     0.090000     1.0080   ; qtot  3.950
  3643        HA3    227      VAL   HG23   3643     0.090000     1.0080   ; qtot  4.040
  3644          C    227      VAL      C   3644     0.510000    12.0110   ; qtot  4.550
  3645          O    227      VAL      O   3645    -0.510000    15.9994   ; qtot  4.040
  3646        NH1    228      ASP      N   3646    -0.470000    14.0070   ; qtot  3.570
  3647          H    228      ASP     HN   3647     0.310000     1.0080   ; qtot  3.880
  3648        CT1    228      ASP     CA   3648     0.070000    12.0110   ; qtot  3.950
  3649        HB1    228      ASP     HA   3649     0.090000     1.0080   ; qtot  4.040
  3650       CT2A    228      ASP     CB   3650    -0.280000    12.0110   ; qtot  3.760
  3651        HA2    228      ASP    HB1   3651     0.090000     1.0080   ; qtot  3.850
  3652        HA2    228      ASP    HB2   3652     0.090000     1.0080   ; qtot  3.940
  3653         CC    228      ASP     CG   3653     0.620000    12.0110   ; qtot  4.560
  3654         OC    228      ASP    OD1   3654    -0.760000    15.9994   ; qtot  3.800
  3655         OC    228      ASP    OD2   3655    -0.760000    15.9994   ; qtot  3.040
  3656          C    228      ASP      C   3656     0.510000    12.0110   ; qtot  3.550
  3657          O    228      ASP      O   3657    -0.510000    15.9994   ; qtot  3.040
  3658        NH1    229      LEU      N   3658    -0.470000    14.0070   ; qtot  2.570
  3659          H    229      LEU     HN   3659     0.310000     1.0080   ; qtot  2.880
  3660        CT1    229      LEU     CA   3660     0.070000    12.0110   ; qtot  2.950
  3661        HB1    229      LEU     HA   3661     0.090000     1.0080   ; qtot  3.040
  3662        CT2    229      LEU     CB   3662    -0.180000    12.0110   ; qtot  2.860
  3663        HA2    229      LEU    HB1   3663     0.090000     1.0080   ; qtot  2.950
  3664        HA2    229      LEU    HB2   3664     0.090000     1.0080   ; qtot  3.040
  3665        CT1    229      LEU     CG   3665    -0.090000    12.0110   ; qtot  2.950
  3666        HA1    229      LEU     HG   3666     0.090000     1.0080   ; qtot  3.040
  3667        CT3    229      LEU    CD1   3667    -0.270000    12.0110   ; qtot  2.770
  3668        HA3    229      LEU   HD11   3668     0.090000     1.0080   ; qtot  2.860
  3669        HA3    229      LEU   HD12   3669     0.090000     1.0080   ; qtot  2.950
  3670        HA3    229      LEU   HD13   3670     0.090000     1.0080   ; qtot  3.040
  3671        CT3    229      LEU    CD2   3671    -0.270000    12.0110   ; qtot  2.770
  3672        HA3    229      LEU   HD21   3672     0.090000     1.0080   ; qtot  2.860
  3673        HA3    229      LEU   HD22   3673     0.090000     1.0080   ; qtot  2.950
  3674        HA3    229      LEU   HD23   3674     0.090000     1.0080   ; qtot  3.040
  3675          C    229      LEU      C   3675     0.510000    12.0110   ; qtot  3.550
  3676          O    229      LEU      O   3676    -0.510000    15.9994   ; qtot  3.040
  3677          N    230      PRO      N   3677    -0.290000    14.0070   ; qtot  2.750
  3678        CP3    230      PRO     CD   3678     0.000000    12.0110   ; qtot  2.750
  3679        HA2    230      PRO    HD1   3679     0.090000     1.0080   ; qtot  2.840
  3680        HA2    230      PRO    HD2   3680     0.090000     1.0080   ; qtot  2.930
  3681        CP1    230      PRO     CA   3681     0.020000    12.0110   ; qtot  2.950
  3682        HB1    230      PRO     HA   3682     0.090000     1.0080   ; qtot  3.040
  3683        CP2    230      PRO     CB   3683    -0.180000    12.0110   ; qtot  2.860
  3684        HA2    230      PRO    HB1   3684     0.090000     1.0080   ; qtot  2.950
  3685        HA2    230      PRO    HB2   3685     0.090000     1.0080   ; qtot  3.040
  3686        CP2    230      PRO     CG   3686    -0.180000    12.0110   ; qtot  2.860
  3687        HA2    230      PRO    HG1   3687     0.090000     1.0080   ; qtot  2.950
  3688        HA2    230      PRO    HG2   3688     0.090000     1.0080   ; qtot  3.040
  3689          C    230      PRO      C   3689     0.510000    12.0110   ; qtot  3.550
  3690          O    230      PRO      O   3690    -0.510000    15.9994   ; qtot  3.040
  3691        NH1    231      ILE      N   3691    -0.470000    14.0070   ; qtot  2.570
  3692          H    231      ILE     HN   3692     0.310000     1.0080   ; qtot  2.880
  3693        CT1    231      ILE     CA   3693     0.070000    12.0110   ; qtot  2.950
  3694        HB1    231      ILE     HA   3694     0.090000     1.0080   ; qtot  3.040
  3695        CT1    231      ILE     CB   3695    -0.090000    12.0110   ; qtot  2.950
  3696        HA1    231      ILE     HB   3696     0.090000     1.0080   ; qtot  3.040
  3697        CT3    231      ILE    CG2   3697    -0.270000    12.0110   ; qtot  2.770
  3698        HA3    231      ILE   HG21   3698     0.090000     1.0080   ; qtot  2.860
  3699        HA3    231      ILE   HG22   3699     0.090000     1.0080   ; qtot  2.950
  3700        HA3    231      ILE   HG23   3700     0.090000     1.0080   ; qtot  3.040
  3701        CT2    231      ILE    CG1   3701    -0.180000    12.0110   ; qtot  2.860
  3702        HA2    231      ILE   HG11   3702     0.090000     1.0080   ; qtot  2.950
  3703        HA2    231      ILE   HG12   3703     0.090000     1.0080   ; qtot  3.040
  3704        CT3    231      ILE     CD   3704    -0.270000    12.0110   ; qtot  2.770
  3705        HA3    231      ILE    HD1   3705     0.090000     1.0080   ; qtot  2.860
  3706        HA3    231      ILE    HD2   3706     0.090000     1.0080   ; qtot  2.950
  3707        HA3    231      ILE    HD3   3707     0.090000     1.0080   ; qtot  3.040
  3708          C    231      ILE      C   3708     0.510000    12.0110   ; qtot  3.550
  3709          O    231      ILE      O   3709    -0.510000    15.9994   ; qtot  3.040
  3710        NH1    232      GLY      N   3710    -0.470000    14.0070   ; qtot  2.570
  3711          H    232      GLY     HN   3711     0.310000     1.0080   ; qtot  2.880
  3712        CT2    232      GLY     CA   3712    -0.020000    12.0110   ; qtot  2.860
  3713        HB2    232      GLY    HA1   3713     0.090000     1.0080   ; qtot  2.950
  3714        HB2    232      GLY    HA2   3714     0.090000     1.0080   ; qtot  3.040
  3715          C    232      GLY      C   3715     0.510000    12.0110   ; qtot  3.550
  3716          O    232      GLY      O   3716    -0.510000    15.9994   ; qtot  3.040
  3717        NH1    233      ILE      N   3717    -0.470000    14.0070   ; qtot  2.570
  3718          H    233      ILE     HN   3718     0.310000     1.0080   ; qtot  2.880
  3719        CT1    233      ILE     CA   3719     0.070000    12.0110   ; qtot  2.950
  3720        HB1    233      ILE     HA   3720     0.090000     1.0080   ; qtot  3.040
  3721        CT1    233      ILE     CB   3721    -0.090000    12.0110   ; qtot  2.950
  3722        HA1    233      ILE     HB   3722     0.090000     1.0080   ; qtot  3.040
  3723        CT3    233      ILE    CG2   3723    -0.270000    12.0110   ; qtot  2.770
  3724        HA3    233      ILE   HG21   3724     0.090000     1.0080   ; qtot  2.860
  3725        HA3    233      ILE   HG22   3725     0.090000     1.0080   ; qtot  2.950
  3726        HA3    233      ILE   HG23   3726     0.090000     1.0080   ; qtot  3.040
  3727        CT2    233      ILE    CG1   3727    -0.180000    12.0110   ; qtot  2.860
  3728        HA2    233      ILE   HG11   3728     0.090000     1.0080   ; qtot  2.950
  3729        HA2    233      ILE   HG12   3729     0.090000     1.0080   ; qtot  3.040
  3730        CT3    233      ILE     CD   3730    -0.270000    12.0110   ; qtot  2.770
  3731        HA3    233      ILE    HD1   3731     0.090000     1.0080   ; qtot  2.860
  3732        HA3    233      ILE    HD2   3732     0.090000     1.0080   ; qtot  2.950
  3733        HA3    233      ILE    HD3   3733     0.090000     1.0080   ; qtot  3.040
  3734          C    233      ILE      C   3734     0.510000    12.0110   ; qtot  3.550
  3735          O    233      ILE      O   3735    -0.510000    15.9994   ; qtot  3.040
  3736        NH1    234      ASN      N   3736    -0.470000    14.0070   ; qtot  2.570
  3737          H    234      ASN     HN   3737     0.310000     1.0080   ; qtot  2.880
  3738        CT1    234      ASN     CA   3738     0.070000    12.0110   ; qtot  2.950
  3739        HB1    234      ASN     HA   3739     0.090000     1.0080   ; qtot  3.040
  3740      CC321    234      ASN     CB   3740    -0.180000    12.0110   ; qtot  2.860
  3741       HCA2    234      ASN    HB1   3741     0.090000     1.0080   ; qtot  2.950
  3742       HCA2    234      ASN    HB2   3742     0.090000     1.0080   ; qtot  3.040
  3743      CC2O1    234      ASN     CG   3743     0.510000    12.0110   ; qtot  3.550
  3744      OC2D1    234      ASN    OD1   3744    -0.510000    15.9994   ; qtot  3.040
  3745      NC2D1    234      ASN    ND2   3745    -0.470000    14.0070   ; qtot  2.570
  3746       HCP1    234      ASN   HD22   3746     0.310000     1.0080   ; qtot  2.880
  3747          C    234      ASN      C   3747     0.510000    12.0110   ; qtot  3.390
  3748          O    234      ASN      O   3748    -0.510000    15.9994   ; qtot  2.880
  3749        NH1    235      ILE      N   3749    -0.470000    14.0070   ; qtot  2.410
  3750          H    235      ILE     HN   3750     0.310000     1.0080   ; qtot  2.720
  3751        CT1    235      ILE     CA   3751     0.070000    12.0110   ; qtot  2.790
  3752        HB1    235      ILE     HA   3752     0.090000     1.0080   ; qtot  2.880
  3753        CT1    235      ILE     CB   3753    -0.090000    12.0110   ; qtot  2.790
  3754        HA1    235      ILE     HB   3754     0.090000     1.0080   ; qtot  2.880
  3755        CT3    235      ILE    CG2   3755    -0.270000    12.0110   ; qtot  2.610
  3756        HA3    235      ILE   HG21   3756     0.090000     1.0080   ; qtot  2.700
  3757        HA3    235      ILE   HG22   3757     0.090000     1.0080   ; qtot  2.790
  3758        HA3    235      ILE   HG23   3758     0.090000     1.0080   ; qtot  2.880
  3759        CT2    235      ILE    CG1   3759    -0.180000    12.0110   ; qtot  2.700
  3760        HA2    235      ILE   HG11   3760     0.090000     1.0080   ; qtot  2.790
  3761        HA2    235      ILE   HG12   3761     0.090000     1.0080   ; qtot  2.880
  3762        CT3    235      ILE     CD   3762    -0.270000    12.0110   ; qtot  2.610
  3763        HA3    235      ILE    HD1   3763     0.090000     1.0080   ; qtot  2.700
  3764        HA3    235      ILE    HD2   3764     0.090000     1.0080   ; qtot  2.790
  3765        HA3    235      ILE    HD3   3765     0.090000     1.0080   ; qtot  2.880
  3766          C    235      ILE      C   3766     0.510000    12.0110   ; qtot  3.390
  3767          O    235      ILE      O   3767    -0.510000    15.9994   ; qtot  2.880
  3768        NH1    236      THR      N   3768    -0.470000    14.0070   ; qtot  2.410
  3769          H    236      THR     HN   3769     0.310000     1.0080   ; qtot  2.720
  3770        CT1    236      THR     CA   3770     0.070000    12.0110   ; qtot  2.790
  3771        HB1    236      THR     HA   3771     0.090000     1.0080   ; qtot  2.880
  3772        CT1    236      THR     CB   3772     0.140000    12.0110   ; qtot  3.020
  3773        HA1    236      THR     HB   3773     0.090000     1.0080   ; qtot  3.110
  3774        OH1    236      THR    OG1   3774    -0.660000    15.9994   ; qtot  2.450
  3775          H    236      THR    HG1   3775     0.430000     1.0080   ; qtot  2.880
  3776        CT3    236      THR    CG2   3776    -0.270000    12.0110   ; qtot  2.610
  3777        HA3    236      THR   HG21   3777     0.090000     1.0080   ; qtot  2.700
  3778        HA3    236      THR   HG22   3778     0.090000     1.0080   ; qtot  2.790
  3779        HA3    236      THR   HG23   3779     0.090000     1.0080   ; qtot  2.880
  3780          C    236      THR      C   3780     0.510000    12.0110   ; qtot  3.390
  3781          O    236      THR      O   3781    -0.510000    15.9994   ; qtot  2.880
  3782        NH1    237      ARG      N   3782    -0.470000    14.0070   ; qtot  2.410
  3783          H    237      ARG     HN   3783     0.310000     1.0080   ; qtot  2.720
  3784        CT1    237      ARG     CA   3784     0.070000    12.0110   ; qtot  2.790
  3785        HB1    237      ARG     HA   3785     0.090000     1.0080   ; qtot  2.880
  3786        CT2    237      ARG     CB   3786    -0.180000    12.0110   ; qtot  2.700
  3787        HA2    237      ARG    HB1   3787     0.090000     1.0080   ; qtot  2.790
  3788        HA2    237      ARG    HB2   3788     0.090000     1.0080   ; qtot  2.880
  3789        CT2    237      ARG     CG   3789    -0.180000    12.0110   ; qtot  2.700
  3790        HA2    237      ARG    HG1   3790     0.090000     1.0080   ; qtot  2.790
  3791        HA2    237      ARG    HG2   3791     0.090000     1.0080   ; qtot  2.880
  3792        CT2    237      ARG     CD   3792     0.200000    12.0110   ; qtot  3.080
  3793        HA2    237      ARG    HD1   3793     0.090000     1.0080   ; qtot  3.170
  3794        HA2    237      ARG    HD2   3794     0.090000     1.0080   ; qtot  3.260
  3795        NC2    237      ARG     NE   3795    -0.700000    14.0070   ; qtot  2.560
  3796         HC    237      ARG     HE   3796     0.440000     1.0080   ; qtot  3.000
  3797          C    237      ARG     CZ   3797     0.640000    12.0110   ; qtot  3.640
  3798        NC2    237      ARG    NH1   3798    -0.800000    14.0070   ; qtot  2.840
  3799         HC    237      ARG   HH11   3799     0.460000     1.0080   ; qtot  3.300
  3800         HC    237      ARG   HH12   3800     0.460000     1.0080   ; qtot  3.760
  3801        NC2    237      ARG    NH2   3801    -0.800000    14.0070   ; qtot  2.960
  3802         HC    237      ARG   HH21   3802     0.460000     1.0080   ; qtot  3.420
  3803         HC    237      ARG   HH22   3803     0.460000     1.0080   ; qtot  3.880
  3804          C    237      ARG      C   3804     0.510000    12.0110   ; qtot  4.390
  3805          O    237      ARG      O   3805    -0.510000    15.9994   ; qtot  3.880
  3806        NH1    238      PHE      N   3806    -0.470000    14.0070   ; qtot  3.410
  3807          H    238      PHE     HN   3807     0.310000     1.0080   ; qtot  3.720
  3808        CT1    238      PHE     CA   3808     0.070000    12.0110   ; qtot  3.790
  3809        HB1    238      PHE     HA   3809     0.090000     1.0080   ; qtot  3.880
  3810        CT2    238      PHE     CB   3810    -0.180000    12.0110   ; qtot  3.700
  3811        HA2    238      PHE    HB1   3811     0.090000     1.0080   ; qtot  3.790
  3812        HA2    238      PHE    HB2   3812     0.090000     1.0080   ; qtot  3.880
  3813         CA    238      PHE     CG   3813     0.000000    12.0110   ; qtot  3.880
  3814         CA    238      PHE    CD1   3814    -0.115000    12.0110   ; qtot  3.765
  3815         HP    238      PHE    HD1   3815     0.115000     1.0080   ; qtot  3.880
  3816         CA    238      PHE    CE1   3816    -0.115000    12.0110   ; qtot  3.765
  3817         HP    238      PHE    HE1   3817     0.115000     1.0080   ; qtot  3.880
  3818         CA    238      PHE     CZ   3818    -0.115000    12.0110   ; qtot  3.765
  3819         HP    238      PHE     HZ   3819     0.115000     1.0080   ; qtot  3.880
  3820         CA    238      PHE    CD2   3820    -0.115000    12.0110   ; qtot  3.765
  3821         HP    238      PHE    HD2   3821     0.115000     1.0080   ; qtot  3.880
  3822         CA    238      PHE    CE2   3822    -0.115000    12.0110   ; qtot  3.765
  3823         HP    238      PHE    HE2   3823     0.115000     1.0080   ; qtot  3.880
  3824          C    238      PHE      C   3824     0.510000    12.0110   ; qtot  4.390
  3825          O    238      PHE      O   3825    -0.510000    15.9994   ; qtot  3.880
  3826        NH1    239      GLN      N   3826    -0.470000    14.0070   ; qtot  3.410
  3827          H    239      GLN     HN   3827     0.310000     1.0080   ; qtot  3.720
  3828        CT1    239      GLN     CA   3828     0.070000    12.0110   ; qtot  3.790
  3829        HB1    239      GLN     HA   3829     0.090000     1.0080   ; qtot  3.880
  3830        CT2    239      GLN     CB   3830    -0.180000    12.0110   ; qtot  3.700
  3831        HA2    239      GLN    HB1   3831     0.090000     1.0080   ; qtot  3.790
  3832        HA2    239      GLN    HB2   3832     0.090000     1.0080   ; qtot  3.880
  3833        CT2    239      GLN     CG   3833    -0.180000    12.0110   ; qtot  3.700
  3834        HA2    239      GLN    HG1   3834     0.090000     1.0080   ; qtot  3.790
  3835        HA2    239      GLN    HG2   3835     0.090000     1.0080   ; qtot  3.880
  3836         CC    239      GLN     CD   3836     0.550000    12.0110   ; qtot  4.430
  3837          O    239      GLN    OE1   3837    -0.550000    15.9994   ; qtot  3.880
  3838        NH2    239      GLN    NE2   3838    -0.620000    14.0070   ; qtot  3.260
  3839          H    239      GLN   HE21   3839     0.320000     1.0080   ; qtot  3.580
  3840          H    239      GLN   HE22   3840     0.300000     1.0080   ; qtot  3.880
  3841          C    239      GLN      C   3841     0.510000    12.0110   ; qtot  4.390
  3842          O    239      GLN      O   3842    -0.510000    15.9994   ; qtot  3.880
  3843        NH1    240      THR      N   3843    -0.470000    14.0070   ; qtot  3.410
  3844          H    240      THR     HN   3844     0.310000     1.0080   ; qtot  3.720
  3845        CT1    240      THR     CA   3845     0.070000    12.0110   ; qtot  3.790
  3846        HB1    240      THR     HA   3846     0.090000     1.0080   ; qtot  3.880
  3847        CT1    240      THR     CB   3847     0.140000    12.0110   ; qtot  4.020
  3848        HA1    240      THR     HB   3848     0.090000     1.0080   ; qtot  4.110
  3849        OH1    240      THR    OG1   3849    -0.660000    15.9994   ; qtot  3.450
  3850          H    240      THR    HG1   3850     0.430000     1.0080   ; qtot  3.880
  3851        CT3    240      THR    CG2   3851    -0.270000    12.0110   ; qtot  3.610
  3852        HA3    240      THR   HG21   3852     0.090000     1.0080   ; qtot  3.700
  3853        HA3    240      THR   HG22   3853     0.090000     1.0080   ; qtot  3.790
  3854        HA3    240      THR   HG23   3854     0.090000     1.0080   ; qtot  3.880
  3855          C    240      THR      C   3855     0.510000    12.0110   ; qtot  4.390
  3856          O    240      THR      O   3856    -0.510000    15.9994   ; qtot  3.880
  3857        NH1    241      LEU      N   3857    -0.470000    14.0070   ; qtot  3.410
  3858          H    241      LEU     HN   3858     0.310000     1.0080   ; qtot  3.720
  3859        CT1    241      LEU     CA   3859     0.070000    12.0110   ; qtot  3.790
  3860        HB1    241      LEU     HA   3860     0.090000     1.0080   ; qtot  3.880
  3861        CT2    241      LEU     CB   3861    -0.180000    12.0110   ; qtot  3.700
  3862        HA2    241      LEU    HB1   3862     0.090000     1.0080   ; qtot  3.790
  3863        HA2    241      LEU    HB2   3863     0.090000     1.0080   ; qtot  3.880
  3864        CT1    241      LEU     CG   3864    -0.090000    12.0110   ; qtot  3.790
  3865        HA1    241      LEU     HG   3865     0.090000     1.0080   ; qtot  3.880
  3866        CT3    241      LEU    CD1   3866    -0.270000    12.0110   ; qtot  3.610
  3867        HA3    241      LEU   HD11   3867     0.090000     1.0080   ; qtot  3.700
  3868        HA3    241      LEU   HD12   3868     0.090000     1.0080   ; qtot  3.790
  3869        HA3    241      LEU   HD13   3869     0.090000     1.0080   ; qtot  3.880
  3870        CT3    241      LEU    CD2   3870    -0.270000    12.0110   ; qtot  3.610
  3871        HA3    241      LEU   HD21   3871     0.090000     1.0080   ; qtot  3.700
  3872        HA3    241      LEU   HD22   3872     0.090000     1.0080   ; qtot  3.790
  3873        HA3    241      LEU   HD23   3873     0.090000     1.0080   ; qtot  3.880
  3874          C    241      LEU      C   3874     0.510000    12.0110   ; qtot  4.390
  3875          O    241      LEU      O   3875    -0.510000    15.9994   ; qtot  3.880
  3876        NH1    242      LEU      N   3876    -0.470000    14.0070   ; qtot  3.410
  3877          H    242      LEU     HN   3877     0.310000     1.0080   ; qtot  3.720
  3878        CT1    242      LEU     CA   3878     0.070000    12.0110   ; qtot  3.790
  3879        HB1    242      LEU     HA   3879     0.090000     1.0080   ; qtot  3.880
  3880        CT2    242      LEU     CB   3880    -0.180000    12.0110   ; qtot  3.700
  3881        HA2    242      LEU    HB1   3881     0.090000     1.0080   ; qtot  3.790
  3882        HA2    242      LEU    HB2   3882     0.090000     1.0080   ; qtot  3.880
  3883        CT1    242      LEU     CG   3883    -0.090000    12.0110   ; qtot  3.790
  3884        HA1    242      LEU     HG   3884     0.090000     1.0080   ; qtot  3.880
  3885        CT3    242      LEU    CD1   3885    -0.270000    12.0110   ; qtot  3.610
  3886        HA3    242      LEU   HD11   3886     0.090000     1.0080   ; qtot  3.700
  3887        HA3    242      LEU   HD12   3887     0.090000     1.0080   ; qtot  3.790
  3888        HA3    242      LEU   HD13   3888     0.090000     1.0080   ; qtot  3.880
  3889        CT3    242      LEU    CD2   3889    -0.270000    12.0110   ; qtot  3.610
  3890        HA3    242      LEU   HD21   3890     0.090000     1.0080   ; qtot  3.700
  3891        HA3    242      LEU   HD22   3891     0.090000     1.0080   ; qtot  3.790
  3892        HA3    242      LEU   HD23   3892     0.090000     1.0080   ; qtot  3.880
  3893          C    242      LEU      C   3893     0.510000    12.0110   ; qtot  4.390
  3894          O    242      LEU      O   3894    -0.510000    15.9994   ; qtot  3.880
  3895        NH1    243      ALA      N   3895    -0.470000    14.0070   ; qtot  3.410
  3896          H    243      ALA     HN   3896     0.310000     1.0080   ; qtot  3.720
  3897        CT1    243      ALA     CA   3897     0.070000    12.0110   ; qtot  3.790
  3898        HB1    243      ALA     HA   3898     0.090000     1.0080   ; qtot  3.880
  3899        CT3    243      ALA     CB   3899    -0.270000    12.0110   ; qtot  3.610
  3900        HA3    243      ALA    HB1   3900     0.090000     1.0080   ; qtot  3.700
  3901        HA3    243      ALA    HB2   3901     0.090000     1.0080   ; qtot  3.790
  3902        HA3    243      ALA    HB3   3902     0.090000     1.0080   ; qtot  3.880
  3903          C    243      ALA      C   3903     0.510000    12.0110   ; qtot  4.390
  3904          O    243      ALA      O   3904    -0.510000    15.9994   ; qtot  3.880
  3905        NH1    244      LEU      N   3905    -0.470000    14.0070   ; qtot  3.410
  3906          H    244      LEU     HN   3906     0.310000     1.0080   ; qtot  3.720
  3907        CT1    244      LEU     CA   3907     0.070000    12.0110   ; qtot  3.790
  3908        HB1    244      LEU     HA   3908     0.090000     1.0080   ; qtot  3.880
  3909        CT2    244      LEU     CB   3909    -0.180000    12.0110   ; qtot  3.700
  3910        HA2    244      LEU    HB1   3910     0.090000     1.0080   ; qtot  3.790
  3911        HA2    244      LEU    HB2   3911     0.090000     1.0080   ; qtot  3.880
  3912        CT1    244      LEU     CG   3912    -0.090000    12.0110   ; qtot  3.790
  3913        HA1    244      LEU     HG   3913     0.090000     1.0080   ; qtot  3.880
  3914        CT3    244      LEU    CD1   3914    -0.270000    12.0110   ; qtot  3.610
  3915        HA3    244      LEU   HD11   3915     0.090000     1.0080   ; qtot  3.700
  3916        HA3    244      LEU   HD12   3916     0.090000     1.0080   ; qtot  3.790
  3917        HA3    244      LEU   HD13   3917     0.090000     1.0080   ; qtot  3.880
  3918        CT3    244      LEU    CD2   3918    -0.270000    12.0110   ; qtot  3.610
  3919        HA3    244      LEU   HD21   3919     0.090000     1.0080   ; qtot  3.700
  3920        HA3    244      LEU   HD22   3920     0.090000     1.0080   ; qtot  3.790
  3921        HA3    244      LEU   HD23   3921     0.090000     1.0080   ; qtot  3.880
  3922          C    244      LEU      C   3922     0.510000    12.0110   ; qtot  4.390
  3923          O    244      LEU      O   3923    -0.510000    15.9994   ; qtot  3.880
  3924        NH1    245      HSD      N   3924    -0.470000    14.0070   ; qtot  3.410
  3925          H    245      HSD     HN   3925     0.310000     1.0080   ; qtot  3.720
  3926        CT1    245      HSD     CA   3926     0.070000    12.0110   ; qtot  3.790
  3927        HB1    245      HSD     HA   3927     0.090000     1.0080   ; qtot  3.880
  3928        CT2    245      HSD     CB   3928    -0.090000    12.0110   ; qtot  3.790
  3929        HA2    245      HSD    HB1   3929     0.090000     1.0080   ; qtot  3.880
  3930        HA2    245      HSD    HB2   3930     0.090000     1.0080   ; qtot  3.970
  3931        NR1    245      HSD    ND1   3931    -0.360000    14.0070   ; qtot  3.610
  3932          H    245      HSD    HD1   3932     0.320000     1.0080   ; qtot  3.930
  3933       CPH1    245      HSD     CG   3933    -0.050000    12.0110   ; qtot  3.880
  3934       CPH2    245      HSD    CE1   3934     0.250000    12.0110   ; qtot  4.130
  3935        HR1    245      HSD    HE1   3935     0.130000     1.0080   ; qtot  4.260
  3936        NR2    245      HSD    NE2   3936    -0.700000    14.0070   ; qtot  3.560
  3937       CPH1    245      HSD    CD2   3937     0.220000    12.0110   ; qtot  3.780
  3938        HR3    245      HSD    HD2   3938     0.100000     1.0080   ; qtot  3.880
  3939          C    245      HSD      C   3939     0.510000    12.0110   ; qtot  4.390
  3940          O    245      HSD      O   3940    -0.510000    15.9994   ; qtot  3.880
  3941        NH1    246      ARG      N   3941    -0.470000    14.0070   ; qtot  3.410
  3942          H    246      ARG     HN   3942     0.310000     1.0080   ; qtot  3.720
  3943        CT1    246      ARG     CA   3943     0.070000    12.0110   ; qtot  3.790
  3944        HB1    246      ARG     HA   3944     0.090000     1.0080   ; qtot  3.880
  3945        CT2    246      ARG     CB   3945    -0.180000    12.0110   ; qtot  3.700
  3946        HA2    246      ARG    HB1   3946     0.090000     1.0080   ; qtot  3.790
  3947        HA2    246      ARG    HB2   3947     0.090000     1.0080   ; qtot  3.880
  3948        CT2    246      ARG     CG   3948    -0.180000    12.0110   ; qtot  3.700
  3949        HA2    246      ARG    HG1   3949     0.090000     1.0080   ; qtot  3.790
  3950        HA2    246      ARG    HG2   3950     0.090000     1.0080   ; qtot  3.880
  3951        CT2    246      ARG     CD   3951     0.200000    12.0110   ; qtot  4.080
  3952        HA2    246      ARG    HD1   3952     0.090000     1.0080   ; qtot  4.170
  3953        HA2    246      ARG    HD2   3953     0.090000     1.0080   ; qtot  4.260
  3954        NC2    246      ARG     NE   3954    -0.700000    14.0070   ; qtot  3.560
  3955         HC    246      ARG     HE   3955     0.440000     1.0080   ; qtot  4.000
  3956          C    246      ARG     CZ   3956     0.640000    12.0110   ; qtot  4.640
  3957        NC2    246      ARG    NH1   3957    -0.800000    14.0070   ; qtot  3.840
  3958         HC    246      ARG   HH11   3958     0.460000     1.0080   ; qtot  4.300
  3959         HC    246      ARG   HH12   3959     0.460000     1.0080   ; qtot  4.760
  3960        NC2    246      ARG    NH2   3960    -0.800000    14.0070   ; qtot  3.960
  3961         HC    246      ARG   HH21   3961     0.460000     1.0080   ; qtot  4.420
  3962         HC    246      ARG   HH22   3962     0.460000     1.0080   ; qtot  4.880
  3963          C    246      ARG      C   3963     0.510000    12.0110   ; qtot  5.390
  3964          O    246      ARG      O   3964    -0.510000    15.9994   ; qtot  4.880
  3965        NH1    247      SER      N   3965    -0.470000    14.0070   ; qtot  4.410
  3966          H    247      SER     HN   3966     0.310000     1.0080   ; qtot  4.720
  3967        CT1    247      SER     CA   3967     0.070000    12.0110   ; qtot  4.790
  3968        HB1    247      SER     HA   3968     0.090000     1.0080   ; qtot  4.880
  3969        CT2    247      SER     CB   3969     0.050000    12.0110   ; qtot  4.930
  3970        HA2    247      SER    HB1   3970     0.090000     1.0080   ; qtot  5.020
  3971        HA2    247      SER    HB2   3971     0.090000     1.0080   ; qtot  5.110
  3972        OH1    247      SER     OG   3972    -0.660000    15.9994   ; qtot  4.450
  3973          H    247      SER    HG1   3973     0.430000     1.0080   ; qtot  4.880
  3974          C    247      SER      C   3974     0.510000    12.0110   ; qtot  5.390
  3975          O    247      SER      O   3975    -0.510000    15.9994   ; qtot  4.880
  3976        NH1    248      TYR      N   3976    -0.470000    14.0070   ; qtot  4.410
  3977          H    248      TYR     HN   3977     0.310000     1.0080   ; qtot  4.720
  3978        CT1    248      TYR     CA   3978     0.070000    12.0110   ; qtot  4.790
  3979        HB1    248      TYR     HA   3979     0.090000     1.0080   ; qtot  4.880
  3980        CT2    248      TYR     CB   3980    -0.180000    12.0110   ; qtot  4.700
  3981        HA2    248      TYR    HB1   3981     0.090000     1.0080   ; qtot  4.790
  3982        HA2    248      TYR    HB2   3982     0.090000     1.0080   ; qtot  4.880
  3983         CA    248      TYR     CG   3983     0.000000    12.0110   ; qtot  4.880
  3984         CA    248      TYR    CD1   3984    -0.115000    12.0110   ; qtot  4.765
  3985         HP    248      TYR    HD1   3985     0.115000     1.0080   ; qtot  4.880
  3986         CA    248      TYR    CE1   3986    -0.115000    12.0110   ; qtot  4.765
  3987         HP    248      TYR    HE1   3987     0.115000     1.0080   ; qtot  4.880
  3988         CA    248      TYR     CZ   3988     0.110000    12.0110   ; qtot  4.990
  3989        OH1    248      TYR     OH   3989    -0.540000    15.9994   ; qtot  4.450
  3990          H    248      TYR     HH   3990     0.430000     1.0080   ; qtot  4.880
  3991         CA    248      TYR    CD2   3991    -0.115000    12.0110   ; qtot  4.765
  3992         HP    248      TYR    HD2   3992     0.115000     1.0080   ; qtot  4.880
  3993         CA    248      TYR    CE2   3993    -0.115000    12.0110   ; qtot  4.765
  3994         HP    248      TYR    HE2   3994     0.115000     1.0080   ; qtot  4.880
  3995          C    248      TYR      C   3995     0.510000    12.0110   ; qtot  5.390
  3996          O    248      TYR      O   3996    -0.510000    15.9994   ; qtot  4.880
  3997        NH1    249      LEU      N   3997    -0.470000    14.0070   ; qtot  4.410
  3998          H    249      LEU     HN   3998     0.310000     1.0080   ; qtot  4.720
  3999        CT1    249      LEU     CA   3999     0.070000    12.0110   ; qtot  4.790
  4000        HB1    249      LEU     HA   4000     0.090000     1.0080   ; qtot  4.880
  4001        CT2    249      LEU     CB   4001    -0.180000    12.0110   ; qtot  4.700
  4002        HA2    249      LEU    HB1   4002     0.090000     1.0080   ; qtot  4.790
  4003        HA2    249      LEU    HB2   4003     0.090000     1.0080   ; qtot  4.880
  4004        CT1    249      LEU     CG   4004    -0.090000    12.0110   ; qtot  4.790
  4005        HA1    249      LEU     HG   4005     0.090000     1.0080   ; qtot  4.880
  4006        CT3    249      LEU    CD1   4006    -0.270000    12.0110   ; qtot  4.610
  4007        HA3    249      LEU   HD11   4007     0.090000     1.0080   ; qtot  4.700
  4008        HA3    249      LEU   HD12   4008     0.090000     1.0080   ; qtot  4.790
  4009        HA3    249      LEU   HD13   4009     0.090000     1.0080   ; qtot  4.880
  4010        CT3    249      LEU    CD2   4010    -0.270000    12.0110   ; qtot  4.610
  4011        HA3    249      LEU   HD21   4011     0.090000     1.0080   ; qtot  4.700
  4012        HA3    249      LEU   HD22   4012     0.090000     1.0080   ; qtot  4.790
  4013        HA3    249      LEU   HD23   4013     0.090000     1.0080   ; qtot  4.880
  4014          C    249      LEU      C   4014     0.510000    12.0110   ; qtot  5.390
  4015          O    249      LEU      O   4015    -0.510000    15.9994   ; qtot  4.880
  4016        NH1    250      THR      N   4016    -0.470000    14.0070   ; qtot  4.410
  4017          H    250      THR     HN   4017     0.310000     1.0080   ; qtot  4.720
  4018        CT1    250      THR     CA   4018     0.070000    12.0110   ; qtot  4.790
  4019        HB1    250      THR     HA   4019     0.090000     1.0080   ; qtot  4.880
  4020        CT1    250      THR     CB   4020     0.140000    12.0110   ; qtot  5.020
  4021        HA1    250      THR     HB   4021     0.090000     1.0080   ; qtot  5.110
  4022        OH1    250      THR    OG1   4022    -0.660000    15.9994   ; qtot  4.450
  4023          H    250      THR    HG1   4023     0.430000     1.0080   ; qtot  4.880
  4024        CT3    250      THR    CG2   4024    -0.270000    12.0110   ; qtot  4.610
  4025        HA3    250      THR   HG21   4025     0.090000     1.0080   ; qtot  4.700
  4026        HA3    250      THR   HG22   4026     0.090000     1.0080   ; qtot  4.790
  4027        HA3    250      THR   HG23   4027     0.090000     1.0080   ; qtot  4.880
  4028          C    250      THR      C   4028     0.510000    12.0110   ; qtot  5.390
  4029          O    250      THR      O   4029    -0.510000    15.9994   ; qtot  4.880
  4030          N    251      PRO      N   4030    -0.290000    14.0070   ; qtot  4.590
  4031        CP3    251      PRO     CD   4031     0.000000    12.0110   ; qtot  4.590
  4032        HA2    251      PRO    HD1   4032     0.090000     1.0080   ; qtot  4.680
  4033        HA2    251      PRO    HD2   4033     0.090000     1.0080   ; qtot  4.770
  4034        CP1    251      PRO     CA   4034     0.020000    12.0110   ; qtot  4.790
  4035        HB1    251      PRO     HA   4035     0.090000     1.0080   ; qtot  4.880
  4036        CP2    251      PRO     CB   4036    -0.180000    12.0110   ; qtot  4.700
  4037        HA2    251      PRO    HB1   4037     0.090000     1.0080   ; qtot  4.790
  4038        HA2    251      PRO    HB2   4038     0.090000     1.0080   ; qtot  4.880
  4039        CP2    251      PRO     CG   4039    -0.180000    12.0110   ; qtot  4.700
  4040        HA2    251      PRO    HG1   4040     0.090000     1.0080   ; qtot  4.790
  4041        HA2    251      PRO    HG2   4041     0.090000     1.0080   ; qtot  4.880
  4042          C    251      PRO      C   4042     0.510000    12.0110   ; qtot  5.390
  4043          O    251      PRO      O   4043    -0.510000    15.9994   ; qtot  4.880
  4044        NH1    252      GLY      N   4044    -0.470000    14.0070   ; qtot  4.410
  4045          H    252      GLY     HN   4045     0.310000     1.0080   ; qtot  4.720
  4046        CT2    252      GLY     CA   4046    -0.020000    12.0110   ; qtot  4.700
  4047        HB2    252      GLY    HA1   4047     0.090000     1.0080   ; qtot  4.790
  4048        HB2    252      GLY    HA2   4048     0.090000     1.0080   ; qtot  4.880
  4049          C    252      GLY      C   4049     0.510000    12.0110   ; qtot  5.390
  4050          O    252      GLY      O   4050    -0.510000    15.9994   ; qtot  4.880
  4051        NH1    253      ASP      N   4051    -0.470000    14.0070   ; qtot  4.410
  4052          H    253      ASP     HN   4052     0.310000     1.0080   ; qtot  4.720
  4053        CT1    253      ASP     CA   4053     0.070000    12.0110   ; qtot  4.790
  4054        HB1    253      ASP     HA   4054     0.090000     1.0080   ; qtot  4.880
  4055       CT2A    253      ASP     CB   4055    -0.280000    12.0110   ; qtot  4.600
  4056        HA2    253      ASP    HB1   4056     0.090000     1.0080   ; qtot  4.690
  4057        HA2    253      ASP    HB2   4057     0.090000     1.0080   ; qtot  4.780
  4058         CC    253      ASP     CG   4058     0.620000    12.0110   ; qtot  5.400
  4059         OC    253      ASP    OD1   4059    -0.760000    15.9994   ; qtot  4.640
  4060         OC    253      ASP    OD2   4060    -0.760000    15.9994   ; qtot  3.880
  4061          C    253      ASP      C   4061     0.510000    12.0110   ; qtot  4.390
  4062          O    253      ASP      O   4062    -0.510000    15.9994   ; qtot  3.880
  4063        NH1    254      SER      N   4063    -0.470000    14.0070   ; qtot  3.410
  4064          H    254      SER     HN   4064     0.310000     1.0080   ; qtot  3.720
  4065        CT1    254      SER     CA   4065     0.070000    12.0110   ; qtot  3.790
  4066        HB1    254      SER     HA   4066     0.090000     1.0080   ; qtot  3.880
  4067        CT2    254      SER     CB   4067     0.050000    12.0110   ; qtot  3.930
  4068        HA2    254      SER    HB1   4068     0.090000     1.0080   ; qtot  4.020
  4069        HA2    254      SER    HB2   4069     0.090000     1.0080   ; qtot  4.110
  4070        OH1    254      SER     OG   4070    -0.660000    15.9994   ; qtot  3.450
  4071          H    254      SER    HG1   4071     0.430000     1.0080   ; qtot  3.880
  4072          C    254      SER      C   4072     0.510000    12.0110   ; qtot  4.390
  4073          O    254      SER      O   4073    -0.510000    15.9994   ; qtot  3.880
  4074        NH1    255      SER      N   4074    -0.470000    14.0070   ; qtot  3.410
  4075          H    255      SER     HN   4075     0.310000     1.0080   ; qtot  3.720
  4076        CT1    255      SER     CA   4076     0.070000    12.0110   ; qtot  3.790
  4077        HB1    255      SER     HA   4077     0.090000     1.0080   ; qtot  3.880
  4078        CT2    255      SER     CB   4078     0.050000    12.0110   ; qtot  3.930
  4079        HA2    255      SER    HB1   4079     0.090000     1.0080   ; qtot  4.020
  4080        HA2    255      SER    HB2   4080     0.090000     1.0080   ; qtot  4.110
  4081        OH1    255      SER     OG   4081    -0.660000    15.9994   ; qtot  3.450
  4082          H    255      SER    HG1   4082     0.430000     1.0080   ; qtot  3.880
  4083          C    255      SER      C   4083     0.510000    12.0110   ; qtot  4.390
  4084          O    255      SER      O   4084    -0.510000    15.9994   ; qtot  3.880
  4085        NH1    256      SER      N   4085    -0.470000    14.0070   ; qtot  3.410
  4086          H    256      SER     HN   4086     0.310000     1.0080   ; qtot  3.720
  4087        CT1    256      SER     CA   4087     0.070000    12.0110   ; qtot  3.790
  4088        HB1    256      SER     HA   4088     0.090000     1.0080   ; qtot  3.880
  4089        CT2    256      SER     CB   4089     0.050000    12.0110   ; qtot  3.930
  4090        HA2    256      SER    HB1   4090     0.090000     1.0080   ; qtot  4.020
  4091        HA2    256      SER    HB2   4091     0.090000     1.0080   ; qtot  4.110
  4092        OH1    256      SER     OG   4092    -0.660000    15.9994   ; qtot  3.450
  4093          H    256      SER    HG1   4093     0.430000     1.0080   ; qtot  3.880
  4094          C    256      SER      C   4094     0.510000    12.0110   ; qtot  4.390
  4095          O    256      SER      O   4095    -0.510000    15.9994   ; qtot  3.880
  4096        NH1    257      GLY      N   4096    -0.470000    14.0070   ; qtot  3.410
  4097          H    257      GLY     HN   4097     0.310000     1.0080   ; qtot  3.720
  4098        CT2    257      GLY     CA   4098    -0.020000    12.0110   ; qtot  3.700
  4099        HB2    257      GLY    HA1   4099     0.090000     1.0080   ; qtot  3.790
  4100        HB2    257      GLY    HA2   4100     0.090000     1.0080   ; qtot  3.880
  4101          C    257      GLY      C   4101     0.510000    12.0110   ; qtot  4.390
  4102          O    257      GLY      O   4102    -0.510000    15.9994   ; qtot  3.880
  4103        NH1    258      TRP      N   4103    -0.470000    14.0070   ; qtot  3.410
  4104          H    258      TRP     HN   4104     0.310000     1.0080   ; qtot  3.720
  4105        CT1    258      TRP     CA   4105     0.070000    12.0110   ; qtot  3.790
  4106        HB1    258      TRP     HA   4106     0.090000     1.0080   ; qtot  3.880
  4107        CT2    258      TRP     CB   4107    -0.180000    12.0110   ; qtot  3.700
  4108        HA2    258      TRP    HB1   4108     0.090000     1.0080   ; qtot  3.790
  4109        HA2    258      TRP    HB2   4109     0.090000     1.0080   ; qtot  3.880
  4110         CY    258      TRP     CG   4110    -0.030000    12.0110   ; qtot  3.850
  4111         CA    258      TRP    CD1   4111    -0.150000    12.0110   ; qtot  3.700
  4112         HP    258      TRP    HD1   4112     0.220000     1.0080   ; qtot  3.920
  4113         NY    258      TRP    NE1   4113    -0.510000    14.0070   ; qtot  3.410
  4114          H    258      TRP    HE1   4114     0.370000     1.0080   ; qtot  3.780
  4115        CPT    258      TRP    CE2   4115     0.240000    12.0110   ; qtot  4.020
  4116        CPT    258      TRP    CD2   4116     0.110000    12.0110   ; qtot  4.130
  4117        CAI    258      TRP    CE3   4117    -0.250000    12.0110   ; qtot  3.880
  4118         HP    258      TRP    HE3   4118     0.170000     1.0080   ; qtot  4.050
  4119         CA    258      TRP    CZ3   4119    -0.200000    12.0110   ; qtot  3.850
  4120         HP    258      TRP    HZ3   4120     0.140000     1.0080   ; qtot  3.990
  4121        CAI    258      TRP    CZ2   4121    -0.270000    12.0110   ; qtot  3.720
  4122         HP    258      TRP    HZ2   4122     0.160000     1.0080   ; qtot  3.880
  4123         CA    258      TRP    CH2   4123    -0.140000    12.0110   ; qtot  3.740
  4124         HP    258      TRP    HH2   4124     0.140000     1.0080   ; qtot  3.880
  4125          C    258      TRP      C   4125     0.510000    12.0110   ; qtot  4.390
  4126          O    258      TRP      O   4126    -0.510000    15.9994   ; qtot  3.880
  4127        NH1    259      THR      N   4127    -0.470000    14.0070   ; qtot  3.410
  4128          H    259      THR     HN   4128     0.310000     1.0080   ; qtot  3.720
  4129        CT1    259      THR     CA   4129     0.070000    12.0110   ; qtot  3.790
  4130        HB1    259      THR     HA   4130     0.090000     1.0080   ; qtot  3.880
  4131        CT1    259      THR     CB   4131     0.140000    12.0110   ; qtot  4.020
  4132        HA1    259      THR     HB   4132     0.090000     1.0080   ; qtot  4.110
  4133        OH1    259      THR    OG1   4133    -0.660000    15.9994   ; qtot  3.450
  4134          H    259      THR    HG1   4134     0.430000     1.0080   ; qtot  3.880
  4135        CT3    259      THR    CG2   4135    -0.270000    12.0110   ; qtot  3.610
  4136        HA3    259      THR   HG21   4136     0.090000     1.0080   ; qtot  3.700
  4137        HA3    259      THR   HG22   4137     0.090000     1.0080   ; qtot  3.790
  4138        HA3    259      THR   HG23   4138     0.090000     1.0080   ; qtot  3.880
  4139          C    259      THR      C   4139     0.510000    12.0110   ; qtot  4.390
  4140          O    259      THR      O   4140    -0.510000    15.9994   ; qtot  3.880
  4141        NH1    260      ALA      N   4141    -0.470000    14.0070   ; qtot  3.410
  4142          H    260      ALA     HN   4142     0.310000     1.0080   ; qtot  3.720
  4143        CT1    260      ALA     CA   4143     0.070000    12.0110   ; qtot  3.790
  4144        HB1    260      ALA     HA   4144     0.090000     1.0080   ; qtot  3.880
  4145        CT3    260      ALA     CB   4145    -0.270000    12.0110   ; qtot  3.610
  4146        HA3    260      ALA    HB1   4146     0.090000     1.0080   ; qtot  3.700
  4147        HA3    260      ALA    HB2   4147     0.090000     1.0080   ; qtot  3.790
  4148        HA3    260      ALA    HB3   4148     0.090000     1.0080   ; qtot  3.880
  4149          C    260      ALA      C   4149     0.510000    12.0110   ; qtot  4.390
  4150          O    260      ALA      O   4150    -0.510000    15.9994   ; qtot  3.880
  4151        NH1    261      GLY      N   4151    -0.470000    14.0070   ; qtot  3.410
  4152          H    261      GLY     HN   4152     0.310000     1.0080   ; qtot  3.720
  4153        CT2    261      GLY     CA   4153    -0.020000    12.0110   ; qtot  3.700
  4154        HB2    261      GLY    HA1   4154     0.090000     1.0080   ; qtot  3.790
  4155        HB2    261      GLY    HA2   4155     0.090000     1.0080   ; qtot  3.880
  4156          C    261      GLY      C   4156     0.510000    12.0110   ; qtot  4.390
  4157          O    261      GLY      O   4157    -0.510000    15.9994   ; qtot  3.880
  4158        NH1    262      ALA      N   4158    -0.470000    14.0070   ; qtot  3.410
  4159          H    262      ALA     HN   4159     0.310000     1.0080   ; qtot  3.720
  4160        CT1    262      ALA     CA   4160     0.070000    12.0110   ; qtot  3.790
  4161        HB1    262      ALA     HA   4161     0.090000     1.0080   ; qtot  3.880
  4162        CT3    262      ALA     CB   4162    -0.270000    12.0110   ; qtot  3.610
  4163        HA3    262      ALA    HB1   4163     0.090000     1.0080   ; qtot  3.700
  4164        HA3    262      ALA    HB2   4164     0.090000     1.0080   ; qtot  3.790
  4165        HA3    262      ALA    HB3   4165     0.090000     1.0080   ; qtot  3.880
  4166          C    262      ALA      C   4166     0.510000    12.0110   ; qtot  4.390
  4167          O    262      ALA      O   4167    -0.510000    15.9994   ; qtot  3.880
  4168        NH1    263      ALA      N   4168    -0.470000    14.0070   ; qtot  3.410
  4169          H    263      ALA     HN   4169     0.310000     1.0080   ; qtot  3.720
  4170        CT1    263      ALA     CA   4170     0.070000    12.0110   ; qtot  3.790
  4171        HB1    263      ALA     HA   4171     0.090000     1.0080   ; qtot  3.880
  4172        CT3    263      ALA     CB   4172    -0.270000    12.0110   ; qtot  3.610
  4173        HA3    263      ALA    HB1   4173     0.090000     1.0080   ; qtot  3.700
  4174        HA3    263      ALA    HB2   4174     0.090000     1.0080   ; qtot  3.790
  4175        HA3    263      ALA    HB3   4175     0.090000     1.0080   ; qtot  3.880
  4176          C    263      ALA      C   4176     0.510000    12.0110   ; qtot  4.390
  4177          O    263      ALA      O   4177    -0.510000    15.9994   ; qtot  3.880
  4178        NH1    264      ALA      N   4178    -0.470000    14.0070   ; qtot  3.410
  4179          H    264      ALA     HN   4179     0.310000     1.0080   ; qtot  3.720
  4180        CT1    264      ALA     CA   4180     0.070000    12.0110   ; qtot  3.790
  4181        HB1    264      ALA     HA   4181     0.090000     1.0080   ; qtot  3.880
  4182        CT3    264      ALA     CB   4182    -0.270000    12.0110   ; qtot  3.610
  4183        HA3    264      ALA    HB1   4183     0.090000     1.0080   ; qtot  3.700
  4184        HA3    264      ALA    HB2   4184     0.090000     1.0080   ; qtot  3.790
  4185        HA3    264      ALA    HB3   4185     0.090000     1.0080   ; qtot  3.880
  4186          C    264      ALA      C   4186     0.510000    12.0110   ; qtot  4.390
  4187          O    264      ALA      O   4187    -0.510000    15.9994   ; qtot  3.880
  4188        NH1    265      TYR      N   4188    -0.470000    14.0070   ; qtot  3.410
  4189          H    265      TYR     HN   4189     0.310000     1.0080   ; qtot  3.720
  4190        CT1    265      TYR     CA   4190     0.070000    12.0110   ; qtot  3.790
  4191        HB1    265      TYR     HA   4191     0.090000     1.0080   ; qtot  3.880
  4192        CT2    265      TYR     CB   4192    -0.180000    12.0110   ; qtot  3.700
  4193        HA2    265      TYR    HB1   4193     0.090000     1.0080   ; qtot  3.790
  4194        HA2    265      TYR    HB2   4194     0.090000     1.0080   ; qtot  3.880
  4195         CA    265      TYR     CG   4195     0.000000    12.0110   ; qtot  3.880
  4196         CA    265      TYR    CD1   4196    -0.115000    12.0110   ; qtot  3.765
  4197         HP    265      TYR    HD1   4197     0.115000     1.0080   ; qtot  3.880
  4198         CA    265      TYR    CE1   4198    -0.115000    12.0110   ; qtot  3.765
  4199         HP    265      TYR    HE1   4199     0.115000     1.0080   ; qtot  3.880
  4200         CA    265      TYR     CZ   4200     0.110000    12.0110   ; qtot  3.990
  4201        OH1    265      TYR     OH   4201    -0.540000    15.9994   ; qtot  3.450
  4202          H    265      TYR     HH   4202     0.430000     1.0080   ; qtot  3.880
  4203         CA    265      TYR    CD2   4203    -0.115000    12.0110   ; qtot  3.765
  4204         HP    265      TYR    HD2   4204     0.115000     1.0080   ; qtot  3.880
  4205         CA    265      TYR    CE2   4205    -0.115000    12.0110   ; qtot  3.765
  4206         HP    265      TYR    HE2   4206     0.115000     1.0080   ; qtot  3.880
  4207          C    265      TYR      C   4207     0.510000    12.0110   ; qtot  4.390
  4208          O    265      TYR      O   4208    -0.510000    15.9994   ; qtot  3.880
  4209        NH1    266      TYR      N   4209    -0.470000    14.0070   ; qtot  3.410
  4210          H    266      TYR     HN   4210     0.310000     1.0080   ; qtot  3.720
  4211        CT1    266      TYR     CA   4211     0.070000    12.0110   ; qtot  3.790
  4212        HB1    266      TYR     HA   4212     0.090000     1.0080   ; qtot  3.880
  4213        CT2    266      TYR     CB   4213    -0.180000    12.0110   ; qtot  3.700
  4214        HA2    266      TYR    HB1   4214     0.090000     1.0080   ; qtot  3.790
  4215        HA2    266      TYR    HB2   4215     0.090000     1.0080   ; qtot  3.880
  4216         CA    266      TYR     CG   4216     0.000000    12.0110   ; qtot  3.880
  4217         CA    266      TYR    CD1   4217    -0.115000    12.0110   ; qtot  3.765
  4218         HP    266      TYR    HD1   4218     0.115000     1.0080   ; qtot  3.880
  4219         CA    266      TYR    CE1   4219    -0.115000    12.0110   ; qtot  3.765
  4220         HP    266      TYR    HE1   4220     0.115000     1.0080   ; qtot  3.880
  4221         CA    266      TYR     CZ   4221     0.110000    12.0110   ; qtot  3.990
  4222        OH1    266      TYR     OH   4222    -0.540000    15.9994   ; qtot  3.450
  4223          H    266      TYR     HH   4223     0.430000     1.0080   ; qtot  3.880
  4224         CA    266      TYR    CD2   4224    -0.115000    12.0110   ; qtot  3.765
  4225         HP    266      TYR    HD2   4225     0.115000     1.0080   ; qtot  3.880
  4226         CA    266      TYR    CE2   4226    -0.115000    12.0110   ; qtot  3.765
  4227         HP    266      TYR    HE2   4227     0.115000     1.0080   ; qtot  3.880
  4228          C    266      TYR      C   4228     0.510000    12.0110   ; qtot  4.390
  4229          O    266      TYR      O   4229    -0.510000    15.9994   ; qtot  3.880
  4230        NH1    267      VAL      N   4230    -0.470000    14.0070   ; qtot  3.410
  4231          H    267      VAL     HN   4231     0.310000     1.0080   ; qtot  3.720
  4232        CT1    267      VAL     CA   4232     0.070000    12.0110   ; qtot  3.790
  4233        HB1    267      VAL     HA   4233     0.090000     1.0080   ; qtot  3.880
  4234        CT1    267      VAL     CB   4234    -0.090000    12.0110   ; qtot  3.790
  4235        HA1    267      VAL     HB   4235     0.090000     1.0080   ; qtot  3.880
  4236        CT3    267      VAL    CG1   4236    -0.270000    12.0110   ; qtot  3.610
  4237        HA3    267      VAL   HG11   4237     0.090000     1.0080   ; qtot  3.700
  4238        HA3    267      VAL   HG12   4238     0.090000     1.0080   ; qtot  3.790
  4239        HA3    267      VAL   HG13   4239     0.090000     1.0080   ; qtot  3.880
  4240        CT3    267      VAL    CG2   4240    -0.270000    12.0110   ; qtot  3.610
  4241        HA3    267      VAL   HG21   4241     0.090000     1.0080   ; qtot  3.700
  4242        HA3    267      VAL   HG22   4242     0.090000     1.0080   ; qtot  3.790
  4243        HA3    267      VAL   HG23   4243     0.090000     1.0080   ; qtot  3.880
  4244          C    267      VAL      C   4244     0.510000    12.0110   ; qtot  4.390
  4245          O    267      VAL      O   4245    -0.510000    15.9994   ; qtot  3.880
  4246        NH1    268      GLY      N   4246    -0.470000    14.0070   ; qtot  3.410
  4247          H    268      GLY     HN   4247     0.310000     1.0080   ; qtot  3.720
  4248        CT2    268      GLY     CA   4248    -0.020000    12.0110   ; qtot  3.700
  4249        HB2    268      GLY    HA1   4249     0.090000     1.0080   ; qtot  3.790
  4250        HB2    268      GLY    HA2   4250     0.090000     1.0080   ; qtot  3.880
  4251          C    268      GLY      C   4251     0.510000    12.0110   ; qtot  4.390
  4252          O    268      GLY      O   4252    -0.510000    15.9994   ; qtot  3.880
  4253        NH1    269      TYR      N   4253    -0.470000    14.0070   ; qtot  3.410
  4254          H    269      TYR     HN   4254     0.310000     1.0080   ; qtot  3.720
  4255        CT1    269      TYR     CA   4255     0.070000    12.0110   ; qtot  3.790
  4256        HB1    269      TYR     HA   4256     0.090000     1.0080   ; qtot  3.880
  4257        CT2    269      TYR     CB   4257    -0.180000    12.0110   ; qtot  3.700
  4258        HA2    269      TYR    HB1   4258     0.090000     1.0080   ; qtot  3.790
  4259        HA2    269      TYR    HB2   4259     0.090000     1.0080   ; qtot  3.880
  4260         CA    269      TYR     CG   4260     0.000000    12.0110   ; qtot  3.880
  4261         CA    269      TYR    CD1   4261    -0.115000    12.0110   ; qtot  3.765
  4262         HP    269      TYR    HD1   4262     0.115000     1.0080   ; qtot  3.880
  4263         CA    269      TYR    CE1   4263    -0.115000    12.0110   ; qtot  3.765
  4264         HP    269      TYR    HE1   4264     0.115000     1.0080   ; qtot  3.880
  4265         CA    269      TYR     CZ   4265     0.110000    12.0110   ; qtot  3.990
  4266        OH1    269      TYR     OH   4266    -0.540000    15.9994   ; qtot  3.450
  4267          H    269      TYR     HH   4267     0.430000     1.0080   ; qtot  3.880
  4268         CA    269      TYR    CD2   4268    -0.115000    12.0110   ; qtot  3.765
  4269         HP    269      TYR    HD2   4269     0.115000     1.0080   ; qtot  3.880
  4270         CA    269      TYR    CE2   4270    -0.115000    12.0110   ; qtot  3.765
  4271         HP    269      TYR    HE2   4271     0.115000     1.0080   ; qtot  3.880
  4272          C    269      TYR      C   4272     0.510000    12.0110   ; qtot  4.390
  4273          O    269      TYR      O   4273    -0.510000    15.9994   ; qtot  3.880
  4274        NH1    270      LEU      N   4274    -0.470000    14.0070   ; qtot  3.410
  4275          H    270      LEU     HN   4275     0.310000     1.0080   ; qtot  3.720
  4276        CT1    270      LEU     CA   4276     0.070000    12.0110   ; qtot  3.790
  4277        HB1    270      LEU     HA   4277     0.090000     1.0080   ; qtot  3.880
  4278        CT2    270      LEU     CB   4278    -0.180000    12.0110   ; qtot  3.700
  4279        HA2    270      LEU    HB1   4279     0.090000     1.0080   ; qtot  3.790
  4280        HA2    270      LEU    HB2   4280     0.090000     1.0080   ; qtot  3.880
  4281        CT1    270      LEU     CG   4281    -0.090000    12.0110   ; qtot  3.790
  4282        HA1    270      LEU     HG   4282     0.090000     1.0080   ; qtot  3.880
  4283        CT3    270      LEU    CD1   4283    -0.270000    12.0110   ; qtot  3.610
  4284        HA3    270      LEU   HD11   4284     0.090000     1.0080   ; qtot  3.700
  4285        HA3    270      LEU   HD12   4285     0.090000     1.0080   ; qtot  3.790
  4286        HA3    270      LEU   HD13   4286     0.090000     1.0080   ; qtot  3.880
  4287        CT3    270      LEU    CD2   4287    -0.270000    12.0110   ; qtot  3.610
  4288        HA3    270      LEU   HD21   4288     0.090000     1.0080   ; qtot  3.700
  4289        HA3    270      LEU   HD22   4289     0.090000     1.0080   ; qtot  3.790
  4290        HA3    270      LEU   HD23   4290     0.090000     1.0080   ; qtot  3.880
  4291          C    270      LEU      C   4291     0.510000    12.0110   ; qtot  4.390
  4292          O    270      LEU      O   4292    -0.510000    15.9994   ; qtot  3.880
  4293        NH1    271      GLN      N   4293    -0.470000    14.0070   ; qtot  3.410
  4294          H    271      GLN     HN   4294     0.310000     1.0080   ; qtot  3.720
  4295        CT1    271      GLN     CA   4295     0.070000    12.0110   ; qtot  3.790
  4296        HB1    271      GLN     HA   4296     0.090000     1.0080   ; qtot  3.880
  4297        CT2    271      GLN     CB   4297    -0.180000    12.0110   ; qtot  3.700
  4298        HA2    271      GLN    HB1   4298     0.090000     1.0080   ; qtot  3.790
  4299        HA2    271      GLN    HB2   4299     0.090000     1.0080   ; qtot  3.880
  4300        CT2    271      GLN     CG   4300    -0.180000    12.0110   ; qtot  3.700
  4301        HA2    271      GLN    HG1   4301     0.090000     1.0080   ; qtot  3.790
  4302        HA2    271      GLN    HG2   4302     0.090000     1.0080   ; qtot  3.880
  4303         CC    271      GLN     CD   4303     0.550000    12.0110   ; qtot  4.430
  4304          O    271      GLN    OE1   4304    -0.550000    15.9994   ; qtot  3.880
  4305        NH2    271      GLN    NE2   4305    -0.620000    14.0070   ; qtot  3.260
  4306          H    271      GLN   HE21   4306     0.320000     1.0080   ; qtot  3.580
  4307          H    271      GLN   HE22   4307     0.300000     1.0080   ; qtot  3.880
  4308          C    271      GLN      C   4308     0.510000    12.0110   ; qtot  4.390
  4309          O    271      GLN      O   4309    -0.510000    15.9994   ; qtot  3.880
  4310          N    272      PRO      N   4310    -0.290000    14.0070   ; qtot  3.590
  4311        CP3    272      PRO     CD   4311     0.000000    12.0110   ; qtot  3.590
  4312        HA2    272      PRO    HD1   4312     0.090000     1.0080   ; qtot  3.680
  4313        HA2    272      PRO    HD2   4313     0.090000     1.0080   ; qtot  3.770
  4314        CP1    272      PRO     CA   4314     0.020000    12.0110   ; qtot  3.790
  4315        HB1    272      PRO     HA   4315     0.090000     1.0080   ; qtot  3.880
  4316        CP2    272      PRO     CB   4316    -0.180000    12.0110   ; qtot  3.700
  4317        HA2    272      PRO    HB1   4317     0.090000     1.0080   ; qtot  3.790
  4318        HA2    272      PRO    HB2   4318     0.090000     1.0080   ; qtot  3.880
  4319        CP2    272      PRO     CG   4319    -0.180000    12.0110   ; qtot  3.700
  4320        HA2    272      PRO    HG1   4320     0.090000     1.0080   ; qtot  3.790
  4321        HA2    272      PRO    HG2   4321     0.090000     1.0080   ; qtot  3.880
  4322          C    272      PRO      C   4322     0.510000    12.0110   ; qtot  4.390
  4323          O    272      PRO      O   4323    -0.510000    15.9994   ; qtot  3.880
  4324        NH1    273      ARG      N   4324    -0.470000    14.0070   ; qtot  3.410
  4325          H    273      ARG     HN   4325     0.310000     1.0080   ; qtot  3.720
  4326        CT1    273      ARG     CA   4326     0.070000    12.0110   ; qtot  3.790
  4327        HB1    273      ARG     HA   4327     0.090000     1.0080   ; qtot  3.880
  4328        CT2    273      ARG     CB   4328    -0.180000    12.0110   ; qtot  3.700
  4329        HA2    273      ARG    HB1   4329     0.090000     1.0080   ; qtot  3.790
  4330        HA2    273      ARG    HB2   4330     0.090000     1.0080   ; qtot  3.880
  4331        CT2    273      ARG     CG   4331    -0.180000    12.0110   ; qtot  3.700
  4332        HA2    273      ARG    HG1   4332     0.090000     1.0080   ; qtot  3.790
  4333        HA2    273      ARG    HG2   4333     0.090000     1.0080   ; qtot  3.880
  4334        CT2    273      ARG     CD   4334     0.200000    12.0110   ; qtot  4.080
  4335        HA2    273      ARG    HD1   4335     0.090000     1.0080   ; qtot  4.170
  4336        HA2    273      ARG    HD2   4336     0.090000     1.0080   ; qtot  4.260
  4337        NC2    273      ARG     NE   4337    -0.700000    14.0070   ; qtot  3.560
  4338         HC    273      ARG     HE   4338     0.440000     1.0080   ; qtot  4.000
  4339          C    273      ARG     CZ   4339     0.640000    12.0110   ; qtot  4.640
  4340        NC2    273      ARG    NH1   4340    -0.800000    14.0070   ; qtot  3.840
  4341         HC    273      ARG   HH11   4341     0.460000     1.0080   ; qtot  4.300
  4342         HC    273      ARG   HH12   4342     0.460000     1.0080   ; qtot  4.760
  4343        NC2    273      ARG    NH2   4343    -0.800000    14.0070   ; qtot  3.960
  4344         HC    273      ARG   HH21   4344     0.460000     1.0080   ; qtot  4.420
  4345         HC    273      ARG   HH22   4345     0.460000     1.0080   ; qtot  4.880
  4346          C    273      ARG      C   4346     0.510000    12.0110   ; qtot  5.390
  4347          O    273      ARG      O   4347    -0.510000    15.9994   ; qtot  4.880
  4348        NH1    274      THR      N   4348    -0.470000    14.0070   ; qtot  4.410
  4349          H    274      THR     HN   4349     0.310000     1.0080   ; qtot  4.720
  4350        CT1    274      THR     CA   4350     0.070000    12.0110   ; qtot  4.790
  4351        HB1    274      THR     HA   4351     0.090000     1.0080   ; qtot  4.880
  4352        CT1    274      THR     CB   4352     0.140000    12.0110   ; qtot  5.020
  4353        HA1    274      THR     HB   4353     0.090000     1.0080   ; qtot  5.110
  4354        OH1    274      THR    OG1   4354    -0.660000    15.9994   ; qtot  4.450
  4355          H    274      THR    HG1   4355     0.430000     1.0080   ; qtot  4.880
  4356        CT3    274      THR    CG2   4356    -0.270000    12.0110   ; qtot  4.610
  4357        HA3    274      THR   HG21   4357     0.090000     1.0080   ; qtot  4.700
  4358        HA3    274      THR   HG22   4358     0.090000     1.0080   ; qtot  4.790
  4359        HA3    274      THR   HG23   4359     0.090000     1.0080   ; qtot  4.880
  4360          C    274      THR      C   4360     0.510000    12.0110   ; qtot  5.390
  4361          O    274      THR      O   4361    -0.510000    15.9994   ; qtot  4.880
  4362        NH1    275      PHE      N   4362    -0.470000    14.0070   ; qtot  4.410
  4363          H    275      PHE     HN   4363     0.310000     1.0080   ; qtot  4.720
  4364        CT1    275      PHE     CA   4364     0.070000    12.0110   ; qtot  4.790
  4365        HB1    275      PHE     HA   4365     0.090000     1.0080   ; qtot  4.880
  4366        CT2    275      PHE     CB   4366    -0.180000    12.0110   ; qtot  4.700
  4367        HA2    275      PHE    HB1   4367     0.090000     1.0080   ; qtot  4.790
  4368        HA2    275      PHE    HB2   4368     0.090000     1.0080   ; qtot  4.880
  4369         CA    275      PHE     CG   4369     0.000000    12.0110   ; qtot  4.880
  4370         CA    275      PHE    CD1   4370    -0.115000    12.0110   ; qtot  4.765
  4371         HP    275      PHE    HD1   4371     0.115000     1.0080   ; qtot  4.880
  4372         CA    275      PHE    CE1   4372    -0.115000    12.0110   ; qtot  4.765
  4373         HP    275      PHE    HE1   4373     0.115000     1.0080   ; qtot  4.880
  4374         CA    275      PHE     CZ   4374    -0.115000    12.0110   ; qtot  4.765
  4375         HP    275      PHE     HZ   4375     0.115000     1.0080   ; qtot  4.880
  4376         CA    275      PHE    CD2   4376    -0.115000    12.0110   ; qtot  4.765
  4377         HP    275      PHE    HD2   4377     0.115000     1.0080   ; qtot  4.880
  4378         CA    275      PHE    CE2   4378    -0.115000    12.0110   ; qtot  4.765
  4379         HP    275      PHE    HE2   4379     0.115000     1.0080   ; qtot  4.880
  4380          C    275      PHE      C   4380     0.510000    12.0110   ; qtot  5.390
  4381          O    275      PHE      O   4381    -0.510000    15.9994   ; qtot  4.880
  4382        NH1    276      LEU      N   4382    -0.470000    14.0070   ; qtot  4.410
  4383          H    276      LEU     HN   4383     0.310000     1.0080   ; qtot  4.720
  4384        CT1    276      LEU     CA   4384     0.070000    12.0110   ; qtot  4.790
  4385        HB1    276      LEU     HA   4385     0.090000     1.0080   ; qtot  4.880
  4386        CT2    276      LEU     CB   4386    -0.180000    12.0110   ; qtot  4.700
  4387        HA2    276      LEU    HB1   4387     0.090000     1.0080   ; qtot  4.790
  4388        HA2    276      LEU    HB2   4388     0.090000     1.0080   ; qtot  4.880
  4389        CT1    276      LEU     CG   4389    -0.090000    12.0110   ; qtot  4.790
  4390        HA1    276      LEU     HG   4390     0.090000     1.0080   ; qtot  4.880
  4391        CT3    276      LEU    CD1   4391    -0.270000    12.0110   ; qtot  4.610
  4392        HA3    276      LEU   HD11   4392     0.090000     1.0080   ; qtot  4.700
  4393        HA3    276      LEU   HD12   4393     0.090000     1.0080   ; qtot  4.790
  4394        HA3    276      LEU   HD13   4394     0.090000     1.0080   ; qtot  4.880
  4395        CT3    276      LEU    CD2   4395    -0.270000    12.0110   ; qtot  4.610
  4396        HA3    276      LEU   HD21   4396     0.090000     1.0080   ; qtot  4.700
  4397        HA3    276      LEU   HD22   4397     0.090000     1.0080   ; qtot  4.790
  4398        HA3    276      LEU   HD23   4398     0.090000     1.0080   ; qtot  4.880
  4399          C    276      LEU      C   4399     0.510000    12.0110   ; qtot  5.390
  4400          O    276      LEU      O   4400    -0.510000    15.9994   ; qtot  4.880
  4401        NH1    277      LEU      N   4401    -0.470000    14.0070   ; qtot  4.410
  4402          H    277      LEU     HN   4402     0.310000     1.0080   ; qtot  4.720
  4403        CT1    277      LEU     CA   4403     0.070000    12.0110   ; qtot  4.790
  4404        HB1    277      LEU     HA   4404     0.090000     1.0080   ; qtot  4.880
  4405        CT2    277      LEU     CB   4405    -0.180000    12.0110   ; qtot  4.700
  4406        HA2    277      LEU    HB1   4406     0.090000     1.0080   ; qtot  4.790
  4407        HA2    277      LEU    HB2   4407     0.090000     1.0080   ; qtot  4.880
  4408        CT1    277      LEU     CG   4408    -0.090000    12.0110   ; qtot  4.790
  4409        HA1    277      LEU     HG   4409     0.090000     1.0080   ; qtot  4.880
  4410        CT3    277      LEU    CD1   4410    -0.270000    12.0110   ; qtot  4.610
  4411        HA3    277      LEU   HD11   4411     0.090000     1.0080   ; qtot  4.700
  4412        HA3    277      LEU   HD12   4412     0.090000     1.0080   ; qtot  4.790
  4413        HA3    277      LEU   HD13   4413     0.090000     1.0080   ; qtot  4.880
  4414        CT3    277      LEU    CD2   4414    -0.270000    12.0110   ; qtot  4.610
  4415        HA3    277      LEU   HD21   4415     0.090000     1.0080   ; qtot  4.700
  4416        HA3    277      LEU   HD22   4416     0.090000     1.0080   ; qtot  4.790
  4417        HA3    277      LEU   HD23   4417     0.090000     1.0080   ; qtot  4.880
  4418          C    277      LEU      C   4418     0.510000    12.0110   ; qtot  5.390
  4419          O    277      LEU      O   4419    -0.510000    15.9994   ; qtot  4.880
  4420        NH1    278      LYS      N   4420    -0.470000    14.0070   ; qtot  4.410
  4421          H    278      LYS     HN   4421     0.310000     1.0080   ; qtot  4.720
  4422        CT1    278      LYS     CA   4422     0.070000    12.0110   ; qtot  4.790
  4423        HB1    278      LYS     HA   4423     0.090000     1.0080   ; qtot  4.880
  4424        CT2    278      LYS     CB   4424    -0.180000    12.0110   ; qtot  4.700
  4425        HA2    278      LYS    HB1   4425     0.090000     1.0080   ; qtot  4.790
  4426        HA2    278      LYS    HB2   4426     0.090000     1.0080   ; qtot  4.880
  4427        CT2    278      LYS     CG   4427    -0.180000    12.0110   ; qtot  4.700
  4428        HA2    278      LYS    HG1   4428     0.090000     1.0080   ; qtot  4.790
  4429        HA2    278      LYS    HG2   4429     0.090000     1.0080   ; qtot  4.880
  4430        CT2    278      LYS     CD   4430    -0.180000    12.0110   ; qtot  4.700
  4431        HA2    278      LYS    HD1   4431     0.090000     1.0080   ; qtot  4.790
  4432        HA2    278      LYS    HD2   4432     0.090000     1.0080   ; qtot  4.880
  4433        CT2    278      LYS     CE   4433     0.210000    12.0110   ; qtot  5.090
  4434        HA2    278      LYS    HE1   4434     0.050000     1.0080   ; qtot  5.140
  4435        HA2    278      LYS    HE2   4435     0.050000     1.0080   ; qtot  5.190
  4436        NH3    278      LYS     NZ   4436    -0.300000    14.0070   ; qtot  4.890
  4437         HC    278      LYS    HZ1   4437     0.330000     1.0080   ; qtot  5.220
  4438         HC    278      LYS    HZ2   4438     0.330000     1.0080   ; qtot  5.550
  4439         HC    278      LYS    HZ3   4439     0.330000     1.0080   ; qtot  5.880
  4440          C    278      LYS      C   4440     0.510000    12.0110   ; qtot  6.390
  4441          O    278      LYS      O   4441    -0.510000    15.9994   ; qtot  5.880
  4442        NH1    279      TYR      N   4442    -0.470000    14.0070   ; qtot  5.410
  4443          H    279      TYR     HN   4443     0.310000     1.0080   ; qtot  5.720
  4444        CT1    279      TYR     CA   4444     0.070000    12.0110   ; qtot  5.790
  4445        HB1    279      TYR     HA   4445     0.090000     1.0080   ; qtot  5.880
  4446        CT2    279      TYR     CB   4446    -0.180000    12.0110   ; qtot  5.700
  4447        HA2    279      TYR    HB1   4447     0.090000     1.0080   ; qtot  5.790
  4448        HA2    279      TYR    HB2   4448     0.090000     1.0080   ; qtot  5.880
  4449         CA    279      TYR     CG   4449     0.000000    12.0110   ; qtot  5.880
  4450         CA    279      TYR    CD1   4450    -0.115000    12.0110   ; qtot  5.765
  4451         HP    279      TYR    HD1   4451     0.115000     1.0080   ; qtot  5.880
  4452         CA    279      TYR    CE1   4452    -0.115000    12.0110   ; qtot  5.765
  4453         HP    279      TYR    HE1   4453     0.115000     1.0080   ; qtot  5.880
  4454         CA    279      TYR     CZ   4454     0.110000    12.0110   ; qtot  5.990
  4455        OH1    279      TYR     OH   4455    -0.540000    15.9994   ; qtot  5.450
  4456          H    279      TYR     HH   4456     0.430000     1.0080   ; qtot  5.880
  4457         CA    279      TYR    CD2   4457    -0.115000    12.0110   ; qtot  5.765
  4458         HP    279      TYR    HD2   4458     0.115000     1.0080   ; qtot  5.880
  4459         CA    279      TYR    CE2   4459    -0.115000    12.0110   ; qtot  5.765
  4460         HP    279      TYR    HE2   4460     0.115000     1.0080   ; qtot  5.880
  4461          C    279      TYR      C   4461     0.510000    12.0110   ; qtot  6.390
  4462          O    279      TYR      O   4462    -0.510000    15.9994   ; qtot  5.880
  4463        NH1    280      ASN      N   4463    -0.470000    14.0070   ; qtot  5.410
  4464          H    280      ASN     HN   4464     0.310000     1.0080   ; qtot  5.720
  4465        CT1    280      ASN     CA   4465     0.070000    12.0110   ; qtot  5.790
  4466        HB1    280      ASN     HA   4466     0.090000     1.0080   ; qtot  5.880
  4467        CT2    280      ASN     CB   4467    -0.180000    12.0110   ; qtot  5.700
  4468        HA2    280      ASN    HB1   4468     0.090000     1.0080   ; qtot  5.790
  4469        HA2    280      ASN    HB2   4469     0.090000     1.0080   ; qtot  5.880
  4470         CC    280      ASN     CG   4470     0.550000    12.0110   ; qtot  6.430
  4471          O    280      ASN    OD1   4471    -0.550000    15.9994   ; qtot  5.880
  4472        NH2    280      ASN    ND2   4472    -0.620000    14.0070   ; qtot  5.260
  4473          H    280      ASN   HD21   4473     0.320000     1.0080   ; qtot  5.580
  4474          H    280      ASN   HD22   4474     0.300000     1.0080   ; qtot  5.880
  4475          C    280      ASN      C   4475     0.510000    12.0110   ; qtot  6.390
  4476          O    280      ASN      O   4476    -0.510000    15.9994   ; qtot  5.880
  4477        NH1    281      GLU      N   4477    -0.470000    14.0070   ; qtot  5.410
  4478          H    281      GLU     HN   4478     0.310000     1.0080   ; qtot  5.720
  4479        CT1    281      GLU     CA   4479     0.070000    12.0110   ; qtot  5.790
  4480        HB1    281      GLU     HA   4480     0.090000     1.0080   ; qtot  5.880
  4481       CT2A    281      GLU     CB   4481    -0.180000    12.0110   ; qtot  5.700
  4482        HA2    281      GLU    HB1   4482     0.090000     1.0080   ; qtot  5.790
  4483        HA2    281      GLU    HB2   4483     0.090000     1.0080   ; qtot  5.880
  4484        CT2    281      GLU     CG   4484    -0.280000    12.0110   ; qtot  5.600
  4485        HA2    281      GLU    HG1   4485     0.090000     1.0080   ; qtot  5.690
  4486        HA2    281      GLU    HG2   4486     0.090000     1.0080   ; qtot  5.780
  4487         CC    281      GLU     CD   4487     0.620000    12.0110   ; qtot  6.400
  4488         OC    281      GLU    OE1   4488    -0.760000    15.9994   ; qtot  5.640
  4489         OC    281      GLU    OE2   4489    -0.760000    15.9994   ; qtot  4.880
  4490          C    281      GLU      C   4490     0.510000    12.0110   ; qtot  5.390
  4491          O    281      GLU      O   4491    -0.510000    15.9994   ; qtot  4.880
  4492        NH1    282      ASN      N   4492    -0.470000    14.0070   ; qtot  4.410
  4493          H    282      ASN     HN   4493     0.310000     1.0080   ; qtot  4.720
  4494        CT1    282      ASN     CA   4494     0.070000    12.0110   ; qtot  4.790
  4495        HB1    282      ASN     HA   4495     0.090000     1.0080   ; qtot  4.880
  4496      CC321    282      ASN     CB   4496    -0.180000    12.0110   ; qtot  4.700
  4497       HCA2    282      ASN    HB1   4497     0.090000     1.0080   ; qtot  4.790
  4498       HCA2    282      ASN    HB2   4498     0.090000     1.0080   ; qtot  4.880
  4499      CC2O1    282      ASN     CG   4499     0.510000    12.0110   ; qtot  5.390
  4500      OC2D1    282      ASN    OD1   4500    -0.510000    15.9994   ; qtot  4.880
  4501      NC2D1    282      ASN    ND2   4501    -0.470000    14.0070   ; qtot  4.410
  4502       HCP1    282      ASN   HD22   4502     0.310000     1.0080   ; qtot  4.720
  4503          C    282      ASN      C   4503     0.510000    12.0110   ; qtot  5.230
  4504          O    282      ASN      O   4504    -0.510000    15.9994   ; qtot  4.720
  4505        NH1    283      GLY      N   4505    -0.470000    14.0070   ; qtot  4.250
  4506          H    283      GLY     HN   4506     0.310000     1.0080   ; qtot  4.560
  4507        CT2    283      GLY     CA   4507    -0.020000    12.0110   ; qtot  4.540
  4508        HB2    283      GLY    HA1   4508     0.090000     1.0080   ; qtot  4.630
  4509        HB2    283      GLY    HA2   4509     0.090000     1.0080   ; qtot  4.720
  4510          C    283      GLY      C   4510     0.510000    12.0110   ; qtot  5.230
  4511          O    283      GLY      O   4511    -0.510000    15.9994   ; qtot  4.720
  4512        NH1    284      THR      N   4512    -0.470000    14.0070   ; qtot  4.250
  4513          H    284      THR     HN   4513     0.310000     1.0080   ; qtot  4.560
  4514        CT1    284      THR     CA   4514     0.070000    12.0110   ; qtot  4.630
  4515        HB1    284      THR     HA   4515     0.090000     1.0080   ; qtot  4.720
  4516        CT1    284      THR     CB   4516     0.140000    12.0110   ; qtot  4.860
  4517        HA1    284      THR     HB   4517     0.090000     1.0080   ; qtot  4.950
  4518        OH1    284      THR    OG1   4518    -0.660000    15.9994   ; qtot  4.290
  4519          H    284      THR    HG1   4519     0.430000     1.0080   ; qtot  4.720
  4520        CT3    284      THR    CG2   4520    -0.270000    12.0110   ; qtot  4.450
  4521        HA3    284      THR   HG21   4521     0.090000     1.0080   ; qtot  4.540
  4522        HA3    284      THR   HG22   4522     0.090000     1.0080   ; qtot  4.630
  4523        HA3    284      THR   HG23   4523     0.090000     1.0080   ; qtot  4.720
  4524          C    284      THR      C   4524     0.510000    12.0110   ; qtot  5.230
  4525          O    284      THR      O   4525    -0.510000    15.9994   ; qtot  4.720
  4526        NH1    285      ILE      N   4526    -0.470000    14.0070   ; qtot  4.250
  4527          H    285      ILE     HN   4527     0.310000     1.0080   ; qtot  4.560
  4528        CT1    285      ILE     CA   4528     0.070000    12.0110   ; qtot  4.630
  4529        HB1    285      ILE     HA   4529     0.090000     1.0080   ; qtot  4.720
  4530        CT1    285      ILE     CB   4530    -0.090000    12.0110   ; qtot  4.630
  4531        HA1    285      ILE     HB   4531     0.090000     1.0080   ; qtot  4.720
  4532        CT3    285      ILE    CG2   4532    -0.270000    12.0110   ; qtot  4.450
  4533        HA3    285      ILE   HG21   4533     0.090000     1.0080   ; qtot  4.540
  4534        HA3    285      ILE   HG22   4534     0.090000     1.0080   ; qtot  4.630
  4535        HA3    285      ILE   HG23   4535     0.090000     1.0080   ; qtot  4.720
  4536        CT2    285      ILE    CG1   4536    -0.180000    12.0110   ; qtot  4.540
  4537        HA2    285      ILE   HG11   4537     0.090000     1.0080   ; qtot  4.630
  4538        HA2    285      ILE   HG12   4538     0.090000     1.0080   ; qtot  4.720
  4539        CT3    285      ILE     CD   4539    -0.270000    12.0110   ; qtot  4.450
  4540        HA3    285      ILE    HD1   4540     0.090000     1.0080   ; qtot  4.540
  4541        HA3    285      ILE    HD2   4541     0.090000     1.0080   ; qtot  4.630
  4542        HA3    285      ILE    HD3   4542     0.090000     1.0080   ; qtot  4.720
[truncated: 7,469,990 more chars]
