# Supplementary material for: gmx_ffconv: A Fast, User-Friendly Semi-Automated All-Atom Force Field Converter for GROMACS
Source: J Chem Inf Model. 2025 Sep 20;65(19):9850–5. doi: 10.1021/acs.jcim.5c02200 (PMC12529758; doi:10.1021/acs.jcim.5c02200)
Supplement: Supplementary file 2 [file ci5c02200_si_002.zip › gmx_ffconv_JCIM/Data_manuscript/TABLE3/FULLY_GLYCOSYLATED_PROTEIN/toppar_CHARMM/forcefield.itp]

;;
;; Generated by CHARMM-GUI FF-Converter
;;
;; Correspondance:
;; jul316@lehigh.edu or wonpil@lehigh.edu
;;
;; CHARMM FF in GROMACS format
;;


[ defaults ]
; nbfunc	comb-rule	gen-pairs	fudgeLJ	fudgeQQ
1	2	yes	1.000000	1.000000

[ atomtypes ]
; name	at.num	mass	charge	ptype	sigma	epsilon	;	sigma_14	epsilon_14
       H     1     1.0080      0.310     A    4.00013524445e-02    1.924640e-01 
     HA1     1     1.0080      0.090     A    2.38760856462e-01    1.882800e-01 
     HA2     1     1.0080      0.090     A    2.38760856462e-01    1.422560e-01 
     HA3     1     1.0080      0.090     A    2.38760856462e-01    1.004160e-01 
     HB1     1     1.0080      0.100     A    2.35197261589e-01    9.204800e-02 
     HB2     1     1.0080      0.090     A    2.38760856462e-01    1.171520e-01 
      HC     1     1.0080      0.330     A    4.00013524445e-02    1.924640e-01 
    HCA1     1     1.0080      0.090     A    2.38760856462e-01    1.882800e-01 
    HCA2     1     1.0080      0.090     A    2.38760856462e-01    1.464400e-01 
    HCA3     1     1.0080      0.090     A    2.38760856462e-01    1.004160e-01 
    HCP1     1     1.0080      0.310     A    4.00013524445e-02    1.924640e-01 
      HP     1     1.0080      0.115     A    2.42003727796e-01    1.255200e-01 ;   2.42003727796e-01    1.255200e-01 
     HR1     1     1.0080      0.130     A    1.60361769265e-01    1.924640e-01 
     HR3     1     1.0080      0.100     A    2.61567863646e-01    3.263520e-02 
      HS     1     1.0080      0.160     A    8.01808846326e-02    4.184000e-01 
       C     6    12.0110      0.510     A    3.56359487256e-01    4.602400e-01 
      CA     6    12.0110      0.000     A    3.55005321205e-01    2.928800e-01 
     CAI     6    12.0110     -0.250     A    3.54577689820e-01    3.054320e-01 
      CC     6    12.0110      0.550     A    3.56359487256e-01    2.928800e-01 
   CC2O1     6    12.0110      0.510     A    3.56359487256e-01    4.602400e-01 
   CC2O2     6    12.0110      0.300     A    3.56359487256e-01    2.928800e-01 
  CC3062     6    12.0110      0.280     A    3.56359487256e-01    1.338880e-01 ;   3.38541512893e-01    4.184000e-02 
   CC312     6    12.0110      0.140     A    3.56359487256e-01    1.338880e-01 ;   3.38541512893e-01    4.184000e-02 
  CC3161     6    12.0110      0.070     A    3.56359487256e-01    1.338880e-01 ;   3.38541512893e-01    4.184000e-02 
  CC3162     6    12.0110      0.270     A    3.56359487256e-01    1.338880e-01 ;   3.38541512893e-01    4.184000e-02 
  CC3163     6    12.0110      0.110     A    3.56359487256e-01    1.338880e-01 ;   3.38541512893e-01    4.184000e-02 
   CC321     6    12.0110     -0.180     A    3.58141284692e-01    2.343040e-01 ;   3.38541512893e-01    4.184000e-02 
   CC322     6    12.0110      0.050     A    3.58141284692e-01    2.343040e-01 ;   3.38541512893e-01    4.184000e-02 
  CC3261     6    12.0110     -0.180     A    3.58141284692e-01    2.343040e-01 ;   3.38541512893e-01    4.184000e-02 
   CC331     6    12.0110     -0.270     A    3.63486677001e-01    3.263520e-01 ;   3.38541512893e-01    4.184000e-02 
      CD     6    12.0110      0.750     A    3.56359487256e-01    2.928800e-01 
     CP1     6    12.0110      0.020     A    4.05358916754e-01    8.368000e-02 ;   3.38541512893e-01    4.184000e-02 
     CP2     6    12.0110     -0.180     A    3.87540942391e-01    2.301200e-01 ;   3.38541512893e-01    4.184000e-02 
     CP3     6    12.0110      0.000     A    3.87540942391e-01    2.301200e-01 ;   3.38541512893e-01    4.184000e-02 
    CPH1     6    12.0110     -0.050     A    3.20723538531e-01    2.092000e-01 
    CPH2     6    12.0110      0.250     A    3.20723538531e-01    2.092000e-01 
     CPT     6    12.0110      0.240     A    3.31414323148e-01    4.142160e-01 
      CS     6    12.0110     -0.380     A    3.91995435982e-01    4.602400e-01 
     CT1     6    12.0110      0.210     A    3.56359487256e-01    1.338880e-01 ;   3.38541512893e-01    4.184000e-02 
     CT2     6    12.0110     -0.180     A    3.58141284692e-01    2.343040e-01 ;   3.38541512893e-01    4.184000e-02 
    CT2A     6    12.0110     -0.280     A    3.58141284692e-01    2.343040e-01 ;   3.38541512893e-01    4.184000e-02 
     CT3     6    12.0110     -0.220     A    3.63486677001e-01    3.263520e-01 ;   3.38541512893e-01    4.184000e-02 
      CY     6    12.0110     -0.030     A    3.54577689820e-01    3.054320e-01 
       N     7    14.0070     -0.290     A    3.29632525712e-01    8.368000e-01 ;   3.29632525712e-01    4.184000e-04 
     NC2     7    14.0070     -0.700     A    3.29632525712e-01    8.368000e-01 
   NC2D1     7    14.0070     -0.470     A    3.29632525712e-01    8.368000e-01 ;   2.76178602624e-01    8.368000e-01 
     NH1     7    14.0070     -0.470     A    3.29632525712e-01    8.368000e-01 ;   2.76178602624e-01    8.368000e-01 
     NH2     7    14.0070     -0.620     A    3.29632525712e-01    8.368000e-01 
     NH3     7    14.0070     -0.300     A    3.29632525712e-01    8.368000e-01 
     NR1     7    14.0070     -0.360     A    3.29632525712e-01    8.368000e-01 
     NR2     7    14.0070     -0.700     A    3.29632525712e-01    8.368000e-01 
      NY     7    14.0070     -0.510     A    3.29632525712e-01    8.368000e-01 
       O     8    15.9990     -0.510     A    3.02905564168e-01    5.020800e-01 ;   2.49451641079e-01    5.020800e-01 
      OB     8    15.9990     -0.550     A    3.02905564168e-01    5.020800e-01 ;   2.49451641079e-01    5.020800e-01 
      OC     8    15.9990     -0.760     A    3.02905564168e-01    5.020800e-01 
   OC2D1     8    15.9994     -0.510     A    3.02905564168e-01    5.020800e-01 ;   2.49451641079e-01    5.020800e-01 
   OC2D2     8    15.9994     -0.600     A    3.02905564168e-01    5.020800e-01 
   OC301     8    15.9994     -0.360     A    2.93996576986e-01    4.184000e-01 
   OC311     8    15.9994     -0.650     A    3.14487247504e-01    8.037464e-01 
  OC3C61     8    15.9994     -0.400     A    2.93996576986e-01    4.184000e-01 
     OH1     8    15.9990     -0.660     A    3.15378146222e-01    6.363864e-01 
       S    16    32.0600     -0.090     A    3.56359487256e-01    1.882800e+00 
      SM    16    32.0600     -0.080     A    3.51904993665e-01    1.589920e+00 
      SS    16    32.0600     -0.800     A    3.91995435982e-01    1.966480e+00 

[ nonbond_params ]
; i	j	func	sigma	epsilon
    NC2      OC     1  3.24019863788e-01  6.48181096000e-01 

[ bondtypes ]
; i	j	func	b0	Kb
     CA      CA     1  1.375000e-01  2.552240e+05
     CA     CAI     1  1.375000e-01  2.552240e+05
  CC2O1   CC321     1  1.522000e-01  1.673600e+05
  CC2O1   CC331     1  1.520000e-01  2.092000e+05
  CC2O1   OC2D1     1  1.230000e-01  5.188160e+05
  CC2O2   OC2D2     1  1.260000e-01  4.393200e+05
 CC3062   CC2O2     1  1.480000e-01  1.673600e+05
 CC3062   OC301     1  1.395000e-01  3.012480e+05
 CC3062  OC3C61     1  1.425000e-01  3.012480e+05
  CC312   CC312     1  1.485000e-01  1.861880e+05
  CC312  CC3163     1  1.490000e-01  1.861880e+05
  CC312   CC322     1  1.485000e-01  1.861880e+05
  CC312    HCA1     1  1.111000e-01  2.585712e+05
  CC312   OC311     1  1.420000e-01  3.347200e+05
 CC3161  CC3161     1  1.480000e-01  1.861880e+05
 CC3161  CC3162     1  1.480000e-01  1.861880e+05
 CC3161  CC3163     1  1.500000e-01  1.861880e+05
 CC3161    HCA1     1  1.111000e-01  2.585712e+05
 CC3161   OC301     1  1.415000e-01  3.012480e+05
 CC3161   OC311     1  1.410000e-01  3.430880e+05
 CC3162    HCA1     1  1.111000e-01  2.585712e+05
 CC3162   NC2D1     1  1.430000e-01  2.677760e+05
 CC3162   OC301     1  1.395000e-01  3.012480e+05
 CC3162  OC3C61     1  1.425000e-01  3.012480e+05
 CC3163    HCA1     1  1.111000e-01  2.585712e+05
 CC3163  OC3C61     1  1.425000e-01  3.012480e+05
  CC321  CC3163     1  1.490000e-01  1.861880e+05
  CC321     CT1     1  1.538000e-01  1.861880e+05
  CC321    HCA2     1  1.111000e-01  2.585712e+05
  CC321   OC301     1  1.415000e-01  3.012480e+05
  CC321   OC311     1  1.420000e-01  3.581504e+05
  CC322    HCA2     1  1.111000e-01  2.585712e+05
  CC322   OC311     1  1.420000e-01  3.347200e+05
 CC3261  CC3062     1  1.515000e-01  1.861880e+05
 CC3261  CC3161     1  1.480000e-01  1.861880e+05
 CC3261    HCA2     1  1.111000e-01  2.585712e+05
  CC331  CC3163     1  1.538000e-01  1.861880e+05
  CC331    HCA3     1  1.111000e-01  2.694496e+05
    CP1       C     1  1.490000e-01  2.092000e+05
    CP2     CP1     1  1.527000e-01  1.861880e+05
    CP2     CP2     1  1.537000e-01  1.861880e+05
    CP3     CP2     1  1.537000e-01  1.861880e+05
   CPH1    CPH1     1  1.360000e-01  3.430880e+05
    CPT     CAI     1  1.360000e-01  2.510400e+05
    CPT     CPT     1  1.385000e-01  3.012480e+05
    CT1       C     1  1.490000e-01  2.092000e+05
    CT1      CC     1  1.522000e-01  1.673600e+05
    CT1      CS     1  1.538000e-01  1.589920e+05
    CT1     CT1     1  1.500000e-01  1.861880e+05
    CT2       C     1  1.490000e-01  2.092000e+05
    CT2      CA     1  1.490000e-01  1.924640e+05
    CT2      CC     1  1.522000e-01  1.673600e+05
    CT2      CD     1  1.522000e-01  1.673600e+05
    CT2    CPH1     1  1.500000e-01  1.921544e+05
    CT2     CT1     1  1.538000e-01  1.861880e+05
    CT2     CT2     1  1.530000e-01  1.861880e+05
    CT2    CT2A     1  1.530000e-01  1.861880e+05
   CT2A      CC     1  1.522000e-01  1.673600e+05
   CT2A     CT1     1  1.538000e-01  1.861880e+05
   CT2A     HA2     1  1.111000e-01  2.585712e+05
    CT3     CT1     1  1.538000e-01  1.861880e+05
    CT3     CT2     1  1.528000e-01  1.861880e+05
     CY      CA     1  1.365000e-01  2.928800e+05
     CY     CPT     1  1.430000e-01  2.928800e+05
     CY     CT2     1  1.492000e-01  3.138000e+05
    HA1     CT1     1  1.111000e-01  2.585712e+05
    HA2     CP2     1  1.111000e-01  2.585712e+05
    HA2     CP3     1  1.111000e-01  2.585712e+05
    HA2      CS     1  1.111000e-01  2.510400e+05
    HA2     CT2     1  1.111000e-01  2.585712e+05
    HA3     CT3     1  1.111000e-01  2.694496e+05
    HB1     CP1     1  1.080000e-01  2.761440e+05
    HB1     CT1     1  1.080000e-01  2.761440e+05
    HB2     CT2     1  1.080000e-01  2.761440e+05
     HP      CA     1  1.080000e-01  2.845120e+05
     HP     CAI     1  1.080000e-01  2.845120e+05
    HR1    CPH2     1  1.090000e-01  2.845120e+05
    HR3    CPH1     1  1.083000e-01  3.054320e+05
      N       C     1  1.300000e-01  2.175680e+05
      N     CP1     1  1.434000e-01  2.677760e+05
      N     CP3     1  1.455000e-01  2.677760e+05
    NC2       C     1  1.365000e-01  3.765600e+05
    NC2     CT2     1  1.490000e-01  3.263520e+05
    NC2      HC     1  1.000000e-01  3.807440e+05
  NC2D1   CC2O1     1  1.345000e-01  3.096160e+05
  NC2D1  CC3161     1  1.430000e-01  2.677760e+05
  NC2D1    HCP1     1  9.970000e-02  3.681920e+05
    NH1       C     1  1.345000e-01  3.096160e+05
    NH1     CT1     1  1.430000e-01  2.677760e+05
    NH1     CT2     1  1.430000e-01  2.677760e+05
    NH1       H     1  9.970000e-02  3.681920e+05
    NH2      CC     1  1.360000e-01  3.598240e+05
    NH2       H     1  1.000000e-01  4.016640e+05
    NH3     CT1     1  1.480000e-01  1.673600e+05
    NH3     CT2     1  1.480000e-01  1.673600e+05
    NH3      HC     1  1.040000e-01  3.372304e+05
    NR1    CPH1     1  1.380000e-01  3.347200e+05
    NR1    CPH2     1  1.360000e-01  3.347200e+05
    NR1       H     1  1.000000e-01  3.899488e+05
    NR2    CPH1     1  1.380000e-01  3.347200e+05
    NR2    CPH2     1  1.320000e-01  3.347200e+05
     NY      CA     1  1.370000e-01  2.259360e+05
     NY     CPT     1  1.370000e-01  2.259360e+05
     NY       H     1  9.760000e-02  4.497800e+05
      O       C     1  1.230000e-01  5.188160e+05
      O      CC     1  1.230000e-01  5.439200e+05
     OB      CD     1  1.220000e-01  6.276000e+05
     OC      CC     1  1.260000e-01  4.393200e+05
  OC301     CT1     1  1.425000e-01  3.012480e+05
  OC311    HCP1     1  9.600000e-02  4.560560e+05
    OH1      CA     1  1.411000e-01  2.797422e+05
    OH1      CD     1  1.400000e-01  1.924640e+05
    OH1     CT1     1  1.420000e-01  3.581504e+05
    OH1     CT2     1  1.420000e-01  3.581504e+05
    OH1       H     1  9.600000e-02  4.560560e+05
      S     CT2     1  1.818000e-01  1.656864e+05
      S     CT3     1  1.816000e-01  2.008320e+05
      S      HS     1  1.325000e-01  2.301200e+05
     SM     CT2     1  1.816000e-01  1.790752e+05
     SM      SM     1  2.029000e-01  1.447664e+05
     SS      CS     1  1.836000e-01  1.715440e+05

[ pairtypes ]
; i	j	func	sigma1-4	epsilon1-4
      H  CC3062     1  1.89271432669e-01  8.97368027066e-02 
      H   CC312     1  1.89271432669e-01  8.97368027066e-02 
      H  CC3161     1  1.89271432669e-01  8.97368027066e-02 
      H  CC3162     1  1.89271432669e-01  8.97368027066e-02 
      H  CC3163     1  1.89271432669e-01  8.97368027066e-02 
      H   CC321     1  1.89271432669e-01  8.97368027066e-02 
      H   CC322     1  1.89271432669e-01  8.97368027066e-02 
      H  CC3261     1  1.89271432669e-01  8.97368027066e-02 
      H   CC331     1  1.89271432669e-01  8.97368027066e-02 
      H     CP1     1  1.89271432669e-01  8.97368027066e-02 
      H     CP2     1  1.89271432669e-01  8.97368027066e-02 
      H     CP3     1  1.89271432669e-01  8.97368027066e-02 
      H     CT1     1  1.89271432669e-01  8.97368027066e-02 
      H     CT2     1  1.89271432669e-01  8.97368027066e-02 
      H    CT2A     1  1.89271432669e-01  8.97368027066e-02 
      H     CT3     1  1.89271432669e-01  8.97368027066e-02 
      H       N     1  1.84816939078e-01  8.97368027066e-03 
      H   NC2D1     1  1.58089977534e-01  4.01315181871e-01 
      H     NH1     1  1.58089977534e-01  4.01315181871e-01 
      H       O     1  1.44726496762e-01  3.10857403193e-01 
      H      OB     1  1.44726496762e-01  3.10857403193e-01 
      H   OC2D1     1  1.44726496762e-01  3.10857403193e-01 
    HA1  CC3062     1  2.88651184677e-01  8.87560431745e-02 
    HA1   CC312     1  2.88651184677e-01  8.87560431745e-02 
    HA1  CC3161     1  2.88651184677e-01  8.87560431745e-02 
    HA1  CC3162     1  2.88651184677e-01  8.87560431745e-02 
    HA1  CC3163     1  2.88651184677e-01  8.87560431745e-02 
    HA1   CC321     1  2.88651184677e-01  8.87560431745e-02 
    HA1   CC322     1  2.88651184677e-01  8.87560431745e-02 
    HA1  CC3261     1  2.88651184677e-01  8.87560431745e-02 
    HA1   CC331     1  2.88651184677e-01  8.87560431745e-02 
    HA1     CP1     1  2.88651184677e-01  8.87560431745e-02 
    HA1     CP2     1  2.88651184677e-01  8.87560431745e-02 
    HA1     CP3     1  2.88651184677e-01  8.87560431745e-02 
    HA1     CT1     1  2.88651184677e-01  8.87560431745e-02 
    HA1     CT2     1  2.88651184677e-01  8.87560431745e-02 
    HA1    CT2A     1  2.88651184677e-01  8.87560431745e-02 
    HA1     CT3     1  2.88651184677e-01  8.87560431745e-02 
    HA1       N     1  2.84196691087e-01  8.87560431745e-03 
    HA1   NC2D1     1  2.57469729543e-01  3.96929091904e-01 
    HA1     NH1     1  2.57469729543e-01  3.96929091904e-01 
    HA1       O     1  2.44106248770e-01  3.07459952514e-01 
    HA1      OB     1  2.44106248770e-01  3.07459952514e-01 
    HA1   OC2D1     1  2.44106248770e-01  3.07459952514e-01 
    HA2  CC3062     1  2.88651184677e-01  7.71491480186e-02 
    HA2   CC312     1  2.88651184677e-01  7.71491480186e-02 
    HA2  CC3161     1  2.88651184677e-01  7.71491480186e-02 
    HA2  CC3162     1  2.88651184677e-01  7.71491480186e-02 
    HA2  CC3163     1  2.88651184677e-01  7.71491480186e-02 
    HA2   CC321     1  2.88651184677e-01  7.71491480186e-02 
    HA2   CC322     1  2.88651184677e-01  7.71491480186e-02 
    HA2  CC3261     1  2.88651184677e-01  7.71491480186e-02 
    HA2   CC331     1  2.88651184677e-01  7.71491480186e-02 
    HA2     CP1     1  2.88651184677e-01  7.71491480186e-02 
    HA2     CP2     1  2.88651184677e-01  7.71491480186e-02 
    HA2     CP3     1  2.88651184677e-01  7.71491480186e-02 
    HA2     CT1     1  2.88651184677e-01  7.71491480186e-02 
    HA2     CT2     1  2.88651184677e-01  7.71491480186e-02 
    HA2    CT2A     1  2.88651184677e-01  7.71491480186e-02 
    HA2     CT3     1  2.88651184677e-01  7.71491480186e-02 
    HA2       N     1  2.84196691087e-01  7.71491480186e-03 
    HA2   NC2D1     1  2.57469729543e-01  3.45021478752e-01 
    HA2     NH1     1  2.57469729543e-01  3.45021478752e-01 
    HA2       O     1  2.44106248770e-01  2.67252488258e-01 
    HA2      OB     1  2.44106248770e-01  2.67252488258e-01 
    HA2   OC2D1     1  2.44106248770e-01  2.67252488258e-01 
    HA3  CC3062     1  2.88651184677e-01  6.48182492821e-02 
    HA3   CC312     1  2.88651184677e-01  6.48182492821e-02 
    HA3  CC3161     1  2.88651184677e-01  6.48182492821e-02 
    HA3  CC3162     1  2.88651184677e-01  6.48182492821e-02 
    HA3  CC3163     1  2.88651184677e-01  6.48182492821e-02 
    HA3   CC321     1  2.88651184677e-01  6.48182492821e-02 
    HA3   CC322     1  2.88651184677e-01  6.48182492821e-02 
    HA3  CC3261     1  2.88651184677e-01  6.48182492821e-02 
    HA3   CC331     1  2.88651184677e-01  6.48182492821e-02 
    HA3     CP1     1  2.88651184677e-01  6.48182492821e-02 
    HA3     CP2     1  2.88651184677e-01  6.48182492821e-02 
    HA3     CP3     1  2.88651184677e-01  6.48182492821e-02 
    HA3     CT1     1  2.88651184677e-01  6.48182492821e-02 
    HA3     CT2     1  2.88651184677e-01  6.48182492821e-02 
    HA3    CT2A     1  2.88651184677e-01  6.48182492821e-02 
    HA3     CT3     1  2.88651184677e-01  6.48182492821e-02 
    HA3       N     1  2.84196691087e-01  6.48182492821e-03 
    HA3   NC2D1     1  2.57469729543e-01  2.89876023155e-01 
    HA3     NH1     1  2.57469729543e-01  2.89876023155e-01 
    HA3       O     1  2.44106248770e-01  2.24537002029e-01 
    HA3      OB     1  2.44106248770e-01  2.24537002029e-01 
    HA3   OC2D1     1  2.44106248770e-01  2.24537002029e-01 
    HB1  CC3062     1  2.86869387241e-01  6.20587489400e-02 
    HB1   CC312     1  2.86869387241e-01  6.20587489400e-02 
    HB1  CC3161     1  2.86869387241e-01  6.20587489400e-02 
    HB1  CC3162     1  2.86869387241e-01  6.20587489400e-02 
    HB1  CC3163     1  2.86869387241e-01  6.20587489400e-02 
    HB1   CC321     1  2.86869387241e-01  6.20587489400e-02 
    HB1   CC322     1  2.86869387241e-01  6.20587489400e-02 
    HB1  CC3261     1  2.86869387241e-01  6.20587489400e-02 
    HB1   CC331     1  2.86869387241e-01  6.20587489400e-02 
    HB1     CP1     1  2.86869387241e-01  6.20587489400e-02 
    HB1     CP2     1  2.86869387241e-01  6.20587489400e-02 
    HB1     CP3     1  2.86869387241e-01  6.20587489400e-02 
    HB1     CT1     1  2.86869387241e-01  6.20587489400e-02 
    HB1     CT2     1  2.86869387241e-01  6.20587489400e-02 
    HB1    CT2A     1  2.86869387241e-01  6.20587489400e-02 
    HB1     CT3     1  2.86869387241e-01  6.20587489400e-02 
    HB1       N     1  2.82414893650e-01  6.20587489400e-03 
    HB1   NC2D1     1  2.55687932106e-01  2.77535162457e-01 
    HB1     NH1     1  2.55687932106e-01  2.77535162457e-01 
    HB1       O     1  2.42324451334e-01  2.14977812437e-01 
    HB1      OB     1  2.42324451334e-01  2.14977812437e-01 
    HB1   OC2D1     1  2.42324451334e-01  2.14977812437e-01 
    HB2  CC3062     1  2.88651184677e-01  7.00117110204e-02 
    HB2   CC312     1  2.88651184677e-01  7.00117110204e-02 
    HB2  CC3161     1  2.88651184677e-01  7.00117110204e-02 
    HB2  CC3162     1  2.88651184677e-01  7.00117110204e-02 
    HB2  CC3163     1  2.88651184677e-01  7.00117110204e-02 
    HB2   CC321     1  2.88651184677e-01  7.00117110204e-02 
    HB2   CC322     1  2.88651184677e-01  7.00117110204e-02 
    HB2  CC3261     1  2.88651184677e-01  7.00117110204e-02 
    HB2   CC331     1  2.88651184677e-01  7.00117110204e-02 
    HB2     CP1     1  2.88651184677e-01  7.00117110204e-02 
    HB2     CP2     1  2.88651184677e-01  7.00117110204e-02 
    HB2     CP3     1  2.88651184677e-01  7.00117110204e-02 
    HB2     CT1     1  2.88651184677e-01  7.00117110204e-02 
    HB2     CT2     1  2.88651184677e-01  7.00117110204e-02 
    HB2    CT2A     1  2.88651184677e-01  7.00117110204e-02 
    HB2     CT3     1  2.88651184677e-01  7.00117110204e-02 
    HB2       N     1  2.84196691087e-01  7.00117110204e-03 
    HB2   NC2D1     1  2.57469729543e-01  3.13101890125e-01 
    HB2     NH1     1  2.57469729543e-01  3.13101890125e-01 
    HB2       O     1  2.44106248770e-01  2.42527681224e-01 
    HB2      OB     1  2.44106248770e-01  2.42527681224e-01 
    HB2   OC2D1     1  2.44106248770e-01  2.42527681224e-01 
     HC  CC3062     1  1.89271432669e-01  8.97368027066e-02 
     HC   CC312     1  1.89271432669e-01  8.97368027066e-02 
     HC  CC3161     1  1.89271432669e-01  8.97368027066e-02 
     HC  CC3162     1  1.89271432669e-01  8.97368027066e-02 
     HC  CC3163     1  1.89271432669e-01  8.97368027066e-02 
     HC   CC321     1  1.89271432669e-01  8.97368027066e-02 
     HC   CC322     1  1.89271432669e-01  8.97368027066e-02 
     HC  CC3261     1  1.89271432669e-01  8.97368027066e-02 
     HC   CC331     1  1.89271432669e-01  8.97368027066e-02 
     HC     CP1     1  1.89271432669e-01  8.97368027066e-02 
     HC     CP2     1  1.89271432669e-01  8.97368027066e-02 
     HC     CP3     1  1.89271432669e-01  8.97368027066e-02 
     HC     CT1     1  1.89271432669e-01  8.97368027066e-02 
     HC     CT2     1  1.89271432669e-01  8.97368027066e-02 
     HC    CT2A     1  1.89271432669e-01  8.97368027066e-02 
     HC     CT3     1  1.89271432669e-01  8.97368027066e-02 
     HC       N     1  1.84816939078e-01  8.97368027066e-03 
     HC   NC2D1     1  1.58089977534e-01  4.01315181871e-01 
     HC     NH1     1  1.58089977534e-01  4.01315181871e-01 
     HC       O     1  1.44726496762e-01  3.10857403193e-01 
     HC      OB     1  1.44726496762e-01  3.10857403193e-01 
     HC   OC2D1     1  1.44726496762e-01  3.10857403193e-01 
   HCA1  CC3062     1  2.88651184677e-01  8.87560431745e-02 
   HCA1   CC312     1  2.88651184677e-01  8.87560431745e-02 
   HCA1  CC3161     1  2.88651184677e-01  8.87560431745e-02 
   HCA1  CC3162     1  2.88651184677e-01  8.87560431745e-02 
   HCA1  CC3163     1  2.88651184677e-01  8.87560431745e-02 
   HCA1   CC321     1  2.88651184677e-01  8.87560431745e-02 
   HCA1   CC322     1  2.88651184677e-01  8.87560431745e-02 
   HCA1  CC3261     1  2.88651184677e-01  8.87560431745e-02 
   HCA1   CC331     1  2.88651184677e-01  8.87560431745e-02 
   HCA1     CP1     1  2.88651184677e-01  8.87560431745e-02 
   HCA1     CP2     1  2.88651184677e-01  8.87560431745e-02 
   HCA1     CP3     1  2.88651184677e-01  8.87560431745e-02 
   HCA1     CT1     1  2.88651184677e-01  8.87560431745e-02 
   HCA1     CT2     1  2.88651184677e-01  8.87560431745e-02 
   HCA1    CT2A     1  2.88651184677e-01  8.87560431745e-02 
   HCA1     CT3     1  2.88651184677e-01  8.87560431745e-02 
   HCA1       N     1  2.84196691087e-01  8.87560431745e-03 
   HCA1   NC2D1     1  2.57469729543e-01  3.96929091904e-01 
   HCA1     NH1     1  2.57469729543e-01  3.96929091904e-01 
   HCA1       O     1  2.44106248770e-01  3.07459952514e-01 
   HCA1      OB     1  2.44106248770e-01  3.07459952514e-01 
   HCA1   OC2D1     1  2.44106248770e-01  3.07459952514e-01 
   HCA2  CC3062     1  2.88651184677e-01  7.82754725313e-02 
   HCA2   CC312     1  2.88651184677e-01  7.82754725313e-02 
   HCA2  CC3161     1  2.88651184677e-01  7.82754725313e-02 
   HCA2  CC3162     1  2.88651184677e-01  7.82754725313e-02 
   HCA2  CC3163     1  2.88651184677e-01  7.82754725313e-02 
   HCA2   CC321     1  2.88651184677e-01  7.82754725313e-02 
   HCA2   CC322     1  2.88651184677e-01  7.82754725313e-02 
   HCA2  CC3261     1  2.88651184677e-01  7.82754725313e-02 
   HCA2   CC331     1  2.88651184677e-01  7.82754725313e-02 
   HCA2     CP1     1  2.88651184677e-01  7.82754725313e-02 
   HCA2     CP2     1  2.88651184677e-01  7.82754725313e-02 
   HCA2     CP3     1  2.88651184677e-01  7.82754725313e-02 
   HCA2     CT1     1  2.88651184677e-01  7.82754725313e-02 
   HCA2     CT2     1  2.88651184677e-01  7.82754725313e-02 
   HCA2    CT2A     1  2.88651184677e-01  7.82754725313e-02 
   HCA2     CT3     1  2.88651184677e-01  7.82754725313e-02 
   HCA2       N     1  2.84196691087e-01  7.82754725313e-03 
   HCA2   NC2D1     1  2.57469729543e-01  3.50058555102e-01 
   HCA2     NH1     1  2.57469729543e-01  3.50058555102e-01 
   HCA2       O     1  2.44106248770e-01  2.71154190821e-01 
   HCA2      OB     1  2.44106248770e-01  2.71154190821e-01 
   HCA2   OC2D1     1  2.44106248770e-01  2.71154190821e-01 
   HCA3  CC3062     1  2.88651184677e-01  6.48182492821e-02 
   HCA3   CC312     1  2.88651184677e-01  6.48182492821e-02 
   HCA3  CC3161     1  2.88651184677e-01  6.48182492821e-02 
   HCA3  CC3162     1  2.88651184677e-01  6.48182492821e-02 
   HCA3  CC3163     1  2.88651184677e-01  6.48182492821e-02 
   HCA3   CC321     1  2.88651184677e-01  6.48182492821e-02 
   HCA3   CC322     1  2.88651184677e-01  6.48182492821e-02 
   HCA3  CC3261     1  2.88651184677e-01  6.48182492821e-02 
   HCA3   CC331     1  2.88651184677e-01  6.48182492821e-02 
   HCA3     CP1     1  2.88651184677e-01  6.48182492821e-02 
   HCA3     CP2     1  2.88651184677e-01  6.48182492821e-02 
   HCA3     CP3     1  2.88651184677e-01  6.48182492821e-02 
   HCA3     CT1     1  2.88651184677e-01  6.48182492821e-02 
   HCA3     CT2     1  2.88651184677e-01  6.48182492821e-02 
   HCA3    CT2A     1  2.88651184677e-01  6.48182492821e-02 
   HCA3     CT3     1  2.88651184677e-01  6.48182492821e-02 
   HCA3       N     1  2.84196691087e-01  6.48182492821e-03 
   HCA3   NC2D1     1  2.57469729543e-01  2.89876023155e-01 
   HCA3     NH1     1  2.57469729543e-01  2.89876023155e-01 
   HCA3       O     1  2.44106248770e-01  2.24537002029e-01 
   HCA3      OB     1  2.44106248770e-01  2.24537002029e-01 
   HCA3   OC2D1     1  2.44106248770e-01  2.24537002029e-01 
   HCP1  CC3062     1  1.89271432669e-01  8.97368027066e-02 
   HCP1   CC312     1  1.89271432669e-01  8.97368027066e-02 
   HCP1  CC3161     1  1.89271432669e-01  8.97368027066e-02 
   HCP1  CC3162     1  1.89271432669e-01  8.97368027066e-02 
   HCP1  CC3163     1  1.89271432669e-01  8.97368027066e-02 
   HCP1   CC321     1  1.89271432669e-01  8.97368027066e-02 
   HCP1   CC322     1  1.89271432669e-01  8.97368027066e-02 
   HCP1  CC3261     1  1.89271432669e-01  8.97368027066e-02 
   HCP1   CC331     1  1.89271432669e-01  8.97368027066e-02 
   HCP1     CP1     1  1.89271432669e-01  8.97368027066e-02 
   HCP1     CP2     1  1.89271432669e-01  8.97368027066e-02 
   HCP1     CP3     1  1.89271432669e-01  8.97368027066e-02 
   HCP1     CT1     1  1.89271432669e-01  8.97368027066e-02 
   HCP1     CT2     1  1.89271432669e-01  8.97368027066e-02 
   HCP1    CT2A     1  1.89271432669e-01  8.97368027066e-02 
   HCP1     CT3     1  1.89271432669e-01  8.97368027066e-02 
   HCP1       N     1  1.84816939078e-01  8.97368027066e-03 
   HCP1   NC2D1     1  1.58089977534e-01  4.01315181871e-01 
   HCP1     NH1     1  1.58089977534e-01  4.01315181871e-01 
   HCP1       O     1  1.44726496762e-01  3.10857403193e-01 
   HCP1      OB     1  1.44726496762e-01  3.10857403193e-01 
   HCP1   OC2D1     1  1.44726496762e-01  3.10857403193e-01 
     HP  CC3062     1  2.90272620344e-01  7.24690057887e-02 
     HP   CC312     1  2.90272620344e-01  7.24690057887e-02 
     HP  CC3161     1  2.90272620344e-01  7.24690057887e-02 
     HP  CC3162     1  2.90272620344e-01  7.24690057887e-02 
     HP  CC3163     1  2.90272620344e-01  7.24690057887e-02 
     HP   CC321     1  2.90272620344e-01  7.24690057887e-02 
     HP   CC322     1  2.90272620344e-01  7.24690057887e-02 
     HP  CC3261     1  2.90272620344e-01  7.24690057887e-02 
     HP   CC331     1  2.90272620344e-01  7.24690057887e-02 
     HP     CP1     1  2.90272620344e-01  7.24690057887e-02 
     HP     CP2     1  2.90272620344e-01  7.24690057887e-02 
     HP     CP3     1  2.90272620344e-01  7.24690057887e-02 
     HP     CT1     1  2.90272620344e-01  7.24690057887e-02 
     HP     CT2     1  2.90272620344e-01  7.24690057887e-02 
     HP    CT2A     1  2.90272620344e-01  7.24690057887e-02 
     HP     CT3     1  2.90272620344e-01  7.24690057887e-02 
     HP       N     1  2.85818126754e-01  7.24690057887e-03 
     HP   NC2D1     1  2.59091165210e-01  3.24091246411e-01 
     HP     NH1     1  2.59091165210e-01  3.24091246411e-01 
     HP       O     1  2.45727684437e-01  2.51040000000e-01 
     HP      OB     1  2.45727684437e-01  2.51040000000e-01 
     HP   OC2D1     1  2.45727684437e-01  2.51040000000e-01 
    HR1  CC3062     1  2.49451641079e-01  8.97368027066e-02 
    HR1   CC312     1  2.49451641079e-01  8.97368027066e-02 
    HR1  CC3161     1  2.49451641079e-01  8.97368027066e-02 
    HR1  CC3162     1  2.49451641079e-01  8.97368027066e-02 
    HR1  CC3163     1  2.49451641079e-01  8.97368027066e-02 
    HR1   CC321     1  2.49451641079e-01  8.97368027066e-02 
    HR1   CC322     1  2.49451641079e-01  8.97368027066e-02 
    HR1  CC3261     1  2.49451641079e-01  8.97368027066e-02 
    HR1   CC331     1  2.49451641079e-01  8.97368027066e-02 
    HR1     CP1     1  2.49451641079e-01  8.97368027066e-02 
    HR1     CP2     1  2.49451641079e-01  8.97368027066e-02 
    HR1     CP3     1  2.49451641079e-01  8.97368027066e-02 
    HR1     CT1     1  2.49451641079e-01  8.97368027066e-02 
    HR1     CT2     1  2.49451641079e-01  8.97368027066e-02 
    HR1    CT2A     1  2.49451641079e-01  8.97368027066e-02 
    HR1     CT3     1  2.49451641079e-01  8.97368027066e-02 
    HR1       N     1  2.44997147489e-01  8.97368027066e-03 
    HR1   NC2D1     1  2.18270185944e-01  4.01315181871e-01 
    HR1     NH1     1  2.18270185944e-01  4.01315181871e-01 
    HR1       O     1  2.04906705172e-01  3.10857403193e-01 
    HR1      OB     1  2.04906705172e-01  3.10857403193e-01 
    HR1   OC2D1     1  2.04906705172e-01  3.10857403193e-01 
    HR3  CC3062     1  3.00054688270e-01  3.69520874647e-02 
    HR3   CC312     1  3.00054688270e-01  3.69520874647e-02 
    HR3  CC3161     1  3.00054688270e-01  3.69520874647e-02 
    HR3  CC3162     1  3.00054688270e-01  3.69520874647e-02 
    HR3  CC3163     1  3.00054688270e-01  3.69520874647e-02 
    HR3   CC321     1  3.00054688270e-01  3.69520874647e-02 
    HR3   CC322     1  3.00054688270e-01  3.69520874647e-02 
    HR3  CC3261     1  3.00054688270e-01  3.69520874647e-02 
    HR3   CC331     1  3.00054688270e-01  3.69520874647e-02 
    HR3     CP1     1  3.00054688270e-01  3.69520874647e-02 
    HR3     CP2     1  3.00054688270e-01  3.69520874647e-02 
    HR3     CP3     1  3.00054688270e-01  3.69520874647e-02 
    HR3     CT1     1  3.00054688270e-01  3.69520874647e-02 
    HR3     CT2     1  3.00054688270e-01  3.69520874647e-02 
    HR3    CT2A     1  3.00054688270e-01  3.69520874647e-02 
    HR3     CT3     1  3.00054688270e-01  3.69520874647e-02 
    HR3       N     1  2.95600194679e-01  3.69520874647e-03 
    HR3   NC2D1     1  2.68873233135e-01  1.65254758963e-01 
    HR3     NH1     1  2.68873233135e-01  1.65254758963e-01 
    HR3       O     1  2.55509752363e-01  1.28005785869e-01 
    HR3      OB     1  2.55509752363e-01  1.28005785869e-01 
    HR3   OC2D1     1  2.55509752363e-01  1.28005785869e-01 
     HS  CC3062     1  2.09361198763e-01  1.32309697301e-01 
     HS   CC312     1  2.09361198763e-01  1.32309697301e-01 
     HS  CC3161     1  2.09361198763e-01  1.32309697301e-01 
     HS  CC3162     1  2.09361198763e-01  1.32309697301e-01 
     HS  CC3163     1  2.09361198763e-01  1.32309697301e-01 
     HS   CC321     1  2.09361198763e-01  1.32309697301e-01 
     HS   CC322     1  2.09361198763e-01  1.32309697301e-01 
     HS  CC3261     1  2.09361198763e-01  1.32309697301e-01 
     HS   CC331     1  2.09361198763e-01  1.32309697301e-01 
     HS     CP1     1  2.09361198763e-01  1.32309697301e-01 
     HS     CP2     1  2.09361198763e-01  1.32309697301e-01 
     HS     CP3     1  2.09361198763e-01  1.32309697301e-01 
     HS     CT1     1  2.09361198763e-01  1.32309697301e-01 
     HS     CT2     1  2.09361198763e-01  1.32309697301e-01 
     HS    CT2A     1  2.09361198763e-01  1.32309697301e-01 
     HS     CT3     1  2.09361198763e-01  1.32309697301e-01 
     HS       N     1  2.04906705172e-01  1.32309697301e-02 
     HS   NC2D1     1  1.78179743628e-01  5.91706954497e-01 
     HS     NH1     1  1.78179743628e-01  5.91706954497e-01 
     HS       O     1  1.64816262856e-01  4.58334236120e-01 
     HS      OB     1  1.64816262856e-01  4.58334236120e-01 
     HS   OC2D1     1  1.64816262856e-01  4.58334236120e-01 
      C  CC3062     1  3.47450500075e-01  1.38767581228e-01 
      C   CC312     1  3.47450500075e-01  1.38767581228e-01 
      C  CC3161     1  3.47450500075e-01  1.38767581228e-01 
      C  CC3162     1  3.47450500075e-01  1.38767581228e-01 
      C  CC3163     1  3.47450500075e-01  1.38767581228e-01 
      C   CC321     1  3.47450500075e-01  1.38767581228e-01 
      C   CC322     1  3.47450500075e-01  1.38767581228e-01 
      C  CC3261     1  3.47450500075e-01  1.38767581228e-01 
      C   CC331     1  3.47450500075e-01  1.38767581228e-01 
      C     CP1     1  3.47450500075e-01  1.38767581228e-01 
      C     CP2     1  3.47450500075e-01  1.38767581228e-01 
      C     CP3     1  3.47450500075e-01  1.38767581228e-01 
      C     CT1     1  3.47450500075e-01  1.38767581228e-01 
      C     CT2     1  3.47450500075e-01  1.38767581228e-01 
      C    CT2A     1  3.47450500075e-01  1.38767581228e-01 
      C     CT3     1  3.47450500075e-01  1.38767581228e-01 
      C       N     1  3.42996006484e-01  1.38767581228e-02 
      C   NC2D1     1  3.16269044940e-01  6.20587489400e-01 
      C     NH1     1  3.16269044940e-01  6.20587489400e-01 
      C       O     1  3.02905564168e-01  4.80705002262e-01 
      C      OB     1  3.02905564168e-01  4.80705002262e-01 
      C   OC2D1     1  3.02905564168e-01  4.80705002262e-01 
     CA  CC3062     1  3.46773417049e-01  1.10698234855e-01 
     CA   CC312     1  3.46773417049e-01  1.10698234855e-01 
     CA  CC3161     1  3.46773417049e-01  1.10698234855e-01 
     CA  CC3162     1  3.46773417049e-01  1.10698234855e-01 
     CA  CC3163     1  3.46773417049e-01  1.10698234855e-01 
     CA   CC321     1  3.46773417049e-01  1.10698234855e-01 
     CA   CC322     1  3.46773417049e-01  1.10698234855e-01 
     CA  CC3261     1  3.46773417049e-01  1.10698234855e-01 
     CA   CC331     1  3.46773417049e-01  1.10698234855e-01 
     CA     CP1     1  3.46773417049e-01  1.10698234855e-01 
     CA     CP2     1  3.46773417049e-01  1.10698234855e-01 
     CA     CP3     1  3.46773417049e-01  1.10698234855e-01 
     CA     CT1     1  3.46773417049e-01  1.10698234855e-01 
     CA     CT2     1  3.46773417049e-01  1.10698234855e-01 
     CA    CT2A     1  3.46773417049e-01  1.10698234855e-01 
     CA     CT3     1  3.46773417049e-01  1.10698234855e-01 
     CA       N     1  3.42318923458e-01  1.10698234855e-02 
     CA   NC2D1     1  3.15591961914e-01  4.95057556250e-01 
     CA     NH1     1  3.15591961914e-01  4.95057556250e-01 
     CA       O     1  3.02228481142e-01  3.83469934154e-01 
     CA      OB     1  3.02228481142e-01  3.83469934154e-01 
     CA   OC2D1     1  3.02228481142e-01  3.83469934154e-01 
    CAI  CC3062     1  3.46559601357e-01  1.13045454929e-01 
    CAI   CC312     1  3.46559601357e-01  1.13045454929e-01 
    CAI  CC3161     1  3.46559601357e-01  1.13045454929e-01 
    CAI  CC3162     1  3.46559601357e-01  1.13045454929e-01 
    CAI  CC3163     1  3.46559601357e-01  1.13045454929e-01 
    CAI   CC321     1  3.46559601357e-01  1.13045454929e-01 
    CAI   CC322     1  3.46559601357e-01  1.13045454929e-01 
    CAI  CC3261     1  3.46559601357e-01  1.13045454929e-01 
    CAI   CC331     1  3.46559601357e-01  1.13045454929e-01 
    CAI     CP1     1  3.46559601357e-01  1.13045454929e-01 
    CAI     CP2     1  3.46559601357e-01  1.13045454929e-01 
    CAI     CP3     1  3.46559601357e-01  1.13045454929e-01 
    CAI     CT1     1  3.46559601357e-01  1.13045454929e-01 
    CAI     CT2     1  3.46559601357e-01  1.13045454929e-01 
    CAI    CT2A     1  3.46559601357e-01  1.13045454929e-01 
    CAI     CT3     1  3.46559601357e-01  1.13045454929e-01 
    CAI       N     1  3.42105107766e-01  1.13045454929e-02 
    CAI   NC2D1     1  3.15378146222e-01  5.05554643535e-01 
    CAI     NH1     1  3.15378146222e-01  5.05554643535e-01 
    CAI       O     1  3.02014665450e-01  3.91600943002e-01 
    CAI      OB     1  3.02014665450e-01  3.91600943002e-01 
    CAI   OC2D1     1  3.02014665450e-01  3.91600943002e-01 
     CC  CC3062     1  3.47450500075e-01  1.10698234855e-01 
     CC   CC312     1  3.47450500075e-01  1.10698234855e-01 
     CC  CC3161     1  3.47450500075e-01  1.10698234855e-01 
     CC  CC3162     1  3.47450500075e-01  1.10698234855e-01 
     CC  CC3163     1  3.47450500075e-01  1.10698234855e-01 
     CC   CC321     1  3.47450500075e-01  1.10698234855e-01 
     CC   CC322     1  3.47450500075e-01  1.10698234855e-01 
     CC  CC3261     1  3.47450500075e-01  1.10698234855e-01 
     CC   CC331     1  3.47450500075e-01  1.10698234855e-01 
     CC     CP1     1  3.47450500075e-01  1.10698234855e-01 
     CC     CP2     1  3.47450500075e-01  1.10698234855e-01 
     CC     CP3     1  3.47450500075e-01  1.10698234855e-01 
     CC     CT1     1  3.47450500075e-01  1.10698234855e-01 
     CC     CT2     1  3.47450500075e-01  1.10698234855e-01 
     CC    CT2A     1  3.47450500075e-01  1.10698234855e-01 
     CC     CT3     1  3.47450500075e-01  1.10698234855e-01 
     CC       N     1  3.42996006484e-01  1.10698234855e-02 
     CC   NC2D1     1  3.16269044940e-01  4.95057556250e-01 
     CC     NH1     1  3.16269044940e-01  4.95057556250e-01 
     CC       O     1  3.02905564168e-01  3.83469934154e-01 
     CC      OB     1  3.02905564168e-01  3.83469934154e-01 
     CC   OC2D1     1  3.02905564168e-01  3.83469934154e-01 
  CC2O1  CC3062     1  3.47450500075e-01  1.38767581228e-01 
  CC2O1   CC312     1  3.47450500075e-01  1.38767581228e-01 
  CC2O1  CC3161     1  3.47450500075e-01  1.38767581228e-01 
  CC2O1  CC3162     1  3.47450500075e-01  1.38767581228e-01 
  CC2O1  CC3163     1  3.47450500075e-01  1.38767581228e-01 
  CC2O1   CC321     1  3.47450500075e-01  1.38767581228e-01 
  CC2O1   CC322     1  3.47450500075e-01  1.38767581228e-01 
  CC2O1  CC3261     1  3.47450500075e-01  1.38767581228e-01 
  CC2O1   CC331     1  3.47450500075e-01  1.38767581228e-01 
  CC2O1     CP1     1  3.47450500075e-01  1.38767581228e-01 
  CC2O1     CP2     1  3.47450500075e-01  1.38767581228e-01 
  CC2O1     CP3     1  3.47450500075e-01  1.38767581228e-01 
  CC2O1     CT1     1  3.47450500075e-01  1.38767581228e-01 
  CC2O1     CT2     1  3.47450500075e-01  1.38767581228e-01 
  CC2O1    CT2A     1  3.47450500075e-01  1.38767581228e-01 
  CC2O1     CT3     1  3.47450500075e-01  1.38767581228e-01 
  CC2O1       N     1  3.42996006484e-01  1.38767581228e-02 
  CC2O1   NC2D1     1  3.16269044940e-01  6.20587489400e-01 
  CC2O1     NH1     1  3.16269044940e-01  6.20587489400e-01 
  CC2O1       O     1  3.02905564168e-01  4.80705002262e-01 
  CC2O1      OB     1  3.02905564168e-01  4.80705002262e-01 
  CC2O1   OC2D1     1  3.02905564168e-01  4.80705002262e-01 
  CC2O2  CC3062     1  3.47450500075e-01  1.10698234855e-01 
  CC2O2   CC312     1  3.47450500075e-01  1.10698234855e-01 
  CC2O2  CC3161     1  3.47450500075e-01  1.10698234855e-01 
  CC2O2  CC3162     1  3.47450500075e-01  1.10698234855e-01 
  CC2O2  CC3163     1  3.47450500075e-01  1.10698234855e-01 
  CC2O2   CC321     1  3.47450500075e-01  1.10698234855e-01 
  CC2O2   CC322     1  3.47450500075e-01  1.10698234855e-01 
  CC2O2  CC3261     1  3.47450500075e-01  1.10698234855e-01 
  CC2O2   CC331     1  3.47450500075e-01  1.10698234855e-01 
  CC2O2     CP1     1  3.47450500075e-01  1.10698234855e-01 
  CC2O2     CP2     1  3.47450500075e-01  1.10698234855e-01 
  CC2O2     CP3     1  3.47450500075e-01  1.10698234855e-01 
  CC2O2     CT1     1  3.47450500075e-01  1.10698234855e-01 
  CC2O2     CT2     1  3.47450500075e-01  1.10698234855e-01 
  CC2O2    CT2A     1  3.47450500075e-01  1.10698234855e-01 
  CC2O2     CT3     1  3.47450500075e-01  1.10698234855e-01 
  CC2O2       N     1  3.42996006484e-01  1.10698234855e-02 
  CC2O2   NC2D1     1  3.16269044940e-01  4.95057556250e-01 
  CC2O2     NH1     1  3.16269044940e-01  4.95057556250e-01 
  CC2O2       O     1  3.02905564168e-01  3.83469934154e-01 
  CC2O2      OB     1  3.02905564168e-01  3.83469934154e-01 
  CC2O2   OC2D1     1  3.02905564168e-01  3.83469934154e-01 
 CC3062  CC3062     1  3.38541512893e-01  4.18400000000e-02 
 CC3062   CC312     1  3.38541512893e-01  4.18400000000e-02 
 CC3062  CC3161     1  3.38541512893e-01  4.18400000000e-02 
 CC3062  CC3162     1  3.38541512893e-01  4.18400000000e-02 
 CC3062  CC3163     1  3.38541512893e-01  4.18400000000e-02 
 CC3062   CC321     1  3.38541512893e-01  4.18400000000e-02 
 CC3062   CC322     1  3.38541512893e-01  4.18400000000e-02 
 CC3062  CC3261     1  3.38541512893e-01  4.18400000000e-02 
 CC3062   CC331     1  3.38541512893e-01  4.18400000000e-02 
 CC3062      CD     1  3.47450500075e-01  1.10698234855e-01 
 CC3062     CP1     1  3.38541512893e-01  4.18400000000e-02 
 CC3062     CP2     1  3.38541512893e-01  4.18400000000e-02 
 CC3062     CP3     1  3.38541512893e-01  4.18400000000e-02 
 CC3062    CPH1     1  3.29632525712e-01  9.35570841786e-02 
 CC3062    CPH2     1  3.29632525712e-01  9.35570841786e-02 
 CC3062     CPT     1  3.34977918021e-01  1.31646486622e-01 
 CC3062      CS     1  3.65268474438e-01  1.38767581228e-01 
 CC3062     CT1     1  3.38541512893e-01  4.18400000000e-02 
 CC3062     CT2     1  3.38541512893e-01  4.18400000000e-02 
 CC3062    CT2A     1  3.38541512893e-01  4.18400000000e-02 
 CC3062     CT3     1  3.38541512893e-01  4.18400000000e-02 
 CC3062      CY     1  3.46559601357e-01  1.13045454929e-01 
 CC3062       N     1  3.34087019303e-01  4.18400000000e-03 
 CC3062     NC2     1  3.34087019303e-01  1.87114168357e-01 
 CC3062   NC2D1     1  3.07360057758e-01  1.87114168357e-01 
 CC3062     NH1     1  3.07360057758e-01  1.87114168357e-01 
 CC3062     NH2     1  3.34087019303e-01  1.87114168357e-01 
 CC3062     NH3     1  3.34087019303e-01  1.87114168357e-01 
 CC3062     NR1     1  3.34087019303e-01  1.87114168357e-01 
 CC3062     NR2     1  3.34087019303e-01  1.87114168357e-01 
 CC3062      NY     1  3.34087019303e-01  1.87114168357e-01 
 CC3062       O     1  2.93996576986e-01  1.44938011577e-01 
 CC3062      OB     1  2.93996576986e-01  1.44938011577e-01 
 CC3062      OC     1  3.20723538531e-01  1.44938011577e-01 
 CC3062   OC2D1     1  2.93996576986e-01  1.44938011577e-01 
 CC3062   OC2D2     1  3.20723538531e-01  1.44938011577e-01 
 CC3062   OC301     1  3.16269044940e-01  1.32309697301e-01 
 CC3062   OC311     1  3.26514380198e-01  1.83381431383e-01 
 CC3062  OC3C61     1  3.16269044940e-01  1.32309697301e-01 
 CC3062     OH1     1  3.26959829558e-01  1.63176000000e-01 
 CC3062       S     1  3.47450500075e-01  2.80671252536e-01 
 CC3062      SM     1  3.45223253279e-01  2.57919081884e-01 
 CC3062      SS     1  3.65268474438e-01  2.86840588481e-01 
  CC312   CC312     1  3.38541512893e-01  4.18400000000e-02 
  CC312  CC3161     1  3.38541512893e-01  4.18400000000e-02 
  CC312  CC3162     1  3.38541512893e-01  4.18400000000e-02 
  CC312  CC3163     1  3.38541512893e-01  4.18400000000e-02 
  CC312   CC321     1  3.38541512893e-01  4.18400000000e-02 
  CC312   CC322     1  3.38541512893e-01  4.18400000000e-02 
  CC312  CC3261     1  3.38541512893e-01  4.18400000000e-02 
  CC312   CC331     1  3.38541512893e-01  4.18400000000e-02 
  CC312      CD     1  3.47450500075e-01  1.10698234855e-01 
  CC312     CP1     1  3.38541512893e-01  4.18400000000e-02 
  CC312     CP2     1  3.38541512893e-01  4.18400000000e-02 
  CC312     CP3     1  3.38541512893e-01  4.18400000000e-02 
  CC312    CPH1     1  3.29632525712e-01  9.35570841786e-02 
  CC312    CPH2     1  3.29632525712e-01  9.35570841786e-02 
  CC312     CPT     1  3.34977918021e-01  1.31646486622e-01 
  CC312      CS     1  3.65268474438e-01  1.38767581228e-01 
  CC312     CT1     1  3.38541512893e-01  4.18400000000e-02 
  CC312     CT2     1  3.38541512893e-01  4.18400000000e-02 
  CC312    CT2A     1  3.38541512893e-01  4.18400000000e-02 
  CC312     CT3     1  3.38541512893e-01  4.18400000000e-02 
  CC312      CY     1  3.46559601357e-01  1.13045454929e-01 
  CC312       N     1  3.34087019303e-01  4.18400000000e-03 
  CC312     NC2     1  3.34087019303e-01  1.87114168357e-01 
  CC312   NC2D1     1  3.07360057758e-01  1.87114168357e-01 
  CC312     NH1     1  3.07360057758e-01  1.87114168357e-01 
  CC312     NH2     1  3.34087019303e-01  1.87114168357e-01 
  CC312     NH3     1  3.34087019303e-01  1.87114168357e-01 
  CC312     NR1     1  3.34087019303e-01  1.87114168357e-01 
  CC312     NR2     1  3.34087019303e-01  1.87114168357e-01 
  CC312      NY     1  3.34087019303e-01  1.87114168357e-01 
  CC312       O     1  2.93996576986e-01  1.44938011577e-01 
  CC312      OB     1  2.93996576986e-01  1.44938011577e-01 
  CC312      OC     1  3.20723538531e-01  1.44938011577e-01 
  CC312   OC2D1     1  2.93996576986e-01  1.44938011577e-01 
  CC312   OC2D2     1  3.20723538531e-01  1.44938011577e-01 
  CC312   OC301     1  3.16269044940e-01  1.32309697301e-01 
  CC312   OC311     1  3.26514380198e-01  1.83381431383e-01 
  CC312  OC3C61     1  3.16269044940e-01  1.32309697301e-01 
  CC312     OH1     1  3.26959829558e-01  1.63176000000e-01 
  CC312       S     1  3.47450500075e-01  2.80671252536e-01 
  CC312      SM     1  3.45223253279e-01  2.57919081884e-01 
  CC312      SS     1  3.65268474438e-01  2.86840588481e-01 
 CC3161  CC3161     1  3.38541512893e-01  4.18400000000e-02 
 CC3161  CC3162     1  3.38541512893e-01  4.18400000000e-02 
 CC3161  CC3163     1  3.38541512893e-01  4.18400000000e-02 
 CC3161   CC321     1  3.38541512893e-01  4.18400000000e-02 
 CC3161   CC322     1  3.38541512893e-01  4.18400000000e-02 
 CC3161  CC3261     1  3.38541512893e-01  4.18400000000e-02 
 CC3161   CC331     1  3.38541512893e-01  4.18400000000e-02 
 CC3161      CD     1  3.47450500075e-01  1.10698234855e-01 
 CC3161     CP1     1  3.38541512893e-01  4.18400000000e-02 
 CC3161     CP2     1  3.38541512893e-01  4.18400000000e-02 
 CC3161     CP3     1  3.38541512893e-01  4.18400000000e-02 
 CC3161    CPH1     1  3.29632525712e-01  9.35570841786e-02 
 CC3161    CPH2     1  3.29632525712e-01  9.35570841786e-02 
 CC3161     CPT     1  3.34977918021e-01  1.31646486622e-01 
 CC3161      CS     1  3.65268474438e-01  1.38767581228e-01 
 CC3161     CT1     1  3.38541512893e-01  4.18400000000e-02 
 CC3161     CT2     1  3.38541512893e-01  4.18400000000e-02 
 CC3161    CT2A     1  3.38541512893e-01  4.18400000000e-02 
 CC3161     CT3     1  3.38541512893e-01  4.18400000000e-02 
 CC3161      CY     1  3.46559601357e-01  1.13045454929e-01 
 CC3161       N     1  3.34087019303e-01  4.18400000000e-03 
 CC3161     NC2     1  3.34087019303e-01  1.87114168357e-01 
 CC3161   NC2D1     1  3.07360057758e-01  1.87114168357e-01 
 CC3161     NH1     1  3.07360057758e-01  1.87114168357e-01 
 CC3161     NH2     1  3.34087019303e-01  1.87114168357e-01 
 CC3161     NH3     1  3.34087019303e-01  1.87114168357e-01 
 CC3161     NR1     1  3.34087019303e-01  1.87114168357e-01 
 CC3161     NR2     1  3.34087019303e-01  1.87114168357e-01 
 CC3161      NY     1  3.34087019303e-01  1.87114168357e-01 
 CC3161       O     1  2.93996576986e-01  1.44938011577e-01 
 CC3161      OB     1  2.93996576986e-01  1.44938011577e-01 
 CC3161      OC     1  3.20723538531e-01  1.44938011577e-01 
 CC3161   OC2D1     1  2.93996576986e-01  1.44938011577e-01 
 CC3161   OC2D2     1  3.20723538531e-01  1.44938011577e-01 
 CC3161   OC301     1  3.16269044940e-01  1.32309697301e-01 
 CC3161   OC311     1  3.26514380198e-01  1.83381431383e-01 
 CC3161  OC3C61     1  3.16269044940e-01  1.32309697301e-01 
 CC3161     OH1     1  3.26959829558e-01  1.63176000000e-01 
 CC3161       S     1  3.47450500075e-01  2.80671252536e-01 
 CC3161      SM     1  3.45223253279e-01  2.57919081884e-01 
 CC3161      SS     1  3.65268474438e-01  2.86840588481e-01 
 CC3162  CC3162     1  3.38541512893e-01  4.18400000000e-02 
 CC3162  CC3163     1  3.38541512893e-01  4.18400000000e-02 
 CC3162   CC321     1  3.38541512893e-01  4.18400000000e-02 
 CC3162   CC322     1  3.38541512893e-01  4.18400000000e-02 
 CC3162  CC3261     1  3.38541512893e-01  4.18400000000e-02 
 CC3162   CC331     1  3.38541512893e-01  4.18400000000e-02 
 CC3162      CD     1  3.47450500075e-01  1.10698234855e-01 
 CC3162     CP1     1  3.38541512893e-01  4.18400000000e-02 
 CC3162     CP2     1  3.38541512893e-01  4.18400000000e-02 
 CC3162     CP3     1  3.38541512893e-01  4.18400000000e-02 
 CC3162    CPH1     1  3.29632525712e-01  9.35570841786e-02 
 CC3162    CPH2     1  3.29632525712e-01  9.35570841786e-02 
 CC3162     CPT     1  3.34977918021e-01  1.31646486622e-01 
 CC3162      CS     1  3.65268474438e-01  1.38767581228e-01 
 CC3162     CT1     1  3.38541512893e-01  4.18400000000e-02 
 CC3162     CT2     1  3.38541512893e-01  4.18400000000e-02 
 CC3162    CT2A     1  3.38541512893e-01  4.18400000000e-02 
 CC3162     CT3     1  3.38541512893e-01  4.18400000000e-02 
 CC3162      CY     1  3.46559601357e-01  1.13045454929e-01 
 CC3162       N     1  3.34087019303e-01  4.18400000000e-03 
 CC3162     NC2     1  3.34087019303e-01  1.87114168357e-01 
 CC3162   NC2D1     1  3.07360057758e-01  1.87114168357e-01 
 CC3162     NH1     1  3.07360057758e-01  1.87114168357e-01 
 CC3162     NH2     1  3.34087019303e-01  1.87114168357e-01 
 CC3162     NH3     1  3.34087019303e-01  1.87114168357e-01 
 CC3162     NR1     1  3.34087019303e-01  1.87114168357e-01 
 CC3162     NR2     1  3.34087019303e-01  1.87114168357e-01 
 CC3162      NY     1  3.34087019303e-01  1.87114168357e-01 
 CC3162       O     1  2.93996576986e-01  1.44938011577e-01 
 CC3162      OB     1  2.93996576986e-01  1.44938011577e-01 
 CC3162      OC     1  3.20723538531e-01  1.44938011577e-01 
 CC3162   OC2D1     1  2.93996576986e-01  1.44938011577e-01 
 CC3162   OC2D2     1  3.20723538531e-01  1.44938011577e-01 
 CC3162   OC301     1  3.16269044940e-01  1.32309697301e-01 
 CC3162   OC311     1  3.26514380198e-01  1.83381431383e-01 
 CC3162  OC3C61     1  3.16269044940e-01  1.32309697301e-01 
 CC3162     OH1     1  3.26959829558e-01  1.63176000000e-01 
 CC3162       S     1  3.47450500075e-01  2.80671252536e-01 
 CC3162      SM     1  3.45223253279e-01  2.57919081884e-01 
 CC3162      SS     1  3.65268474438e-01  2.86840588481e-01 
 CC3163  CC3163     1  3.38541512893e-01  4.18400000000e-02 
 CC3163   CC321     1  3.38541512893e-01  4.18400000000e-02 
 CC3163   CC322     1  3.38541512893e-01  4.18400000000e-02 
 CC3163  CC3261     1  3.38541512893e-01  4.18400000000e-02 
 CC3163   CC331     1  3.38541512893e-01  4.18400000000e-02 
 CC3163      CD     1  3.47450500075e-01  1.10698234855e-01 
 CC3163     CP1     1  3.38541512893e-01  4.18400000000e-02 
 CC3163     CP2     1  3.38541512893e-01  4.18400000000e-02 
 CC3163     CP3     1  3.38541512893e-01  4.18400000000e-02 
 CC3163    CPH1     1  3.29632525712e-01  9.35570841786e-02 
 CC3163    CPH2     1  3.29632525712e-01  9.35570841786e-02 
 CC3163     CPT     1  3.34977918021e-01  1.31646486622e-01 
 CC3163      CS     1  3.65268474438e-01  1.38767581228e-01 
 CC3163     CT1     1  3.38541512893e-01  4.18400000000e-02 
 CC3163     CT2     1  3.38541512893e-01  4.18400000000e-02 
 CC3163    CT2A     1  3.38541512893e-01  4.18400000000e-02 
 CC3163     CT3     1  3.38541512893e-01  4.18400000000e-02 
 CC3163      CY     1  3.46559601357e-01  1.13045454929e-01 
 CC3163       N     1  3.34087019303e-01  4.18400000000e-03 
 CC3163     NC2     1  3.34087019303e-01  1.87114168357e-01 
 CC3163   NC2D1     1  3.07360057758e-01  1.87114168357e-01 
 CC3163     NH1     1  3.07360057758e-01  1.87114168357e-01 
 CC3163     NH2     1  3.34087019303e-01  1.87114168357e-01 
 CC3163     NH3     1  3.34087019303e-01  1.87114168357e-01 
 CC3163     NR1     1  3.34087019303e-01  1.87114168357e-01 
 CC3163     NR2     1  3.34087019303e-01  1.87114168357e-01 
 CC3163      NY     1  3.34087019303e-01  1.87114168357e-01 
 CC3163       O     1  2.93996576986e-01  1.44938011577e-01 
 CC3163      OB     1  2.93996576986e-01  1.44938011577e-01 
 CC3163      OC     1  3.20723538531e-01  1.44938011577e-01 
 CC3163   OC2D1     1  2.93996576986e-01  1.44938011577e-01 
 CC3163   OC2D2     1  3.20723538531e-01  1.44938011577e-01 
 CC3163   OC301     1  3.16269044940e-01  1.32309697301e-01 
 CC3163   OC311     1  3.26514380198e-01  1.83381431383e-01 
 CC3163  OC3C61     1  3.16269044940e-01  1.32309697301e-01 
 CC3163     OH1     1  3.26959829558e-01  1.63176000000e-01 
 CC3163       S     1  3.47450500075e-01  2.80671252536e-01 
 CC3163      SM     1  3.45223253279e-01  2.57919081884e-01 
 CC3163      SS     1  3.65268474438e-01  2.86840588481e-01 
  CC321   CC321     1  3.38541512893e-01  4.18400000000e-02 
  CC321   CC322     1  3.38541512893e-01  4.18400000000e-02 
  CC321  CC3261     1  3.38541512893e-01  4.18400000000e-02 
  CC321   CC331     1  3.38541512893e-01  4.18400000000e-02 
  CC321      CD     1  3.47450500075e-01  1.10698234855e-01 
  CC321     CP1     1  3.38541512893e-01  4.18400000000e-02 
  CC321     CP2     1  3.38541512893e-01  4.18400000000e-02 
  CC321     CP3     1  3.38541512893e-01  4.18400000000e-02 
  CC321    CPH1     1  3.29632525712e-01  9.35570841786e-02 
  CC321    CPH2     1  3.29632525712e-01  9.35570841786e-02 
  CC321     CPT     1  3.34977918021e-01  1.31646486622e-01 
  CC321      CS     1  3.65268474438e-01  1.38767581228e-01 
  CC321     CT1     1  3.38541512893e-01  4.18400000000e-02 
  CC321     CT2     1  3.38541512893e-01  4.18400000000e-02 
  CC321    CT2A     1  3.38541512893e-01  4.18400000000e-02 
  CC321     CT3     1  3.38541512893e-01  4.18400000000e-02 
  CC321      CY     1  3.46559601357e-01  1.13045454929e-01 
  CC321       N     1  3.34087019303e-01  4.18400000000e-03 
  CC321     NC2     1  3.34087019303e-01  1.87114168357e-01 
  CC321   NC2D1     1  3.07360057758e-01  1.87114168357e-01 
  CC321     NH1     1  3.07360057758e-01  1.87114168357e-01 
  CC321     NH2     1  3.34087019303e-01  1.87114168357e-01 
  CC321     NH3     1  3.34087019303e-01  1.87114168357e-01 
  CC321     NR1     1  3.34087019303e-01  1.87114168357e-01 
  CC321     NR2     1  3.34087019303e-01  1.87114168357e-01 
  CC321      NY     1  3.34087019303e-01  1.87114168357e-01 
  CC321       O     1  2.93996576986e-01  1.44938011577e-01 
  CC321      OB     1  2.93996576986e-01  1.44938011577e-01 
  CC321      OC     1  3.20723538531e-01  1.44938011577e-01 
  CC321   OC2D1     1  2.93996576986e-01  1.44938011577e-01 
  CC321   OC2D2     1  3.20723538531e-01  1.44938011577e-01 
  CC321   OC301     1  3.16269044940e-01  1.32309697301e-01 
  CC321   OC311     1  3.26514380198e-01  1.83381431383e-01 
  CC321  OC3C61     1  3.16269044940e-01  1.32309697301e-01 
  CC321     OH1     1  3.26959829558e-01  1.63176000000e-01 
  CC321       S     1  3.47450500075e-01  2.80671252536e-01 
  CC321      SM     1  3.45223253279e-01  2.57919081884e-01 
  CC321      SS     1  3.65268474438e-01  2.86840588481e-01 
  CC322   CC322     1  3.38541512893e-01  4.18400000000e-02 
  CC322  CC3261     1  3.38541512893e-01  4.18400000000e-02 
  CC322   CC331     1  3.38541512893e-01  4.18400000000e-02 
  CC322      CD     1  3.47450500075e-01  1.10698234855e-01 
  CC322     CP1     1  3.38541512893e-01  4.18400000000e-02 
  CC322     CP2     1  3.38541512893e-01  4.18400000000e-02 
  CC322     CP3     1  3.38541512893e-01  4.18400000000e-02 
  CC322    CPH1     1  3.29632525712e-01  9.35570841786e-02 
  CC322    CPH2     1  3.29632525712e-01  9.35570841786e-02 
  CC322     CPT     1  3.34977918021e-01  1.31646486622e-01 
  CC322      CS     1  3.65268474438e-01  1.38767581228e-01 
  CC322     CT1     1  3.38541512893e-01  4.18400000000e-02 
  CC322     CT2     1  3.38541512893e-01  4.18400000000e-02 
  CC322    CT2A     1  3.38541512893e-01  4.18400000000e-02 
  CC322     CT3     1  3.38541512893e-01  4.18400000000e-02 
  CC322      CY     1  3.46559601357e-01  1.13045454929e-01 
  CC322       N     1  3.34087019303e-01  4.18400000000e-03 
  CC322     NC2     1  3.34087019303e-01  1.87114168357e-01 
  CC322   NC2D1     1  3.07360057758e-01  1.87114168357e-01 
  CC322     NH1     1  3.07360057758e-01  1.87114168357e-01 
  CC322     NH2     1  3.34087019303e-01  1.87114168357e-01 
  CC322     NH3     1  3.34087019303e-01  1.87114168357e-01 
  CC322     NR1     1  3.34087019303e-01  1.87114168357e-01 
  CC322     NR2     1  3.34087019303e-01  1.87114168357e-01 
  CC322      NY     1  3.34087019303e-01  1.87114168357e-01 
  CC322       O     1  2.93996576986e-01  1.44938011577e-01 
  CC322      OB     1  2.93996576986e-01  1.44938011577e-01 
  CC322      OC     1  3.20723538531e-01  1.44938011577e-01 
  CC322   OC2D1     1  2.93996576986e-01  1.44938011577e-01 
  CC322   OC2D2     1  3.20723538531e-01  1.44938011577e-01 
  CC322   OC301     1  3.16269044940e-01  1.32309697301e-01 
  CC322   OC311     1  3.26514380198e-01  1.83381431383e-01 
  CC322  OC3C61     1  3.16269044940e-01  1.32309697301e-01 
  CC322     OH1     1  3.26959829558e-01  1.63176000000e-01 
  CC322       S     1  3.47450500075e-01  2.80671252536e-01 
  CC322      SM     1  3.45223253279e-01  2.57919081884e-01 
  CC322      SS     1  3.65268474438e-01  2.86840588481e-01 
 CC3261  CC3261     1  3.38541512893e-01  4.18400000000e-02 
 CC3261   CC331     1  3.38541512893e-01  4.18400000000e-02 
 CC3261      CD     1  3.47450500075e-01  1.10698234855e-01 
 CC3261     CP1     1  3.38541512893e-01  4.18400000000e-02 
 CC3261     CP2     1  3.38541512893e-01  4.18400000000e-02 
 CC3261     CP3     1  3.38541512893e-01  4.18400000000e-02 
 CC3261    CPH1     1  3.29632525712e-01  9.35570841786e-02 
 CC3261    CPH2     1  3.29632525712e-01  9.35570841786e-02 
 CC3261     CPT     1  3.34977918021e-01  1.31646486622e-01 
 CC3261      CS     1  3.65268474438e-01  1.38767581228e-01 
 CC3261     CT1     1  3.38541512893e-01  4.18400000000e-02 
 CC3261     CT2     1  3.38541512893e-01  4.18400000000e-02 
 CC3261    CT2A     1  3.38541512893e-01  4.18400000000e-02 
 CC3261     CT3     1  3.38541512893e-01  4.18400000000e-02 
 CC3261      CY     1  3.46559601357e-01  1.13045454929e-01 
 CC3261       N     1  3.34087019303e-01  4.18400000000e-03 
 CC3261     NC2     1  3.34087019303e-01  1.87114168357e-01 
 CC3261   NC2D1     1  3.07360057758e-01  1.87114168357e-01 
 CC3261     NH1     1  3.07360057758e-01  1.87114168357e-01 
 CC3261     NH2     1  3.34087019303e-01  1.87114168357e-01 
 CC3261     NH3     1  3.34087019303e-01  1.87114168357e-01 
 CC3261     NR1     1  3.34087019303e-01  1.87114168357e-01 
 CC3261     NR2     1  3.34087019303e-01  1.87114168357e-01 
 CC3261      NY     1  3.34087019303e-01  1.87114168357e-01 
 CC3261       O     1  2.93996576986e-01  1.44938011577e-01 
 CC3261      OB     1  2.93996576986e-01  1.44938011577e-01 
 CC3261      OC     1  3.20723538531e-01  1.44938011577e-01 
 CC3261   OC2D1     1  2.93996576986e-01  1.44938011577e-01 
 CC3261   OC2D2     1  3.20723538531e-01  1.44938011577e-01 
 CC3261   OC301     1  3.16269044940e-01  1.32309697301e-01 
 CC3261   OC311     1  3.26514380198e-01  1.83381431383e-01 
 CC3261  OC3C61     1  3.16269044940e-01  1.32309697301e-01 
 CC3261     OH1     1  3.26959829558e-01  1.63176000000e-01 
 CC3261       S     1  3.47450500075e-01  2.80671252536e-01 
 CC3261      SM     1  3.45223253279e-01  2.57919081884e-01 
 CC3261      SS     1  3.65268474438e-01  2.86840588481e-01 
  CC331   CC331     1  3.38541512893e-01  4.18400000000e-02 
  CC331      CD     1  3.47450500075e-01  1.10698234855e-01 
  CC331     CP1     1  3.38541512893e-01  4.18400000000e-02 
  CC331     CP2     1  3.38541512893e-01  4.18400000000e-02 
  CC331     CP3     1  3.38541512893e-01  4.18400000000e-02 
  CC331    CPH1     1  3.29632525712e-01  9.35570841786e-02 
  CC331    CPH2     1  3.29632525712e-01  9.35570841786e-02 
  CC331     CPT     1  3.34977918021e-01  1.31646486622e-01 
  CC331      CS     1  3.65268474438e-01  1.38767581228e-01 
  CC331     CT1     1  3.38541512893e-01  4.18400000000e-02 
  CC331     CT2     1  3.38541512893e-01  4.18400000000e-02 
  CC331    CT2A     1  3.38541512893e-01  4.18400000000e-02 
  CC331     CT3     1  3.38541512893e-01  4.18400000000e-02 
  CC331      CY     1  3.46559601357e-01  1.13045454929e-01 
  CC331       N     1  3.34087019303e-01  4.18400000000e-03 
  CC331     NC2     1  3.34087019303e-01  1.87114168357e-01 
  CC331   NC2D1     1  3.07360057758e-01  1.87114168357e-01 
  CC331     NH1     1  3.07360057758e-01  1.87114168357e-01 
  CC331     NH2     1  3.34087019303e-01  1.87114168357e-01 
  CC331     NH3     1  3.34087019303e-01  1.87114168357e-01 
  CC331     NR1     1  3.34087019303e-01  1.87114168357e-01 
  CC331     NR2     1  3.34087019303e-01  1.87114168357e-01 
  CC331      NY     1  3.34087019303e-01  1.87114168357e-01 
  CC331       O     1  2.93996576986e-01  1.44938011577e-01 
  CC331      OB     1  2.93996576986e-01  1.44938011577e-01 
  CC331      OC     1  3.20723538531e-01  1.44938011577e-01 
  CC331   OC2D1     1  2.93996576986e-01  1.44938011577e-01 
  CC331   OC2D2     1  3.20723538531e-01  1.44938011577e-01 
  CC331   OC301     1  3.16269044940e-01  1.32309697301e-01 
  CC331   OC311     1  3.26514380198e-01  1.83381431383e-01 
  CC331  OC3C61     1  3.16269044940e-01  1.32309697301e-01 
  CC331     OH1     1  3.26959829558e-01  1.63176000000e-01 
  CC331       S     1  3.47450500075e-01  2.80671252536e-01 
  CC331      SM     1  3.45223253279e-01  2.57919081884e-01 
  CC331      SS     1  3.65268474438e-01  2.86840588481e-01 
     CD     CP1     1  3.47450500075e-01  1.10698234855e-01 
     CD     CP2     1  3.47450500075e-01  1.10698234855e-01 
     CD     CP3     1  3.47450500075e-01  1.10698234855e-01 
     CD     CT1     1  3.47450500075e-01  1.10698234855e-01 
     CD     CT2     1  3.47450500075e-01  1.10698234855e-01 
     CD    CT2A     1  3.47450500075e-01  1.10698234855e-01 
     CD     CT3     1  3.47450500075e-01  1.10698234855e-01 
     CD       N     1  3.42996006484e-01  1.10698234855e-02 
     CD   NC2D1     1  3.16269044940e-01  4.95057556250e-01 
     CD     NH1     1  3.16269044940e-01  4.95057556250e-01 
     CD       O     1  3.02905564168e-01  3.83469934154e-01 
     CD      OB     1  3.02905564168e-01  3.83469934154e-01 
     CD   OC2D1     1  3.02905564168e-01  3.83469934154e-01 
    CP1     CP1     1  3.38541512893e-01  4.18400000000e-02 
    CP1     CP2     1  3.38541512893e-01  4.18400000000e-02 
    CP1     CP3     1  3.38541512893e-01  4.18400000000e-02 
    CP1    CPH1     1  3.29632525712e-01  9.35570841786e-02 
    CP1    CPH2     1  3.29632525712e-01  9.35570841786e-02 
    CP1     CPT     1  3.34977918021e-01  1.31646486622e-01 
    CP1      CS     1  3.65268474438e-01  1.38767581228e-01 
    CP1     CT1     1  3.38541512893e-01  4.18400000000e-02 
    CP1     CT2     1  3.38541512893e-01  4.18400000000e-02 
    CP1    CT2A     1  3.38541512893e-01  4.18400000000e-02 
    CP1     CT3     1  3.38541512893e-01  4.18400000000e-02 
    CP1      CY     1  3.46559601357e-01  1.13045454929e-01 
    CP1       N     1  3.34087019303e-01  4.18400000000e-03 
    CP1     NC2     1  3.34087019303e-01  1.87114168357e-01 
    CP1   NC2D1     1  3.07360057758e-01  1.87114168357e-01 
    CP1     NH1     1  3.07360057758e-01  1.87114168357e-01 
    CP1     NH2     1  3.34087019303e-01  1.87114168357e-01 
    CP1     NH3     1  3.34087019303e-01  1.87114168357e-01 
    CP1     NR1     1  3.34087019303e-01  1.87114168357e-01 
    CP1     NR2     1  3.34087019303e-01  1.87114168357e-01 
    CP1      NY     1  3.34087019303e-01  1.87114168357e-01 
    CP1       O     1  2.93996576986e-01  1.44938011577e-01 
    CP1      OB     1  2.93996576986e-01  1.44938011577e-01 
    CP1      OC     1  3.20723538531e-01  1.44938011577e-01 
    CP1   OC2D1     1  2.93996576986e-01  1.44938011577e-01 
    CP1   OC2D2     1  3.20723538531e-01  1.44938011577e-01 
    CP1   OC301     1  3.16269044940e-01  1.32309697301e-01 
    CP1   OC311     1  3.26514380198e-01  1.83381431383e-01 
    CP1  OC3C61     1  3.16269044940e-01  1.32309697301e-01 
    CP1     OH1     1  3.26959829558e-01  1.63176000000e-01 
    CP1       S     1  3.47450500075e-01  2.80671252536e-01 
    CP1      SM     1  3.45223253279e-01  2.57919081884e-01 
    CP1      SS     1  3.65268474438e-01  2.86840588481e-01 
    CP2     CP2     1  3.38541512893e-01  4.18400000000e-02 
    CP2     CP3     1  3.38541512893e-01  4.18400000000e-02 
    CP2    CPH1     1  3.29632525712e-01  9.35570841786e-02 
    CP2    CPH2     1  3.29632525712e-01  9.35570841786e-02 
    CP2     CPT     1  3.34977918021e-01  1.31646486622e-01 
    CP2      CS     1  3.65268474438e-01  1.38767581228e-01 
    CP2     CT1     1  3.38541512893e-01  4.18400000000e-02 
    CP2     CT2     1  3.38541512893e-01  4.18400000000e-02 
    CP2    CT2A     1  3.38541512893e-01  4.18400000000e-02 
    CP2     CT3     1  3.38541512893e-01  4.18400000000e-02 
    CP2      CY     1  3.46559601357e-01  1.13045454929e-01 
    CP2       N     1  3.34087019303e-01  4.18400000000e-03 
    CP2     NC2     1  3.34087019303e-01  1.87114168357e-01 
    CP2   NC2D1     1  3.07360057758e-01  1.87114168357e-01 
    CP2     NH1     1  3.07360057758e-01  1.87114168357e-01 
    CP2     NH2     1  3.34087019303e-01  1.87114168357e-01 
    CP2     NH3     1  3.34087019303e-01  1.87114168357e-01 
    CP2     NR1     1  3.34087019303e-01  1.87114168357e-01 
    CP2     NR2     1  3.34087019303e-01  1.87114168357e-01 
    CP2      NY     1  3.34087019303e-01  1.87114168357e-01 
    CP2       O     1  2.93996576986e-01  1.44938011577e-01 
    CP2      OB     1  2.93996576986e-01  1.44938011577e-01 
    CP2      OC     1  3.20723538531e-01  1.44938011577e-01 
    CP2   OC2D1     1  2.93996576986e-01  1.44938011577e-01 
    CP2   OC2D2     1  3.20723538531e-01  1.44938011577e-01 
    CP2   OC301     1  3.16269044940e-01  1.32309697301e-01 
    CP2   OC311     1  3.26514380198e-01  1.83381431383e-01 
    CP2  OC3C61     1  3.16269044940e-01  1.32309697301e-01 
    CP2     OH1     1  3.26959829558e-01  1.63176000000e-01 
    CP2       S     1  3.47450500075e-01  2.80671252536e-01 
    CP2      SM     1  3.45223253279e-01  2.57919081884e-01 
    CP2      SS     1  3.65268474438e-01  2.86840588481e-01 
    CP3     CP3     1  3.38541512893e-01  4.18400000000e-02 
    CP3    CPH1     1  3.29632525712e-01  9.35570841786e-02 
    CP3    CPH2     1  3.29632525712e-01  9.35570841786e-02 
    CP3     CPT     1  3.34977918021e-01  1.31646486622e-01 
    CP3      CS     1  3.65268474438e-01  1.38767581228e-01 
    CP3     CT1     1  3.38541512893e-01  4.18400000000e-02 
    CP3     CT2     1  3.38541512893e-01  4.18400000000e-02 
    CP3    CT2A     1  3.38541512893e-01  4.18400000000e-02 
    CP3     CT3     1  3.38541512893e-01  4.18400000000e-02 
    CP3      CY     1  3.46559601357e-01  1.13045454929e-01 
    CP3       N     1  3.34087019303e-01  4.18400000000e-03 
    CP3     NC2     1  3.34087019303e-01  1.87114168357e-01 
    CP3   NC2D1     1  3.07360057758e-01  1.87114168357e-01 
    CP3     NH1     1  3.07360057758e-01  1.87114168357e-01 
    CP3     NH2     1  3.34087019303e-01  1.87114168357e-01 
    CP3     NH3     1  3.34087019303e-01  1.87114168357e-01 
    CP3     NR1     1  3.34087019303e-01  1.87114168357e-01 
    CP3     NR2     1  3.34087019303e-01  1.87114168357e-01 
    CP3      NY     1  3.34087019303e-01  1.87114168357e-01 
    CP3       O     1  2.93996576986e-01  1.44938011577e-01 
    CP3      OB     1  2.93996576986e-01  1.44938011577e-01 
    CP3      OC     1  3.20723538531e-01  1.44938011577e-01 
    CP3   OC2D1     1  2.93996576986e-01  1.44938011577e-01 
    CP3   OC2D2     1  3.20723538531e-01  1.44938011577e-01 
    CP3   OC301     1  3.16269044940e-01  1.32309697301e-01 
    CP3   OC311     1  3.26514380198e-01  1.83381431383e-01 
    CP3  OC3C61     1  3.16269044940e-01  1.32309697301e-01 
    CP3     OH1     1  3.26959829558e-01  1.63176000000e-01 
    CP3       S     1  3.47450500075e-01  2.80671252536e-01 
    CP3      SM     1  3.45223253279e-01  2.57919081884e-01 
    CP3      SS     1  3.65268474438e-01  2.86840588481e-01 
   CPH1     CT1     1  3.29632525712e-01  9.35570841786e-02 
   CPH1     CT2     1  3.29632525712e-01  9.35570841786e-02 
   CPH1    CT2A     1  3.29632525712e-01  9.35570841786e-02 
   CPH1     CT3     1  3.29632525712e-01  9.35570841786e-02 
   CPH1       N     1  3.25178032121e-01  9.35570841786e-03 
   CPH1   NC2D1     1  2.98451070577e-01  4.18400000000e-01 
   CPH1     NH1     1  2.98451070577e-01  4.18400000000e-01 
   CPH1       O     1  2.85087589805e-01  3.24091246411e-01 
   CPH1      OB     1  2.85087589805e-01  3.24091246411e-01 
   CPH1   OC2D1     1  2.85087589805e-01  3.24091246411e-01 
   CPH2     CT1     1  3.29632525712e-01  9.35570841786e-02 
   CPH2     CT2     1  3.29632525712e-01  9.35570841786e-02 
   CPH2    CT2A     1  3.29632525712e-01  9.35570841786e-02 
   CPH2     CT3     1  3.29632525712e-01  9.35570841786e-02 
   CPH2       N     1  3.25178032121e-01  9.35570841786e-03 
   CPH2   NC2D1     1  2.98451070577e-01  4.18400000000e-01 
   CPH2     NH1     1  2.98451070577e-01  4.18400000000e-01 
   CPH2       O     1  2.85087589805e-01  3.24091246411e-01 
   CPH2      OB     1  2.85087589805e-01  3.24091246411e-01 
   CPH2   OC2D1     1  2.85087589805e-01  3.24091246411e-01 
    CPT     CT1     1  3.34977918021e-01  1.31646486622e-01 
    CPT     CT2     1  3.34977918021e-01  1.31646486622e-01 
    CPT    CT2A     1  3.34977918021e-01  1.31646486622e-01 
    CPT     CT3     1  3.34977918021e-01  1.31646486622e-01 
    CPT       N     1  3.30523424430e-01  1.31646486622e-02 
    CPT   NC2D1     1  3.03796462886e-01  5.88740986173e-01 
    CPT     NH1     1  3.03796462886e-01  5.88740986173e-01 
    CPT       O     1  2.90432982114e-01  4.56036806936e-01 
    CPT      OB     1  2.90432982114e-01  4.56036806936e-01 
    CPT   OC2D1     1  2.90432982114e-01  4.56036806936e-01 
     CS     CT1     1  3.65268474438e-01  1.38767581228e-01 
     CS     CT2     1  3.65268474438e-01  1.38767581228e-01 
     CS    CT2A     1  3.65268474438e-01  1.38767581228e-01 
     CS     CT3     1  3.65268474438e-01  1.38767581228e-01 
     CS       N     1  3.60813980847e-01  1.38767581228e-02 
     CS   NC2D1     1  3.34087019303e-01  6.20587489400e-01 
     CS     NH1     1  3.34087019303e-01  6.20587489400e-01 
     CS       O     1  3.20723538531e-01  4.80705002262e-01 
     CS      OB     1  3.20723538531e-01  4.80705002262e-01 
     CS   OC2D1     1  3.20723538531e-01  4.80705002262e-01 
    CT1     CT1     1  3.38541512893e-01  4.18400000000e-02 
    CT1     CT2     1  3.38541512893e-01  4.18400000000e-02 
    CT1    CT2A     1  3.38541512893e-01  4.18400000000e-02 
    CT1     CT3     1  3.38541512893e-01  4.18400000000e-02 
    CT1      CY     1  3.46559601357e-01  1.13045454929e-01 
    CT1       N     1  3.34087019303e-01  4.18400000000e-03 
    CT1     NC2     1  3.34087019303e-01  1.87114168357e-01 
    CT1   NC2D1     1  3.07360057758e-01  1.87114168357e-01 
    CT1     NH1     1  3.07360057758e-01  1.87114168357e-01 
    CT1     NH2     1  3.34087019303e-01  1.87114168357e-01 
    CT1     NH3     1  3.34087019303e-01  1.87114168357e-01 
    CT1     NR1     1  3.34087019303e-01  1.87114168357e-01 
    CT1     NR2     1  3.34087019303e-01  1.87114168357e-01 
    CT1      NY     1  3.34087019303e-01  1.87114168357e-01 
    CT1       O     1  2.93996576986e-01  1.44938011577e-01 
    CT1      OB     1  2.93996576986e-01  1.44938011577e-01 
    CT1      OC     1  3.20723538531e-01  1.44938011577e-01 
    CT1   OC2D1     1  2.93996576986e-01  1.44938011577e-01 
    CT1   OC2D2     1  3.20723538531e-01  1.44938011577e-01 
    CT1   OC301     1  3.16269044940e-01  1.32309697301e-01 
    CT1   OC311     1  3.26514380198e-01  1.83381431383e-01 
    CT1  OC3C61     1  3.16269044940e-01  1.32309697301e-01 
    CT1     OH1     1  3.26959829558e-01  1.63176000000e-01 
    CT1       S     1  3.47450500075e-01  2.80671252536e-01 
    CT1      SM     1  3.45223253279e-01  2.57919081884e-01 
    CT1      SS     1  3.65268474438e-01  2.86840588481e-01 
    CT2     CT2     1  3.38541512893e-01  4.18400000000e-02 
    CT2    CT2A     1  3.38541512893e-01  4.18400000000e-02 
    CT2     CT3     1  3.38541512893e-01  4.18400000000e-02 
    CT2      CY     1  3.46559601357e-01  1.13045454929e-01 
    CT2       N     1  3.34087019303e-01  4.18400000000e-03 
    CT2     NC2     1  3.34087019303e-01  1.87114168357e-01 
    CT2   NC2D1     1  3.07360057758e-01  1.87114168357e-01 
    CT2     NH1     1  3.07360057758e-01  1.87114168357e-01 
    CT2     NH2     1  3.34087019303e-01  1.87114168357e-01 
    CT2     NH3     1  3.34087019303e-01  1.87114168357e-01 
    CT2     NR1     1  3.34087019303e-01  1.87114168357e-01 
    CT2     NR2     1  3.34087019303e-01  1.87114168357e-01 
    CT2      NY     1  3.34087019303e-01  1.87114168357e-01 
    CT2       O     1  2.93996576986e-01  1.44938011577e-01 
    CT2      OB     1  2.93996576986e-01  1.44938011577e-01 
    CT2      OC     1  3.20723538531e-01  1.44938011577e-01 
    CT2   OC2D1     1  2.93996576986e-01  1.44938011577e-01 
    CT2   OC2D2     1  3.20723538531e-01  1.44938011577e-01 
    CT2   OC301     1  3.16269044940e-01  1.32309697301e-01 
    CT2   OC311     1  3.26514380198e-01  1.83381431383e-01 
    CT2  OC3C61     1  3.16269044940e-01  1.32309697301e-01 
    CT2     OH1     1  3.26959829558e-01  1.63176000000e-01 
    CT2       S     1  3.47450500075e-01  2.80671252536e-01 
    CT2      SM     1  3.45223253279e-01  2.57919081884e-01 
    CT2      SS     1  3.65268474438e-01  2.86840588481e-01 
   CT2A    CT2A     1  3.38541512893e-01  4.18400000000e-02 
   CT2A     CT3     1  3.38541512893e-01  4.18400000000e-02 
   CT2A      CY     1  3.46559601357e-01  1.13045454929e-01 
   CT2A       N     1  3.34087019303e-01  4.18400000000e-03 
   CT2A     NC2     1  3.34087019303e-01  1.87114168357e-01 
   CT2A   NC2D1     1  3.07360057758e-01  1.87114168357e-01 
   CT2A     NH1     1  3.07360057758e-01  1.87114168357e-01 
   CT2A     NH2     1  3.34087019303e-01  1.87114168357e-01 
   CT2A     NH3     1  3.34087019303e-01  1.87114168357e-01 
   CT2A     NR1     1  3.34087019303e-01  1.87114168357e-01 
   CT2A     NR2     1  3.34087019303e-01  1.87114168357e-01 
   CT2A      NY     1  3.34087019303e-01  1.87114168357e-01 
   CT2A       O     1  2.93996576986e-01  1.44938011577e-01 
   CT2A      OB     1  2.93996576986e-01  1.44938011577e-01 
   CT2A      OC     1  3.20723538531e-01  1.44938011577e-01 
   CT2A   OC2D1     1  2.93996576986e-01  1.44938011577e-01 
   CT2A   OC2D2     1  3.20723538531e-01  1.44938011577e-01 
   CT2A   OC301     1  3.16269044940e-01  1.32309697301e-01 
   CT2A   OC311     1  3.26514380198e-01  1.83381431383e-01 
   CT2A  OC3C61     1  3.16269044940e-01  1.32309697301e-01 
   CT2A     OH1     1  3.26959829558e-01  1.63176000000e-01 
   CT2A       S     1  3.47450500075e-01  2.80671252536e-01 
   CT2A      SM     1  3.45223253279e-01  2.57919081884e-01 
   CT2A      SS     1  3.65268474438e-01  2.86840588481e-01 
    CT3     CT3     1  3.38541512893e-01  4.18400000000e-02 
    CT3      CY     1  3.46559601357e-01  1.13045454929e-01 
    CT3       N     1  3.34087019303e-01  4.18400000000e-03 
    CT3     NC2     1  3.34087019303e-01  1.87114168357e-01 
    CT3   NC2D1     1  3.07360057758e-01  1.87114168357e-01 
    CT3     NH1     1  3.07360057758e-01  1.87114168357e-01 
    CT3     NH2     1  3.34087019303e-01  1.87114168357e-01 
    CT3     NH3     1  3.34087019303e-01  1.87114168357e-01 
    CT3     NR1     1  3.34087019303e-01  1.87114168357e-01 
    CT3     NR2     1  3.34087019303e-01  1.87114168357e-01 
    CT3      NY     1  3.34087019303e-01  1.87114168357e-01 
    CT3       O     1  2.93996576986e-01  1.44938011577e-01 
    CT3      OB     1  2.93996576986e-01  1.44938011577e-01 
    CT3      OC     1  3.20723538531e-01  1.44938011577e-01 
    CT3   OC2D1     1  2.93996576986e-01  1.44938011577e-01 
    CT3   OC2D2     1  3.20723538531e-01  1.44938011577e-01 
    CT3   OC301     1  3.16269044940e-01  1.32309697301e-01 
    CT3   OC311     1  3.26514380198e-01  1.83381431383e-01 
    CT3  OC3C61     1  3.16269044940e-01  1.32309697301e-01 
    CT3     OH1     1  3.26959829558e-01  1.63176000000e-01 
    CT3       S     1  3.47450500075e-01  2.80671252536e-01 
    CT3      SM     1  3.45223253279e-01  2.57919081884e-01 
    CT3      SS     1  3.65268474438e-01  2.86840588481e-01 
     CY       N     1  3.42105107766e-01  1.13045454929e-02 
     CY   NC2D1     1  3.15378146222e-01  5.05554643535e-01 
     CY     NH1     1  3.15378146222e-01  5.05554643535e-01 
     CY       O     1  3.02014665450e-01  3.91600943002e-01 
     CY      OB     1  3.02014665450e-01  3.91600943002e-01 
     CY   OC2D1     1  3.02014665450e-01  3.91600943002e-01 
      N       N     1  3.29632525712e-01  4.18400000000e-04 
      N     NC2     1  3.29632525712e-01  1.87114168357e-02 
      N   NC2D1     1  3.02905564168e-01  1.87114168357e-02 
      N     NH1     1  3.02905564168e-01  1.87114168357e-02 
      N     NH2     1  3.29632525712e-01  1.87114168357e-02 
      N     NH3     1  3.29632525712e-01  1.87114168357e-02 
      N     NR1     1  3.29632525712e-01  1.87114168357e-02 
      N     NR2     1  3.29632525712e-01  1.87114168357e-02 
      N      NY     1  3.29632525712e-01  1.87114168357e-02 
      N       O     1  2.89542083396e-01  1.44938011577e-02 
      N      OB     1  2.89542083396e-01  1.44938011577e-02 
      N      OC     1  3.16269044940e-01  1.44938011577e-02 
      N   OC2D1     1  2.89542083396e-01  1.44938011577e-02 
      N   OC2D2     1  3.16269044940e-01  1.44938011577e-02 
      N   OC301     1  3.11814551349e-01  1.32309697301e-02 
      N   OC311     1  3.22059886608e-01  1.83381431383e-02 
      N  OC3C61     1  3.11814551349e-01  1.32309697301e-02 
      N     OH1     1  3.22505335967e-01  1.63176000000e-02 
      N       S     1  3.42996006484e-01  2.80671252536e-02 
      N      SM     1  3.40768759689e-01  2.57919081884e-02 
      N      SS     1  3.60813980847e-01  2.86840588481e-02 
    NC2   NC2D1     1  3.02905564168e-01  8.36800000000e-01 
    NC2     NH1     1  3.02905564168e-01  8.36800000000e-01 
    NC2       O     1  2.89542083396e-01  6.48182492821e-01 
    NC2      OB     1  2.89542083396e-01  6.48182492821e-01 
    NC2   OC2D1     1  2.89542083396e-01  6.48182492821e-01 
  NC2D1   NC2D1     1  2.76178602624e-01  8.36800000000e-01 
  NC2D1     NH1     1  2.76178602624e-01  8.36800000000e-01 
  NC2D1     NH2     1  3.02905564168e-01  8.36800000000e-01 
  NC2D1     NH3     1  3.02905564168e-01  8.36800000000e-01 
  NC2D1     NR1     1  3.02905564168e-01  8.36800000000e-01 
  NC2D1     NR2     1  3.02905564168e-01  8.36800000000e-01 
  NC2D1      NY     1  3.02905564168e-01  8.36800000000e-01 
  NC2D1       O     1  2.62815121851e-01  6.48182492821e-01 
  NC2D1      OB     1  2.62815121851e-01  6.48182492821e-01 
  NC2D1      OC     1  2.89542083396e-01  6.48182492821e-01 
  NC2D1   OC2D1     1  2.62815121851e-01  6.48182492821e-01 
  NC2D1   OC2D2     1  2.89542083396e-01  6.48182492821e-01 
  NC2D1   OC301     1  2.85087589805e-01  5.91706954497e-01 
  NC2D1   OC311     1  2.95332925064e-01  8.20106692766e-01 
  NC2D1  OC3C61     1  2.85087589805e-01  5.91706954497e-01 
  NC2D1     OH1     1  2.95778374423e-01  7.29745256593e-01 
  NC2D1       S     1  3.16269044940e-01  1.25520000000e+00 
  NC2D1      SM     1  3.14041798144e-01  1.15344919957e+00 
  NC2D1      SS     1  3.34087019303e-01  1.28279010910e+00 
    NH1     NH1     1  2.76178602624e-01  8.36800000000e-01 
    NH1     NH2     1  3.02905564168e-01  8.36800000000e-01 
    NH1     NH3     1  3.02905564168e-01  8.36800000000e-01 
    NH1     NR1     1  3.02905564168e-01  8.36800000000e-01 
    NH1     NR2     1  3.02905564168e-01  8.36800000000e-01 
    NH1      NY     1  3.02905564168e-01  8.36800000000e-01 
    NH1       O     1  2.62815121851e-01  6.48182492821e-01 
    NH1      OB     1  2.62815121851e-01  6.48182492821e-01 
    NH1      OC     1  2.89542083396e-01  6.48182492821e-01 
    NH1   OC2D1     1  2.62815121851e-01  6.48182492821e-01 
    NH1   OC2D2     1  2.89542083396e-01  6.48182492821e-01 
    NH1   OC301     1  2.85087589805e-01  5.91706954497e-01 
    NH1   OC311     1  2.95332925064e-01  8.20106692766e-01 
    NH1  OC3C61     1  2.85087589805e-01  5.91706954497e-01 
    NH1     OH1     1  2.95778374423e-01  7.29745256593e-01 
    NH1       S     1  3.16269044940e-01  1.25520000000e+00 
    NH1      SM     1  3.14041798144e-01  1.15344919957e+00 
    NH1      SS     1  3.34087019303e-01  1.28279010910e+00 
    NH2       O     1  2.89542083396e-01  6.48182492821e-01 
    NH2      OB     1  2.89542083396e-01  6.48182492821e-01 
    NH2   OC2D1     1  2.89542083396e-01  6.48182492821e-01 
    NH3       O     1  2.89542083396e-01  6.48182492821e-01 
    NH3      OB     1  2.89542083396e-01  6.48182492821e-01 
    NH3   OC2D1     1  2.89542083396e-01  6.48182492821e-01 
    NR1       O     1  2.89542083396e-01  6.48182492821e-01 
    NR1      OB     1  2.89542083396e-01  6.48182492821e-01 
    NR1   OC2D1     1  2.89542083396e-01  6.48182492821e-01 
    NR2       O     1  2.89542083396e-01  6.48182492821e-01 
    NR2      OB     1  2.89542083396e-01  6.48182492821e-01 
    NR2   OC2D1     1  2.89542083396e-01  6.48182492821e-01 
     NY       O     1  2.89542083396e-01  6.48182492821e-01 
     NY      OB     1  2.89542083396e-01  6.48182492821e-01 
     NY   OC2D1     1  2.89542083396e-01  6.48182492821e-01 
      O       O     1  2.49451641079e-01  5.02080000000e-01 
      O      OB     1  2.49451641079e-01  5.02080000000e-01 
      O      OC     1  2.76178602624e-01  5.02080000000e-01 
      O   OC2D1     1  2.49451641079e-01  5.02080000000e-01 
      O   OC2D2     1  2.76178602624e-01  5.02080000000e-01 
      O   OC301     1  2.71724109033e-01  4.58334236120e-01 
      O   OC311     1  2.81969444291e-01  6.35251912639e-01 
      O  OC3C61     1  2.71724109033e-01  4.58334236120e-01 
      O     OH1     1  2.82414893650e-01  5.65258245152e-01 
      O       S     1  3.02905564168e-01  9.72273739232e-01 
      O      SM     1  3.00678317372e-01  8.93457908130e-01 
      O      SS     1  3.20723538531e-01  9.93644945843e-01 
     OB      OB     1  2.49451641079e-01  5.02080000000e-01 
     OB      OC     1  2.76178602624e-01  5.02080000000e-01 
     OB   OC2D1     1  2.49451641079e-01  5.02080000000e-01 
     OB   OC2D2     1  2.76178602624e-01  5.02080000000e-01 
     OB   OC301     1  2.71724109033e-01  4.58334236120e-01 
     OB   OC311     1  2.81969444291e-01  6.35251912639e-01 
     OB  OC3C61     1  2.71724109033e-01  4.58334236120e-01 
     OB     OH1     1  2.82414893650e-01  5.65258245152e-01 
     OB       S     1  3.02905564168e-01  9.72273739232e-01 
     OB      SM     1  3.00678317372e-01  8.93457908130e-01 
     OB      SS     1  3.20723538531e-01  9.93644945843e-01 
     OC   OC2D1     1  2.76178602624e-01  5.02080000000e-01 
  OC2D1   OC2D1     1  2.49451641079e-01  5.02080000000e-01 
  OC2D1   OC2D2     1  2.76178602624e-01  5.02080000000e-01 
  OC2D1   OC301     1  2.71724109033e-01  4.58334236120e-01 
  OC2D1   OC311     1  2.81969444291e-01  6.35251912639e-01 
  OC2D1  OC3C61     1  2.71724109033e-01  4.58334236120e-01 
  OC2D1     OH1     1  2.82414893650e-01  5.65258245152e-01 
  OC2D1       S     1  3.02905564168e-01  9.72273739232e-01 
  OC2D1      SM     1  3.00678317372e-01  8.93457908130e-01 
  OC2D1      SS     1  3.20723538531e-01  9.93644945843e-01 

[ angletypes ]
; i	j	k	func	th0	Kth	s0	Kub
     CA      CA      CA     5  1.2000000e+02  3.3472000e+02  2.4162000e-01  2.9288000e+04
    CAI      CA      CA     5  1.2000000e+02  3.3472000e+02  2.4162000e-01  2.9288000e+04
  CC2O1   CC331    HCA3     5  1.0950000e+02  2.7614400e+02  2.1630000e-01  2.5104000e+04
  CC2O2  CC3062  CC3261     5  1.1200000e+02  4.3513600e+02  0.0000000e+00  0.0000000e+00
  CC2O2  CC3062   OC301     5  1.0300000e+02  3.7656000e+02  0.0000000e+00  0.0000000e+00
  CC2O2  CC3062  OC3C61     5  1.0300000e+02  3.7656000e+02  0.0000000e+00  0.0000000e+00
 CC3062   CC2O2   OC2D2     5  1.1400000e+02  3.3472000e+02  2.3880000e-01  4.1840000e+04
 CC3062  CC3261  CC3161     5  1.1350000e+02  4.8827280e+02  2.5610000e-01  9.3386880e+03
 CC3062  CC3261    HCA2     5  1.1010000e+02  2.7974224e+02  2.1790000e-01  1.8853104e+04
  CC312   CC312   CC322     5  1.1100000e+02  3.7656000e+02  0.0000000e+00  0.0000000e+00
  CC312   CC312    HCA1     5  1.1010000e+02  2.8869600e+02  2.1790000e-01  1.8853104e+04
  CC312   CC312   OC311     5  1.0800000e+02  6.3345760e+02  0.0000000e+00  0.0000000e+00
  CC312  CC3163    HCA1     5  1.1010000e+02  2.8869600e+02  2.1790000e-01  1.8853104e+04
  CC312  CC3163  OC3C61     5  1.0900000e+02  3.7656000e+02  0.0000000e+00  0.0000000e+00
  CC312   CC322    HCA2     5  1.1010000e+02  2.7974224e+02  2.1790000e-01  1.8853104e+04
  CC312   CC322   OC311     5  1.0600000e+02  4.1840000e+02  0.0000000e+00  0.0000000e+00
 CC3161  CC3161  CC3161     5  1.1100000e+02  4.4643280e+02  2.5610000e-01  6.6944000e+03
 CC3161  CC3161  CC3163     5  1.1100000e+02  4.4643280e+02  2.5610000e-01  6.6944000e+03
 CC3161  CC3161    HCA1     5  1.1010000e+02  2.8869600e+02  2.1790000e-01  1.8853104e+04
 CC3161  CC3161   NC2D1     5  1.1350000e+02  5.8576000e+02  0.0000000e+00  0.0000000e+00
 CC3161  CC3161   OC311     5  1.1010000e+02  6.3345760e+02  0.0000000e+00  0.0000000e+00
 CC3161  CC3162    HCA1     5  1.1010000e+02  2.8869600e+02  2.1790000e-01  1.8853104e+04
 CC3161  CC3162  OC3C61     5  1.0600000e+02  3.7656000e+02  0.0000000e+00  0.0000000e+00
 CC3161  CC3163   CC312     5  1.1350000e+02  4.8827280e+02  2.5610000e-01  9.3386880e+03
 CC3161  CC3163   CC321     5  1.1350000e+02  4.8827280e+02  2.5610000e-01  9.3386880e+03
 CC3161  CC3163   CC331     5  1.1350000e+02  4.8827280e+02  2.5610000e-01  9.3386880e+03
 CC3161  CC3163    HCA1     5  1.1010000e+02  2.8869600e+02  2.1790000e-01  1.8853104e+04
 CC3161  CC3163  OC3C61     5  1.1000000e+02  3.7656000e+02  0.0000000e+00  0.0000000e+00
 CC3161  CC3261    HCA2     5  1.1010000e+02  2.7974224e+02  2.1790000e-01  1.8853104e+04
 CC3161   NC2D1   CC2O1     5  1.2000000e+02  4.1840000e+02  0.0000000e+00  0.0000000e+00
 CC3161   NC2D1    HCP1     5  1.1700000e+02  2.9288000e+02  0.0000000e+00  0.0000000e+00
 CC3161   OC301  CC3062     5  1.0920000e+02  4.1840000e+02  0.0000000e+00  0.0000000e+00
 CC3161   OC301  CC3162     5  1.0920000e+02  4.1840000e+02  0.0000000e+00  0.0000000e+00
 CC3161   OC311    HCP1     5  1.0900000e+02  4.1840000e+02  0.0000000e+00  0.0000000e+00
 CC3162  CC3161  CC3161     5  1.1100000e+02  4.4643280e+02  2.5610000e-01  6.6944000e+03
 CC3162  CC3161    HCA1     5  1.1010000e+02  2.8869600e+02  2.1790000e-01  1.8853104e+04
 CC3162  CC3161   NC2D1     5  1.1350000e+02  5.8576000e+02  0.0000000e+00  0.0000000e+00
 CC3162  CC3161   OC311     5  1.1010000e+02  6.3345760e+02  0.0000000e+00  0.0000000e+00
 CC3162   NC2D1   CC2O1     5  1.2000000e+02  4.1840000e+02  0.0000000e+00  0.0000000e+00
 CC3162   NC2D1    HCP1     5  1.1700000e+02  2.9288000e+02  0.0000000e+00  0.0000000e+00
 CC3162   OC301   CC321     5  1.0970000e+02  7.9496000e+02  0.0000000e+00  0.0000000e+00
 CC3163   CC312   CC312     5  1.1100000e+02  4.4643280e+02  2.5610000e-01  6.6944000e+03
 CC3163   CC312    HCA1     5  1.1010000e+02  2.8869600e+02  2.1790000e-01  1.8853104e+04
 CC3163   CC312   OC311     5  1.1010000e+02  6.3345760e+02  0.0000000e+00  0.0000000e+00
 CC3163  CC3161    HCA1     5  1.1010000e+02  2.8869600e+02  2.1790000e-01  1.8853104e+04
 CC3163  CC3161   NC2D1     5  1.1350000e+02  5.8576000e+02  0.0000000e+00  0.0000000e+00
 CC3163  CC3161   OC311     5  1.1010000e+02  6.3345760e+02  0.0000000e+00  0.0000000e+00
 CC3163   CC321    HCA2     5  1.1010000e+02  2.7974224e+02  2.1790000e-01  1.8853104e+04
 CC3163   CC321   OC311     5  1.1010000e+02  6.3345760e+02  0.0000000e+00  0.0000000e+00
 CC3163   CC331    HCA3     5  1.1010000e+02  2.7974224e+02  2.1790000e-01  1.8853104e+04
 CC3163  OC3C61  CC3062     5  1.0970000e+02  7.9496000e+02  0.0000000e+00  0.0000000e+00
 CC3163  OC3C61  CC3162     5  1.0970000e+02  7.9496000e+02  0.0000000e+00  0.0000000e+00
  CC321   CC2O1   NC2D1     5  1.1650000e+02  4.1840000e+02  2.4500000e-01  4.1840000e+04
  CC321   CC2O1   OC2D1     5  1.2100000e+02  1.2552000e+02  2.4400000e-01  4.1840000e+04
  CC321  CC3163    HCA1     5  1.1010000e+02  2.8869600e+02  2.1790000e-01  1.8853104e+04
  CC321  CC3163  OC3C61     5  1.0900000e+02  3.7656000e+02  0.0000000e+00  0.0000000e+00
  CC321     CT1       C     5  1.0800000e+02  4.3513600e+02  0.0000000e+00  0.0000000e+00
  CC321   OC311    HCP1     5  1.0900000e+02  4.1840000e+02  0.0000000e+00  0.0000000e+00
  CC322   CC312    HCA1     5  1.1010000e+02  2.8869600e+02  2.1790000e-01  1.8853104e+04
  CC322   CC312   OC311     5  1.0800000e+02  6.3345760e+02  0.0000000e+00  0.0000000e+00
 CC3261  CC3161  CC3161     5  1.1100000e+02  4.4643280e+02  2.5610000e-01  6.6944000e+03
 CC3261  CC3161    HCA1     5  1.1010000e+02  2.8869600e+02  2.1790000e-01  1.8853104e+04
 CC3261  CC3161   OC311     5  1.1010000e+02  6.3345760e+02  0.0000000e+00  0.0000000e+00
  CC331  CC3163    HCA1     5  1.1010000e+02  2.8869600e+02  2.1790000e-01  1.8853104e+04
  CC331  CC3163  OC3C61     5  1.1150000e+02  3.7656000e+02  0.0000000e+00  0.0000000e+00
    CP1       N       C     5  1.1700000e+02  5.0208000e+02  0.0000000e+00  0.0000000e+00
    CP2     CP1       C     5  1.1230000e+02  4.3513600e+02  0.0000000e+00  0.0000000e+00
    CP2     CP2     CP1     5  1.0850000e+02  5.8576000e+02  0.0000000e+00  0.0000000e+00
    CP3     CP2     CP2     5  1.0850000e+02  5.8576000e+02  0.0000000e+00  0.0000000e+00
    CP3       N       C     5  1.1700000e+02  5.0208000e+02  0.0000000e+00  0.0000000e+00
    CP3       N     CP1     5  1.1420000e+02  8.3680000e+02  0.0000000e+00  0.0000000e+00
   CPH2     NR1    CPH1     5  1.0750000e+02  1.0878400e+03  0.0000000e+00  0.0000000e+00
   CPH2     NR2    CPH1     5  1.0400000e+02  1.0878400e+03  0.0000000e+00  0.0000000e+00
    CPT     CAI      CA     5  1.1320000e+02  4.1840000e+02  0.0000000e+00  0.0000000e+00
    CPT     CPT     CAI     5  1.1000000e+02  4.1840000e+02  0.0000000e+00  0.0000000e+00
    CPT      CY      CA     5  1.0640000e+02  7.1128000e+02  2.2610000e-01  2.0920000e+04
    CPT      NY      CA     5  1.1200000e+02  7.1128000e+02  0.0000000e+00  0.0000000e+00
     CS     CT1       C     5  1.0800000e+02  4.3513600e+02  0.0000000e+00  0.0000000e+00
    CT1   CC321   CC2O1     5  1.0800000e+02  4.3513600e+02  0.0000000e+00  0.0000000e+00
    CT1   CC321    HCA2     5  1.1010000e+02  2.7974224e+02  2.1790000e-01  1.8853104e+04
    CT1     CT1       C     5  1.0800000e+02  4.3513600e+02  0.0000000e+00  0.0000000e+00
    CT1     CT1      CC     5  1.0800000e+02  4.3513600e+02  0.0000000e+00  0.0000000e+00
    CT1     CT1   OC301     5  1.0700000e+02  3.7656000e+02  0.0000000e+00  0.0000000e+00
    CT1     CT2      CA     5  1.0750000e+02  4.3346240e+02  0.0000000e+00  0.0000000e+00
    CT1     CT2      CC     5  1.0800000e+02  4.3513600e+02  0.0000000e+00  0.0000000e+00
    CT1     CT2      CD     5  1.0800000e+02  4.3513600e+02  0.0000000e+00  0.0000000e+00
    CT1     CT2    CPH1     5  1.1300000e+02  4.8827280e+02  0.0000000e+00  0.0000000e+00
    CT1     CT2     CT1     5  1.1350000e+02  4.8827280e+02  2.5610000e-01  9.3386880e+03
    CT1    CT2A      CC     5  1.0800000e+02  4.3513600e+02  0.0000000e+00  0.0000000e+00
    CT1    CT2A     CT2     5  1.1350000e+02  4.8827280e+02  2.5610000e-01  9.3386880e+03
    CT1    CT2A     HA2     5  1.1010000e+02  2.2175200e+02  2.1790000e-01  1.8853104e+04
    CT1     NH1       C     5  1.2000000e+02  4.1840000e+02  0.0000000e+00  0.0000000e+00
    CT1   OC301  CC3162     5  1.1070000e+02  7.9496000e+02  0.0000000e+00  0.0000000e+00
    CT2      CA      CA     5  1.2230000e+02  3.8325440e+02  0.0000000e+00  0.0000000e+00
    CT2    CPH1    CPH1     5  1.3000000e+02  3.8325440e+02  0.0000000e+00  0.0000000e+00
    CT2     CT1       C     5  1.0800000e+02  4.3513600e+02  0.0000000e+00  0.0000000e+00
    CT2     CT1     CT1     5  1.1100000e+02  4.4643280e+02  2.5610000e-01  6.6944000e+03
    CT2     CT2      CC     5  1.0800000e+02  4.3513600e+02  0.0000000e+00  0.0000000e+00
    CT2     CT2     CT1     5  1.1350000e+02  4.8827280e+02  2.5610000e-01  9.3386880e+03
    CT2     CT2     CT2     5  1.1360000e+02  4.8827280e+02  2.5610000e-01  9.3386880e+03
    CT2      CY      CA     5  1.2700000e+02  2.5104000e+02  0.0000000e+00  0.0000000e+00
    CT2      CY     CPT     5  1.2670000e+02  2.5104000e+02  0.0000000e+00  0.0000000e+00
    CT2     NC2       C     5  1.2000000e+02  5.2132640e+02  0.0000000e+00  0.0000000e+00
    CT2     NH1       C     5  1.2000000e+02  4.1840000e+02  0.0000000e+00  0.0000000e+00
   CT2A     CT1       C     5  1.0800000e+02  4.3513600e+02  0.0000000e+00  0.0000000e+00
   CT2A     CT2      CC     5  1.0800000e+02  4.3513600e+02  0.0000000e+00  0.0000000e+00
   CT2A     CT2     HA2     5  1.1010000e+02  2.2175200e+02  2.1790000e-01  1.8853104e+04
    CT3     CT1       C     5  1.0800000e+02  4.3513600e+02  0.0000000e+00  0.0000000e+00
    CT3     CT1     CT1     5  1.0850000e+02  4.4643280e+02  2.5610000e-01  6.6944000e+03
    CT3     CT1     CT2     5  1.1400000e+02  4.4643280e+02  2.5610000e-01  6.6944000e+03
    CT3     CT1     CT3     5  1.1400000e+02  4.4643280e+02  2.5610000e-01  6.6944000e+03
    CT3     CT1   OC301     5  1.1000000e+02  3.7656000e+02  0.0000000e+00  0.0000000e+00
    CT3     CT2     CT1     5  1.1350000e+02  4.8827280e+02  2.5610000e-01  9.3386880e+03
    CT3       S     CT2     5  9.5000000e+01  2.8451200e+02  0.0000000e+00  0.0000000e+00
     CY     CPT     CAI     5  1.3350000e+02  1.0878400e+03  0.0000000e+00  0.0000000e+00
     CY     CPT     CPT     5  1.0800000e+02  7.1128000e+02  0.0000000e+00  0.0000000e+00
     CY     CT2     CT1     5  1.1400000e+02  4.8827280e+02  0.0000000e+00  0.0000000e+00
      H     NH1       C     5  1.2300000e+02  2.8451200e+02  0.0000000e+00  0.0000000e+00
      H     NH1     CT1     5  1.1700000e+02  2.9288000e+02  0.0000000e+00  0.0000000e+00
      H     NH1     CT2     5  1.1700000e+02  2.9288000e+02  0.0000000e+00  0.0000000e+00
      H     NH2      CC     5  1.2000000e+02  4.1840000e+02  0.0000000e+00  0.0000000e+00
      H     NH2       H     5  1.2000000e+02  1.9246400e+02  0.0000000e+00  0.0000000e+00
      H     NR1    CPH1     5  1.2550000e+02  2.5104000e+02  2.1500000e-01  1.6736000e+04
      H     NR1    CPH2     5  1.2700000e+02  2.5104000e+02  2.1400000e-01  1.6736000e+04
      H      NY      CA     5  1.2600000e+02  2.3430400e+02  0.0000000e+00  0.0000000e+00
      H      NY     CPT     5  1.2600000e+02  2.3430400e+02  0.0000000e+00  0.0000000e+00
      H     OH1      CA     5  1.0800000e+02  5.4392000e+02  0.0000000e+00  0.0000000e+00
      H     OH1      CD     5  1.1500000e+02  4.6024000e+02  0.0000000e+00  0.0000000e+00
      H     OH1     CT1     5  1.0600000e+02  4.8116000e+02  0.0000000e+00  0.0000000e+00
      H     OH1     CT2     5  1.0600000e+02  4.8116000e+02  0.0000000e+00  0.0000000e+00
    HA1     CT1     CT1     5  1.1010000e+02  2.8869600e+02  2.1790000e-01  1.8853104e+04
    HA1     CT1     CT2     5  1.1010000e+02  2.8869600e+02  2.1790000e-01  1.8853104e+04
    HA1     CT1     CT3     5  1.1010000e+02  2.8869600e+02  2.1790000e-01  1.8853104e+04
    HA1     CT1   OC301     5  1.0950000e+02  5.0208000e+02  0.0000000e+00  0.0000000e+00
    HA2     CP2     CP1     5  1.1010000e+02  2.7974224e+02  2.1790000e-01  1.8853104e+04
    HA2     CP2     CP2     5  1.1010000e+02  2.2175200e+02  2.1790000e-01  1.8853104e+04
    HA2     CP2     CP3     5  1.1010000e+02  2.2175200e+02  2.1790000e-01  1.8853104e+04
    HA2     CP2     HA2     5  1.0900000e+02  2.9706400e+02  1.8020000e-01  4.5187200e+03
    HA2     CP3     CP2     5  1.1010000e+02  2.2175200e+02  2.1790000e-01  1.8853104e+04
    HA2     CP3     HA2     5  1.0900000e+02  2.9706400e+02  1.8020000e-01  4.5187200e+03
    HA2      CS     CT1     5  1.1010000e+02  2.8953280e+02  2.1790000e-01  1.8853104e+04
    HA2      CS     HA2     5  1.0840000e+02  2.9706400e+02  1.7750000e-01  1.1715200e+04
    HA2     CT2      CA     5  1.0750000e+02  4.1254240e+02  0.0000000e+00  0.0000000e+00
    HA2     CT2      CC     5  1.0950000e+02  2.7614400e+02  2.1630000e-01  2.5104000e+04
    HA2     CT2      CD     5  1.0950000e+02  2.7614400e+02  2.1630000e-01  2.5104000e+04
    HA2     CT2    CPH1     5  1.0950000e+02  2.7974224e+02  0.0000000e+00  0.0000000e+00
    HA2     CT2     CT1     5  1.1010000e+02  2.2175200e+02  2.1790000e-01  1.8853104e+04
    HA2     CT2     CT2     5  1.1010000e+02  2.2175200e+02  2.1790000e-01  1.8853104e+04
    HA2     CT2     CT3     5  1.1010000e+02  2.8953280e+02  2.1790000e-01  1.8853104e+04
    HA2     CT2      CY     5  1.0950000e+02  4.6024000e+02  0.0000000e+00  0.0000000e+00
    HA2     CT2     HA2     5  1.0900000e+02  2.9706400e+02  1.8020000e-01  4.5187200e+03
    HA2    CT2A      CC     5  1.0950000e+02  2.7614400e+02  2.1630000e-01  2.5104000e+04
    HA2    CT2A     CT2     5  1.1010000e+02  2.2175200e+02  2.1790000e-01  1.8853104e+04
    HA2    CT2A     HA2     5  1.0900000e+02  2.9706400e+02  1.8020000e-01  4.5187200e+03
    HA3     CT3     CT1     5  1.1010000e+02  2.7974224e+02  2.1790000e-01  1.8853104e+04
    HA3     CT3     CT2     5  1.1010000e+02  2.8953280e+02  2.1790000e-01  1.8853104e+04
    HA3     CT3     HA3     5  1.0840000e+02  2.9706400e+02  1.8020000e-01  4.5187200e+03
    HB1     CP1       C     5  1.1200000e+02  4.1840000e+02  0.0000000e+00  0.0000000e+00
    HB1     CP1     CP2     5  1.1800000e+02  2.9288000e+02  0.0000000e+00  0.0000000e+00
    HB1     CT1       C     5  1.0950000e+02  4.1840000e+02  0.0000000e+00  0.0000000e+00
    HB1     CT1      CC     5  1.0950000e+02  4.1840000e+02  0.0000000e+00  0.0000000e+00
    HB1     CT1   CC321     5  1.1100000e+02  2.9288000e+02  0.0000000e+00  0.0000000e+00
    HB1     CT1      CS     5  1.1100000e+02  2.9288000e+02  0.0000000e+00  0.0000000e+00
    HB1     CT1     CT1     5  1.1100000e+02  2.9288000e+02  0.0000000e+00  0.0000000e+00
    HB1     CT1     CT2     5  1.1100000e+02  2.9288000e+02  0.0000000e+00  0.0000000e+00
    HB1     CT1    CT2A     5  1.1100000e+02  2.9288000e+02  0.0000000e+00  0.0000000e+00
    HB1     CT1     CT3     5  1.1100000e+02  2.9288000e+02  0.0000000e+00  0.0000000e+00
    HB2     CT2       C     5  1.0950000e+02  4.1840000e+02  0.0000000e+00  0.0000000e+00
    HB2     CT2     HB2     5  1.1500000e+02  3.0124800e+02  0.0000000e+00  0.0000000e+00
     HC     NC2       C     5  1.2000000e+02  4.1003200e+02  0.0000000e+00  0.0000000e+00
     HC     NC2     CT2     5  1.2000000e+02  3.3806720e+02  0.0000000e+00  0.0000000e+00
     HC     NC2      HC     5  1.2000000e+02  2.0920000e+02  0.0000000e+00  0.0000000e+00
     HC     NH3     CT1     5  1.0950000e+02  2.5104000e+02  2.0740000e-01  1.6736000e+04
     HC     NH3     CT2     5  1.0950000e+02  2.5104000e+02  2.0740000e-01  1.6736000e+04
     HC     NH3      HC     5  1.0950000e+02  3.6819200e+02  0.0000000e+00  0.0000000e+00
   HCA1   CC312   OC311     5  1.0889000e+02  4.6024000e+02  0.0000000e+00  0.0000000e+00
   HCA1  CC3161   OC301     5  1.0950000e+02  5.0208000e+02  0.0000000e+00  0.0000000e+00
   HCA1  CC3161   OC311     5  1.0889000e+02  4.6024000e+02  0.0000000e+00  0.0000000e+00
   HCA1  CC3162   NC2D1     5  1.0800000e+02  4.0166400e+02  0.0000000e+00  0.0000000e+00
   HCA1  CC3162   OC301     5  1.0950000e+02  5.0208000e+02  0.0000000e+00  0.0000000e+00
   HCA1  CC3162  OC3C61     5  1.0950000e+02  3.7656000e+02  0.0000000e+00  0.0000000e+00
   HCA1  CC3163  OC3C61     5  1.0950000e+02  3.7656000e+02  0.0000000e+00  0.0000000e+00
   HCA2   CC321   CC2O1     5  1.0950000e+02  2.7614400e+02  2.1630000e-01  2.5104000e+04
   HCA2   CC321    HCA2     5  1.0900000e+02  2.9706400e+02  1.8020000e-01  4.5187200e+03
   HCA2   CC321   OC311     5  1.0889000e+02  4.6024000e+02  0.0000000e+00  0.0000000e+00
   HCA2   CC322    HCA2     5  1.0900000e+02  2.9706400e+02  1.8020000e-01  4.5187200e+03
   HCA2   CC322   OC311     5  1.0889000e+02  4.6024000e+02  0.0000000e+00  0.0000000e+00
   HCA2  CC3261    HCA2     5  1.0900000e+02  2.9706400e+02  1.8020000e-01  4.5187200e+03
   HCA3   CC331    HCA3     5  1.0840000e+02  2.9706400e+02  1.8020000e-01  4.5187200e+03
   HCP1   NC2D1   CC2O1     5  1.2300000e+02  2.8451200e+02  0.0000000e+00  0.0000000e+00
   HCP1   OC311   CC312     5  1.0600000e+02  4.1840000e+02  0.0000000e+00  0.0000000e+00
   HCP1   OC311   CC322     5  1.0600000e+02  4.1840000e+02  0.0000000e+00  0.0000000e+00
     HP      CA      CA     5  1.2000000e+02  2.5104000e+02  2.1525000e-01  1.8409600e+04
     HP      CA     CAI     5  1.2000000e+02  2.5104000e+02  2.1525000e-01  1.8409600e+04
     HP      CA      CY     5  1.2500000e+02  2.6777600e+02  2.1730000e-01  2.0920000e+04
     HP     CAI      CA     5  1.2000000e+02  2.5104000e+02  2.1525000e-01  1.8409600e+04
     HP     CAI     CPT     5  1.2200000e+02  2.5104000e+02  2.1460000e-01  1.8409600e+04
    HR3    CPH1    CPH1     5  1.3000000e+02  2.0920000e+02  2.2000000e-01  1.6736000e+04
     HS       S     CT2     5  9.5000000e+01  3.2467840e+02  0.0000000e+00  0.0000000e+00
      N       C     CP1     5  1.1250000e+02  1.6736000e+02  0.0000000e+00  0.0000000e+00
      N       C     CT1     5  1.1250000e+02  1.6736000e+02  0.0000000e+00  0.0000000e+00
      N       C     CT2     5  1.1250000e+02  1.6736000e+02  0.0000000e+00  0.0000000e+00
      N     CP1       C     5  1.0820000e+02  4.1840000e+02  0.0000000e+00  0.0000000e+00
      N     CP1     CP2     5  1.1080000e+02  5.8576000e+02  0.0000000e+00  0.0000000e+00
      N     CP1     HB1     5  1.1200000e+02  4.0166400e+02  0.0000000e+00  0.0000000e+00
      N     CP3     CP2     5  1.1050000e+02  5.8576000e+02  0.0000000e+00  0.0000000e+00
      N     CP3     HA2     5  1.0800000e+02  4.0166400e+02  0.0000000e+00  0.0000000e+00
    NC2       C     NC2     5  1.2000000e+02  3.3472000e+02  2.3100000e-01  5.8576000e+04
    NC2     CT2     CT2     5  1.0750000e+02  5.6651360e+02  0.0000000e+00  0.0000000e+00
    NC2     CT2     HA2     5  1.0750000e+02  4.7279200e+02  0.0000000e+00  0.0000000e+00
  NC2D1   CC2O1   CC331     5  1.1650000e+02  6.6944000e+02  0.0000000e+00  0.0000000e+00
  NC2D1   CC2O1   OC2D1     5  1.2250000e+02  6.6944000e+02  0.0000000e+00  0.0000000e+00
  NC2D1  CC3161    HCA1     5  1.0800000e+02  4.0166400e+02  0.0000000e+00  0.0000000e+00
  NC2D1  CC3162  CC3161     5  1.1350000e+02  5.8576000e+02  0.0000000e+00  0.0000000e+00
  NC2D1  CC3162  OC3C61     5  1.1000000e+02  7.5312000e+02  0.0000000e+00  0.0000000e+00
    NH1       C     CP1     5  1.1650000e+02  6.6944000e+02  0.0000000e+00  0.0000000e+00
    NH1       C     CT1     5  1.1650000e+02  6.6944000e+02  0.0000000e+00  0.0000000e+00
    NH1       C     CT2     5  1.1650000e+02  6.6944000e+02  0.0000000e+00  0.0000000e+00
    NH1     CT1       C     5  1.0700000e+02  4.1840000e+02  0.0000000e+00  0.0000000e+00
    NH1     CT1      CC     5  1.0700000e+02  4.1840000e+02  0.0000000e+00  0.0000000e+00
    NH1     CT1   CC321     5  1.1350000e+02  5.8576000e+02  0.0000000e+00  0.0000000e+00
    NH1     CT1      CS     5  1.1350000e+02  5.8576000e+02  0.0000000e+00  0.0000000e+00
    NH1     CT1     CT1     5  1.1350000e+02  5.8576000e+02  0.0000000e+00  0.0000000e+00
    NH1     CT1     CT2     5  1.1350000e+02  5.8576000e+02  0.0000000e+00  0.0000000e+00
    NH1     CT1    CT2A     5  1.1350000e+02  5.8576000e+02  0.0000000e+00  0.0000000e+00
    NH1     CT1     CT3     5  1.1350000e+02  5.8576000e+02  0.0000000e+00  0.0000000e+00
    NH1     CT1     HB1     5  1.0800000e+02  4.0166400e+02  0.0000000e+00  0.0000000e+00
    NH1     CT2       C     5  1.0700000e+02  4.1840000e+02  0.0000000e+00  0.0000000e+00
    NH1     CT2     HB2     5  1.0800000e+02  4.0166400e+02  0.0000000e+00  0.0000000e+00
    NH2      CC     CT2     5  1.1650000e+02  4.1840000e+02  2.4500000e-01  4.1840000e+04
    NH3     CT1       C     5  1.1000000e+02  3.6568160e+02  0.0000000e+00  0.0000000e+00
    NH3     CT1     CT2     5  1.1000000e+02  5.6651360e+02  0.0000000e+00  0.0000000e+00
    NH3     CT1     HB1     5  1.0750000e+02  4.3095200e+02  0.0000000e+00  0.0000000e+00
    NH3     CT2     CT2     5  1.1000000e+02  5.6651360e+02  0.0000000e+00  0.0000000e+00
    NH3     CT2     HA2     5  1.0750000e+02  3.7656000e+02  2.1010000e-01  2.9288000e+04
    NR1    CPH1    CPH1     5  1.0600000e+02  1.0878400e+03  0.0000000e+00  0.0000000e+00
    NR1    CPH1     CT2     5  1.2400000e+02  3.8325440e+02  0.0000000e+00  0.0000000e+00
    NR1    CPH2     HR1     5  1.2250000e+02  2.0920000e+02  2.1400000e-01  1.6736000e+04
    NR2    CPH1    CPH1     5  1.1000000e+02  1.0878400e+03  0.0000000e+00  0.0000000e+00
    NR2    CPH1     HR3     5  1.2000000e+02  2.0920000e+02  2.1400000e-01  1.6736000e+04
    NR2    CPH2     HR1     5  1.2500000e+02  2.0920000e+02  2.1200000e-01  1.6736000e+04
    NR2    CPH2     NR1     5  1.1250000e+02  1.0878400e+03  0.0000000e+00  0.0000000e+00
     NY      CA      CY     5  1.1050000e+02  7.1128000e+02  2.2400000e-01  2.0920000e+04
     NY      CA      HP     5  1.2500000e+02  2.6777600e+02  2.1770000e-01  2.0920000e+04
     NY     CPT     CAI     5  1.2950000e+02  1.0878400e+03  0.0000000e+00  0.0000000e+00
     NY     CPT     CPT     5  1.0740000e+02  7.9496000e+02  0.0000000e+00  0.0000000e+00
      O       C     CP1     5  1.1800000e+02  6.6944000e+02  0.0000000e+00  0.0000000e+00
      O       C     CT1     5  1.2100000e+02  6.6944000e+02  0.0000000e+00  0.0000000e+00
      O       C     CT2     5  1.2100000e+02  6.6944000e+02  0.0000000e+00  0.0000000e+00
      O       C       N     5  1.2250000e+02  6.6944000e+02  0.0000000e+00  0.0000000e+00
      O       C     NH1     5  1.2250000e+02  6.6944000e+02  0.0000000e+00  0.0000000e+00
      O      CC     CT2     5  1.2100000e+02  1.2552000e+02  2.4400000e-01  4.1840000e+04
      O      CC     NH2     5  1.2250000e+02  6.2760000e+02  2.3700000e-01  4.1840000e+04
     OB      CD     CT2     5  1.2500000e+02  5.8576000e+02  2.4420000e-01  1.6736000e+04
     OC      CC     CT1     5  1.1800000e+02  3.3472000e+02  2.3880000e-01  4.1840000e+04
     OC      CC     CT2     5  1.1800000e+02  3.3472000e+02  2.3880000e-01  4.1840000e+04
     OC      CC    CT2A     5  1.1800000e+02  3.3472000e+02  2.3880000e-01  4.1840000e+04
     OC      CC      OC     5  1.2400000e+02  8.3680000e+02  2.2250000e-01  5.8576000e+04
  OC2D1   CC2O1   CC331     5  1.2100000e+02  6.6944000e+02  0.0000000e+00  0.0000000e+00
  OC2D2   CC2O2   OC2D2     5  1.3200000e+02  8.3680000e+02  2.2250000e-01  5.8576000e+04
  OC301  CC3062  CC3261     5  1.0500000e+02  3.7656000e+02  0.0000000e+00  0.0000000e+00
  OC301  CC3062  OC3C61     5  1.1200000e+02  7.5312000e+02  0.0000000e+00  0.0000000e+00
  OC301  CC3161  CC3161     5  1.0900000e+02  3.7656000e+02  0.0000000e+00  0.0000000e+00
  OC301  CC3161  CC3162     5  1.0900000e+02  3.7656000e+02  0.0000000e+00  0.0000000e+00
  OC301  CC3161  CC3163     5  1.0900000e+02  3.7656000e+02  0.0000000e+00  0.0000000e+00
  OC301  CC3162  CC3161     5  1.0500000e+02  3.7656000e+02  0.0000000e+00  0.0000000e+00
  OC301  CC3162  OC3C61     5  1.1200000e+02  7.5312000e+02  0.0000000e+00  0.0000000e+00
  OC301   CC321  CC3163     5  1.0600000e+02  3.7656000e+02  0.0000000e+00  0.0000000e+00
  OC301   CC321    HCA2     5  1.0950000e+02  5.0208000e+02  0.0000000e+00  0.0000000e+00
 OC3C61  CC3062  CC3261     5  1.1150000e+02  3.7656000e+02  0.0000000e+00  0.0000000e+00
    OH1      CA      CA     5  1.2000000e+02  3.7823360e+02  0.0000000e+00  0.0000000e+00
    OH1      CD     CT2     5  1.1050000e+02  4.6024000e+02  0.0000000e+00  0.0000000e+00
    OH1      CD      OB     5  1.2300000e+02  4.1840000e+02  2.2620000e-01  1.7572800e+05
    OH1     CT1     CT1     5  1.1010000e+02  6.3345760e+02  0.0000000e+00  0.0000000e+00
    OH1     CT1     CT3     5  1.1010000e+02  6.3345760e+02  0.0000000e+00  0.0000000e+00
    OH1     CT1     HA1     5  1.0889000e+02  3.8409120e+02  0.0000000e+00  0.0000000e+00
    OH1     CT2     CT1     5  1.1010000e+02  6.3345760e+02  0.0000000e+00  0.0000000e+00
    OH1     CT2     HA2     5  1.0889000e+02  3.8409120e+02  0.0000000e+00  0.0000000e+00
      S     CT2     CT1     5  1.1250000e+02  4.8534400e+02  0.0000000e+00  0.0000000e+00
      S     CT2     CT2     5  1.1450000e+02  4.8534400e+02  0.0000000e+00  0.0000000e+00
      S     CT2     HA2     5  1.1130000e+02  3.8576480e+02  0.0000000e+00  0.0000000e+00
      S     CT3     HA3     5  1.1130000e+02  3.8576480e+02  0.0000000e+00  0.0000000e+00
     SM     CT2     CT1     5  1.1250000e+02  4.8534400e+02  0.0000000e+00  0.0000000e+00
     SM     CT2     HA2     5  1.1100000e+02  3.1798400e+02  0.0000000e+00  0.0000000e+00
     SM      SM     CT2     5  1.0330000e+02  6.0668000e+02  0.0000000e+00  0.0000000e+00
     SS      CS     CT1     5  1.1800000e+02  4.6024000e+02  0.0000000e+00  0.0000000e+00
     SS      CS     HA2     5  1.1230000e+02  3.3472000e+02  0.0000000e+00  0.0000000e+00

[ dihedraltypes ]
; i	j	k	l	func	phi0	Kphi	mult
      C     CT1      CS      SS     9  0.000000e+00  8.368000e-01      3
      C     CT1     CT1     CT2     9  1.800000e+02  4.184000e-01      1
      C     CT1     CT1     CT2     9  1.800000e+02  2.175680e+00      2
      C     CT1     CT1     CT2     9  1.800000e+02  1.213360e+00      3
      C     CT1     CT1     CT3     9  1.800000e+02  5.857600e-01      1
      C     CT1     CT1     CT3     9  1.800000e+02  1.087840e+00      2
      C     CT1     CT1     CT3     9  1.800000e+02  1.380720e+00      3
      C     CT1     CT1   OC301     9  0.000000e+00  4.309520e+00      1
      C     CT1     CT1   OC301     9  0.000000e+00  5.899440e+00      2
      C     CT1     CT1   OC301     9  0.000000e+00  2.761440e+00      3
      C     CT1     CT1     OH1     9  1.800000e+02  3.305360e+00      1
      C     CT1     CT1     OH1     9  1.800000e+02  1.631760e+00      2
      C     CT1     CT1     OH1     9  1.800000e+02  4.142160e+00      3
      C     CT1     CT2      CA     9  1.800000e+02  5.355520e+00      1
      C     CT1     CT2      CA     9  1.800000e+02  3.932960e+00      2
      C     CT1     CT2      CA     9  1.800000e+02  6.568880e+00      3
      C     CT1     CT2      CC     9  1.800000e+02  5.899440e+00      1
      C     CT1     CT2      CC     9  1.800000e+02  5.397360e+00      2
      C     CT1     CT2      CC     9  1.800000e+02  2.468560e+00      3
      C     CT1     CT2    CPH1     9  1.800000e+02  7.531200e-01      1
      C     CT1     CT2    CPH1     9  1.800000e+02  2.677760e+00      2
      C     CT1     CT2    CPH1     9  1.800000e+02  3.640080e+00      3
      C     CT1     CT2     CT1     9  1.800000e+02  1.338880e+00      1
      C     CT1     CT2     CT1     9  1.800000e+02  2.552240e+00      2
      C     CT1     CT2     CT1     9  1.800000e+02  3.012480e+00      3
      C     CT1     CT2     CT2     9  1.800000e+02  1.464400e+00      1
      C     CT1     CT2     CT2     9  1.800000e+02  1.757280e+00      2
      C     CT1     CT2     CT2     9  1.800000e+02  7.991440e+00      3
      C     CT1     CT2      CY     9  1.800000e+02  4.560560e+00      1
      C     CT1     CT2      CY     9  1.800000e+02  2.092000e+00      2
      C     CT1     CT2      CY     9  1.800000e+02  4.895280e+00      3
      C     CT1     CT2     OH1     9  1.800000e+02  2.719600e+00      1
      C     CT1     CT2     OH1     9  1.800000e+02  1.046000e+00      2
      C     CT1     CT2     OH1     9  1.800000e+02  4.895280e+00      3
      C     CT1     CT2       S     9  1.800000e+02  1.004160e+00      1
      C     CT1     CT2       S     9  1.800000e+02  3.138000e+00      2
      C     CT1     CT2       S     9  1.800000e+02  5.648400e+00      3
      C     CT1    CT2A      CC     9  1.800000e+02  6.736240e+00      1
      C     CT1    CT2A      CC     9  1.800000e+02  5.397360e+00      2
      C     CT1    CT2A      CC     9  1.800000e+02  2.468560e+00      3
      C     CT1    CT2A     CT2     9  0.000000e+00  4.602400e-01      1
      C     CT1    CT2A     CT2     9  1.800000e+02  4.100320e+00      2
      C     CT1    CT2A     CT2     9  1.800000e+02  6.694400e+00      3
      C     CT1     NH1       C     9  1.800000e+02  8.368000e-01      1
      C     CT2     NH1       C     9  1.800000e+02  8.368000e-01      1
      C       N     CP1       C     9  0.000000e+00  3.347200e+00      3
      C     NH1     CT1   CC321     9  0.000000e+00  7.531200e+00      1
      C     NH1     CT1    CT2A     9  0.000000e+00  7.531200e+00      1
     CA      CA      CA      CA     9  1.800000e+02  1.297040e+01      2
     CA      CA     CT2     CT1     9  0.000000e+00  4.476880e+00      1
     CA      CA     CT2     CT1     9  1.800000e+02  1.004160e+00      2
     CA      CA     CT2     CT1     9  1.800000e+02  7.112800e-01      3
     CA     CT2     CT1     NH1     9  1.800000e+02  2.175680e+00      1
     CA     CT2     CT1     NH1     9  1.800000e+02  2.594080e+00      2
     CA     CT2     CT1     NH1     9  0.000000e+00  6.610720e+00      3
     CA      CY     CPT     CAI     9  1.800000e+02  1.255200e+01      2
     CA      CY     CT2     CT1     9  0.000000e+00  1.255200e-01      1
     CA      CY     CT2     CT1     9  0.000000e+00  2.301200e+00      2
     CA      CY     CT2     CT1     9  1.800000e+02  1.631760e+00      3
     CA      NY     CPT     CAI     9  1.800000e+02  1.255200e+01      2
    CAI      CA      CA     CAI     9  1.800000e+02  1.297040e+01      2
    CAI     CPT     CPT     CAI     9  1.800000e+02  1.255200e+01      2
     CC     CT1     NH1       C     9  1.800000e+02  8.368000e-01      1
     CC     CT2     CT1     NH1     9  1.800000e+02  1.171520e+00      1
     CC     CT2     CT1     NH1     9  1.800000e+02  2.092000e+00      2
     CC     CT2     CT1     NH1     9  0.000000e+00  1.589920e+00      3
     CC     CT2     CT2     CT1     9  1.800000e+02  7.698560e+00      1
     CC     CT2     CT2     CT1     9  1.800000e+02  3.514560e+00      2
     CC     CT2     CT2     CT1     9  1.800000e+02  1.631760e+00      3
     CC     CT2    CT2A     CT1     9  1.800000e+02  0.000000e+00      1
     CC     CT2    CT2A     CT1     9  1.800000e+02  1.589920e+00      2
     CC     CT2    CT2A     CT1     9  1.800000e+02  2.468560e+00      3
     CC    CT2A     CT1     NH1     9  1.800000e+02  2.845120e+00      1
     CC    CT2A     CT1     NH1     9  1.800000e+02  4.184000e-01      2
     CC    CT2A     CT1     NH1     9  0.000000e+00  1.589920e+00      3
  CC2O1   CC321     CT1       C     9  0.000000e+00  8.368000e-01      3
  CC2O1   NC2D1  CC3161  CC3161     9  1.800000e+02  2.092000e+00      1
  CC2O1   NC2D1  CC3161    HCA1     9  0.000000e+00  0.000000e+00      1
  CC2O1   NC2D1  CC3162  CC3161     9  1.800000e+02  2.092000e+00      1
  CC2O1   NC2D1  CC3162  OC3C61     9  1.800000e+02  1.129680e+01      1
  CC2O1   NC2D1  CC3162  OC3C61     9  0.000000e+00  5.355520e+00      2
  CC2O2  CC3062  OC3C61  CC3163     9  0.000000e+00  8.368000e-01      3
 CC3062  CC3261  CC3161   OC311     9  0.000000e+00  8.368000e-01      3
 CC3062   OC301  CC3161    HCA1     9  0.000000e+00  1.188256e+00      3
  CC312   CC312  CC3163  OC3C61     9  0.000000e+00  8.368000e-01      3
  CC312   CC312   CC322    HCA2     9  0.000000e+00  8.368000e-01      3
  CC312   CC312   CC322   OC311     9  0.000000e+00  1.464400e+00      1
  CC312   CC312   CC322   OC311     9  0.000000e+00  2.886960e+00      2
  CC312   CC312   CC322   OC311     9  1.800000e+02  1.167336e+01      3
  CC312   CC312   OC311    HCP1     9  0.000000e+00  1.464400e+00      1
  CC312   CC312   OC311    HCP1     9  0.000000e+00  1.548080e+00      2
  CC312   CC312   OC311    HCP1     9  1.800000e+02  7.949600e-01      3
  CC312  CC3163  OC3C61  CC3062     9  0.000000e+00  8.368000e-01      3
  CC312   CC322   OC311    HCP1     9  0.000000e+00  1.464400e+00      1
  CC312   CC322   OC311    HCP1     9  0.000000e+00  1.548080e+00      2
  CC312   CC322   OC311    HCP1     9  1.800000e+02  7.949600e-01      3
 CC3161  CC3161  CC3161  CC3162     9  1.800000e+02  7.949600e-01      3
 CC3161  CC3161  CC3161  CC3163     9  1.800000e+02  7.949600e-01      3
 CC3161  CC3161  CC3161   OC301     9  0.000000e+00  8.368000e-01      3
 CC3161  CC3161  CC3161   OC311     9  0.000000e+00  8.368000e-01      3
 CC3161  CC3161  CC3162   OC301     9  0.000000e+00  8.368000e-01      3
 CC3161  CC3161  CC3162  OC3C61     9  1.800000e+02  1.297040e+00      3
 CC3161  CC3161  CC3163   CC312     9  0.000000e+00  8.368000e-01      3
 CC3161  CC3161  CC3163   CC321     9  0.000000e+00  8.368000e-01      3
 CC3161  CC3161  CC3163   CC331     9  0.000000e+00  8.368000e-01      3
 CC3161  CC3161  CC3163  OC3C61     9  1.800000e+02  1.297040e+00      3
 CC3161  CC3161  CC3261  CC3062     9  1.800000e+02  7.949600e-01      3
 CC3161  CC3161   OC301  CC3062     9  1.800000e+02  5.439200e-01      1
 CC3161  CC3161   OC301  CC3062     9  1.800000e+02  1.046000e+00      2
 CC3161  CC3161   OC301  CC3062     9  1.800000e+02  2.510400e-01      3
 CC3161  CC3161   OC301  CC3162     9  1.800000e+02  5.439200e-01      1
 CC3161  CC3161   OC301  CC3162     9  1.800000e+02  1.046000e+00      2
 CC3161  CC3161   OC301  CC3162     9  1.800000e+02  2.510400e-01      3
 CC3161  CC3161   OC311    HCP1     9  0.000000e+00  1.213360e+00      1
 CC3161  CC3161   OC311    HCP1     9  0.000000e+00  2.594080e+00      2
 CC3161  CC3161   OC311    HCP1     9  0.000000e+00  2.092000e-01      3
 CC3161  CC3162   OC301  CC3161     9  1.800000e+02  1.715440e+00      1
 CC3161  CC3162   OC301  CC3161     9  1.800000e+02  2.761440e+00      2
 CC3161  CC3162   OC301  CC3161     9  0.000000e+00  6.694400e+00      3
 CC3161  CC3162   OC301   CC321     9  0.000000e+00  9.204800e-01      1
 CC3161  CC3162   OC301   CC321     9  1.800000e+02  1.171520e+00      2
 CC3161  CC3162   OC301   CC321     9  0.000000e+00  3.723760e+00      3
 CC3161  CC3162   OC301     CT1     9  1.800000e+02  4.811600e+00      1
 CC3161  CC3162   OC301     CT1     9  1.800000e+02  6.443360e+00      2
 CC3161  CC3162   OC301     CT1     9  0.000000e+00  1.631760e+00      3
 CC3161  CC3162  OC3C61  CC3163     9  0.000000e+00  8.368000e-01      3
 CC3161  CC3163   CC312   CC312     9  0.000000e+00  8.368000e-01      3
 CC3161  CC3163   CC312   OC311     9  0.000000e+00  8.368000e-01      3
 CC3161  CC3163   CC321   OC301     9  1.800000e+02  2.092000e+00      1
 CC3161  CC3163   CC321   OC301     9  1.800000e+02  1.548080e+00      2
 CC3161  CC3163   CC321   OC301     9  0.000000e+00  6.276000e-01      3
 CC3161  CC3163   CC321   OC311     9  0.000000e+00  8.368000e-01      3
 CC3161  CC3163  OC3C61  CC3062     9  0.000000e+00  8.368000e-01      3
 CC3161  CC3163  OC3C61  CC3162     9  0.000000e+00  8.368000e-01      3
 CC3161  CC3261  CC3062   CC2O2     9  0.000000e+00  8.368000e-01      3
 CC3161  CC3261  CC3062   OC301     9  0.000000e+00  8.368000e-01      3
 CC3161  CC3261  CC3062  OC3C61     9  1.800000e+02  1.297040e+00      3
 CC3161   NC2D1   CC2O1   CC331     9  0.000000e+00  6.694400e+00      1
 CC3161   NC2D1   CC2O1   CC331     9  1.800000e+02  1.046000e+01      2
 CC3161   OC301  CC3062   CC2O2     9  0.000000e+00  1.188256e+00      3
 CC3161   OC301  CC3062  OC3C61     9  1.800000e+02  2.092000e-01      1
 CC3161   OC301  CC3062  OC3C61     9  0.000000e+00  3.807440e+00      2
 CC3161   OC301  CC3062  OC3C61     9  1.800000e+02  5.313680e+00      3
 CC3161   OC301  CC3162    HCA1     9  0.000000e+00  1.188256e+00      3
 CC3161   OC301  CC3162  OC3C61     9  1.800000e+02  2.092000e-01      1
 CC3161   OC301  CC3162  OC3C61     9  0.000000e+00  3.807440e+00      2
 CC3161   OC301  CC3162  OC3C61     9  1.800000e+02  5.313680e+00      3
 CC3162  CC3161  CC3161   OC301     9  0.000000e+00  8.368000e-01      3
 CC3162  CC3161  CC3161   OC311     9  0.000000e+00  8.368000e-01      3
 CC3162  CC3161   NC2D1   CC2O1     9  0.000000e+00  9.906875e+00      1
 CC3162  CC3161   NC2D1   CC2O1     9  1.800000e+02  2.547638e+00      2
 CC3162  CC3161   NC2D1   CC2O1     9  1.800000e+02  1.535946e+00      3
 CC3162  CC3161   NC2D1   CC2O1     9  1.800000e+02  2.573160e-01      6
 CC3162  CC3161   OC301  CC3162     9  1.800000e+02  5.439200e-01      1
 CC3162  CC3161   OC301  CC3162     9  1.800000e+02  1.046000e+00      2
 CC3162  CC3161   OC301  CC3162     9  1.800000e+02  2.510400e-01      3
 CC3162  CC3161   OC311    HCP1     9  0.000000e+00  1.213360e+00      1
 CC3162  CC3161   OC311    HCP1     9  0.000000e+00  2.594080e+00      2
 CC3162  CC3161   OC311    HCP1     9  0.000000e+00  2.092000e-01      3
 CC3162   NC2D1   CC2O1   OC2D1     9  1.800000e+02  1.046000e+01      2
 CC3162   OC301  CC3161    HCA1     9  0.000000e+00  1.188256e+00      3
 CC3162   OC301   CC321    HCA2     9  0.000000e+00  1.188256e+00      3
 CC3162   OC301     CT1     CT1     9  1.800000e+02  9.246640e+00      1
 CC3162   OC301     CT1     CT1     9  1.800000e+02  4.184000e-02      2
 CC3162   OC301     CT1     CT1     9  0.000000e+00  1.255200e-01      3
 CC3162   OC301     CT1     CT3     9  1.800000e+02  6.359680e+00      1
 CC3162   OC301     CT1     CT3     9  1.800000e+02  1.673600e-01      2
 CC3162   OC301     CT1     CT3     9  1.800000e+02  1.882800e+00      3
 CC3163   CC312   CC312   CC322     9  0.000000e+00  8.368000e-01      3
 CC3163   CC312   CC312    HCA1     9  0.000000e+00  8.368000e-01      3
 CC3163   CC312   CC312   OC311     9  0.000000e+00  8.368000e-01      3
 CC3163   CC312   OC311    HCP1     9  0.000000e+00  1.213360e+00      1
 CC3163   CC312   OC311    HCP1     9  0.000000e+00  2.594080e+00      2
 CC3163   CC312   OC311    HCP1     9  0.000000e+00  2.092000e-01      3
 CC3163  CC3161  CC3161   OC301     9  0.000000e+00  8.368000e-01      3
 CC3163  CC3161  CC3161   OC311     9  0.000000e+00  8.368000e-01      3
 CC3163  CC3161   NC2D1   CC2O1     9  0.000000e+00  3.578994e+00      1
 CC3163  CC3161   NC2D1   CC2O1     9  0.000000e+00  1.867738e+00      2
 CC3163  CC3161   NC2D1   CC2O1     9  1.800000e+02  3.548032e+00      3
 CC3163  CC3161   NC2D1   CC2O1     9  1.800000e+02  1.695775e+00      6
 CC3163  CC3161   OC301  CC3162     9  1.800000e+02  5.439200e-01      1
 CC3163  CC3161   OC301  CC3162     9  1.800000e+02  1.046000e+00      2
 CC3163  CC3161   OC301  CC3162     9  1.800000e+02  2.510400e-01      3
 CC3163  CC3161   OC311    HCP1     9  0.000000e+00  1.213360e+00      1
 CC3163  CC3161   OC311    HCP1     9  0.000000e+00  2.594080e+00      2
 CC3163  CC3161   OC311    HCP1     9  0.000000e+00  2.092000e-01      3
 CC3163   CC321   OC301  CC3162     9  1.800000e+02  2.677760e+00      1
 CC3163   CC321   OC301  CC3162     9  1.800000e+02  1.255200e-01      2
 CC3163   CC321   OC301  CC3162     9  0.000000e+00  2.552240e+00      3
 CC3163   CC321   OC311    HCP1     9  0.000000e+00  1.213360e+00      1
 CC3163   CC321   OC311    HCP1     9  0.000000e+00  2.594080e+00      2
 CC3163   CC321   OC311    HCP1     9  0.000000e+00  2.092000e-01      3
 CC3163  OC3C61  CC3062   OC301     9  1.800000e+02  1.715440e+00      1
 CC3163  OC3C61  CC3062   OC301     9  0.000000e+00  3.723760e+00      2
 CC3163  OC3C61  CC3062   OC301     9  0.000000e+00  2.092000e-01      3
 CC3163  OC3C61  CC3162   OC301     9  1.800000e+02  1.715440e+00      1
 CC3163  OC3C61  CC3162   OC301     9  0.000000e+00  3.723760e+00      2
 CC3163  OC3C61  CC3162   OC301     9  0.000000e+00  2.092000e-01      3
  CC321   CC2O1   NC2D1  CC3162     9  0.000000e+00  6.694400e+00      1
  CC321   CC2O1   NC2D1  CC3162     9  1.800000e+02  1.046000e+01      2
  CC321   CC2O1   NC2D1    HCP1     9  1.800000e+02  1.046000e+01      2
  CC321  CC3163  CC3161   OC301     9  0.000000e+00  8.368000e-01      3
  CC321  CC3163  CC3161   OC311     9  0.000000e+00  8.368000e-01      3
  CC321  CC3163  OC3C61  CC3162     9  0.000000e+00  8.368000e-01      3
  CC321     CT1       C     NH1     9  0.000000e+00  0.000000e+00      1
  CC321     CT1       C       O     9  0.000000e+00  5.857600e+00      1
  CC321   OC301  CC3162    HCA1     9  0.000000e+00  1.188256e+00      3
  CC321   OC301  CC3162  OC3C61     9  0.000000e+00  5.857600e-01      1
  CC321   OC301  CC3162  OC3C61     9  0.000000e+00  4.058480e+00      2
  CC321   OC301  CC3162  OC3C61     9  1.800000e+02  4.602400e-01      3
  CC322   CC312   CC312   OC311     9  0.000000e+00  1.464400e+00      1
  CC322   CC312   CC312   OC311     9  0.000000e+00  2.886960e+00      2
  CC322   CC312   CC312   OC311     9  1.800000e+02  1.167336e+01      3
  CC322   CC312   OC311    HCP1     9  0.000000e+00  1.464400e+00      1
  CC322   CC312   OC311    HCP1     9  0.000000e+00  1.548080e+00      2
  CC322   CC312   OC311    HCP1     9  1.800000e+02  7.949600e-01      3
 CC3261  CC3062   OC301  CC3161     9  1.800000e+02  1.715440e+00      1
 CC3261  CC3062   OC301  CC3161     9  1.800000e+02  2.761440e+00      2
 CC3261  CC3062   OC301  CC3161     9  0.000000e+00  6.694400e+00      3
 CC3261  CC3062  OC3C61  CC3163     9  0.000000e+00  8.368000e-01      3
 CC3261  CC3161  CC3161  CC3163     9  1.800000e+02  7.949600e-01      3
 CC3261  CC3161  CC3161   NC2D1     9  1.800000e+02  8.266329e+00      1
 CC3261  CC3161  CC3161   NC2D1     9  0.000000e+00  7.073889e+00      2
 CC3261  CC3161  CC3161   NC2D1     9  0.000000e+00  4.167682e+00      3
 CC3261  CC3161  CC3161   NC2D1     9  0.000000e+00  1.317123e+00      6
 CC3261  CC3161   OC311    HCP1     9  0.000000e+00  1.213360e+00      1
 CC3261  CC3161   OC311    HCP1     9  0.000000e+00  2.594080e+00      2
 CC3261  CC3161   OC311    HCP1     9  0.000000e+00  2.092000e-01      3
  CC331  CC3163  CC3161   OC311     9  0.000000e+00  8.368000e-01      3
  CC331  CC3163  OC3C61  CC3162     9  0.000000e+00  8.368000e-01      3
    CP1       C       N     CP1     9  1.800000e+02  1.150600e+01      2
    CP1       C       N     CP1     9  0.000000e+00  1.255200e+00      4
    CP2     CP1       N       C     9  0.000000e+00  3.347200e+00      3
    CP2     CP3       N       C     9  1.800000e+02  0.000000e+00      3
    CP2     CP3       N     CP1     9  0.000000e+00  4.184000e-01      3
    CP3       N       C     CP1     9  1.800000e+02  1.150600e+01      2
    CP3       N       C     CP1     9  0.000000e+00  1.255200e+00      4
    CP3       N     CP1       C     9  0.000000e+00  4.184000e-01      3
    CP3       N     CP1     CP2     9  0.000000e+00  4.184000e-01      3
   CPH1    CPH1     CT2     CT1     9  0.000000e+00  7.280160e+00      1
   CPH1    CPH1     CT2     CT1     9  0.000000e+00  6.276000e-01      2
   CPH1    CPH1     CT2     CT1     9  1.800000e+02  3.221680e+00      3
   CPH1     CT2     CT1     NH1     9  0.000000e+00  0.000000e+00      1
   CPH1     CT2     CT1     NH1     9  1.800000e+02  0.000000e+00      2
   CPH1     CT2     CT1     NH1     9  0.000000e+00  3.765600e+00      3
   CPH2     NR1    CPH1    CPH1     9  1.800000e+02  5.857600e+01      2
   CPH2     NR2    CPH1    CPH1     9  1.800000e+02  5.857600e+01      2
    CPT     CAI      CA      CA     9  1.800000e+02  1.255200e+01      2
    CPT     CPT     CAI      CA     9  1.800000e+02  1.255200e+01      2
    CPT     CPT      CY      CA     9  1.800000e+02  2.092000e+01      2
    CPT     CPT      NY      CA     9  1.800000e+02  2.719600e+01      2
    CPT      CY     CT2     CT1     9  1.800000e+02  1.506240e+00      1
    CPT      CY     CT2     CT1     9  0.000000e+00  2.092000e-01      2
    CPT      CY     CT2     CT1     9  1.800000e+02  7.949600e-01      3
     CS     CT1     NH1       C     9  0.000000e+00  7.531200e+00      1
    CT1       C       N     CP1     9  1.800000e+02  1.150600e+01      2
    CT1       C       N     CP1     9  0.000000e+00  1.255200e+00      4
    CT1       C       N     CP3     9  1.800000e+02  1.150600e+01      2
    CT1       C       N     CP3     9  0.000000e+00  1.255200e+00      4
    CT1       C     NH1     CT1     9  0.000000e+00  6.694400e+00      1
    CT1       C     NH1     CT1     9  1.800000e+02  1.046000e+01      2
    CT1   CC321   CC2O1   NC2D1     9  1.800000e+02  2.092000e-01      6
    CT1   CC321   CC2O1   OC2D1     9  1.800000e+02  2.092000e-01      6
    CT1     CT1     CT2     CT3     9  1.800000e+02  1.589920e+00      1
    CT1     CT1     CT2     CT3     9  1.800000e+02  5.439200e-01      2
    CT1     CT1     CT2     CT3     9  1.800000e+02  1.213360e+00      3
    CT1     CT1     CT2     HA2     9  0.000000e+00  8.368000e-01      3
    CT1     CT1     CT3     HA3     9  0.000000e+00  8.368000e-01      3
    CT1     CT1     NH1       C     9  0.000000e+00  7.531200e+00      1
    CT1     CT1     OH1       H     9  0.000000e+00  7.531200e-01      1
    CT1     CT1     OH1       H     9  0.000000e+00  2.510400e-01      2
    CT1     CT1     OH1       H     9  0.000000e+00  1.046000e+00      3
    CT1     CT2      CC     NH2     9  1.800000e+02  2.594080e+00      1
    CT1     CT2      CC     NH2     9  1.800000e+02  2.761440e+00      2
    CT1     CT2      CC     NH2     9  1.800000e+02  3.012480e+00      3
    CT1     CT2      CC       O     9  1.800000e+02  1.757280e+00      1
    CT1     CT2      CC       O     9  1.800000e+02  6.276000e-01      2
    CT1     CT2      CC       O     9  1.800000e+02  3.974800e+00      3
    CT1     CT2    CPH1     NR1     9  0.000000e+00  6.234160e+00      1
    CT1     CT2    CPH1     NR1     9  1.800000e+02  3.765600e-01      2
    CT1     CT2    CPH1     NR1     9  1.800000e+02  3.305360e+00      3
    CT1     CT2     CT1     CT3     9  0.000000e+00  2.092000e-01      1
    CT1     CT2     CT1     CT3     9  1.800000e+02  4.184000e-01      2
    CT1     CT2     CT1     CT3     9  1.800000e+02  4.184000e-02      3
    CT1     CT2     CT1     HA1     9  0.000000e+00  8.368000e-01      3
    CT1     CT2     CT1     NH1     9  1.800000e+02  2.008320e+00      1
    CT1     CT2     CT1     NH1     9  1.800000e+02  1.757280e+00      2
    CT1     CT2     CT1     NH1     9  0.000000e+00  2.719600e+00      3
    CT1     CT2     CT2     CT2     9  1.800000e+02  2.635920e+00      1
    CT1     CT2     CT2     CT2     9  0.000000e+00  4.184000e-02      2
    CT1     CT2     CT2     CT2     9  0.000000e+00  6.276000e-01      3
    CT1     CT2     CT2     HA2     9  0.000000e+00  7.949600e-01      3
    CT1     CT2     CT2       S     9  1.800000e+02  5.857600e-01      1
    CT1     CT2     CT2       S     9  0.000000e+00  2.259360e+00      2
    CT1     CT2     CT2       S     9  0.000000e+00  2.886960e+00      3
    CT1     CT2     CT3     HA3     9  0.000000e+00  6.694400e-01      3
    CT1     CT2     OH1       H     9  0.000000e+00  8.368000e-02      1
    CT1     CT2     OH1       H     9  0.000000e+00  2.343040e+00      2
    CT1     CT2     OH1       H     9  0.000000e+00  2.050160e+00      3
    CT1     CT2       S      HS     9  0.000000e+00  8.368000e-01      1
    CT1     CT2       S      HS     9  0.000000e+00  2.719600e+00      2
    CT1     CT2       S      HS     9  0.000000e+00  9.204800e-01      3
    CT1    CT2A      CC      OC     9  0.000000e+00  3.514560e+00      1
    CT1    CT2A      CC      OC     9  1.800000e+02  4.100320e+00      2
    CT1    CT2A      CC      OC     9  0.000000e+00  6.108640e+00      3
    CT1    CT2A     CT2     HA2     9  0.000000e+00  7.949600e-01      3
    CT1     NH1       C     CP1     9  0.000000e+00  6.694400e+00      1
    CT1     NH1       C     CP1     9  1.800000e+02  1.046000e+01      2
    CT1   OC301  CC3162    HCA1     9  0.000000e+00  1.188256e+00      3
    CT1   OC301  CC3162  OC3C61     9  1.800000e+02  1.799120e+00      1
    CT1   OC301  CC3162  OC3C61     9  0.000000e+00  2.092000e-01      2
    CT1   OC301  CC3162  OC3C61     9  1.800000e+02  2.343040e+00      3
    CT2       C       N     CP1     9  1.800000e+02  1.150600e+01      2
    CT2       C       N     CP1     9  0.000000e+00  1.255200e+00      4
    CT2       C       N     CP3     9  1.800000e+02  1.150600e+01      2
    CT2       C       N     CP3     9  0.000000e+00  1.255200e+00      4
    CT2       C     NH1     CT1     9  0.000000e+00  6.694400e+00      1
    CT2       C     NH1     CT1     9  1.800000e+02  1.046000e+01      2
    CT2       C     NH1     CT2     9  0.000000e+00  6.694400e+00      1
    CT2       C     NH1     CT2     9  1.800000e+02  1.046000e+01      2
    CT2      CA      CA      CA     9  1.800000e+02  1.297040e+01      2
    CT2    CPH1     NR1    CPH2     9  1.800000e+02  1.255200e+01      2
    CT2     CT1     CT1     NH1     9  1.800000e+02  5.020800e-01      1
    CT2     CT1     CT1     NH1     9  1.800000e+02  1.506240e+00      2
    CT2     CT1     CT1     NH1     9  0.000000e+00  1.715440e+00      3
    CT2     CT1     NH1       C     9  0.000000e+00  7.531200e+00      1
    CT2     CT2      CC     NH2     9  1.800000e+02  2.092000e-01      6
    CT2     CT2      CC       O     9  1.800000e+02  2.092000e-01      6
    CT2     CT2     CT1     NH1     9  1.800000e+02  3.681920e+00      1
    CT2     CT2     CT1     NH1     9  1.800000e+02  0.000000e+00      2
    CT2     CT2     CT1     NH1     9  0.000000e+00  7.949600e+00      3
    CT2     CT2     CT2     CT2     9  1.800000e+02  4.184000e-01      2
    CT2     CT2     CT2     CT2     9  0.000000e+00  6.276000e-01      4
    CT2     CT2     CT2     CT2     9  1.800000e+02  4.184000e-01      6
    CT2     CT2     CT2     HA2     9  0.000000e+00  7.949600e-01      3
    CT2     CT2     CT2     NC2     9  0.000000e+00  7.949600e-01      3
    CT2     CT2     CT2     NH3     9  0.000000e+00  7.949600e-01      3
    CT2     CT2     NC2       C     9  1.800000e+02  0.000000e+00      6
    CT2     CT2     NC2      HC     9  1.800000e+02  0.000000e+00      6
    CT2     CT2     NH3      HC     9  0.000000e+00  4.184000e-01      3
    CT2    CT2A     CT1     NH1     9  0.000000e+00  1.255200e+00      1
    CT2    CT2A     CT1     NH1     9  0.000000e+00  1.464400e+00      2
    CT2    CT2A     CT1     NH1     9  0.000000e+00  7.363840e+00      3
    CT2      CY     CPT     CAI     9  1.800000e+02  1.046000e+01      2
    CT2      CY     CPT     CPT     9  1.800000e+02  1.255200e+01      2
    CT2     NC2       C     NC2     9  1.800000e+02  9.414000e+00      2
    CT2     NH1       C     CP1     9  0.000000e+00  6.694400e+00      1
    CT2     NH1       C     CP1     9  1.800000e+02  1.046000e+01      2
    CT2     NH1       C     CT1     9  0.000000e+00  6.694400e+00      1
    CT2     NH1       C     CT1     9  1.800000e+02  1.046000e+01      2
    CT2      SM      SM     CT2     9  0.000000e+00  4.184000e+00      1
    CT2      SM      SM     CT2     9  0.000000e+00  1.715440e+01      2
    CT2      SM      SM     CT2     9  0.000000e+00  3.765600e+00      3
   CT2A     CT1       C       N     9  0.000000e+00  0.000000e+00      1
   CT2A     CT1       C     NH1     9  0.000000e+00  0.000000e+00      1
   CT2A     CT1       C       O     9  0.000000e+00  5.857600e+00      1
    CT3     CT1     CT1     NH1     9  0.000000e+00  7.531200e-01      1
    CT3     CT1     CT1     NH1     9  0.000000e+00  2.510400e-01      2
    CT3     CT1     CT1     NH1     9  0.000000e+00  2.468560e+00      3
    CT3     CT1     CT2     CT3     9  0.000000e+00  8.368000e-01      3
    CT3     CT1     CT2     HA2     9  0.000000e+00  8.368000e-01      3
    CT3     CT1     CT3     HA3     9  0.000000e+00  8.368000e-01      3
    CT3     CT1     NH1       C     9  0.000000e+00  7.531200e+00      1
    CT3       S     CT2     CT2     9  1.800000e+02  1.004160e+00      1
    CT3       S     CT2     CT2     9  0.000000e+00  1.548080e+00      3
     CY      CA      NY     CPT     9  1.800000e+02  2.510400e+01      2
     CY     CPT     CAI      CA     9  1.800000e+02  1.673600e+01      2
     CY     CPT     CPT     CAI     9  1.800000e+02  1.673600e+01      2
     CY     CT2     CT1     NH1     9  1.800000e+02  1.213360e+00      1
     CY     CT2     CT1     NH1     9  1.800000e+02  2.761440e+00      2
     CY     CT2     CT1     NH1     9  0.000000e+00  4.895280e+00      3
      H     NH1       C     CP1     9  1.800000e+02  1.046000e+01      2
      H     NH1       C     CT1     9  1.800000e+02  1.046000e+01      2
      H     NH1       C     CT2     9  1.800000e+02  1.046000e+01      2
      H     NH1     CT1       C     9  0.000000e+00  0.000000e+00      1
      H     NH1     CT1      CC     9  0.000000e+00  0.000000e+00      1
      H     NH1     CT1   CC321     9  0.000000e+00  0.000000e+00      1
      H     NH1     CT1      CS     9  0.000000e+00  0.000000e+00      1
      H     NH1     CT1     CT1     9  0.000000e+00  0.000000e+00      1
      H     NH1     CT1     CT2     9  0.000000e+00  0.000000e+00      1
      H     NH1     CT1    CT2A     9  0.000000e+00  0.000000e+00      1
      H     NH1     CT1     CT3     9  0.000000e+00  0.000000e+00      1
      H     NH1     CT2       C     9  0.000000e+00  0.000000e+00      1
      H     NH2      CC     CT2     9  1.800000e+02  5.857600e+00      2
      H     NR1    CPH1    CPH1     9  1.800000e+02  4.184000e+00      2
      H     NR1    CPH1     CT2     9  1.800000e+02  4.184000e+00      2
      H      NY      CA      CY     9  1.800000e+02  2.092000e-01      2
      H      NY     CPT     CAI     9  1.800000e+02  8.368000e-01      2
      H      NY     CPT     CPT     9  1.800000e+02  3.556400e+00      2
      H     OH1      CA      CA     9  1.800000e+02  4.142160e+00      2
      H     OH1     CT1     CT3     9  0.000000e+00  5.564720e+00      1
      H     OH1     CT1     CT3     9  0.000000e+00  7.531200e-01      2
      H     OH1     CT1     CT3     9  0.000000e+00  1.338880e+00      3
    HA1     CT1     CT1       C     9  0.000000e+00  8.368000e-01      3
    HA1     CT1     CT2     CT3     9  0.000000e+00  8.368000e-01      3
    HA1     CT1     CT2     HA2     9  0.000000e+00  8.368000e-01      3
    HA1     CT1     CT3     HA3     9  0.000000e+00  8.368000e-01      3
    HA1     CT1   OC301  CC3162     9  0.000000e+00  1.188256e+00      3
    HA1     CT1     OH1       H     9  0.000000e+00  5.857600e-01      3
    HA2     CP3       N       C     9  1.800000e+02  0.000000e+00      3
    HA2     CP3       N     CP1     9  0.000000e+00  4.184000e-01      3
    HA2      CS     CT1       C     9  0.000000e+00  8.368000e-01      3
    HA2     CT2      CA      CA     9  0.000000e+00  0.000000e+00      6
    HA2     CT2      CC      OC     9  1.800000e+02  2.092000e-01      6
    HA2     CT2    CPH1    CPH1     9  0.000000e+00  0.000000e+00      3
    HA2     CT2     CT1       C     9  0.000000e+00  8.368000e-01      3
    HA2     CT2     CT2      CC     9  0.000000e+00  7.949600e-01      3
    HA2     CT2     CT2     HA2     9  0.000000e+00  7.949600e-01      3
    HA2     CT2     CT2     NC2     9  0.000000e+00  7.949600e-01      3
    HA2     CT2     CT2     NH3     9  0.000000e+00  7.949600e-01      3
    HA2     CT2     CT3     HA3     9  0.000000e+00  6.694400e-01      3
    HA2     CT2      CY      CA     9  0.000000e+00  4.184000e-02      3
    HA2     CT2      CY     CPT     9  0.000000e+00  8.368000e-01      3
    HA2     CT2     NC2       C     9  1.800000e+02  0.000000e+00      6
    HA2     CT2     NC2      HC     9  1.800000e+02  0.000000e+00      6
    HA2     CT2     NH3      HC     9  0.000000e+00  4.184000e-01      3
    HA2     CT2     OH1       H     9  0.000000e+00  5.857600e-01      3
    HA2     CT2       S     CT3     9  0.000000e+00  1.171520e+00      3
    HA2    CT2A      CC      OC     9  1.800000e+02  2.092000e-01      6
    HA2    CT2A     CT1       C     9  0.000000e+00  8.368000e-01      3
    HA2    CT2A     CT2      CC     9  0.000000e+00  7.949600e-01      3
    HA2    CT2A     CT2     HA2     9  0.000000e+00  7.949600e-01      3
    HA3     CT3     CT1     CT2     9  0.000000e+00  8.368000e-01      3
    HA3     CT3       S     CT2     9  0.000000e+00  1.171520e+00      3
    HB1     CP1       N       C     9  0.000000e+00  3.347200e+00      3
    HB1     CP1       N     CP3     9  0.000000e+00  4.184000e-01      3
    HB1     CT1   CC321   CC2O1     9  0.000000e+00  8.368000e-01      3
    HB1     CT1   CC321    HCA2     9  0.000000e+00  8.368000e-01      3
    HB1     CT1      CS     HA2     9  0.000000e+00  8.368000e-01      3
    HB1     CT1      CS      SS     9  0.000000e+00  8.368000e-01      3
    HB1     CT1     CT1     CT2     9  0.000000e+00  8.368000e-01      3
    HB1     CT1     CT1     CT3     9  0.000000e+00  8.368000e-01      3
    HB1     CT1     CT1     HA1     9  0.000000e+00  8.368000e-01      3
    HB1     CT1     CT1     OH1     9  0.000000e+00  8.368000e-01      3
    HB1     CT1     CT2      CA     9  0.000000e+00  8.368000e-01      3
    HB1     CT1     CT2      CC     9  0.000000e+00  8.368000e-01      3
    HB1     CT1     CT2    CPH1     9  0.000000e+00  8.368000e-01      3
    HB1     CT1     CT2     CT1     9  0.000000e+00  8.368000e-01      3
    HB1     CT1     CT2     CT2     9  0.000000e+00  8.368000e-01      3
    HB1     CT1     CT2      CY     9  0.000000e+00  8.368000e-01      3
    HB1     CT1     CT2     HA2     9  0.000000e+00  8.368000e-01      3
    HB1     CT1     CT2     OH1     9  0.000000e+00  8.368000e-01      3
    HB1     CT1     CT2       S     9  0.000000e+00  8.368000e-01      3
    HB1     CT1    CT2A      CC     9  0.000000e+00  8.368000e-01      3
    HB1     CT1    CT2A     CT2     9  0.000000e+00  8.368000e-01      3
    HB1     CT1    CT2A     HA2     9  0.000000e+00  8.368000e-01      3
    HB1     CT1     NH1       C     9  0.000000e+00  0.000000e+00      1
    HB1     CT1     NH1       H     9  0.000000e+00  0.000000e+00      1
    HB2     CT2     NH1       C     9  0.000000e+00  0.000000e+00      1
    HB2     CT2     NH1       H     9  0.000000e+00  0.000000e+00      1
   HCA1   CC312   CC312   CC322     9  0.000000e+00  8.368000e-01      3
   HCA1   CC312   CC312    HCA1     9  0.000000e+00  8.368000e-01      3
   HCA1   CC312   CC312   OC311     9  0.000000e+00  5.857600e-01      3
   HCA1   CC312  CC3163  CC3161     9  0.000000e+00  8.368000e-01      3
   HCA1   CC312  CC3163  OC3C61     9  0.000000e+00  8.368000e-01      3
   HCA1   CC312   CC322    HCA2     9  0.000000e+00  8.368000e-01      3
   HCA1   CC312   CC322   OC311     9  0.000000e+00  5.857600e-01      3
   HCA1  CC3161  CC3161  CC3161     9  0.000000e+00  8.368000e-01      3
   HCA1  CC3161  CC3161  CC3162     9  0.000000e+00  8.368000e-01      3
   HCA1  CC3161  CC3161  CC3163     9  0.000000e+00  8.368000e-01      3
   HCA1  CC3161  CC3161  CC3261     9  0.000000e+00  8.368000e-01      3
   HCA1  CC3161  CC3161    HCA1     9  0.000000e+00  8.368000e-01      3
   HCA1  CC3161  CC3161   NC2D1     9  0.000000e+00  8.368000e-01      3
   HCA1  CC3161  CC3161   OC311     9  0.000000e+00  5.857600e-01      3
   HCA1  CC3161  CC3162   OC301     9  0.000000e+00  8.368000e-01      3
   HCA1  CC3161  CC3162  OC3C61     9  0.000000e+00  8.368000e-01      3
   HCA1  CC3161  CC3163   CC312     9  0.000000e+00  8.368000e-01      3
   HCA1  CC3161  CC3163   CC321     9  0.000000e+00  8.368000e-01      3
   HCA1  CC3161  CC3163   CC331     9  0.000000e+00  8.368000e-01      3
   HCA1  CC3161  CC3163    HCA1     9  0.000000e+00  8.368000e-01      3
   HCA1  CC3161  CC3163  OC3C61     9  0.000000e+00  8.368000e-01      3
   HCA1  CC3161  CC3261  CC3062     9  0.000000e+00  8.368000e-01      3
   HCA1  CC3162  CC3161  CC3161     9  0.000000e+00  8.368000e-01      3
   HCA1  CC3162  CC3161    HCA1     9  0.000000e+00  8.368000e-01      3
   HCA1  CC3162  CC3161   NC2D1     9  0.000000e+00  8.368000e-01      3
   HCA1  CC3162  CC3161   OC311     9  0.000000e+00  5.857600e-01      3
   HCA1  CC3162   NC2D1   CC2O1     9  0.000000e+00  0.000000e+00      1
   HCA1  CC3162   NC2D1    HCP1     9  0.000000e+00  0.000000e+00      1
   HCA1  CC3162  OC3C61  CC3163     9  0.000000e+00  1.188256e+00      3
   HCA1  CC3163   CC312   CC312     9  0.000000e+00  8.368000e-01      3
   HCA1  CC3163   CC312    HCA1     9  0.000000e+00  8.368000e-01      3
   HCA1  CC3163   CC312   OC311     9  0.000000e+00  5.857600e-01      3
   HCA1  CC3163  CC3161  CC3161     9  0.000000e+00  8.368000e-01      3
   HCA1  CC3163  CC3161   NC2D1     9  0.000000e+00  8.368000e-01      3
   HCA1  CC3163  CC3161   OC311     9  0.000000e+00  5.857600e-01      3
   HCA1  CC3163   CC321    HCA2     9  0.000000e+00  8.368000e-01      3
   HCA1  CC3163   CC321   OC311     9  0.000000e+00  5.857600e-01      3
   HCA1  CC3163   CC331    HCA3     9  0.000000e+00  8.368000e-01      3
   HCA1  CC3163  OC3C61  CC3062     9  0.000000e+00  1.188256e+00      3
   HCA1  CC3163  OC3C61  CC3162     9  0.000000e+00  1.188256e+00      3
   HCA2   CC321   CC2O1   NC2D1     9  0.000000e+00  0.000000e+00      3
   HCA2   CC321   CC2O1   OC2D1     9  1.800000e+02  0.000000e+00      3
   HCA2   CC321  CC3163  CC3161     9  0.000000e+00  8.368000e-01      3
   HCA2   CC321  CC3163  OC3C61     9  0.000000e+00  8.368000e-01      3
   HCA2   CC321     CT1       C     9  0.000000e+00  8.368000e-01      3
   HCA2   CC322   CC312   OC311     9  0.000000e+00  5.857600e-01      3
   HCA2  CC3261  CC3062   CC2O2     9  0.000000e+00  8.368000e-01      3
   HCA2  CC3261  CC3062   OC301     9  0.000000e+00  8.368000e-01      3
   HCA2  CC3261  CC3062  OC3C61     9  0.000000e+00  8.368000e-01      3
   HCA2  CC3261  CC3161  CC3161     9  0.000000e+00  8.368000e-01      3
   HCA2  CC3261  CC3161    HCA1     9  0.000000e+00  8.368000e-01      3
   HCA2  CC3261  CC3161   OC311     9  0.000000e+00  5.857600e-01      3
   HCA3   CC331   CC2O1   OC2D1     9  1.800000e+02  0.000000e+00      3
   HCA3   CC331  CC3163  CC3161     9  0.000000e+00  8.368000e-01      3
   HCA3   CC331  CC3163  OC3C61     9  0.000000e+00  8.368000e-01      3
   HCP1   NC2D1   CC2O1   CC331     9  1.800000e+02  1.046000e+01      2
   HCP1   NC2D1   CC2O1   OC2D1     9  1.800000e+02  1.046000e+01      2
   HCP1   NC2D1  CC3161  CC3161     9  0.000000e+00  0.000000e+00      1
   HCP1   NC2D1  CC3161  CC3162     9  0.000000e+00  0.000000e+00      1
   HCP1   NC2D1  CC3161  CC3163     9  0.000000e+00  0.000000e+00      1
   HCP1   NC2D1  CC3161    HCA1     9  0.000000e+00  0.000000e+00      1
   HCP1   NC2D1  CC3162  CC3161     9  0.000000e+00  0.000000e+00      1
   HCP1   NC2D1  CC3162  OC3C61     9  0.000000e+00  0.000000e+00      1
   HCP1   OC311   CC312    HCA1     9  0.000000e+00  7.531200e-01      3
   HCP1   OC311  CC3161    HCA1     9  0.000000e+00  7.531200e-01      3
   HCP1   OC311   CC321    HCA2     9  0.000000e+00  7.531200e-01      3
   HCP1   OC311   CC322    HCA2     9  0.000000e+00  7.531200e-01      3
     HP      CA      CA      CA     9  1.800000e+02  1.757280e+01      2
     HP      CA      CA     CAI     9  1.800000e+02  1.757280e+01      2
     HP      CA      CA     CT2     9  1.800000e+02  1.757280e+01      2
     HP      CA      CA      HP     9  1.800000e+02  1.004160e+01      2
     HP      CA     CAI     CPT     9  1.800000e+02  1.255200e+01      2
     HP      CA      CY     CPT     9  1.800000e+02  1.171520e+01      2
     HP      CA      CY     CT2     9  1.800000e+02  5.020800e+00      2
     HP      CA      NY     CPT     9  1.800000e+02  1.087840e+01      2
     HP      CA      NY       H     9  1.800000e+02  1.673600e+00      2
     HP     CAI      CA      CA     9  1.800000e+02  1.757280e+01      2
     HP     CAI      CA      HP     9  1.800000e+02  1.004160e+01      2
     HP     CAI     CPT     CPT     9  1.800000e+02  1.255200e+01      2
     HP     CAI     CPT      CY     9  1.800000e+02  1.673600e+01      2
    HR1    CPH2     NR1    CPH1     9  1.800000e+02  1.255200e+01      2
    HR1    CPH2     NR1       H     9  1.800000e+02  4.184000e+00      2
    HR1    CPH2     NR2    CPH1     9  1.800000e+02  1.255200e+01      2
    HR3    CPH1    CPH1     CT2     9  1.800000e+02  8.368000e+00      2
    HR3    CPH1     NR2    CPH2     9  1.800000e+02  1.255200e+01      2
     HS       S     CT2     HA2     9  0.000000e+00  8.368000e-01      3
      N       C     CP1     CP2     9  0.000000e+00  1.673600e+00      1
      N       C     CP1     CP2     9  0.000000e+00  2.510400e+00      2
      N       C     CP1     HB1     9  1.800000e+02  1.673600e+00      1
      N       C     CP1     HB1     9  0.000000e+00  2.510400e+00      2
      N       C     CP1       N     9  0.000000e+00  1.255200e+00      1
      N       C     CP1       N     9  0.000000e+00 -1.255200e+00      4
      N       C     CT1     CT1     9  0.000000e+00  0.000000e+00      1
      N       C     CT1     CT2     9  0.000000e+00  0.000000e+00      1
      N       C     CT1     CT3     9  0.000000e+00  0.000000e+00      1
      N       C     CT1     HB1     9  0.000000e+00  0.000000e+00      1
      N       C     CT2     HB2     9  0.000000e+00  0.000000e+00      1
    NC2       C     NC2      HC     9  1.800000e+02  9.414000e+00      2
  NC2D1   CC2O1   CC331    HCA3     9  0.000000e+00  0.000000e+00      3
  NC2D1  CC3161  CC3161  CC3161     9  0.000000e+00  8.368000e-01      3
  NC2D1  CC3161  CC3163   CC312     9  1.800000e+02  8.903970e+00      1
  NC2D1  CC3161  CC3163   CC312     9  0.000000e+00  5.750490e+00      2
  NC2D1  CC3161  CC3163   CC312     9  0.000000e+00  2.450987e+00      3
  NC2D1  CC3161  CC3163   CC312     9  0.000000e+00  3.709116e+00      6
  NC2D1  CC3161  CC3163  OC3C61     9  0.000000e+00  7.568856e+00      1
  NC2D1  CC3161  CC3163  OC3C61     9  1.800000e+02  2.875663e+00      2
  NC2D1  CC3161  CC3163  OC3C61     9  1.800000e+02  5.568904e+00      3
  NC2D1  CC3161  CC3163  OC3C61     9  1.800000e+02  2.367307e+00      6
  NC2D1  CC3162  CC3161  CC3161     9  0.000000e+00  8.368000e-01      3
  NC2D1  CC3162  CC3161    HCA1     9  0.000000e+00  8.368000e-01      3
  NC2D1  CC3162  CC3161   NC2D1     9  1.800000e+02  2.468560e+00      1
  NC2D1  CC3162  CC3161   NC2D1     9  0.000000e+00  4.853440e+00      2
  NC2D1  CC3162  OC3C61  CC3163     9  0.000000e+00  2.594080e+00      1
  NC2D1  CC3162  OC3C61  CC3163     9  0.000000e+00  6.443360e+00      2
  NC2D1  CC3162  OC3C61  CC3163     9  0.000000e+00  2.008320e+00      3
    NH1       C     CP1     CP2     9  0.000000e+00  1.673600e+00      1
    NH1       C     CP1     CP2     9  0.000000e+00  2.510400e+00      2
    NH1       C     CP1     HB1     9  1.800000e+02  1.673600e+00      1
    NH1       C     CP1     HB1     9  0.000000e+00  2.510400e+00      2
    NH1       C     CP1       N     9  0.000000e+00  1.255200e+00      1
    NH1       C     CP1       N     9  0.000000e+00 -1.255200e+00      4
    NH1       C     CT1      CS     9  0.000000e+00  0.000000e+00      1
    NH1       C     CT1     CT1     9  0.000000e+00  0.000000e+00      1
    NH1       C     CT1     CT2     9  0.000000e+00  0.000000e+00      1
    NH1       C     CT1     CT3     9  0.000000e+00  0.000000e+00      1
    NH1       C     CT1     HB1     9  0.000000e+00  0.000000e+00      1
    NH1       C     CT1     NH1     9  0.000000e+00  2.510400e+00      1
    NH1       C     CT2     HB2     9  0.000000e+00  0.000000e+00      1
    NH1       C     CT2     NH1     9  0.000000e+00  2.510400e+00      1
    NH1     CT1       C       N     9  0.000000e+00  1.673600e+00      1
    NH1     CT1   CC321   CC2O1     9  0.000000e+00  8.368000e-01      3
    NH1     CT1   CC321    HCA2     9  0.000000e+00  8.368000e-01      3
    NH1     CT1      CS     HA2     9  0.000000e+00  8.368000e-01      3
    NH1     CT1      CS      SS     9  0.000000e+00  8.368000e-01      3
    NH1     CT1     CT1     HA1     9  0.000000e+00  8.368000e-01      3
    NH1     CT1     CT1   OC301     9  0.000000e+00  1.966480e+00      1
    NH1     CT1     CT1   OC301     9  0.000000e+00  6.694400e+00      2
    NH1     CT1     CT1   OC301     9  1.800000e+02  1.631760e+00      3
    NH1     CT1     CT1     OH1     9  0.000000e+00  3.765600e-01      1
    NH1     CT1     CT1     OH1     9  1.800000e+02  7.949600e-01      2
    NH1     CT1     CT1     OH1     9  0.000000e+00  7.112800e-01      3
    NH1     CT1     CT2     HA2     9  0.000000e+00  8.368000e-01      3
    NH1     CT1     CT2     OH1     9  1.800000e+02  7.531200e-01      1
    NH1     CT1     CT2     OH1     9  1.800000e+02  7.949600e-01      2
    NH1     CT1     CT2     OH1     9  0.000000e+00  6.108640e+00      3
    NH1     CT1     CT2       S     9  0.000000e+00  1.422560e+00      1
    NH1     CT1     CT2       S     9  1.800000e+02  2.092000e+00      2
    NH1     CT1     CT2       S     9  0.000000e+00  5.983120e+00      3
    NH1     CT1    CT2A     HA2     9  0.000000e+00  8.368000e-01      3
    NH1     CT2       C       N     9  0.000000e+00  1.673600e+00      1
    NH2      CC     CT2     HA2     9  1.800000e+02  0.000000e+00      3
    NH3     CT1       C     NH1     9  0.000000e+00  2.510400e+00      1
    NR1    CPH1    CPH1     HR3     9  1.800000e+02  1.255200e+01      2
    NR1    CPH1     CT2     HA2     9  0.000000e+00  7.949600e-01      3
    NR1    CPH2     NR2    CPH1     9  1.800000e+02  5.857600e+01      2
    NR2    CPH1    CPH1     CT2     9  1.800000e+02  1.255200e+01      2
    NR2    CPH1    CPH1     NR1     9  1.800000e+02  5.857600e+01      2
    NR2    CPH2     NR1    CPH1     9  1.800000e+02  5.857600e+01      2
    NR2    CPH2     NR1       H     9  1.800000e+02  4.184000e+00      2
     NY      CA      CY     CPT     9  1.800000e+02  2.092000e+01      2
     NY      CA      CY     CT2     9  1.800000e+02  1.046000e+01      2
     NY     CPT     CAI      CA     9  1.800000e+02  1.255200e+01      2
     NY     CPT     CAI      HP     9  1.800000e+02  1.255200e+01      2
     NY     CPT     CPT     CAI     9  1.800000e+02  1.673600e+01      2
     NY     CPT     CPT      CY     9  1.800000e+02  2.719600e+01      2
      O       C     CP1     CP2     9  1.800000e+02  1.673600e+00      1
      O       C     CP1     CP2     9  0.000000e+00  2.510400e+00      2
      O       C     CP1     HB1     9  0.000000e+00  1.673600e+00      1
      O       C     CP1     HB1     9  0.000000e+00  2.510400e+00      2
      O       C     CP1       N     9  0.000000e+00 -1.255200e+00      4
      O       C     CT1      CS     9  0.000000e+00  5.857600e+00      1
      O       C     CT1     CT1     9  0.000000e+00  5.857600e+00      1
      O       C     CT1     CT2     9  0.000000e+00  5.857600e+00      1
      O       C     CT1     CT3     9  0.000000e+00  5.857600e+00      1
      O       C     CT1     HB1     9  0.000000e+00  0.000000e+00      1
      O       C     CT1     NH1     9  0.000000e+00  0.000000e+00      1
      O       C     CT1     NH3     9  0.000000e+00  0.000000e+00      1
      O       C     CT2     HB2     9  0.000000e+00  0.000000e+00      1
      O       C     CT2     NH1     9  0.000000e+00  0.000000e+00      1
      O       C       N     CP1     9  1.800000e+02  1.150600e+01      2
      O       C       N     CP1     9  0.000000e+00  1.255200e+00      4
      O       C       N     CP3     9  1.800000e+02  1.150600e+01      2
      O       C       N     CP3     9  0.000000e+00  1.255200e+00      4
      O       C     NH1     CT1     9  1.800000e+02  1.046000e+01      2
      O       C     NH1     CT2     9  1.800000e+02  1.046000e+01      2
      O       C     NH1       H     9  1.800000e+02  1.046000e+01      2
      O      CC     CT2     HA2     9  1.800000e+02  0.000000e+00      3
      O      CC     NH2       H     9  1.800000e+02  5.857600e+00      2
  OC2D1   CC2O1   NC2D1  CC3161     9  1.800000e+02  1.046000e+01      2
  OC2D2   CC2O2  CC3062  CC3261     9  1.800000e+02  2.092000e-01      6
  OC301  CC3062   CC2O2   OC2D2     9  1.800000e+02  2.677760e+00      2
  OC301  CC3161  CC3161    HCA1     9  0.000000e+00  8.368000e-01      3
  OC301  CC3161  CC3161   NC2D1     9  0.000000e+00  8.368000e-01      3
  OC301  CC3161  CC3161   OC301     9  1.800000e+02  2.468560e+00      1
  OC301  CC3161  CC3161   OC301     9  0.000000e+00  4.853440e+00      2
  OC301  CC3161  CC3161   OC311     9  1.800000e+02  1.108760e+01      1
  OC301  CC3161  CC3161   OC311     9  0.000000e+00  0.000000e+00      2
  OC301  CC3161  CC3161   OC311     9  1.800000e+02  5.439200e-01      3
  OC301  CC3161  CC3162    HCA1     9  0.000000e+00  8.368000e-01      3
  OC301  CC3161  CC3162   OC301     9  1.800000e+02  2.468560e+00      1
  OC301  CC3161  CC3162   OC301     9  0.000000e+00  4.853440e+00      2
  OC301  CC3161  CC3162  OC3C61     9  1.800000e+02  1.150600e+01      1
  OC301  CC3161  CC3162  OC3C61     9  1.800000e+02  1.087840e+00      2
  OC301  CC3161  CC3162  OC3C61     9  0.000000e+00  4.184000e-01      3
  OC301  CC3161  CC3163    HCA1     9  0.000000e+00  8.368000e-01      3
  OC301  CC3161  CC3163  OC3C61     9  1.800000e+02  5.690240e+00      1
  OC301  CC3161  CC3163  OC3C61     9  0.000000e+00  6.694400e-01      2
  OC301  CC3161  CC3163  OC3C61     9  0.000000e+00  4.225840e+00      3
  OC301  CC3162  CC3161   NC2D1     9  0.000000e+00  8.368000e-01      3
  OC301  CC3162  CC3161   OC311     9  1.800000e+02  1.108760e+01      1
  OC301  CC3162  CC3161   OC311     9  0.000000e+00  0.000000e+00      2
  OC301  CC3162  CC3161   OC311     9  1.800000e+02  5.439200e-01      3
  OC301   CC321  CC3163    HCA1     9  0.000000e+00  8.368000e-01      3
  OC301   CC321  CC3163  OC3C61     9  1.800000e+02  6.236670e+00      1
  OC301   CC321  CC3163  OC3C61     9  0.000000e+00  1.572766e+00      2
  OC301   CC321  CC3163  OC3C61     9  0.000000e+00  2.475254e+00      3
  OC311   CC312   CC312   OC311     9  1.800000e+02  5.606560e+00      1
  OC311   CC312   CC312   OC311     9  0.000000e+00  4.978960e+00      2
  OC311   CC312   CC312   OC311     9  0.000000e+00  1.079472e+01      3
  OC311   CC312  CC3163  OC3C61     9  1.800000e+02  3.138000e+00      1
  OC311   CC312  CC3163  OC3C61     9  0.000000e+00  7.112800e-01      2
  OC311   CC312  CC3163  OC3C61     9  1.800000e+02  1.046000e+00      3
  OC311   CC312   CC322   OC311     9  1.800000e+02  5.606560e+00      1
  OC311   CC312   CC322   OC311     9  0.000000e+00  4.978960e+00      2
  OC311   CC312   CC322   OC311     9  0.000000e+00  1.079472e+01      3
  OC311  CC3161  CC3161   NC2D1     9  0.000000e+00  8.368000e-01      3
  OC311  CC3161  CC3161   OC311     9  1.800000e+02  1.108760e+01      1
  OC311  CC3161  CC3161   OC311     9  0.000000e+00  0.000000e+00      2
  OC311  CC3161  CC3161   OC311     9  1.800000e+02  5.439200e-01      3
  OC311  CC3161  CC3162  OC3C61     9  1.800000e+02  1.150600e+01      1
  OC311  CC3161  CC3162  OC3C61     9  1.800000e+02  1.087840e+00      2
  OC311  CC3161  CC3162  OC3C61     9  0.000000e+00  4.184000e-01      3
  OC311  CC3161  CC3163  OC3C61     9  1.800000e+02  5.690240e+00      1
  OC311  CC3161  CC3163  OC3C61     9  0.000000e+00  6.694400e-01      2
  OC311  CC3161  CC3163  OC3C61     9  0.000000e+00  4.225840e+00      3
  OC311   CC321  CC3163  OC3C61     9  1.800000e+02  3.138000e+00      1
  OC311   CC321  CC3163  OC3C61     9  0.000000e+00  7.112800e-01      2
  OC311   CC321  CC3163  OC3C61     9  1.800000e+02  1.046000e+00      3
 OC3C61  CC3062   CC2O2   OC2D2     9  1.800000e+02  2.677760e+00      2
 OC3C61  CC3162  CC3161   NC2D1     9  0.000000e+00  8.368000e-01      3
    OH1      CA      CA      CA     9  1.800000e+02  1.297040e+01      2
    OH1      CA      CA      HP     9  1.800000e+02  1.757280e+01      2
    OH1     CT1     CT3     HA3     9  0.000000e+00  8.368000e-01      3
      S     CT2     CT2     HA2     9  0.000000e+00  4.184000e-02      3
     SM     CT2     CT1       C     9  0.000000e+00  9.748720e-01      1
     SM     CT2     CT1       C     9  0.000000e+00 -2.092000e-02      2
     SM     CT2     CT1       C     9  0.000000e+00  6.234160e-01      3
     SM     CT2     CT1     HB1     9  0.000000e+00  2.677760e-01      3
     SM     CT2     CT1     NH1     9  0.000000e+00 -2.761440e-01      1
     SM     CT2     CT1     NH1     9  0.000000e+00  2.217520e-01      2
     SM     CT2     CT1     NH1     9  0.000000e+00  9.916080e-01      3
     SM      SM     CT2     CT1     9  0.000000e+00  1.297040e+00      3
     SM      SM     CT2     HA2     9  0.000000e+00  6.610720e-01      3
      X      CD     OH1       X     9  1.800000e+02  8.577200e+00      2
      X     CP1     CP2       X     9  0.000000e+00  5.857600e-01      3
      X     CP2     CP2       X     9  0.000000e+00  6.694400e-01      3
      X     CP3     CP2       X     9  0.000000e+00  5.857600e-01      3
      X     CT1      CC       X     9  1.800000e+02  2.092000e-01      6
      X     CT1     CT1       X     9  0.000000e+00  8.368000e-01      3
      X     CT1     CT2       X     9  0.000000e+00  8.368000e-01      3
      X     CT1     CT3       X     9  0.000000e+00  8.368000e-01      3
      X     CT1     NH3       X     9  0.000000e+00  4.184000e-01      3
      X     CT2      CC       X     9  1.800000e+02  2.092000e-01      6
      X     CT2      CD       X     9  1.800000e+02  0.000000e+00      6

[ dihedraltypes ]
; i	j	k	l	func	q0	Kq
      C      HC      HC     NC2     2  0.000000e+00  0.000000e+00
  CC2O1   CC321   NC2D1   OC2D1     2  0.000000e+00  3.765600e+02
  CC2O1   CC331   NC2D1   OC2D1     2  0.000000e+00  1.004160e+03
  CC2O1   NC2D1   CC321   OC2D1     2  0.000000e+00  3.765600e+02
  CC2O2  CC3062   OC2D2   OC2D2     2  0.000000e+00  8.033280e+02
    HR1     NR1     NR2    CPH2     2  0.000000e+00  4.184000e+00
    HR1     NR2     NR1    CPH2     2  0.000000e+00  4.184000e+00
    HR3    CPH1     NR2    CPH1     2  0.000000e+00  4.184000e+00
    HR3     NR2    CPH1    CPH1     2  0.000000e+00  4.184000e+00
      N       C     CP1     CP3     2  0.000000e+00  0.000000e+00
  NC2D1   CC2O1  CC3161    HCP1     2  0.000000e+00  1.673600e+02
  NC2D1   CC2O1  CC3162    HCP1     2  0.000000e+00  1.673600e+02
    NR1    CPH1    CPH2       H     2  0.000000e+00  3.765600e+00
    NR1    CPH2    CPH1       H     2  0.000000e+00  3.765600e+00
      O     CT2     NH2      CC     2  0.000000e+00  3.765600e+02
      O     NH2     CT2      CC     2  0.000000e+00  3.765600e+02
    NC2       X       X       C     2  0.000000e+00  3.765600e+02
    NH1       X       X       H     2  0.000000e+00  1.673600e+02
    NH2       X       X       H     2  0.000000e+00  3.347200e+01
      O       X       X       C     2  0.000000e+00  1.004160e+03
     OB       X       X      CD     2  0.000000e+00  8.368000e+02
     OC       X       X      CC     2  0.000000e+00  8.033280e+02

[ cmaptypes ]
; i j k l m
C NH1 CT1 C NH1 1 24 24\
0.543920 3.221680 4.058480 5.230000 8.870080 11.380480 8.744560 7.489360 3.263520 -2.886960\
4.184000 -9.204800 -20.208720 -20.166880 -20.543440 -15.020560 -11.589680 -11.631520 -10.250800 -9.832400\
-9.790560 -6.359680 -3.974800 -0.167360 -0.543920 5.773920 6.610720 7.824080 10.041600 10.418160\
10.208960 8.075120 4.560560 2.677760 1.087840 -11.715200 -16.777840 -17.321760 -14.309280 -10.878400\
-9.623200 -6.276000 -4.602400 -3.598240 -2.677760 -0.878640 -4.518720 -4.686080 0.334720 5.941280\
6.778080 8.577200 11.087600 11.380480 9.706880 8.326160 6.527040 10.292640 -0.962320 -7.614880\
-10.794720 -12.593840 -10.669200 -7.907760 -5.648400 -3.054320 0.292880 -0.962320 -3.221680 -5.355520\
-5.397360 -3.430880 3.891120 6.359680 9.372160 10.669200 13.012240 12.217280 10.292640 9.162960\
8.619040 7.740400 0.502080 -4.937120 -8.368000 -9.539520 -8.200640 -5.606560 -3.891120 0.083680\
1.297040 -2.175680 -4.811600 -4.100320 -2.384880 -1.840960 5.690240 8.200640 11.296800 12.719360\
15.480800 14.895040 11.045760 11.589680 11.380480 6.819920 2.970640 -3.305360 -8.870080 -11.003920\
-7.531200 -1.799120 -0.251040 1.840960 3.807440 -2.301200 -4.058480 -3.598240 -1.046000 1.882800\
8.577200 10.627360 11.798880 12.928560 14.100080 14.853200 12.844880 12.133600 12.384640 8.870080\
3.807440 -3.430880 -8.744560 -9.372160 -6.108640 0.878640 0.334720 3.221680 4.351360 -0.502080\
-1.338880 -0.669440 1.297040 3.054320 6.066800 11.506000 11.464160 13.221440 14.434800 13.974560\
13.305120 16.317600 13.974560 10.208960 3.807440 -2.552240 -6.317840 -6.778080 -4.016640 -0.083680\
1.757280 3.807440 1.924640 0.627600 -0.292880 0.083680 1.171520 3.138000 5.773920 14.016400\
9.832400 12.803040 15.941040 15.480800 14.978720 17.614640 14.811360 7.070960 0.418400 -2.845120\
-0.502080 -1.799120 -2.510400 0.962320 1.757280 1.255200 2.301200 0.794960 -1.046000 -0.794960\
-1.046000 1.966480 1.004160 5.146320 7.196480 13.263280 17.614640 18.367760 17.907520 15.355280\
9.497680 -2.008320 -1.715440 -0.167360 -1.506240 -3.430880 -0.711280 0.585760 1.129680 1.338880\
1.297040 -2.803280 -3.974800 -6.401520 -6.192320 -0.836800 -4.937120 0.334720 9.832400 17.614640\
22.509920 22.551760 18.325920 10.292640 4.686080 0.460240 0.041840 -0.627600 -3.347200 -2.426720\
0.334720 1.129680 -0.209200 1.589920 1.046000 -3.723760 -6.610720 -8.158800 -8.284320 -8.368000\
-4.895280 4.476880 17.489120 28.200160 25.396880 20.125040 11.631520 5.522880 3.221680 -0.041840\
1.171520 -2.970640 5.481040 6.359680 8.033280 9.288480 0.794960 2.217520 1.380720 -6.694400\
-11.924400 -14.853200 -13.723520 -11.129440 1.213360 23.388560 15.606320 13.472480 13.681680 10.543680\
6.652560 5.773920 3.598240 2.761440 6.778080 3.556400 2.133840 3.096160 4.267680 6.778080\
-1.422560 0.753120 -2.552240 -10.711040 -15.857360 -15.941040 -13.221440 -7.322000 11.840720 3.305360\
1.338880 2.008320 2.635920 4.100320 5.188160 6.987280 6.903600 10.543680 6.736240 3.263520\
0.502080 0.292880 0.502080 -6.568880 -5.062640 -8.075120 -10.878400 -15.857360 -16.443120 -15.146080\
-11.213120 -3.849280 -3.263520 -7.991440 -8.577200 -7.740400 -4.393200 0.753120 7.029120 9.288480\
5.690240 10.250800 6.024960 2.845120 -1.004160 -2.259360 -3.305360 -9.121120 -13.430640 -18.200400\
-16.484960 -16.359440 -14.476640 -11.589680 7.363840 1.297040 -12.384640 -14.560320 -14.392960 -10.041600\
-4.727920 1.422560 5.983120 5.815760 4.058480 10.292640 6.359680 2.301200 -1.715440 -6.192320\
-14.978720 -17.279920 -19.079040 -18.576960 -14.978720 -12.384640 -8.200640 -4.476880 -6.694400 -10.250800\
-16.819680 -16.066560 -14.100080 -9.748720 -4.100320 1.506240 3.389040 3.138000 2.092000 7.949600\
3.221680 -1.757280 -13.765360 -16.359440 -18.911680 -20.459760 -16.108400 -17.363600 -11.171280 -9.916080\
-11.966240 -14.309280 -15.355280 -15.062400 -14.016400 -12.468320 -9.706880 -5.188160 -1.087840 3.012480\
2.803280 1.840960 10.041600 6.819920 -8.409840 -13.849040 -16.694160 -18.953520 -20.292400 -15.773680\
-16.484960 -16.275760 -10.920240 -14.685840 -15.731840 -15.229760 -14.434800 -13.974560 -9.414000 -6.861760\
-4.225840 0.167360 2.677760 3.430880 2.175680 -0.041840 -1.548080 -4.978960 -9.999760 -14.141920\
-18.828000 -23.388560 -23.053840 -20.668960 -16.024720 -16.066560 -15.480800 -17.363600 -17.447280 -15.606320\
-15.648160 -10.962080 -7.196480 -4.937120 -1.799120 1.171520 3.389040 3.347200 2.008320 -1.422560\
-3.305360 -7.405680 -11.757040 -15.899200 -21.840480 -26.275520 -27.530720 -23.597760 -21.171040 -16.819680\
-17.363600 -18.702480 -17.154400 -15.773680 -13.221440 -11.087600 -7.740400 -4.560560 -1.882800 0.543920\
4.225840 3.681920 2.050160 -0.920480 -3.598240 -7.029120 -12.593840 -17.279920 -25.062160 -28.702240\
-28.576720 -24.476400 -16.150240 -20.334240 -20.543440 -19.748480 -19.246400 -17.112560 -13.681680 -10.083440\
-8.242480 -4.686080 -2.259360 -0.627600 3.179840 4.351360 3.179840 1.297040 -1.380720 -7.824080\
-14.100080 -20.961840 -25.606080 -29.497200 -29.204320 -15.480800 -18.869840 -21.296560 -22.677280 -20.292400\
-18.576960 -16.736000 -14.309280 -11.506000 -8.828240 -4.895280 -1.338880 -0.041840 1.338880 4.560560\
3.932960 2.635920 -0.711280 -7.656720 -14.518480 -20.710800 -25.564240 -8.033280 -16.945200 -20.920000\
-20.920000 -20.250560 -20.459760 -17.991200 -18.786160 -18.576960 -17.405440 -13.305120 -7.363840 -1.673600\
0.083680 1.506240 2.635920 5.271840 5.690240 3.974800 -0.292880 -6.192320 -13.179600 7.698560\
-7.363840 -21.296560 -24.016160 -22.551760 -19.999520 -17.530960 -17.238080 -16.903360 -17.279920 -16.861520\
-16.861520 -12.300960 -3.389040 -0.292880 1.589920 2.259360 5.355520 6.861760 7.112800 6.359680\
2.635920 -4.560560 -11.464160 -3.096160 -19.079040 -26.819440 -24.643760 -21.505760 -17.530960 -15.355280\
-16.066560 -14.895040 -14.853200 -13.598000 -11.506000 -7.573040

C NH1 CT1 C N 1 24 24\
0.543920 3.221680 4.058480 5.230000 8.870080 11.380480 8.744560 7.489360 3.263520 -2.886960\
4.184000 -9.204800 -20.208720 -20.166880 -20.543440 -15.020560 -11.589680 -11.631520 -10.250800 -9.832400\
-9.790560 -6.359680 -3.974800 -0.167360 -0.543920 5.773920 6.610720 7.824080 10.041600 10.418160\
10.208960 8.075120 4.560560 2.677760 1.087840 -11.715200 -16.777840 -17.321760 -14.309280 -10.878400\
-9.623200 -6.276000 -4.602400 -3.598240 -2.677760 -0.878640 -4.518720 -4.686080 0.334720 5.941280\
6.778080 8.577200 11.087600 11.380480 9.706880 8.326160 6.527040 10.292640 -0.962320 -7.614880\
-10.794720 -12.593840 -10.669200 -7.907760 -5.648400 -3.054320 0.292880 -0.962320 -3.221680 -5.355520\
-5.397360 -3.430880 3.891120 6.359680 9.372160 10.669200 13.012240 12.217280 10.292640 9.162960\
8.619040 7.740400 0.502080 -4.937120 -8.368000 -9.539520 -8.200640 -5.606560 -3.891120 0.083680\
1.297040 -2.175680 -4.811600 -4.100320 -2.384880 -1.840960 5.690240 8.200640 11.296800 12.719360\
15.480800 14.895040 11.045760 11.589680 11.380480 6.819920 2.970640 -3.305360 -8.870080 -11.003920\
-7.531200 -1.799120 -0.251040 1.840960 3.807440 -2.301200 -4.058480 -3.598240 -1.046000 1.882800\
8.577200 10.627360 11.798880 12.928560 14.100080 14.853200 12.844880 12.133600 12.384640 8.870080\
3.807440 -3.430880 -8.744560 -9.372160 -6.108640 0.878640 0.334720 3.221680 4.351360 -0.502080\
-1.338880 -0.669440 1.297040 3.054320 6.066800 11.506000 11.464160 13.221440 14.434800 13.974560\
13.305120 16.317600 13.974560 10.208960 3.807440 -2.552240 -6.317840 -6.778080 -4.016640 -0.083680\
1.757280 3.807440 1.924640 0.627600 -0.292880 0.083680 1.171520 3.138000 5.773920 14.016400\
9.832400 12.803040 15.941040 15.480800 14.978720 17.614640 14.811360 7.070960 0.418400 -2.845120\
-0.502080 -1.799120 -2.510400 0.962320 1.757280 1.255200 2.301200 0.794960 -1.046000 -0.794960\
-1.046000 1.966480 1.004160 5.146320 7.196480 13.263280 17.614640 18.367760 17.907520 15.355280\
9.497680 -2.008320 -1.715440 -0.167360 -1.506240 -3.430880 -0.711280 0.585760 1.129680 1.338880\
1.297040 -2.803280 -3.974800 -6.401520 -6.192320 -0.836800 -4.937120 0.334720 9.832400 17.614640\
22.509920 22.551760 18.325920 10.292640 4.686080 0.460240 0.041840 -0.627600 -3.347200 -2.426720\
0.334720 1.129680 -0.209200 1.589920 1.046000 -3.723760 -6.610720 -8.158800 -8.284320 -8.368000\
-4.895280 4.476880 17.489120 28.200160 25.396880 20.125040 11.631520 5.522880 3.221680 -0.041840\
1.171520 -2.970640 5.481040 6.359680 8.033280 9.288480 0.794960 2.217520 1.380720 -6.694400\
-11.924400 -14.853200 -13.723520 -11.129440 1.213360 23.388560 15.606320 13.472480 13.681680 10.543680\
6.652560 5.773920 3.598240 2.761440 6.778080 3.556400 2.133840 3.096160 4.267680 6.778080\
-1.422560 0.753120 -2.552240 -10.711040 -15.857360 -15.941040 -13.221440 -7.322000 11.840720 3.305360\
1.338880 2.008320 2.635920 4.100320 5.188160 6.987280 6.903600 10.543680 6.736240 3.263520\
0.502080 0.292880 0.502080 -6.568880 -5.062640 -8.075120 -10.878400 -15.857360 -16.443120 -15.146080\
-11.213120 -3.849280 -3.263520 -7.991440 -8.577200 -7.740400 -4.393200 0.753120 7.029120 9.288480\
5.690240 10.250800 6.024960 2.845120 -1.004160 -2.259360 -3.305360 -9.121120 -13.430640 -18.200400\
-16.484960 -16.359440 -14.476640 -11.589680 7.363840 1.297040 -12.384640 -14.560320 -14.392960 -10.041600\
-4.727920 1.422560 5.983120 5.815760 4.058480 10.292640 6.359680 2.301200 -1.715440 -6.192320\
-14.978720 -17.279920 -19.079040 -18.576960 -14.978720 -12.384640 -8.200640 -4.476880 -6.694400 -10.250800\
-16.819680 -16.066560 -14.100080 -9.748720 -4.100320 1.506240 3.389040 3.138000 2.092000 7.949600\
3.221680 -1.757280 -13.765360 -16.359440 -18.911680 -20.459760 -16.108400 -17.363600 -11.171280 -9.916080\
-11.966240 -14.309280 -15.355280 -15.062400 -14.016400 -12.468320 -9.706880 -5.188160 -1.087840 3.012480\
2.803280 1.840960 10.041600 6.819920 -8.409840 -13.849040 -16.694160 -18.953520 -20.292400 -15.773680\
-16.484960 -16.275760 -10.920240 -14.685840 -15.731840 -15.229760 -14.434800 -13.974560 -9.414000 -6.861760\
-4.225840 0.167360 2.677760 3.430880 2.175680 -0.041840 -1.548080 -4.978960 -9.999760 -14.141920\
-18.828000 -23.388560 -23.053840 -20.668960 -16.024720 -16.066560 -15.480800 -17.363600 -17.447280 -15.606320\
-15.648160 -10.962080 -7.196480 -4.937120 -1.799120 1.171520 3.389040 3.347200 2.008320 -1.422560\
-3.305360 -7.405680 -11.757040 -15.899200 -21.840480 -26.275520 -27.530720 -23.597760 -21.171040 -16.819680\
-17.363600 -18.702480 -17.154400 -15.773680 -13.221440 -11.087600 -7.740400 -4.560560 -1.882800 0.543920\
4.225840 3.681920 2.050160 -0.920480 -3.598240 -7.029120 -12.593840 -17.279920 -25.062160 -28.702240\
-28.576720 -24.476400 -16.150240 -20.334240 -20.543440 -19.748480 -19.246400 -17.112560 -13.681680 -10.083440\
-8.242480 -4.686080 -2.259360 -0.627600 3.179840 4.351360 3.179840 1.297040 -1.380720 -7.824080\
-14.100080 -20.961840 -25.606080 -29.497200 -29.204320 -15.480800 -18.869840 -21.296560 -22.677280 -20.292400\
-18.576960 -16.736000 -14.309280 -11.506000 -8.828240 -4.895280 -1.338880 -0.041840 1.338880 4.560560\
3.932960 2.635920 -0.711280 -7.656720 -14.518480 -20.710800 -25.564240 -8.033280 -16.945200 -20.920000\
-20.920000 -20.250560 -20.459760 -17.991200 -18.786160 -18.576960 -17.405440 -13.305120 -7.363840 -1.673600\
0.083680 1.506240 2.635920 5.271840 5.690240 3.974800 -0.292880 -6.192320 -13.179600 7.698560\
-7.363840 -21.296560 -24.016160 -22.551760 -19.999520 -17.530960 -17.238080 -16.903360 -17.279920 -16.861520\
-16.861520 -12.300960 -3.389040 -0.292880 1.589920 2.259360 5.355520 6.861760 7.112800 6.359680\
2.635920 -4.560560 -11.464160 -3.096160 -19.079040 -26.819440 -24.643760 -21.505760 -17.530960 -15.355280\
-16.066560 -14.895040 -14.853200 -13.598000 -11.506000 -7.573040

C N CP1 C NH1 1 24 24\
12.441124 14.008869 12.815174 8.842466 4.353452 3.224190 3.285277 1.101647 -2.004136 -2.439272\
-1.940539 -1.224238 0.000000 1.084074 0.740986 -0.632621 -0.725924 0.885753 1.459798 -0.567350\
-3.974800 -5.257614 -1.225075 6.527040 23.740434 25.151698 23.274337 18.691183 14.187107 12.588819\
11.918542 9.670061 6.951298 6.143786 4.781057 6.014082 8.841629 11.713108 12.506394 12.003896\
12.619362 13.926444 13.526454 10.659158 6.891885 5.952577 10.531546 18.157723 28.253715 29.175869\
26.962951 22.550923 18.571102 16.928464 16.036435 14.403002 13.821844 12.593840 11.874610 13.230645\
15.808407 18.253955 19.261462 19.021301 19.673586 20.238845 19.035108 16.106726 12.967053 12.685051\
16.987877 23.534163 31.914715 34.113826 30.721020 24.658404 20.079853 18.549346 19.043476 18.588675\
9.297685 3.248039 3.305360 9.005223 16.455254 22.070182 24.396067 25.056302 23.382284 21.802824\
20.576912 17.958146 14.625172 14.433963 19.320457 26.408153 33.955670 35.468605 32.443991 27.551640\
23.170574 20.770631 20.622936 18.498301 9.774242 5.262635 7.402751 14.057822 20.995312 25.336212\
26.014438 23.958002 23.063045 24.351717 23.918673 20.385703 17.015491 17.131806 22.112022 29.001396\
38.700745 39.676872 36.269004 31.485855 29.301389 28.595966 28.543666 22.123318 13.893390 11.047015\
14.496723 21.339655 27.353318 28.809350 24.442928 21.960561 23.180197 27.833642 30.110993 27.720674\
23.891058 23.353833 27.829876 34.278675 39.060150 38.526272 35.834286 33.514677 32.991258 34.359845\
36.556026 35.267354 30.570396 27.088053 27.829039 31.315985 34.289135 34.706280 30.991725 27.321102\
26.116528 26.055860 26.557103 26.985545 26.797265 27.527791 30.926873 35.859809 45.836557 47.929394\
46.749087 43.633681 42.101082 42.026188 38.825846 29.141978 22.432516 21.349697 26.223638 32.934774\
33.513003 29.725228 27.683018 28.173801 31.396736 36.253105 38.839235 36.802046 32.938540 31.850282\
35.556050 41.396496 35.241414 35.686173 36.017964 38.937978 42.841650 46.132366 48.161187 38.842164\
31.656144 27.717326 29.449921 34.402522 36.762298 35.614208 33.905044 33.422629 34.279094 34.689544\
33.704630 31.115571 27.831131 26.430328 28.461660 32.410519 28.924829 33.210082 36.027587 38.980654\
39.281484 39.364746 36.939699 30.534414 22.829578 19.843457 24.238330 29.785059 31.653634 31.792124\
31.123521 31.432300 32.961970 33.815925 31.977057 26.444972 19.582794 16.026812 17.638907 22.740877\
22.872673 29.773344 37.274419 34.924685 31.018084 29.484648 25.236214 17.543930 11.191363 12.651161\
18.766495 22.809913 26.003142 26.872158 26.063391 25.903562 27.149558 27.808538 24.406946 15.695439\
7.195643 4.455542 8.183067 16.153587 12.809316 23.446299 50.959028 26.339117 22.273106 20.194076\
15.504230 10.298916 9.588054 13.162446 14.903826 18.592022 22.332100 23.969299 23.827043 23.604454\
24.866767 25.811096 19.913748 10.750370 5.678106 6.986443 13.440263 21.053470 33.831406 33.685802\
21.018742 14.438147 11.866242 9.173420 6.552981 6.093159 8.532431 8.138717 9.156266 12.222719\
14.508020 14.826004 14.118908 14.528103 17.028462 15.127670 8.711925 4.010782 3.316238 6.251733\
11.693862 20.305370 27.779668 21.662242 13.607623 8.170097 4.512026 3.716647 6.298594 10.218583\
9.115262 6.604862 7.436642 10.022354 11.799717 11.695117 11.139482 12.205146 10.719826 6.518254\
5.532503 6.825778 8.582221 10.692630 12.715594 20.564360 31.584179 21.319572 11.493448 3.996557\
1.859788 5.517441 11.436127 13.485869 10.734052 8.999366 10.018170 12.298031 13.664944 13.430640\
13.026466 10.423599 4.093207 3.411215 6.370977 8.600630 9.204382 9.738678 14.536053 33.379115\
0.000000 0.000000 0.000000 0.000000 0.000000 0.000000 0.000000 0.000000 0.000000 0.000000\
0.000000 0.000000 0.000000 0.000000 0.000000 0.000000 0.000000 0.000000 0.000000 0.000000\
0.000000 0.000000 0.000000 0.000000 0.000000 0.000000 0.000000 0.000000 0.000000 0.000000\
0.000000 0.000000 0.000000 0.000000 0.000000 0.000000 0.000000 0.000000 0.000000 0.000000\
0.000000 0.000000 0.000000 0.000000 0.000000 0.000000 0.000000 0.000000 0.000000 0.000000\
0.000000 0.000000 0.000000 0.000000 0.000000 0.000000 0.000000 0.000000 0.000000 0.000000\
0.000000 0.000000 0.000000 0.000000 0.000000 0.000000 0.000000 0.000000 0.000000 0.000000\
0.000000 0.000000 0.000000 0.000000 0.000000 0.000000 0.000000 0.000000 0.000000 0.000000\
0.000000 0.000000 0.000000 0.000000 0.000000 0.000000 0.000000 0.000000 0.000000 0.000000\
0.000000 0.000000 0.000000 0.000000 0.000000 0.000000 0.000000 0.000000 0.000000 0.000000\
0.000000 0.000000 0.000000 0.000000 0.000000 0.000000 0.000000 0.000000 0.000000 0.000000\
0.000000 0.000000 0.000000 0.000000 0.000000 0.000000 0.000000 0.000000 0.000000 0.000000\
0.000000 0.000000 0.000000 0.000000 0.000000 0.000000 0.000000 0.000000 0.000000 0.000000\
0.000000 0.000000 0.000000 0.000000 0.000000 0.000000 0.000000 0.000000 0.000000 0.000000\
0.000000 0.000000 0.000000 0.000000 0.000000 0.000000 0.000000 0.000000 0.000000 0.000000\
0.000000 0.000000 0.000000 0.000000 0.000000 0.000000 0.000000 0.000000 0.000000 0.000000\
0.000000 0.000000 0.000000 0.000000 0.000000 0.000000 0.000000 0.000000 0.000000 0.000000\
0.000000 0.000000 0.000000 0.000000 0.000000 0.000000 0.000000 0.000000 0.000000 0.000000\
0.000000 0.000000 0.000000 0.000000 0.000000 0.000000 0.000000 0.000000 0.000000 0.000000\
0.000000 0.000000 0.000000 0.000000 0.000000 0.000000 0.000000 0.000000 0.000000 0.000000\
0.000000 0.000000 0.000000 0.000000 0.000000 0.000000 0.000000 0.000000 0.000000 0.000000\
0.000000 0.000000 0.000000 0.000000 0.000000 0.000000

C N CP1 C N 1 24 24\
12.441124 14.008869 12.815174 8.842466 4.353452 3.224190 3.285277 1.101647 -2.004136 -2.439272\
-1.940539 -1.224238 0.000000 1.084074 0.740986 -0.632621 -0.725924 0.885753 1.459798 -0.567350\
-3.974800 -5.257614 -1.225075 6.527040 23.740434 25.151698 23.274337 18.691183 14.187107 12.588819\
11.918542 9.670061 6.951298 6.143786 4.781057 6.014082 8.841629 11.713108 12.506394 12.003896\
12.619362 13.926444 13.526454 10.659158 6.891885 5.952577 10.531546 18.157723 28.253715 29.175869\
26.962951 22.550923 18.571102 16.928464 16.036435 14.403002 13.821844 12.593840 11.874610 13.230645\
15.808407 18.253955 19.261462 19.021301 19.673586 20.238845 19.035108 16.106726 12.967053 12.685051\
16.987877 23.534163 31.914715 34.113826 30.721020 24.658404 20.079853 18.549346 19.043476 18.588675\
9.297685 3.248039 3.305360 9.005223 16.455254 22.070182 24.396067 25.056302 23.382284 21.802824\
20.576912 17.958146 14.625172 14.433963 19.320457 26.408153 33.955670 35.468605 32.443991 27.551640\
23.170574 20.770631 20.622936 18.498301 9.774242 5.262635 7.402751 14.057822 20.995312 25.336212\
26.014438 23.958002 23.063045 24.351717 23.918673 20.385703 17.015491 17.131806 22.112022 29.001396\
38.700745 39.676872 36.269004 31.485855 29.301389 28.595966 28.543666 22.123318 13.893390 11.047015\
14.496723 21.339655 27.353318 28.809350 24.442928 21.960561 23.180197 27.833642 30.110993 27.720674\
23.891058 23.353833 27.829876 34.278675 39.060150 38.526272 35.834286 33.514677 32.991258 34.359845\
36.556026 35.267354 30.570396 27.088053 27.829039 31.315985 34.289135 34.706280 30.991725 27.321102\
26.116528 26.055860 26.557103 26.985545 26.797265 27.527791 30.926873 35.859809 45.836557 47.929394\
46.749087 43.633681 42.101082 42.026188 38.825846 29.141978 22.432516 21.349697 26.223638 32.934774\
33.513003 29.725228 27.683018 28.173801 31.396736 36.253105 38.839235 36.802046 32.938540 31.850282\
35.556050 41.396496 35.241414 35.686173 36.017964 38.937978 42.841650 46.132366 48.161187 38.842164\
31.656144 27.717326 29.449921 34.402522 36.762298 35.614208 33.905044 33.422629 34.279094 34.689544\
33.704630 31.115571 27.831131 26.430328 28.461660 32.410519 28.924829 33.210082 36.027587 38.980654\
39.281484 39.364746 36.939699 30.534414 22.829578 19.843457 24.238330 29.785059 31.653634 31.792124\
31.123521 31.432300 32.961970 33.815925 31.977057 26.444972 19.582794 16.026812 17.638907 22.740877\
22.872673 29.773344 37.274419 34.924685 31.018084 29.484648 25.236214 17.543930 11.191363 12.651161\
18.766495 22.809913 26.003142 26.872158 26.063391 25.903562 27.149558 27.808538 24.406946 15.695439\
7.195643 4.455542 8.183067 16.153587 12.809316 23.446299 50.959028 26.339117 22.273106 20.194076\
15.504230 10.298916 9.588054 13.162446 14.903826 18.592022 22.332100 23.969299 23.827043 23.604454\
24.866767 25.811096 19.913748 10.750370 5.678106 6.986443 13.440263 21.053470 33.831406 33.685802\
21.018742 14.438147 11.866242 9.173420 6.552981 6.093159 8.532431 8.138717 9.156266 12.222719\
14.508020 14.826004 14.118908 14.528103 17.028462 15.127670 8.711925 4.010782 3.316238 6.251733\
11.693862 20.305370 27.779668 21.662242 13.607623 8.170097 4.512026 3.716647 6.298594 10.218583\
9.115262 6.604862 7.436642 10.022354 11.799717 11.695117 11.139482 12.205146 10.719826 6.518254\
5.532503 6.825778 8.582221 10.692630 12.715594 20.564360 31.584179 21.319572 11.493448 3.996557\
1.859788 5.517441 11.436127 13.485869 10.734052 8.999366 10.018170 12.298031 13.664944 13.430640\
13.026466 10.423599 4.093207 3.411215 6.370977 8.600630 9.204382 9.738678 14.536053 33.379115\
0.000000 0.000000 0.000000 0.000000 0.000000 0.000000 0.000000 0.000000 0.000000 0.000000\
0.000000 0.000000 0.000000 0.000000 0.000000 0.000000 0.000000 0.000000 0.000000 0.000000\
0.000000 0.000000 0.000000 0.000000 0.000000 0.000000 0.000000 0.000000 0.000000 0.000000\
0.000000 0.000000 0.000000 0.000000 0.000000 0.000000 0.000000 0.000000 0.000000 0.000000\
0.000000 0.000000 0.000000 0.000000 0.000000 0.000000 0.000000 0.000000 0.000000 0.000000\
0.000000 0.000000 0.000000 0.000000 0.000000 0.000000 0.000000 0.000000 0.000000 0.000000\
0.000000 0.000000 0.000000 0.000000 0.000000 0.000000 0.000000 0.000000 0.000000 0.000000\
0.000000 0.000000 0.000000 0.000000 0.000000 0.000000 0.000000 0.000000 0.000000 0.000000\
0.000000 0.000000 0.000000 0.000000 0.000000 0.000000 0.000000 0.000000 0.000000 0.000000\
0.000000 0.000000 0.000000 0.000000 0.000000 0.000000 0.000000 0.000000 0.000000 0.000000\
0.000000 0.000000 0.000000 0.000000 0.000000 0.000000 0.000000 0.000000 0.000000 0.000000\
0.000000 0.000000 0.000000 0.000000 0.000000 0.000000 0.000000 0.000000 0.000000 0.000000\
0.000000 0.000000 0.000000 0.000000 0.000000 0.000000 0.000000 0.000000 0.000000 0.000000\
0.000000 0.000000 0.000000 0.000000 0.000000 0.000000 0.000000 0.000000 0.000000 0.000000\
0.000000 0.000000 0.000000 0.000000 0.000000 0.000000 0.000000 0.000000 0.000000 0.000000\
0.000000 0.000000 0.000000 0.000000 0.000000 0.000000 0.000000 0.000000 0.000000 0.000000\
0.000000 0.000000 0.000000 0.000000 0.000000 0.000000 0.000000 0.000000 0.000000 0.000000\
0.000000 0.000000 0.000000 0.000000 0.000000 0.000000 0.000000 0.000000 0.000000 0.000000\
0.000000 0.000000 0.000000 0.000000 0.000000 0.000000 0.000000 0.000000 0.000000 0.000000\
0.000000 0.000000 0.000000 0.000000 0.000000 0.000000 0.000000 0.000000 0.000000 0.000000\
0.000000 0.000000 0.000000 0.000000 0.000000 0.000000 0.000000 0.000000 0.000000 0.000000\
0.000000 0.000000 0.000000 0.000000 0.000000 0.000000

C NH1 CT2 C NH1 1 24 24\
0.984704 0.762743 0.741405 1.660211 3.595730 6.232905 8.755020 9.613577 7.567182 2.912901\
-2.356847 -5.994417 -4.247178 5.967639 -2.361031 2.912901 7.565509 9.630313 8.755438 6.230394\
3.596148 1.660630 0.740150 0.763162 0.084098 -0.852699 -1.128425 0.059413 2.597427 5.825802\
8.561301 9.155429 7.045438 2.880684 -1.563561 -2.943444 3.505355 15.497536 -3.054738 2.485714\
7.167610 9.229067 8.478458 6.400683 4.298642 2.609979 1.457706 0.764835 -2.232582 -3.378162\
-3.366446 -1.589083 1.528415 4.886912 6.865944 6.770130 5.448405 2.573578 0.274889 3.089884\
12.382548 -8.521134 -3.910366 1.706654 6.347128 8.304403 7.669690 6.004877 4.165590 2.352245\
0.630110 -0.874456 -5.056364 -5.980610 -5.519533 -3.420420 -0.470282 1.901210 3.086118 3.678991\
3.556818 2.804535 3.947604 -11.092621 -11.838210 -9.201034 -4.458889 1.169846 5.531248 6.980167\
6.365119 4.995278 3.202015 1.029264 -1.320052 -3.444269 -7.485594 -8.223652 -7.785169 -6.058014\
-3.750956 -1.677784 -0.063178 1.344319 2.655166 4.084839 -8.273860 -12.063309 -11.918124 -8.944974\
-4.017895 1.291601 4.594450 5.210335 4.742982 3.689451 1.875269 -0.643918 -3.446361 -5.875591\
-9.400193 -10.405608 -10.349961 -8.935350 -6.601097 -4.102830 -1.795354 0.605425 3.071056 -3.842167\
-9.619853 -12.059125 -11.165422 -7.728266 -3.011643 0.447688 2.075264 2.315844 2.444711 2.066896\
0.411287 -2.216683 -5.179374 -7.698978 -11.929002 -13.309722 -13.386708 -11.653695 -8.595191 -5.200294\
-1.993676 1.205410 -0.189535 -6.152990 -10.706019 -12.005570 -10.252055 -6.619925 -3.894467 -1.784058\
-0.094977 0.000000 -0.407522 -0.569442 -1.839286 -4.345502 -7.284344 -9.929469 -16.576171 -17.858149\
-17.192056 -14.077905 -9.423205 -4.771434 -0.877803 2.038863 -3.122101 -8.902297 -12.267906 -12.127324\
-9.405214 -7.239994 -4.925405 -1.875269 0.146022 -0.306687 -2.224214 -3.904927 -5.693169 -8.406493\
-11.488009 -14.329782 -22.627072 -22.405738 -19.414178 -13.736909 -7.155477 -1.773179 1.482810 -0.433881\
-6.601097 -11.833607 -13.184621 -11.084253 -9.133672 -7.368861 -4.107433 -0.730945 1.098718 0.164013\
-2.773992 -6.404449 -10.368789 -14.500070 -18.134293 -20.966861 -25.493949 -22.168506 -15.968738 -8.043866\
-0.820733 3.214149 2.378604 -3.478159 -9.806878 -12.707226 -11.144921 -9.167562 -8.463814 -6.018684\
-2.715416 0.322168 1.847236 1.077380 -2.054762 -7.617390 -14.531450 -20.481517 -24.228289 -25.965486\
-22.000413 -15.379526 -6.824564 1.799476 6.261230 1.331349 -2.322538 -7.093972 -10.184693 -9.173838\
-7.076399 -7.907760 -7.148364 -5.047159 -2.374002 0.227191 2.080285 2.508726 -0.715464 -8.943718\
-17.727608 -23.363874 -25.669258 -25.384328 -13.229055 -3.774303 5.993371 -6.078871 -6.530304 -6.968870\
-7.460490 -7.343338 -5.561791 -3.058922 -5.510328 -6.957155 -6.699421 -5.417862 -3.419583 -0.824666\
2.299108 3.558074 -2.885705 -11.798462 -18.380312 -21.386516 -21.780607 -19.475620 0.142402 -9.831814\
-14.276080 -15.146373 -14.438775 -12.031720 -7.480155 -2.264590 1.717323 -1.558540 -4.714740 -6.269515\
-6.730801 -6.269515 -4.714740 -1.558540 1.717323 -2.264590 -7.480155 -12.031720 -14.438775 -15.146373\
-14.276080 -9.831814 -13.231251 -19.475620 -21.780607 -21.386516 -18.380312 -11.798462 -2.885705 3.558074\
2.299108 -0.824666 -3.419583 -5.417862 -6.699421 -6.957155 -5.510328 -3.058922 -5.561791 -7.343338\
-7.460490 -6.968870 -6.530304 -6.078871 5.993371 -3.774303 -22.000392 -25.384328 -25.669258 -23.363874\
-17.727608 -8.943718 -0.715464 2.508726 2.080285 0.227191 -2.374002 -5.047159 -7.148364 -7.907760\
-7.076399 -9.173838 -10.184693 -7.093972 -2.322538 1.331349 6.261230 1.799476 -6.824564 -15.379526\
-25.494367 -25.965486 -24.228289 -20.481517 -14.531450 -7.617390 -2.054762 1.077380 1.847236 0.322168\
-2.715416 -6.018684 -8.463814 -9.167562 -11.144921 -12.707226 -9.806878 -3.478159 2.378604 3.214149\
-0.820733 -8.043866 -15.968738 -22.168506 -22.624980 -20.966861 -18.134293 -14.500070 -10.368789 -6.404449\
-2.773992 0.164013 1.098718 -0.730945 -4.107433 -7.368861 -9.133672 -11.084253 -13.184621 -11.833607\
-6.601097 -0.433881 1.482810 -1.773179 -7.155477 -13.736909 -19.414178 -22.405738 -16.576590 -14.329782\
-11.488009 -8.406493 -5.693169 -3.904927 -2.224214 -0.306687 0.146022 -1.875269 -4.925405 -7.239994\
-9.405214 -12.127324 -12.267906 -8.902297 -3.122101 2.038863 -0.877803 -4.771434 -9.423205 -14.077905\
-17.192056 -17.858149 -11.943228 -9.929469 -7.284344 -4.345502 -1.839286 -0.569442 -0.407522 0.000000\
-0.094977 -1.784058 -3.894467 -6.619925 -10.252055 -12.005570 -10.706019 -6.152990 -0.189535 1.205410\
-1.993676 -5.200294 -8.595191 -11.653695 -13.386708 -13.309722 -9.398938 -7.698978 -5.179374 -2.216683\
0.411287 2.066896 2.444711 2.315844 2.075264 0.447688 -3.011643 -7.728266 -11.165422 -12.059125\
-9.619853 -3.842167 3.071056 0.605425 -1.795354 -4.102830 -6.601097 -8.935350 -10.349961 -10.405608\
-7.484339 -5.875591 -3.446361 -0.643918 1.875269 3.689451 4.742982 5.210335 4.594450 1.291601\
-4.017895 -8.944974 -11.918124 -12.063309 -8.273860 4.084839 2.655166 1.344319 -0.063178 -1.677784\
-3.750956 -6.058014 -7.785169 -8.223652 -5.058038 -3.444269 -1.320052 1.029264 3.202015 4.995278\
6.365119 6.980167 5.531248 1.169846 -4.458889 -9.201034 -11.838210 -11.092621 3.947604 2.804535\
3.556818 3.678991 3.086118 1.901210 -0.470282 -3.420420 -5.519533 -5.980610 -2.231746 -0.874456\
0.630110 2.352245 4.165590 6.004877 7.669690 8.304403 6.347128 1.706654 -3.910366 -8.521134\
12.382548 3.089884 0.274889 2.573578 5.448405 6.770130 6.865944 4.886912 1.528415 -1.589083\
-3.366446 -3.378162 0.083262 0.764835 1.457706 2.609979 4.298642 6.400683 8.478458 9.229067\
7.167610 2.485714 -3.054738 15.497536 3.505355 -2.943444 -1.563561 2.880684 7.045438 9.155429\
8.561301 5.825802 2.597427 0.059413 -1.128425 -0.852699

C NH1 CT2 C N 1 24 24\
0.984704 0.762743 0.741405 1.660211 3.595730 6.232905 8.755020 9.613577 7.567182 2.912901\
-2.356847 -5.994417 -4.247178 5.967639 -2.361031 2.912901 7.565509 9.630313 8.755438 6.230394\
3.596148 1.660630 0.740150 0.763162 0.084098 -0.852699 -1.128425 0.059413 2.597427 5.825802\
8.561301 9.155429 7.045438 2.880684 -1.563561 -2.943444 3.505355 15.497536 -3.054738 2.485714\
7.167610 9.229067 8.478458 6.400683 4.298642 2.609979 1.457706 0.764835 -2.232582 -3.378162\
-3.366446 -1.589083 1.528415 4.886912 6.865944 6.770130 5.448405 2.573578 0.274889 3.089884\
12.382548 -8.521134 -3.910366 1.706654 6.347128 8.304403 7.669690 6.004877 4.165590 2.352245\
0.630110 -0.874456 -5.056364 -5.980610 -5.519533 -3.420420 -0.470282 1.901210 3.086118 3.678991\
3.556818 2.804535 3.947604 -11.092621 -11.838210 -9.201034 -4.458889 1.169846 5.531248 6.980167\
6.365119 4.995278 3.202015 1.029264 -1.320052 -3.444269 -7.485594 -8.223652 -7.785169 -6.058014\
-3.750956 -1.677784 -0.063178 1.344319 2.655166 4.084839 -8.273860 -12.063309 -11.918124 -8.944974\
-4.017895 1.291601 4.594450 5.210335 4.742982 3.689451 1.875269 -0.643918 -3.446361 -5.875591\
-9.400193 -10.405608 -10.349961 -8.935350 -6.601097 -4.102830 -1.795354 0.605425 3.071056 -3.842167\
-9.619853 -12.059125 -11.165422 -7.728266 -3.011643 0.447688 2.075264 2.315844 2.444711 2.066896\
0.411287 -2.216683 -5.179374 -7.698978 -11.929002 -13.309722 -13.386708 -11.653695 -8.595191 -5.200294\
-1.993676 1.205410 -0.189535 -6.152990 -10.706019 -12.005570 -10.252055 -6.619925 -3.894467 -1.784058\
-0.094977 0.000000 -0.407522 -0.569442 -1.839286 -4.345502 -7.284344 -9.929469 -16.576171 -17.858149\
-17.192056 -14.077905 -9.423205 -4.771434 -0.877803 2.038863 -3.122101 -8.902297 -12.267906 -12.127324\
-9.405214 -7.239994 -4.925405 -1.875269 0.146022 -0.306687 -2.224214 -3.904927 -5.693169 -8.406493\
-11.488009 -14.329782 -22.627072 -22.405738 -19.414178 -13.736909 -7.155477 -1.773179 1.482810 -0.433881\
-6.601097 -11.833607 -13.184621 -11.084253 -9.133672 -7.368861 -4.107433 -0.730945 1.098718 0.164013\
-2.773992 -6.404449 -10.368789 -14.500070 -18.134293 -20.966861 -25.493949 -22.168506 -15.968738 -8.043866\
-0.820733 3.214149 2.378604 -3.478159 -9.806878 -12.707226 -11.144921 -9.167562 -8.463814 -6.018684\
-2.715416 0.322168 1.847236 1.077380 -2.054762 -7.617390 -14.531450 -20.481517 -24.228289 -25.965486\
-22.000413 -15.379526 -6.824564 1.799476 6.261230 1.331349 -2.322538 -7.093972 -10.184693 -9.173838\
-7.076399 -7.907760 -7.148364 -5.047159 -2.374002 0.227191 2.080285 2.508726 -0.715464 -8.943718\
-17.727608 -23.363874 -25.669258 -25.384328 -13.229055 -3.774303 5.993371 -6.078871 -6.530304 -6.968870\
-7.460490 -7.343338 -5.561791 -3.058922 -5.510328 -6.957155 -6.699421 -5.417862 -3.419583 -0.824666\
2.299108 3.558074 -2.885705 -11.798462 -18.380312 -21.386516 -21.780607 -19.475620 0.142402 -9.831814\
-14.276080 -15.146373 -14.438775 -12.031720 -7.480155 -2.264590 1.717323 -1.558540 -4.714740 -6.269515\
-6.730801 -6.269515 -4.714740 -1.558540 1.717323 -2.264590 -7.480155 -12.031720 -14.438775 -15.146373\
-14.276080 -9.831814 -13.231251 -19.475620 -21.780607 -21.386516 -18.380312 -11.798462 -2.885705 3.558074\
2.299108 -0.824666 -3.419583 -5.417862 -6.699421 -6.957155 -5.510328 -3.058922 -5.561791 -7.343338\
-7.460490 -6.968870 -6.530304 -6.078871 5.993371 -3.774303 -22.000392 -25.384328 -25.669258 -23.363874\
-17.727608 -8.943718 -0.715464 2.508726 2.080285 0.227191 -2.374002 -5.047159 -7.148364 -7.907760\
-7.076399 -9.173838 -10.184693 -7.093972 -2.322538 1.331349 6.261230 1.799476 -6.824564 -15.379526\
-25.494367 -25.965486 -24.228289 -20.481517 -14.531450 -7.617390 -2.054762 1.077380 1.847236 0.322168\
-2.715416 -6.018684 -8.463814 -9.167562 -11.144921 -12.707226 -9.806878 -3.478159 2.378604 3.214149\
-0.820733 -8.043866 -15.968738 -22.168506 -22.624980 -20.966861 -18.134293 -14.500070 -10.368789 -6.404449\
-2.773992 0.164013 1.098718 -0.730945 -4.107433 -7.368861 -9.133672 -11.084253 -13.184621 -11.833607\
-6.601097 -0.433881 1.482810 -1.773179 -7.155477 -13.736909 -19.414178 -22.405738 -16.576590 -14.329782\
-11.488009 -8.406493 -5.693169 -3.904927 -2.224214 -0.306687 0.146022 -1.875269 -4.925405 -7.239994\
-9.405214 -12.127324 -12.267906 -8.902297 -3.122101 2.038863 -0.877803 -4.771434 -9.423205 -14.077905\
-17.192056 -17.858149 -11.943228 -9.929469 -7.284344 -4.345502 -1.839286 -0.569442 -0.407522 0.000000\
-0.094977 -1.784058 -3.894467 -6.619925 -10.252055 -12.005570 -10.706019 -6.152990 -0.189535 1.205410\
-1.993676 -5.200294 -8.595191 -11.653695 -13.386708 -13.309722 -9.398938 -7.698978 -5.179374 -2.216683\
0.411287 2.066896 2.444711 2.315844 2.075264 0.447688 -3.011643 -7.728266 -11.165422 -12.059125\
-9.619853 -3.842167 3.071056 0.605425 -1.795354 -4.102830 -6.601097 -8.935350 -10.349961 -10.405608\
-7.484339 -5.875591 -3.446361 -0.643918 1.875269 3.689451 4.742982 5.210335 4.594450 1.291601\
-4.017895 -8.944974 -11.918124 -12.063309 -8.273860 4.084839 2.655166 1.344319 -0.063178 -1.677784\
-3.750956 -6.058014 -7.785169 -8.223652 -5.058038 -3.444269 -1.320052 1.029264 3.202015 4.995278\
6.365119 6.980167 5.531248 1.169846 -4.458889 -9.201034 -11.838210 -11.092621 3.947604 2.804535\
3.556818 3.678991 3.086118 1.901210 -0.470282 -3.420420 -5.519533 -5.980610 -2.231746 -0.874456\
0.630110 2.352245 4.165590 6.004877 7.669690 8.304403 6.347128 1.706654 -3.910366 -8.521134\
12.382548 3.089884 0.274889 2.573578 5.448405 6.770130 6.865944 4.886912 1.528415 -1.589083\
-3.366446 -3.378162 0.083262 0.764835 1.457706 2.609979 4.298642 6.400683 8.478458 9.229067\
7.167610 2.485714 -3.054738 15.497536 3.505355 -2.943444 -1.563561 2.880684 7.045438 9.155429\
8.561301 5.825802 2.597427 0.059413 -1.128425 -0.852699
