# Supplementary material for: gmx_ffconv: A Fast, User-Friendly Semi-Automated All-Atom Force Field Converter for GROMACS
Source: J Chem Inf Model. 2025 Sep 20;65(19):9850–5. doi: 10.1021/acs.jcim.5c02200 (PMC12529758; doi:10.1021/acs.jcim.5c02200)
Supplement: Supplementary file 2 [file ci5c02200_si_002.zip › gmx_ffconv_JCIM/Data_manuscript/TABLE3/FULLY_GLYCOSYLATED_PROTEIN/toppar_AMBER/PROC.itp]

;;
;; Generated by CHARMM-GUI FF-Converter
;;
;; Correspondance:
;; jul316@lehigh.edu or wonpil@lehigh.edu
;;
;; GROMACS topology file for PROC
;;


[ moleculetype ]
; name	nrexcl
PROC	     3

[ atoms ]
; nr	type	resnr	residu	atom	cgnr	charge	mass
     1         N3      1     NMET      N      1     0.159200    14.0100   ; qtot  0.159
     2          H      1     NMET     H1      2     0.198400     1.0080   ; qtot  0.358
     3          H      1     NMET     H2      3     0.198400     1.0080   ; qtot  0.556
     4          H      1     NMET     H3      4     0.198400     1.0080   ; qtot  0.754
     5         CX      1     NMET     CA      5     0.022100    12.0100   ; qtot  0.777
     6         HP      1     NMET     HA      6     0.111600     1.0080   ; qtot  0.888
     7         2C      1     NMET     CB      7     0.086500    12.0100   ; qtot  0.975
     8         HC      1     NMET    HB2      8     0.012500     1.0080   ; qtot  0.987
     9         HC      1     NMET    HB3      9     0.012500     1.0080   ; qtot  1.000
    10         2C      1     NMET     CG     10     0.033400    12.0100   ; qtot  1.033
    11         H1      1     NMET    HG2     11     0.029200     1.0080   ; qtot  1.062
    12         H1      1     NMET    HG3     12     0.029200     1.0080   ; qtot  1.091
    13          S      1     NMET     SD     13    -0.277400    32.0600   ; qtot  0.814
    14         CT      1     NMET     CE     14    -0.034100    12.0100   ; qtot  0.780
    15         H1      1     NMET    HE1     15     0.059700     1.0080   ; qtot  0.840
    16         H1      1     NMET    HE2     16     0.059700     1.0080   ; qtot  0.899
    17         H1      1     NMET    HE3     17     0.059700     1.0080   ; qtot  0.959
    18          C      1     NMET      C     18     0.612300    12.0100   ; qtot  1.571
    19          O      1     NMET      O     19    -0.571300    16.0000   ; qtot  1.000
    20          N      2      PHE      N     20    -0.415700    14.0100   ; qtot  0.584
    21          H      2      PHE      H     21     0.271900     1.0080   ; qtot  0.856
    22        XC0      2      PHE     CA     22    -0.002400    12.0100   ; qtot  0.854
    23         H1      2      PHE     HA     23     0.097800     1.0080   ; qtot  0.952
    24         CT      2      PHE     CB     24    -0.034300    12.0100   ; qtot  0.917
    25         HC      2      PHE    HB2     25     0.029500     1.0080   ; qtot  0.947
    26         HC      2      PHE    HB3     26     0.029500     1.0080   ; qtot  0.976
    27         CA      2      PHE     CG     27     0.011800    12.0100   ; qtot  0.988
    28         CA      2      PHE    CD1     28    -0.125600    12.0100   ; qtot  0.862
    29         HA      2      PHE    HD1     29     0.133000     1.0080   ; qtot  0.995
    30         CA      2      PHE    CE1     30    -0.170400    12.0100   ; qtot  0.825
    31         HA      2      PHE    HE1     31     0.143000     1.0080   ; qtot  0.968
    32         CA      2      PHE     CZ     32    -0.107200    12.0100   ; qtot  0.861
    33         HA      2      PHE     HZ     33     0.129700     1.0080   ; qtot  0.991
    34         CA      2      PHE    CE2     34    -0.170400    12.0100   ; qtot  0.820
    35         HA      2      PHE    HE2     35     0.143000     1.0080   ; qtot  0.963
    36         CA      2      PHE    CD2     36    -0.125600    12.0100   ; qtot  0.838
    37         HA      2      PHE    HD2     37     0.133000     1.0080   ; qtot  0.971
    38          C      2      PHE      C     38     0.597300    12.0100   ; qtot  1.568
    39          O      2      PHE      O     39    -0.567900    16.0000   ; qtot  1.000
    40          N      3      VAL      N     40    -0.415700    14.0100   ; qtot  0.584
    41          H      3      VAL      H     41     0.271900     1.0080   ; qtot  0.856
    42        XC1      3      VAL     CA     42    -0.087500    12.0100   ; qtot  0.769
    43         H1      3      VAL     HA     43     0.096900     1.0080   ; qtot  0.866
    44         3C      3      VAL     CB     44     0.298500    12.0100   ; qtot  1.164
    45         HC      3      VAL     HB     45    -0.029700     1.0080   ; qtot  1.134
    46         CT      3      VAL    CG1     46    -0.319200    12.0100   ; qtot  0.815
    47         HC      3      VAL   HG11     47     0.079100     1.0080   ; qtot  0.894
    48         HC      3      VAL   HG12     48     0.079100     1.0080   ; qtot  0.973
    49         HC      3      VAL   HG13     49     0.079100     1.0080   ; qtot  1.052
    50         CT      3      VAL    CG2     50    -0.319200    12.0100   ; qtot  0.733
    51         HC      3      VAL   HG21     51     0.079100     1.0080   ; qtot  0.812
    52         HC      3      VAL   HG22     52     0.079100     1.0080   ; qtot  0.891
    53         HC      3      VAL   HG23     53     0.079100     1.0080   ; qtot  0.971
    54          C      3      VAL      C     54     0.597300    12.0100   ; qtot  1.568
    55          O      3      VAL      O     55    -0.567900    16.0000   ; qtot  1.000
    56          N      4      PHE      N     56    -0.415700    14.0100   ; qtot  0.584
    57          H      4      PHE      H     57     0.271900     1.0080   ; qtot  0.856
    58        XC0      4      PHE     CA     58    -0.002400    12.0100   ; qtot  0.854
    59         H1      4      PHE     HA     59     0.097800     1.0080   ; qtot  0.952
    60         CT      4      PHE     CB     60    -0.034300    12.0100   ; qtot  0.917
    61         HC      4      PHE    HB2     61     0.029500     1.0080   ; qtot  0.947
    62         HC      4      PHE    HB3     62     0.029500     1.0080   ; qtot  0.976
    63         CA      4      PHE     CG     63     0.011800    12.0100   ; qtot  0.988
    64         CA      4      PHE    CD1     64    -0.125600    12.0100   ; qtot  0.862
    65         HA      4      PHE    HD1     65     0.133000     1.0080   ; qtot  0.995
    66         CA      4      PHE    CE1     66    -0.170400    12.0100   ; qtot  0.825
    67         HA      4      PHE    HE1     67     0.143000     1.0080   ; qtot  0.968
    68         CA      4      PHE     CZ     68    -0.107200    12.0100   ; qtot  0.861
    69         HA      4      PHE     HZ     69     0.129700     1.0080   ; qtot  0.991
    70         CA      4      PHE    CE2     70    -0.170400    12.0100   ; qtot  0.820
    71         HA      4      PHE    HE2     71     0.143000     1.0080   ; qtot  0.963
    72         CA      4      PHE    CD2     72    -0.125600    12.0100   ; qtot  0.838
    73         HA      4      PHE    HD2     73     0.133000     1.0080   ; qtot  0.971
    74          C      4      PHE      C     74     0.597300    12.0100   ; qtot  1.568
    75          O      4      PHE      O     75    -0.567900    16.0000   ; qtot  1.000
    76          N      5      LEU      N     76    -0.415700    14.0100   ; qtot  0.584
    77          H      5      LEU      H     77     0.271900     1.0080   ; qtot  0.856
    78        XC0      5      LEU     CA     78    -0.051800    12.0100   ; qtot  0.804
    79         H1      5      LEU     HA     79     0.092200     1.0080   ; qtot  0.897
    80         2C      5      LEU     CB     80    -0.110200    12.0100   ; qtot  0.786
    81         HC      5      LEU    HB2     81     0.045700     1.0080   ; qtot  0.832
    82         HC      5      LEU    HB3     82     0.045700     1.0080   ; qtot  0.878
    83         3C      5      LEU     CG     83     0.353100    12.0100   ; qtot  1.231
    84         HC      5      LEU     HG     84    -0.036100     1.0080   ; qtot  1.195
    85         CT      5      LEU    CD1     85    -0.412100    12.0100   ; qtot  0.783
    86         HC      5      LEU   HD11     86     0.100000     1.0080   ; qtot  0.883
    87         HC      5      LEU   HD12     87     0.100000     1.0080   ; qtot  0.983
    88         HC      5      LEU   HD13     88     0.100000     1.0080   ; qtot  1.083
    89         CT      5      LEU    CD2     89    -0.412100    12.0100   ; qtot  0.671
    90         HC      5      LEU   HD21     90     0.100000     1.0080   ; qtot  0.771
    91         HC      5      LEU   HD22     91     0.100000     1.0080   ; qtot  0.871
    92         HC      5      LEU   HD23     92     0.100000     1.0080   ; qtot  0.971
    93          C      5      LEU      C     93     0.597300    12.0100   ; qtot  1.568
    94          O      5      LEU      O     94    -0.567900    16.0000   ; qtot  1.000
    95          N      6      VAL      N     95    -0.415700    14.0100   ; qtot  0.584
    96          H      6      VAL      H     96     0.271900     1.0080   ; qtot  0.856
    97        XC1      6      VAL     CA     97    -0.087500    12.0100   ; qtot  0.769
    98         H1      6      VAL     HA     98     0.096900     1.0080   ; qtot  0.866
    99         3C      6      VAL     CB     99     0.298500    12.0100   ; qtot  1.164
   100         HC      6      VAL     HB    100    -0.029700     1.0080   ; qtot  1.134
   101         CT      6      VAL    CG1    101    -0.319200    12.0100   ; qtot  0.815
   102         HC      6      VAL   HG11    102     0.079100     1.0080   ; qtot  0.894
   103         HC      6      VAL   HG12    103     0.079100     1.0080   ; qtot  0.973
   104         HC      6      VAL   HG13    104     0.079100     1.0080   ; qtot  1.052
   105         CT      6      VAL    CG2    105    -0.319200    12.0100   ; qtot  0.733
   106         HC      6      VAL   HG21    106     0.079100     1.0080   ; qtot  0.812
   107         HC      6      VAL   HG22    107     0.079100     1.0080   ; qtot  0.891
   108         HC      6      VAL   HG23    108     0.079100     1.0080   ; qtot  0.971
   109          C      6      VAL      C    109     0.597300    12.0100   ; qtot  1.568
   110          O      6      VAL      O    110    -0.567900    16.0000   ; qtot  1.000
   111          N      7      LEU      N    111    -0.415700    14.0100   ; qtot  0.584
   112          H      7      LEU      H    112     0.271900     1.0080   ; qtot  0.856
   113        XC0      7      LEU     CA    113    -0.051800    12.0100   ; qtot  0.804
   114         H1      7      LEU     HA    114     0.092200     1.0080   ; qtot  0.897
   115         2C      7      LEU     CB    115    -0.110200    12.0100   ; qtot  0.786
   116         HC      7      LEU    HB2    116     0.045700     1.0080   ; qtot  0.832
   117         HC      7      LEU    HB3    117     0.045700     1.0080   ; qtot  0.878
   118         3C      7      LEU     CG    118     0.353100    12.0100   ; qtot  1.231
   119         HC      7      LEU     HG    119    -0.036100     1.0080   ; qtot  1.195
   120         CT      7      LEU    CD1    120    -0.412100    12.0100   ; qtot  0.783
   121         HC      7      LEU   HD11    121     0.100000     1.0080   ; qtot  0.883
   122         HC      7      LEU   HD12    122     0.100000     1.0080   ; qtot  0.983
   123         HC      7      LEU   HD13    123     0.100000     1.0080   ; qtot  1.083
   124         CT      7      LEU    CD2    124    -0.412100    12.0100   ; qtot  0.671
   125         HC      7      LEU   HD21    125     0.100000     1.0080   ; qtot  0.771
   126         HC      7      LEU   HD22    126     0.100000     1.0080   ; qtot  0.871
   127         HC      7      LEU   HD23    127     0.100000     1.0080   ; qtot  0.971
   128          C      7      LEU      C    128     0.597300    12.0100   ; qtot  1.568
   129          O      7      LEU      O    129    -0.567900    16.0000   ; qtot  1.000
   130          N      8      LEU      N    130    -0.415700    14.0100   ; qtot  0.584
   131          H      8      LEU      H    131     0.271900     1.0080   ; qtot  0.856
   132        XC0      8      LEU     CA    132    -0.051800    12.0100   ; qtot  0.804
   133         H1      8      LEU     HA    133     0.092200     1.0080   ; qtot  0.897
   134         2C      8      LEU     CB    134    -0.110200    12.0100   ; qtot  0.786
   135         HC      8      LEU    HB2    135     0.045700     1.0080   ; qtot  0.832
   136         HC      8      LEU    HB3    136     0.045700     1.0080   ; qtot  0.878
   137         3C      8      LEU     CG    137     0.353100    12.0100   ; qtot  1.231
   138         HC      8      LEU     HG    138    -0.036100     1.0080   ; qtot  1.195
   139         CT      8      LEU    CD1    139    -0.412100    12.0100   ; qtot  0.783
   140         HC      8      LEU   HD11    140     0.100000     1.0080   ; qtot  0.883
   141         HC      8      LEU   HD12    141     0.100000     1.0080   ; qtot  0.983
   142         HC      8      LEU   HD13    142     0.100000     1.0080   ; qtot  1.083
   143         CT      8      LEU    CD2    143    -0.412100    12.0100   ; qtot  0.671
   144         HC      8      LEU   HD21    144     0.100000     1.0080   ; qtot  0.771
   145         HC      8      LEU   HD22    145     0.100000     1.0080   ; qtot  0.871
   146         HC      8      LEU   HD23    146     0.100000     1.0080   ; qtot  0.971
   147          C      8      LEU      C    147     0.597300    12.0100   ; qtot  1.568
   148          O      8      LEU      O    148    -0.567900    16.0000   ; qtot  1.000
   149          N      9      PRO      N    149    -0.254800    14.0100   ; qtot  0.745
   150         CT      9      PRO     CD    150     0.019200    12.0100   ; qtot  0.764
   151         H1      9      PRO    HD2    151     0.039100     1.0080   ; qtot  0.803
   152         H1      9      PRO    HD3    152     0.039100     1.0080   ; qtot  0.843
   153         CT      9      PRO     CG    153     0.018900    12.0100   ; qtot  0.861
   154         HC      9      PRO    HG2    154     0.021300     1.0080   ; qtot  0.883
   155         HC      9      PRO    HG3    155     0.021300     1.0080   ; qtot  0.904
   156         CT      9      PRO     CB    156    -0.007000    12.0100   ; qtot  0.897
   157         HC      9      PRO    HB2    157     0.025300     1.0080   ; qtot  0.922
   158         HC      9      PRO    HB3    158     0.025300     1.0080   ; qtot  0.948
   159        XC2      9      PRO     CA    159    -0.026600    12.0100   ; qtot  0.921
   160         H1      9      PRO     HA    160     0.064100     1.0080   ; qtot  0.985
   161          C      9      PRO      C    161     0.589600    12.0100   ; qtot  1.575
   162          O      9      PRO      O    162    -0.574800    16.0000   ; qtot  1.000
   163          N     10      LEU      N    163    -0.415700    14.0100   ; qtot  0.584
   164          H     10      LEU      H    164     0.271900     1.0080   ; qtot  0.856
   165        XC0     10      LEU     CA    165    -0.051800    12.0100   ; qtot  0.804
   166         H1     10      LEU     HA    166     0.092200     1.0080   ; qtot  0.897
   167         2C     10      LEU     CB    167    -0.110200    12.0100   ; qtot  0.786
   168         HC     10      LEU    HB2    168     0.045700     1.0080   ; qtot  0.832
   169         HC     10      LEU    HB3    169     0.045700     1.0080   ; qtot  0.878
   170         3C     10      LEU     CG    170     0.353100    12.0100   ; qtot  1.231
   171         HC     10      LEU     HG    171    -0.036100     1.0080   ; qtot  1.195
   172         CT     10      LEU    CD1    172    -0.412100    12.0100   ; qtot  0.783
   173         HC     10      LEU   HD11    173     0.100000     1.0080   ; qtot  0.883
   174         HC     10      LEU   HD12    174     0.100000     1.0080   ; qtot  0.983
   175         HC     10      LEU   HD13    175     0.100000     1.0080   ; qtot  1.083
   176         CT     10      LEU    CD2    176    -0.412100    12.0100   ; qtot  0.671
   177         HC     10      LEU   HD21    177     0.100000     1.0080   ; qtot  0.771
   178         HC     10      LEU   HD22    178     0.100000     1.0080   ; qtot  0.871
   179         HC     10      LEU   HD23    179     0.100000     1.0080   ; qtot  0.971
   180          C     10      LEU      C    180     0.597300    12.0100   ; qtot  1.568
   181          O     10      LEU      O    181    -0.567900    16.0000   ; qtot  1.000
   182          N     11      VAL      N    182    -0.415700    14.0100   ; qtot  0.584
   183          H     11      VAL      H    183     0.271900     1.0080   ; qtot  0.856
   184        XC1     11      VAL     CA    184    -0.087500    12.0100   ; qtot  0.769
   185         H1     11      VAL     HA    185     0.096900     1.0080   ; qtot  0.866
   186         3C     11      VAL     CB    186     0.298500    12.0100   ; qtot  1.164
   187         HC     11      VAL     HB    187    -0.029700     1.0080   ; qtot  1.134
   188         CT     11      VAL    CG1    188    -0.319200    12.0100   ; qtot  0.815
   189         HC     11      VAL   HG11    189     0.079100     1.0080   ; qtot  0.894
   190         HC     11      VAL   HG12    190     0.079100     1.0080   ; qtot  0.973
   191         HC     11      VAL   HG13    191     0.079100     1.0080   ; qtot  1.052
   192         CT     11      VAL    CG2    192    -0.319200    12.0100   ; qtot  0.733
   193         HC     11      VAL   HG21    193     0.079100     1.0080   ; qtot  0.812
   194         HC     11      VAL   HG22    194     0.079100     1.0080   ; qtot  0.891
   195         HC     11      VAL   HG23    195     0.079100     1.0080   ; qtot  0.971
   196          C     11      VAL      C    196     0.597300    12.0100   ; qtot  1.568
   197          O     11      VAL      O    197    -0.567900    16.0000   ; qtot  1.000
   198          N     12      SER      N    198    -0.415700    14.0100   ; qtot  0.584
   199          H     12      SER      H    199     0.271900     1.0080   ; qtot  0.856
   200        XC3     12      SER     CA    200    -0.024900    12.0100   ; qtot  0.831
   201         H1     12      SER     HA    201     0.084300     1.0080   ; qtot  0.916
   202         2C     12      SER     CB    202     0.211700    12.0100   ; qtot  1.127
   203         H1     12      SER    HB2    203     0.035200     1.0080   ; qtot  1.162
   204         H1     12      SER    HB3    204     0.035200     1.0080   ; qtot  1.198
   205         OH     12      SER     OG    205    -0.654600    16.0000   ; qtot  0.543
   206         HO     12      SER     HG    206     0.427500     1.0080   ; qtot  0.971
   207          C     12      SER      C    207     0.597300    12.0100   ; qtot  1.568
   208          O     12      SER      O    208    -0.567900    16.0000   ; qtot  1.000
   209          N     13      SER      N    209    -0.415700    14.0100   ; qtot  0.584
   210          H     13      SER      H    210     0.271900     1.0080   ; qtot  0.856
   211        XC3     13      SER     CA    211    -0.024900    12.0100   ; qtot  0.831
   212         H1     13      SER     HA    212     0.084300     1.0080   ; qtot  0.916
   213         2C     13      SER     CB    213     0.211700    12.0100   ; qtot  1.127
   214         H1     13      SER    HB2    214     0.035200     1.0080   ; qtot  1.162
   215         H1     13      SER    HB3    215     0.035200     1.0080   ; qtot  1.198
   216         OH     13      SER     OG    216    -0.654600    16.0000   ; qtot  0.543
   217         HO     13      SER     HG    217     0.427500     1.0080   ; qtot  0.971
   218          C     13      SER      C    218     0.597300    12.0100   ; qtot  1.568
   219          O     13      SER      O    219    -0.567900    16.0000   ; qtot  1.000
   220          N     14      GLN      N    220    -0.415700    14.0100   ; qtot  0.584
   221          H     14      GLN      H    221     0.271900     1.0080   ; qtot  0.856
   222        XC4     14      GLN     CA    222    -0.003100    12.0100   ; qtot  0.853
   223         H1     14      GLN     HA    223     0.085000     1.0080   ; qtot  0.938
   224         2C     14      GLN     CB    224    -0.003600    12.0100   ; qtot  0.934
   225         HC     14      GLN    HB2    225     0.017100     1.0080   ; qtot  0.952
   226         HC     14      GLN    HB3    226     0.017100     1.0080   ; qtot  0.969
   227         2C     14      GLN     CG    227    -0.064500    12.0100   ; qtot  0.904
   228         HC     14      GLN    HG2    228     0.035200     1.0080   ; qtot  0.939
   229         HC     14      GLN    HG3    229     0.035200     1.0080   ; qtot  0.975
   230          C     14      GLN     CD    230     0.695100    12.0100   ; qtot  1.670
   231          O     14      GLN    OE1    231    -0.608600    16.0000   ; qtot  1.061
   232          N     14      GLN    NE2    232    -0.940700    14.0100   ; qtot  0.120
   233          H     14      GLN   HE21    233     0.425100     1.0080   ; qtot  0.545
   234          H     14      GLN   HE22    234     0.425100     1.0080   ; qtot  0.971
   235          C     14      GLN      C    235     0.597300    12.0100   ; qtot  1.568
   236          O     14      GLN      O    236    -0.567900    16.0000   ; qtot  1.000
   237          N     15      CYX      N    237    -0.415700    14.0100   ; qtot  0.584
   238          H     15      CYX      H    238     0.271900     1.0080   ; qtot  0.856
   239        XC0     15      CYX     CA    239     0.042900    12.0100   ; qtot  0.899
   240         H1     15      CYX     HA    240     0.076600     1.0080   ; qtot  0.976
   241         2C     15      CYX     CB    241    -0.079000    12.0100   ; qtot  0.897
   242         H1     15      CYX    HB2    242     0.091000     1.0080   ; qtot  0.988
   243         H1     15      CYX    HB3    243     0.091000     1.0080   ; qtot  1.079
   244          S     15      CYX     SG    244    -0.108100    32.0600   ; qtot  0.971
   245          C     15      CYX      C    245     0.597300    12.0100   ; qtot  1.568
   246          O     15      CYX      O    246    -0.567900    16.0000   ; qtot  1.000
   247          N     16      VAL      N    247    -0.415700    14.0100   ; qtot  0.584
   248          H     16      VAL      H    248     0.271900     1.0080   ; qtot  0.856
   249        XC1     16      VAL     CA    249    -0.087500    12.0100   ; qtot  0.769
   250         H1     16      VAL     HA    250     0.096900     1.0080   ; qtot  0.866
   251         3C     16      VAL     CB    251     0.298500    12.0100   ; qtot  1.164
   252         HC     16      VAL     HB    252    -0.029700     1.0080   ; qtot  1.134
   253         CT     16      VAL    CG1    253    -0.319200    12.0100   ; qtot  0.815
   254         HC     16      VAL   HG11    254     0.079100     1.0080   ; qtot  0.894
   255         HC     16      VAL   HG12    255     0.079100     1.0080   ; qtot  0.973
   256         HC     16      VAL   HG13    256     0.079100     1.0080   ; qtot  1.052
   257         CT     16      VAL    CG2    257    -0.319200    12.0100   ; qtot  0.733
   258         HC     16      VAL   HG21    258     0.079100     1.0080   ; qtot  0.812
   259         HC     16      VAL   HG22    259     0.079100     1.0080   ; qtot  0.891
   260         HC     16      VAL   HG23    260     0.079100     1.0080   ; qtot  0.971
   261          C     16      VAL      C    261     0.597300    12.0100   ; qtot  1.568
   262          O     16      VAL      O    262    -0.567900    16.0000   ; qtot  1.000
   263          N     17      NLN      N    263    -0.415700    14.0100   ; qtot  0.584
   264          H     17      NLN      H    264     0.271900     1.0080   ; qtot  0.856
   265         CX     17      NLN     CA    265     0.014300    12.0100   ; qtot  0.870
   266         H1     17      NLN     HA    266     0.104800     1.0080   ; qtot  0.975
   267         2C     17      NLN     CB    267    -0.204100    12.0100   ; qtot  0.771
   268         HC     17      NLN    HB2    268     0.079700     1.0080   ; qtot  0.851
   269         HC     17      NLN    HB3    269     0.079700     1.0080   ; qtot  0.931
   270          C     17      NLN     CG    270     0.713000    12.0100   ; qtot  1.644
   271          O     17      NLN    OD1    271    -0.593100    16.0000   ; qtot  1.050
   272          N     17      NLN    ND2    272    -0.693500    14.0100   ; qtot  0.357
   273          H     17      NLN   HD21    273     0.419600     1.0080   ; qtot  0.777
   274          C     17      NLN      C    274     0.597300    12.0100   ; qtot  1.374
   275          O     17      NLN      O    275    -0.567900    16.0000   ; qtot  0.806
   276          N     18      LEU      N    276    -0.415700    14.0100   ; qtot  0.390
   277          H     18      LEU      H    277     0.271900     1.0080   ; qtot  0.662
   278        XC0     18      LEU     CA    278    -0.051800    12.0100   ; qtot  0.610
   279         H1     18      LEU     HA    279     0.092200     1.0080   ; qtot  0.703
   280         2C     18      LEU     CB    280    -0.110200    12.0100   ; qtot  0.592
   281         HC     18      LEU    HB2    281     0.045700     1.0080   ; qtot  0.638
   282         HC     18      LEU    HB3    282     0.045700     1.0080   ; qtot  0.684
   283         3C     18      LEU     CG    283     0.353100    12.0100   ; qtot  1.037
   284         HC     18      LEU     HG    284    -0.036100     1.0080   ; qtot  1.001
   285         CT     18      LEU    CD1    285    -0.412100    12.0100   ; qtot  0.589
   286         HC     18      LEU   HD11    286     0.100000     1.0080   ; qtot  0.689
   287         HC     18      LEU   HD12    287     0.100000     1.0080   ; qtot  0.789
   288         HC     18      LEU   HD13    288     0.100000     1.0080   ; qtot  0.889
   289         CT     18      LEU    CD2    289    -0.412100    12.0100   ; qtot  0.477
   290         HC     18      LEU   HD21    290     0.100000     1.0080   ; qtot  0.577
   291         HC     18      LEU   HD22    291     0.100000     1.0080   ; qtot  0.677
   292         HC     18      LEU   HD23    292     0.100000     1.0080   ; qtot  0.777
   293          C     18      LEU      C    293     0.597300    12.0100   ; qtot  1.374
   294          O     18      LEU      O    294    -0.567900    16.0000   ; qtot  0.806
   295          N     19      THR      N    295    -0.415700    14.0100   ; qtot  0.390
   296          H     19      THR      H    296     0.271900     1.0080   ; qtot  0.662
   297        XC5     19      THR     CA    297    -0.038900    12.0100   ; qtot  0.623
   298         H1     19      THR     HA    298     0.100700     1.0080   ; qtot  0.724
   299         3C     19      THR     CB    299     0.365400    12.0100   ; qtot  1.089
   300         H1     19      THR     HB    300     0.004300     1.0080   ; qtot  1.094
   301         CT     19      THR    CG2    301    -0.243800    12.0100   ; qtot  0.850
   302         HC     19      THR   HG21    302     0.064200     1.0080   ; qtot  0.914
   303         HC     19      THR   HG22    303     0.064200     1.0080   ; qtot  0.978
   304         HC     19      THR   HG23    304     0.064200     1.0080   ; qtot  1.042
   305         OH     19      THR    OG1    305    -0.676100    16.0000   ; qtot  0.366
   306         HO     19      THR    HG1    306     0.410200     1.0080   ; qtot  0.777
   307          C     19      THR      C    307     0.597300    12.0100   ; qtot  1.374
   308          O     19      THR      O    308    -0.567900    16.0000   ; qtot  0.806
   309          N     20      THR      N    309    -0.415700    14.0100   ; qtot  0.390
   310          H     20      THR      H    310     0.271900     1.0080   ; qtot  0.662
   311        XC5     20      THR     CA    311    -0.038900    12.0100   ; qtot  0.623
   312         H1     20      THR     HA    312     0.100700     1.0080   ; qtot  0.724
   313         3C     20      THR     CB    313     0.365400    12.0100   ; qtot  1.089
   314         H1     20      THR     HB    314     0.004300     1.0080   ; qtot  1.094
   315         CT     20      THR    CG2    315    -0.243800    12.0100   ; qtot  0.850
   316         HC     20      THR   HG21    316     0.064200     1.0080   ; qtot  0.914
   317         HC     20      THR   HG22    317     0.064200     1.0080   ; qtot  0.978
   318         HC     20      THR   HG23    318     0.064200     1.0080   ; qtot  1.042
   319         OH     20      THR    OG1    319    -0.676100    16.0000   ; qtot  0.366
   320         HO     20      THR    HG1    320     0.410200     1.0080   ; qtot  0.777
   321          C     20      THR      C    321     0.597300    12.0100   ; qtot  1.374
   322          O     20      THR      O    322    -0.567900    16.0000   ; qtot  0.806
   323          N     21      ARG      N    323    -0.347900    14.0100   ; qtot  0.458
   324          H     21      ARG      H    324     0.274700     1.0080   ; qtot  0.733
   325        XC6     21      ARG     CA    325    -0.263700    12.0100   ; qtot  0.469
   326         H1     21      ARG     HA    326     0.156000     1.0080   ; qtot  0.625
   327         C8     21      ARG     CB    327    -0.000700    12.0100   ; qtot  0.624
   328         HC     21      ARG    HB2    328     0.032700     1.0080   ; qtot  0.657
   329         HC     21      ARG    HB3    329     0.032700     1.0080   ; qtot  0.690
   330         C8     21      ARG     CG    330     0.039000    12.0100   ; qtot  0.729
   331         HC     21      ARG    HG2    331     0.028500     1.0080   ; qtot  0.757
   332         HC     21      ARG    HG3    332     0.028500     1.0080   ; qtot  0.786
   333         C8     21      ARG     CD    333     0.048600    12.0100   ; qtot  0.834
   334         H1     21      ARG    HD2    334     0.068700     1.0080   ; qtot  0.903
   335         H1     21      ARG    HD3    335     0.068700     1.0080   ; qtot  0.972
   336         N2     21      ARG     NE    336    -0.529500    14.0100   ; qtot  0.442
   337          H     21      ARG     HE    337     0.345600     1.0080   ; qtot  0.788
   338         CA     21      ARG     CZ    338     0.807600    12.0100   ; qtot  1.595
   339         N2     21      ARG    NH1    339    -0.862700    14.0100   ; qtot  0.733
   340          H     21      ARG   HH11    340     0.447800     1.0080   ; qtot  1.181
   341          H     21      ARG   HH12    341     0.447800     1.0080   ; qtot  1.628
   342         N2     21      ARG    NH2    342    -0.862700    14.0100   ; qtot  0.766
   343          H     21      ARG   HH21    343     0.447800     1.0080   ; qtot  1.213
   344          H     21      ARG   HH22    344     0.447800     1.0080   ; qtot  1.661
   345          C     21      ARG      C    345     0.734100    12.0100   ; qtot  2.395
   346          O     21      ARG      O    346    -0.589400    16.0000   ; qtot  1.806
   347          N     22      THR      N    347    -0.415700    14.0100   ; qtot  1.390
   348          H     22      THR      H    348     0.271900     1.0080   ; qtot  1.662
   349        XC5     22      THR     CA    349    -0.038900    12.0100   ; qtot  1.623
   350         H1     22      THR     HA    350     0.100700     1.0080   ; qtot  1.724
   351         3C     22      THR     CB    351     0.365400    12.0100   ; qtot  2.089
   352         H1     22      THR     HB    352     0.004300     1.0080   ; qtot  2.094
   353         CT     22      THR    CG2    353    -0.243800    12.0100   ; qtot  1.850
   354         HC     22      THR   HG21    354     0.064200     1.0080   ; qtot  1.914
   355         HC     22      THR   HG22    355     0.064200     1.0080   ; qtot  1.978
   356         HC     22      THR   HG23    356     0.064200     1.0080   ; qtot  2.042
   357         OH     22      THR    OG1    357    -0.676100    16.0000   ; qtot  1.366
   358         HO     22      THR    HG1    358     0.410200     1.0080   ; qtot  1.777
   359          C     22      THR      C    359     0.597300    12.0100   ; qtot  2.374
   360          O     22      THR      O    360    -0.567900    16.0000   ; qtot  1.806
   361          N     23      GLN      N    361    -0.415700    14.0100   ; qtot  1.390
   362          H     23      GLN      H    362     0.271900     1.0080   ; qtot  1.662
   363        XC4     23      GLN     CA    363    -0.003100    12.0100   ; qtot  1.659
   364         H1     23      GLN     HA    364     0.085000     1.0080   ; qtot  1.744
   365         2C     23      GLN     CB    365    -0.003600    12.0100   ; qtot  1.741
   366         HC     23      GLN    HB2    366     0.017100     1.0080   ; qtot  1.758
   367         HC     23      GLN    HB3    367     0.017100     1.0080   ; qtot  1.775
   368         2C     23      GLN     CG    368    -0.064500    12.0100   ; qtot  1.710
   369         HC     23      GLN    HG2    369     0.035200     1.0080   ; qtot  1.745
   370         HC     23      GLN    HG3    370     0.035200     1.0080   ; qtot  1.781
   371          C     23      GLN     CD    371     0.695100    12.0100   ; qtot  2.476
   372          O     23      GLN    OE1    372    -0.608600    16.0000   ; qtot  1.867
   373          N     23      GLN    NE2    373    -0.940700    14.0100   ; qtot  0.926
   374          H     23      GLN   HE21    374     0.425100     1.0080   ; qtot  1.351
   375          H     23      GLN   HE22    375     0.425100     1.0080   ; qtot  1.777
   376          C     23      GLN      C    376     0.597300    12.0100   ; qtot  2.374
   377          O     23      GLN      O    377    -0.567900    16.0000   ; qtot  1.806
   378          N     24      LEU      N    378    -0.415700    14.0100   ; qtot  1.390
   379          H     24      LEU      H    379     0.271900     1.0080   ; qtot  1.662
   380        XC0     24      LEU     CA    380    -0.051800    12.0100   ; qtot  1.610
   381         H1     24      LEU     HA    381     0.092200     1.0080   ; qtot  1.703
   382         2C     24      LEU     CB    382    -0.110200    12.0100   ; qtot  1.592
   383         HC     24      LEU    HB2    383     0.045700     1.0080   ; qtot  1.638
   384         HC     24      LEU    HB3    384     0.045700     1.0080   ; qtot  1.684
   385         3C     24      LEU     CG    385     0.353100    12.0100   ; qtot  2.037
   386         HC     24      LEU     HG    386    -0.036100     1.0080   ; qtot  2.001
   387         CT     24      LEU    CD1    387    -0.412100    12.0100   ; qtot  1.589
   388         HC     24      LEU   HD11    388     0.100000     1.0080   ; qtot  1.689
   389         HC     24      LEU   HD12    389     0.100000     1.0080   ; qtot  1.789
   390         HC     24      LEU   HD13    390     0.100000     1.0080   ; qtot  1.889
   391         CT     24      LEU    CD2    391    -0.412100    12.0100   ; qtot  1.477
   392         HC     24      LEU   HD21    392     0.100000     1.0080   ; qtot  1.577
   393         HC     24      LEU   HD22    393     0.100000     1.0080   ; qtot  1.677
   394         HC     24      LEU   HD23    394     0.100000     1.0080   ; qtot  1.777
   395          C     24      LEU      C    395     0.597300    12.0100   ; qtot  2.374
   396          O     24      LEU      O    396    -0.567900    16.0000   ; qtot  1.806
   397          N     25      PRO      N    397    -0.254800    14.0100   ; qtot  1.551
   398         CT     25      PRO     CD    398     0.019200    12.0100   ; qtot  1.570
   399         H1     25      PRO    HD2    399     0.039100     1.0080   ; qtot  1.610
   400         H1     25      PRO    HD3    400     0.039100     1.0080   ; qtot  1.649
   401         CT     25      PRO     CG    401     0.018900    12.0100   ; qtot  1.668
   402         HC     25      PRO    HG2    402     0.021300     1.0080   ; qtot  1.689
   403         HC     25      PRO    HG3    403     0.021300     1.0080   ; qtot  1.710
   404         CT     25      PRO     CB    404    -0.007000    12.0100   ; qtot  1.703
   405         HC     25      PRO    HB2    405     0.025300     1.0080   ; qtot  1.728
   406         HC     25      PRO    HB3    406     0.025300     1.0080   ; qtot  1.754
   407        XC2     25      PRO     CA    407    -0.026600    12.0100   ; qtot  1.727
   408         H1     25      PRO     HA    408     0.064100     1.0080   ; qtot  1.791
   409          C     25      PRO      C    409     0.589600    12.0100   ; qtot  2.381
   410          O     25      PRO      O    410    -0.574800    16.0000   ; qtot  1.806
   411          N     26      PRO      N    411    -0.254800    14.0100   ; qtot  1.551
   412         CT     26      PRO     CD    412     0.019200    12.0100   ; qtot  1.570
   413         H1     26      PRO    HD2    413     0.039100     1.0080   ; qtot  1.610
   414         H1     26      PRO    HD3    414     0.039100     1.0080   ; qtot  1.649
   415         CT     26      PRO     CG    415     0.018900    12.0100   ; qtot  1.668
   416         HC     26      PRO    HG2    416     0.021300     1.0080   ; qtot  1.689
   417         HC     26      PRO    HG3    417     0.021300     1.0080   ; qtot  1.710
   418         CT     26      PRO     CB    418    -0.007000    12.0100   ; qtot  1.703
   419         HC     26      PRO    HB2    419     0.025300     1.0080   ; qtot  1.728
   420         HC     26      PRO    HB3    420     0.025300     1.0080   ; qtot  1.754
   421        XC2     26      PRO     CA    421    -0.026600    12.0100   ; qtot  1.727
   422         H1     26      PRO     HA    422     0.064100     1.0080   ; qtot  1.791
   423          C     26      PRO      C    423     0.589600    12.0100   ; qtot  2.381
   424          O     26      PRO      O    424    -0.574800    16.0000   ; qtot  1.806
   425          N     27      ALA      N    425    -0.415700    14.0100   ; qtot  1.390
   426          H     27      ALA      H    426     0.271900     1.0080   ; qtot  1.662
   427        XC7     27      ALA     CA    427     0.033700    12.0100   ; qtot  1.696
   428         H1     27      ALA     HA    428     0.082300     1.0080   ; qtot  1.778
   429         CT     27      ALA     CB    429    -0.182500    12.0100   ; qtot  1.596
   430         HC     27      ALA    HB1    430     0.060300     1.0080   ; qtot  1.656
   431         HC     27      ALA    HB2    431     0.060300     1.0080   ; qtot  1.716
   432         HC     27      ALA    HB3    432     0.060300     1.0080   ; qtot  1.777
   433          C     27      ALA      C    433     0.597300    12.0100   ; qtot  2.374
   434          O     27      ALA      O    434    -0.567900    16.0000   ; qtot  1.806
   435          N     28      TYR      N    435    -0.415700    14.0100   ; qtot  1.390
   436          H     28      TYR      H    436     0.271900     1.0080   ; qtot  1.662
   437        XC0     28      TYR     CA    437    -0.001400    12.0100   ; qtot  1.661
   438         H1     28      TYR     HA    438     0.087600     1.0080   ; qtot  1.748
   439         CT     28      TYR     CB    439    -0.015200    12.0100   ; qtot  1.733
   440         HC     28      TYR    HB2    440     0.029500     1.0080   ; qtot  1.763
   441         HC     28      TYR    HB3    441     0.029500     1.0080   ; qtot  1.792
   442         CA     28      TYR     CG    442    -0.001100    12.0100   ; qtot  1.791
   443         CA     28      TYR    CD1    443    -0.190600    12.0100   ; qtot  1.601
   444         HA     28      TYR    HD1    444     0.169900     1.0080   ; qtot  1.770
   445         CA     28      TYR    CE1    445    -0.234100    12.0100   ; qtot  1.536
   446         HA     28      TYR    HE1    446     0.165600     1.0080   ; qtot  1.702
   447          C     28      TYR     CZ    447     0.322600    12.0100   ; qtot  2.025
   448         OH     28      TYR     OH    448    -0.557900    16.0000   ; qtot  1.467
   449         HO     28      TYR     HH    449     0.399200     1.0080   ; qtot  1.866
   450         CA     28      TYR    CE2    450    -0.234100    12.0100   ; qtot  1.632
   451         HA     28      TYR    HE2    451     0.165600     1.0080   ; qtot  1.797
   452         CA     28      TYR    CD2    452    -0.190600    12.0100   ; qtot  1.607
   453         HA     28      TYR    HD2    453     0.169900     1.0080   ; qtot  1.777
   454          C     28      TYR      C    454     0.597300    12.0100   ; qtot  2.374
   455          O     28      TYR      O    455    -0.567900    16.0000   ; qtot  1.806
   456          N     29      THR      N    456    -0.415700    14.0100   ; qtot  1.390
   457          H     29      THR      H    457     0.271900     1.0080   ; qtot  1.662
   458        XC5     29      THR     CA    458    -0.038900    12.0100   ; qtot  1.623
   459         H1     29      THR     HA    459     0.100700     1.0080   ; qtot  1.724
   460         3C     29      THR     CB    460     0.365400    12.0100   ; qtot  2.089
   461         H1     29      THR     HB    461     0.004300     1.0080   ; qtot  2.094
   462         CT     29      THR    CG2    462    -0.243800    12.0100   ; qtot  1.850
   463         HC     29      THR   HG21    463     0.064200     1.0080   ; qtot  1.914
   464         HC     29      THR   HG22    464     0.064200     1.0080   ; qtot  1.978
   465         HC     29      THR   HG23    465     0.064200     1.0080   ; qtot  2.043
   466         OH     29      THR    OG1    466    -0.676100    16.0000   ; qtot  1.366
   467         HO     29      THR    HG1    467     0.410200     1.0080   ; qtot  1.777
   468          C     29      THR      C    468     0.597300    12.0100   ; qtot  2.374
   469          O     29      THR      O    469    -0.567900    16.0000   ; qtot  1.806
   470          N     30      ASN      N    470    -0.415700    14.0100   ; qtot  1.390
   471          H     30      ASN      H    471     0.271900     1.0080   ; qtot  1.662
   472        XC8     30      ASN     CA    472     0.014300    12.0100   ; qtot  1.677
   473         H1     30      ASN     HA    473     0.104800     1.0080   ; qtot  1.781
   474         2C     30      ASN     CB    474    -0.204100    12.0100   ; qtot  1.577
   475         HC     30      ASN    HB2    475     0.079700     1.0080   ; qtot  1.657
   476         HC     30      ASN    HB3    476     0.079700     1.0080   ; qtot  1.737
   477          C     30      ASN     CG    477     0.713000    12.0100   ; qtot  2.450
   478          O     30      ASN    OD1    478    -0.593100    16.0000   ; qtot  1.857
   479          N     30      ASN    ND2    479    -0.919100    14.0100   ; qtot  0.937
   480          H     30      ASN   HD21    480     0.419600     1.0080   ; qtot  1.357
   481          H     30      ASN   HD22    481     0.419600     1.0080   ; qtot  1.777
   482          C     30      ASN      C    482     0.597300    12.0100   ; qtot  2.374
   483          O     30      ASN      O    483    -0.567900    16.0000   ; qtot  1.806
   484          N     31      SER      N    484    -0.415700    14.0100   ; qtot  1.390
   485          H     31      SER      H    485     0.271900     1.0080   ; qtot  1.662
   486        XC3     31      SER     CA    486    -0.024900    12.0100   ; qtot  1.637
   487         H1     31      SER     HA    487     0.084300     1.0080   ; qtot  1.722
   488         2C     31      SER     CB    488     0.211700    12.0100   ; qtot  1.933
   489         H1     31      SER    HB2    489     0.035200     1.0080   ; qtot  1.969
   490         H1     31      SER    HB3    490     0.035200     1.0080   ; qtot  2.004
   491         OH     31      SER     OG    491    -0.654600    16.0000   ; qtot  1.349
   492         HO     31      SER     HG    492     0.427500     1.0080   ; qtot  1.777
   493          C     31      SER      C    493     0.597300    12.0100   ; qtot  2.374
   494          O     31      SER      O    494    -0.567900    16.0000   ; qtot  1.806
   495          N     32      PHE      N    495    -0.415700    14.0100   ; qtot  1.390
   496          H     32      PHE      H    496     0.271900     1.0080   ; qtot  1.662
   497        XC0     32      PHE     CA    497    -0.002400    12.0100   ; qtot  1.660
   498         H1     32      PHE     HA    498     0.097800     1.0080   ; qtot  1.758
   499         CT     32      PHE     CB    499    -0.034300    12.0100   ; qtot  1.723
   500         HC     32      PHE    HB2    500     0.029500     1.0080   ; qtot  1.753
   501         HC     32      PHE    HB3    501     0.029500     1.0080   ; qtot  1.782
   502         CA     32      PHE     CG    502     0.011800    12.0100   ; qtot  1.794
   503         CA     32      PHE    CD1    503    -0.125600    12.0100   ; qtot  1.669
   504         HA     32      PHE    HD1    504     0.133000     1.0080   ; qtot  1.802
   505         CA     32      PHE    CE1    505    -0.170400    12.0100   ; qtot  1.631
   506         HA     32      PHE    HE1    506     0.143000     1.0080   ; qtot  1.774
   507         CA     32      PHE     CZ    507    -0.107200    12.0100   ; qtot  1.667
   508         HA     32      PHE     HZ    508     0.129700     1.0080   ; qtot  1.797
   509         CA     32      PHE    CE2    509    -0.170400    12.0100   ; qtot  1.626
   510         HA     32      PHE    HE2    510     0.143000     1.0080   ; qtot  1.769
   511         CA     32      PHE    CD2    511    -0.125600    12.0100   ; qtot  1.644
   512         HA     32      PHE    HD2    512     0.133000     1.0080   ; qtot  1.777
   513          C     32      PHE      C    513     0.597300    12.0100   ; qtot  2.374
   514          O     32      PHE      O    514    -0.567900    16.0000   ; qtot  1.806
   515          N     33      THR      N    515    -0.415700    14.0100   ; qtot  1.390
   516          H     33      THR      H    516     0.271900     1.0080   ; qtot  1.662
   517        XC5     33      THR     CA    517    -0.038900    12.0100   ; qtot  1.623
   518         H1     33      THR     HA    518     0.100700     1.0080   ; qtot  1.724
   519         3C     33      THR     CB    519     0.365400    12.0100   ; qtot  2.089
   520         H1     33      THR     HB    520     0.004300     1.0080   ; qtot  2.094
   521         CT     33      THR    CG2    521    -0.243800    12.0100   ; qtot  1.850
   522         HC     33      THR   HG21    522     0.064200     1.0080   ; qtot  1.914
   523         HC     33      THR   HG22    523     0.064200     1.0080   ; qtot  1.978
   524         HC     33      THR   HG23    524     0.064200     1.0080   ; qtot  2.043
   525         OH     33      THR    OG1    525    -0.676100    16.0000   ; qtot  1.366
   526         HO     33      THR    HG1    526     0.410200     1.0080   ; qtot  1.777
   527          C     33      THR      C    527     0.597300    12.0100   ; qtot  2.374
   528          O     33      THR      O    528    -0.567900    16.0000   ; qtot  1.806
   529          N     34      ARG      N    529    -0.347900    14.0100   ; qtot  1.458
   530          H     34      ARG      H    530     0.274700     1.0080   ; qtot  1.733
   531        XC6     34      ARG     CA    531    -0.263700    12.0100   ; qtot  1.469
   532         H1     34      ARG     HA    532     0.156000     1.0080   ; qtot  1.625
   533         C8     34      ARG     CB    533    -0.000700    12.0100   ; qtot  1.624
   534         HC     34      ARG    HB2    534     0.032700     1.0080   ; qtot  1.657
   535         HC     34      ARG    HB3    535     0.032700     1.0080   ; qtot  1.690
   536         C8     34      ARG     CG    536     0.039000    12.0100   ; qtot  1.729
   537         HC     34      ARG    HG2    537     0.028500     1.0080   ; qtot  1.757
   538         HC     34      ARG    HG3    538     0.028500     1.0080   ; qtot  1.786
   539         C8     34      ARG     CD    539     0.048600    12.0100   ; qtot  1.834
   540         H1     34      ARG    HD2    540     0.068700     1.0080   ; qtot  1.903
   541         H1     34      ARG    HD3    541     0.068700     1.0080   ; qtot  1.972
   542         N2     34      ARG     NE    542    -0.529500    14.0100   ; qtot  1.442
   543          H     34      ARG     HE    543     0.345600     1.0080   ; qtot  1.788
   544         CA     34      ARG     CZ    544     0.807600    12.0100   ; qtot  2.596
   545         N2     34      ARG    NH1    545    -0.862700    14.0100   ; qtot  1.733
   546          H     34      ARG   HH11    546     0.447800     1.0080   ; qtot  2.181
   547          H     34      ARG   HH12    547     0.447800     1.0080   ; qtot  2.628
   548         N2     34      ARG    NH2    548    -0.862700    14.0100   ; qtot  1.766
   549          H     34      ARG   HH21    549     0.447800     1.0080   ; qtot  2.214
   550          H     34      ARG   HH22    550     0.447800     1.0080   ; qtot  2.661
   551          C     34      ARG      C    551     0.734100    12.0100   ; qtot  3.395
   552          O     34      ARG      O    552    -0.589400    16.0000   ; qtot  2.806
   553          N     35      GLY      N    553    -0.415700    14.0100   ; qtot  2.390
   554          H     35      GLY      H    554     0.271900     1.0080   ; qtot  2.662
   555        XC9     35      GLY     CA    555    -0.025200    12.0100   ; qtot  2.637
   556         H1     35      GLY    HA2    556     0.069800     1.0080   ; qtot  2.707
   557         H1     35      GLY    HA3    557     0.069800     1.0080   ; qtot  2.777
   558          C     35      GLY      C    558     0.597300    12.0100   ; qtot  3.374
   559          O     35      GLY      O    559    -0.567900    16.0000   ; qtot  2.806
   560          N     36      VAL      N    560    -0.415700    14.0100   ; qtot  2.390
   561          H     36      VAL      H    561     0.271900     1.0080   ; qtot  2.662
   562        XC1     36      VAL     CA    562    -0.087500    12.0100   ; qtot  2.575
   563         H1     36      VAL     HA    563     0.096900     1.0080   ; qtot  2.672
   564         3C     36      VAL     CB    564     0.298500    12.0100   ; qtot  2.970
   565         HC     36      VAL     HB    565    -0.029700     1.0080   ; qtot  2.940
   566         CT     36      VAL    CG1    566    -0.319200    12.0100   ; qtot  2.621
   567         HC     36      VAL   HG11    567     0.079100     1.0080   ; qtot  2.700
   568         HC     36      VAL   HG12    568     0.079100     1.0080   ; qtot  2.779
   569         HC     36      VAL   HG13    569     0.079100     1.0080   ; qtot  2.859
   570         CT     36      VAL    CG2    570    -0.319200    12.0100   ; qtot  2.539
   571         HC     36      VAL   HG21    571     0.079100     1.0080   ; qtot  2.618
   572         HC     36      VAL   HG22    572     0.079100     1.0080   ; qtot  2.698
   573         HC     36      VAL   HG23    573     0.079100     1.0080   ; qtot  2.777
   574          C     36      VAL      C    574     0.597300    12.0100   ; qtot  3.374
   575          O     36      VAL      O    575    -0.567900    16.0000   ; qtot  2.806
   576          N     37      TYR      N    576    -0.415700    14.0100   ; qtot  2.390
   577          H     37      TYR      H    577     0.271900     1.0080   ; qtot  2.662
   578        XC0     37      TYR     CA    578    -0.001400    12.0100   ; qtot  2.661
   579         H1     37      TYR     HA    579     0.087600     1.0080   ; qtot  2.748
   580         CT     37      TYR     CB    580    -0.015200    12.0100   ; qtot  2.733
   581         HC     37      TYR    HB2    581     0.029500     1.0080   ; qtot  2.763
   582         HC     37      TYR    HB3    582     0.029500     1.0080   ; qtot  2.792
   583         CA     37      TYR     CG    583    -0.001100    12.0100   ; qtot  2.791
   584         CA     37      TYR    CD1    584    -0.190600    12.0100   ; qtot  2.601
   585         HA     37      TYR    HD1    585     0.169900     1.0080   ; qtot  2.770
   586         CA     37      TYR    CE1    586    -0.234100    12.0100   ; qtot  2.536
   587         HA     37      TYR    HE1    587     0.165600     1.0080   ; qtot  2.702
   588          C     37      TYR     CZ    588     0.322600    12.0100   ; qtot  3.025
   589         OH     37      TYR     OH    589    -0.557900    16.0000   ; qtot  2.467
   590         HO     37      TYR     HH    590     0.399200     1.0080   ; qtot  2.866
   591         CA     37      TYR    CE2    591    -0.234100    12.0100   ; qtot  2.632
   592         HA     37      TYR    HE2    592     0.165600     1.0080   ; qtot  2.797
   593         CA     37      TYR    CD2    593    -0.190600    12.0100   ; qtot  2.607
   594         HA     37      TYR    HD2    594     0.169900     1.0080   ; qtot  2.777
   595          C     37      TYR      C    595     0.597300    12.0100   ; qtot  3.374
   596          O     37      TYR      O    596    -0.567900    16.0000   ; qtot  2.806
   597          N     38      TYR      N    597    -0.415700    14.0100   ; qtot  2.390
   598          H     38      TYR      H    598     0.271900     1.0080   ; qtot  2.662
   599        XC0     38      TYR     CA    599    -0.001400    12.0100   ; qtot  2.661
   600         H1     38      TYR     HA    600     0.087600     1.0080   ; qtot  2.748
   601         CT     38      TYR     CB    601    -0.015200    12.0100   ; qtot  2.733
   602         HC     38      TYR    HB2    602     0.029500     1.0080   ; qtot  2.763
   603         HC     38      TYR    HB3    603     0.029500     1.0080   ; qtot  2.792
   604         CA     38      TYR     CG    604    -0.001100    12.0100   ; qtot  2.791
   605         CA     38      TYR    CD1    605    -0.190600    12.0100   ; qtot  2.601
   606         HA     38      TYR    HD1    606     0.169900     1.0080   ; qtot  2.770
   607         CA     38      TYR    CE1    607    -0.234100    12.0100   ; qtot  2.536
   608         HA     38      TYR    HE1    608     0.165600     1.0080   ; qtot  2.702
   609          C     38      TYR     CZ    609     0.322600    12.0100   ; qtot  3.025
   610         OH     38      TYR     OH    610    -0.557900    16.0000   ; qtot  2.467
   611         HO     38      TYR     HH    611     0.399200     1.0080   ; qtot  2.866
   612         CA     38      TYR    CE2    612    -0.234100    12.0100   ; qtot  2.632
   613         HA     38      TYR    HE2    613     0.165600     1.0080   ; qtot  2.797
   614         CA     38      TYR    CD2    614    -0.190600    12.0100   ; qtot  2.607
   615         HA     38      TYR    HD2    615     0.169900     1.0080   ; qtot  2.777
   616          C     38      TYR      C    616     0.597300    12.0100   ; qtot  3.374
   617          O     38      TYR      O    617    -0.567900    16.0000   ; qtot  2.806
   618          N     39      PRO      N    618    -0.254800    14.0100   ; qtot  2.551
   619         CT     39      PRO     CD    619     0.019200    12.0100   ; qtot  2.570
   620         H1     39      PRO    HD2    620     0.039100     1.0080   ; qtot  2.610
   621         H1     39      PRO    HD3    621     0.039100     1.0080   ; qtot  2.649
   622         CT     39      PRO     CG    622     0.018900    12.0100   ; qtot  2.668
   623         HC     39      PRO    HG2    623     0.021300     1.0080   ; qtot  2.689
   624         HC     39      PRO    HG3    624     0.021300     1.0080   ; qtot  2.710
   625         CT     39      PRO     CB    625    -0.007000    12.0100   ; qtot  2.703
   626         HC     39      PRO    HB2    626     0.025300     1.0080   ; qtot  2.728
   627         HC     39      PRO    HB3    627     0.025300     1.0080   ; qtot  2.754
   628        XC2     39      PRO     CA    628    -0.026600    12.0100   ; qtot  2.727
   629         H1     39      PRO     HA    629     0.064100     1.0080   ; qtot  2.791
   630          C     39      PRO      C    630     0.589600    12.0100   ; qtot  3.381
   631          O     39      PRO      O    631    -0.574800    16.0000   ; qtot  2.806
   632          N     40      ASP      N    632    -0.516300    14.0100   ; qtot  2.290
   633          H     40      ASP      H    633     0.293600     1.0080   ; qtot  2.583
   634       XC12     40      ASP     CA    634     0.038100    12.0100   ; qtot  2.621
   635         H1     40      ASP     HA    635     0.088000     1.0080   ; qtot  2.709
   636         2C     40      ASP     CB    636    -0.030300    12.0100   ; qtot  2.679
   637         HC     40      ASP    HB2    637    -0.012200     1.0080   ; qtot  2.667
   638         HC     40      ASP    HB3    638    -0.012200     1.0080   ; qtot  2.655
   639         CO     40      ASP     CG    639     0.799400    12.0100   ; qtot  3.454
   640         O2     40      ASP    OD1    640    -0.801400    16.0000   ; qtot  2.653
   641         O2     40      ASP    OD2    641    -0.801400    16.0000   ; qtot  1.851
   642          C     40      ASP      C    642     0.536600    12.0100   ; qtot  2.388
   643          O     40      ASP      O    643    -0.581900    16.0000   ; qtot  1.806
   644          N     41      LYS      N    644    -0.347900    14.0100   ; qtot  1.458
   645          H     41      LYS      H    645     0.274700     1.0080   ; qtot  1.733
   646       XC11     41      LYS     CA    646    -0.240000    12.0100   ; qtot  1.493
   647         H1     41      LYS     HA    647     0.142600     1.0080   ; qtot  1.635
   648         C8     41      LYS     CB    648    -0.009400    12.0100   ; qtot  1.626
   649         HC     41      LYS    HB2    649     0.036200     1.0080   ; qtot  1.662
   650         HC     41      LYS    HB3    650     0.036200     1.0080   ; qtot  1.698
   651         C8     41      LYS     CG    651     0.018700    12.0100   ; qtot  1.717
   652         HC     41      LYS    HG2    652     0.010300     1.0080   ; qtot  1.727
   653         HC     41      LYS    HG3    653     0.010300     1.0080   ; qtot  1.738
   654         C8     41      LYS     CD    654    -0.047900    12.0100   ; qtot  1.690
   655         HC     41      LYS    HD2    655     0.062100     1.0080   ; qtot  1.752
   656         HC     41      LYS    HD3    656     0.062100     1.0080   ; qtot  1.814
   657         C8     41      LYS     CE    657    -0.014300    12.0100   ; qtot  1.800
   658         HP     41      LYS    HE2    658     0.113500     1.0080   ; qtot  1.913
   659         HP     41      LYS    HE3    659     0.113500     1.0080   ; qtot  2.027
   660         N3     41      LYS     NZ    660    -0.385400    14.0100   ; qtot  1.641
   661          H     41      LYS    HZ1    661     0.340000     1.0080   ; qtot  1.981
   662          H     41      LYS    HZ2    662     0.340000     1.0080   ; qtot  2.321
   663          H     41      LYS    HZ3    663     0.340000     1.0080   ; qtot  2.661
   664          C     41      LYS      C    664     0.734100    12.0100   ; qtot  3.395
   665          O     41      LYS      O    665    -0.589400    16.0000   ; qtot  2.806
   666          N     42      VAL      N    666    -0.415700    14.0100   ; qtot  2.390
   667          H     42      VAL      H    667     0.271900     1.0080   ; qtot  2.662
   668        XC1     42      VAL     CA    668    -0.087500    12.0100   ; qtot  2.575
   669         H1     42      VAL     HA    669     0.096900     1.0080   ; qtot  2.672
   670         3C     42      VAL     CB    670     0.298500    12.0100   ; qtot  2.970
   671         HC     42      VAL     HB    671    -0.029700     1.0080   ; qtot  2.940
   672         CT     42      VAL    CG1    672    -0.319200    12.0100   ; qtot  2.621
   673         HC     42      VAL   HG11    673     0.079100     1.0080   ; qtot  2.700
   674         HC     42      VAL   HG12    674     0.079100     1.0080   ; qtot  2.779
   675         HC     42      VAL   HG13    675     0.079100     1.0080   ; qtot  2.859
   676         CT     42      VAL    CG2    676    -0.319200    12.0100   ; qtot  2.539
   677         HC     42      VAL   HG21    677     0.079100     1.0080   ; qtot  2.618
   678         HC     42      VAL   HG22    678     0.079100     1.0080   ; qtot  2.698
   679         HC     42      VAL   HG23    679     0.079100     1.0080   ; qtot  2.777
   680          C     42      VAL      C    680     0.597300    12.0100   ; qtot  3.374
   681          O     42      VAL      O    681    -0.567900    16.0000   ; qtot  2.806
   682          N     43      PHE      N    682    -0.415700    14.0100   ; qtot  2.390
   683          H     43      PHE      H    683     0.271900     1.0080   ; qtot  2.662
   684        XC0     43      PHE     CA    684    -0.002400    12.0100   ; qtot  2.660
   685         H1     43      PHE     HA    685     0.097800     1.0080   ; qtot  2.758
   686         CT     43      PHE     CB    686    -0.034300    12.0100   ; qtot  2.723
   687         HC     43      PHE    HB2    687     0.029500     1.0080   ; qtot  2.753
   688         HC     43      PHE    HB3    688     0.029500     1.0080   ; qtot  2.782
   689         CA     43      PHE     CG    689     0.011800    12.0100   ; qtot  2.794
   690         CA     43      PHE    CD1    690    -0.125600    12.0100   ; qtot  2.669
   691         HA     43      PHE    HD1    691     0.133000     1.0080   ; qtot  2.802
   692         CA     43      PHE    CE1    692    -0.170400    12.0100   ; qtot  2.631
   693         HA     43      PHE    HE1    693     0.143000     1.0080   ; qtot  2.774
   694         CA     43      PHE     CZ    694    -0.107200    12.0100   ; qtot  2.667
   695         HA     43      PHE     HZ    695     0.129700     1.0080   ; qtot  2.797
   696         CA     43      PHE    CE2    696    -0.170400    12.0100   ; qtot  2.626
   697         HA     43      PHE    HE2    697     0.143000     1.0080   ; qtot  2.769
   698         CA     43      PHE    CD2    698    -0.125600    12.0100   ; qtot  2.644
   699         HA     43      PHE    HD2    699     0.133000     1.0080   ; qtot  2.777
   700          C     43      PHE      C    700     0.597300    12.0100   ; qtot  3.374
   701          O     43      PHE      O    701    -0.567900    16.0000   ; qtot  2.806
   702          N     44      ARG      N    702    -0.347900    14.0100   ; qtot  2.458
   703          H     44      ARG      H    703     0.274700     1.0080   ; qtot  2.733
   704        XC6     44      ARG     CA    704    -0.263700    12.0100   ; qtot  2.469
   705         H1     44      ARG     HA    705     0.156000     1.0080   ; qtot  2.625
   706         C8     44      ARG     CB    706    -0.000700    12.0100   ; qtot  2.624
   707         HC     44      ARG    HB2    707     0.032700     1.0080   ; qtot  2.657
   708         HC     44      ARG    HB3    708     0.032700     1.0080   ; qtot  2.690
   709         C8     44      ARG     CG    709     0.039000    12.0100   ; qtot  2.729
   710         HC     44      ARG    HG2    710     0.028500     1.0080   ; qtot  2.757
   711         HC     44      ARG    HG3    711     0.028500     1.0080   ; qtot  2.786
   712         C8     44      ARG     CD    712     0.048600    12.0100   ; qtot  2.834
   713         H1     44      ARG    HD2    713     0.068700     1.0080   ; qtot  2.903
   714         H1     44      ARG    HD3    714     0.068700     1.0080   ; qtot  2.972
   715         N2     44      ARG     NE    715    -0.529500    14.0100   ; qtot  2.442
   716          H     44      ARG     HE    716     0.345600     1.0080   ; qtot  2.788
   717         CA     44      ARG     CZ    717     0.807600    12.0100   ; qtot  3.596
   718         N2     44      ARG    NH1    718    -0.862700    14.0100   ; qtot  2.733
   719          H     44      ARG   HH11    719     0.447800     1.0080   ; qtot  3.181
   720          H     44      ARG   HH12    720     0.447800     1.0080   ; qtot  3.628
   721         N2     44      ARG    NH2    721    -0.862700    14.0100   ; qtot  2.766
   722          H     44      ARG   HH21    722     0.447800     1.0080   ; qtot  3.214
   723          H     44      ARG   HH22    723     0.447800     1.0080   ; qtot  3.661
   724          C     44      ARG      C    724     0.734100    12.0100   ; qtot  4.395
   725          O     44      ARG      O    725    -0.589400    16.0000   ; qtot  3.806
   726          N     45      SER      N    726    -0.415700    14.0100   ; qtot  3.390
   727          H     45      SER      H    727     0.271900     1.0080   ; qtot  3.662
   728        XC3     45      SER     CA    728    -0.024900    12.0100   ; qtot  3.637
   729         H1     45      SER     HA    729     0.084300     1.0080   ; qtot  3.722
   730         2C     45      SER     CB    730     0.211700    12.0100   ; qtot  3.933
   731         H1     45      SER    HB2    731     0.035200     1.0080   ; qtot  3.969
   732         H1     45      SER    HB3    732     0.035200     1.0080   ; qtot  4.004
   733         OH     45      SER     OG    733    -0.654600    16.0000   ; qtot  3.349
   734         HO     45      SER     HG    734     0.427500     1.0080   ; qtot  3.777
   735          C     45      SER      C    735     0.597300    12.0100   ; qtot  4.374
   736          O     45      SER      O    736    -0.567900    16.0000   ; qtot  3.806
   737          N     46      SER      N    737    -0.415700    14.0100   ; qtot  3.390
   738          H     46      SER      H    738     0.271900     1.0080   ; qtot  3.662
   739        XC3     46      SER     CA    739    -0.024900    12.0100   ; qtot  3.637
   740         H1     46      SER     HA    740     0.084300     1.0080   ; qtot  3.722
   741         2C     46      SER     CB    741     0.211700    12.0100   ; qtot  3.933
   742         H1     46      SER    HB2    742     0.035200     1.0080   ; qtot  3.969
   743         H1     46      SER    HB3    743     0.035200     1.0080   ; qtot  4.004
   744         OH     46      SER     OG    744    -0.654600    16.0000   ; qtot  3.349
   745         HO     46      SER     HG    745     0.427500     1.0080   ; qtot  3.777
   746          C     46      SER      C    746     0.597300    12.0100   ; qtot  4.374
   747          O     46      SER      O    747    -0.567900    16.0000   ; qtot  3.806
   748          N     47      VAL      N    748    -0.415700    14.0100   ; qtot  3.390
   749          H     47      VAL      H    749     0.271900     1.0080   ; qtot  3.662
   750        XC1     47      VAL     CA    750    -0.087500    12.0100   ; qtot  3.575
   751         H1     47      VAL     HA    751     0.096900     1.0080   ; qtot  3.672
   752         3C     47      VAL     CB    752     0.298500    12.0100   ; qtot  3.970
   753         HC     47      VAL     HB    753    -0.029700     1.0080   ; qtot  3.940
   754         CT     47      VAL    CG1    754    -0.319200    12.0100   ; qtot  3.621
   755         HC     47      VAL   HG11    755     0.079100     1.0080   ; qtot  3.700
   756         HC     47      VAL   HG12    756     0.079100     1.0080   ; qtot  3.779
   757         HC     47      VAL   HG13    757     0.079100     1.0080   ; qtot  3.859
   758         CT     47      VAL    CG2    758    -0.319200    12.0100   ; qtot  3.539
   759         HC     47      VAL   HG21    759     0.079100     1.0080   ; qtot  3.618
   760         HC     47      VAL   HG22    760     0.079100     1.0080   ; qtot  3.698
   761         HC     47      VAL   HG23    761     0.079100     1.0080   ; qtot  3.777
   762          C     47      VAL      C    762     0.597300    12.0100   ; qtot  4.374
   763          O     47      VAL      O    763    -0.567900    16.0000   ; qtot  3.806
   764          N     48      LEU      N    764    -0.415700    14.0100   ; qtot  3.390
   765          H     48      LEU      H    765     0.271900     1.0080   ; qtot  3.662
   766        XC0     48      LEU     CA    766    -0.051800    12.0100   ; qtot  3.610
   767         H1     48      LEU     HA    767     0.092200     1.0080   ; qtot  3.703
   768         2C     48      LEU     CB    768    -0.110200    12.0100   ; qtot  3.592
   769         HC     48      LEU    HB2    769     0.045700     1.0080   ; qtot  3.638
   770         HC     48      LEU    HB3    770     0.045700     1.0080   ; qtot  3.684
   771         3C     48      LEU     CG    771     0.353100    12.0100   ; qtot  4.037
   772         HC     48      LEU     HG    772    -0.036100     1.0080   ; qtot  4.001
   773         CT     48      LEU    CD1    773    -0.412100    12.0100   ; qtot  3.589
   774         HC     48      LEU   HD11    774     0.100000     1.0080   ; qtot  3.689
   775         HC     48      LEU   HD12    775     0.100000     1.0080   ; qtot  3.789
   776         HC     48      LEU   HD13    776     0.100000     1.0080   ; qtot  3.889
   777         CT     48      LEU    CD2    777    -0.412100    12.0100   ; qtot  3.477
   778         HC     48      LEU   HD21    778     0.100000     1.0080   ; qtot  3.577
   779         HC     48      LEU   HD22    779     0.100000     1.0080   ; qtot  3.677
   780         HC     48      LEU   HD23    780     0.100000     1.0080   ; qtot  3.777
   781          C     48      LEU      C    781     0.597300    12.0100   ; qtot  4.374
   782          O     48      LEU      O    782    -0.567900    16.0000   ; qtot  3.806
   783          N     49      HID      N    783    -0.415700    14.0100   ; qtot  3.390
   784          H     49      HID      H    784     0.271900     1.0080   ; qtot  3.662
   785        XC0     49      HID     CA    785     0.018800    12.0100   ; qtot  3.681
   786         H1     49      HID     HA    786     0.088100     1.0080   ; qtot  3.769
   787         CT     49      HID     CB    787    -0.046200    12.0100   ; qtot  3.723
   788         HC     49      HID    HB2    788     0.040200     1.0080   ; qtot  3.763
   789         HC     49      HID    HB3    789     0.040200     1.0080   ; qtot  3.803
   790         CC     49      HID     CG    790    -0.026600    12.0100   ; qtot  3.777
   791         NA     49      HID    ND1    791    -0.381100    14.0100   ; qtot  3.396
   792          H     49      HID    HD1    792     0.364900     1.0080   ; qtot  3.761
   793         CR     49      HID    CE1    793     0.205700    12.0100   ; qtot  3.966
   794         H5     49      HID    HE1    794     0.139200     1.0080   ; qtot  4.105
   795         NB     49      HID    NE2    795    -0.572700    14.0100   ; qtot  3.533
   796         CV     49      HID    CD2    796     0.129200    12.0100   ; qtot  3.662
   797         H4     49      HID    HD2    797     0.114700     1.0080   ; qtot  3.777
   798          C     49      HID      C    798     0.597300    12.0100   ; qtot  4.374
   799          O     49      HID      O    799    -0.567900    16.0000   ; qtot  3.806
   800          N     50      SER      N    800    -0.415700    14.0100   ; qtot  3.390
   801          H     50      SER      H    801     0.271900     1.0080   ; qtot  3.662
   802        XC3     50      SER     CA    802    -0.024900    12.0100   ; qtot  3.637
   803         H1     50      SER     HA    803     0.084300     1.0080   ; qtot  3.722
   804         2C     50      SER     CB    804     0.211700    12.0100   ; qtot  3.933
   805         H1     50      SER    HB2    805     0.035200     1.0080   ; qtot  3.969
   806         H1     50      SER    HB3    806     0.035200     1.0080   ; qtot  4.004
   807         OH     50      SER     OG    807    -0.654600    16.0000   ; qtot  3.349
   808         HO     50      SER     HG    808     0.427500     1.0080   ; qtot  3.777
   809          C     50      SER      C    809     0.597300    12.0100   ; qtot  4.374
   810          O     50      SER      O    810    -0.567900    16.0000   ; qtot  3.806
   811          N     51      THR      N    811    -0.415700    14.0100   ; qtot  3.390
   812          H     51      THR      H    812     0.271900     1.0080   ; qtot  3.662
   813        XC5     51      THR     CA    813    -0.038900    12.0100   ; qtot  3.623
   814         H1     51      THR     HA    814     0.100700     1.0080   ; qtot  3.724
   815         3C     51      THR     CB    815     0.365400    12.0100   ; qtot  4.089
   816         H1     51      THR     HB    816     0.004300     1.0080   ; qtot  4.094
   817         CT     51      THR    CG2    817    -0.243800    12.0100   ; qtot  3.850
   818         HC     51      THR   HG21    818     0.064200     1.0080   ; qtot  3.914
   819         HC     51      THR   HG22    819     0.064200     1.0080   ; qtot  3.978
   820         HC     51      THR   HG23    820     0.064200     1.0080   ; qtot  4.043
   821         OH     51      THR    OG1    821    -0.676100    16.0000   ; qtot  3.366
   822         HO     51      THR    HG1    822     0.410200     1.0080   ; qtot  3.777
   823          C     51      THR      C    823     0.597300    12.0100   ; qtot  4.374
   824          O     51      THR      O    824    -0.567900    16.0000   ; qtot  3.806
   825          N     52      GLN      N    825    -0.415700    14.0100   ; qtot  3.390
   826          H     52      GLN      H    826     0.271900     1.0080   ; qtot  3.662
   827        XC4     52      GLN     CA    827    -0.003100    12.0100   ; qtot  3.659
   828         H1     52      GLN     HA    828     0.085000     1.0080   ; qtot  3.744
   829         2C     52      GLN     CB    829    -0.003600    12.0100   ; qtot  3.741
   830         HC     52      GLN    HB2    830     0.017100     1.0080   ; qtot  3.758
   831         HC     52      GLN    HB3    831     0.017100     1.0080   ; qtot  3.775
   832         2C     52      GLN     CG    832    -0.064500    12.0100   ; qtot  3.710
   833         HC     52      GLN    HG2    833     0.035200     1.0080   ; qtot  3.745
   834         HC     52      GLN    HG3    834     0.035200     1.0080   ; qtot  3.781
   835          C     52      GLN     CD    835     0.695100    12.0100   ; qtot  4.476
   836          O     52      GLN    OE1    836    -0.608600    16.0000   ; qtot  3.867
   837          N     52      GLN    NE2    837    -0.940700    14.0100   ; qtot  2.926
   838          H     52      GLN   HE21    838     0.425100     1.0080   ; qtot  3.352
   839          H     52      GLN   HE22    839     0.425100     1.0080   ; qtot  3.777
   840          C     52      GLN      C    840     0.597300    12.0100   ; qtot  4.374
   841          O     52      GLN      O    841    -0.567900    16.0000   ; qtot  3.806
   842          N     53      ASP      N    842    -0.516300    14.0100   ; qtot  3.290
   843          H     53      ASP      H    843     0.293600     1.0080   ; qtot  3.583
   844       XC12     53      ASP     CA    844     0.038100    12.0100   ; qtot  3.621
   845         H1     53      ASP     HA    845     0.088000     1.0080   ; qtot  3.709
   846         2C     53      ASP     CB    846    -0.030300    12.0100   ; qtot  3.679
   847         HC     53      ASP    HB2    847    -0.012200     1.0080   ; qtot  3.667
   848         HC     53      ASP    HB3    848    -0.012200     1.0080   ; qtot  3.655
   849         CO     53      ASP     CG    849     0.799400    12.0100   ; qtot  4.454
   850         O2     53      ASP    OD1    850    -0.801400    16.0000   ; qtot  3.653
   851         O2     53      ASP    OD2    851    -0.801400    16.0000   ; qtot  2.851
   852          C     53      ASP      C    852     0.536600    12.0100   ; qtot  3.388
   853          O     53      ASP      O    853    -0.581900    16.0000   ; qtot  2.806
   854          N     54      LEU      N    854    -0.415700    14.0100   ; qtot  2.390
   855          H     54      LEU      H    855     0.271900     1.0080   ; qtot  2.662
   856        XC0     54      LEU     CA    856    -0.051800    12.0100   ; qtot  2.610
   857         H1     54      LEU     HA    857     0.092200     1.0080   ; qtot  2.703
   858         2C     54      LEU     CB    858    -0.110200    12.0100   ; qtot  2.592
   859         HC     54      LEU    HB2    859     0.045700     1.0080   ; qtot  2.638
   860         HC     54      LEU    HB3    860     0.045700     1.0080   ; qtot  2.684
   861         3C     54      LEU     CG    861     0.353100    12.0100   ; qtot  3.037
   862         HC     54      LEU     HG    862    -0.036100     1.0080   ; qtot  3.001
   863         CT     54      LEU    CD1    863    -0.412100    12.0100   ; qtot  2.589
   864         HC     54      LEU   HD11    864     0.100000     1.0080   ; qtot  2.689
   865         HC     54      LEU   HD12    865     0.100000     1.0080   ; qtot  2.789
   866         HC     54      LEU   HD13    866     0.100000     1.0080   ; qtot  2.889
   867         CT     54      LEU    CD2    867    -0.412100    12.0100   ; qtot  2.477
   868         HC     54      LEU   HD21    868     0.100000     1.0080   ; qtot  2.577
   869         HC     54      LEU   HD22    869     0.100000     1.0080   ; qtot  2.677
   870         HC     54      LEU   HD23    870     0.100000     1.0080   ; qtot  2.777
   871          C     54      LEU      C    871     0.597300    12.0100   ; qtot  3.374
   872          O     54      LEU      O    872    -0.567900    16.0000   ; qtot  2.806
   873          N     55      PHE      N    873    -0.415700    14.0100   ; qtot  2.390
   874          H     55      PHE      H    874     0.271900     1.0080   ; qtot  2.662
   875        XC0     55      PHE     CA    875    -0.002400    12.0100   ; qtot  2.660
   876         H1     55      PHE     HA    876     0.097800     1.0080   ; qtot  2.758
   877         CT     55      PHE     CB    877    -0.034300    12.0100   ; qtot  2.723
   878         HC     55      PHE    HB2    878     0.029500     1.0080   ; qtot  2.753
   879         HC     55      PHE    HB3    879     0.029500     1.0080   ; qtot  2.782
   880         CA     55      PHE     CG    880     0.011800    12.0100   ; qtot  2.794
   881         CA     55      PHE    CD1    881    -0.125600    12.0100   ; qtot  2.669
   882         HA     55      PHE    HD1    882     0.133000     1.0080   ; qtot  2.802
   883         CA     55      PHE    CE1    883    -0.170400    12.0100   ; qtot  2.631
   884         HA     55      PHE    HE1    884     0.143000     1.0080   ; qtot  2.774
   885         CA     55      PHE     CZ    885    -0.107200    12.0100   ; qtot  2.667
   886         HA     55      PHE     HZ    886     0.129700     1.0080   ; qtot  2.797
   887         CA     55      PHE    CE2    887    -0.170400    12.0100   ; qtot  2.626
   888         HA     55      PHE    HE2    888     0.143000     1.0080   ; qtot  2.769
   889         CA     55      PHE    CD2    889    -0.125600    12.0100   ; qtot  2.644
   890         HA     55      PHE    HD2    890     0.133000     1.0080   ; qtot  2.777
   891          C     55      PHE      C    891     0.597300    12.0100   ; qtot  3.374
   892          O     55      PHE      O    892    -0.567900    16.0000   ; qtot  2.806
   893          N     56      LEU      N    893    -0.415700    14.0100   ; qtot  2.390
   894          H     56      LEU      H    894     0.271900     1.0080   ; qtot  2.662
   895        XC0     56      LEU     CA    895    -0.051800    12.0100   ; qtot  2.610
   896         H1     56      LEU     HA    896     0.092200     1.0080   ; qtot  2.703
   897         2C     56      LEU     CB    897    -0.110200    12.0100   ; qtot  2.592
   898         HC     56      LEU    HB2    898     0.045700     1.0080   ; qtot  2.638
   899         HC     56      LEU    HB3    899     0.045700     1.0080   ; qtot  2.684
   900         3C     56      LEU     CG    900     0.353100    12.0100   ; qtot  3.037
   901         HC     56      LEU     HG    901    -0.036100     1.0080   ; qtot  3.001
   902         CT     56      LEU    CD1    902    -0.412100    12.0100   ; qtot  2.589
   903         HC     56      LEU   HD11    903     0.100000     1.0080   ; qtot  2.689
   904         HC     56      LEU   HD12    904     0.100000     1.0080   ; qtot  2.789
   905         HC     56      LEU   HD13    905     0.100000     1.0080   ; qtot  2.889
   906         CT     56      LEU    CD2    906    -0.412100    12.0100   ; qtot  2.477
   907         HC     56      LEU   HD21    907     0.100000     1.0080   ; qtot  2.577
   908         HC     56      LEU   HD22    908     0.100000     1.0080   ; qtot  2.677
   909         HC     56      LEU   HD23    909     0.100000     1.0080   ; qtot  2.777
   910          C     56      LEU      C    910     0.597300    12.0100   ; qtot  3.374
   911          O     56      LEU      O    911    -0.567900    16.0000   ; qtot  2.806
   912          N     57      PRO      N    912    -0.254800    14.0100   ; qtot  2.551
   913         CT     57      PRO     CD    913     0.019200    12.0100   ; qtot  2.570
   914         H1     57      PRO    HD2    914     0.039100     1.0080   ; qtot  2.610
   915         H1     57      PRO    HD3    915     0.039100     1.0080   ; qtot  2.649
   916         CT     57      PRO     CG    916     0.018900    12.0100   ; qtot  2.668
   917         HC     57      PRO    HG2    917     0.021300     1.0080   ; qtot  2.689
   918         HC     57      PRO    HG3    918     0.021300     1.0080   ; qtot  2.710
   919         CT     57      PRO     CB    919    -0.007000    12.0100   ; qtot  2.703
   920         HC     57      PRO    HB2    920     0.025300     1.0080   ; qtot  2.728
   921         HC     57      PRO    HB3    921     0.025300     1.0080   ; qtot  2.754
   922        XC2     57      PRO     CA    922    -0.026600    12.0100   ; qtot  2.727
   923         H1     57      PRO     HA    923     0.064100     1.0080   ; qtot  2.791
   924          C     57      PRO      C    924     0.589600    12.0100   ; qtot  3.381
   925          O     57      PRO      O    925    -0.574800    16.0000   ; qtot  2.806
   926          N     58      PHE      N    926    -0.415700    14.0100   ; qtot  2.390
   927          H     58      PHE      H    927     0.271900     1.0080   ; qtot  2.662
   928        XC0     58      PHE     CA    928    -0.002400    12.0100   ; qtot  2.660
   929         H1     58      PHE     HA    929     0.097800     1.0080   ; qtot  2.758
   930         CT     58      PHE     CB    930    -0.034300    12.0100   ; qtot  2.723
   931         HC     58      PHE    HB2    931     0.029500     1.0080   ; qtot  2.753
   932         HC     58      PHE    HB3    932     0.029500     1.0080   ; qtot  2.782
   933         CA     58      PHE     CG    933     0.011800    12.0100   ; qtot  2.794
   934         CA     58      PHE    CD1    934    -0.125600    12.0100   ; qtot  2.669
   935         HA     58      PHE    HD1    935     0.133000     1.0080   ; qtot  2.802
   936         CA     58      PHE    CE1    936    -0.170400    12.0100   ; qtot  2.631
   937         HA     58      PHE    HE1    937     0.143000     1.0080   ; qtot  2.774
   938         CA     58      PHE     CZ    938    -0.107200    12.0100   ; qtot  2.667
   939         HA     58      PHE     HZ    939     0.129700     1.0080   ; qtot  2.797
   940         CA     58      PHE    CE2    940    -0.170400    12.0100   ; qtot  2.626
   941         HA     58      PHE    HE2    941     0.143000     1.0080   ; qtot  2.769
   942         CA     58      PHE    CD2    942    -0.125600    12.0100   ; qtot  2.644
   943         HA     58      PHE    HD2    943     0.133000     1.0080   ; qtot  2.777
   944          C     58      PHE      C    944     0.597300    12.0100   ; qtot  3.374
   945          O     58      PHE      O    945    -0.567900    16.0000   ; qtot  2.806
   946          N     59      PHE      N    946    -0.415700    14.0100   ; qtot  2.390
   947          H     59      PHE      H    947     0.271900     1.0080   ; qtot  2.662
   948        XC0     59      PHE     CA    948    -0.002400    12.0100   ; qtot  2.660
   949         H1     59      PHE     HA    949     0.097800     1.0080   ; qtot  2.758
   950         CT     59      PHE     CB    950    -0.034300    12.0100   ; qtot  2.723
   951         HC     59      PHE    HB2    951     0.029500     1.0080   ; qtot  2.753
   952         HC     59      PHE    HB3    952     0.029500     1.0080   ; qtot  2.782
   953         CA     59      PHE     CG    953     0.011800    12.0100   ; qtot  2.794
   954         CA     59      PHE    CD1    954    -0.125600    12.0100   ; qtot  2.669
   955         HA     59      PHE    HD1    955     0.133000     1.0080   ; qtot  2.802
   956         CA     59      PHE    CE1    956    -0.170400    12.0100   ; qtot  2.631
   957         HA     59      PHE    HE1    957     0.143000     1.0080   ; qtot  2.774
   958         CA     59      PHE     CZ    958    -0.107200    12.0100   ; qtot  2.667
   959         HA     59      PHE     HZ    959     0.129700     1.0080   ; qtot  2.797
   960         CA     59      PHE    CE2    960    -0.170400    12.0100   ; qtot  2.626
   961         HA     59      PHE    HE2    961     0.143000     1.0080   ; qtot  2.769
   962         CA     59      PHE    CD2    962    -0.125600    12.0100   ; qtot  2.644
   963         HA     59      PHE    HD2    963     0.133000     1.0080   ; qtot  2.777
   964          C     59      PHE      C    964     0.597300    12.0100   ; qtot  3.374
   965          O     59      PHE      O    965    -0.567900    16.0000   ; qtot  2.806
   966          N     60      SER      N    966    -0.415700    14.0100   ; qtot  2.390
   967          H     60      SER      H    967     0.271900     1.0080   ; qtot  2.662
   968        XC3     60      SER     CA    968    -0.024900    12.0100   ; qtot  2.637
   969         H1     60      SER     HA    969     0.084300     1.0080   ; qtot  2.722
   970         2C     60      SER     CB    970     0.211700    12.0100   ; qtot  2.933
   971         H1     60      SER    HB2    971     0.035200     1.0080   ; qtot  2.969
   972         H1     60      SER    HB3    972     0.035200     1.0080   ; qtot  3.004
   973         OH     60      SER     OG    973    -0.654600    16.0000   ; qtot  2.349
   974         HO     60      SER     HG    974     0.427500     1.0080   ; qtot  2.777
   975          C     60      SER      C    975     0.597300    12.0100   ; qtot  3.374
   976          O     60      SER      O    976    -0.567900    16.0000   ; qtot  2.806
   977          N     61      NLN      N    977    -0.415700    14.0100   ; qtot  2.390
   978          H     61      NLN      H    978     0.271900     1.0080   ; qtot  2.662
   979         CX     61      NLN     CA    979     0.014300    12.0100   ; qtot  2.677
   980         H1     61      NLN     HA    980     0.104800     1.0080   ; qtot  2.781
   981         2C     61      NLN     CB    981    -0.204100    12.0100   ; qtot  2.577
   982         HC     61      NLN    HB2    982     0.079700     1.0080   ; qtot  2.657
   983         HC     61      NLN    HB3    983     0.079700     1.0080   ; qtot  2.737
   984          C     61      NLN     CG    984     0.713000    12.0100   ; qtot  3.450
   985          O     61      NLN    OD1    985    -0.593100    16.0000   ; qtot  2.857
   986          N     61      NLN    ND2    986    -0.693500    14.0100   ; qtot  2.163
   987          H     61      NLN   HD21    987     0.419600     1.0080   ; qtot  2.583
   988          C     61      NLN      C    988     0.597300    12.0100   ; qtot  3.180
   989          O     61      NLN      O    989    -0.567900    16.0000   ; qtot  2.612
   990          N     62      VAL      N    990    -0.415700    14.0100   ; qtot  2.196
   991          H     62      VAL      H    991     0.271900     1.0080   ; qtot  2.468
   992        XC1     62      VAL     CA    992    -0.087500    12.0100   ; qtot  2.381
   993         H1     62      VAL     HA    993     0.096900     1.0080   ; qtot  2.478
   994         3C     62      VAL     CB    994     0.298500    12.0100   ; qtot  2.776
   995         HC     62      VAL     HB    995    -0.029700     1.0080   ; qtot  2.746
   996         CT     62      VAL    CG1    996    -0.319200    12.0100   ; qtot  2.427
   997         HC     62      VAL   HG11    997     0.079100     1.0080   ; qtot  2.506
   998         HC     62      VAL   HG12    998     0.079100     1.0080   ; qtot  2.585
   999         HC     62      VAL   HG13    999     0.079100     1.0080   ; qtot  2.665
  1000         CT     62      VAL    CG2   1000    -0.319200    12.0100   ; qtot  2.345
  1001         HC     62      VAL   HG21   1001     0.079100     1.0080   ; qtot  2.424
  1002         HC     62      VAL   HG22   1002     0.079100     1.0080   ; qtot  2.504
  1003         HC     62      VAL   HG23   1003     0.079100     1.0080   ; qtot  2.583
  1004          C     62      VAL      C   1004     0.597300    12.0100   ; qtot  3.180
  1005          O     62      VAL      O   1005    -0.567900    16.0000   ; qtot  2.612
  1006          N     63      THR      N   1006    -0.415700    14.0100   ; qtot  2.196
  1007          H     63      THR      H   1007     0.271900     1.0080   ; qtot  2.468
  1008        XC5     63      THR     CA   1008    -0.038900    12.0100   ; qtot  2.429
  1009         H1     63      THR     HA   1009     0.100700     1.0080   ; qtot  2.530
  1010         3C     63      THR     CB   1010     0.365400    12.0100   ; qtot  2.895
  1011         H1     63      THR     HB   1011     0.004300     1.0080   ; qtot  2.900
  1012         CT     63      THR    CG2   1012    -0.243800    12.0100   ; qtot  2.656
  1013         HC     63      THR   HG21   1013     0.064200     1.0080   ; qtot  2.720
  1014         HC     63      THR   HG22   1014     0.064200     1.0080   ; qtot  2.784
  1015         HC     63      THR   HG23   1015     0.064200     1.0080   ; qtot  2.849
  1016         OH     63      THR    OG1   1016    -0.676100    16.0000   ; qtot  2.172
  1017         HO     63      THR    HG1   1017     0.410200     1.0080   ; qtot  2.583
  1018          C     63      THR      C   1018     0.597300    12.0100   ; qtot  3.180
  1019          O     63      THR      O   1019    -0.567900    16.0000   ; qtot  2.612
  1020          N     64      TRP      N   1020    -0.415700    14.0100   ; qtot  2.196
  1021          H     64      TRP      H   1021     0.271900     1.0080   ; qtot  2.468
  1022        XC0     64      TRP     CA   1022    -0.027500    12.0100   ; qtot  2.441
  1023         H1     64      TRP     HA   1023     0.112300     1.0080   ; qtot  2.553
  1024         CT     64      TRP     CB   1024    -0.005000    12.0100   ; qtot  2.548
  1025         HC     64      TRP    HB2   1025     0.033900     1.0080   ; qtot  2.582
  1026         HC     64      TRP    HB3   1026     0.033900     1.0080   ; qtot  2.616
  1027         C*     64      TRP     CG   1027    -0.141500    12.0100   ; qtot  2.474
  1028         CW     64      TRP    CD1   1028    -0.163800    12.0100   ; qtot  2.311
  1029         H4     64      TRP    HD1   1029     0.206200     1.0080   ; qtot  2.517
  1030         NA     64      TRP    NE1   1030    -0.341800    14.0100   ; qtot  2.175
  1031          H     64      TRP    HE1   1031     0.341200     1.0080   ; qtot  2.516
  1032         CN     64      TRP    CE2   1032     0.138000    12.0100   ; qtot  2.654
  1033         CA     64      TRP    CZ2   1033    -0.260100    12.0100   ; qtot  2.394
  1034         HA     64      TRP    HZ2   1034     0.157200     1.0080   ; qtot  2.551
  1035         CA     64      TRP    CH2   1035    -0.113400    12.0100   ; qtot  2.438
  1036         HA     64      TRP    HH2   1036     0.141700     1.0080   ; qtot  2.580
  1037         CA     64      TRP    CZ3   1037    -0.197200    12.0100   ; qtot  2.382
  1038         HA     64      TRP    HZ3   1038     0.144700     1.0080   ; qtot  2.527
  1039         CA     64      TRP    CE3   1039    -0.238700    12.0100   ; qtot  2.288
  1040         HA     64      TRP    HE3   1040     0.170000     1.0080   ; qtot  2.458
  1041         CB     64      TRP    CD2   1041     0.124300    12.0100   ; qtot  2.583
  1042          C     64      TRP      C   1042     0.597300    12.0100   ; qtot  3.180
  1043          O     64      TRP      O   1043    -0.567900    16.0000   ; qtot  2.612
  1044          N     65      PHE      N   1044    -0.415700    14.0100   ; qtot  2.196
  1045          H     65      PHE      H   1045     0.271900     1.0080   ; qtot  2.468
  1046        XC0     65      PHE     CA   1046    -0.002400    12.0100   ; qtot  2.466
  1047         H1     65      PHE     HA   1047     0.097800     1.0080   ; qtot  2.564
  1048         CT     65      PHE     CB   1048    -0.034300    12.0100   ; qtot  2.529
  1049         HC     65      PHE    HB2   1049     0.029500     1.0080   ; qtot  2.559
  1050         HC     65      PHE    HB3   1050     0.029500     1.0080   ; qtot  2.588
  1051         CA     65      PHE     CG   1051     0.011800    12.0100   ; qtot  2.600
  1052         CA     65      PHE    CD1   1052    -0.125600    12.0100   ; qtot  2.475
  1053         HA     65      PHE    HD1   1053     0.133000     1.0080   ; qtot  2.608
  1054         CA     65      PHE    CE1   1054    -0.170400    12.0100   ; qtot  2.437
  1055         HA     65      PHE    HE1   1055     0.143000     1.0080   ; qtot  2.580
  1056         CA     65      PHE     CZ   1056    -0.107200    12.0100   ; qtot  2.473
  1057         HA     65      PHE     HZ   1057     0.129700     1.0080   ; qtot  2.603
  1058         CA     65      PHE    CE2   1058    -0.170400    12.0100   ; qtot  2.432
  1059         HA     65      PHE    HE2   1059     0.143000     1.0080   ; qtot  2.575
  1060         CA     65      PHE    CD2   1060    -0.125600    12.0100   ; qtot  2.450
  1061         HA     65      PHE    HD2   1061     0.133000     1.0080   ; qtot  2.583
  1062          C     65      PHE      C   1062     0.597300    12.0100   ; qtot  3.180
  1063          O     65      PHE      O   1063    -0.567900    16.0000   ; qtot  2.612
  1064          N     66      HID      N   1064    -0.415700    14.0100   ; qtot  2.196
  1065          H     66      HID      H   1065     0.271900     1.0080   ; qtot  2.468
  1066        XC0     66      HID     CA   1066     0.018800    12.0100   ; qtot  2.487
  1067         H1     66      HID     HA   1067     0.088100     1.0080   ; qtot  2.575
  1068         CT     66      HID     CB   1068    -0.046200    12.0100   ; qtot  2.529
  1069         HC     66      HID    HB2   1069     0.040200     1.0080   ; qtot  2.569
  1070         HC     66      HID    HB3   1070     0.040200     1.0080   ; qtot  2.609
  1071         CC     66      HID     CG   1071    -0.026600    12.0100   ; qtot  2.583
  1072         NA     66      HID    ND1   1072    -0.381100    14.0100   ; qtot  2.202
  1073          H     66      HID    HD1   1073     0.364900     1.0080   ; qtot  2.567
  1074         CR     66      HID    CE1   1074     0.205700    12.0100   ; qtot  2.772
  1075         H5     66      HID    HE1   1075     0.139200     1.0080   ; qtot  2.911
  1076         NB     66      HID    NE2   1076    -0.572700    14.0100   ; qtot  2.339
  1077         CV     66      HID    CD2   1077     0.129200    12.0100   ; qtot  2.468
  1078         H4     66      HID    HD2   1078     0.114700     1.0080   ; qtot  2.583
  1079          C     66      HID      C   1079     0.597300    12.0100   ; qtot  3.180
  1080          O     66      HID      O   1080    -0.567900    16.0000   ; qtot  2.612
  1081          N     67      ALA      N   1081    -0.415700    14.0100   ; qtot  2.196
  1082          H     67      ALA      H   1082     0.271900     1.0080   ; qtot  2.468
  1083        XC7     67      ALA     CA   1083     0.033700    12.0100   ; qtot  2.502
  1084         H1     67      ALA     HA   1084     0.082300     1.0080   ; qtot  2.584
  1085         CT     67      ALA     CB   1085    -0.182500    12.0100   ; qtot  2.402
  1086         HC     67      ALA    HB1   1086     0.060300     1.0080   ; qtot  2.462
  1087         HC     67      ALA    HB2   1087     0.060300     1.0080   ; qtot  2.522
  1088         HC     67      ALA    HB3   1088     0.060300     1.0080   ; qtot  2.583
  1089          C     67      ALA      C   1089     0.597300    12.0100   ; qtot  3.180
  1090          O     67      ALA      O   1090    -0.567900    16.0000   ; qtot  2.612
  1091          N     68      ILE      N   1091    -0.415700    14.0100   ; qtot  2.196
  1092          H     68      ILE      H   1092     0.271900     1.0080   ; qtot  2.468
  1093        XC1     68      ILE     CA   1093    -0.059700    12.0100   ; qtot  2.409
  1094         H1     68      ILE     HA   1094     0.086900     1.0080   ; qtot  2.495
  1095         3C     68      ILE     CB   1095     0.130300    12.0100   ; qtot  2.626
  1096         HC     68      ILE     HB   1096     0.018700     1.0080   ; qtot  2.644
  1097         CT     68      ILE    CG2   1097    -0.320400    12.0100   ; qtot  2.324
  1098         HC     68      ILE   HG21   1098     0.088200     1.0080   ; qtot  2.412
  1099         HC     68      ILE   HG22   1099     0.088200     1.0080   ; qtot  2.500
  1100         HC     68      ILE   HG23   1100     0.088200     1.0080   ; qtot  2.589
  1101         2C     68      ILE    CG1   1101    -0.043000    12.0100   ; qtot  2.546
  1102         HC     68      ILE   HG12   1102     0.023600     1.0080   ; qtot  2.569
  1103         HC     68      ILE   HG13   1103     0.023600     1.0080   ; qtot  2.593
  1104         CT     68      ILE    CD1   1104    -0.066000    12.0100   ; qtot  2.527
  1105         HC     68      ILE   HD11   1105     0.018600     1.0080   ; qtot  2.545
  1106         HC     68      ILE   HD12   1106     0.018600     1.0080   ; qtot  2.564
  1107         HC     68      ILE   HD13   1107     0.018600     1.0080   ; qtot  2.583
  1108          C     68      ILE      C   1108     0.597300    12.0100   ; qtot  3.180
  1109          O     68      ILE      O   1109    -0.567900    16.0000   ; qtot  2.612
  1110          N     69      HID      N   1110    -0.415700    14.0100   ; qtot  2.196
  1111          H     69      HID      H   1111     0.271900     1.0080   ; qtot  2.468
  1112        XC0     69      HID     CA   1112     0.018800    12.0100   ; qtot  2.487
  1113         H1     69      HID     HA   1113     0.088100     1.0080   ; qtot  2.575
  1114         CT     69      HID     CB   1114    -0.046200    12.0100   ; qtot  2.529
  1115         HC     69      HID    HB2   1115     0.040200     1.0080   ; qtot  2.569
  1116         HC     69      HID    HB3   1116     0.040200     1.0080   ; qtot  2.609
  1117         CC     69      HID     CG   1117    -0.026600    12.0100   ; qtot  2.583
  1118         NA     69      HID    ND1   1118    -0.381100    14.0100   ; qtot  2.202
  1119          H     69      HID    HD1   1119     0.364900     1.0080   ; qtot  2.567
  1120         CR     69      HID    CE1   1120     0.205700    12.0100   ; qtot  2.772
  1121         H5     69      HID    HE1   1121     0.139200     1.0080   ; qtot  2.911
  1122         NB     69      HID    NE2   1122    -0.572700    14.0100   ; qtot  2.339
  1123         CV     69      HID    CD2   1123     0.129200    12.0100   ; qtot  2.468
  1124         H4     69      HID    HD2   1124     0.114700     1.0080   ; qtot  2.583
  1125          C     69      HID      C   1125     0.597300    12.0100   ; qtot  3.180
  1126          O     69      HID      O   1126    -0.567900    16.0000   ; qtot  2.612
  1127          N     70      VAL      N   1127    -0.415700    14.0100   ; qtot  2.196
  1128          H     70      VAL      H   1128     0.271900     1.0080   ; qtot  2.468
  1129        XC1     70      VAL     CA   1129    -0.087500    12.0100   ; qtot  2.381
  1130         H1     70      VAL     HA   1130     0.096900     1.0080   ; qtot  2.478
  1131         3C     70      VAL     CB   1131     0.298500    12.0100   ; qtot  2.776
  1132         HC     70      VAL     HB   1132    -0.029700     1.0080   ; qtot  2.746
  1133         CT     70      VAL    CG1   1133    -0.319200    12.0100   ; qtot  2.427
  1134         HC     70      VAL   HG11   1134     0.079100     1.0080   ; qtot  2.506
  1135         HC     70      VAL   HG12   1135     0.079100     1.0080   ; qtot  2.585
  1136         HC     70      VAL   HG13   1136     0.079100     1.0080   ; qtot  2.665
  1137         CT     70      VAL    CG2   1137    -0.319200    12.0100   ; qtot  2.345
  1138         HC     70      VAL   HG21   1138     0.079100     1.0080   ; qtot  2.424
  1139         HC     70      VAL   HG22   1139     0.079100     1.0080   ; qtot  2.504
  1140         HC     70      VAL   HG23   1140     0.079100     1.0080   ; qtot  2.583
  1141          C     70      VAL      C   1141     0.597300    12.0100   ; qtot  3.180
  1142          O     70      VAL      O   1142    -0.567900    16.0000   ; qtot  2.612
  1143          N     71      SER      N   1143    -0.415700    14.0100   ; qtot  2.196
  1144          H     71      SER      H   1144     0.271900     1.0080   ; qtot  2.468
  1145        XC3     71      SER     CA   1145    -0.024900    12.0100   ; qtot  2.443
  1146         H1     71      SER     HA   1146     0.084300     1.0080   ; qtot  2.528
  1147         2C     71      SER     CB   1147     0.211700    12.0100   ; qtot  2.739
  1148         H1     71      SER    HB2   1148     0.035200     1.0080   ; qtot  2.775
  1149         H1     71      SER    HB3   1149     0.035200     1.0080   ; qtot  2.810
  1150         OH     71      SER     OG   1150    -0.654600    16.0000   ; qtot  2.155
  1151         HO     71      SER     HG   1151     0.427500     1.0080   ; qtot  2.583
  1152          C     71      SER      C   1152     0.597300    12.0100   ; qtot  3.180
  1153          O     71      SER      O   1153    -0.567900    16.0000   ; qtot  2.612
  1154          N     72      GLY      N   1154    -0.415700    14.0100   ; qtot  2.196
  1155          H     72      GLY      H   1155     0.271900     1.0080   ; qtot  2.468
  1156        XC9     72      GLY     CA   1156    -0.025200    12.0100   ; qtot  2.443
  1157         H1     72      GLY    HA2   1157     0.069800     1.0080   ; qtot  2.513
  1158         H1     72      GLY    HA3   1158     0.069800     1.0080   ; qtot  2.583
  1159          C     72      GLY      C   1159     0.597300    12.0100   ; qtot  3.180
  1160          O     72      GLY      O   1160    -0.567900    16.0000   ; qtot  2.612
  1161          N     73      THR      N   1161    -0.415700    14.0100   ; qtot  2.196
  1162          H     73      THR      H   1162     0.271900     1.0080   ; qtot  2.468
  1163        XC5     73      THR     CA   1163    -0.038900    12.0100   ; qtot  2.429
  1164         H1     73      THR     HA   1164     0.100700     1.0080   ; qtot  2.530
  1165         3C     73      THR     CB   1165     0.365400    12.0100   ; qtot  2.895
  1166         H1     73      THR     HB   1166     0.004300     1.0080   ; qtot  2.900
  1167         CT     73      THR    CG2   1167    -0.243800    12.0100   ; qtot  2.656
  1168         HC     73      THR   HG21   1168     0.064200     1.0080   ; qtot  2.720
  1169         HC     73      THR   HG22   1169     0.064200     1.0080   ; qtot  2.784
  1170         HC     73      THR   HG23   1170     0.064200     1.0080   ; qtot  2.849
  1171         OH     73      THR    OG1   1171    -0.676100    16.0000   ; qtot  2.172
  1172         HO     73      THR    HG1   1172     0.410200     1.0080   ; qtot  2.583
  1173          C     73      THR      C   1173     0.597300    12.0100   ; qtot  3.180
  1174          O     73      THR      O   1174    -0.567900    16.0000   ; qtot  2.612
  1175          N     74      NLN      N   1175    -0.415700    14.0100   ; qtot  2.196
  1176          H     74      NLN      H   1176     0.271900     1.0080   ; qtot  2.468
  1177         CX     74      NLN     CA   1177     0.014300    12.0100   ; qtot  2.483
  1178         H1     74      NLN     HA   1178     0.104800     1.0080   ; qtot  2.587
  1179         2C     74      NLN     CB   1179    -0.204100    12.0100   ; qtot  2.383
  1180         HC     74      NLN    HB2   1180     0.079700     1.0080   ; qtot  2.463
  1181         HC     74      NLN    HB3   1181     0.079700     1.0080   ; qtot  2.543
  1182          C     74      NLN     CG   1182     0.713000    12.0100   ; qtot  3.256
  1183          O     74      NLN    OD1   1183    -0.593100    16.0000   ; qtot  2.663
  1184          N     74      NLN    ND2   1184    -0.693500    14.0100   ; qtot  1.969
  1185          H     74      NLN   HD21   1185     0.419600     1.0080   ; qtot  2.389
  1186          C     74      NLN      C   1186     0.597300    12.0100   ; qtot  2.986
  1187          O     74      NLN      O   1187    -0.567900    16.0000   ; qtot  2.418
  1188          N     75      GLY      N   1188    -0.415700    14.0100   ; qtot  2.002
  1189          H     75      GLY      H   1189     0.271900     1.0080   ; qtot  2.274
  1190        XC9     75      GLY     CA   1190    -0.025200    12.0100   ; qtot  2.249
  1191         H1     75      GLY    HA2   1191     0.069800     1.0080   ; qtot  2.319
  1192         H1     75      GLY    HA3   1192     0.069800     1.0080   ; qtot  2.389
  1193          C     75      GLY      C   1193     0.597300    12.0100   ; qtot  2.986
  1194          O     75      GLY      O   1194    -0.567900    16.0000   ; qtot  2.418
  1195          N     76      THR      N   1195    -0.415700    14.0100   ; qtot  2.002
  1196          H     76      THR      H   1196     0.271900     1.0080   ; qtot  2.274
  1197        XC5     76      THR     CA   1197    -0.038900    12.0100   ; qtot  2.235
  1198         H1     76      THR     HA   1198     0.100700     1.0080   ; qtot  2.336
  1199         3C     76      THR     CB   1199     0.365400    12.0100   ; qtot  2.701
  1200         H1     76      THR     HB   1200     0.004300     1.0080   ; qtot  2.706
  1201         CT     76      THR    CG2   1201    -0.243800    12.0100   ; qtot  2.462
  1202         HC     76      THR   HG21   1202     0.064200     1.0080   ; qtot  2.526
  1203         HC     76      THR   HG22   1203     0.064200     1.0080   ; qtot  2.590
  1204         HC     76      THR   HG23   1204     0.064200     1.0080   ; qtot  2.655
  1205         OH     76      THR    OG1   1205    -0.676100    16.0000   ; qtot  1.978
  1206         HO     76      THR    HG1   1206     0.410200     1.0080   ; qtot  2.389
  1207          C     76      THR      C   1207     0.597300    12.0100   ; qtot  2.986
  1208          O     76      THR      O   1208    -0.567900    16.0000   ; qtot  2.418
  1209          N     77      LYS      N   1209    -0.347900    14.0100   ; qtot  2.070
  1210          H     77      LYS      H   1210     0.274700     1.0080   ; qtot  2.345
  1211       XC11     77      LYS     CA   1211    -0.240000    12.0100   ; qtot  2.105
  1212         H1     77      LYS     HA   1212     0.142600     1.0080   ; qtot  2.247
  1213         C8     77      LYS     CB   1213    -0.009400    12.0100   ; qtot  2.238
  1214         HC     77      LYS    HB2   1214     0.036200     1.0080   ; qtot  2.274
  1215         HC     77      LYS    HB3   1215     0.036200     1.0080   ; qtot  2.310
  1216         C8     77      LYS     CG   1216     0.018700    12.0100   ; qtot  2.329
  1217         HC     77      LYS    HG2   1217     0.010300     1.0080   ; qtot  2.339
  1218         HC     77      LYS    HG3   1218     0.010300     1.0080   ; qtot  2.350
  1219         C8     77      LYS     CD   1219    -0.047900    12.0100   ; qtot  2.302
  1220         HC     77      LYS    HD2   1220     0.062100     1.0080   ; qtot  2.364
  1221         HC     77      LYS    HD3   1221     0.062100     1.0080   ; qtot  2.426
  1222         C8     77      LYS     CE   1222    -0.014300    12.0100   ; qtot  2.412
  1223         HP     77      LYS    HE2   1223     0.113500     1.0080   ; qtot  2.525
  1224         HP     77      LYS    HE3   1224     0.113500     1.0080   ; qtot  2.639
  1225         N3     77      LYS     NZ   1225    -0.385400    14.0100   ; qtot  2.253
  1226          H     77      LYS    HZ1   1226     0.340000     1.0080   ; qtot  2.593
  1227          H     77      LYS    HZ2   1227     0.340000     1.0080   ; qtot  2.933
  1228          H     77      LYS    HZ3   1228     0.340000     1.0080   ; qtot  3.273
  1229          C     77      LYS      C   1229     0.734100    12.0100   ; qtot  4.007
  1230          O     77      LYS      O   1230    -0.589400    16.0000   ; qtot  3.418
  1231          N     78      ARG      N   1231    -0.347900    14.0100   ; qtot  3.070
  1232          H     78      ARG      H   1232     0.274700     1.0080   ; qtot  3.345
  1233        XC6     78      ARG     CA   1233    -0.263700    12.0100   ; qtot  3.081
  1234         H1     78      ARG     HA   1234     0.156000     1.0080   ; qtot  3.237
  1235         C8     78      ARG     CB   1235    -0.000700    12.0100   ; qtot  3.236
  1236         HC     78      ARG    HB2   1236     0.032700     1.0080   ; qtot  3.269
  1237         HC     78      ARG    HB3   1237     0.032700     1.0080   ; qtot  3.302
  1238         C8     78      ARG     CG   1238     0.039000    12.0100   ; qtot  3.341
  1239         HC     78      ARG    HG2   1239     0.028500     1.0080   ; qtot  3.369
  1240         HC     78      ARG    HG3   1240     0.028500     1.0080   ; qtot  3.398
  1241         C8     78      ARG     CD   1241     0.048600    12.0100   ; qtot  3.446
  1242         H1     78      ARG    HD2   1242     0.068700     1.0080   ; qtot  3.515
  1243         H1     78      ARG    HD3   1243     0.068700     1.0080   ; qtot  3.584
  1244         N2     78      ARG     NE   1244    -0.529500    14.0100   ; qtot  3.054
  1245          H     78      ARG     HE   1245     0.345600     1.0080   ; qtot  3.400
  1246         CA     78      ARG     CZ   1246     0.807600    12.0100   ; qtot  4.208
  1247         N2     78      ARG    NH1   1247    -0.862700    14.0100   ; qtot  3.345
  1248          H     78      ARG   HH11   1248     0.447800     1.0080   ; qtot  3.793
  1249          H     78      ARG   HH12   1249     0.447800     1.0080   ; qtot  4.240
  1250         N2     78      ARG    NH2   1250    -0.862700    14.0100   ; qtot  3.378
  1251          H     78      ARG   HH21   1251     0.447800     1.0080   ; qtot  3.826
  1252          H     78      ARG   HH22   1252     0.447800     1.0080   ; qtot  4.273
  1253          C     78      ARG      C   1253     0.734100    12.0100   ; qtot  5.007
  1254          O     78      ARG      O   1254    -0.589400    16.0000   ; qtot  4.418
  1255          N     79      PHE      N   1255    -0.415700    14.0100   ; qtot  4.002
  1256          H     79      PHE      H   1256     0.271900     1.0080   ; qtot  4.274
  1257        XC0     79      PHE     CA   1257    -0.002400    12.0100   ; qtot  4.272
  1258         H1     79      PHE     HA   1258     0.097800     1.0080   ; qtot  4.370
  1259         CT     79      PHE     CB   1259    -0.034300    12.0100   ; qtot  4.335
  1260         HC     79      PHE    HB2   1260     0.029500     1.0080   ; qtot  4.365
  1261         HC     79      PHE    HB3   1261     0.029500     1.0080   ; qtot  4.394
  1262         CA     79      PHE     CG   1262     0.011800    12.0100   ; qtot  4.406
  1263         CA     79      PHE    CD1   1263    -0.125600    12.0100   ; qtot  4.281
  1264         HA     79      PHE    HD1   1264     0.133000     1.0080   ; qtot  4.414
  1265         CA     79      PHE    CE1   1265    -0.170400    12.0100   ; qtot  4.243
  1266         HA     79      PHE    HE1   1266     0.143000     1.0080   ; qtot  4.386
  1267         CA     79      PHE     CZ   1267    -0.107200    12.0100   ; qtot  4.279
  1268         HA     79      PHE     HZ   1268     0.129700     1.0080   ; qtot  4.409
  1269         CA     79      PHE    CE2   1269    -0.170400    12.0100   ; qtot  4.238
  1270         HA     79      PHE    HE2   1270     0.143000     1.0080   ; qtot  4.381
  1271         CA     79      PHE    CD2   1271    -0.125600    12.0100   ; qtot  4.256
  1272         HA     79      PHE    HD2   1272     0.133000     1.0080   ; qtot  4.389
  1273          C     79      PHE      C   1273     0.597300    12.0100   ; qtot  4.986
  1274          O     79      PHE      O   1274    -0.567900    16.0000   ; qtot  4.418
  1275          N     80      ASP      N   1275    -0.516300    14.0100   ; qtot  3.902
  1276          H     80      ASP      H   1276     0.293600     1.0080   ; qtot  4.195
  1277       XC12     80      ASP     CA   1277     0.038100    12.0100   ; qtot  4.233
  1278         H1     80      ASP     HA   1278     0.088000     1.0080   ; qtot  4.321
  1279         2C     80      ASP     CB   1279    -0.030300    12.0100   ; qtot  4.291
  1280         HC     80      ASP    HB2   1280    -0.012200     1.0080   ; qtot  4.279
  1281         HC     80      ASP    HB3   1281    -0.012200     1.0080   ; qtot  4.267
  1282         CO     80      ASP     CG   1282     0.799400    12.0100   ; qtot  5.066
  1283         O2     80      ASP    OD1   1283    -0.801400    16.0000   ; qtot  4.265
  1284         O2     80      ASP    OD2   1284    -0.801400    16.0000   ; qtot  3.463
  1285          C     80      ASP      C   1285     0.536600    12.0100   ; qtot  4.000
  1286          O     80      ASP      O   1286    -0.581900    16.0000   ; qtot  3.418
  1287          N     81      ASN      N   1287    -0.415700    14.0100   ; qtot  3.002
  1288          H     81      ASN      H   1288     0.271900     1.0080   ; qtot  3.274
  1289        XC8     81      ASN     CA   1289     0.014300    12.0100   ; qtot  3.289
  1290         H1     81      ASN     HA   1290     0.104800     1.0080   ; qtot  3.393
  1291         2C     81      ASN     CB   1291    -0.204100    12.0100   ; qtot  3.189
  1292         HC     81      ASN    HB2   1292     0.079700     1.0080   ; qtot  3.269
  1293         HC     81      ASN    HB3   1293     0.079700     1.0080   ; qtot  3.349
  1294          C     81      ASN     CG   1294     0.713000    12.0100   ; qtot  4.062
  1295          O     81      ASN    OD1   1295    -0.593100    16.0000   ; qtot  3.469
  1296          N     81      ASN    ND2   1296    -0.919100    14.0100   ; qtot  2.549
  1297          H     81      ASN   HD21   1297     0.419600     1.0080   ; qtot  2.969
  1298          H     81      ASN   HD22   1298     0.419600     1.0080   ; qtot  3.389
  1299          C     81      ASN      C   1299     0.597300    12.0100   ; qtot  3.986
  1300          O     81      ASN      O   1300    -0.567900    16.0000   ; qtot  3.418
  1301          N     82      PRO      N   1301    -0.254800    14.0100   ; qtot  3.163
  1302         CT     82      PRO     CD   1302     0.019200    12.0100   ; qtot  3.182
  1303         H1     82      PRO    HD2   1303     0.039100     1.0080   ; qtot  3.222
  1304         H1     82      PRO    HD3   1304     0.039100     1.0080   ; qtot  3.261
  1305         CT     82      PRO     CG   1305     0.018900    12.0100   ; qtot  3.280
  1306         HC     82      PRO    HG2   1306     0.021300     1.0080   ; qtot  3.301
  1307         HC     82      PRO    HG3   1307     0.021300     1.0080   ; qtot  3.322
  1308         CT     82      PRO     CB   1308    -0.007000    12.0100   ; qtot  3.315
  1309         HC     82      PRO    HB2   1309     0.025300     1.0080   ; qtot  3.340
  1310         HC     82      PRO    HB3   1310     0.025300     1.0080   ; qtot  3.366
  1311        XC2     82      PRO     CA   1311    -0.026600    12.0100   ; qtot  3.339
  1312         H1     82      PRO     HA   1312     0.064100     1.0080   ; qtot  3.403
  1313          C     82      PRO      C   1313     0.589600    12.0100   ; qtot  3.993
  1314          O     82      PRO      O   1314    -0.574800    16.0000   ; qtot  3.418
  1315          N     83      VAL      N   1315    -0.415700    14.0100   ; qtot  3.002
  1316          H     83      VAL      H   1316     0.271900     1.0080   ; qtot  3.274
  1317        XC1     83      VAL     CA   1317    -0.087500    12.0100   ; qtot  3.187
  1318         H1     83      VAL     HA   1318     0.096900     1.0080   ; qtot  3.284
  1319         3C     83      VAL     CB   1319     0.298500    12.0100   ; qtot  3.582
  1320         HC     83      VAL     HB   1320    -0.029700     1.0080   ; qtot  3.552
  1321         CT     83      VAL    CG1   1321    -0.319200    12.0100   ; qtot  3.233
  1322         HC     83      VAL   HG11   1322     0.079100     1.0080   ; qtot  3.312
  1323         HC     83      VAL   HG12   1323     0.079100     1.0080   ; qtot  3.391
  1324         HC     83      VAL   HG13   1324     0.079100     1.0080   ; qtot  3.471
  1325         CT     83      VAL    CG2   1325    -0.319200    12.0100   ; qtot  3.151
  1326         HC     83      VAL   HG21   1326     0.079100     1.0080   ; qtot  3.230
  1327         HC     83      VAL   HG22   1327     0.079100     1.0080   ; qtot  3.310
  1328         HC     83      VAL   HG23   1328     0.079100     1.0080   ; qtot  3.389
  1329          C     83      VAL      C   1329     0.597300    12.0100   ; qtot  3.986
  1330          O     83      VAL      O   1330    -0.567900    16.0000   ; qtot  3.418
  1331          N     84      LEU      N   1331    -0.415700    14.0100   ; qtot  3.002
  1332          H     84      LEU      H   1332     0.271900     1.0080   ; qtot  3.274
  1333        XC0     84      LEU     CA   1333    -0.051800    12.0100   ; qtot  3.222
  1334         H1     84      LEU     HA   1334     0.092200     1.0080   ; qtot  3.315
  1335         2C     84      LEU     CB   1335    -0.110200    12.0100   ; qtot  3.204
  1336         HC     84      LEU    HB2   1336     0.045700     1.0080   ; qtot  3.250
  1337         HC     84      LEU    HB3   1337     0.045700     1.0080   ; qtot  3.296
  1338         3C     84      LEU     CG   1338     0.353100    12.0100   ; qtot  3.649
  1339         HC     84      LEU     HG   1339    -0.036100     1.0080   ; qtot  3.613
  1340         CT     84      LEU    CD1   1340    -0.412100    12.0100   ; qtot  3.201
  1341         HC     84      LEU   HD11   1341     0.100000     1.0080   ; qtot  3.301
  1342         HC     84      LEU   HD12   1342     0.100000     1.0080   ; qtot  3.401
  1343         HC     84      LEU   HD13   1343     0.100000     1.0080   ; qtot  3.501
  1344         CT     84      LEU    CD2   1344    -0.412100    12.0100   ; qtot  3.089
  1345         HC     84      LEU   HD21   1345     0.100000     1.0080   ; qtot  3.189
  1346         HC     84      LEU   HD22   1346     0.100000     1.0080   ; qtot  3.289
  1347         HC     84      LEU   HD23   1347     0.100000     1.0080   ; qtot  3.389
  1348          C     84      LEU      C   1348     0.597300    12.0100   ; qtot  3.986
  1349          O     84      LEU      O   1349    -0.567900    16.0000   ; qtot  3.418
  1350          N     85      PRO      N   1350    -0.254800    14.0100   ; qtot  3.163
  1351         CT     85      PRO     CD   1351     0.019200    12.0100   ; qtot  3.182
  1352         H1     85      PRO    HD2   1352     0.039100     1.0080   ; qtot  3.222
  1353         H1     85      PRO    HD3   1353     0.039100     1.0080   ; qtot  3.261
  1354         CT     85      PRO     CG   1354     0.018900    12.0100   ; qtot  3.280
  1355         HC     85      PRO    HG2   1355     0.021300     1.0080   ; qtot  3.301
  1356         HC     85      PRO    HG3   1356     0.021300     1.0080   ; qtot  3.322
  1357         CT     85      PRO     CB   1357    -0.007000    12.0100   ; qtot  3.315
  1358         HC     85      PRO    HB2   1358     0.025300     1.0080   ; qtot  3.340
  1359         HC     85      PRO    HB3   1359     0.025300     1.0080   ; qtot  3.366
  1360        XC2     85      PRO     CA   1360    -0.026600    12.0100   ; qtot  3.339
  1361         H1     85      PRO     HA   1361     0.064100     1.0080   ; qtot  3.403
  1362          C     85      PRO      C   1362     0.589600    12.0100   ; qtot  3.993
  1363          O     85      PRO      O   1363    -0.574800    16.0000   ; qtot  3.418
  1364          N     86      PHE      N   1364    -0.415700    14.0100   ; qtot  3.002
  1365          H     86      PHE      H   1365     0.271900     1.0080   ; qtot  3.274
  1366        XC0     86      PHE     CA   1366    -0.002400    12.0100   ; qtot  3.272
  1367         H1     86      PHE     HA   1367     0.097800     1.0080   ; qtot  3.370
  1368         CT     86      PHE     CB   1368    -0.034300    12.0100   ; qtot  3.335
  1369         HC     86      PHE    HB2   1369     0.029500     1.0080   ; qtot  3.365
  1370         HC     86      PHE    HB3   1370     0.029500     1.0080   ; qtot  3.394
  1371         CA     86      PHE     CG   1371     0.011800    12.0100   ; qtot  3.406
  1372         CA     86      PHE    CD1   1372    -0.125600    12.0100   ; qtot  3.281
  1373         HA     86      PHE    HD1   1373     0.133000     1.0080   ; qtot  3.414
  1374         CA     86      PHE    CE1   1374    -0.170400    12.0100   ; qtot  3.243
  1375         HA     86      PHE    HE1   1375     0.143000     1.0080   ; qtot  3.386
  1376         CA     86      PHE     CZ   1376    -0.107200    12.0100   ; qtot  3.279
  1377         HA     86      PHE     HZ   1377     0.129700     1.0080   ; qtot  3.409
  1378         CA     86      PHE    CE2   1378    -0.170400    12.0100   ; qtot  3.238
  1379         HA     86      PHE    HE2   1379     0.143000     1.0080   ; qtot  3.381
  1380         CA     86      PHE    CD2   1380    -0.125600    12.0100   ; qtot  3.256
  1381         HA     86      PHE    HD2   1381     0.133000     1.0080   ; qtot  3.389
  1382          C     86      PHE      C   1382     0.597300    12.0100   ; qtot  3.986
  1383          O     86      PHE      O   1383    -0.567900    16.0000   ; qtot  3.418
  1384          N     87      ASN      N   1384    -0.415700    14.0100   ; qtot  3.002
  1385          H     87      ASN      H   1385     0.271900     1.0080   ; qtot  3.274
  1386        XC8     87      ASN     CA   1386     0.014300    12.0100   ; qtot  3.289
  1387         H1     87      ASN     HA   1387     0.104800     1.0080   ; qtot  3.393
  1388         2C     87      ASN     CB   1388    -0.204100    12.0100   ; qtot  3.189
  1389         HC     87      ASN    HB2   1389     0.079700     1.0080   ; qtot  3.269
  1390         HC     87      ASN    HB3   1390     0.079700     1.0080   ; qtot  3.349
  1391          C     87      ASN     CG   1391     0.713000    12.0100   ; qtot  4.062
  1392          O     87      ASN    OD1   1392    -0.593100    16.0000   ; qtot  3.469
  1393          N     87      ASN    ND2   1393    -0.919100    14.0100   ; qtot  2.549
  1394          H     87      ASN   HD21   1394     0.419600     1.0080   ; qtot  2.969
  1395          H     87      ASN   HD22   1395     0.419600     1.0080   ; qtot  3.389
  1396          C     87      ASN      C   1396     0.597300    12.0100   ; qtot  3.986
  1397          O     87      ASN      O   1397    -0.567900    16.0000   ; qtot  3.418
  1398          N     88      ASP      N   1398    -0.516300    14.0100   ; qtot  2.902
  1399          H     88      ASP      H   1399     0.293600     1.0080   ; qtot  3.195
  1400       XC12     88      ASP     CA   1400     0.038100    12.0100   ; qtot  3.233
  1401         H1     88      ASP     HA   1401     0.088000     1.0080   ; qtot  3.321
  1402         2C     88      ASP     CB   1402    -0.030300    12.0100   ; qtot  3.291
  1403         HC     88      ASP    HB2   1403    -0.012200     1.0080   ; qtot  3.279
  1404         HC     88      ASP    HB3   1404    -0.012200     1.0080   ; qtot  3.267
  1405         CO     88      ASP     CG   1405     0.799400    12.0100   ; qtot  4.066
  1406         O2     88      ASP    OD1   1406    -0.801400    16.0000   ; qtot  3.265
  1407         O2     88      ASP    OD2   1407    -0.801400    16.0000   ; qtot  2.463
  1408          C     88      ASP      C   1408     0.536600    12.0100   ; qtot  3.000
  1409          O     88      ASP      O   1409    -0.581900    16.0000   ; qtot  2.418
  1410          N     89      GLY      N   1410    -0.415700    14.0100   ; qtot  2.002
  1411          H     89      GLY      H   1411     0.271900     1.0080   ; qtot  2.274
  1412        XC9     89      GLY     CA   1412    -0.025200    12.0100   ; qtot  2.249
  1413         H1     89      GLY    HA2   1413     0.069800     1.0080   ; qtot  2.319
  1414         H1     89      GLY    HA3   1414     0.069800     1.0080   ; qtot  2.389
  1415          C     89      GLY      C   1415     0.597300    12.0100   ; qtot  2.986
  1416          O     89      GLY      O   1416    -0.567900    16.0000   ; qtot  2.418
  1417          N     90      VAL      N   1417    -0.415700    14.0100   ; qtot  2.002
  1418          H     90      VAL      H   1418     0.271900     1.0080   ; qtot  2.274
  1419        XC1     90      VAL     CA   1419    -0.087500    12.0100   ; qtot  2.187
  1420         H1     90      VAL     HA   1420     0.096900     1.0080   ; qtot  2.284
  1421         3C     90      VAL     CB   1421     0.298500    12.0100   ; qtot  2.582
  1422         HC     90      VAL     HB   1422    -0.029700     1.0080   ; qtot  2.552
  1423         CT     90      VAL    CG1   1423    -0.319200    12.0100   ; qtot  2.233
  1424         HC     90      VAL   HG11   1424     0.079100     1.0080   ; qtot  2.312
  1425         HC     90      VAL   HG12   1425     0.079100     1.0080   ; qtot  2.391
  1426         HC     90      VAL   HG13   1426     0.079100     1.0080   ; qtot  2.471
  1427         CT     90      VAL    CG2   1427    -0.319200    12.0100   ; qtot  2.151
  1428         HC     90      VAL   HG21   1428     0.079100     1.0080   ; qtot  2.230
  1429         HC     90      VAL   HG22   1429     0.079100     1.0080   ; qtot  2.310
  1430         HC     90      VAL   HG23   1430     0.079100     1.0080   ; qtot  2.389
  1431          C     90      VAL      C   1431     0.597300    12.0100   ; qtot  2.986
  1432          O     90      VAL      O   1432    -0.567900    16.0000   ; qtot  2.418
  1433          N     91      TYR      N   1433    -0.415700    14.0100   ; qtot  2.002
  1434          H     91      TYR      H   1434     0.271900     1.0080   ; qtot  2.274
  1435        XC0     91      TYR     CA   1435    -0.001400    12.0100   ; qtot  2.273
  1436         H1     91      TYR     HA   1436     0.087600     1.0080   ; qtot  2.360
  1437         CT     91      TYR     CB   1437    -0.015200    12.0100   ; qtot  2.345
  1438         HC     91      TYR    HB2   1438     0.029500     1.0080   ; qtot  2.375
  1439         HC     91      TYR    HB3   1439     0.029500     1.0080   ; qtot  2.404
  1440         CA     91      TYR     CG   1440    -0.001100    12.0100   ; qtot  2.403
  1441         CA     91      TYR    CD1   1441    -0.190600    12.0100   ; qtot  2.213
  1442         HA     91      TYR    HD1   1442     0.169900     1.0080   ; qtot  2.382
  1443         CA     91      TYR    CE1   1443    -0.234100    12.0100   ; qtot  2.148
  1444         HA     91      TYR    HE1   1444     0.165600     1.0080   ; qtot  2.314
  1445          C     91      TYR     CZ   1445     0.322600    12.0100   ; qtot  2.637
  1446         OH     91      TYR     OH   1446    -0.557900    16.0000   ; qtot  2.079
  1447         HO     91      TYR     HH   1447     0.399200     1.0080   ; qtot  2.478
  1448         CA     91      TYR    CE2   1448    -0.234100    12.0100   ; qtot  2.244
  1449         HA     91      TYR    HE2   1449     0.165600     1.0080   ; qtot  2.409
  1450         CA     91      TYR    CD2   1450    -0.190600    12.0100   ; qtot  2.219
  1451         HA     91      TYR    HD2   1451     0.169900     1.0080   ; qtot  2.389
  1452          C     91      TYR      C   1452     0.597300    12.0100   ; qtot  2.986
  1453          O     91      TYR      O   1453    -0.567900    16.0000   ; qtot  2.418
  1454          N     92      PHE      N   1454    -0.415700    14.0100   ; qtot  2.002
  1455          H     92      PHE      H   1455     0.271900     1.0080   ; qtot  2.274
  1456        XC0     92      PHE     CA   1456    -0.002400    12.0100   ; qtot  2.272
  1457         H1     92      PHE     HA   1457     0.097800     1.0080   ; qtot  2.370
  1458         CT     92      PHE     CB   1458    -0.034300    12.0100   ; qtot  2.335
  1459         HC     92      PHE    HB2   1459     0.029500     1.0080   ; qtot  2.365
  1460         HC     92      PHE    HB3   1460     0.029500     1.0080   ; qtot  2.394
  1461         CA     92      PHE     CG   1461     0.011800    12.0100   ; qtot  2.406
  1462         CA     92      PHE    CD1   1462    -0.125600    12.0100   ; qtot  2.281
  1463         HA     92      PHE    HD1   1463     0.133000     1.0080   ; qtot  2.414
  1464         CA     92      PHE    CE1   1464    -0.170400    12.0100   ; qtot  2.243
  1465         HA     92      PHE    HE1   1465     0.143000     1.0080   ; qtot  2.386
  1466         CA     92      PHE     CZ   1466    -0.107200    12.0100   ; qtot  2.279
  1467         HA     92      PHE     HZ   1467     0.129700     1.0080   ; qtot  2.409
  1468         CA     92      PHE    CE2   1468    -0.170400    12.0100   ; qtot  2.238
  1469         HA     92      PHE    HE2   1469     0.143000     1.0080   ; qtot  2.381
  1470         CA     92      PHE    CD2   1470    -0.125600    12.0100   ; qtot  2.256
  1471         HA     92      PHE    HD2   1471     0.133000     1.0080   ; qtot  2.389
  1472          C     92      PHE      C   1472     0.597300    12.0100   ; qtot  2.986
  1473          O     92      PHE      O   1473    -0.567900    16.0000   ; qtot  2.418
  1474          N     93      ALA      N   1474    -0.415700    14.0100   ; qtot  2.002
  1475          H     93      ALA      H   1475     0.271900     1.0080   ; qtot  2.274
  1476        XC7     93      ALA     CA   1476     0.033700    12.0100   ; qtot  2.308
  1477         H1     93      ALA     HA   1477     0.082300     1.0080   ; qtot  2.390
  1478         CT     93      ALA     CB   1478    -0.182500    12.0100   ; qtot  2.208
  1479         HC     93      ALA    HB1   1479     0.060300     1.0080   ; qtot  2.268
  1480         HC     93      ALA    HB2   1480     0.060300     1.0080   ; qtot  2.328
  1481         HC     93      ALA    HB3   1481     0.060300     1.0080   ; qtot  2.389
  1482          C     93      ALA      C   1482     0.597300    12.0100   ; qtot  2.986
  1483          O     93      ALA      O   1483    -0.567900    16.0000   ; qtot  2.418
  1484          N     94      SER      N   1484    -0.415700    14.0100   ; qtot  2.002
  1485          H     94      SER      H   1485     0.271900     1.0080   ; qtot  2.274
  1486        XC3     94      SER     CA   1486    -0.024900    12.0100   ; qtot  2.249
  1487         H1     94      SER     HA   1487     0.084300     1.0080   ; qtot  2.334
  1488         2C     94      SER     CB   1488     0.211700    12.0100   ; qtot  2.545
  1489         H1     94      SER    HB2   1489     0.035200     1.0080   ; qtot  2.581
  1490         H1     94      SER    HB3   1490     0.035200     1.0080   ; qtot  2.616
  1491         OH     94      SER     OG   1491    -0.654600    16.0000   ; qtot  1.961
  1492         HO     94      SER     HG   1492     0.427500     1.0080   ; qtot  2.389
  1493          C     94      SER      C   1493     0.597300    12.0100   ; qtot  2.986
  1494          O     94      SER      O   1494    -0.567900    16.0000   ; qtot  2.418
  1495          N     95      THR      N   1495    -0.415700    14.0100   ; qtot  2.002
  1496          H     95      THR      H   1496     0.271900     1.0080   ; qtot  2.274
  1497        XC5     95      THR     CA   1497    -0.038900    12.0100   ; qtot  2.235
  1498         H1     95      THR     HA   1498     0.100700     1.0080   ; qtot  2.336
  1499         3C     95      THR     CB   1499     0.365400    12.0100   ; qtot  2.701
  1500         H1     95      THR     HB   1500     0.004300     1.0080   ; qtot  2.706
  1501         CT     95      THR    CG2   1501    -0.243800    12.0100   ; qtot  2.462
  1502         HC     95      THR   HG21   1502     0.064200     1.0080   ; qtot  2.526
  1503         HC     95      THR   HG22   1503     0.064200     1.0080   ; qtot  2.590
  1504         HC     95      THR   HG23   1504     0.064200     1.0080   ; qtot  2.655
  1505         OH     95      THR    OG1   1505    -0.676100    16.0000   ; qtot  1.978
  1506         HO     95      THR    HG1   1506     0.410200     1.0080   ; qtot  2.389
  1507          C     95      THR      C   1507     0.597300    12.0100   ; qtot  2.986
  1508          O     95      THR      O   1508    -0.567900    16.0000   ; qtot  2.418
  1509          N     96      GLU      N   1509    -0.516300    14.0100   ; qtot  1.902
  1510          H     96      GLU      H   1510     0.293600     1.0080   ; qtot  2.195
  1511       XC13     96      GLU     CA   1511     0.039700    12.0100   ; qtot  2.235
  1512         H1     96      GLU     HA   1512     0.110500     1.0080   ; qtot  2.346
  1513         2C     96      GLU     CB   1513     0.056000    12.0100   ; qtot  2.402
  1514         HC     96      GLU    HB2   1514    -0.017300     1.0080   ; qtot  2.384
  1515         HC     96      GLU    HB3   1515    -0.017300     1.0080   ; qtot  2.367
  1516         2C     96      GLU     CG   1516     0.013600    12.0100   ; qtot  2.381
  1517         HC     96      GLU    HG2   1517    -0.042500     1.0080   ; qtot  2.338
  1518         HC     96      GLU    HG3   1518    -0.042500     1.0080   ; qtot  2.296
  1519         CO     96      GLU     CD   1519     0.805400    12.0100   ; qtot  3.101
  1520         O2     96      GLU    OE1   1520    -0.818800    16.0000   ; qtot  2.282
  1521         O2     96      GLU    OE2   1521    -0.818800    16.0000   ; qtot  1.463
  1522          C     96      GLU      C   1522     0.536600    12.0100   ; qtot  2.000
  1523          O     96      GLU      O   1523    -0.581900    16.0000   ; qtot  1.418
  1524          N     97      LYS      N   1524    -0.347900    14.0100   ; qtot  1.070
  1525          H     97      LYS      H   1525     0.274700     1.0080   ; qtot  1.345
  1526       XC11     97      LYS     CA   1526    -0.240000    12.0100   ; qtot  1.105
  1527         H1     97      LYS     HA   1527     0.142600     1.0080   ; qtot  1.247
  1528         C8     97      LYS     CB   1528    -0.009400    12.0100   ; qtot  1.238
  1529         HC     97      LYS    HB2   1529     0.036200     1.0080   ; qtot  1.274
  1530         HC     97      LYS    HB3   1530     0.036200     1.0080   ; qtot  1.310
  1531         C8     97      LYS     CG   1531     0.018700    12.0100   ; qtot  1.329
  1532         HC     97      LYS    HG2   1532     0.010300     1.0080   ; qtot  1.339
  1533         HC     97      LYS    HG3   1533     0.010300     1.0080   ; qtot  1.350
  1534         C8     97      LYS     CD   1534    -0.047900    12.0100   ; qtot  1.302
  1535         HC     97      LYS    HD2   1535     0.062100     1.0080   ; qtot  1.364
  1536         HC     97      LYS    HD3   1536     0.062100     1.0080   ; qtot  1.426
  1537         C8     97      LYS     CE   1537    -0.014300    12.0100   ; qtot  1.412
  1538         HP     97      LYS    HE2   1538     0.113500     1.0080   ; qtot  1.525
  1539         HP     97      LYS    HE3   1539     0.113500     1.0080   ; qtot  1.639
  1540         N3     97      LYS     NZ   1540    -0.385400    14.0100   ; qtot  1.253
  1541          H     97      LYS    HZ1   1541     0.340000     1.0080   ; qtot  1.593
  1542          H     97      LYS    HZ2   1542     0.340000     1.0080   ; qtot  1.933
  1543          H     97      LYS    HZ3   1543     0.340000     1.0080   ; qtot  2.273
  1544          C     97      LYS      C   1544     0.734100    12.0100   ; qtot  3.007
  1545          O     97      LYS      O   1545    -0.589400    16.0000   ; qtot  2.418
  1546          N     98      SER      N   1546    -0.415700    14.0100   ; qtot  2.002
  1547          H     98      SER      H   1547     0.271900     1.0080   ; qtot  2.274
  1548        XC3     98      SER     CA   1548    -0.024900    12.0100   ; qtot  2.249
  1549         H1     98      SER     HA   1549     0.084300     1.0080   ; qtot  2.334
  1550         2C     98      SER     CB   1550     0.211700    12.0100   ; qtot  2.545
  1551         H1     98      SER    HB2   1551     0.035200     1.0080   ; qtot  2.581
  1552         H1     98      SER    HB3   1552     0.035200     1.0080   ; qtot  2.616
  1553         OH     98      SER     OG   1553    -0.654600    16.0000   ; qtot  1.961
  1554         HO     98      SER     HG   1554     0.427500     1.0080   ; qtot  2.389
  1555          C     98      SER      C   1555     0.597300    12.0100   ; qtot  2.986
  1556          O     98      SER      O   1556    -0.567900    16.0000   ; qtot  2.418
  1557          N     99      ASN      N   1557    -0.415700    14.0100   ; qtot  2.002
  1558          H     99      ASN      H   1558     0.271900     1.0080   ; qtot  2.274
  1559        XC8     99      ASN     CA   1559     0.014300    12.0100   ; qtot  2.289
  1560         H1     99      ASN     HA   1560     0.104800     1.0080   ; qtot  2.393
  1561         2C     99      ASN     CB   1561    -0.204100    12.0100   ; qtot  2.189
  1562         HC     99      ASN    HB2   1562     0.079700     1.0080   ; qtot  2.269
  1563         HC     99      ASN    HB3   1563     0.079700     1.0080   ; qtot  2.349
  1564          C     99      ASN     CG   1564     0.713000    12.0100   ; qtot  3.062
  1565          O     99      ASN    OD1   1565    -0.593100    16.0000   ; qtot  2.469
  1566          N     99      ASN    ND2   1566    -0.919100    14.0100   ; qtot  1.549
  1567          H     99      ASN   HD21   1567     0.419600     1.0080   ; qtot  1.969
  1568          H     99      ASN   HD22   1568     0.419600     1.0080   ; qtot  2.389
  1569          C     99      ASN      C   1569     0.597300    12.0100   ; qtot  2.986
  1570          O     99      ASN      O   1570    -0.567900    16.0000   ; qtot  2.418
  1571          N    100      ILE      N   1571    -0.415700    14.0100   ; qtot  2.002
  1572          H    100      ILE      H   1572     0.271900     1.0080   ; qtot  2.274
  1573        XC1    100      ILE     CA   1573    -0.059700    12.0100   ; qtot  2.215
  1574         H1    100      ILE     HA   1574     0.086900     1.0080   ; qtot  2.301
  1575         3C    100      ILE     CB   1575     0.130300    12.0100   ; qtot  2.432
  1576         HC    100      ILE     HB   1576     0.018700     1.0080   ; qtot  2.450
  1577         CT    100      ILE    CG2   1577    -0.320400    12.0100   ; qtot  2.130
  1578         HC    100      ILE   HG21   1578     0.088200     1.0080   ; qtot  2.218
  1579         HC    100      ILE   HG22   1579     0.088200     1.0080   ; qtot  2.306
  1580         HC    100      ILE   HG23   1580     0.088200     1.0080   ; qtot  2.395
  1581         2C    100      ILE    CG1   1581    -0.043000    12.0100   ; qtot  2.352
  1582         HC    100      ILE   HG12   1582     0.023600     1.0080   ; qtot  2.375
  1583         HC    100      ILE   HG13   1583     0.023600     1.0080   ; qtot  2.399
  1584         CT    100      ILE    CD1   1584    -0.066000    12.0100   ; qtot  2.333
  1585         HC    100      ILE   HD11   1585     0.018600     1.0080   ; qtot  2.351
  1586         HC    100      ILE   HD12   1586     0.018600     1.0080   ; qtot  2.370
  1587         HC    100      ILE   HD13   1587     0.018600     1.0080   ; qtot  2.389
  1588          C    100      ILE      C   1588     0.597300    12.0100   ; qtot  2.986
  1589          O    100      ILE      O   1589    -0.567900    16.0000   ; qtot  2.418
  1590          N    101      ILE      N   1590    -0.415700    14.0100   ; qtot  2.002
  1591          H    101      ILE      H   1591     0.271900     1.0080   ; qtot  2.274
  1592        XC1    101      ILE     CA   1592    -0.059700    12.0100   ; qtot  2.215
  1593         H1    101      ILE     HA   1593     0.086900     1.0080   ; qtot  2.301
  1594         3C    101      ILE     CB   1594     0.130300    12.0100   ; qtot  2.432
  1595         HC    101      ILE     HB   1595     0.018700     1.0080   ; qtot  2.450
  1596         CT    101      ILE    CG2   1596    -0.320400    12.0100   ; qtot  2.130
  1597         HC    101      ILE   HG21   1597     0.088200     1.0080   ; qtot  2.218
  1598         HC    101      ILE   HG22   1598     0.088200     1.0080   ; qtot  2.306
  1599         HC    101      ILE   HG23   1599     0.088200     1.0080   ; qtot  2.395
  1600         2C    101      ILE    CG1   1600    -0.043000    12.0100   ; qtot  2.352
  1601         HC    101      ILE   HG12   1601     0.023600     1.0080   ; qtot  2.375
  1602         HC    101      ILE   HG13   1602     0.023600     1.0080   ; qtot  2.399
  1603         CT    101      ILE    CD1   1603    -0.066000    12.0100   ; qtot  2.333
  1604         HC    101      ILE   HD11   1604     0.018600     1.0080   ; qtot  2.351
  1605         HC    101      ILE   HD12   1605     0.018600     1.0080   ; qtot  2.370
  1606         HC    101      ILE   HD13   1606     0.018600     1.0080   ; qtot  2.389
  1607          C    101      ILE      C   1607     0.597300    12.0100   ; qtot  2.986
  1608          O    101      ILE      O   1608    -0.567900    16.0000   ; qtot  2.418
  1609          N    102      ARG      N   1609    -0.347900    14.0100   ; qtot  2.070
  1610          H    102      ARG      H   1610     0.274700     1.0080   ; qtot  2.345
  1611        XC6    102      ARG     CA   1611    -0.263700    12.0100   ; qtot  2.081
  1612         H1    102      ARG     HA   1612     0.156000     1.0080   ; qtot  2.237
  1613         C8    102      ARG     CB   1613    -0.000700    12.0100   ; qtot  2.236
  1614         HC    102      ARG    HB2   1614     0.032700     1.0080   ; qtot  2.269
  1615         HC    102      ARG    HB3   1615     0.032700     1.0080   ; qtot  2.302
  1616         C8    102      ARG     CG   1616     0.039000    12.0100   ; qtot  2.341
  1617         HC    102      ARG    HG2   1617     0.028500     1.0080   ; qtot  2.369
  1618         HC    102      ARG    HG3   1618     0.028500     1.0080   ; qtot  2.398
  1619         C8    102      ARG     CD   1619     0.048600    12.0100   ; qtot  2.446
  1620         H1    102      ARG    HD2   1620     0.068700     1.0080   ; qtot  2.515
  1621         H1    102      ARG    HD3   1621     0.068700     1.0080   ; qtot  2.584
  1622         N2    102      ARG     NE   1622    -0.529500    14.0100   ; qtot  2.054
  1623          H    102      ARG     HE   1623     0.345600     1.0080   ; qtot  2.400
  1624         CA    102      ARG     CZ   1624     0.807600    12.0100   ; qtot  3.208
  1625         N2    102      ARG    NH1   1625    -0.862700    14.0100   ; qtot  2.345
  1626          H    102      ARG   HH11   1626     0.447800     1.0080   ; qtot  2.793
  1627          H    102      ARG   HH12   1627     0.447800     1.0080   ; qtot  3.240
  1628         N2    102      ARG    NH2   1628    -0.862700    14.0100   ; qtot  2.378
  1629          H    102      ARG   HH21   1629     0.447800     1.0080   ; qtot  2.826
  1630          H    102      ARG   HH22   1630     0.447800     1.0080   ; qtot  3.273
  1631          C    102      ARG      C   1631     0.734100    12.0100   ; qtot  4.007
  1632          O    102      ARG      O   1632    -0.589400    16.0000   ; qtot  3.418
  1633          N    103      GLY      N   1633    -0.415700    14.0100   ; qtot  3.002
  1634          H    103      GLY      H   1634     0.271900     1.0080   ; qtot  3.274
  1635        XC9    103      GLY     CA   1635    -0.025200    12.0100   ; qtot  3.249
  1636         H1    103      GLY    HA2   1636     0.069800     1.0080   ; qtot  3.319
  1637         H1    103      GLY    HA3   1637     0.069800     1.0080   ; qtot  3.389
  1638          C    103      GLY      C   1638     0.597300    12.0100   ; qtot  3.986
  1639          O    103      GLY      O   1639    -0.567900    16.0000   ; qtot  3.418
  1640          N    104      TRP      N   1640    -0.415700    14.0100   ; qtot  3.002
  1641          H    104      TRP      H   1641     0.271900     1.0080   ; qtot  3.274
  1642        XC0    104      TRP     CA   1642    -0.027500    12.0100   ; qtot  3.247
  1643         H1    104      TRP     HA   1643     0.112300     1.0080   ; qtot  3.359
  1644         CT    104      TRP     CB   1644    -0.005000    12.0100   ; qtot  3.354
  1645         HC    104      TRP    HB2   1645     0.033900     1.0080   ; qtot  3.388
  1646         HC    104      TRP    HB3   1646     0.033900     1.0080   ; qtot  3.422
  1647         C*    104      TRP     CG   1647    -0.141500    12.0100   ; qtot  3.280
  1648         CW    104      TRP    CD1   1648    -0.163800    12.0100   ; qtot  3.117
  1649         H4    104      TRP    HD1   1649     0.206200     1.0080   ; qtot  3.323
  1650         NA    104      TRP    NE1   1650    -0.341800    14.0100   ; qtot  2.981
  1651          H    104      TRP    HE1   1651     0.341200     1.0080   ; qtot  3.322
  1652         CN    104      TRP    CE2   1652     0.138000    12.0100   ; qtot  3.460
  1653         CA    104      TRP    CZ2   1653    -0.260100    12.0100   ; qtot  3.200
  1654         HA    104      TRP    HZ2   1654     0.157200     1.0080   ; qtot  3.357
  1655         CA    104      TRP    CH2   1655    -0.113400    12.0100   ; qtot  3.244
  1656         HA    104      TRP    HH2   1656     0.141700     1.0080   ; qtot  3.386
  1657         CA    104      TRP    CZ3   1657    -0.197200    12.0100   ; qtot  3.188
  1658         HA    104      TRP    HZ3   1658     0.144700     1.0080   ; qtot  3.333
  1659         CA    104      TRP    CE3   1659    -0.238700    12.0100   ; qtot  3.094
  1660         HA    104      TRP    HE3   1660     0.170000     1.0080   ; qtot  3.264
  1661         CB    104      TRP    CD2   1661     0.124300    12.0100   ; qtot  3.389
  1662          C    104      TRP      C   1662     0.597300    12.0100   ; qtot  3.986
  1663          O    104      TRP      O   1663    -0.567900    16.0000   ; qtot  3.418
  1664          N    105      ILE      N   1664    -0.415700    14.0100   ; qtot  3.002
  1665          H    105      ILE      H   1665     0.271900     1.0080   ; qtot  3.274
  1666        XC1    105      ILE     CA   1666    -0.059700    12.0100   ; qtot  3.215
  1667         H1    105      ILE     HA   1667     0.086900     1.0080   ; qtot  3.301
  1668         3C    105      ILE     CB   1668     0.130300    12.0100   ; qtot  3.432
  1669         HC    105      ILE     HB   1669     0.018700     1.0080   ; qtot  3.450
  1670         CT    105      ILE    CG2   1670    -0.320400    12.0100   ; qtot  3.130
  1671         HC    105      ILE   HG21   1671     0.088200     1.0080   ; qtot  3.218
  1672         HC    105      ILE   HG22   1672     0.088200     1.0080   ; qtot  3.306
  1673         HC    105      ILE   HG23   1673     0.088200     1.0080   ; qtot  3.395
  1674         2C    105      ILE    CG1   1674    -0.043000    12.0100   ; qtot  3.352
  1675         HC    105      ILE   HG12   1675     0.023600     1.0080   ; qtot  3.375
  1676         HC    105      ILE   HG13   1676     0.023600     1.0080   ; qtot  3.399
  1677         CT    105      ILE    CD1   1677    -0.066000    12.0100   ; qtot  3.333
  1678         HC    105      ILE   HD11   1678     0.018600     1.0080   ; qtot  3.351
  1679         HC    105      ILE   HD12   1679     0.018600     1.0080   ; qtot  3.370
  1680         HC    105      ILE   HD13   1680     0.018600     1.0080   ; qtot  3.389
  1681          C    105      ILE      C   1681     0.597300    12.0100   ; qtot  3.986
  1682          O    105      ILE      O   1682    -0.567900    16.0000   ; qtot  3.418
  1683          N    106      PHE      N   1683    -0.415700    14.0100   ; qtot  3.002
  1684          H    106      PHE      H   1684     0.271900     1.0080   ; qtot  3.274
  1685        XC0    106      PHE     CA   1685    -0.002400    12.0100   ; qtot  3.272
  1686         H1    106      PHE     HA   1686     0.097800     1.0080   ; qtot  3.370
  1687         CT    106      PHE     CB   1687    -0.034300    12.0100   ; qtot  3.335
  1688         HC    106      PHE    HB2   1688     0.029500     1.0080   ; qtot  3.365
  1689         HC    106      PHE    HB3   1689     0.029500     1.0080   ; qtot  3.394
  1690         CA    106      PHE     CG   1690     0.011800    12.0100   ; qtot  3.406
  1691         CA    106      PHE    CD1   1691    -0.125600    12.0100   ; qtot  3.281
  1692         HA    106      PHE    HD1   1692     0.133000     1.0080   ; qtot  3.414
  1693         CA    106      PHE    CE1   1693    -0.170400    12.0100   ; qtot  3.243
  1694         HA    106      PHE    HE1   1694     0.143000     1.0080   ; qtot  3.386
  1695         CA    106      PHE     CZ   1695    -0.107200    12.0100   ; qtot  3.279
  1696         HA    106      PHE     HZ   1696     0.129700     1.0080   ; qtot  3.409
  1697         CA    106      PHE    CE2   1697    -0.170400    12.0100   ; qtot  3.238
  1698         HA    106      PHE    HE2   1698     0.143000     1.0080   ; qtot  3.381
  1699         CA    106      PHE    CD2   1699    -0.125600    12.0100   ; qtot  3.256
  1700         HA    106      PHE    HD2   1700     0.133000     1.0080   ; qtot  3.389
  1701          C    106      PHE      C   1701     0.597300    12.0100   ; qtot  3.986
  1702          O    106      PHE      O   1702    -0.567900    16.0000   ; qtot  3.418
  1703          N    107      GLY      N   1703    -0.415700    14.0100   ; qtot  3.002
  1704          H    107      GLY      H   1704     0.271900     1.0080   ; qtot  3.274
  1705        XC9    107      GLY     CA   1705    -0.025200    12.0100   ; qtot  3.249
  1706         H1    107      GLY    HA2   1706     0.069800     1.0080   ; qtot  3.319
  1707         H1    107      GLY    HA3   1707     0.069800     1.0080   ; qtot  3.389
  1708          C    107      GLY      C   1708     0.597300    12.0100   ; qtot  3.986
  1709          O    107      GLY      O   1709    -0.567900    16.0000   ; qtot  3.418
  1710          N    108      THR      N   1710    -0.415700    14.0100   ; qtot  3.002
  1711          H    108      THR      H   1711     0.271900     1.0080   ; qtot  3.274
  1712        XC5    108      THR     CA   1712    -0.038900    12.0100   ; qtot  3.235
  1713         H1    108      THR     HA   1713     0.100700     1.0080   ; qtot  3.336
  1714         3C    108      THR     CB   1714     0.365400    12.0100   ; qtot  3.701
  1715         H1    108      THR     HB   1715     0.004300     1.0080   ; qtot  3.706
  1716         CT    108      THR    CG2   1716    -0.243800    12.0100   ; qtot  3.462
  1717         HC    108      THR   HG21   1717     0.064200     1.0080   ; qtot  3.526
  1718         HC    108      THR   HG22   1718     0.064200     1.0080   ; qtot  3.590
  1719         HC    108      THR   HG23   1719     0.064200     1.0080   ; qtot  3.655
  1720         OH    108      THR    OG1   1720    -0.676100    16.0000   ; qtot  2.978
  1721         HO    108      THR    HG1   1721     0.410200     1.0080   ; qtot  3.389
  1722          C    108      THR      C   1722     0.597300    12.0100   ; qtot  3.986
  1723          O    108      THR      O   1723    -0.567900    16.0000   ; qtot  3.418
  1724          N    109      THR      N   1724    -0.415700    14.0100   ; qtot  3.002
  1725          H    109      THR      H   1725     0.271900     1.0080   ; qtot  3.274
  1726        XC5    109      THR     CA   1726    -0.038900    12.0100   ; qtot  3.235
  1727         H1    109      THR     HA   1727     0.100700     1.0080   ; qtot  3.336
  1728         3C    109      THR     CB   1728     0.365400    12.0100   ; qtot  3.701
  1729         H1    109      THR     HB   1729     0.004300     1.0080   ; qtot  3.706
  1730         CT    109      THR    CG2   1730    -0.243800    12.0100   ; qtot  3.462
  1731         HC    109      THR   HG21   1731     0.064200     1.0080   ; qtot  3.526
  1732         HC    109      THR   HG22   1732     0.064200     1.0080   ; qtot  3.590
  1733         HC    109      THR   HG23   1733     0.064200     1.0080   ; qtot  3.655
  1734         OH    109      THR    OG1   1734    -0.676100    16.0000   ; qtot  2.978
  1735         HO    109      THR    HG1   1735     0.410200     1.0080   ; qtot  3.389
  1736          C    109      THR      C   1736     0.597300    12.0100   ; qtot  3.986
  1737          O    109      THR      O   1737    -0.567900    16.0000   ; qtot  3.418
  1738          N    110      LEU      N   1738    -0.415700    14.0100   ; qtot  3.002
  1739          H    110      LEU      H   1739     0.271900     1.0080   ; qtot  3.274
  1740        XC0    110      LEU     CA   1740    -0.051800    12.0100   ; qtot  3.222
  1741         H1    110      LEU     HA   1741     0.092200     1.0080   ; qtot  3.315
  1742         2C    110      LEU     CB   1742    -0.110200    12.0100   ; qtot  3.204
  1743         HC    110      LEU    HB2   1743     0.045700     1.0080   ; qtot  3.250
  1744         HC    110      LEU    HB3   1744     0.045700     1.0080   ; qtot  3.296
  1745         3C    110      LEU     CG   1745     0.353100    12.0100   ; qtot  3.649
  1746         HC    110      LEU     HG   1746    -0.036100     1.0080   ; qtot  3.613
  1747         CT    110      LEU    CD1   1747    -0.412100    12.0100   ; qtot  3.201
  1748         HC    110      LEU   HD11   1748     0.100000     1.0080   ; qtot  3.301
  1749         HC    110      LEU   HD12   1749     0.100000     1.0080   ; qtot  3.401
  1750         HC    110      LEU   HD13   1750     0.100000     1.0080   ; qtot  3.501
  1751         CT    110      LEU    CD2   1751    -0.412100    12.0100   ; qtot  3.089
  1752         HC    110      LEU   HD21   1752     0.100000     1.0080   ; qtot  3.189
  1753         HC    110      LEU   HD22   1753     0.100000     1.0080   ; qtot  3.289
  1754         HC    110      LEU   HD23   1754     0.100000     1.0080   ; qtot  3.389
  1755          C    110      LEU      C   1755     0.597300    12.0100   ; qtot  3.986
  1756          O    110      LEU      O   1756    -0.567900    16.0000   ; qtot  3.418
  1757          N    111      ASP      N   1757    -0.516300    14.0100   ; qtot  2.902
  1758          H    111      ASP      H   1758     0.293600     1.0080   ; qtot  3.195
  1759       XC12    111      ASP     CA   1759     0.038100    12.0100   ; qtot  3.233
  1760         H1    111      ASP     HA   1760     0.088000     1.0080   ; qtot  3.321
  1761         2C    111      ASP     CB   1761    -0.030300    12.0100   ; qtot  3.291
  1762         HC    111      ASP    HB2   1762    -0.012200     1.0080   ; qtot  3.279
  1763         HC    111      ASP    HB3   1763    -0.012200     1.0080   ; qtot  3.267
  1764         CO    111      ASP     CG   1764     0.799400    12.0100   ; qtot  4.066
  1765         O2    111      ASP    OD1   1765    -0.801400    16.0000   ; qtot  3.265
  1766         O2    111      ASP    OD2   1766    -0.801400    16.0000   ; qtot  2.463
  1767          C    111      ASP      C   1767     0.536600    12.0100   ; qtot  3.000
  1768          O    111      ASP      O   1768    -0.581900    16.0000   ; qtot  2.418
  1769          N    112      SER      N   1769    -0.415700    14.0100   ; qtot  2.002
  1770          H    112      SER      H   1770     0.271900     1.0080   ; qtot  2.274
  1771        XC3    112      SER     CA   1771    -0.024900    12.0100   ; qtot  2.249
  1772         H1    112      SER     HA   1772     0.084300     1.0080   ; qtot  2.334
  1773         2C    112      SER     CB   1773     0.211700    12.0100   ; qtot  2.545
  1774         H1    112      SER    HB2   1774     0.035200     1.0080   ; qtot  2.581
  1775         H1    112      SER    HB3   1775     0.035200     1.0080   ; qtot  2.616
  1776         OH    112      SER     OG   1776    -0.654600    16.0000   ; qtot  1.961
  1777         HO    112      SER     HG   1777     0.427500     1.0080   ; qtot  2.389
  1778          C    112      SER      C   1778     0.597300    12.0100   ; qtot  2.986
  1779          O    112      SER      O   1779    -0.567900    16.0000   ; qtot  2.418
  1780          N    113      LYS      N   1780    -0.347900    14.0100   ; qtot  2.070
  1781          H    113      LYS      H   1781     0.274700     1.0080   ; qtot  2.345
  1782       XC11    113      LYS     CA   1782    -0.240000    12.0100   ; qtot  2.105
  1783         H1    113      LYS     HA   1783     0.142600     1.0080   ; qtot  2.247
  1784         C8    113      LYS     CB   1784    -0.009400    12.0100   ; qtot  2.238
  1785         HC    113      LYS    HB2   1785     0.036200     1.0080   ; qtot  2.274
  1786         HC    113      LYS    HB3   1786     0.036200     1.0080   ; qtot  2.310
  1787         C8    113      LYS     CG   1787     0.018700    12.0100   ; qtot  2.329
  1788         HC    113      LYS    HG2   1788     0.010300     1.0080   ; qtot  2.339
  1789         HC    113      LYS    HG3   1789     0.010300     1.0080   ; qtot  2.350
  1790         C8    113      LYS     CD   1790    -0.047900    12.0100   ; qtot  2.302
  1791         HC    113      LYS    HD2   1791     0.062100     1.0080   ; qtot  2.364
  1792         HC    113      LYS    HD3   1792     0.062100     1.0080   ; qtot  2.426
  1793         C8    113      LYS     CE   1793    -0.014300    12.0100   ; qtot  2.412
  1794         HP    113      LYS    HE2   1794     0.113500     1.0080   ; qtot  2.525
  1795         HP    113      LYS    HE3   1795     0.113500     1.0080   ; qtot  2.639
  1796         N3    113      LYS     NZ   1796    -0.385400    14.0100   ; qtot  2.253
  1797          H    113      LYS    HZ1   1797     0.340000     1.0080   ; qtot  2.593
  1798          H    113      LYS    HZ2   1798     0.340000     1.0080   ; qtot  2.933
  1799          H    113      LYS    HZ3   1799     0.340000     1.0080   ; qtot  3.273
  1800          C    113      LYS      C   1800     0.734100    12.0100   ; qtot  4.007
  1801          O    113      LYS      O   1801    -0.589400    16.0000   ; qtot  3.418
  1802          N    114      THR      N   1802    -0.415700    14.0100   ; qtot  3.002
  1803          H    114      THR      H   1803     0.271900     1.0080   ; qtot  3.274
  1804        XC5    114      THR     CA   1804    -0.038900    12.0100   ; qtot  3.235
  1805         H1    114      THR     HA   1805     0.100700     1.0080   ; qtot  3.336
  1806         3C    114      THR     CB   1806     0.365400    12.0100   ; qtot  3.701
  1807         H1    114      THR     HB   1807     0.004300     1.0080   ; qtot  3.706
  1808         CT    114      THR    CG2   1808    -0.243800    12.0100   ; qtot  3.462
  1809         HC    114      THR   HG21   1809     0.064200     1.0080   ; qtot  3.526
  1810         HC    114      THR   HG22   1810     0.064200     1.0080   ; qtot  3.590
  1811         HC    114      THR   HG23   1811     0.064200     1.0080   ; qtot  3.655
  1812         OH    114      THR    OG1   1812    -0.676100    16.0000   ; qtot  2.978
  1813         HO    114      THR    HG1   1813     0.410200     1.0080   ; qtot  3.389
  1814          C    114      THR      C   1814     0.597300    12.0100   ; qtot  3.986
  1815          O    114      THR      O   1815    -0.567900    16.0000   ; qtot  3.418
  1816          N    115      GLN      N   1816    -0.415700    14.0100   ; qtot  3.002
  1817          H    115      GLN      H   1817     0.271900     1.0080   ; qtot  3.274
  1818        XC4    115      GLN     CA   1818    -0.003100    12.0100   ; qtot  3.271
  1819         H1    115      GLN     HA   1819     0.085000     1.0080   ; qtot  3.356
  1820         2C    115      GLN     CB   1820    -0.003600    12.0100   ; qtot  3.353
  1821         HC    115      GLN    HB2   1821     0.017100     1.0080   ; qtot  3.370
  1822         HC    115      GLN    HB3   1822     0.017100     1.0080   ; qtot  3.387
  1823         2C    115      GLN     CG   1823    -0.064500    12.0100   ; qtot  3.322
  1824         HC    115      GLN    HG2   1824     0.035200     1.0080   ; qtot  3.357
  1825         HC    115      GLN    HG3   1825     0.035200     1.0080   ; qtot  3.393
  1826          C    115      GLN     CD   1826     0.695100    12.0100   ; qtot  4.088
  1827          O    115      GLN    OE1   1827    -0.608600    16.0000   ; qtot  3.479
  1828          N    115      GLN    NE2   1828    -0.940700    14.0100   ; qtot  2.538
  1829          H    115      GLN   HE21   1829     0.425100     1.0080   ; qtot  2.964
  1830          H    115      GLN   HE22   1830     0.425100     1.0080   ; qtot  3.389
  1831          C    115      GLN      C   1831     0.597300    12.0100   ; qtot  3.986
  1832          O    115      GLN      O   1832    -0.567900    16.0000   ; qtot  3.418
  1833          N    116      SER      N   1833    -0.415700    14.0100   ; qtot  3.002
  1834          H    116      SER      H   1834     0.271900     1.0080   ; qtot  3.274
  1835        XC3    116      SER     CA   1835    -0.024900    12.0100   ; qtot  3.249
  1836         H1    116      SER     HA   1836     0.084300     1.0080   ; qtot  3.334
  1837         2C    116      SER     CB   1837     0.211700    12.0100   ; qtot  3.545
  1838         H1    116      SER    HB2   1838     0.035200     1.0080   ; qtot  3.581
  1839         H1    116      SER    HB3   1839     0.035200     1.0080   ; qtot  3.616
  1840         OH    116      SER     OG   1840    -0.654600    16.0000   ; qtot  2.961
  1841         HO    116      SER     HG   1841     0.427500     1.0080   ; qtot  3.389
  1842          C    116      SER      C   1842     0.597300    12.0100   ; qtot  3.986
  1843          O    116      SER      O   1843    -0.567900    16.0000   ; qtot  3.418
  1844          N    117      LEU      N   1844    -0.415700    14.0100   ; qtot  3.002
  1845          H    117      LEU      H   1845     0.271900     1.0080   ; qtot  3.274
  1846        XC0    117      LEU     CA   1846    -0.051800    12.0100   ; qtot  3.222
  1847         H1    117      LEU     HA   1847     0.092200     1.0080   ; qtot  3.315
  1848         2C    117      LEU     CB   1848    -0.110200    12.0100   ; qtot  3.204
  1849         HC    117      LEU    HB2   1849     0.045700     1.0080   ; qtot  3.250
  1850         HC    117      LEU    HB3   1850     0.045700     1.0080   ; qtot  3.296
  1851         3C    117      LEU     CG   1851     0.353100    12.0100   ; qtot  3.649
  1852         HC    117      LEU     HG   1852    -0.036100     1.0080   ; qtot  3.613
  1853         CT    117      LEU    CD1   1853    -0.412100    12.0100   ; qtot  3.201
  1854         HC    117      LEU   HD11   1854     0.100000     1.0080   ; qtot  3.301
  1855         HC    117      LEU   HD12   1855     0.100000     1.0080   ; qtot  3.401
  1856         HC    117      LEU   HD13   1856     0.100000     1.0080   ; qtot  3.501
  1857         CT    117      LEU    CD2   1857    -0.412100    12.0100   ; qtot  3.089
  1858         HC    117      LEU   HD21   1858     0.100000     1.0080   ; qtot  3.189
  1859         HC    117      LEU   HD22   1859     0.100000     1.0080   ; qtot  3.289
  1860         HC    117      LEU   HD23   1860     0.100000     1.0080   ; qtot  3.389
  1861          C    117      LEU      C   1861     0.597300    12.0100   ; qtot  3.986
  1862          O    117      LEU      O   1862    -0.567900    16.0000   ; qtot  3.418
  1863          N    118      LEU      N   1863    -0.415700    14.0100   ; qtot  3.002
  1864          H    118      LEU      H   1864     0.271900     1.0080   ; qtot  3.274
  1865        XC0    118      LEU     CA   1865    -0.051800    12.0100   ; qtot  3.222
  1866         H1    118      LEU     HA   1866     0.092200     1.0080   ; qtot  3.315
  1867         2C    118      LEU     CB   1867    -0.110200    12.0100   ; qtot  3.204
  1868         HC    118      LEU    HB2   1868     0.045700     1.0080   ; qtot  3.250
  1869         HC    118      LEU    HB3   1869     0.045700     1.0080   ; qtot  3.296
  1870         3C    118      LEU     CG   1870     0.353100    12.0100   ; qtot  3.649
  1871         HC    118      LEU     HG   1871    -0.036100     1.0080   ; qtot  3.613
  1872         CT    118      LEU    CD1   1872    -0.412100    12.0100   ; qtot  3.201
  1873         HC    118      LEU   HD11   1873     0.100000     1.0080   ; qtot  3.301
  1874         HC    118      LEU   HD12   1874     0.100000     1.0080   ; qtot  3.401
  1875         HC    118      LEU   HD13   1875     0.100000     1.0080   ; qtot  3.501
  1876         CT    118      LEU    CD2   1876    -0.412100    12.0100   ; qtot  3.089
  1877         HC    118      LEU   HD21   1877     0.100000     1.0080   ; qtot  3.189
  1878         HC    118      LEU   HD22   1878     0.100000     1.0080   ; qtot  3.289
  1879         HC    118      LEU   HD23   1879     0.100000     1.0080   ; qtot  3.389
  1880          C    118      LEU      C   1880     0.597300    12.0100   ; qtot  3.986
  1881          O    118      LEU      O   1881    -0.567900    16.0000   ; qtot  3.418
  1882          N    119      ILE      N   1882    -0.415700    14.0100   ; qtot  3.002
  1883          H    119      ILE      H   1883     0.271900     1.0080   ; qtot  3.274
  1884        XC1    119      ILE     CA   1884    -0.059700    12.0100   ; qtot  3.215
  1885         H1    119      ILE     HA   1885     0.086900     1.0080   ; qtot  3.301
  1886         3C    119      ILE     CB   1886     0.130300    12.0100   ; qtot  3.432
  1887         HC    119      ILE     HB   1887     0.018700     1.0080   ; qtot  3.450
  1888         CT    119      ILE    CG2   1888    -0.320400    12.0100   ; qtot  3.130
  1889         HC    119      ILE   HG21   1889     0.088200     1.0080   ; qtot  3.218
  1890         HC    119      ILE   HG22   1890     0.088200     1.0080   ; qtot  3.306
  1891         HC    119      ILE   HG23   1891     0.088200     1.0080   ; qtot  3.395
  1892         2C    119      ILE    CG1   1892    -0.043000    12.0100   ; qtot  3.352
  1893         HC    119      ILE   HG12   1893     0.023600     1.0080   ; qtot  3.375
  1894         HC    119      ILE   HG13   1894     0.023600     1.0080   ; qtot  3.399
  1895         CT    119      ILE    CD1   1895    -0.066000    12.0100   ; qtot  3.333
  1896         HC    119      ILE   HD11   1896     0.018600     1.0080   ; qtot  3.351
  1897         HC    119      ILE   HD12   1897     0.018600     1.0080   ; qtot  3.370
  1898         HC    119      ILE   HD13   1898     0.018600     1.0080   ; qtot  3.389
  1899          C    119      ILE      C   1899     0.597300    12.0100   ; qtot  3.986
  1900          O    119      ILE      O   1900    -0.567900    16.0000   ; qtot  3.418
  1901          N    120      VAL      N   1901    -0.415700    14.0100   ; qtot  3.002
  1902          H    120      VAL      H   1902     0.271900     1.0080   ; qtot  3.274
  1903        XC1    120      VAL     CA   1903    -0.087500    12.0100   ; qtot  3.187
  1904         H1    120      VAL     HA   1904     0.096900     1.0080   ; qtot  3.284
  1905         3C    120      VAL     CB   1905     0.298500    12.0100   ; qtot  3.582
  1906         HC    120      VAL     HB   1906    -0.029700     1.0080   ; qtot  3.552
  1907         CT    120      VAL    CG1   1907    -0.319200    12.0100   ; qtot  3.233
  1908         HC    120      VAL   HG11   1908     0.079100     1.0080   ; qtot  3.312
  1909         HC    120      VAL   HG12   1909     0.079100     1.0080   ; qtot  3.391
  1910         HC    120      VAL   HG13   1910     0.079100     1.0080   ; qtot  3.471
  1911         CT    120      VAL    CG2   1911    -0.319200    12.0100   ; qtot  3.151
  1912         HC    120      VAL   HG21   1912     0.079100     1.0080   ; qtot  3.230
  1913         HC    120      VAL   HG22   1913     0.079100     1.0080   ; qtot  3.310
  1914         HC    120      VAL   HG23   1914     0.079100     1.0080   ; qtot  3.389
  1915          C    120      VAL      C   1915     0.597300    12.0100   ; qtot  3.986
  1916          O    120      VAL      O   1916    -0.567900    16.0000   ; qtot  3.418
  1917          N    121      ASN      N   1917    -0.415700    14.0100   ; qtot  3.002
  1918          H    121      ASN      H   1918     0.271900     1.0080   ; qtot  3.274
  1919        XC8    121      ASN     CA   1919     0.014300    12.0100   ; qtot  3.289
  1920         H1    121      ASN     HA   1920     0.104800     1.0080   ; qtot  3.393
  1921         2C    121      ASN     CB   1921    -0.204100    12.0100   ; qtot  3.189
  1922         HC    121      ASN    HB2   1922     0.079700     1.0080   ; qtot  3.269
  1923         HC    121      ASN    HB3   1923     0.079700     1.0080   ; qtot  3.349
  1924          C    121      ASN     CG   1924     0.713000    12.0100   ; qtot  4.062
  1925          O    121      ASN    OD1   1925    -0.593100    16.0000   ; qtot  3.469
  1926          N    121      ASN    ND2   1926    -0.919100    14.0100   ; qtot  2.549
  1927          H    121      ASN   HD21   1927     0.419600     1.0080   ; qtot  2.969
  1928          H    121      ASN   HD22   1928     0.419600     1.0080   ; qtot  3.389
  1929          C    121      ASN      C   1929     0.597300    12.0100   ; qtot  3.986
  1930          O    121      ASN      O   1930    -0.567900    16.0000   ; qtot  3.418
  1931          N    122      NLN      N   1931    -0.415700    14.0100   ; qtot  3.002
  1932          H    122      NLN      H   1932     0.271900     1.0080   ; qtot  3.274
  1933         CX    122      NLN     CA   1933     0.014300    12.0100   ; qtot  3.289
  1934         H1    122      NLN     HA   1934     0.104800     1.0080   ; qtot  3.393
  1935         2C    122      NLN     CB   1935    -0.204100    12.0100   ; qtot  3.189
  1936         HC    122      NLN    HB2   1936     0.079700     1.0080   ; qtot  3.269
  1937         HC    122      NLN    HB3   1937     0.079700     1.0080   ; qtot  3.349
  1938          C    122      NLN     CG   1938     0.713000    12.0100   ; qtot  4.062
  1939          O    122      NLN    OD1   1939    -0.593100    16.0000   ; qtot  3.469
  1940          N    122      NLN    ND2   1940    -0.693500    14.0100   ; qtot  2.775
  1941          H    122      NLN   HD21   1941     0.419600     1.0080   ; qtot  3.195
  1942          C    122      NLN      C   1942     0.597300    12.0100   ; qtot  3.792
  1943          O    122      NLN      O   1943    -0.567900    16.0000   ; qtot  3.224
  1944          N    123      ALA      N   1944    -0.415700    14.0100   ; qtot  2.808
  1945          H    123      ALA      H   1945     0.271900     1.0080   ; qtot  3.080
  1946        XC7    123      ALA     CA   1946     0.033700    12.0100   ; qtot  3.114
  1947         H1    123      ALA     HA   1947     0.082300     1.0080   ; qtot  3.196
  1948         CT    123      ALA     CB   1948    -0.182500    12.0100   ; qtot  3.014
  1949         HC    123      ALA    HB1   1949     0.060300     1.0080   ; qtot  3.074
  1950         HC    123      ALA    HB2   1950     0.060300     1.0080   ; qtot  3.134
  1951         HC    123      ALA    HB3   1951     0.060300     1.0080   ; qtot  3.195
  1952          C    123      ALA      C   1952     0.597300    12.0100   ; qtot  3.792
  1953          O    123      ALA      O   1953    -0.567900    16.0000   ; qtot  3.224
  1954          N    124      THR      N   1954    -0.415700    14.0100   ; qtot  2.808
  1955          H    124      THR      H   1955     0.271900     1.0080   ; qtot  3.080
  1956        XC5    124      THR     CA   1956    -0.038900    12.0100   ; qtot  3.041
  1957         H1    124      THR     HA   1957     0.100700     1.0080   ; qtot  3.142
  1958         3C    124      THR     CB   1958     0.365400    12.0100   ; qtot  3.507
  1959         H1    124      THR     HB   1959     0.004300     1.0080   ; qtot  3.512
  1960         CT    124      THR    CG2   1960    -0.243800    12.0100   ; qtot  3.268
  1961         HC    124      THR   HG21   1961     0.064200     1.0080   ; qtot  3.332
  1962         HC    124      THR   HG22   1962     0.064200     1.0080   ; qtot  3.396
  1963         HC    124      THR   HG23   1963     0.064200     1.0080   ; qtot  3.461
  1964         OH    124      THR    OG1   1964    -0.676100    16.0000   ; qtot  2.784
  1965         HO    124      THR    HG1   1965     0.410200     1.0080   ; qtot  3.195
  1966          C    124      THR      C   1966     0.597300    12.0100   ; qtot  3.792
  1967          O    124      THR      O   1967    -0.567900    16.0000   ; qtot  3.224
  1968          N    125      ASN      N   1968    -0.415700    14.0100   ; qtot  2.808
  1969          H    125      ASN      H   1969     0.271900     1.0080   ; qtot  3.080
  1970        XC8    125      ASN     CA   1970     0.014300    12.0100   ; qtot  3.095
  1971         H1    125      ASN     HA   1971     0.104800     1.0080   ; qtot  3.199
  1972         2C    125      ASN     CB   1972    -0.204100    12.0100   ; qtot  2.995
  1973         HC    125      ASN    HB2   1973     0.079700     1.0080   ; qtot  3.075
  1974         HC    125      ASN    HB3   1974     0.079700     1.0080   ; qtot  3.155
  1975          C    125      ASN     CG   1975     0.713000    12.0100   ; qtot  3.868
  1976          O    125      ASN    OD1   1976    -0.593100    16.0000   ; qtot  3.275
  1977          N    125      ASN    ND2   1977    -0.919100    14.0100   ; qtot  2.355
  1978          H    125      ASN   HD21   1978     0.419600     1.0080   ; qtot  2.775
  1979          H    125      ASN   HD22   1979     0.419600     1.0080   ; qtot  3.195
  1980          C    125      ASN      C   1980     0.597300    12.0100   ; qtot  3.792
  1981          O    125      ASN      O   1981    -0.567900    16.0000   ; qtot  3.224
  1982          N    126      VAL      N   1982    -0.415700    14.0100   ; qtot  2.808
  1983          H    126      VAL      H   1983     0.271900     1.0080   ; qtot  3.080
  1984        XC1    126      VAL     CA   1984    -0.087500    12.0100   ; qtot  2.993
  1985         H1    126      VAL     HA   1985     0.096900     1.0080   ; qtot  3.090
  1986         3C    126      VAL     CB   1986     0.298500    12.0100   ; qtot  3.388
  1987         HC    126      VAL     HB   1987    -0.029700     1.0080   ; qtot  3.358
  1988         CT    126      VAL    CG1   1988    -0.319200    12.0100   ; qtot  3.039
  1989         HC    126      VAL   HG11   1989     0.079100     1.0080   ; qtot  3.118
  1990         HC    126      VAL   HG12   1990     0.079100     1.0080   ; qtot  3.197
  1991         HC    126      VAL   HG13   1991     0.079100     1.0080   ; qtot  3.277
  1992         CT    126      VAL    CG2   1992    -0.319200    12.0100   ; qtot  2.957
  1993         HC    126      VAL   HG21   1993     0.079100     1.0080   ; qtot  3.036
  1994         HC    126      VAL   HG22   1994     0.079100     1.0080   ; qtot  3.116
  1995         HC    126      VAL   HG23   1995     0.079100     1.0080   ; qtot  3.195
  1996          C    126      VAL      C   1996     0.597300    12.0100   ; qtot  3.792
  1997          O    126      VAL      O   1997    -0.567900    16.0000   ; qtot  3.224
  1998          N    127      VAL      N   1998    -0.415700    14.0100   ; qtot  2.808
  1999          H    127      VAL      H   1999     0.271900     1.0080   ; qtot  3.080
  2000        XC1    127      VAL     CA   2000    -0.087500    12.0100   ; qtot  2.993
  2001         H1    127      VAL     HA   2001     0.096900     1.0080   ; qtot  3.090
  2002         3C    127      VAL     CB   2002     0.298500    12.0100   ; qtot  3.388
  2003         HC    127      VAL     HB   2003    -0.029700     1.0080   ; qtot  3.358
  2004         CT    127      VAL    CG1   2004    -0.319200    12.0100   ; qtot  3.039
  2005         HC    127      VAL   HG11   2005     0.079100     1.0080   ; qtot  3.118
  2006         HC    127      VAL   HG12   2006     0.079100     1.0080   ; qtot  3.197
  2007         HC    127      VAL   HG13   2007     0.079100     1.0080   ; qtot  3.277
  2008         CT    127      VAL    CG2   2008    -0.319200    12.0100   ; qtot  2.957
  2009         HC    127      VAL   HG21   2009     0.079100     1.0080   ; qtot  3.036
  2010         HC    127      VAL   HG22   2010     0.079100     1.0080   ; qtot  3.116
  2011         HC    127      VAL   HG23   2011     0.079100     1.0080   ; qtot  3.195
  2012          C    127      VAL      C   2012     0.597300    12.0100   ; qtot  3.792
  2013          O    127      VAL      O   2013    -0.567900    16.0000   ; qtot  3.224
  2014          N    128      ILE      N   2014    -0.415700    14.0100   ; qtot  2.808
  2015          H    128      ILE      H   2015     0.271900     1.0080   ; qtot  3.080
  2016        XC1    128      ILE     CA   2016    -0.059700    12.0100   ; qtot  3.021
  2017         H1    128      ILE     HA   2017     0.086900     1.0080   ; qtot  3.107
  2018         3C    128      ILE     CB   2018     0.130300    12.0100   ; qtot  3.238
  2019         HC    128      ILE     HB   2019     0.018700     1.0080   ; qtot  3.256
  2020         CT    128      ILE    CG2   2020    -0.320400    12.0100   ; qtot  2.936
  2021         HC    128      ILE   HG21   2021     0.088200     1.0080   ; qtot  3.024
  2022         HC    128      ILE   HG22   2022     0.088200     1.0080   ; qtot  3.112
  2023         HC    128      ILE   HG23   2023     0.088200     1.0080   ; qtot  3.201
  2024         2C    128      ILE    CG1   2024    -0.043000    12.0100   ; qtot  3.158
  2025         HC    128      ILE   HG12   2025     0.023600     1.0080   ; qtot  3.181
  2026         HC    128      ILE   HG13   2026     0.023600     1.0080   ; qtot  3.205
  2027         CT    128      ILE    CD1   2027    -0.066000    12.0100   ; qtot  3.139
  2028         HC    128      ILE   HD11   2028     0.018600     1.0080   ; qtot  3.157
  2029         HC    128      ILE   HD12   2029     0.018600     1.0080   ; qtot  3.176
  2030         HC    128      ILE   HD13   2030     0.018600     1.0080   ; qtot  3.195
  2031          C    128      ILE      C   2031     0.597300    12.0100   ; qtot  3.792
  2032          O    128      ILE      O   2032    -0.567900    16.0000   ; qtot  3.224
  2033          N    129      LYS      N   2033    -0.347900    14.0100   ; qtot  2.876
  2034          H    129      LYS      H   2034     0.274700     1.0080   ; qtot  3.151
  2035       XC11    129      LYS     CA   2035    -0.240000    12.0100   ; qtot  2.911
  2036         H1    129      LYS     HA   2036     0.142600     1.0080   ; qtot  3.053
  2037         C8    129      LYS     CB   2037    -0.009400    12.0100   ; qtot  3.044
  2038         HC    129      LYS    HB2   2038     0.036200     1.0080   ; qtot  3.080
  2039         HC    129      LYS    HB3   2039     0.036200     1.0080   ; qtot  3.116
  2040         C8    129      LYS     CG   2040     0.018700    12.0100   ; qtot  3.135
  2041         HC    129      LYS    HG2   2041     0.010300     1.0080   ; qtot  3.145
  2042         HC    129      LYS    HG3   2042     0.010300     1.0080   ; qtot  3.156
  2043         C8    129      LYS     CD   2043    -0.047900    12.0100   ; qtot  3.108
  2044         HC    129      LYS    HD2   2044     0.062100     1.0080   ; qtot  3.170
  2045         HC    129      LYS    HD3   2045     0.062100     1.0080   ; qtot  3.232
  2046         C8    129      LYS     CE   2046    -0.014300    12.0100   ; qtot  3.218
  2047         HP    129      LYS    HE2   2047     0.113500     1.0080   ; qtot  3.331
  2048         HP    129      LYS    HE3   2048     0.113500     1.0080   ; qtot  3.445
  2049         N3    129      LYS     NZ   2049    -0.385400    14.0100   ; qtot  3.059
  2050          H    129      LYS    HZ1   2050     0.340000     1.0080   ; qtot  3.399
  2051          H    129      LYS    HZ2   2051     0.340000     1.0080   ; qtot  3.739
  2052          H    129      LYS    HZ3   2052     0.340000     1.0080   ; qtot  4.079
  2053          C    129      LYS      C   2053     0.734100    12.0100   ; qtot  4.813
  2054          O    129      LYS      O   2054    -0.589400    16.0000   ; qtot  4.224
  2055          N    130      VAL      N   2055    -0.415700    14.0100   ; qtot  3.808
  2056          H    130      VAL      H   2056     0.271900     1.0080   ; qtot  4.080
  2057        XC1    130      VAL     CA   2057    -0.087500    12.0100   ; qtot  3.993
  2058         H1    130      VAL     HA   2058     0.096900     1.0080   ; qtot  4.090
  2059         3C    130      VAL     CB   2059     0.298500    12.0100   ; qtot  4.388
  2060         HC    130      VAL     HB   2060    -0.029700     1.0080   ; qtot  4.358
  2061         CT    130      VAL    CG1   2061    -0.319200    12.0100   ; qtot  4.039
  2062         HC    130      VAL   HG11   2062     0.079100     1.0080   ; qtot  4.118
  2063         HC    130      VAL   HG12   2063     0.079100     1.0080   ; qtot  4.197
  2064         HC    130      VAL   HG13   2064     0.079100     1.0080   ; qtot  4.277
  2065         CT    130      VAL    CG2   2065    -0.319200    12.0100   ; qtot  3.957
  2066         HC    130      VAL   HG21   2066     0.079100     1.0080   ; qtot  4.036
  2067         HC    130      VAL   HG22   2067     0.079100     1.0080   ; qtot  4.116
  2068         HC    130      VAL   HG23   2068     0.079100     1.0080   ; qtot  4.195
  2069          C    130      VAL      C   2069     0.597300    12.0100   ; qtot  4.792
  2070          O    130      VAL      O   2070    -0.567900    16.0000   ; qtot  4.224
  2071          N    131      CYX      N   2071    -0.415700    14.0100   ; qtot  3.808
  2072          H    131      CYX      H   2072     0.271900     1.0080   ; qtot  4.080
  2073        XC0    131      CYX     CA   2073     0.042900    12.0100   ; qtot  4.123
  2074         H1    131      CYX     HA   2074     0.076600     1.0080   ; qtot  4.200
  2075         2C    131      CYX     CB   2075    -0.079000    12.0100   ; qtot  4.121
  2076         H1    131      CYX    HB2   2076     0.091000     1.0080   ; qtot  4.212
  2077         H1    131      CYX    HB3   2077     0.091000     1.0080   ; qtot  4.303
  2078          S    131      CYX     SG   2078    -0.108100    32.0600   ; qtot  4.195
  2079          C    131      CYX      C   2079     0.597300    12.0100   ; qtot  4.792
  2080          O    131      CYX      O   2080    -0.567900    16.0000   ; qtot  4.224
  2081          N    132      GLU      N   2081    -0.516300    14.0100   ; qtot  3.708
  2082          H    132      GLU      H   2082     0.293600     1.0080   ; qtot  4.001
  2083       XC13    132      GLU     CA   2083     0.039700    12.0100   ; qtot  4.041
  2084         H1    132      GLU     HA   2084     0.110500     1.0080   ; qtot  4.152
  2085         2C    132      GLU     CB   2085     0.056000    12.0100   ; qtot  4.208
  2086         HC    132      GLU    HB2   2086    -0.017300     1.0080   ; qtot  4.190
  2087         HC    132      GLU    HB3   2087    -0.017300     1.0080   ; qtot  4.173
  2088         2C    132      GLU     CG   2088     0.013600    12.0100   ; qtot  4.187
  2089         HC    132      GLU    HG2   2089    -0.042500     1.0080   ; qtot  4.144
  2090         HC    132      GLU    HG3   2090    -0.042500     1.0080   ; qtot  4.102
  2091         CO    132      GLU     CD   2091     0.805400    12.0100   ; qtot  4.907
  2092         O2    132      GLU    OE1   2092    -0.818800    16.0000   ; qtot  4.088
  2093         O2    132      GLU    OE2   2093    -0.818800    16.0000   ; qtot  3.269
  2094          C    132      GLU      C   2094     0.536600    12.0100   ; qtot  3.806
  2095          O    132      GLU      O   2095    -0.581900    16.0000   ; qtot  3.224
  2096          N    133      PHE      N   2096    -0.415700    14.0100   ; qtot  2.808
  2097          H    133      PHE      H   2097     0.271900     1.0080   ; qtot  3.080
  2098        XC0    133      PHE     CA   2098    -0.002400    12.0100   ; qtot  3.078
  2099         H1    133      PHE     HA   2099     0.097800     1.0080   ; qtot  3.176
  2100         CT    133      PHE     CB   2100    -0.034300    12.0100   ; qtot  3.141
  2101         HC    133      PHE    HB2   2101     0.029500     1.0080   ; qtot  3.171
  2102         HC    133      PHE    HB3   2102     0.029500     1.0080   ; qtot  3.200
  2103         CA    133      PHE     CG   2103     0.011800    12.0100   ; qtot  3.212
  2104         CA    133      PHE    CD1   2104    -0.125600    12.0100   ; qtot  3.087
  2105         HA    133      PHE    HD1   2105     0.133000     1.0080   ; qtot  3.220
  2106         CA    133      PHE    CE1   2106    -0.170400    12.0100   ; qtot  3.049
  2107         HA    133      PHE    HE1   2107     0.143000     1.0080   ; qtot  3.192
  2108         CA    133      PHE     CZ   2108    -0.107200    12.0100   ; qtot  3.085
  2109         HA    133      PHE     HZ   2109     0.129700     1.0080   ; qtot  3.215
  2110         CA    133      PHE    CE2   2110    -0.170400    12.0100   ; qtot  3.044
  2111         HA    133      PHE    HE2   2111     0.143000     1.0080   ; qtot  3.187
  2112         CA    133      PHE    CD2   2112    -0.125600    12.0100   ; qtot  3.062
  2113         HA    133      PHE    HD2   2113     0.133000     1.0080   ; qtot  3.195
  2114          C    133      PHE      C   2114     0.597300    12.0100   ; qtot  3.792
  2115          O    133      PHE      O   2115    -0.567900    16.0000   ; qtot  3.224
  2116          N    134      GLN      N   2116    -0.415700    14.0100   ; qtot  2.808
  2117          H    134      GLN      H   2117     0.271900     1.0080   ; qtot  3.080
  2118        XC4    134      GLN     CA   2118    -0.003100    12.0100   ; qtot  3.077
  2119         H1    134      GLN     HA   2119     0.085000     1.0080   ; qtot  3.162
  2120         2C    134      GLN     CB   2120    -0.003600    12.0100   ; qtot  3.159
  2121         HC    134      GLN    HB2   2121     0.017100     1.0080   ; qtot  3.176
  2122         HC    134      GLN    HB3   2122     0.017100     1.0080   ; qtot  3.193
  2123         2C    134      GLN     CG   2123    -0.064500    12.0100   ; qtot  3.128
  2124         HC    134      GLN    HG2   2124     0.035200     1.0080   ; qtot  3.163
  2125         HC    134      GLN    HG3   2125     0.035200     1.0080   ; qtot  3.199
  2126          C    134      GLN     CD   2126     0.695100    12.0100   ; qtot  3.894
  2127          O    134      GLN    OE1   2127    -0.608600    16.0000   ; qtot  3.285
  2128          N    134      GLN    NE2   2128    -0.940700    14.0100   ; qtot  2.344
  2129          H    134      GLN   HE21   2129     0.425100     1.0080   ; qtot  2.770
  2130          H    134      GLN   HE22   2130     0.425100     1.0080   ; qtot  3.195
  2131          C    134      GLN      C   2131     0.597300    12.0100   ; qtot  3.792
  2132          O    134      GLN      O   2132    -0.567900    16.0000   ; qtot  3.224
  2133          N    135      PHE      N   2133    -0.415700    14.0100   ; qtot  2.808
  2134          H    135      PHE      H   2134     0.271900     1.0080   ; qtot  3.080
  2135        XC0    135      PHE     CA   2135    -0.002400    12.0100   ; qtot  3.078
  2136         H1    135      PHE     HA   2136     0.097800     1.0080   ; qtot  3.176
  2137         CT    135      PHE     CB   2137    -0.034300    12.0100   ; qtot  3.141
  2138         HC    135      PHE    HB2   2138     0.029500     1.0080   ; qtot  3.171
  2139         HC    135      PHE    HB3   2139     0.029500     1.0080   ; qtot  3.200
  2140         CA    135      PHE     CG   2140     0.011800    12.0100   ; qtot  3.212
  2141         CA    135      PHE    CD1   2141    -0.125600    12.0100   ; qtot  3.087
  2142         HA    135      PHE    HD1   2142     0.133000     1.0080   ; qtot  3.220
  2143         CA    135      PHE    CE1   2143    -0.170400    12.0100   ; qtot  3.049
  2144         HA    135      PHE    HE1   2144     0.143000     1.0080   ; qtot  3.192
  2145         CA    135      PHE     CZ   2145    -0.107200    12.0100   ; qtot  3.085
  2146         HA    135      PHE     HZ   2146     0.129700     1.0080   ; qtot  3.215
  2147         CA    135      PHE    CE2   2147    -0.170400    12.0100   ; qtot  3.044
  2148         HA    135      PHE    HE2   2148     0.143000     1.0080   ; qtot  3.187
  2149         CA    135      PHE    CD2   2149    -0.125600    12.0100   ; qtot  3.062
  2150         HA    135      PHE    HD2   2150     0.133000     1.0080   ; qtot  3.195
  2151          C    135      PHE      C   2151     0.597300    12.0100   ; qtot  3.792
  2152          O    135      PHE      O   2152    -0.567900    16.0000   ; qtot  3.224
  2153          N    136      CYX      N   2153    -0.415700    14.0100   ; qtot  2.808
  2154          H    136      CYX      H   2154     0.271900     1.0080   ; qtot  3.080
  2155        XC0    136      CYX     CA   2155     0.042900    12.0100   ; qtot  3.123
  2156         H1    136      CYX     HA   2156     0.076600     1.0080   ; qtot  3.200
  2157         2C    136      CYX     CB   2157    -0.079000    12.0100   ; qtot  3.121
  2158         H1    136      CYX    HB2   2158     0.091000     1.0080   ; qtot  3.212
  2159         H1    136      CYX    HB3   2159     0.091000     1.0080   ; qtot  3.303
  2160          S    136      CYX     SG   2160    -0.108100    32.0600   ; qtot  3.195
  2161          C    136      CYX      C   2161     0.597300    12.0100   ; qtot  3.792
  2162          O    136      CYX      O   2162    -0.567900    16.0000   ; qtot  3.224
  2163          N    137      ASN      N   2163    -0.415700    14.0100   ; qtot  2.808
  2164          H    137      ASN      H   2164     0.271900     1.0080   ; qtot  3.080
  2165        XC8    137      ASN     CA   2165     0.014300    12.0100   ; qtot  3.095
  2166         H1    137      ASN     HA   2166     0.104800     1.0080   ; qtot  3.199
  2167         2C    137      ASN     CB   2167    -0.204100    12.0100   ; qtot  2.995
  2168         HC    137      ASN    HB2   2168     0.079700     1.0080   ; qtot  3.075
  2169         HC    137      ASN    HB3   2169     0.079700     1.0080   ; qtot  3.155
  2170          C    137      ASN     CG   2170     0.713000    12.0100   ; qtot  3.868
  2171          O    137      ASN    OD1   2171    -0.593100    16.0000   ; qtot  3.275
  2172          N    137      ASN    ND2   2172    -0.919100    14.0100   ; qtot  2.355
  2173          H    137      ASN   HD21   2173     0.419600     1.0080   ; qtot  2.775
  2174          H    137      ASN   HD22   2174     0.419600     1.0080   ; qtot  3.195
  2175          C    137      ASN      C   2175     0.597300    12.0100   ; qtot  3.792
  2176          O    137      ASN      O   2176    -0.567900    16.0000   ; qtot  3.224
  2177          N    138      ASP      N   2177    -0.516300    14.0100   ; qtot  2.708
  2178          H    138      ASP      H   2178     0.293600     1.0080   ; qtot  3.001
  2179       XC12    138      ASP     CA   2179     0.038100    12.0100   ; qtot  3.039
  2180         H1    138      ASP     HA   2180     0.088000     1.0080   ; qtot  3.127
  2181         2C    138      ASP     CB   2181    -0.030300    12.0100   ; qtot  3.097
  2182         HC    138      ASP    HB2   2182    -0.012200     1.0080   ; qtot  3.085
  2183         HC    138      ASP    HB3   2183    -0.012200     1.0080   ; qtot  3.073
  2184         CO    138      ASP     CG   2184     0.799400    12.0100   ; qtot  3.872
  2185         O2    138      ASP    OD1   2185    -0.801400    16.0000   ; qtot  3.071
  2186         O2    138      ASP    OD2   2186    -0.801400    16.0000   ; qtot  2.269
  2187          C    138      ASP      C   2187     0.536600    12.0100   ; qtot  2.806
  2188          O    138      ASP      O   2188    -0.581900    16.0000   ; qtot  2.224
  2189          N    139      PRO      N   2189    -0.254800    14.0100   ; qtot  1.969
  2190         CT    139      PRO     CD   2190     0.019200    12.0100   ; qtot  1.988
  2191         H1    139      PRO    HD2   2191     0.039100     1.0080   ; qtot  2.028
  2192         H1    139      PRO    HD3   2192     0.039100     1.0080   ; qtot  2.067
  2193         CT    139      PRO     CG   2193     0.018900    12.0100   ; qtot  2.086
  2194         HC    139      PRO    HG2   2194     0.021300     1.0080   ; qtot  2.107
  2195         HC    139      PRO    HG3   2195     0.021300     1.0080   ; qtot  2.128
  2196         CT    139      PRO     CB   2196    -0.007000    12.0100   ; qtot  2.121
  2197         HC    139      PRO    HB2   2197     0.025300     1.0080   ; qtot  2.146
  2198         HC    139      PRO    HB3   2198     0.025300     1.0080   ; qtot  2.172
  2199        XC2    139      PRO     CA   2199    -0.026600    12.0100   ; qtot  2.145
  2200         H1    139      PRO     HA   2200     0.064100     1.0080   ; qtot  2.209
  2201          C    139      PRO      C   2201     0.589600    12.0100   ; qtot  2.799
  2202          O    139      PRO      O   2202    -0.574800    16.0000   ; qtot  2.224
  2203          N    140      PHE      N   2203    -0.415700    14.0100   ; qtot  1.808
  2204          H    140      PHE      H   2204     0.271900     1.0080   ; qtot  2.080
  2205        XC0    140      PHE     CA   2205    -0.002400    12.0100   ; qtot  2.078
  2206         H1    140      PHE     HA   2206     0.097800     1.0080   ; qtot  2.176
  2207         CT    140      PHE     CB   2207    -0.034300    12.0100   ; qtot  2.141
  2208         HC    140      PHE    HB2   2208     0.029500     1.0080   ; qtot  2.171
  2209         HC    140      PHE    HB3   2209     0.029500     1.0080   ; qtot  2.200
  2210         CA    140      PHE     CG   2210     0.011800    12.0100   ; qtot  2.212
  2211         CA    140      PHE    CD1   2211    -0.125600    12.0100   ; qtot  2.087
  2212         HA    140      PHE    HD1   2212     0.133000     1.0080   ; qtot  2.220
  2213         CA    140      PHE    CE1   2213    -0.170400    12.0100   ; qtot  2.049
  2214         HA    140      PHE    HE1   2214     0.143000     1.0080   ; qtot  2.192
  2215         CA    140      PHE     CZ   2215    -0.107200    12.0100   ; qtot  2.085
  2216         HA    140      PHE     HZ   2216     0.129700     1.0080   ; qtot  2.215
  2217         CA    140      PHE    CE2   2217    -0.170400    12.0100   ; qtot  2.044
  2218         HA    140      PHE    HE2   2218     0.143000     1.0080   ; qtot  2.187
  2219         CA    140      PHE    CD2   2219    -0.125600    12.0100   ; qtot  2.062
  2220         HA    140      PHE    HD2   2220     0.133000     1.0080   ; qtot  2.195
  2221          C    140      PHE      C   2221     0.597300    12.0100   ; qtot  2.792
  2222          O    140      PHE      O   2222    -0.567900    16.0000   ; qtot  2.224
  2223          N    141      LEU      N   2223    -0.415700    14.0100   ; qtot  1.808
  2224          H    141      LEU      H   2224     0.271900     1.0080   ; qtot  2.080
  2225        XC0    141      LEU     CA   2225    -0.051800    12.0100   ; qtot  2.028
  2226         H1    141      LEU     HA   2226     0.092200     1.0080   ; qtot  2.121
  2227         2C    141      LEU     CB   2227    -0.110200    12.0100   ; qtot  2.010
  2228         HC    141      LEU    HB2   2228     0.045700     1.0080   ; qtot  2.056
  2229         HC    141      LEU    HB3   2229     0.045700     1.0080   ; qtot  2.102
  2230         3C    141      LEU     CG   2230     0.353100    12.0100   ; qtot  2.455
  2231         HC    141      LEU     HG   2231    -0.036100     1.0080   ; qtot  2.419
  2232         CT    141      LEU    CD1   2232    -0.412100    12.0100   ; qtot  2.007
  2233         HC    141      LEU   HD11   2233     0.100000     1.0080   ; qtot  2.107
  2234         HC    141      LEU   HD12   2234     0.100000     1.0080   ; qtot  2.207
  2235         HC    141      LEU   HD13   2235     0.100000     1.0080   ; qtot  2.307
  2236         CT    141      LEU    CD2   2236    -0.412100    12.0100   ; qtot  1.895
  2237         HC    141      LEU   HD21   2237     0.100000     1.0080   ; qtot  1.995
  2238         HC    141      LEU   HD22   2238     0.100000     1.0080   ; qtot  2.095
  2239         HC    141      LEU   HD23   2239     0.100000     1.0080   ; qtot  2.195
  2240          C    141      LEU      C   2240     0.597300    12.0100   ; qtot  2.792
  2241          O    141      LEU      O   2241    -0.567900    16.0000   ; qtot  2.224
  2242          N    142      GLY      N   2242    -0.415700    14.0100   ; qtot  1.808
  2243          H    142      GLY      H   2243     0.271900     1.0080   ; qtot  2.080
  2244        XC9    142      GLY     CA   2244    -0.025200    12.0100   ; qtot  2.055
  2245         H1    142      GLY    HA2   2245     0.069800     1.0080   ; qtot  2.125
  2246         H1    142      GLY    HA3   2246     0.069800     1.0080   ; qtot  2.195
  2247          C    142      GLY      C   2247     0.597300    12.0100   ; qtot  2.792
  2248          O    142      GLY      O   2248    -0.567900    16.0000   ; qtot  2.224
  2249          N    143      VAL      N   2249    -0.415700    14.0100   ; qtot  1.808
  2250          H    143      VAL      H   2250     0.271900     1.0080   ; qtot  2.080
  2251        XC1    143      VAL     CA   2251    -0.087500    12.0100   ; qtot  1.993
  2252         H1    143      VAL     HA   2252     0.096900     1.0080   ; qtot  2.090
  2253         3C    143      VAL     CB   2253     0.298500    12.0100   ; qtot  2.388
  2254         HC    143      VAL     HB   2254    -0.029700     1.0080   ; qtot  2.358
  2255         CT    143      VAL    CG1   2255    -0.319200    12.0100   ; qtot  2.039
  2256         HC    143      VAL   HG11   2256     0.079100     1.0080   ; qtot  2.118
  2257         HC    143      VAL   HG12   2257     0.079100     1.0080   ; qtot  2.197
  2258         HC    143      VAL   HG13   2258     0.079100     1.0080   ; qtot  2.277
  2259         CT    143      VAL    CG2   2259    -0.319200    12.0100   ; qtot  1.957
  2260         HC    143      VAL   HG21   2260     0.079100     1.0080   ; qtot  2.036
  2261         HC    143      VAL   HG22   2261     0.079100     1.0080   ; qtot  2.116
  2262         HC    143      VAL   HG23   2262     0.079100     1.0080   ; qtot  2.195
  2263          C    143      VAL      C   2263     0.597300    12.0100   ; qtot  2.792
  2264          O    143      VAL      O   2264    -0.567900    16.0000   ; qtot  2.224
  2265          N    144      TYR      N   2265    -0.415700    14.0100   ; qtot  1.808
  2266          H    144      TYR      H   2266     0.271900     1.0080   ; qtot  2.080
  2267        XC0    144      TYR     CA   2267    -0.001400    12.0100   ; qtot  2.079
  2268         H1    144      TYR     HA   2268     0.087600     1.0080   ; qtot  2.166
  2269         CT    144      TYR     CB   2269    -0.015200    12.0100   ; qtot  2.151
  2270         HC    144      TYR    HB2   2270     0.029500     1.0080   ; qtot  2.181
  2271         HC    144      TYR    HB3   2271     0.029500     1.0080   ; qtot  2.210
  2272         CA    144      TYR     CG   2272    -0.001100    12.0100   ; qtot  2.209
  2273         CA    144      TYR    CD1   2273    -0.190600    12.0100   ; qtot  2.019
  2274         HA    144      TYR    HD1   2274     0.169900     1.0080   ; qtot  2.188
  2275         CA    144      TYR    CE1   2275    -0.234100    12.0100   ; qtot  1.954
  2276         HA    144      TYR    HE1   2276     0.165600     1.0080   ; qtot  2.120
  2277          C    144      TYR     CZ   2277     0.322600    12.0100   ; qtot  2.443
  2278         OH    144      TYR     OH   2278    -0.557900    16.0000   ; qtot  1.885
  2279         HO    144      TYR     HH   2279     0.399200     1.0080   ; qtot  2.284
  2280         CA    144      TYR    CE2   2280    -0.234100    12.0100   ; qtot  2.050
  2281         HA    144      TYR    HE2   2281     0.165600     1.0080   ; qtot  2.215
  2282         CA    144      TYR    CD2   2282    -0.190600    12.0100   ; qtot  2.025
  2283         HA    144      TYR    HD2   2283     0.169900     1.0080   ; qtot  2.195
  2284          C    144      TYR      C   2284     0.597300    12.0100   ; qtot  2.792
  2285          O    144      TYR      O   2285    -0.567900    16.0000   ; qtot  2.224
  2286          N    145      TYR      N   2286    -0.415700    14.0100   ; qtot  1.808
  2287          H    145      TYR      H   2287     0.271900     1.0080   ; qtot  2.080
  2288        XC0    145      TYR     CA   2288    -0.001400    12.0100   ; qtot  2.079
  2289         H1    145      TYR     HA   2289     0.087600     1.0080   ; qtot  2.166
  2290         CT    145      TYR     CB   2290    -0.015200    12.0100   ; qtot  2.151
  2291         HC    145      TYR    HB2   2291     0.029500     1.0080   ; qtot  2.181
  2292         HC    145      TYR    HB3   2292     0.029500     1.0080   ; qtot  2.210
  2293         CA    145      TYR     CG   2293    -0.001100    12.0100   ; qtot  2.209
  2294         CA    145      TYR    CD1   2294    -0.190600    12.0100   ; qtot  2.019
  2295         HA    145      TYR    HD1   2295     0.169900     1.0080   ; qtot  2.188
  2296         CA    145      TYR    CE1   2296    -0.234100    12.0100   ; qtot  1.954
  2297         HA    145      TYR    HE1   2297     0.165600     1.0080   ; qtot  2.120
  2298          C    145      TYR     CZ   2298     0.322600    12.0100   ; qtot  2.443
  2299         OH    145      TYR     OH   2299    -0.557900    16.0000   ; qtot  1.885
  2300         HO    145      TYR     HH   2300     0.399200     1.0080   ; qtot  2.284
  2301         CA    145      TYR    CE2   2301    -0.234100    12.0100   ; qtot  2.050
  2302         HA    145      TYR    HE2   2302     0.165600     1.0080   ; qtot  2.215
  2303         CA    145      TYR    CD2   2303    -0.190600    12.0100   ; qtot  2.025
  2304         HA    145      TYR    HD2   2304     0.169900     1.0080   ; qtot  2.195
  2305          C    145      TYR      C   2305     0.597300    12.0100   ; qtot  2.792
  2306          O    145      TYR      O   2306    -0.567900    16.0000   ; qtot  2.224
  2307          N    146      HID      N   2307    -0.415700    14.0100   ; qtot  1.808
  2308          H    146      HID      H   2308     0.271900     1.0080   ; qtot  2.080
  2309        XC0    146      HID     CA   2309     0.018800    12.0100   ; qtot  2.099
  2310         H1    146      HID     HA   2310     0.088100     1.0080   ; qtot  2.187
  2311         CT    146      HID     CB   2311    -0.046200    12.0100   ; qtot  2.141
  2312         HC    146      HID    HB2   2312     0.040200     1.0080   ; qtot  2.181
  2313         HC    146      HID    HB3   2313     0.040200     1.0080   ; qtot  2.221
  2314         CC    146      HID     CG   2314    -0.026600    12.0100   ; qtot  2.195
  2315         NA    146      HID    ND1   2315    -0.381100    14.0100   ; qtot  1.814
  2316          H    146      HID    HD1   2316     0.364900     1.0080   ; qtot  2.179
  2317         CR    146      HID    CE1   2317     0.205700    12.0100   ; qtot  2.384
  2318         H5    146      HID    HE1   2318     0.139200     1.0080   ; qtot  2.523
  2319         NB    146      HID    NE2   2319    -0.572700    14.0100   ; qtot  1.951
  2320         CV    146      HID    CD2   2320     0.129200    12.0100   ; qtot  2.080
  2321         H4    146      HID    HD2   2321     0.114700     1.0080   ; qtot  2.195
  2322          C    146      HID      C   2322     0.597300    12.0100   ; qtot  2.792
  2323          O    146      HID      O   2323    -0.567900    16.0000   ; qtot  2.224
  2324          N    147      LYS      N   2324    -0.347900    14.0100   ; qtot  1.876
  2325          H    147      LYS      H   2325     0.274700     1.0080   ; qtot  2.151
  2326       XC11    147      LYS     CA   2326    -0.240000    12.0100   ; qtot  1.911
  2327         H1    147      LYS     HA   2327     0.142600     1.0080   ; qtot  2.053
  2328         C8    147      LYS     CB   2328    -0.009400    12.0100   ; qtot  2.044
  2329         HC    147      LYS    HB2   2329     0.036200     1.0080   ; qtot  2.080
  2330         HC    147      LYS    HB3   2330     0.036200     1.0080   ; qtot  2.116
  2331         C8    147      LYS     CG   2331     0.018700    12.0100   ; qtot  2.135
  2332         HC    147      LYS    HG2   2332     0.010300     1.0080   ; qtot  2.145
  2333         HC    147      LYS    HG3   2333     0.010300     1.0080   ; qtot  2.156
  2334         C8    147      LYS     CD   2334    -0.047900    12.0100   ; qtot  2.108
  2335         HC    147      LYS    HD2   2335     0.062100     1.0080   ; qtot  2.170
  2336         HC    147      LYS    HD3   2336     0.062100     1.0080   ; qtot  2.232
  2337         C8    147      LYS     CE   2337    -0.014300    12.0100   ; qtot  2.218
  2338         HP    147      LYS    HE2   2338     0.113500     1.0080   ; qtot  2.331
  2339         HP    147      LYS    HE3   2339     0.113500     1.0080   ; qtot  2.445
  2340         N3    147      LYS     NZ   2340    -0.385400    14.0100   ; qtot  2.059
  2341          H    147      LYS    HZ1   2341     0.340000     1.0080   ; qtot  2.399
  2342          H    147      LYS    HZ2   2342     0.340000     1.0080   ; qtot  2.739
  2343          H    147      LYS    HZ3   2343     0.340000     1.0080   ; qtot  3.079
  2344          C    147      LYS      C   2344     0.734100    12.0100   ; qtot  3.813
  2345          O    147      LYS      O   2345    -0.589400    16.0000   ; qtot  3.224
  2346          N    148      ASN      N   2346    -0.415700    14.0100   ; qtot  2.808
  2347          H    148      ASN      H   2347     0.271900     1.0080   ; qtot  3.080
  2348        XC8    148      ASN     CA   2348     0.014300    12.0100   ; qtot  3.095
  2349         H1    148      ASN     HA   2349     0.104800     1.0080   ; qtot  3.199
  2350         2C    148      ASN     CB   2350    -0.204100    12.0100   ; qtot  2.995
  2351         HC    148      ASN    HB2   2351     0.079700     1.0080   ; qtot  3.075
  2352         HC    148      ASN    HB3   2352     0.079700     1.0080   ; qtot  3.155
  2353          C    148      ASN     CG   2353     0.713000    12.0100   ; qtot  3.868
  2354          O    148      ASN    OD1   2354    -0.593100    16.0000   ; qtot  3.275
  2355          N    148      ASN    ND2   2355    -0.919100    14.0100   ; qtot  2.355
  2356          H    148      ASN   HD21   2356     0.419600     1.0080   ; qtot  2.775
  2357          H    148      ASN   HD22   2357     0.419600     1.0080   ; qtot  3.195
  2358          C    148      ASN      C   2358     0.597300    12.0100   ; qtot  3.792
  2359          O    148      ASN      O   2359    -0.567900    16.0000   ; qtot  3.224
  2360          N    149      NLN      N   2360    -0.415700    14.0100   ; qtot  2.808
  2361          H    149      NLN      H   2361     0.271900     1.0080   ; qtot  3.080
  2362         CX    149      NLN     CA   2362     0.014300    12.0100   ; qtot  3.095
  2363         H1    149      NLN     HA   2363     0.104800     1.0080   ; qtot  3.199
  2364         2C    149      NLN     CB   2364    -0.204100    12.0100   ; qtot  2.995
  2365         HC    149      NLN    HB2   2365     0.079700     1.0080   ; qtot  3.075
  2366         HC    149      NLN    HB3   2366     0.079700     1.0080   ; qtot  3.155
  2367          C    149      NLN     CG   2367     0.713000    12.0100   ; qtot  3.868
  2368          O    149      NLN    OD1   2368    -0.593100    16.0000   ; qtot  3.275
  2369          N    149      NLN    ND2   2369    -0.693500    14.0100   ; qtot  2.581
  2370          H    149      NLN   HD21   2370     0.419600     1.0080   ; qtot  3.001
  2371          C    149      NLN      C   2371     0.597300    12.0100   ; qtot  3.598
  2372          O    149      NLN      O   2372    -0.567900    16.0000   ; qtot  3.030
  2373          N    150      LYS      N   2373    -0.347900    14.0100   ; qtot  2.682
  2374          H    150      LYS      H   2374     0.274700     1.0080   ; qtot  2.957
  2375       XC11    150      LYS     CA   2375    -0.240000    12.0100   ; qtot  2.717
  2376         H1    150      LYS     HA   2376     0.142600     1.0080   ; qtot  2.859
  2377         C8    150      LYS     CB   2377    -0.009400    12.0100   ; qtot  2.850
  2378         HC    150      LYS    HB2   2378     0.036200     1.0080   ; qtot  2.886
  2379         HC    150      LYS    HB3   2379     0.036200     1.0080   ; qtot  2.922
  2380         C8    150      LYS     CG   2380     0.018700    12.0100   ; qtot  2.941
  2381         HC    150      LYS    HG2   2381     0.010300     1.0080   ; qtot  2.951
  2382         HC    150      LYS    HG3   2382     0.010300     1.0080   ; qtot  2.962
  2383         C8    150      LYS     CD   2383    -0.047900    12.0100   ; qtot  2.914
  2384         HC    150      LYS    HD2   2384     0.062100     1.0080   ; qtot  2.976
  2385         HC    150      LYS    HD3   2385     0.062100     1.0080   ; qtot  3.038
  2386         C8    150      LYS     CE   2386    -0.014300    12.0100   ; qtot  3.024
  2387         HP    150      LYS    HE2   2387     0.113500     1.0080   ; qtot  3.137
  2388         HP    150      LYS    HE3   2388     0.113500     1.0080   ; qtot  3.251
  2389         N3    150      LYS     NZ   2389    -0.385400    14.0100   ; qtot  2.865
  2390          H    150      LYS    HZ1   2390     0.340000     1.0080   ; qtot  3.205
  2391          H    150      LYS    HZ2   2391     0.340000     1.0080   ; qtot  3.545
  2392          H    150      LYS    HZ3   2392     0.340000     1.0080   ; qtot  3.885
  2393          C    150      LYS      C   2393     0.734100    12.0100   ; qtot  4.619
  2394          O    150      LYS      O   2394    -0.589400    16.0000   ; qtot  4.030
  2395          N    151      SER      N   2395    -0.415700    14.0100   ; qtot  3.614
  2396          H    151      SER      H   2396     0.271900     1.0080   ; qtot  3.886
  2397        XC3    151      SER     CA   2397    -0.024900    12.0100   ; qtot  3.861
  2398         H1    151      SER     HA   2398     0.084300     1.0080   ; qtot  3.946
  2399         2C    151      SER     CB   2399     0.211700    12.0100   ; qtot  4.157
  2400         H1    151      SER    HB2   2400     0.035200     1.0080   ; qtot  4.193
  2401         H1    151      SER    HB3   2401     0.035200     1.0080   ; qtot  4.228
  2402         OH    151      SER     OG   2402    -0.654600    16.0000   ; qtot  3.573
  2403         HO    151      SER     HG   2403     0.427500     1.0080   ; qtot  4.001
  2404          C    151      SER      C   2404     0.597300    12.0100   ; qtot  4.598
  2405          O    151      SER      O   2405    -0.567900    16.0000   ; qtot  4.030
  2406          N    152      TRP      N   2406    -0.415700    14.0100   ; qtot  3.614
  2407          H    152      TRP      H   2407     0.271900     1.0080   ; qtot  3.886
  2408        XC0    152      TRP     CA   2408    -0.027500    12.0100   ; qtot  3.859
  2409         H1    152      TRP     HA   2409     0.112300     1.0080   ; qtot  3.971
  2410         CT    152      TRP     CB   2410    -0.005000    12.0100   ; qtot  3.966
  2411         HC    152      TRP    HB2   2411     0.033900     1.0080   ; qtot  4.000
  2412         HC    152      TRP    HB3   2412     0.033900     1.0080   ; qtot  4.034
  2413         C*    152      TRP     CG   2413    -0.141500    12.0100   ; qtot  3.892
  2414         CW    152      TRP    CD1   2414    -0.163800    12.0100   ; qtot  3.729
  2415         H4    152      TRP    HD1   2415     0.206200     1.0080   ; qtot  3.935
  2416         NA    152      TRP    NE1   2416    -0.341800    14.0100   ; qtot  3.593
  2417          H    152      TRP    HE1   2417     0.341200     1.0080   ; qtot  3.934
  2418         CN    152      TRP    CE2   2418     0.138000    12.0100   ; qtot  4.072
  2419         CA    152      TRP    CZ2   2419    -0.260100    12.0100   ; qtot  3.812
  2420         HA    152      TRP    HZ2   2420     0.157200     1.0080   ; qtot  3.969
  2421         CA    152      TRP    CH2   2421    -0.113400    12.0100   ; qtot  3.856
  2422         HA    152      TRP    HH2   2422     0.141700     1.0080   ; qtot  3.998
  2423         CA    152      TRP    CZ3   2423    -0.197200    12.0100   ; qtot  3.800
  2424         HA    152      TRP    HZ3   2424     0.144700     1.0080   ; qtot  3.945
  2425         CA    152      TRP    CE3   2425    -0.238700    12.0100   ; qtot  3.706
  2426         HA    152      TRP    HE3   2426     0.170000     1.0080   ; qtot  3.876
  2427         CB    152      TRP    CD2   2427     0.124300    12.0100   ; qtot  4.001
  2428          C    152      TRP      C   2428     0.597300    12.0100   ; qtot  4.598
  2429          O    152      TRP      O   2429    -0.567900    16.0000   ; qtot  4.030
  2430          N    153      MET      N   2430    -0.415700    14.0100   ; qtot  3.614
  2431          H    153      MET      H   2431     0.271900     1.0080   ; qtot  3.886
  2432        XC0    153      MET     CA   2432    -0.023700    12.0100   ; qtot  3.863
  2433         H1    153      MET     HA   2433     0.088000     1.0080   ; qtot  3.951
  2434         2C    153      MET     CB   2434     0.034200    12.0100   ; qtot  3.985
  2435         HC    153      MET    HB2   2435     0.024100     1.0080   ; qtot  4.009
  2436         HC    153      MET    HB3   2436     0.024100     1.0080   ; qtot  4.033
  2437         2C    153      MET     CG   2437     0.001800    12.0100   ; qtot  4.035
  2438         H1    153      MET    HG2   2438     0.044000     1.0080   ; qtot  4.079
  2439         H1    153      MET    HG3   2439     0.044000     1.0080   ; qtot  4.123
  2440          S    153      MET     SD   2440    -0.273700    32.0600   ; qtot  3.849
  2441         CT    153      MET     CE   2441    -0.053600    12.0100   ; qtot  3.795
  2442         H1    153      MET    HE1   2442     0.068400     1.0080   ; qtot  3.864
  2443         H1    153      MET    HE2   2443     0.068400     1.0080   ; qtot  3.932
  2444         H1    153      MET    HE3   2444     0.068400     1.0080   ; qtot  4.001
  2445          C    153      MET      C   2445     0.597300    12.0100   ; qtot  4.598
  2446          O    153      MET      O   2446    -0.567900    16.0000   ; qtot  4.030
  2447          N    154      GLU      N   2447    -0.516300    14.0100   ; qtot  3.514
  2448          H    154      GLU      H   2448     0.293600     1.0080   ; qtot  3.807
  2449       XC13    154      GLU     CA   2449     0.039700    12.0100   ; qtot  3.847
  2450         H1    154      GLU     HA   2450     0.110500     1.0080   ; qtot  3.958
  2451         2C    154      GLU     CB   2451     0.056000    12.0100   ; qtot  4.014
  2452         HC    154      GLU    HB2   2452    -0.017300     1.0080   ; qtot  3.996
  2453         HC    154      GLU    HB3   2453    -0.017300     1.0080   ; qtot  3.979
  2454         2C    154      GLU     CG   2454     0.013600    12.0100   ; qtot  3.993
  2455         HC    154      GLU    HG2   2455    -0.042500     1.0080   ; qtot  3.950
  2456         HC    154      GLU    HG3   2456    -0.042500     1.0080   ; qtot  3.908
  2457         CO    154      GLU     CD   2457     0.805400    12.0100   ; qtot  4.713
  2458         O2    154      GLU    OE1   2458    -0.818800    16.0000   ; qtot  3.894
  2459         O2    154      GLU    OE2   2459    -0.818800    16.0000   ; qtot  3.075
  2460          C    154      GLU      C   2460     0.536600    12.0100   ; qtot  3.612
  2461          O    154      GLU      O   2461    -0.581900    16.0000   ; qtot  3.030
  2462          N    155      SER      N   2462    -0.415700    14.0100   ; qtot  2.614
  2463          H    155      SER      H   2463     0.271900     1.0080   ; qtot  2.886
  2464        XC3    155      SER     CA   2464    -0.024900    12.0100   ; qtot  2.861
  2465         H1    155      SER     HA   2465     0.084300     1.0080   ; qtot  2.946
  2466         2C    155      SER     CB   2466     0.211700    12.0100   ; qtot  3.157
  2467         H1    155      SER    HB2   2467     0.035200     1.0080   ; qtot  3.193
  2468         H1    155      SER    HB3   2468     0.035200     1.0080   ; qtot  3.228
  2469         OH    155      SER     OG   2469    -0.654600    16.0000   ; qtot  2.573
  2470         HO    155      SER     HG   2470     0.427500     1.0080   ; qtot  3.001
  2471          C    155      SER      C   2471     0.597300    12.0100   ; qtot  3.598
  2472          O    155      SER      O   2472    -0.567900    16.0000   ; qtot  3.030
  2473          N    156      GLU      N   2473    -0.516300    14.0100   ; qtot  2.514
  2474          H    156      GLU      H   2474     0.293600     1.0080   ; qtot  2.807
  2475       XC13    156      GLU     CA   2475     0.039700    12.0100   ; qtot  2.847
  2476         H1    156      GLU     HA   2476     0.110500     1.0080   ; qtot  2.958
  2477         2C    156      GLU     CB   2477     0.056000    12.0100   ; qtot  3.014
  2478         HC    156      GLU    HB2   2478    -0.017300     1.0080   ; qtot  2.996
  2479         HC    156      GLU    HB3   2479    -0.017300     1.0080   ; qtot  2.979
  2480         2C    156      GLU     CG   2480     0.013600    12.0100   ; qtot  2.993
  2481         HC    156      GLU    HG2   2481    -0.042500     1.0080   ; qtot  2.950
  2482         HC    156      GLU    HG3   2482    -0.042500     1.0080   ; qtot  2.908
  2483         CO    156      GLU     CD   2483     0.805400    12.0100   ; qtot  3.713
  2484         O2    156      GLU    OE1   2484    -0.818800    16.0000   ; qtot  2.894
  2485         O2    156      GLU    OE2   2485    -0.818800    16.0000   ; qtot  2.075
  2486          C    156      GLU      C   2486     0.536600    12.0100   ; qtot  2.612
  2487          O    156      GLU      O   2487    -0.581900    16.0000   ; qtot  2.030
  2488          N    157      PHE      N   2488    -0.415700    14.0100   ; qtot  1.614
  2489          H    157      PHE      H   2489     0.271900     1.0080   ; qtot  1.886
  2490        XC0    157      PHE     CA   2490    -0.002400    12.0100   ; qtot  1.884
  2491         H1    157      PHE     HA   2491     0.097800     1.0080   ; qtot  1.982
  2492         CT    157      PHE     CB   2492    -0.034300    12.0100   ; qtot  1.947
  2493         HC    157      PHE    HB2   2493     0.029500     1.0080   ; qtot  1.977
  2494         HC    157      PHE    HB3   2494     0.029500     1.0080   ; qtot  2.006
  2495         CA    157      PHE     CG   2495     0.011800    12.0100   ; qtot  2.018
  2496         CA    157      PHE    CD1   2496    -0.125600    12.0100   ; qtot  1.893
  2497         HA    157      PHE    HD1   2497     0.133000     1.0080   ; qtot  2.026
  2498         CA    157      PHE    CE1   2498    -0.170400    12.0100   ; qtot  1.855
  2499         HA    157      PHE    HE1   2499     0.143000     1.0080   ; qtot  1.998
  2500         CA    157      PHE     CZ   2500    -0.107200    12.0100   ; qtot  1.891
  2501         HA    157      PHE     HZ   2501     0.129700     1.0080   ; qtot  2.021
  2502         CA    157      PHE    CE2   2502    -0.170400    12.0100   ; qtot  1.850
  2503         HA    157      PHE    HE2   2503     0.143000     1.0080   ; qtot  1.993
  2504         CA    157      PHE    CD2   2504    -0.125600    12.0100   ; qtot  1.868
  2505         HA    157      PHE    HD2   2505     0.133000     1.0080   ; qtot  2.001
  2506          C    157      PHE      C   2506     0.597300    12.0100   ; qtot  2.598
  2507          O    157      PHE      O   2507    -0.567900    16.0000   ; qtot  2.030
  2508          N    158      ARG      N   2508    -0.347900    14.0100   ; qtot  1.682
  2509          H    158      ARG      H   2509     0.274700     1.0080   ; qtot  1.957
  2510        XC6    158      ARG     CA   2510    -0.263700    12.0100   ; qtot  1.693
  2511         H1    158      ARG     HA   2511     0.156000     1.0080   ; qtot  1.849
  2512         C8    158      ARG     CB   2512    -0.000700    12.0100   ; qtot  1.848
  2513         HC    158      ARG    HB2   2513     0.032700     1.0080   ; qtot  1.881
  2514         HC    158      ARG    HB3   2514     0.032700     1.0080   ; qtot  1.914
  2515         C8    158      ARG     CG   2515     0.039000    12.0100   ; qtot  1.953
  2516         HC    158      ARG    HG2   2516     0.028500     1.0080   ; qtot  1.981
  2517         HC    158      ARG    HG3   2517     0.028500     1.0080   ; qtot  2.010
  2518         C8    158      ARG     CD   2518     0.048600    12.0100   ; qtot  2.058
  2519         H1    158      ARG    HD2   2519     0.068700     1.0080   ; qtot  2.127
  2520         H1    158      ARG    HD3   2520     0.068700     1.0080   ; qtot  2.196
  2521         N2    158      ARG     NE   2521    -0.529500    14.0100   ; qtot  1.666
  2522          H    158      ARG     HE   2522     0.345600     1.0080   ; qtot  2.012
  2523         CA    158      ARG     CZ   2523     0.807600    12.0100   ; qtot  2.820
  2524         N2    158      ARG    NH1   2524    -0.862700    14.0100   ; qtot  1.957
  2525          H    158      ARG   HH11   2525     0.447800     1.0080   ; qtot  2.405
  2526          H    158      ARG   HH12   2526     0.447800     1.0080   ; qtot  2.852
  2527         N2    158      ARG    NH2   2527    -0.862700    14.0100   ; qtot  1.990
  2528          H    158      ARG   HH21   2528     0.447800     1.0080   ; qtot  2.438
  2529          H    158      ARG   HH22   2529     0.447800     1.0080   ; qtot  2.885
  2530          C    158      ARG      C   2530     0.734100    12.0100   ; qtot  3.619
  2531          O    158      ARG      O   2531    -0.589400    16.0000   ; qtot  3.030
  2532          N    159      VAL      N   2532    -0.415700    14.0100   ; qtot  2.614
  2533          H    159      VAL      H   2533     0.271900     1.0080   ; qtot  2.886
  2534        XC1    159      VAL     CA   2534    -0.087500    12.0100   ; qtot  2.799
  2535         H1    159      VAL     HA   2535     0.096900     1.0080   ; qtot  2.896
  2536         3C    159      VAL     CB   2536     0.298500    12.0100   ; qtot  3.194
  2537         HC    159      VAL     HB   2537    -0.029700     1.0080   ; qtot  3.164
  2538         CT    159      VAL    CG1   2538    -0.319200    12.0100   ; qtot  2.845
  2539         HC    159      VAL   HG11   2539     0.079100     1.0080   ; qtot  2.924
  2540         HC    159      VAL   HG12   2540     0.079100     1.0080   ; qtot  3.003
  2541         HC    159      VAL   HG13   2541     0.079100     1.0080   ; qtot  3.083
  2542         CT    159      VAL    CG2   2542    -0.319200    12.0100   ; qtot  2.763
  2543         HC    159      VAL   HG21   2543     0.079100     1.0080   ; qtot  2.842
  2544         HC    159      VAL   HG22   2544     0.079100     1.0080   ; qtot  2.922
  2545         HC    159      VAL   HG23   2545     0.079100     1.0080   ; qtot  3.001
  2546          C    159      VAL      C   2546     0.597300    12.0100   ; qtot  3.598
  2547          O    159      VAL      O   2547    -0.567900    16.0000   ; qtot  3.030
  2548          N    160      TYR      N   2548    -0.415700    14.0100   ; qtot  2.614
  2549          H    160      TYR      H   2549     0.271900     1.0080   ; qtot  2.886
  2550        XC0    160      TYR     CA   2550    -0.001400    12.0100   ; qtot  2.885
  2551         H1    160      TYR     HA   2551     0.087600     1.0080   ; qtot  2.972
  2552         CT    160      TYR     CB   2552    -0.015200    12.0100   ; qtot  2.957
  2553         HC    160      TYR    HB2   2553     0.029500     1.0080   ; qtot  2.987
  2554         HC    160      TYR    HB3   2554     0.029500     1.0080   ; qtot  3.016
  2555         CA    160      TYR     CG   2555    -0.001100    12.0100   ; qtot  3.015
  2556         CA    160      TYR    CD1   2556    -0.190600    12.0100   ; qtot  2.825
  2557         HA    160      TYR    HD1   2557     0.169900     1.0080   ; qtot  2.994
  2558         CA    160      TYR    CE1   2558    -0.234100    12.0100   ; qtot  2.760
  2559         HA    160      TYR    HE1   2559     0.165600     1.0080   ; qtot  2.926
  2560          C    160      TYR     CZ   2560     0.322600    12.0100   ; qtot  3.249
  2561         OH    160      TYR     OH   2561    -0.557900    16.0000   ; qtot  2.691
  2562         HO    160      TYR     HH   2562     0.399200     1.0080   ; qtot  3.090
  2563         CA    160      TYR    CE2   2563    -0.234100    12.0100   ; qtot  2.856
  2564         HA    160      TYR    HE2   2564     0.165600     1.0080   ; qtot  3.021
  2565         CA    160      TYR    CD2   2565    -0.190600    12.0100   ; qtot  2.831
  2566         HA    160      TYR    HD2   2566     0.169900     1.0080   ; qtot  3.001
  2567          C    160      TYR      C   2567     0.597300    12.0100   ; qtot  3.598
  2568          O    160      TYR      O   2568    -0.567900    16.0000   ; qtot  3.030
  2569          N    161      SER      N   2569    -0.415700    14.0100   ; qtot  2.614
  2570          H    161      SER      H   2570     0.271900     1.0080   ; qtot  2.886
  2571        XC3    161      SER     CA   2571    -0.024900    12.0100   ; qtot  2.861
  2572         H1    161      SER     HA   2572     0.084300     1.0080   ; qtot  2.946
  2573         2C    161      SER     CB   2573     0.211700    12.0100   ; qtot  3.157
  2574         H1    161      SER    HB2   2574     0.035200     1.0080   ; qtot  3.193
  2575         H1    161      SER    HB3   2575     0.035200     1.0080   ; qtot  3.228
  2576         OH    161      SER     OG   2576    -0.654600    16.0000   ; qtot  2.573
  2577         HO    161      SER     HG   2577     0.427500     1.0080   ; qtot  3.001
  2578          C    161      SER      C   2578     0.597300    12.0100   ; qtot  3.598
  2579          O    161      SER      O   2579    -0.567900    16.0000   ; qtot  3.030
  2580          N    162      SER      N   2580    -0.415700    14.0100   ; qtot  2.614
  2581          H    162      SER      H   2581     0.271900     1.0080   ; qtot  2.886
  2582        XC3    162      SER     CA   2582    -0.024900    12.0100   ; qtot  2.861
  2583         H1    162      SER     HA   2583     0.084300     1.0080   ; qtot  2.946
  2584         2C    162      SER     CB   2584     0.211700    12.0100   ; qtot  3.157
  2585         H1    162      SER    HB2   2585     0.035200     1.0080   ; qtot  3.193
  2586         H1    162      SER    HB3   2586     0.035200     1.0080   ; qtot  3.228
  2587         OH    162      SER     OG   2587    -0.654600    16.0000   ; qtot  2.573
  2588         HO    162      SER     HG   2588     0.427500     1.0080   ; qtot  3.001
  2589          C    162      SER      C   2589     0.597300    12.0100   ; qtot  3.598
  2590          O    162      SER      O   2590    -0.567900    16.0000   ; qtot  3.030
  2591          N    163      ALA      N   2591    -0.415700    14.0100   ; qtot  2.614
  2592          H    163      ALA      H   2592     0.271900     1.0080   ; qtot  2.886
  2593        XC7    163      ALA     CA   2593     0.033700    12.0100   ; qtot  2.920
  2594         H1    163      ALA     HA   2594     0.082300     1.0080   ; qtot  3.002
  2595         CT    163      ALA     CB   2595    -0.182500    12.0100   ; qtot  2.820
  2596         HC    163      ALA    HB1   2596     0.060300     1.0080   ; qtot  2.880
  2597         HC    163      ALA    HB2   2597     0.060300     1.0080   ; qtot  2.940
  2598         HC    163      ALA    HB3   2598     0.060300     1.0080   ; qtot  3.001
  2599          C    163      ALA      C   2599     0.597300    12.0100   ; qtot  3.598
  2600          O    163      ALA      O   2600    -0.567900    16.0000   ; qtot  3.030
  2601          N    164      ASN      N   2601    -0.415700    14.0100   ; qtot  2.614
  2602          H    164      ASN      H   2602     0.271900     1.0080   ; qtot  2.886
  2603        XC8    164      ASN     CA   2603     0.014300    12.0100   ; qtot  2.901
  2604         H1    164      ASN     HA   2604     0.104800     1.0080   ; qtot  3.005
  2605         2C    164      ASN     CB   2605    -0.204100    12.0100   ; qtot  2.801
  2606         HC    164      ASN    HB2   2606     0.079700     1.0080   ; qtot  2.881
  2607         HC    164      ASN    HB3   2607     0.079700     1.0080   ; qtot  2.961
  2608          C    164      ASN     CG   2608     0.713000    12.0100   ; qtot  3.674
  2609          O    164      ASN    OD1   2609    -0.593100    16.0000   ; qtot  3.081
  2610          N    164      ASN    ND2   2610    -0.919100    14.0100   ; qtot  2.161
  2611          H    164      ASN   HD21   2611     0.419600     1.0080   ; qtot  2.581
  2612          H    164      ASN   HD22   2612     0.419600     1.0080   ; qtot  3.001
  2613          C    164      ASN      C   2613     0.597300    12.0100   ; qtot  3.598
  2614          O    164      ASN      O   2614    -0.567900    16.0000   ; qtot  3.030
  2615          N    165      NLN      N   2615    -0.415700    14.0100   ; qtot  2.614
  2616          H    165      NLN      H   2616     0.271900     1.0080   ; qtot  2.886
  2617         CX    165      NLN     CA   2617     0.014300    12.0100   ; qtot  2.901
  2618         H1    165      NLN     HA   2618     0.104800     1.0080   ; qtot  3.005
  2619         2C    165      NLN     CB   2619    -0.204100    12.0100   ; qtot  2.801
  2620         HC    165      NLN    HB2   2620     0.079700     1.0080   ; qtot  2.881
  2621         HC    165      NLN    HB3   2621     0.079700     1.0080   ; qtot  2.961
  2622          C    165      NLN     CG   2622     0.713000    12.0100   ; qtot  3.674
  2623          O    165      NLN    OD1   2623    -0.593100    16.0000   ; qtot  3.081
  2624          N    165      NLN    ND2   2624    -0.693500    14.0100   ; qtot  2.387
  2625          H    165      NLN   HD21   2625     0.419600     1.0080   ; qtot  2.807
  2626          C    165      NLN      C   2626     0.597300    12.0100   ; qtot  3.404
  2627          O    165      NLN      O   2627    -0.567900    16.0000   ; qtot  2.836
  2628          N    166      CYX      N   2628    -0.415700    14.0100   ; qtot  2.420
  2629          H    166      CYX      H   2629     0.271900     1.0080   ; qtot  2.692
  2630        XC0    166      CYX     CA   2630     0.042900    12.0100   ; qtot  2.735
  2631         H1    166      CYX     HA   2631     0.076600     1.0080   ; qtot  2.812
  2632         2C    166      CYX     CB   2632    -0.079000    12.0100   ; qtot  2.733
  2633         H1    166      CYX    HB2   2633     0.091000     1.0080   ; qtot  2.824
  2634         H1    166      CYX    HB3   2634     0.091000     1.0080   ; qtot  2.915
  2635          S    166      CYX     SG   2635    -0.108100    32.0600   ; qtot  2.807
  2636          C    166      CYX      C   2636     0.597300    12.0100   ; qtot  3.404
  2637          O    166      CYX      O   2637    -0.567900    16.0000   ; qtot  2.836
  2638          N    167      THR      N   2638    -0.415700    14.0100   ; qtot  2.420
  2639          H    167      THR      H   2639     0.271900     1.0080   ; qtot  2.692
  2640        XC5    167      THR     CA   2640    -0.038900    12.0100   ; qtot  2.653
  2641         H1    167      THR     HA   2641     0.100700     1.0080   ; qtot  2.754
  2642         3C    167      THR     CB   2642     0.365400    12.0100   ; qtot  3.119
  2643         H1    167      THR     HB   2643     0.004300     1.0080   ; qtot  3.124
  2644         CT    167      THR    CG2   2644    -0.243800    12.0100   ; qtot  2.880
  2645         HC    167      THR   HG21   2645     0.064200     1.0080   ; qtot  2.944
  2646         HC    167      THR   HG22   2646     0.064200     1.0080   ; qtot  3.008
  2647         HC    167      THR   HG23   2647     0.064200     1.0080   ; qtot  3.073
  2648         OH    167      THR    OG1   2648    -0.676100    16.0000   ; qtot  2.396
  2649         HO    167      THR    HG1   2649     0.410200     1.0080   ; qtot  2.807
  2650          C    167      THR      C   2650     0.597300    12.0100   ; qtot  3.404
  2651          O    167      THR      O   2651    -0.567900    16.0000   ; qtot  2.836
  2652          N    168      PHE      N   2652    -0.415700    14.0100   ; qtot  2.420
  2653          H    168      PHE      H   2653     0.271900     1.0080   ; qtot  2.692
  2654        XC0    168      PHE     CA   2654    -0.002400    12.0100   ; qtot  2.690
  2655         H1    168      PHE     HA   2655     0.097800     1.0080   ; qtot  2.788
  2656         CT    168      PHE     CB   2656    -0.034300    12.0100   ; qtot  2.753
  2657         HC    168      PHE    HB2   2657     0.029500     1.0080   ; qtot  2.783
  2658         HC    168      PHE    HB3   2658     0.029500     1.0080   ; qtot  2.812
  2659         CA    168      PHE     CG   2659     0.011800    12.0100   ; qtot  2.824
  2660         CA    168      PHE    CD1   2660    -0.125600    12.0100   ; qtot  2.699
  2661         HA    168      PHE    HD1   2661     0.133000     1.0080   ; qtot  2.832
  2662         CA    168      PHE    CE1   2662    -0.170400    12.0100   ; qtot  2.661
  2663         HA    168      PHE    HE1   2663     0.143000     1.0080   ; qtot  2.804
  2664         CA    168      PHE     CZ   2664    -0.107200    12.0100   ; qtot  2.697
  2665         HA    168      PHE     HZ   2665     0.129700     1.0080   ; qtot  2.827
  2666         CA    168      PHE    CE2   2666    -0.170400    12.0100   ; qtot  2.656
  2667         HA    168      PHE    HE2   2667     0.143000     1.0080   ; qtot  2.799
  2668         CA    168      PHE    CD2   2668    -0.125600    12.0100   ; qtot  2.674
  2669         HA    168      PHE    HD2   2669     0.133000     1.0080   ; qtot  2.807
  2670          C    168      PHE      C   2670     0.597300    12.0100   ; qtot  3.404
  2671          O    168      PHE      O   2671    -0.567900    16.0000   ; qtot  2.836
  2672          N    169      GLU      N   2672    -0.516300    14.0100   ; qtot  2.320
  2673          H    169      GLU      H   2673     0.293600     1.0080   ; qtot  2.613
  2674       XC13    169      GLU     CA   2674     0.039700    12.0100   ; qtot  2.653
  2675         H1    169      GLU     HA   2675     0.110500     1.0080   ; qtot  2.764
  2676         2C    169      GLU     CB   2676     0.056000    12.0100   ; qtot  2.820
  2677         HC    169      GLU    HB2   2677    -0.017300     1.0080   ; qtot  2.802
  2678         HC    169      GLU    HB3   2678    -0.017300     1.0080   ; qtot  2.785
  2679         2C    169      GLU     CG   2679     0.013600    12.0100   ; qtot  2.799
  2680         HC    169      GLU    HG2   2680    -0.042500     1.0080   ; qtot  2.756
  2681         HC    169      GLU    HG3   2681    -0.042500     1.0080   ; qtot  2.714
  2682         CO    169      GLU     CD   2682     0.805400    12.0100   ; qtot  3.519
  2683         O2    169      GLU    OE1   2683    -0.818800    16.0000   ; qtot  2.700
  2684         O2    169      GLU    OE2   2684    -0.818800    16.0000   ; qtot  1.881
  2685          C    169      GLU      C   2685     0.536600    12.0100   ; qtot  2.418
  2686          O    169      GLU      O   2686    -0.581900    16.0000   ; qtot  1.836
  2687          N    170      TYR      N   2687    -0.415700    14.0100   ; qtot  1.420
  2688          H    170      TYR      H   2688     0.271900     1.0080   ; qtot  1.692
  2689        XC0    170      TYR     CA   2689    -0.001400    12.0100   ; qtot  1.691
  2690         H1    170      TYR     HA   2690     0.087600     1.0080   ; qtot  1.778
  2691         CT    170      TYR     CB   2691    -0.015200    12.0100   ; qtot  1.763
  2692         HC    170      TYR    HB2   2692     0.029500     1.0080   ; qtot  1.793
  2693         HC    170      TYR    HB3   2693     0.029500     1.0080   ; qtot  1.822
  2694         CA    170      TYR     CG   2694    -0.001100    12.0100   ; qtot  1.821
  2695         CA    170      TYR    CD1   2695    -0.190600    12.0100   ; qtot  1.631
  2696         HA    170      TYR    HD1   2696     0.169900     1.0080   ; qtot  1.800
  2697         CA    170      TYR    CE1   2697    -0.234100    12.0100   ; qtot  1.566
  2698         HA    170      TYR    HE1   2698     0.165600     1.0080   ; qtot  1.732
  2699          C    170      TYR     CZ   2699     0.322600    12.0100   ; qtot  2.055
  2700         OH    170      TYR     OH   2700    -0.557900    16.0000   ; qtot  1.497
  2701         HO    170      TYR     HH   2701     0.399200     1.0080   ; qtot  1.896
  2702         CA    170      TYR    CE2   2702    -0.234100    12.0100   ; qtot  1.662
  2703         HA    170      TYR    HE2   2703     0.165600     1.0080   ; qtot  1.827
  2704         CA    170      TYR    CD2   2704    -0.190600    12.0100   ; qtot  1.637
  2705         HA    170      TYR    HD2   2705     0.169900     1.0080   ; qtot  1.807
  2706          C    170      TYR      C   2706     0.597300    12.0100   ; qtot  2.404
  2707          O    170      TYR      O   2707    -0.567900    16.0000   ; qtot  1.836
  2708          N    171      VAL      N   2708    -0.415700    14.0100   ; qtot  1.420
  2709          H    171      VAL      H   2709     0.271900     1.0080   ; qtot  1.692
  2710        XC1    171      VAL     CA   2710    -0.087500    12.0100   ; qtot  1.605
  2711         H1    171      VAL     HA   2711     0.096900     1.0080   ; qtot  1.702
  2712         3C    171      VAL     CB   2712     0.298500    12.0100   ; qtot  2.000
  2713         HC    171      VAL     HB   2713    -0.029700     1.0080   ; qtot  1.970
  2714         CT    171      VAL    CG1   2714    -0.319200    12.0100   ; qtot  1.651
  2715         HC    171      VAL   HG11   2715     0.079100     1.0080   ; qtot  1.730
  2716         HC    171      VAL   HG12   2716     0.079100     1.0080   ; qtot  1.809
  2717         HC    171      VAL   HG13   2717     0.079100     1.0080   ; qtot  1.889
  2718         CT    171      VAL    CG2   2718    -0.319200    12.0100   ; qtot  1.569
  2719         HC    171      VAL   HG21   2719     0.079100     1.0080   ; qtot  1.648
  2720         HC    171      VAL   HG22   2720     0.079100     1.0080   ; qtot  1.728
  2721         HC    171      VAL   HG23   2721     0.079100     1.0080   ; qtot  1.807
  2722          C    171      VAL      C   2722     0.597300    12.0100   ; qtot  2.404
  2723          O    171      VAL      O   2723    -0.567900    16.0000   ; qtot  1.836
  2724          N    172      SER      N   2724    -0.415700    14.0100   ; qtot  1.420
  2725          H    172      SER      H   2725     0.271900     1.0080   ; qtot  1.692
  2726        XC3    172      SER     CA   2726    -0.024900    12.0100   ; qtot  1.667
  2727         H1    172      SER     HA   2727     0.084300     1.0080   ; qtot  1.752
  2728         2C    172      SER     CB   2728     0.211700    12.0100   ; qtot  1.963
  2729         H1    172      SER    HB2   2729     0.035200     1.0080   ; qtot  1.999
  2730         H1    172      SER    HB3   2730     0.035200     1.0080   ; qtot  2.034
  2731         OH    172      SER     OG   2731    -0.654600    16.0000   ; qtot  1.379
  2732         HO    172      SER     HG   2732     0.427500     1.0080   ; qtot  1.807
  2733          C    172      SER      C   2733     0.597300    12.0100   ; qtot  2.404
  2734          O    172      SER      O   2734    -0.567900    16.0000   ; qtot  1.836
  2735          N    173      GLN      N   2735    -0.415700    14.0100   ; qtot  1.420
  2736          H    173      GLN      H   2736     0.271900     1.0080   ; qtot  1.692
  2737        XC4    173      GLN     CA   2737    -0.003100    12.0100   ; qtot  1.689
  2738         H1    173      GLN     HA   2738     0.085000     1.0080   ; qtot  1.774
  2739         2C    173      GLN     CB   2739    -0.003600    12.0100   ; qtot  1.771
  2740         HC    173      GLN    HB2   2740     0.017100     1.0080   ; qtot  1.788
  2741         HC    173      GLN    HB3   2741     0.017100     1.0080   ; qtot  1.805
  2742         2C    173      GLN     CG   2742    -0.064500    12.0100   ; qtot  1.740
  2743         HC    173      GLN    HG2   2743     0.035200     1.0080   ; qtot  1.775
  2744         HC    173      GLN    HG3   2744     0.035200     1.0080   ; qtot  1.811
  2745          C    173      GLN     CD   2745     0.695100    12.0100   ; qtot  2.506
  2746          O    173      GLN    OE1   2746    -0.608600    16.0000   ; qtot  1.897
  2747          N    173      GLN    NE2   2747    -0.940700    14.0100   ; qtot  0.956
  2748          H    173      GLN   HE21   2748     0.425100     1.0080   ; qtot  1.382
  2749          H    173      GLN   HE22   2749     0.425100     1.0080   ; qtot  1.807
  2750          C    173      GLN      C   2750     0.597300    12.0100   ; qtot  2.404
  2751          O    173      GLN      O   2751    -0.567900    16.0000   ; qtot  1.836
  2752          N    174      PRO      N   2752    -0.254800    14.0100   ; qtot  1.581
  2753         CT    174      PRO     CD   2753     0.019200    12.0100   ; qtot  1.600
  2754         H1    174      PRO    HD2   2754     0.039100     1.0080   ; qtot  1.640
  2755         H1    174      PRO    HD3   2755     0.039100     1.0080   ; qtot  1.679
  2756         CT    174      PRO     CG   2756     0.018900    12.0100   ; qtot  1.698
  2757         HC    174      PRO    HG2   2757     0.021300     1.0080   ; qtot  1.719
  2758         HC    174      PRO    HG3   2758     0.021300     1.0080   ; qtot  1.740
  2759         CT    174      PRO     CB   2759    -0.007000    12.0100   ; qtot  1.733
  2760         HC    174      PRO    HB2   2760     0.025300     1.0080   ; qtot  1.758
  2761         HC    174      PRO    HB3   2761     0.025300     1.0080   ; qtot  1.784
  2762        XC2    174      PRO     CA   2762    -0.026600    12.0100   ; qtot  1.757
  2763         H1    174      PRO     HA   2763     0.064100     1.0080   ; qtot  1.821
  2764          C    174      PRO      C   2764     0.589600    12.0100   ; qtot  2.411
  2765          O    174      PRO      O   2765    -0.574800    16.0000   ; qtot  1.836
  2766          N    175      PHE      N   2766    -0.415700    14.0100   ; qtot  1.420
  2767          H    175      PHE      H   2767     0.271900     1.0080   ; qtot  1.692
  2768        XC0    175      PHE     CA   2768    -0.002400    12.0100   ; qtot  1.690
  2769         H1    175      PHE     HA   2769     0.097800     1.0080   ; qtot  1.788
  2770         CT    175      PHE     CB   2770    -0.034300    12.0100   ; qtot  1.753
  2771         HC    175      PHE    HB2   2771     0.029500     1.0080   ; qtot  1.783
  2772         HC    175      PHE    HB3   2772     0.029500     1.0080   ; qtot  1.812
  2773         CA    175      PHE     CG   2773     0.011800    12.0100   ; qtot  1.824
  2774         CA    175      PHE    CD1   2774    -0.125600    12.0100   ; qtot  1.699
  2775         HA    175      PHE    HD1   2775     0.133000     1.0080   ; qtot  1.832
  2776         CA    175      PHE    CE1   2776    -0.170400    12.0100   ; qtot  1.661
  2777         HA    175      PHE    HE1   2777     0.143000     1.0080   ; qtot  1.804
  2778         CA    175      PHE     CZ   2778    -0.107200    12.0100   ; qtot  1.697
  2779         HA    175      PHE     HZ   2779     0.129700     1.0080   ; qtot  1.827
  2780         CA    175      PHE    CE2   2780    -0.170400    12.0100   ; qtot  1.656
  2781         HA    175      PHE    HE2   2781     0.143000     1.0080   ; qtot  1.799
  2782         CA    175      PHE    CD2   2782    -0.125600    12.0100   ; qtot  1.674
  2783         HA    175      PHE    HD2   2783     0.133000     1.0080   ; qtot  1.807
  2784          C    175      PHE      C   2784     0.597300    12.0100   ; qtot  2.404
  2785          O    175      PHE      O   2785    -0.567900    16.0000   ; qtot  1.836
  2786          N    176      LEU      N   2786    -0.415700    14.0100   ; qtot  1.420
  2787          H    176      LEU      H   2787     0.271900     1.0080   ; qtot  1.692
  2788        XC0    176      LEU     CA   2788    -0.051800    12.0100   ; qtot  1.640
  2789         H1    176      LEU     HA   2789     0.092200     1.0080   ; qtot  1.733
  2790         2C    176      LEU     CB   2790    -0.110200    12.0100   ; qtot  1.622
  2791         HC    176      LEU    HB2   2791     0.045700     1.0080   ; qtot  1.668
  2792         HC    176      LEU    HB3   2792     0.045700     1.0080   ; qtot  1.714
  2793         3C    176      LEU     CG   2793     0.353100    12.0100   ; qtot  2.067
  2794         HC    176      LEU     HG   2794    -0.036100     1.0080   ; qtot  2.031
  2795         CT    176      LEU    CD1   2795    -0.412100    12.0100   ; qtot  1.619
  2796         HC    176      LEU   HD11   2796     0.100000     1.0080   ; qtot  1.719
  2797         HC    176      LEU   HD12   2797     0.100000     1.0080   ; qtot  1.819
  2798         HC    176      LEU   HD13   2798     0.100000     1.0080   ; qtot  1.919
  2799         CT    176      LEU    CD2   2799    -0.412100    12.0100   ; qtot  1.507
  2800         HC    176      LEU   HD21   2800     0.100000     1.0080   ; qtot  1.607
  2801         HC    176      LEU   HD22   2801     0.100000     1.0080   ; qtot  1.707
  2802         HC    176      LEU   HD23   2802     0.100000     1.0080   ; qtot  1.807
  2803          C    176      LEU      C   2803     0.597300    12.0100   ; qtot  2.404
  2804          O    176      LEU      O   2804    -0.567900    16.0000   ; qtot  1.836
  2805          N    177      MET      N   2805    -0.415700    14.0100   ; qtot  1.420
  2806          H    177      MET      H   2806     0.271900     1.0080   ; qtot  1.692
  2807        XC0    177      MET     CA   2807    -0.023700    12.0100   ; qtot  1.669
  2808         H1    177      MET     HA   2808     0.088000     1.0080   ; qtot  1.757
  2809         2C    177      MET     CB   2809     0.034200    12.0100   ; qtot  1.791
  2810         HC    177      MET    HB2   2810     0.024100     1.0080   ; qtot  1.815
  2811         HC    177      MET    HB3   2811     0.024100     1.0080   ; qtot  1.839
  2812         2C    177      MET     CG   2812     0.001800    12.0100   ; qtot  1.841
  2813         H1    177      MET    HG2   2813     0.044000     1.0080   ; qtot  1.885
  2814         H1    177      MET    HG3   2814     0.044000     1.0080   ; qtot  1.929
  2815          S    177      MET     SD   2815    -0.273700    32.0600   ; qtot  1.655
  2816         CT    177      MET     CE   2816    -0.053600    12.0100   ; qtot  1.601
  2817         H1    177      MET    HE1   2817     0.068400     1.0080   ; qtot  1.670
  2818         H1    177      MET    HE2   2818     0.068400     1.0080   ; qtot  1.738
  2819         H1    177      MET    HE3   2819     0.068400     1.0080   ; qtot  1.807
  2820          C    177      MET      C   2820     0.597300    12.0100   ; qtot  2.404
  2821          O    177      MET      O   2821    -0.567900    16.0000   ; qtot  1.836
  2822          N    178      ASP      N   2822    -0.516300    14.0100   ; qtot  1.320
  2823          H    178      ASP      H   2823     0.293600     1.0080   ; qtot  1.613
  2824       XC12    178      ASP     CA   2824     0.038100    12.0100   ; qtot  1.651
  2825         H1    178      ASP     HA   2825     0.088000     1.0080   ; qtot  1.739
  2826         2C    178      ASP     CB   2826    -0.030300    12.0100   ; qtot  1.709
  2827         HC    178      ASP    HB2   2827    -0.012200     1.0080   ; qtot  1.697
  2828         HC    178      ASP    HB3   2828    -0.012200     1.0080   ; qtot  1.685
  2829         CO    178      ASP     CG   2829     0.799400    12.0100   ; qtot  2.484
  2830         O2    178      ASP    OD1   2830    -0.801400    16.0000   ; qtot  1.683
  2831         O2    178      ASP    OD2   2831    -0.801400    16.0000   ; qtot  0.881
  2832          C    178      ASP      C   2832     0.536600    12.0100   ; qtot  1.418
  2833          O    178      ASP      O   2833    -0.581900    16.0000   ; qtot  0.836
  2834          N    179      LEU      N   2834    -0.415700    14.0100   ; qtot  0.420
  2835          H    179      LEU      H   2835     0.271900     1.0080   ; qtot  0.692
  2836        XC0    179      LEU     CA   2836    -0.051800    12.0100   ; qtot  0.640
  2837         H1    179      LEU     HA   2837     0.092200     1.0080   ; qtot  0.733
  2838         2C    179      LEU     CB   2838    -0.110200    12.0100   ; qtot  0.622
  2839         HC    179      LEU    HB2   2839     0.045700     1.0080   ; qtot  0.668
  2840         HC    179      LEU    HB3   2840     0.045700     1.0080   ; qtot  0.714
  2841         3C    179      LEU     CG   2841     0.353100    12.0100   ; qtot  1.067
  2842         HC    179      LEU     HG   2842    -0.036100     1.0080   ; qtot  1.031
  2843         CT    179      LEU    CD1   2843    -0.412100    12.0100   ; qtot  0.619
  2844         HC    179      LEU   HD11   2844     0.100000     1.0080   ; qtot  0.719
  2845         HC    179      LEU   HD12   2845     0.100000     1.0080   ; qtot  0.819
  2846         HC    179      LEU   HD13   2846     0.100000     1.0080   ; qtot  0.919
  2847         CT    179      LEU    CD2   2847    -0.412100    12.0100   ; qtot  0.507
  2848         HC    179      LEU   HD21   2848     0.100000     1.0080   ; qtot  0.607
  2849         HC    179      LEU   HD22   2849     0.100000     1.0080   ; qtot  0.707
  2850         HC    179      LEU   HD23   2850     0.100000     1.0080   ; qtot  0.807
  2851          C    179      LEU      C   2851     0.597300    12.0100   ; qtot  1.404
  2852          O    179      LEU      O   2852    -0.567900    16.0000   ; qtot  0.836
  2853          N    180      GLU      N   2853    -0.516300    14.0100   ; qtot  0.320
  2854          H    180      GLU      H   2854     0.293600     1.0080   ; qtot  0.613
  2855       XC13    180      GLU     CA   2855     0.039700    12.0100   ; qtot  0.653
  2856         H1    180      GLU     HA   2856     0.110500     1.0080   ; qtot  0.764
  2857         2C    180      GLU     CB   2857     0.056000    12.0100   ; qtot  0.820
  2858         HC    180      GLU    HB2   2858    -0.017300     1.0080   ; qtot  0.802
  2859         HC    180      GLU    HB3   2859    -0.017300     1.0080   ; qtot  0.785
  2860         2C    180      GLU     CG   2860     0.013600    12.0100   ; qtot  0.799
  2861         HC    180      GLU    HG2   2861    -0.042500     1.0080   ; qtot  0.756
  2862         HC    180      GLU    HG3   2862    -0.042500     1.0080   ; qtot  0.714
  2863         CO    180      GLU     CD   2863     0.805400    12.0100   ; qtot  1.519
  2864         O2    180      GLU    OE1   2864    -0.818800    16.0000   ; qtot  0.700
  2865         O2    180      GLU    OE2   2865    -0.818800    16.0000   ; qtot -0.119
  2866          C    180      GLU      C   2866     0.536600    12.0100   ; qtot  0.418
  2867          O    180      GLU      O   2867    -0.581900    16.0000   ; qtot -0.164
  2868          N    181      GLY      N   2868    -0.415700    14.0100   ; qtot -0.580
  2869          H    181      GLY      H   2869     0.271900     1.0080   ; qtot -0.308
  2870        XC9    181      GLY     CA   2870    -0.025200    12.0100   ; qtot -0.333
  2871         H1    181      GLY    HA2   2871     0.069800     1.0080   ; qtot -0.263
  2872         H1    181      GLY    HA3   2872     0.069800     1.0080   ; qtot -0.193
  2873          C    181      GLY      C   2873     0.597300    12.0100   ; qtot  0.404
  2874          O    181      GLY      O   2874    -0.567900    16.0000   ; qtot -0.164
  2875          N    182      LYS      N   2875    -0.347900    14.0100   ; qtot -0.512
  2876          H    182      LYS      H   2876     0.274700     1.0080   ; qtot -0.237
  2877       XC11    182      LYS     CA   2877    -0.240000    12.0100   ; qtot -0.477
  2878         H1    182      LYS     HA   2878     0.142600     1.0080   ; qtot -0.335
  2879         C8    182      LYS     CB   2879    -0.009400    12.0100   ; qtot -0.344
  2880         HC    182      LYS    HB2   2880     0.036200     1.0080   ; qtot -0.308
  2881         HC    182      LYS    HB3   2881     0.036200     1.0080   ; qtot -0.272
  2882         C8    182      LYS     CG   2882     0.018700    12.0100   ; qtot -0.253
  2883         HC    182      LYS    HG2   2883     0.010300     1.0080   ; qtot -0.243
  2884         HC    182      LYS    HG3   2884     0.010300     1.0080   ; qtot -0.232
  2885         C8    182      LYS     CD   2885    -0.047900    12.0100   ; qtot -0.280
  2886         HC    182      LYS    HD2   2886     0.062100     1.0080   ; qtot -0.218
  2887         HC    182      LYS    HD3   2887     0.062100     1.0080   ; qtot -0.156
  2888         C8    182      LYS     CE   2888    -0.014300    12.0100   ; qtot -0.170
  2889         HP    182      LYS    HE2   2889     0.113500     1.0080   ; qtot -0.057
  2890         HP    182      LYS    HE3   2890     0.113500     1.0080   ; qtot  0.057
  2891         N3    182      LYS     NZ   2891    -0.385400    14.0100   ; qtot -0.329
  2892          H    182      LYS    HZ1   2892     0.340000     1.0080   ; qtot  0.011
  2893          H    182      LYS    HZ2   2893     0.340000     1.0080   ; qtot  0.351
  2894          H    182      LYS    HZ3   2894     0.340000     1.0080   ; qtot  0.691
  2895          C    182      LYS      C   2895     0.734100    12.0100   ; qtot  1.425
  2896          O    182      LYS      O   2896    -0.589400    16.0000   ; qtot  0.836
  2897          N    183      GLN      N   2897    -0.415700    14.0100   ; qtot  0.420
  2898          H    183      GLN      H   2898     0.271900     1.0080   ; qtot  0.692
  2899        XC4    183      GLN     CA   2899    -0.003100    12.0100   ; qtot  0.689
  2900         H1    183      GLN     HA   2900     0.085000     1.0080   ; qtot  0.774
  2901         2C    183      GLN     CB   2901    -0.003600    12.0100   ; qtot  0.771
  2902         HC    183      GLN    HB2   2902     0.017100     1.0080   ; qtot  0.788
  2903         HC    183      GLN    HB3   2903     0.017100     1.0080   ; qtot  0.805
  2904         2C    183      GLN     CG   2904    -0.064500    12.0100   ; qtot  0.740
  2905         HC    183      GLN    HG2   2905     0.035200     1.0080   ; qtot  0.775
  2906         HC    183      GLN    HG3   2906     0.035200     1.0080   ; qtot  0.811
  2907          C    183      GLN     CD   2907     0.695100    12.0100   ; qtot  1.506
  2908          O    183      GLN    OE1   2908    -0.608600    16.0000   ; qtot  0.897
  2909          N    183      GLN    NE2   2909    -0.940700    14.0100   ; qtot -0.044
  2910          H    183      GLN   HE21   2910     0.425100     1.0080   ; qtot  0.382
  2911          H    183      GLN   HE22   2911     0.425100     1.0080   ; qtot  0.807
  2912          C    183      GLN      C   2912     0.597300    12.0100   ; qtot  1.404
  2913          O    183      GLN      O   2913    -0.567900    16.0000   ; qtot  0.836
  2914          N    184      GLY      N   2914    -0.415700    14.0100   ; qtot  0.420
  2915          H    184      GLY      H   2915     0.271900     1.0080   ; qtot  0.692
  2916        XC9    184      GLY     CA   2916    -0.025200    12.0100   ; qtot  0.667
  2917         H1    184      GLY    HA2   2917     0.069800     1.0080   ; qtot  0.737
  2918         H1    184      GLY    HA3   2918     0.069800     1.0080   ; qtot  0.807
  2919          C    184      GLY      C   2919     0.597300    12.0100   ; qtot  1.404
  2920          O    184      GLY      O   2920    -0.567900    16.0000   ; qtot  0.836
  2921          N    185      ASN      N   2921    -0.415700    14.0100   ; qtot  0.420
  2922          H    185      ASN      H   2922     0.271900     1.0080   ; qtot  0.692
  2923        XC8    185      ASN     CA   2923     0.014300    12.0100   ; qtot  0.707
  2924         H1    185      ASN     HA   2924     0.104800     1.0080   ; qtot  0.811
  2925         2C    185      ASN     CB   2925    -0.204100    12.0100   ; qtot  0.607
  2926         HC    185      ASN    HB2   2926     0.079700     1.0080   ; qtot  0.687
  2927         HC    185      ASN    HB3   2927     0.079700     1.0080   ; qtot  0.767
  2928          C    185      ASN     CG   2928     0.713000    12.0100   ; qtot  1.480
  2929          O    185      ASN    OD1   2929    -0.593100    16.0000   ; qtot  0.887
  2930          N    185      ASN    ND2   2930    -0.919100    14.0100   ; qtot -0.033
  2931          H    185      ASN   HD21   2931     0.419600     1.0080   ; qtot  0.387
  2932          H    185      ASN   HD22   2932     0.419600     1.0080   ; qtot  0.807
  2933          C    185      ASN      C   2933     0.597300    12.0100   ; qtot  1.404
  2934          O    185      ASN      O   2934    -0.567900    16.0000   ; qtot  0.836
  2935          N    186      PHE      N   2935    -0.415700    14.0100   ; qtot  0.420
  2936          H    186      PHE      H   2936     0.271900     1.0080   ; qtot  0.692
  2937        XC0    186      PHE     CA   2937    -0.002400    12.0100   ; qtot  0.690
  2938         H1    186      PHE     HA   2938     0.097800     1.0080   ; qtot  0.788
  2939         CT    186      PHE     CB   2939    -0.034300    12.0100   ; qtot  0.753
  2940         HC    186      PHE    HB2   2940     0.029500     1.0080   ; qtot  0.783
  2941         HC    186      PHE    HB3   2941     0.029500     1.0080   ; qtot  0.812
  2942         CA    186      PHE     CG   2942     0.011800    12.0100   ; qtot  0.824
  2943         CA    186      PHE    CD1   2943    -0.125600    12.0100   ; qtot  0.699
  2944         HA    186      PHE    HD1   2944     0.133000     1.0080   ; qtot  0.832
  2945         CA    186      PHE    CE1   2945    -0.170400    12.0100   ; qtot  0.661
  2946         HA    186      PHE    HE1   2946     0.143000     1.0080   ; qtot  0.804
  2947         CA    186      PHE     CZ   2947    -0.107200    12.0100   ; qtot  0.697
  2948         HA    186      PHE     HZ   2948     0.129700     1.0080   ; qtot  0.827
  2949         CA    186      PHE    CE2   2949    -0.170400    12.0100   ; qtot  0.656
  2950         HA    186      PHE    HE2   2950     0.143000     1.0080   ; qtot  0.799
  2951         CA    186      PHE    CD2   2951    -0.125600    12.0100   ; qtot  0.674
  2952         HA    186      PHE    HD2   2952     0.133000     1.0080   ; qtot  0.807
  2953          C    186      PHE      C   2953     0.597300    12.0100   ; qtot  1.404
  2954          O    186      PHE      O   2954    -0.567900    16.0000   ; qtot  0.836
  2955          N    187      LYS      N   2955    -0.347900    14.0100   ; qtot  0.488
  2956          H    187      LYS      H   2956     0.274700     1.0080   ; qtot  0.763
  2957       XC11    187      LYS     CA   2957    -0.240000    12.0100   ; qtot  0.523
  2958         H1    187      LYS     HA   2958     0.142600     1.0080   ; qtot  0.665
  2959         C8    187      LYS     CB   2959    -0.009400    12.0100   ; qtot  0.656
  2960         HC    187      LYS    HB2   2960     0.036200     1.0080   ; qtot  0.692
  2961         HC    187      LYS    HB3   2961     0.036200     1.0080   ; qtot  0.728
  2962         C8    187      LYS     CG   2962     0.018700    12.0100   ; qtot  0.747
  2963         HC    187      LYS    HG2   2963     0.010300     1.0080   ; qtot  0.757
  2964         HC    187      LYS    HG3   2964     0.010300     1.0080   ; qtot  0.768
  2965         C8    187      LYS     CD   2965    -0.047900    12.0100   ; qtot  0.720
  2966         HC    187      LYS    HD2   2966     0.062100     1.0080   ; qtot  0.782
  2967         HC    187      LYS    HD3   2967     0.062100     1.0080   ; qtot  0.844
  2968         C8    187      LYS     CE   2968    -0.014300    12.0100   ; qtot  0.830
  2969         HP    187      LYS    HE2   2969     0.113500     1.0080   ; qtot  0.943
  2970         HP    187      LYS    HE3   2970     0.113500     1.0080   ; qtot  1.057
  2971         N3    187      LYS     NZ   2971    -0.385400    14.0100   ; qtot  0.671
  2972          H    187      LYS    HZ1   2972     0.340000     1.0080   ; qtot  1.011
  2973          H    187      LYS    HZ2   2973     0.340000     1.0080   ; qtot  1.351
  2974          H    187      LYS    HZ3   2974     0.340000     1.0080   ; qtot  1.691
  2975          C    187      LYS      C   2975     0.734100    12.0100   ; qtot  2.425
  2976          O    187      LYS      O   2976    -0.589400    16.0000   ; qtot  1.836
  2977          N    188      ASN      N   2977    -0.415700    14.0100   ; qtot  1.420
  2978          H    188      ASN      H   2978     0.271900     1.0080   ; qtot  1.692
  2979        XC8    188      ASN     CA   2979     0.014300    12.0100   ; qtot  1.707
  2980         H1    188      ASN     HA   2980     0.104800     1.0080   ; qtot  1.811
  2981         2C    188      ASN     CB   2981    -0.204100    12.0100   ; qtot  1.607
  2982         HC    188      ASN    HB2   2982     0.079700     1.0080   ; qtot  1.687
  2983         HC    188      ASN    HB3   2983     0.079700     1.0080   ; qtot  1.767
  2984          C    188      ASN     CG   2984     0.713000    12.0100   ; qtot  2.480
  2985          O    188      ASN    OD1   2985    -0.593100    16.0000   ; qtot  1.887
  2986          N    188      ASN    ND2   2986    -0.919100    14.0100   ; qtot  0.967
  2987          H    188      ASN   HD21   2987     0.419600     1.0080   ; qtot  1.387
  2988          H    188      ASN   HD22   2988     0.419600     1.0080   ; qtot  1.807
  2989          C    188      ASN      C   2989     0.597300    12.0100   ; qtot  2.404
  2990          O    188      ASN      O   2990    -0.567900    16.0000   ; qtot  1.836
  2991          N    189      LEU      N   2991    -0.415700    14.0100   ; qtot  1.420
  2992          H    189      LEU      H   2992     0.271900     1.0080   ; qtot  1.692
  2993        XC0    189      LEU     CA   2993    -0.051800    12.0100   ; qtot  1.640
  2994         H1    189      LEU     HA   2994     0.092200     1.0080   ; qtot  1.733
  2995         2C    189      LEU     CB   2995    -0.110200    12.0100   ; qtot  1.622
  2996         HC    189      LEU    HB2   2996     0.045700     1.0080   ; qtot  1.668
  2997         HC    189      LEU    HB3   2997     0.045700     1.0080   ; qtot  1.714
  2998         3C    189      LEU     CG   2998     0.353100    12.0100   ; qtot  2.067
  2999         HC    189      LEU     HG   2999    -0.036100     1.0080   ; qtot  2.031
  3000         CT    189      LEU    CD1   3000    -0.412100    12.0100   ; qtot  1.619
  3001         HC    189      LEU   HD11   3001     0.100000     1.0080   ; qtot  1.719
  3002         HC    189      LEU   HD12   3002     0.100000     1.0080   ; qtot  1.819
  3003         HC    189      LEU   HD13   3003     0.100000     1.0080   ; qtot  1.919
  3004         CT    189      LEU    CD2   3004    -0.412100    12.0100   ; qtot  1.507
  3005         HC    189      LEU   HD21   3005     0.100000     1.0080   ; qtot  1.607
  3006         HC    189      LEU   HD22   3006     0.100000     1.0080   ; qtot  1.707
  3007         HC    189      LEU   HD23   3007     0.100000     1.0080   ; qtot  1.807
  3008          C    189      LEU      C   3008     0.597300    12.0100   ; qtot  2.404
  3009          O    189      LEU      O   3009    -0.567900    16.0000   ; qtot  1.836
  3010          N    190      ARG      N   3010    -0.347900    14.0100   ; qtot  1.488
  3011          H    190      ARG      H   3011     0.274700     1.0080   ; qtot  1.763
  3012        XC6    190      ARG     CA   3012    -0.263700    12.0100   ; qtot  1.499
  3013         H1    190      ARG     HA   3013     0.156000     1.0080   ; qtot  1.655
  3014         C8    190      ARG     CB   3014    -0.000700    12.0100   ; qtot  1.654
  3015         HC    190      ARG    HB2   3015     0.032700     1.0080   ; qtot  1.687
  3016         HC    190      ARG    HB3   3016     0.032700     1.0080   ; qtot  1.720
  3017         C8    190      ARG     CG   3017     0.039000    12.0100   ; qtot  1.759
  3018         HC    190      ARG    HG2   3018     0.028500     1.0080   ; qtot  1.787
  3019         HC    190      ARG    HG3   3019     0.028500     1.0080   ; qtot  1.816
  3020         C8    190      ARG     CD   3020     0.048600    12.0100   ; qtot  1.864
  3021         H1    190      ARG    HD2   3021     0.068700     1.0080   ; qtot  1.933
  3022         H1    190      ARG    HD3   3022     0.068700     1.0080   ; qtot  2.002
  3023         N2    190      ARG     NE   3023    -0.529500    14.0100   ; qtot  1.472
  3024          H    190      ARG     HE   3024     0.345600     1.0080   ; qtot  1.818
  3025         CA    190      ARG     CZ   3025     0.807600    12.0100   ; qtot  2.626
  3026         N2    190      ARG    NH1   3026    -0.862700    14.0100   ; qtot  1.763
  3027          H    190      ARG   HH11   3027     0.447800     1.0080   ; qtot  2.211
  3028          H    190      ARG   HH12   3028     0.447800     1.0080   ; qtot  2.658
  3029         N2    190      ARG    NH2   3029    -0.862700    14.0100   ; qtot  1.796
  3030          H    190      ARG   HH21   3030     0.447800     1.0080   ; qtot  2.244
  3031          H    190      ARG   HH22   3031     0.447800     1.0080   ; qtot  2.691
  3032          C    190      ARG      C   3032     0.734100    12.0100   ; qtot  3.425
  3033          O    190      ARG      O   3033    -0.589400    16.0000   ; qtot  2.836
  3034          N    191      GLU      N   3034    -0.516300    14.0100   ; qtot  2.320
  3035          H    191      GLU      H   3035     0.293600     1.0080   ; qtot  2.613
  3036       XC13    191      GLU     CA   3036     0.039700    12.0100   ; qtot  2.653
  3037         H1    191      GLU     HA   3037     0.110500     1.0080   ; qtot  2.764
  3038         2C    191      GLU     CB   3038     0.056000    12.0100   ; qtot  2.820
  3039         HC    191      GLU    HB2   3039    -0.017300     1.0080   ; qtot  2.802
  3040         HC    191      GLU    HB3   3040    -0.017300     1.0080   ; qtot  2.785
  3041         2C    191      GLU     CG   3041     0.013600    12.0100   ; qtot  2.799
  3042         HC    191      GLU    HG2   3042    -0.042500     1.0080   ; qtot  2.756
  3043         HC    191      GLU    HG3   3043    -0.042500     1.0080   ; qtot  2.714
  3044         CO    191      GLU     CD   3044     0.805400    12.0100   ; qtot  3.519
  3045         O2    191      GLU    OE1   3045    -0.818800    16.0000   ; qtot  2.700
  3046         O2    191      GLU    OE2   3046    -0.818800    16.0000   ; qtot  1.881
  3047          C    191      GLU      C   3047     0.536600    12.0100   ; qtot  2.418
  3048          O    191      GLU      O   3048    -0.581900    16.0000   ; qtot  1.836
  3049          N    192      PHE      N   3049    -0.415700    14.0100   ; qtot  1.420
  3050          H    192      PHE      H   3050     0.271900     1.0080   ; qtot  1.692
  3051        XC0    192      PHE     CA   3051    -0.002400    12.0100   ; qtot  1.690
  3052         H1    192      PHE     HA   3052     0.097800     1.0080   ; qtot  1.788
  3053         CT    192      PHE     CB   3053    -0.034300    12.0100   ; qtot  1.753
  3054         HC    192      PHE    HB2   3054     0.029500     1.0080   ; qtot  1.783
  3055         HC    192      PHE    HB3   3055     0.029500     1.0080   ; qtot  1.812
  3056         CA    192      PHE     CG   3056     0.011800    12.0100   ; qtot  1.824
  3057         CA    192      PHE    CD1   3057    -0.125600    12.0100   ; qtot  1.699
  3058         HA    192      PHE    HD1   3058     0.133000     1.0080   ; qtot  1.832
  3059         CA    192      PHE    CE1   3059    -0.170400    12.0100   ; qtot  1.661
  3060         HA    192      PHE    HE1   3060     0.143000     1.0080   ; qtot  1.804
  3061         CA    192      PHE     CZ   3061    -0.107200    12.0100   ; qtot  1.697
  3062         HA    192      PHE     HZ   3062     0.129700     1.0080   ; qtot  1.827
  3063         CA    192      PHE    CE2   3063    -0.170400    12.0100   ; qtot  1.656
  3064         HA    192      PHE    HE2   3064     0.143000     1.0080   ; qtot  1.799
  3065         CA    192      PHE    CD2   3065    -0.125600    12.0100   ; qtot  1.674
  3066         HA    192      PHE    HD2   3066     0.133000     1.0080   ; qtot  1.807
  3067          C    192      PHE      C   3067     0.597300    12.0100   ; qtot  2.404
  3068          O    192      PHE      O   3068    -0.567900    16.0000   ; qtot  1.836
  3069          N    193      VAL      N   3069    -0.415700    14.0100   ; qtot  1.420
  3070          H    193      VAL      H   3070     0.271900     1.0080   ; qtot  1.692
  3071        XC1    193      VAL     CA   3071    -0.087500    12.0100   ; qtot  1.605
  3072         H1    193      VAL     HA   3072     0.096900     1.0080   ; qtot  1.702
  3073         3C    193      VAL     CB   3073     0.298500    12.0100   ; qtot  2.000
  3074         HC    193      VAL     HB   3074    -0.029700     1.0080   ; qtot  1.970
  3075         CT    193      VAL    CG1   3075    -0.319200    12.0100   ; qtot  1.651
  3076         HC    193      VAL   HG11   3076     0.079100     1.0080   ; qtot  1.730
  3077         HC    193      VAL   HG12   3077     0.079100     1.0080   ; qtot  1.809
  3078         HC    193      VAL   HG13   3078     0.079100     1.0080   ; qtot  1.889
  3079         CT    193      VAL    CG2   3079    -0.319200    12.0100   ; qtot  1.569
  3080         HC    193      VAL   HG21   3080     0.079100     1.0080   ; qtot  1.648
  3081         HC    193      VAL   HG22   3081     0.079100     1.0080   ; qtot  1.728
  3082         HC    193      VAL   HG23   3082     0.079100     1.0080   ; qtot  1.807
  3083          C    193      VAL      C   3083     0.597300    12.0100   ; qtot  2.404
  3084          O    193      VAL      O   3084    -0.567900    16.0000   ; qtot  1.836
  3085          N    194      PHE      N   3085    -0.415700    14.0100   ; qtot  1.420
  3086          H    194      PHE      H   3086     0.271900     1.0080   ; qtot  1.692
  3087        XC0    194      PHE     CA   3087    -0.002400    12.0100   ; qtot  1.690
  3088         H1    194      PHE     HA   3088     0.097800     1.0080   ; qtot  1.788
  3089         CT    194      PHE     CB   3089    -0.034300    12.0100   ; qtot  1.753
  3090         HC    194      PHE    HB2   3090     0.029500     1.0080   ; qtot  1.783
  3091         HC    194      PHE    HB3   3091     0.029500     1.0080   ; qtot  1.812
  3092         CA    194      PHE     CG   3092     0.011800    12.0100   ; qtot  1.824
  3093         CA    194      PHE    CD1   3093    -0.125600    12.0100   ; qtot  1.699
  3094         HA    194      PHE    HD1   3094     0.133000     1.0080   ; qtot  1.832
  3095         CA    194      PHE    CE1   3095    -0.170400    12.0100   ; qtot  1.661
  3096         HA    194      PHE    HE1   3096     0.143000     1.0080   ; qtot  1.804
  3097         CA    194      PHE     CZ   3097    -0.107200    12.0100   ; qtot  1.697
  3098         HA    194      PHE     HZ   3098     0.129700     1.0080   ; qtot  1.827
  3099         CA    194      PHE    CE2   3099    -0.170400    12.0100   ; qtot  1.656
  3100         HA    194      PHE    HE2   3100     0.143000     1.0080   ; qtot  1.799
  3101         CA    194      PHE    CD2   3101    -0.125600    12.0100   ; qtot  1.674
  3102         HA    194      PHE    HD2   3102     0.133000     1.0080   ; qtot  1.807
  3103          C    194      PHE      C   3103     0.597300    12.0100   ; qtot  2.404
  3104          O    194      PHE      O   3104    -0.567900    16.0000   ; qtot  1.836
  3105          N    195      LYS      N   3105    -0.347900    14.0100   ; qtot  1.488
  3106          H    195      LYS      H   3106     0.274700     1.0080   ; qtot  1.763
  3107       XC11    195      LYS     CA   3107    -0.240000    12.0100   ; qtot  1.523
  3108         H1    195      LYS     HA   3108     0.142600     1.0080   ; qtot  1.665
  3109         C8    195      LYS     CB   3109    -0.009400    12.0100   ; qtot  1.656
  3110         HC    195      LYS    HB2   3110     0.036200     1.0080   ; qtot  1.692
  3111         HC    195      LYS    HB3   3111     0.036200     1.0080   ; qtot  1.728
  3112         C8    195      LYS     CG   3112     0.018700    12.0100   ; qtot  1.747
  3113         HC    195      LYS    HG2   3113     0.010300     1.0080   ; qtot  1.757
  3114         HC    195      LYS    HG3   3114     0.010300     1.0080   ; qtot  1.768
  3115         C8    195      LYS     CD   3115    -0.047900    12.0100   ; qtot  1.720
  3116         HC    195      LYS    HD2   3116     0.062100     1.0080   ; qtot  1.782
  3117         HC    195      LYS    HD3   3117     0.062100     1.0080   ; qtot  1.844
  3118         C8    195      LYS     CE   3118    -0.014300    12.0100   ; qtot  1.830
  3119         HP    195      LYS    HE2   3119     0.113500     1.0080   ; qtot  1.943
  3120         HP    195      LYS    HE3   3120     0.113500     1.0080   ; qtot  2.057
  3121         N3    195      LYS     NZ   3121    -0.385400    14.0100   ; qtot  1.671
  3122          H    195      LYS    HZ1   3122     0.340000     1.0080   ; qtot  2.011
  3123          H    195      LYS    HZ2   3123     0.340000     1.0080   ; qtot  2.351
  3124          H    195      LYS    HZ3   3124     0.340000     1.0080   ; qtot  2.691
  3125          C    195      LYS      C   3125     0.734100    12.0100   ; qtot  3.425
  3126          O    195      LYS      O   3126    -0.589400    16.0000   ; qtot  2.836
  3127          N    196      ASN      N   3127    -0.415700    14.0100   ; qtot  2.420
  3128          H    196      ASN      H   3128     0.271900     1.0080   ; qtot  2.692
  3129        XC8    196      ASN     CA   3129     0.014300    12.0100   ; qtot  2.707
  3130         H1    196      ASN     HA   3130     0.104800     1.0080   ; qtot  2.811
  3131         2C    196      ASN     CB   3131    -0.204100    12.0100   ; qtot  2.607
  3132         HC    196      ASN    HB2   3132     0.079700     1.0080   ; qtot  2.687
  3133         HC    196      ASN    HB3   3133     0.079700     1.0080   ; qtot  2.767
  3134          C    196      ASN     CG   3134     0.713000    12.0100   ; qtot  3.480
  3135          O    196      ASN    OD1   3135    -0.593100    16.0000   ; qtot  2.887
  3136          N    196      ASN    ND2   3136    -0.919100    14.0100   ; qtot  1.967
  3137          H    196      ASN   HD21   3137     0.419600     1.0080   ; qtot  2.387
  3138          H    196      ASN   HD22   3138     0.419600     1.0080   ; qtot  2.807
  3139          C    196      ASN      C   3139     0.597300    12.0100   ; qtot  3.404
  3140          O    196      ASN      O   3140    -0.567900    16.0000   ; qtot  2.836
  3141          N    197      ILE      N   3141    -0.415700    14.0100   ; qtot  2.420
  3142          H    197      ILE      H   3142     0.271900     1.0080   ; qtot  2.692
  3143        XC1    197      ILE     CA   3143    -0.059700    12.0100   ; qtot  2.633
  3144         H1    197      ILE     HA   3144     0.086900     1.0080   ; qtot  2.719
  3145         3C    197      ILE     CB   3145     0.130300    12.0100   ; qtot  2.850
  3146         HC    197      ILE     HB   3146     0.018700     1.0080   ; qtot  2.868
  3147         CT    197      ILE    CG2   3147    -0.320400    12.0100   ; qtot  2.548
  3148         HC    197      ILE   HG21   3148     0.088200     1.0080   ; qtot  2.636
  3149         HC    197      ILE   HG22   3149     0.088200     1.0080   ; qtot  2.724
  3150         HC    197      ILE   HG23   3150     0.088200     1.0080   ; qtot  2.813
  3151         2C    197      ILE    CG1   3151    -0.043000    12.0100   ; qtot  2.770
  3152         HC    197      ILE   HG12   3152     0.023600     1.0080   ; qtot  2.793
  3153         HC    197      ILE   HG13   3153     0.023600     1.0080   ; qtot  2.817
  3154         CT    197      ILE    CD1   3154    -0.066000    12.0100   ; qtot  2.751
  3155         HC    197      ILE   HD11   3155     0.018600     1.0080   ; qtot  2.769
  3156         HC    197      ILE   HD12   3156     0.018600     1.0080   ; qtot  2.788
  3157         HC    197      ILE   HD13   3157     0.018600     1.0080   ; qtot  2.807
  3158          C    197      ILE      C   3158     0.597300    12.0100   ; qtot  3.404
  3159          O    197      ILE      O   3159    -0.567900    16.0000   ; qtot  2.836
  3160          N    198      ASP      N   3160    -0.516300    14.0100   ; qtot  2.320
  3161          H    198      ASP      H   3161     0.293600     1.0080   ; qtot  2.613
  3162       XC12    198      ASP     CA   3162     0.038100    12.0100   ; qtot  2.651
  3163         H1    198      ASP     HA   3163     0.088000     1.0080   ; qtot  2.739
  3164         2C    198      ASP     CB   3164    -0.030300    12.0100   ; qtot  2.709
  3165         HC    198      ASP    HB2   3165    -0.012200     1.0080   ; qtot  2.697
  3166         HC    198      ASP    HB3   3166    -0.012200     1.0080   ; qtot  2.685
  3167         CO    198      ASP     CG   3167     0.799400    12.0100   ; qtot  3.484
  3168         O2    198      ASP    OD1   3168    -0.801400    16.0000   ; qtot  2.683
  3169         O2    198      ASP    OD2   3169    -0.801400    16.0000   ; qtot  1.881
  3170          C    198      ASP      C   3170     0.536600    12.0100   ; qtot  2.418
  3171          O    198      ASP      O   3171    -0.581900    16.0000   ; qtot  1.836
  3172          N    199      GLY      N   3172    -0.415700    14.0100   ; qtot  1.420
  3173          H    199      GLY      H   3173     0.271900     1.0080   ; qtot  1.692
  3174        XC9    199      GLY     CA   3174    -0.025200    12.0100   ; qtot  1.667
  3175         H1    199      GLY    HA2   3175     0.069800     1.0080   ; qtot  1.737
  3176         H1    199      GLY    HA3   3176     0.069800     1.0080   ; qtot  1.807
  3177          C    199      GLY      C   3177     0.597300    12.0100   ; qtot  2.404
  3178          O    199      GLY      O   3178    -0.567900    16.0000   ; qtot  1.836
  3179          N    200      TYR      N   3179    -0.415700    14.0100   ; qtot  1.420
  3180          H    200      TYR      H   3180     0.271900     1.0080   ; qtot  1.692
  3181        XC0    200      TYR     CA   3181    -0.001400    12.0100   ; qtot  1.691
  3182         H1    200      TYR     HA   3182     0.087600     1.0080   ; qtot  1.778
  3183         CT    200      TYR     CB   3183    -0.015200    12.0100   ; qtot  1.763
  3184         HC    200      TYR    HB2   3184     0.029500     1.0080   ; qtot  1.793
  3185         HC    200      TYR    HB3   3185     0.029500     1.0080   ; qtot  1.822
  3186         CA    200      TYR     CG   3186    -0.001100    12.0100   ; qtot  1.821
  3187         CA    200      TYR    CD1   3187    -0.190600    12.0100   ; qtot  1.631
  3188         HA    200      TYR    HD1   3188     0.169900     1.0080   ; qtot  1.800
  3189         CA    200      TYR    CE1   3189    -0.234100    12.0100   ; qtot  1.566
  3190         HA    200      TYR    HE1   3190     0.165600     1.0080   ; qtot  1.732
  3191          C    200      TYR     CZ   3191     0.322600    12.0100   ; qtot  2.055
  3192         OH    200      TYR     OH   3192    -0.557900    16.0000   ; qtot  1.497
  3193         HO    200      TYR     HH   3193     0.399200     1.0080   ; qtot  1.896
  3194         CA    200      TYR    CE2   3194    -0.234100    12.0100   ; qtot  1.662
  3195         HA    200      TYR    HE2   3195     0.165600     1.0080   ; qtot  1.827
  3196         CA    200      TYR    CD2   3196    -0.190600    12.0100   ; qtot  1.637
  3197         HA    200      TYR    HD2   3197     0.169900     1.0080   ; qtot  1.807
  3198          C    200      TYR      C   3198     0.597300    12.0100   ; qtot  2.404
  3199          O    200      TYR      O   3199    -0.567900    16.0000   ; qtot  1.836
  3200          N    201      PHE      N   3200    -0.415700    14.0100   ; qtot  1.420
  3201          H    201      PHE      H   3201     0.271900     1.0080   ; qtot  1.692
  3202        XC0    201      PHE     CA   3202    -0.002400    12.0100   ; qtot  1.690
  3203         H1    201      PHE     HA   3203     0.097800     1.0080   ; qtot  1.788
  3204         CT    201      PHE     CB   3204    -0.034300    12.0100   ; qtot  1.753
  3205         HC    201      PHE    HB2   3205     0.029500     1.0080   ; qtot  1.783
  3206         HC    201      PHE    HB3   3206     0.029500     1.0080   ; qtot  1.812
  3207         CA    201      PHE     CG   3207     0.011800    12.0100   ; qtot  1.824
  3208         CA    201      PHE    CD1   3208    -0.125600    12.0100   ; qtot  1.699
  3209         HA    201      PHE    HD1   3209     0.133000     1.0080   ; qtot  1.832
  3210         CA    201      PHE    CE1   3210    -0.170400    12.0100   ; qtot  1.661
  3211         HA    201      PHE    HE1   3211     0.143000     1.0080   ; qtot  1.804
  3212         CA    201      PHE     CZ   3212    -0.107200    12.0100   ; qtot  1.697
  3213         HA    201      PHE     HZ   3213     0.129700     1.0080   ; qtot  1.827
  3214         CA    201      PHE    CE2   3214    -0.170400    12.0100   ; qtot  1.656
  3215         HA    201      PHE    HE2   3215     0.143000     1.0080   ; qtot  1.799
  3216         CA    201      PHE    CD2   3216    -0.125600    12.0100   ; qtot  1.674
  3217         HA    201      PHE    HD2   3217     0.133000     1.0080   ; qtot  1.807
  3218          C    201      PHE      C   3218     0.597300    12.0100   ; qtot  2.404
  3219          O    201      PHE      O   3219    -0.567900    16.0000   ; qtot  1.836
  3220          N    202      LYS      N   3220    -0.347900    14.0100   ; qtot  1.488
  3221          H    202      LYS      H   3221     0.274700     1.0080   ; qtot  1.763
  3222       XC11    202      LYS     CA   3222    -0.240000    12.0100   ; qtot  1.523
  3223         H1    202      LYS     HA   3223     0.142600     1.0080   ; qtot  1.665
  3224         C8    202      LYS     CB   3224    -0.009400    12.0100   ; qtot  1.656
  3225         HC    202      LYS    HB2   3225     0.036200     1.0080   ; qtot  1.692
  3226         HC    202      LYS    HB3   3226     0.036200     1.0080   ; qtot  1.728
  3227         C8    202      LYS     CG   3227     0.018700    12.0100   ; qtot  1.747
  3228         HC    202      LYS    HG2   3228     0.010300     1.0080   ; qtot  1.757
  3229         HC    202      LYS    HG3   3229     0.010300     1.0080   ; qtot  1.768
  3230         C8    202      LYS     CD   3230    -0.047900    12.0100   ; qtot  1.720
  3231         HC    202      LYS    HD2   3231     0.062100     1.0080   ; qtot  1.782
  3232         HC    202      LYS    HD3   3232     0.062100     1.0080   ; qtot  1.844
  3233         C8    202      LYS     CE   3233    -0.014300    12.0100   ; qtot  1.830
  3234         HP    202      LYS    HE2   3234     0.113500     1.0080   ; qtot  1.943
  3235         HP    202      LYS    HE3   3235     0.113500     1.0080   ; qtot  2.057
  3236         N3    202      LYS     NZ   3236    -0.385400    14.0100   ; qtot  1.671
  3237          H    202      LYS    HZ1   3237     0.340000     1.0080   ; qtot  2.011
  3238          H    202      LYS    HZ2   3238     0.340000     1.0080   ; qtot  2.351
  3239          H    202      LYS    HZ3   3239     0.340000     1.0080   ; qtot  2.691
  3240          C    202      LYS      C   3240     0.734100    12.0100   ; qtot  3.425
  3241          O    202      LYS      O   3241    -0.589400    16.0000   ; qtot  2.836
  3242          N    203      ILE      N   3242    -0.415700    14.0100   ; qtot  2.420
  3243          H    203      ILE      H   3243     0.271900     1.0080   ; qtot  2.692
  3244        XC1    203      ILE     CA   3244    -0.059700    12.0100   ; qtot  2.633
  3245         H1    203      ILE     HA   3245     0.086900     1.0080   ; qtot  2.719
  3246         3C    203      ILE     CB   3246     0.130300    12.0100   ; qtot  2.850
  3247         HC    203      ILE     HB   3247     0.018700     1.0080   ; qtot  2.868
  3248         CT    203      ILE    CG2   3248    -0.320400    12.0100   ; qtot  2.548
  3249         HC    203      ILE   HG21   3249     0.088200     1.0080   ; qtot  2.636
  3250         HC    203      ILE   HG22   3250     0.088200     1.0080   ; qtot  2.724
  3251         HC    203      ILE   HG23   3251     0.088200     1.0080   ; qtot  2.813
  3252         2C    203      ILE    CG1   3252    -0.043000    12.0100   ; qtot  2.770
  3253         HC    203      ILE   HG12   3253     0.023600     1.0080   ; qtot  2.793
  3254         HC    203      ILE   HG13   3254     0.023600     1.0080   ; qtot  2.817
  3255         CT    203      ILE    CD1   3255    -0.066000    12.0100   ; qtot  2.751
  3256         HC    203      ILE   HD11   3256     0.018600     1.0080   ; qtot  2.769
  3257         HC    203      ILE   HD12   3257     0.018600     1.0080   ; qtot  2.788
  3258         HC    203      ILE   HD13   3258     0.018600     1.0080   ; qtot  2.807
  3259          C    203      ILE      C   3259     0.597300    12.0100   ; qtot  3.404
  3260          O    203      ILE      O   3260    -0.567900    16.0000   ; qtot  2.836
  3261          N    204      TYR      N   3261    -0.415700    14.0100   ; qtot  2.420
  3262          H    204      TYR      H   3262     0.271900     1.0080   ; qtot  2.692
  3263        XC0    204      TYR     CA   3263    -0.001400    12.0100   ; qtot  2.691
  3264         H1    204      TYR     HA   3264     0.087600     1.0080   ; qtot  2.778
  3265         CT    204      TYR     CB   3265    -0.015200    12.0100   ; qtot  2.763
  3266         HC    204      TYR    HB2   3266     0.029500     1.0080   ; qtot  2.793
  3267         HC    204      TYR    HB3   3267     0.029500     1.0080   ; qtot  2.822
  3268         CA    204      TYR     CG   3268    -0.001100    12.0100   ; qtot  2.821
  3269         CA    204      TYR    CD1   3269    -0.190600    12.0100   ; qtot  2.631
  3270         HA    204      TYR    HD1   3270     0.169900     1.0080   ; qtot  2.800
  3271         CA    204      TYR    CE1   3271    -0.234100    12.0100   ; qtot  2.566
  3272         HA    204      TYR    HE1   3272     0.165600     1.0080   ; qtot  2.732
  3273          C    204      TYR     CZ   3273     0.322600    12.0100   ; qtot  3.055
  3274         OH    204      TYR     OH   3274    -0.557900    16.0000   ; qtot  2.497
  3275         HO    204      TYR     HH   3275     0.399200     1.0080   ; qtot  2.896
  3276         CA    204      TYR    CE2   3276    -0.234100    12.0100   ; qtot  2.662
  3277         HA    204      TYR    HE2   3277     0.165600     1.0080   ; qtot  2.827
  3278         CA    204      TYR    CD2   3278    -0.190600    12.0100   ; qtot  2.637
  3279         HA    204      TYR    HD2   3279     0.169900     1.0080   ; qtot  2.807
  3280          C    204      TYR      C   3280     0.597300    12.0100   ; qtot  3.404
  3281          O    204      TYR      O   3281    -0.567900    16.0000   ; qtot  2.836
  3282          N    205      SER      N   3282    -0.415700    14.0100   ; qtot  2.420
  3283          H    205      SER      H   3283     0.271900     1.0080   ; qtot  2.692
  3284        XC3    205      SER     CA   3284    -0.024900    12.0100   ; qtot  2.667
  3285         H1    205      SER     HA   3285     0.084300     1.0080   ; qtot  2.752
  3286         2C    205      SER     CB   3286     0.211700    12.0100   ; qtot  2.963
  3287         H1    205      SER    HB2   3287     0.035200     1.0080   ; qtot  2.999
  3288         H1    205      SER    HB3   3288     0.035200     1.0080   ; qtot  3.034
  3289         OH    205      SER     OG   3289    -0.654600    16.0000   ; qtot  2.379
  3290         HO    205      SER     HG   3290     0.427500     1.0080   ; qtot  2.807
  3291          C    205      SER      C   3291     0.597300    12.0100   ; qtot  3.404
  3292          O    205      SER      O   3292    -0.567900    16.0000   ; qtot  2.836
  3293          N    206      LYS      N   3293    -0.347900    14.0100   ; qtot  2.488
  3294          H    206      LYS      H   3294     0.274700     1.0080   ; qtot  2.763
  3295       XC11    206      LYS     CA   3295    -0.240000    12.0100   ; qtot  2.523
  3296         H1    206      LYS     HA   3296     0.142600     1.0080   ; qtot  2.665
  3297         C8    206      LYS     CB   3297    -0.009400    12.0100   ; qtot  2.656
  3298         HC    206      LYS    HB2   3298     0.036200     1.0080   ; qtot  2.692
  3299         HC    206      LYS    HB3   3299     0.036200     1.0080   ; qtot  2.728
  3300         C8    206      LYS     CG   3300     0.018700    12.0100   ; qtot  2.747
  3301         HC    206      LYS    HG2   3301     0.010300     1.0080   ; qtot  2.757
  3302         HC    206      LYS    HG3   3302     0.010300     1.0080   ; qtot  2.768
  3303         C8    206      LYS     CD   3303    -0.047900    12.0100   ; qtot  2.720
  3304         HC    206      LYS    HD2   3304     0.062100     1.0080   ; qtot  2.782
  3305         HC    206      LYS    HD3   3305     0.062100     1.0080   ; qtot  2.844
  3306         C8    206      LYS     CE   3306    -0.014300    12.0100   ; qtot  2.830
  3307         HP    206      LYS    HE2   3307     0.113500     1.0080   ; qtot  2.943
  3308         HP    206      LYS    HE3   3308     0.113500     1.0080   ; qtot  3.057
  3309         N3    206      LYS     NZ   3309    -0.385400    14.0100   ; qtot  2.671
  3310          H    206      LYS    HZ1   3310     0.340000     1.0080   ; qtot  3.011
  3311          H    206      LYS    HZ2   3311     0.340000     1.0080   ; qtot  3.351
  3312          H    206      LYS    HZ3   3312     0.340000     1.0080   ; qtot  3.691
  3313          C    206      LYS      C   3313     0.734100    12.0100   ; qtot  4.425
  3314          O    206      LYS      O   3314    -0.589400    16.0000   ; qtot  3.836
  3315          N    207      HID      N   3315    -0.415700    14.0100   ; qtot  3.420
  3316          H    207      HID      H   3316     0.271900     1.0080   ; qtot  3.692
  3317        XC0    207      HID     CA   3317     0.018800    12.0100   ; qtot  3.711
  3318         H1    207      HID     HA   3318     0.088100     1.0080   ; qtot  3.799
  3319         CT    207      HID     CB   3319    -0.046200    12.0100   ; qtot  3.753
  3320         HC    207      HID    HB2   3320     0.040200     1.0080   ; qtot  3.793
  3321         HC    207      HID    HB3   3321     0.040200     1.0080   ; qtot  3.833
  3322         CC    207      HID     CG   3322    -0.026600    12.0100   ; qtot  3.807
  3323         NA    207      HID    ND1   3323    -0.381100    14.0100   ; qtot  3.426
  3324          H    207      HID    HD1   3324     0.364900     1.0080   ; qtot  3.791
  3325         CR    207      HID    CE1   3325     0.205700    12.0100   ; qtot  3.996
  3326         H5    207      HID    HE1   3326     0.139200     1.0080   ; qtot  4.135
  3327         NB    207      HID    NE2   3327    -0.572700    14.0100   ; qtot  3.563
  3328         CV    207      HID    CD2   3328     0.129200    12.0100   ; qtot  3.692
  3329         H4    207      HID    HD2   3329     0.114700     1.0080   ; qtot  3.807
  3330          C    207      HID      C   3330     0.597300    12.0100   ; qtot  4.404
  3331          O    207      HID      O   3331    -0.567900    16.0000   ; qtot  3.836
  3332          N    208      THR      N   3332    -0.415700    14.0100   ; qtot  3.420
  3333          H    208      THR      H   3333     0.271900     1.0080   ; qtot  3.692
  3334        XC5    208      THR     CA   3334    -0.038900    12.0100   ; qtot  3.653
  3335         H1    208      THR     HA   3335     0.100700     1.0080   ; qtot  3.754
  3336         3C    208      THR     CB   3336     0.365400    12.0100   ; qtot  4.119
  3337         H1    208      THR     HB   3337     0.004300     1.0080   ; qtot  4.124
  3338         CT    208      THR    CG2   3338    -0.243800    12.0100   ; qtot  3.880
  3339         HC    208      THR   HG21   3339     0.064200     1.0080   ; qtot  3.944
  3340         HC    208      THR   HG22   3340     0.064200     1.0080   ; qtot  4.008
  3341         HC    208      THR   HG23   3341     0.064200     1.0080   ; qtot  4.073
  3342         OH    208      THR    OG1   3342    -0.676100    16.0000   ; qtot  3.396
  3343         HO    208      THR    HG1   3343     0.410200     1.0080   ; qtot  3.807
  3344          C    208      THR      C   3344     0.597300    12.0100   ; qtot  4.404
  3345          O    208      THR      O   3345    -0.567900    16.0000   ; qtot  3.836
  3346          N    209      PRO      N   3346    -0.254800    14.0100   ; qtot  3.581
  3347         CT    209      PRO     CD   3347     0.019200    12.0100   ; qtot  3.600
  3348         H1    209      PRO    HD2   3348     0.039100     1.0080   ; qtot  3.640
  3349         H1    209      PRO    HD3   3349     0.039100     1.0080   ; qtot  3.679
  3350         CT    209      PRO     CG   3350     0.018900    12.0100   ; qtot  3.698
  3351         HC    209      PRO    HG2   3351     0.021300     1.0080   ; qtot  3.719
  3352         HC    209      PRO    HG3   3352     0.021300     1.0080   ; qtot  3.740
  3353         CT    209      PRO     CB   3353    -0.007000    12.0100   ; qtot  3.733
  3354         HC    209      PRO    HB2   3354     0.025300     1.0080   ; qtot  3.758
  3355         HC    209      PRO    HB3   3355     0.025300     1.0080   ; qtot  3.784
  3356        XC2    209      PRO     CA   3356    -0.026600    12.0100   ; qtot  3.757
  3357         H1    209      PRO     HA   3357     0.064100     1.0080   ; qtot  3.821
  3358          C    209      PRO      C   3358     0.589600    12.0100   ; qtot  4.411
  3359          O    209      PRO      O   3359    -0.574800    16.0000   ; qtot  3.836
  3360          N    210      ILE      N   3360    -0.415700    14.0100   ; qtot  3.420
  3361          H    210      ILE      H   3361     0.271900     1.0080   ; qtot  3.692
  3362        XC1    210      ILE     CA   3362    -0.059700    12.0100   ; qtot  3.633
  3363         H1    210      ILE     HA   3363     0.086900     1.0080   ; qtot  3.719
  3364         3C    210      ILE     CB   3364     0.130300    12.0100   ; qtot  3.850
  3365         HC    210      ILE     HB   3365     0.018700     1.0080   ; qtot  3.868
  3366         CT    210      ILE    CG2   3366    -0.320400    12.0100   ; qtot  3.548
  3367         HC    210      ILE   HG21   3367     0.088200     1.0080   ; qtot  3.636
  3368         HC    210      ILE   HG22   3368     0.088200     1.0080   ; qtot  3.724
  3369         HC    210      ILE   HG23   3369     0.088200     1.0080   ; qtot  3.813
  3370         2C    210      ILE    CG1   3370    -0.043000    12.0100   ; qtot  3.770
  3371         HC    210      ILE   HG12   3371     0.023600     1.0080   ; qtot  3.793
  3372         HC    210      ILE   HG13   3372     0.023600     1.0080   ; qtot  3.817
  3373         CT    210      ILE    CD1   3373    -0.066000    12.0100   ; qtot  3.751
  3374         HC    210      ILE   HD11   3374     0.018600     1.0080   ; qtot  3.769
  3375         HC    210      ILE   HD12   3375     0.018600     1.0080   ; qtot  3.788
  3376         HC    210      ILE   HD13   3376     0.018600     1.0080   ; qtot  3.807
  3377          C    210      ILE      C   3377     0.597300    12.0100   ; qtot  4.404
  3378          O    210      ILE      O   3378    -0.567900    16.0000   ; qtot  3.836
  3379          N    211      ASN      N   3379    -0.415700    14.0100   ; qtot  3.420
  3380          H    211      ASN      H   3380     0.271900     1.0080   ; qtot  3.692
  3381        XC8    211      ASN     CA   3381     0.014300    12.0100   ; qtot  3.707
  3382         H1    211      ASN     HA   3382     0.104800     1.0080   ; qtot  3.811
  3383         2C    211      ASN     CB   3383    -0.204100    12.0100   ; qtot  3.607
  3384         HC    211      ASN    HB2   3384     0.079700     1.0080   ; qtot  3.687
  3385         HC    211      ASN    HB3   3385     0.079700     1.0080   ; qtot  3.767
  3386          C    211      ASN     CG   3386     0.713000    12.0100   ; qtot  4.480
  3387          O    211      ASN    OD1   3387    -0.593100    16.0000   ; qtot  3.887
  3388          N    211      ASN    ND2   3388    -0.919100    14.0100   ; qtot  2.967
  3389          H    211      ASN   HD21   3389     0.419600     1.0080   ; qtot  3.387
  3390          H    211      ASN   HD22   3390     0.419600     1.0080   ; qtot  3.807
  3391          C    211      ASN      C   3391     0.597300    12.0100   ; qtot  4.404
  3392          O    211      ASN      O   3392    -0.567900    16.0000   ; qtot  3.836
  3393          N    212      LEU      N   3393    -0.415700    14.0100   ; qtot  3.420
  3394          H    212      LEU      H   3394     0.271900     1.0080   ; qtot  3.692
  3395        XC0    212      LEU     CA   3395    -0.051800    12.0100   ; qtot  3.640
  3396         H1    212      LEU     HA   3396     0.092200     1.0080   ; qtot  3.733
  3397         2C    212      LEU     CB   3397    -0.110200    12.0100   ; qtot  3.622
  3398         HC    212      LEU    HB2   3398     0.045700     1.0080   ; qtot  3.668
  3399         HC    212      LEU    HB3   3399     0.045700     1.0080   ; qtot  3.714
  3400         3C    212      LEU     CG   3400     0.353100    12.0100   ; qtot  4.067
  3401         HC    212      LEU     HG   3401    -0.036100     1.0080   ; qtot  4.031
  3402         CT    212      LEU    CD1   3402    -0.412100    12.0100   ; qtot  3.619
  3403         HC    212      LEU   HD11   3403     0.100000     1.0080   ; qtot  3.719
  3404         HC    212      LEU   HD12   3404     0.100000     1.0080   ; qtot  3.819
  3405         HC    212      LEU   HD13   3405     0.100000     1.0080   ; qtot  3.919
  3406         CT    212      LEU    CD2   3406    -0.412100    12.0100   ; qtot  3.507
  3407         HC    212      LEU   HD21   3407     0.100000     1.0080   ; qtot  3.607
  3408         HC    212      LEU   HD22   3408     0.100000     1.0080   ; qtot  3.707
  3409         HC    212      LEU   HD23   3409     0.100000     1.0080   ; qtot  3.807
  3410          C    212      LEU      C   3410     0.597300    12.0100   ; qtot  4.404
  3411          O    212      LEU      O   3411    -0.567900    16.0000   ; qtot  3.836
  3412          N    213      VAL      N   3412    -0.415700    14.0100   ; qtot  3.420
  3413          H    213      VAL      H   3413     0.271900     1.0080   ; qtot  3.692
  3414        XC1    213      VAL     CA   3414    -0.087500    12.0100   ; qtot  3.605
  3415         H1    213      VAL     HA   3415     0.096900     1.0080   ; qtot  3.702
  3416         3C    213      VAL     CB   3416     0.298500    12.0100   ; qtot  4.000
  3417         HC    213      VAL     HB   3417    -0.029700     1.0080   ; qtot  3.970
  3418         CT    213      VAL    CG1   3418    -0.319200    12.0100   ; qtot  3.651
  3419         HC    213      VAL   HG11   3419     0.079100     1.0080   ; qtot  3.730
  3420         HC    213      VAL   HG12   3420     0.079100     1.0080   ; qtot  3.809
  3421         HC    213      VAL   HG13   3421     0.079100     1.0080   ; qtot  3.889
  3422         CT    213      VAL    CG2   3422    -0.319200    12.0100   ; qtot  3.569
  3423         HC    213      VAL   HG21   3423     0.079100     1.0080   ; qtot  3.648
  3424         HC    213      VAL   HG22   3424     0.079100     1.0080   ; qtot  3.728
  3425         HC    213      VAL   HG23   3425     0.079100     1.0080   ; qtot  3.807
  3426          C    213      VAL      C   3426     0.597300    12.0100   ; qtot  4.404
  3427          O    213      VAL      O   3427    -0.567900    16.0000   ; qtot  3.836
  3428          N    214      ARG      N   3428    -0.347900    14.0100   ; qtot  3.488
  3429          H    214      ARG      H   3429     0.274700     1.0080   ; qtot  3.763
  3430        XC6    214      ARG     CA   3430    -0.263700    12.0100   ; qtot  3.499
  3431         H1    214      ARG     HA   3431     0.156000     1.0080   ; qtot  3.655
  3432         C8    214      ARG     CB   3432    -0.000700    12.0100   ; qtot  3.654
  3433         HC    214      ARG    HB2   3433     0.032700     1.0080   ; qtot  3.687
  3434         HC    214      ARG    HB3   3434     0.032700     1.0080   ; qtot  3.720
  3435         C8    214      ARG     CG   3435     0.039000    12.0100   ; qtot  3.759
  3436         HC    214      ARG    HG2   3436     0.028500     1.0080   ; qtot  3.787
  3437         HC    214      ARG    HG3   3437     0.028500     1.0080   ; qtot  3.816
  3438         C8    214      ARG     CD   3438     0.048600    12.0100   ; qtot  3.864
  3439         H1    214      ARG    HD2   3439     0.068700     1.0080   ; qtot  3.933
  3440         H1    214      ARG    HD3   3440     0.068700     1.0080   ; qtot  4.002
  3441         N2    214      ARG     NE   3441    -0.529500    14.0100   ; qtot  3.472
  3442          H    214      ARG     HE   3442     0.345600     1.0080   ; qtot  3.818
  3443         CA    214      ARG     CZ   3443     0.807600    12.0100   ; qtot  4.626
  3444         N2    214      ARG    NH1   3444    -0.862700    14.0100   ; qtot  3.763
  3445          H    214      ARG   HH11   3445     0.447800     1.0080   ; qtot  4.211
  3446          H    214      ARG   HH12   3446     0.447800     1.0080   ; qtot  4.658
  3447         N2    214      ARG    NH2   3447    -0.862700    14.0100   ; qtot  3.796
  3448          H    214      ARG   HH21   3448     0.447800     1.0080   ; qtot  4.244
  3449          H    214      ARG   HH22   3449     0.447800     1.0080   ; qtot  4.691
  3450          C    214      ARG      C   3450     0.734100    12.0100   ; qtot  5.425
  3451          O    214      ARG      O   3451    -0.589400    16.0000   ; qtot  4.836
  3452          N    215      ASP      N   3452    -0.516300    14.0100   ; qtot  4.320
  3453          H    215      ASP      H   3453     0.293600     1.0080   ; qtot  4.613
  3454       XC12    215      ASP     CA   3454     0.038100    12.0100   ; qtot  4.651
  3455         H1    215      ASP     HA   3455     0.088000     1.0080   ; qtot  4.739
  3456         2C    215      ASP     CB   3456    -0.030300    12.0100   ; qtot  4.709
  3457         HC    215      ASP    HB2   3457    -0.012200     1.0080   ; qtot  4.697
  3458         HC    215      ASP    HB3   3458    -0.012200     1.0080   ; qtot  4.685
  3459         CO    215      ASP     CG   3459     0.799400    12.0100   ; qtot  5.484
  3460         O2    215      ASP    OD1   3460    -0.801400    16.0000   ; qtot  4.683
  3461         O2    215      ASP    OD2   3461    -0.801400    16.0000   ; qtot  3.881
  3462          C    215      ASP      C   3462     0.536600    12.0100   ; qtot  4.418
  3463          O    215      ASP      O   3463    -0.581900    16.0000   ; qtot  3.836
  3464          N    216      LEU      N   3464    -0.415700    14.0100   ; qtot  3.420
  3465          H    216      LEU      H   3465     0.271900     1.0080   ; qtot  3.692
  3466        XC0    216      LEU     CA   3466    -0.051800    12.0100   ; qtot  3.640
  3467         H1    216      LEU     HA   3467     0.092200     1.0080   ; qtot  3.733
  3468         2C    216      LEU     CB   3468    -0.110200    12.0100   ; qtot  3.622
  3469         HC    216      LEU    HB2   3469     0.045700     1.0080   ; qtot  3.668
  3470         HC    216      LEU    HB3   3470     0.045700     1.0080   ; qtot  3.714
  3471         3C    216      LEU     CG   3471     0.353100    12.0100   ; qtot  4.067
  3472         HC    216      LEU     HG   3472    -0.036100     1.0080   ; qtot  4.031
  3473         CT    216      LEU    CD1   3473    -0.412100    12.0100   ; qtot  3.619
  3474         HC    216      LEU   HD11   3474     0.100000     1.0080   ; qtot  3.719
  3475         HC    216      LEU   HD12   3475     0.100000     1.0080   ; qtot  3.819
  3476         HC    216      LEU   HD13   3476     0.100000     1.0080   ; qtot  3.919
  3477         CT    216      LEU    CD2   3477    -0.412100    12.0100   ; qtot  3.507
  3478         HC    216      LEU   HD21   3478     0.100000     1.0080   ; qtot  3.607
  3479         HC    216      LEU   HD22   3479     0.100000     1.0080   ; qtot  3.707
  3480         HC    216      LEU   HD23   3480     0.100000     1.0080   ; qtot  3.807
  3481          C    216      LEU      C   3481     0.597300    12.0100   ; qtot  4.404
  3482          O    216      LEU      O   3482    -0.567900    16.0000   ; qtot  3.836
  3483          N    217      PRO      N   3483    -0.254800    14.0100   ; qtot  3.581
  3484         CT    217      PRO     CD   3484     0.019200    12.0100   ; qtot  3.600
  3485         H1    217      PRO    HD2   3485     0.039100     1.0080   ; qtot  3.640
  3486         H1    217      PRO    HD3   3486     0.039100     1.0080   ; qtot  3.679
  3487         CT    217      PRO     CG   3487     0.018900    12.0100   ; qtot  3.698
  3488         HC    217      PRO    HG2   3488     0.021300     1.0080   ; qtot  3.719
  3489         HC    217      PRO    HG3   3489     0.021300     1.0080   ; qtot  3.740
  3490         CT    217      PRO     CB   3490    -0.007000    12.0100   ; qtot  3.733
  3491         HC    217      PRO    HB2   3491     0.025300     1.0080   ; qtot  3.758
  3492         HC    217      PRO    HB3   3492     0.025300     1.0080   ; qtot  3.784
  3493        XC2    217      PRO     CA   3493    -0.026600    12.0100   ; qtot  3.757
  3494         H1    217      PRO     HA   3494     0.064100     1.0080   ; qtot  3.821
  3495          C    217      PRO      C   3495     0.589600    12.0100   ; qtot  4.411
  3496          O    217      PRO      O   3496    -0.574800    16.0000   ; qtot  3.836
  3497          N    218      GLN      N   3497    -0.415700    14.0100   ; qtot  3.420
  3498          H    218      GLN      H   3498     0.271900     1.0080   ; qtot  3.692
  3499        XC4    218      GLN     CA   3499    -0.003100    12.0100   ; qtot  3.689
  3500         H1    218      GLN     HA   3500     0.085000     1.0080   ; qtot  3.774
  3501         2C    218      GLN     CB   3501    -0.003600    12.0100   ; qtot  3.771
  3502         HC    218      GLN    HB2   3502     0.017100     1.0080   ; qtot  3.788
  3503         HC    218      GLN    HB3   3503     0.017100     1.0080   ; qtot  3.805
  3504         2C    218      GLN     CG   3504    -0.064500    12.0100   ; qtot  3.740
  3505         HC    218      GLN    HG2   3505     0.035200     1.0080   ; qtot  3.775
  3506         HC    218      GLN    HG3   3506     0.035200     1.0080   ; qtot  3.811
  3507          C    218      GLN     CD   3507     0.695100    12.0100   ; qtot  4.506
  3508          O    218      GLN    OE1   3508    -0.608600    16.0000   ; qtot  3.897
  3509          N    218      GLN    NE2   3509    -0.940700    14.0100   ; qtot  2.956
  3510          H    218      GLN   HE21   3510     0.425100     1.0080   ; qtot  3.382
  3511          H    218      GLN   HE22   3511     0.425100     1.0080   ; qtot  3.807
  3512          C    218      GLN      C   3512     0.597300    12.0100   ; qtot  4.404
  3513          O    218      GLN      O   3513    -0.567900    16.0000   ; qtot  3.836
  3514          N    219      GLY      N   3514    -0.415700    14.0100   ; qtot  3.420
  3515          H    219      GLY      H   3515     0.271900     1.0080   ; qtot  3.692
  3516        XC9    219      GLY     CA   3516    -0.025200    12.0100   ; qtot  3.667
  3517         H1    219      GLY    HA2   3517     0.069800     1.0080   ; qtot  3.737
  3518         H1    219      GLY    HA3   3518     0.069800     1.0080   ; qtot  3.807
  3519          C    219      GLY      C   3519     0.597300    12.0100   ; qtot  4.404
  3520          O    219      GLY      O   3520    -0.567900    16.0000   ; qtot  3.836
  3521          N    220      PHE      N   3521    -0.415700    14.0100   ; qtot  3.420
  3522          H    220      PHE      H   3522     0.271900     1.0080   ; qtot  3.692
  3523        XC0    220      PHE     CA   3523    -0.002400    12.0100   ; qtot  3.690
  3524         H1    220      PHE     HA   3524     0.097800     1.0080   ; qtot  3.788
  3525         CT    220      PHE     CB   3525    -0.034300    12.0100   ; qtot  3.753
  3526         HC    220      PHE    HB2   3526     0.029500     1.0080   ; qtot  3.783
  3527         HC    220      PHE    HB3   3527     0.029500     1.0080   ; qtot  3.812
  3528         CA    220      PHE     CG   3528     0.011800    12.0100   ; qtot  3.824
  3529         CA    220      PHE    CD1   3529    -0.125600    12.0100   ; qtot  3.699
  3530         HA    220      PHE    HD1   3530     0.133000     1.0080   ; qtot  3.832
  3531         CA    220      PHE    CE1   3531    -0.170400    12.0100   ; qtot  3.661
  3532         HA    220      PHE    HE1   3532     0.143000     1.0080   ; qtot  3.804
  3533         CA    220      PHE     CZ   3533    -0.107200    12.0100   ; qtot  3.697
  3534         HA    220      PHE     HZ   3534     0.129700     1.0080   ; qtot  3.827
  3535         CA    220      PHE    CE2   3535    -0.170400    12.0100   ; qtot  3.656
  3536         HA    220      PHE    HE2   3536     0.143000     1.0080   ; qtot  3.799
  3537         CA    220      PHE    CD2   3537    -0.125600    12.0100   ; qtot  3.674
  3538         HA    220      PHE    HD2   3538     0.133000     1.0080   ; qtot  3.807
  3539          C    220      PHE      C   3539     0.597300    12.0100   ; qtot  4.404
  3540          O    220      PHE      O   3540    -0.567900    16.0000   ; qtot  3.836
  3541          N    221      SER      N   3541    -0.415700    14.0100   ; qtot  3.420
  3542          H    221      SER      H   3542     0.271900     1.0080   ; qtot  3.692
  3543        XC3    221      SER     CA   3543    -0.024900    12.0100   ; qtot  3.667
  3544         H1    221      SER     HA   3544     0.084300     1.0080   ; qtot  3.752
  3545         2C    221      SER     CB   3545     0.211700    12.0100   ; qtot  3.963
  3546         H1    221      SER    HB2   3546     0.035200     1.0080   ; qtot  3.999
  3547         H1    221      SER    HB3   3547     0.035200     1.0080   ; qtot  4.034
  3548         OH    221      SER     OG   3548    -0.654600    16.0000   ; qtot  3.379
  3549         HO    221      SER     HG   3549     0.427500     1.0080   ; qtot  3.807
  3550          C    221      SER      C   3550     0.597300    12.0100   ; qtot  4.404
  3551          O    221      SER      O   3551    -0.567900    16.0000   ; qtot  3.836
  3552          N    222      ALA      N   3552    -0.415700    14.0100   ; qtot  3.420
  3553          H    222      ALA      H   3553     0.271900     1.0080   ; qtot  3.692
  3554        XC7    222      ALA     CA   3554     0.033700    12.0100   ; qtot  3.726
  3555         H1    222      ALA     HA   3555     0.082300     1.0080   ; qtot  3.808
  3556         CT    222      ALA     CB   3556    -0.182500    12.0100   ; qtot  3.626
  3557         HC    222      ALA    HB1   3557     0.060300     1.0080   ; qtot  3.686
  3558         HC    222      ALA    HB2   3558     0.060300     1.0080   ; qtot  3.746
  3559         HC    222      ALA    HB3   3559     0.060300     1.0080   ; qtot  3.807
  3560          C    222      ALA      C   3560     0.597300    12.0100   ; qtot  4.404
  3561          O    222      ALA      O   3561    -0.567900    16.0000   ; qtot  3.836
  3562          N    223      LEU      N   3562    -0.415700    14.0100   ; qtot  3.420
  3563          H    223      LEU      H   3563     0.271900     1.0080   ; qtot  3.692
  3564        XC0    223      LEU     CA   3564    -0.051800    12.0100   ; qtot  3.640
  3565         H1    223      LEU     HA   3565     0.092200     1.0080   ; qtot  3.733
  3566         2C    223      LEU     CB   3566    -0.110200    12.0100   ; qtot  3.622
  3567         HC    223      LEU    HB2   3567     0.045700     1.0080   ; qtot  3.668
  3568         HC    223      LEU    HB3   3568     0.045700     1.0080   ; qtot  3.714
  3569         3C    223      LEU     CG   3569     0.353100    12.0100   ; qtot  4.067
  3570         HC    223      LEU     HG   3570    -0.036100     1.0080   ; qtot  4.031
  3571         CT    223      LEU    CD1   3571    -0.412100    12.0100   ; qtot  3.619
  3572         HC    223      LEU   HD11   3572     0.100000     1.0080   ; qtot  3.719
  3573         HC    223      LEU   HD12   3573     0.100000     1.0080   ; qtot  3.819
  3574         HC    223      LEU   HD13   3574     0.100000     1.0080   ; qtot  3.919
  3575         CT    223      LEU    CD2   3575    -0.412100    12.0100   ; qtot  3.507
  3576         HC    223      LEU   HD21   3576     0.100000     1.0080   ; qtot  3.607
  3577         HC    223      LEU   HD22   3577     0.100000     1.0080   ; qtot  3.707
  3578         HC    223      LEU   HD23   3578     0.100000     1.0080   ; qtot  3.807
  3579          C    223      LEU      C   3579     0.597300    12.0100   ; qtot  4.404
  3580          O    223      LEU      O   3580    -0.567900    16.0000   ; qtot  3.836
  3581          N    224      GLU      N   3581    -0.516300    14.0100   ; qtot  3.320
  3582          H    224      GLU      H   3582     0.293600     1.0080   ; qtot  3.613
  3583       XC13    224      GLU     CA   3583     0.039700    12.0100   ; qtot  3.653
  3584         H1    224      GLU     HA   3584     0.110500     1.0080   ; qtot  3.764
  3585         2C    224      GLU     CB   3585     0.056000    12.0100   ; qtot  3.820
  3586         HC    224      GLU    HB2   3586    -0.017300     1.0080   ; qtot  3.802
  3587         HC    224      GLU    HB3   3587    -0.017300     1.0080   ; qtot  3.785
  3588         2C    224      GLU     CG   3588     0.013600    12.0100   ; qtot  3.799
  3589         HC    224      GLU    HG2   3589    -0.042500     1.0080   ; qtot  3.756
  3590         HC    224      GLU    HG3   3590    -0.042500     1.0080   ; qtot  3.714
  3591         CO    224      GLU     CD   3591     0.805400    12.0100   ; qtot  4.519
  3592         O2    224      GLU    OE1   3592    -0.818800    16.0000   ; qtot  3.700
  3593         O2    224      GLU    OE2   3593    -0.818800    16.0000   ; qtot  2.881
  3594          C    224      GLU      C   3594     0.536600    12.0100   ; qtot  3.418
  3595          O    224      GLU      O   3595    -0.581900    16.0000   ; qtot  2.836
  3596          N    225      PRO      N   3596    -0.254800    14.0100   ; qtot  2.581
  3597         CT    225      PRO     CD   3597     0.019200    12.0100   ; qtot  2.600
  3598         H1    225      PRO    HD2   3598     0.039100     1.0080   ; qtot  2.640
  3599         H1    225      PRO    HD3   3599     0.039100     1.0080   ; qtot  2.679
  3600         CT    225      PRO     CG   3600     0.018900    12.0100   ; qtot  2.698
  3601         HC    225      PRO    HG2   3601     0.021300     1.0080   ; qtot  2.719
  3602         HC    225      PRO    HG3   3602     0.021300     1.0080   ; qtot  2.740
  3603         CT    225      PRO     CB   3603    -0.007000    12.0100   ; qtot  2.733
  3604         HC    225      PRO    HB2   3604     0.025300     1.0080   ; qtot  2.758
  3605         HC    225      PRO    HB3   3605     0.025300     1.0080   ; qtot  2.784
  3606        XC2    225      PRO     CA   3606    -0.026600    12.0100   ; qtot  2.757
  3607         H1    225      PRO     HA   3607     0.064100     1.0080   ; qtot  2.821
  3608          C    225      PRO      C   3608     0.589600    12.0100   ; qtot  3.411
  3609          O    225      PRO      O   3609    -0.574800    16.0000   ; qtot  2.836
  3610          N    226      LEU      N   3610    -0.415700    14.0100   ; qtot  2.420
  3611          H    226      LEU      H   3611     0.271900     1.0080   ; qtot  2.692
  3612        XC0    226      LEU     CA   3612    -0.051800    12.0100   ; qtot  2.640
  3613         H1    226      LEU     HA   3613     0.092200     1.0080   ; qtot  2.733
  3614         2C    226      LEU     CB   3614    -0.110200    12.0100   ; qtot  2.622
  3615         HC    226      LEU    HB2   3615     0.045700     1.0080   ; qtot  2.668
  3616         HC    226      LEU    HB3   3616     0.045700     1.0080   ; qtot  2.714
  3617         3C    226      LEU     CG   3617     0.353100    12.0100   ; qtot  3.067
  3618         HC    226      LEU     HG   3618    -0.036100     1.0080   ; qtot  3.031
  3619         CT    226      LEU    CD1   3619    -0.412100    12.0100   ; qtot  2.619
  3620         HC    226      LEU   HD11   3620     0.100000     1.0080   ; qtot  2.719
  3621         HC    226      LEU   HD12   3621     0.100000     1.0080   ; qtot  2.819
  3622         HC    226      LEU   HD13   3622     0.100000     1.0080   ; qtot  2.919
  3623         CT    226      LEU    CD2   3623    -0.412100    12.0100   ; qtot  2.507
  3624         HC    226      LEU   HD21   3624     0.100000     1.0080   ; qtot  2.607
  3625         HC    226      LEU   HD22   3625     0.100000     1.0080   ; qtot  2.707
  3626         HC    226      LEU   HD23   3626     0.100000     1.0080   ; qtot  2.807
  3627          C    226      LEU      C   3627     0.597300    12.0100   ; qtot  3.404
  3628          O    226      LEU      O   3628    -0.567900    16.0000   ; qtot  2.836
  3629          N    227      VAL      N   3629    -0.415700    14.0100   ; qtot  2.420
  3630          H    227      VAL      H   3630     0.271900     1.0080   ; qtot  2.692
  3631        XC1    227      VAL     CA   3631    -0.087500    12.0100   ; qtot  2.605
  3632         H1    227      VAL     HA   3632     0.096900     1.0080   ; qtot  2.702
  3633         3C    227      VAL     CB   3633     0.298500    12.0100   ; qtot  3.000
  3634         HC    227      VAL     HB   3634    -0.029700     1.0080   ; qtot  2.970
  3635         CT    227      VAL    CG1   3635    -0.319200    12.0100   ; qtot  2.651
  3636         HC    227      VAL   HG11   3636     0.079100     1.0080   ; qtot  2.730
  3637         HC    227      VAL   HG12   3637     0.079100     1.0080   ; qtot  2.809
  3638         HC    227      VAL   HG13   3638     0.079100     1.0080   ; qtot  2.889
  3639         CT    227      VAL    CG2   3639    -0.319200    12.0100   ; qtot  2.569
  3640         HC    227      VAL   HG21   3640     0.079100     1.0080   ; qtot  2.648
  3641         HC    227      VAL   HG22   3641     0.079100     1.0080   ; qtot  2.728
  3642         HC    227      VAL   HG23   3642     0.079100     1.0080   ; qtot  2.807
  3643          C    227      VAL      C   3643     0.597300    12.0100   ; qtot  3.404
  3644          O    227      VAL      O   3644    -0.567900    16.0000   ; qtot  2.836
  3645          N    228      ASP      N   3645    -0.516300    14.0100   ; qtot  2.320
  3646          H    228      ASP      H   3646     0.293600     1.0080   ; qtot  2.613
  3647       XC12    228      ASP     CA   3647     0.038100    12.0100   ; qtot  2.651
  3648         H1    228      ASP     HA   3648     0.088000     1.0080   ; qtot  2.739
  3649         2C    228      ASP     CB   3649    -0.030300    12.0100   ; qtot  2.709
  3650         HC    228      ASP    HB2   3650    -0.012200     1.0080   ; qtot  2.697
  3651         HC    228      ASP    HB3   3651    -0.012200     1.0080   ; qtot  2.685
  3652         CO    228      ASP     CG   3652     0.799400    12.0100   ; qtot  3.484
  3653         O2    228      ASP    OD1   3653    -0.801400    16.0000   ; qtot  2.683
  3654         O2    228      ASP    OD2   3654    -0.801400    16.0000   ; qtot  1.881
  3655          C    228      ASP      C   3655     0.536600    12.0100   ; qtot  2.418
  3656          O    228      ASP      O   3656    -0.581900    16.0000   ; qtot  1.836
  3657          N    229      LEU      N   3657    -0.415700    14.0100   ; qtot  1.420
  3658          H    229      LEU      H   3658     0.271900     1.0080   ; qtot  1.692
  3659        XC0    229      LEU     CA   3659    -0.051800    12.0100   ; qtot  1.640
  3660         H1    229      LEU     HA   3660     0.092200     1.0080   ; qtot  1.733
  3661         2C    229      LEU     CB   3661    -0.110200    12.0100   ; qtot  1.622
  3662         HC    229      LEU    HB2   3662     0.045700     1.0080   ; qtot  1.668
  3663         HC    229      LEU    HB3   3663     0.045700     1.0080   ; qtot  1.714
  3664         3C    229      LEU     CG   3664     0.353100    12.0100   ; qtot  2.067
  3665         HC    229      LEU     HG   3665    -0.036100     1.0080   ; qtot  2.031
  3666         CT    229      LEU    CD1   3666    -0.412100    12.0100   ; qtot  1.619
  3667         HC    229      LEU   HD11   3667     0.100000     1.0080   ; qtot  1.719
  3668         HC    229      LEU   HD12   3668     0.100000     1.0080   ; qtot  1.819
  3669         HC    229      LEU   HD13   3669     0.100000     1.0080   ; qtot  1.919
  3670         CT    229      LEU    CD2   3670    -0.412100    12.0100   ; qtot  1.507
  3671         HC    229      LEU   HD21   3671     0.100000     1.0080   ; qtot  1.607
  3672         HC    229      LEU   HD22   3672     0.100000     1.0080   ; qtot  1.707
  3673         HC    229      LEU   HD23   3673     0.100000     1.0080   ; qtot  1.807
  3674          C    229      LEU      C   3674     0.597300    12.0100   ; qtot  2.404
  3675          O    229      LEU      O   3675    -0.567900    16.0000   ; qtot  1.836
  3676          N    230      PRO      N   3676    -0.254800    14.0100   ; qtot  1.581
  3677         CT    230      PRO     CD   3677     0.019200    12.0100   ; qtot  1.600
  3678         H1    230      PRO    HD2   3678     0.039100     1.0080   ; qtot  1.640
  3679         H1    230      PRO    HD3   3679     0.039100     1.0080   ; qtot  1.679
  3680         CT    230      PRO     CG   3680     0.018900    12.0100   ; qtot  1.698
  3681         HC    230      PRO    HG2   3681     0.021300     1.0080   ; qtot  1.719
  3682         HC    230      PRO    HG3   3682     0.021300     1.0080   ; qtot  1.740
  3683         CT    230      PRO     CB   3683    -0.007000    12.0100   ; qtot  1.733
  3684         HC    230      PRO    HB2   3684     0.025300     1.0080   ; qtot  1.758
  3685         HC    230      PRO    HB3   3685     0.025300     1.0080   ; qtot  1.784
  3686        XC2    230      PRO     CA   3686    -0.026600    12.0100   ; qtot  1.757
  3687         H1    230      PRO     HA   3687     0.064100     1.0080   ; qtot  1.821
  3688          C    230      PRO      C   3688     0.589600    12.0100   ; qtot  2.411
  3689          O    230      PRO      O   3689    -0.574800    16.0000   ; qtot  1.836
  3690          N    231      ILE      N   3690    -0.415700    14.0100   ; qtot  1.420
  3691          H    231      ILE      H   3691     0.271900     1.0080   ; qtot  1.692
  3692        XC1    231      ILE     CA   3692    -0.059700    12.0100   ; qtot  1.633
  3693         H1    231      ILE     HA   3693     0.086900     1.0080   ; qtot  1.719
  3694         3C    231      ILE     CB   3694     0.130300    12.0100   ; qtot  1.850
  3695         HC    231      ILE     HB   3695     0.018700     1.0080   ; qtot  1.868
  3696         CT    231      ILE    CG2   3696    -0.320400    12.0100   ; qtot  1.548
  3697         HC    231      ILE   HG21   3697     0.088200     1.0080   ; qtot  1.636
  3698         HC    231      ILE   HG22   3698     0.088200     1.0080   ; qtot  1.724
  3699         HC    231      ILE   HG23   3699     0.088200     1.0080   ; qtot  1.813
  3700         2C    231      ILE    CG1   3700    -0.043000    12.0100   ; qtot  1.770
  3701         HC    231      ILE   HG12   3701     0.023600     1.0080   ; qtot  1.793
  3702         HC    231      ILE   HG13   3702     0.023600     1.0080   ; qtot  1.817
  3703         CT    231      ILE    CD1   3703    -0.066000    12.0100   ; qtot  1.751
  3704         HC    231      ILE   HD11   3704     0.018600     1.0080   ; qtot  1.769
  3705         HC    231      ILE   HD12   3705     0.018600     1.0080   ; qtot  1.788
  3706         HC    231      ILE   HD13   3706     0.018600     1.0080   ; qtot  1.807
  3707          C    231      ILE      C   3707     0.597300    12.0100   ; qtot  2.404
  3708          O    231      ILE      O   3708    -0.567900    16.0000   ; qtot  1.836
  3709          N    232      GLY      N   3709    -0.415700    14.0100   ; qtot  1.420
  3710          H    232      GLY      H   3710     0.271900     1.0080   ; qtot  1.692
  3711        XC9    232      GLY     CA   3711    -0.025200    12.0100   ; qtot  1.667
  3712         H1    232      GLY    HA2   3712     0.069800     1.0080   ; qtot  1.737
  3713         H1    232      GLY    HA3   3713     0.069800     1.0080   ; qtot  1.807
  3714          C    232      GLY      C   3714     0.597300    12.0100   ; qtot  2.404
  3715          O    232      GLY      O   3715    -0.567900    16.0000   ; qtot  1.836
  3716          N    233      ILE      N   3716    -0.415700    14.0100   ; qtot  1.420
  3717          H    233      ILE      H   3717     0.271900     1.0080   ; qtot  1.692
  3718        XC1    233      ILE     CA   3718    -0.059700    12.0100   ; qtot  1.633
  3719         H1    233      ILE     HA   3719     0.086900     1.0080   ; qtot  1.719
  3720         3C    233      ILE     CB   3720     0.130300    12.0100   ; qtot  1.850
  3721         HC    233      ILE     HB   3721     0.018700     1.0080   ; qtot  1.868
  3722         CT    233      ILE    CG2   3722    -0.320400    12.0100   ; qtot  1.548
  3723         HC    233      ILE   HG21   3723     0.088200     1.0080   ; qtot  1.636
  3724         HC    233      ILE   HG22   3724     0.088200     1.0080   ; qtot  1.724
  3725         HC    233      ILE   HG23   3725     0.088200     1.0080   ; qtot  1.813
  3726         2C    233      ILE    CG1   3726    -0.043000    12.0100   ; qtot  1.770
  3727         HC    233      ILE   HG12   3727     0.023600     1.0080   ; qtot  1.793
  3728         HC    233      ILE   HG13   3728     0.023600     1.0080   ; qtot  1.817
  3729         CT    233      ILE    CD1   3729    -0.066000    12.0100   ; qtot  1.751
  3730         HC    233      ILE   HD11   3730     0.018600     1.0080   ; qtot  1.769
  3731         HC    233      ILE   HD12   3731     0.018600     1.0080   ; qtot  1.788
  3732         HC    233      ILE   HD13   3732     0.018600     1.0080   ; qtot  1.807
  3733          C    233      ILE      C   3733     0.597300    12.0100   ; qtot  2.404
  3734          O    233      ILE      O   3734    -0.567900    16.0000   ; qtot  1.836
  3735          N    234      NLN      N   3735    -0.415700    14.0100   ; qtot  1.420
  3736          H    234      NLN      H   3736     0.271900     1.0080   ; qtot  1.692
  3737         CX    234      NLN     CA   3737     0.014300    12.0100   ; qtot  1.707
  3738         H1    234      NLN     HA   3738     0.104800     1.0080   ; qtot  1.811
  3739         2C    234      NLN     CB   3739    -0.204100    12.0100   ; qtot  1.607
  3740         HC    234      NLN    HB2   3740     0.079700     1.0080   ; qtot  1.687
  3741         HC    234      NLN    HB3   3741     0.079700     1.0080   ; qtot  1.767
  3742          C    234      NLN     CG   3742     0.713000    12.0100   ; qtot  2.480
  3743          O    234      NLN    OD1   3743    -0.593100    16.0000   ; qtot  1.887
  3744          N    234      NLN    ND2   3744    -0.693500    14.0100   ; qtot  1.193
  3745          H    234      NLN   HD21   3745     0.419600     1.0080   ; qtot  1.613
  3746          C    234      NLN      C   3746     0.597300    12.0100   ; qtot  2.210
  3747          O    234      NLN      O   3747    -0.567900    16.0000   ; qtot  1.642
  3748          N    235      ILE      N   3748    -0.415700    14.0100   ; qtot  1.226
  3749          H    235      ILE      H   3749     0.271900     1.0080   ; qtot  1.498
  3750        XC1    235      ILE     CA   3750    -0.059700    12.0100   ; qtot  1.439
  3751         H1    235      ILE     HA   3751     0.086900     1.0080   ; qtot  1.525
  3752         3C    235      ILE     CB   3752     0.130300    12.0100   ; qtot  1.656
  3753         HC    235      ILE     HB   3753     0.018700     1.0080   ; qtot  1.674
  3754         CT    235      ILE    CG2   3754    -0.320400    12.0100   ; qtot  1.354
  3755         HC    235      ILE   HG21   3755     0.088200     1.0080   ; qtot  1.442
  3756         HC    235      ILE   HG22   3756     0.088200     1.0080   ; qtot  1.530
  3757         HC    235      ILE   HG23   3757     0.088200     1.0080   ; qtot  1.619
  3758         2C    235      ILE    CG1   3758    -0.043000    12.0100   ; qtot  1.576
  3759         HC    235      ILE   HG12   3759     0.023600     1.0080   ; qtot  1.599
  3760         HC    235      ILE   HG13   3760     0.023600     1.0080   ; qtot  1.623
  3761         CT    235      ILE    CD1   3761    -0.066000    12.0100   ; qtot  1.557
  3762         HC    235      ILE   HD11   3762     0.018600     1.0080   ; qtot  1.575
  3763         HC    235      ILE   HD12   3763     0.018600     1.0080   ; qtot  1.594
  3764         HC    235      ILE   HD13   3764     0.018600     1.0080   ; qtot  1.613
  3765          C    235      ILE      C   3765     0.597300    12.0100   ; qtot  2.210
  3766          O    235      ILE      O   3766    -0.567900    16.0000   ; qtot  1.642
  3767          N    236      THR      N   3767    -0.415700    14.0100   ; qtot  1.226
  3768          H    236      THR      H   3768     0.271900     1.0080   ; qtot  1.498
  3769        XC5    236      THR     CA   3769    -0.038900    12.0100   ; qtot  1.459
  3770         H1    236      THR     HA   3770     0.100700     1.0080   ; qtot  1.560
  3771         3C    236      THR     CB   3771     0.365400    12.0100   ; qtot  1.925
  3772         H1    236      THR     HB   3772     0.004300     1.0080   ; qtot  1.930
  3773         CT    236      THR    CG2   3773    -0.243800    12.0100   ; qtot  1.686
  3774         HC    236      THR   HG21   3774     0.064200     1.0080   ; qtot  1.750
  3775         HC    236      THR   HG22   3775     0.064200     1.0080   ; qtot  1.814
  3776         HC    236      THR   HG23   3776     0.064200     1.0080   ; qtot  1.879
  3777         OH    236      THR    OG1   3777    -0.676100    16.0000   ; qtot  1.202
  3778         HO    236      THR    HG1   3778     0.410200     1.0080   ; qtot  1.613
  3779          C    236      THR      C   3779     0.597300    12.0100   ; qtot  2.210
  3780          O    236      THR      O   3780    -0.567900    16.0000   ; qtot  1.642
  3781          N    237      ARG      N   3781    -0.347900    14.0100   ; qtot  1.294
  3782          H    237      ARG      H   3782     0.274700     1.0080   ; qtot  1.569
  3783        XC6    237      ARG     CA   3783    -0.263700    12.0100   ; qtot  1.305
  3784         H1    237      ARG     HA   3784     0.156000     1.0080   ; qtot  1.461
  3785         C8    237      ARG     CB   3785    -0.000700    12.0100   ; qtot  1.460
  3786         HC    237      ARG    HB2   3786     0.032700     1.0080   ; qtot  1.493
  3787         HC    237      ARG    HB3   3787     0.032700     1.0080   ; qtot  1.526
  3788         C8    237      ARG     CG   3788     0.039000    12.0100   ; qtot  1.565
  3789         HC    237      ARG    HG2   3789     0.028500     1.0080   ; qtot  1.593
  3790         HC    237      ARG    HG3   3790     0.028500     1.0080   ; qtot  1.622
  3791         C8    237      ARG     CD   3791     0.048600    12.0100   ; qtot  1.670
  3792         H1    237      ARG    HD2   3792     0.068700     1.0080   ; qtot  1.739
  3793         H1    237      ARG    HD3   3793     0.068700     1.0080   ; qtot  1.808
  3794         N2    237      ARG     NE   3794    -0.529500    14.0100   ; qtot  1.278
  3795          H    237      ARG     HE   3795     0.345600     1.0080   ; qtot  1.624
  3796         CA    237      ARG     CZ   3796     0.807600    12.0100   ; qtot  2.432
  3797         N2    237      ARG    NH1   3797    -0.862700    14.0100   ; qtot  1.569
  3798          H    237      ARG   HH11   3798     0.447800     1.0080   ; qtot  2.017
  3799          H    237      ARG   HH12   3799     0.447800     1.0080   ; qtot  2.464
  3800         N2    237      ARG    NH2   3800    -0.862700    14.0100   ; qtot  1.602
  3801          H    237      ARG   HH21   3801     0.447800     1.0080   ; qtot  2.050
  3802          H    237      ARG   HH22   3802     0.447800     1.0080   ; qtot  2.497
  3803          C    237      ARG      C   3803     0.734100    12.0100   ; qtot  3.231
  3804          O    237      ARG      O   3804    -0.589400    16.0000   ; qtot  2.642
  3805          N    238      PHE      N   3805    -0.415700    14.0100   ; qtot  2.226
  3806          H    238      PHE      H   3806     0.271900     1.0080   ; qtot  2.498
  3807        XC0    238      PHE     CA   3807    -0.002400    12.0100   ; qtot  2.496
  3808         H1    238      PHE     HA   3808     0.097800     1.0080   ; qtot  2.594
  3809         CT    238      PHE     CB   3809    -0.034300    12.0100   ; qtot  2.559
  3810         HC    238      PHE    HB2   3810     0.029500     1.0080   ; qtot  2.589
  3811         HC    238      PHE    HB3   3811     0.029500     1.0080   ; qtot  2.618
  3812         CA    238      PHE     CG   3812     0.011800    12.0100   ; qtot  2.630
  3813         CA    238      PHE    CD1   3813    -0.125600    12.0100   ; qtot  2.505
  3814         HA    238      PHE    HD1   3814     0.133000     1.0080   ; qtot  2.638
  3815         CA    238      PHE    CE1   3815    -0.170400    12.0100   ; qtot  2.467
  3816         HA    238      PHE    HE1   3816     0.143000     1.0080   ; qtot  2.610
  3817         CA    238      PHE     CZ   3817    -0.107200    12.0100   ; qtot  2.503
  3818         HA    238      PHE     HZ   3818     0.129700     1.0080   ; qtot  2.633
  3819         CA    238      PHE    CE2   3819    -0.170400    12.0100   ; qtot  2.462
  3820         HA    238      PHE    HE2   3820     0.143000     1.0080   ; qtot  2.605
  3821         CA    238      PHE    CD2   3821    -0.125600    12.0100   ; qtot  2.480
  3822         HA    238      PHE    HD2   3822     0.133000     1.0080   ; qtot  2.613
  3823          C    238      PHE      C   3823     0.597300    12.0100   ; qtot  3.210
  3824          O    238      PHE      O   3824    -0.567900    16.0000   ; qtot  2.642
  3825          N    239      GLN      N   3825    -0.415700    14.0100   ; qtot  2.226
  3826          H    239      GLN      H   3826     0.271900     1.0080   ; qtot  2.498
  3827        XC4    239      GLN     CA   3827    -0.003100    12.0100   ; qtot  2.495
  3828         H1    239      GLN     HA   3828     0.085000     1.0080   ; qtot  2.580
  3829         2C    239      GLN     CB   3829    -0.003600    12.0100   ; qtot  2.577
  3830         HC    239      GLN    HB2   3830     0.017100     1.0080   ; qtot  2.594
  3831         HC    239      GLN    HB3   3831     0.017100     1.0080   ; qtot  2.611
  3832         2C    239      GLN     CG   3832    -0.064500    12.0100   ; qtot  2.546
  3833         HC    239      GLN    HG2   3833     0.035200     1.0080   ; qtot  2.581
  3834         HC    239      GLN    HG3   3834     0.035200     1.0080   ; qtot  2.617
  3835          C    239      GLN     CD   3835     0.695100    12.0100   ; qtot  3.312
  3836          O    239      GLN    OE1   3836    -0.608600    16.0000   ; qtot  2.703
  3837          N    239      GLN    NE2   3837    -0.940700    14.0100   ; qtot  1.762
  3838          H    239      GLN   HE21   3838     0.425100     1.0080   ; qtot  2.188
  3839          H    239      GLN   HE22   3839     0.425100     1.0080   ; qtot  2.613
  3840          C    239      GLN      C   3840     0.597300    12.0100   ; qtot  3.210
  3841          O    239      GLN      O   3841    -0.567900    16.0000   ; qtot  2.642
  3842          N    240      THR      N   3842    -0.415700    14.0100   ; qtot  2.226
  3843          H    240      THR      H   3843     0.271900     1.0080   ; qtot  2.498
  3844        XC5    240      THR     CA   3844    -0.038900    12.0100   ; qtot  2.459
  3845         H1    240      THR     HA   3845     0.100700     1.0080   ; qtot  2.560
  3846         3C    240      THR     CB   3846     0.365400    12.0100   ; qtot  2.925
  3847         H1    240      THR     HB   3847     0.004300     1.0080   ; qtot  2.930
  3848         CT    240      THR    CG2   3848    -0.243800    12.0100   ; qtot  2.686
  3849         HC    240      THR   HG21   3849     0.064200     1.0080   ; qtot  2.750
  3850         HC    240      THR   HG22   3850     0.064200     1.0080   ; qtot  2.814
  3851         HC    240      THR   HG23   3851     0.064200     1.0080   ; qtot  2.879
  3852         OH    240      THR    OG1   3852    -0.676100    16.0000   ; qtot  2.202
  3853         HO    240      THR    HG1   3853     0.410200     1.0080   ; qtot  2.613
  3854          C    240      THR      C   3854     0.597300    12.0100   ; qtot  3.210
  3855          O    240      THR      O   3855    -0.567900    16.0000   ; qtot  2.642
  3856          N    241      LEU      N   3856    -0.415700    14.0100   ; qtot  2.226
  3857          H    241      LEU      H   3857     0.271900     1.0080   ; qtot  2.498
  3858        XC0    241      LEU     CA   3858    -0.051800    12.0100   ; qtot  2.446
  3859         H1    241      LEU     HA   3859     0.092200     1.0080   ; qtot  2.539
  3860         2C    241      LEU     CB   3860    -0.110200    12.0100   ; qtot  2.428
  3861         HC    241      LEU    HB2   3861     0.045700     1.0080   ; qtot  2.474
  3862         HC    241      LEU    HB3   3862     0.045700     1.0080   ; qtot  2.520
  3863         3C    241      LEU     CG   3863     0.353100    12.0100   ; qtot  2.873
  3864         HC    241      LEU     HG   3864    -0.036100     1.0080   ; qtot  2.837
  3865         CT    241      LEU    CD1   3865    -0.412100    12.0100   ; qtot  2.425
  3866         HC    241      LEU   HD11   3866     0.100000     1.0080   ; qtot  2.525
  3867         HC    241      LEU   HD12   3867     0.100000     1.0080   ; qtot  2.625
  3868         HC    241      LEU   HD13   3868     0.100000     1.0080   ; qtot  2.725
  3869         CT    241      LEU    CD2   3869    -0.412100    12.0100   ; qtot  2.313
  3870         HC    241      LEU   HD21   3870     0.100000     1.0080   ; qtot  2.413
  3871         HC    241      LEU   HD22   3871     0.100000     1.0080   ; qtot  2.513
  3872         HC    241      LEU   HD23   3872     0.100000     1.0080   ; qtot  2.613
  3873          C    241      LEU      C   3873     0.597300    12.0100   ; qtot  3.210
  3874          O    241      LEU      O   3874    -0.567900    16.0000   ; qtot  2.642
  3875          N    242      LEU      N   3875    -0.415700    14.0100   ; qtot  2.226
  3876          H    242      LEU      H   3876     0.271900     1.0080   ; qtot  2.498
  3877        XC0    242      LEU     CA   3877    -0.051800    12.0100   ; qtot  2.446
  3878         H1    242      LEU     HA   3878     0.092200     1.0080   ; qtot  2.539
  3879         2C    242      LEU     CB   3879    -0.110200    12.0100   ; qtot  2.428
  3880         HC    242      LEU    HB2   3880     0.045700     1.0080   ; qtot  2.474
  3881         HC    242      LEU    HB3   3881     0.045700     1.0080   ; qtot  2.520
  3882         3C    242      LEU     CG   3882     0.353100    12.0100   ; qtot  2.873
  3883         HC    242      LEU     HG   3883    -0.036100     1.0080   ; qtot  2.837
  3884         CT    242      LEU    CD1   3884    -0.412100    12.0100   ; qtot  2.425
  3885         HC    242      LEU   HD11   3885     0.100000     1.0080   ; qtot  2.525
  3886         HC    242      LEU   HD12   3886     0.100000     1.0080   ; qtot  2.625
  3887         HC    242      LEU   HD13   3887     0.100000     1.0080   ; qtot  2.725
  3888         CT    242      LEU    CD2   3888    -0.412100    12.0100   ; qtot  2.313
  3889         HC    242      LEU   HD21   3889     0.100000     1.0080   ; qtot  2.413
  3890         HC    242      LEU   HD22   3890     0.100000     1.0080   ; qtot  2.513
  3891         HC    242      LEU   HD23   3891     0.100000     1.0080   ; qtot  2.613
  3892          C    242      LEU      C   3892     0.597300    12.0100   ; qtot  3.210
  3893          O    242      LEU      O   3893    -0.567900    16.0000   ; qtot  2.642
  3894          N    243      ALA      N   3894    -0.415700    14.0100   ; qtot  2.226
  3895          H    243      ALA      H   3895     0.271900     1.0080   ; qtot  2.498
  3896        XC7    243      ALA     CA   3896     0.033700    12.0100   ; qtot  2.532
  3897         H1    243      ALA     HA   3897     0.082300     1.0080   ; qtot  2.614
  3898         CT    243      ALA     CB   3898    -0.182500    12.0100   ; qtot  2.432
  3899         HC    243      ALA    HB1   3899     0.060300     1.0080   ; qtot  2.492
  3900         HC    243      ALA    HB2   3900     0.060300     1.0080   ; qtot  2.552
  3901         HC    243      ALA    HB3   3901     0.060300     1.0080   ; qtot  2.613
  3902          C    243      ALA      C   3902     0.597300    12.0100   ; qtot  3.210
  3903          O    243      ALA      O   3903    -0.567900    16.0000   ; qtot  2.642
  3904          N    244      LEU      N   3904    -0.415700    14.0100   ; qtot  2.226
  3905          H    244      LEU      H   3905     0.271900     1.0080   ; qtot  2.498
  3906        XC0    244      LEU     CA   3906    -0.051800    12.0100   ; qtot  2.446
  3907         H1    244      LEU     HA   3907     0.092200     1.0080   ; qtot  2.539
  3908         2C    244      LEU     CB   3908    -0.110200    12.0100   ; qtot  2.428
  3909         HC    244      LEU    HB2   3909     0.045700     1.0080   ; qtot  2.474
  3910         HC    244      LEU    HB3   3910     0.045700     1.0080   ; qtot  2.520
  3911         3C    244      LEU     CG   3911     0.353100    12.0100   ; qtot  2.873
  3912         HC    244      LEU     HG   3912    -0.036100     1.0080   ; qtot  2.837
  3913         CT    244      LEU    CD1   3913    -0.412100    12.0100   ; qtot  2.425
  3914         HC    244      LEU   HD11   3914     0.100000     1.0080   ; qtot  2.525
  3915         HC    244      LEU   HD12   3915     0.100000     1.0080   ; qtot  2.625
  3916         HC    244      LEU   HD13   3916     0.100000     1.0080   ; qtot  2.725
  3917         CT    244      LEU    CD2   3917    -0.412100    12.0100   ; qtot  2.313
  3918         HC    244      LEU   HD21   3918     0.100000     1.0080   ; qtot  2.413
  3919         HC    244      LEU   HD22   3919     0.100000     1.0080   ; qtot  2.513
  3920         HC    244      LEU   HD23   3920     0.100000     1.0080   ; qtot  2.613
  3921          C    244      LEU      C   3921     0.597300    12.0100   ; qtot  3.210
  3922          O    244      LEU      O   3922    -0.567900    16.0000   ; qtot  2.642
  3923          N    245      HID      N   3923    -0.415700    14.0100   ; qtot  2.226
  3924          H    245      HID      H   3924     0.271900     1.0080   ; qtot  2.498
  3925        XC0    245      HID     CA   3925     0.018800    12.0100   ; qtot  2.517
  3926         H1    245      HID     HA   3926     0.088100     1.0080   ; qtot  2.605
  3927         CT    245      HID     CB   3927    -0.046200    12.0100   ; qtot  2.559
  3928         HC    245      HID    HB2   3928     0.040200     1.0080   ; qtot  2.599
  3929         HC    245      HID    HB3   3929     0.040200     1.0080   ; qtot  2.639
  3930         CC    245      HID     CG   3930    -0.026600    12.0100   ; qtot  2.613
  3931         NA    245      HID    ND1   3931    -0.381100    14.0100   ; qtot  2.232
  3932          H    245      HID    HD1   3932     0.364900     1.0080   ; qtot  2.597
  3933         CR    245      HID    CE1   3933     0.205700    12.0100   ; qtot  2.802
  3934         H5    245      HID    HE1   3934     0.139200     1.0080   ; qtot  2.941
  3935         NB    245      HID    NE2   3935    -0.572700    14.0100   ; qtot  2.369
  3936         CV    245      HID    CD2   3936     0.129200    12.0100   ; qtot  2.498
  3937         H4    245      HID    HD2   3937     0.114700     1.0080   ; qtot  2.613
  3938          C    245      HID      C   3938     0.597300    12.0100   ; qtot  3.210
  3939          O    245      HID      O   3939    -0.567900    16.0000   ; qtot  2.642
  3940          N    246      ARG      N   3940    -0.347900    14.0100   ; qtot  2.294
  3941          H    246      ARG      H   3941     0.274700     1.0080   ; qtot  2.569
  3942        XC6    246      ARG     CA   3942    -0.263700    12.0100   ; qtot  2.305
  3943         H1    246      ARG     HA   3943     0.156000     1.0080   ; qtot  2.461
  3944         C8    246      ARG     CB   3944    -0.000700    12.0100   ; qtot  2.460
  3945         HC    246      ARG    HB2   3945     0.032700     1.0080   ; qtot  2.493
  3946         HC    246      ARG    HB3   3946     0.032700     1.0080   ; qtot  2.526
  3947         C8    246      ARG     CG   3947     0.039000    12.0100   ; qtot  2.565
  3948         HC    246      ARG    HG2   3948     0.028500     1.0080   ; qtot  2.593
  3949         HC    246      ARG    HG3   3949     0.028500     1.0080   ; qtot  2.622
  3950         C8    246      ARG     CD   3950     0.048600    12.0100   ; qtot  2.670
  3951         H1    246      ARG    HD2   3951     0.068700     1.0080   ; qtot  2.739
  3952         H1    246      ARG    HD3   3952     0.068700     1.0080   ; qtot  2.808
  3953         N2    246      ARG     NE   3953    -0.529500    14.0100   ; qtot  2.278
  3954          H    246      ARG     HE   3954     0.345600     1.0080   ; qtot  2.624
  3955         CA    246      ARG     CZ   3955     0.807600    12.0100   ; qtot  3.432
  3956         N2    246      ARG    NH1   3956    -0.862700    14.0100   ; qtot  2.569
  3957          H    246      ARG   HH11   3957     0.447800     1.0080   ; qtot  3.017
  3958          H    246      ARG   HH12   3958     0.447800     1.0080   ; qtot  3.464
  3959         N2    246      ARG    NH2   3959    -0.862700    14.0100   ; qtot  2.602
  3960          H    246      ARG   HH21   3960     0.447800     1.0080   ; qtot  3.050
  3961          H    246      ARG   HH22   3961     0.447800     1.0080   ; qtot  3.497
  3962          C    246      ARG      C   3962     0.734100    12.0100   ; qtot  4.231
  3963          O    246      ARG      O   3963    -0.589400    16.0000   ; qtot  3.642
  3964          N    247      SER      N   3964    -0.415700    14.0100   ; qtot  3.226
  3965          H    247      SER      H   3965     0.271900     1.0080   ; qtot  3.498
  3966        XC3    247      SER     CA   3966    -0.024900    12.0100   ; qtot  3.473
  3967         H1    247      SER     HA   3967     0.084300     1.0080   ; qtot  3.558
  3968         2C    247      SER     CB   3968     0.211700    12.0100   ; qtot  3.769
  3969         H1    247      SER    HB2   3969     0.035200     1.0080   ; qtot  3.805
  3970         H1    247      SER    HB3   3970     0.035200     1.0080   ; qtot  3.840
  3971         OH    247      SER     OG   3971    -0.654600    16.0000   ; qtot  3.185
  3972         HO    247      SER     HG   3972     0.427500     1.0080   ; qtot  3.613
  3973          C    247      SER      C   3973     0.597300    12.0100   ; qtot  4.210
  3974          O    247      SER      O   3974    -0.567900    16.0000   ; qtot  3.642
  3975          N    248      TYR      N   3975    -0.415700    14.0100   ; qtot  3.226
  3976          H    248      TYR      H   3976     0.271900     1.0080   ; qtot  3.498
  3977        XC0    248      TYR     CA   3977    -0.001400    12.0100   ; qtot  3.497
  3978         H1    248      TYR     HA   3978     0.087600     1.0080   ; qtot  3.584
  3979         CT    248      TYR     CB   3979    -0.015200    12.0100   ; qtot  3.569
  3980         HC    248      TYR    HB2   3980     0.029500     1.0080   ; qtot  3.599
  3981         HC    248      TYR    HB3   3981     0.029500     1.0080   ; qtot  3.628
  3982         CA    248      TYR     CG   3982    -0.001100    12.0100   ; qtot  3.627
  3983         CA    248      TYR    CD1   3983    -0.190600    12.0100   ; qtot  3.437
  3984         HA    248      TYR    HD1   3984     0.169900     1.0080   ; qtot  3.606
  3985         CA    248      TYR    CE1   3985    -0.234100    12.0100   ; qtot  3.372
  3986         HA    248      TYR    HE1   3986     0.165600     1.0080   ; qtot  3.538
  3987          C    248      TYR     CZ   3987     0.322600    12.0100   ; qtot  3.861
  3988         OH    248      TYR     OH   3988    -0.557900    16.0000   ; qtot  3.303
  3989         HO    248      TYR     HH   3989     0.399200     1.0080   ; qtot  3.702
  3990         CA    248      TYR    CE2   3990    -0.234100    12.0100   ; qtot  3.468
  3991         HA    248      TYR    HE2   3991     0.165600     1.0080   ; qtot  3.633
  3992         CA    248      TYR    CD2   3992    -0.190600    12.0100   ; qtot  3.443
  3993         HA    248      TYR    HD2   3993     0.169900     1.0080   ; qtot  3.613
  3994          C    248      TYR      C   3994     0.597300    12.0100   ; qtot  4.210
  3995          O    248      TYR      O   3995    -0.567900    16.0000   ; qtot  3.642
  3996          N    249      LEU      N   3996    -0.415700    14.0100   ; qtot  3.226
  3997          H    249      LEU      H   3997     0.271900     1.0080   ; qtot  3.498
  3998        XC0    249      LEU     CA   3998    -0.051800    12.0100   ; qtot  3.446
  3999         H1    249      LEU     HA   3999     0.092200     1.0080   ; qtot  3.539
  4000         2C    249      LEU     CB   4000    -0.110200    12.0100   ; qtot  3.428
  4001         HC    249      LEU    HB2   4001     0.045700     1.0080   ; qtot  3.474
  4002         HC    249      LEU    HB3   4002     0.045700     1.0080   ; qtot  3.520
  4003         3C    249      LEU     CG   4003     0.353100    12.0100   ; qtot  3.873
  4004         HC    249      LEU     HG   4004    -0.036100     1.0080   ; qtot  3.837
  4005         CT    249      LEU    CD1   4005    -0.412100    12.0100   ; qtot  3.425
  4006         HC    249      LEU   HD11   4006     0.100000     1.0080   ; qtot  3.525
  4007         HC    249      LEU   HD12   4007     0.100000     1.0080   ; qtot  3.625
  4008         HC    249      LEU   HD13   4008     0.100000     1.0080   ; qtot  3.725
  4009         CT    249      LEU    CD2   4009    -0.412100    12.0100   ; qtot  3.313
  4010         HC    249      LEU   HD21   4010     0.100000     1.0080   ; qtot  3.413
  4011         HC    249      LEU   HD22   4011     0.100000     1.0080   ; qtot  3.513
  4012         HC    249      LEU   HD23   4012     0.100000     1.0080   ; qtot  3.613
  4013          C    249      LEU      C   4013     0.597300    12.0100   ; qtot  4.210
  4014          O    249      LEU      O   4014    -0.567900    16.0000   ; qtot  3.642
  4015          N    250      THR      N   4015    -0.415700    14.0100   ; qtot  3.226
  4016          H    250      THR      H   4016     0.271900     1.0080   ; qtot  3.498
  4017        XC5    250      THR     CA   4017    -0.038900    12.0100   ; qtot  3.459
  4018         H1    250      THR     HA   4018     0.100700     1.0080   ; qtot  3.560
  4019         3C    250      THR     CB   4019     0.365400    12.0100   ; qtot  3.925
  4020         H1    250      THR     HB   4020     0.004300     1.0080   ; qtot  3.930
  4021         CT    250      THR    CG2   4021    -0.243800    12.0100   ; qtot  3.686
  4022         HC    250      THR   HG21   4022     0.064200     1.0080   ; qtot  3.750
  4023         HC    250      THR   HG22   4023     0.064200     1.0080   ; qtot  3.814
  4024         HC    250      THR   HG23   4024     0.064200     1.0080   ; qtot  3.879
  4025         OH    250      THR    OG1   4025    -0.676100    16.0000   ; qtot  3.202
  4026         HO    250      THR    HG1   4026     0.410200     1.0080   ; qtot  3.613
  4027          C    250      THR      C   4027     0.597300    12.0100   ; qtot  4.210
  4028          O    250      THR      O   4028    -0.567900    16.0000   ; qtot  3.642
  4029          N    251      PRO      N   4029    -0.254800    14.0100   ; qtot  3.387
  4030         CT    251      PRO     CD   4030     0.019200    12.0100   ; qtot  3.406
  4031         H1    251      PRO    HD2   4031     0.039100     1.0080   ; qtot  3.446
  4032         H1    251      PRO    HD3   4032     0.039100     1.0080   ; qtot  3.485
  4033         CT    251      PRO     CG   4033     0.018900    12.0100   ; qtot  3.504
  4034         HC    251      PRO    HG2   4034     0.021300     1.0080   ; qtot  3.525
  4035         HC    251      PRO    HG3   4035     0.021300     1.0080   ; qtot  3.546
  4036         CT    251      PRO     CB   4036    -0.007000    12.0100   ; qtot  3.539
  4037         HC    251      PRO    HB2   4037     0.025300     1.0080   ; qtot  3.564
  4038         HC    251      PRO    HB3   4038     0.025300     1.0080   ; qtot  3.590
  4039        XC2    251      PRO     CA   4039    -0.026600    12.0100   ; qtot  3.563
  4040         H1    251      PRO     HA   4040     0.064100     1.0080   ; qtot  3.627
  4041          C    251      PRO      C   4041     0.589600    12.0100   ; qtot  4.217
  4042          O    251      PRO      O   4042    -0.574800    16.0000   ; qtot  3.642
  4043          N    252      GLY      N   4043    -0.415700    14.0100   ; qtot  3.226
  4044          H    252      GLY      H   4044     0.271900     1.0080   ; qtot  3.498
  4045        XC9    252      GLY     CA   4045    -0.025200    12.0100   ; qtot  3.473
  4046         H1    252      GLY    HA2   4046     0.069800     1.0080   ; qtot  3.543
  4047         H1    252      GLY    HA3   4047     0.069800     1.0080   ; qtot  3.613
  4048          C    252      GLY      C   4048     0.597300    12.0100   ; qtot  4.210
  4049          O    252      GLY      O   4049    -0.567900    16.0000   ; qtot  3.642
  4050          N    253      ASP      N   4050    -0.516300    14.0100   ; qtot  3.126
  4051          H    253      ASP      H   4051     0.293600     1.0080   ; qtot  3.419
  4052       XC12    253      ASP     CA   4052     0.038100    12.0100   ; qtot  3.457
  4053         H1    253      ASP     HA   4053     0.088000     1.0080   ; qtot  3.545
  4054         2C    253      ASP     CB   4054    -0.030300    12.0100   ; qtot  3.515
  4055         HC    253      ASP    HB2   4055    -0.012200     1.0080   ; qtot  3.503
  4056         HC    253      ASP    HB3   4056    -0.012200     1.0080   ; qtot  3.491
  4057         CO    253      ASP     CG   4057     0.799400    12.0100   ; qtot  4.290
  4058         O2    253      ASP    OD1   4058    -0.801400    16.0000   ; qtot  3.489
  4059         O2    253      ASP    OD2   4059    -0.801400    16.0000   ; qtot  2.687
  4060          C    253      ASP      C   4060     0.536600    12.0100   ; qtot  3.224
  4061          O    253      ASP      O   4061    -0.581900    16.0000   ; qtot  2.642
  4062          N    254      SER      N   4062    -0.415700    14.0100   ; qtot  2.226
  4063          H    254      SER      H   4063     0.271900     1.0080   ; qtot  2.498
  4064        XC3    254      SER     CA   4064    -0.024900    12.0100   ; qtot  2.473
  4065         H1    254      SER     HA   4065     0.084300     1.0080   ; qtot  2.558
  4066         2C    254      SER     CB   4066     0.211700    12.0100   ; qtot  2.769
  4067         H1    254      SER    HB2   4067     0.035200     1.0080   ; qtot  2.805
  4068         H1    254      SER    HB3   4068     0.035200     1.0080   ; qtot  2.840
  4069         OH    254      SER     OG   4069    -0.654600    16.0000   ; qtot  2.185
  4070         HO    254      SER     HG   4070     0.427500     1.0080   ; qtot  2.613
  4071          C    254      SER      C   4071     0.597300    12.0100   ; qtot  3.210
  4072          O    254      SER      O   4072    -0.567900    16.0000   ; qtot  2.642
  4073          N    255      SER      N   4073    -0.415700    14.0100   ; qtot  2.226
  4074          H    255      SER      H   4074     0.271900     1.0080   ; qtot  2.498
  4075        XC3    255      SER     CA   4075    -0.024900    12.0100   ; qtot  2.473
  4076         H1    255      SER     HA   4076     0.084300     1.0080   ; qtot  2.558
  4077         2C    255      SER     CB   4077     0.211700    12.0100   ; qtot  2.769
  4078         H1    255      SER    HB2   4078     0.035200     1.0080   ; qtot  2.805
  4079         H1    255      SER    HB3   4079     0.035200     1.0080   ; qtot  2.840
  4080         OH    255      SER     OG   4080    -0.654600    16.0000   ; qtot  2.185
  4081         HO    255      SER     HG   4081     0.427500     1.0080   ; qtot  2.613
  4082          C    255      SER      C   4082     0.597300    12.0100   ; qtot  3.210
  4083          O    255      SER      O   4083    -0.567900    16.0000   ; qtot  2.642
  4084          N    256      SER      N   4084    -0.415700    14.0100   ; qtot  2.226
  4085          H    256      SER      H   4085     0.271900     1.0080   ; qtot  2.498
  4086        XC3    256      SER     CA   4086    -0.024900    12.0100   ; qtot  2.473
  4087         H1    256      SER     HA   4087     0.084300     1.0080   ; qtot  2.558
  4088         2C    256      SER     CB   4088     0.211700    12.0100   ; qtot  2.769
  4089         H1    256      SER    HB2   4089     0.035200     1.0080   ; qtot  2.805
  4090         H1    256      SER    HB3   4090     0.035200     1.0080   ; qtot  2.840
  4091         OH    256      SER     OG   4091    -0.654600    16.0000   ; qtot  2.185
  4092         HO    256      SER     HG   4092     0.427500     1.0080   ; qtot  2.613
  4093          C    256      SER      C   4093     0.597300    12.0100   ; qtot  3.210
  4094          O    256      SER      O   4094    -0.567900    16.0000   ; qtot  2.642
  4095          N    257      GLY      N   4095    -0.415700    14.0100   ; qtot  2.226
  4096          H    257      GLY      H   4096     0.271900     1.0080   ; qtot  2.498
  4097        XC9    257      GLY     CA   4097    -0.025200    12.0100   ; qtot  2.473
  4098         H1    257      GLY    HA2   4098     0.069800     1.0080   ; qtot  2.543
  4099         H1    257      GLY    HA3   4099     0.069800     1.0080   ; qtot  2.613
  4100          C    257      GLY      C   4100     0.597300    12.0100   ; qtot  3.210
  4101          O    257      GLY      O   4101    -0.567900    16.0000   ; qtot  2.642
  4102          N    258      TRP      N   4102    -0.415700    14.0100   ; qtot  2.226
  4103          H    258      TRP      H   4103     0.271900     1.0080   ; qtot  2.498
  4104        XC0    258      TRP     CA   4104    -0.027500    12.0100   ; qtot  2.471
  4105         H1    258      TRP     HA   4105     0.112300     1.0080   ; qtot  2.583
  4106         CT    258      TRP     CB   4106    -0.005000    12.0100   ; qtot  2.578
  4107         HC    258      TRP    HB2   4107     0.033900     1.0080   ; qtot  2.612
  4108         HC    258      TRP    HB3   4108     0.033900     1.0080   ; qtot  2.646
  4109         C*    258      TRP     CG   4109    -0.141500    12.0100   ; qtot  2.504
  4110         CW    258      TRP    CD1   4110    -0.163800    12.0100   ; qtot  2.341
  4111         H4    258      TRP    HD1   4111     0.206200     1.0080   ; qtot  2.547
  4112         NA    258      TRP    NE1   4112    -0.341800    14.0100   ; qtot  2.205
  4113          H    258      TRP    HE1   4113     0.341200     1.0080   ; qtot  2.546
  4114         CN    258      TRP    CE2   4114     0.138000    12.0100   ; qtot  2.684
  4115         CA    258      TRP    CZ2   4115    -0.260100    12.0100   ; qtot  2.424
  4116         HA    258      TRP    HZ2   4116     0.157200     1.0080   ; qtot  2.581
  4117         CA    258      TRP    CH2   4117    -0.113400    12.0100   ; qtot  2.468
  4118         HA    258      TRP    HH2   4118     0.141700     1.0080   ; qtot  2.610
  4119         CA    258      TRP    CZ3   4119    -0.197200    12.0100   ; qtot  2.412
  4120         HA    258      TRP    HZ3   4120     0.144700     1.0080   ; qtot  2.557
  4121         CA    258      TRP    CE3   4121    -0.238700    12.0100   ; qtot  2.318
  4122         HA    258      TRP    HE3   4122     0.170000     1.0080   ; qtot  2.488
  4123         CB    258      TRP    CD2   4123     0.124300    12.0100   ; qtot  2.613
  4124          C    258      TRP      C   4124     0.597300    12.0100   ; qtot  3.210
  4125          O    258      TRP      O   4125    -0.567900    16.0000   ; qtot  2.642
  4126          N    259      THR      N   4126    -0.415700    14.0100   ; qtot  2.226
  4127          H    259      THR      H   4127     0.271900     1.0080   ; qtot  2.498
  4128        XC5    259      THR     CA   4128    -0.038900    12.0100   ; qtot  2.459
  4129         H1    259      THR     HA   4129     0.100700     1.0080   ; qtot  2.560
  4130         3C    259      THR     CB   4130     0.365400    12.0100   ; qtot  2.925
  4131         H1    259      THR     HB   4131     0.004300     1.0080   ; qtot  2.930
  4132         CT    259      THR    CG2   4132    -0.243800    12.0100   ; qtot  2.686
  4133         HC    259      THR   HG21   4133     0.064200     1.0080   ; qtot  2.750
  4134         HC    259      THR   HG22   4134     0.064200     1.0080   ; qtot  2.814
  4135         HC    259      THR   HG23   4135     0.064200     1.0080   ; qtot  2.879
  4136         OH    259      THR    OG1   4136    -0.676100    16.0000   ; qtot  2.202
  4137         HO    259      THR    HG1   4137     0.410200     1.0080   ; qtot  2.613
  4138          C    259      THR      C   4138     0.597300    12.0100   ; qtot  3.210
  4139          O    259      THR      O   4139    -0.567900    16.0000   ; qtot  2.642
  4140          N    260      ALA      N   4140    -0.415700    14.0100   ; qtot  2.226
  4141          H    260      ALA      H   4141     0.271900     1.0080   ; qtot  2.498
  4142        XC7    260      ALA     CA   4142     0.033700    12.0100   ; qtot  2.532
  4143         H1    260      ALA     HA   4143     0.082300     1.0080   ; qtot  2.614
  4144         CT    260      ALA     CB   4144    -0.182500    12.0100   ; qtot  2.432
  4145         HC    260      ALA    HB1   4145     0.060300     1.0080   ; qtot  2.492
  4146         HC    260      ALA    HB2   4146     0.060300     1.0080   ; qtot  2.552
  4147         HC    260      ALA    HB3   4147     0.060300     1.0080   ; qtot  2.613
  4148          C    260      ALA      C   4148     0.597300    12.0100   ; qtot  3.210
  4149          O    260      ALA      O   4149    -0.567900    16.0000   ; qtot  2.642
  4150          N    261      GLY      N   4150    -0.415700    14.0100   ; qtot  2.226
  4151          H    261      GLY      H   4151     0.271900     1.0080   ; qtot  2.498
  4152        XC9    261      GLY     CA   4152    -0.025200    12.0100   ; qtot  2.473
  4153         H1    261      GLY    HA2   4153     0.069800     1.0080   ; qtot  2.543
  4154         H1    261      GLY    HA3   4154     0.069800     1.0080   ; qtot  2.613
  4155          C    261      GLY      C   4155     0.597300    12.0100   ; qtot  3.210
  4156          O    261      GLY      O   4156    -0.567900    16.0000   ; qtot  2.642
  4157          N    262      ALA      N   4157    -0.415700    14.0100   ; qtot  2.226
  4158          H    262      ALA      H   4158     0.271900     1.0080   ; qtot  2.498
  4159        XC7    262      ALA     CA   4159     0.033700    12.0100   ; qtot  2.532
  4160         H1    262      ALA     HA   4160     0.082300     1.0080   ; qtot  2.614
  4161         CT    262      ALA     CB   4161    -0.182500    12.0100   ; qtot  2.432
  4162         HC    262      ALA    HB1   4162     0.060300     1.0080   ; qtot  2.492
  4163         HC    262      ALA    HB2   4163     0.060300     1.0080   ; qtot  2.552
  4164         HC    262      ALA    HB3   4164     0.060300     1.0080   ; qtot  2.613
  4165          C    262      ALA      C   4165     0.597300    12.0100   ; qtot  3.210
  4166          O    262      ALA      O   4166    -0.567900    16.0000   ; qtot  2.642
  4167          N    263      ALA      N   4167    -0.415700    14.0100   ; qtot  2.226
  4168          H    263      ALA      H   4168     0.271900     1.0080   ; qtot  2.498
  4169        XC7    263      ALA     CA   4169     0.033700    12.0100   ; qtot  2.532
  4170         H1    263      ALA     HA   4170     0.082300     1.0080   ; qtot  2.614
  4171         CT    263      ALA     CB   4171    -0.182500    12.0100   ; qtot  2.432
  4172         HC    263      ALA    HB1   4172     0.060300     1.0080   ; qtot  2.492
  4173         HC    263      ALA    HB2   4173     0.060300     1.0080   ; qtot  2.552
  4174         HC    263      ALA    HB3   4174     0.060300     1.0080   ; qtot  2.613
  4175          C    263      ALA      C   4175     0.597300    12.0100   ; qtot  3.210
  4176          O    263      ALA      O   4176    -0.567900    16.0000   ; qtot  2.642
  4177          N    264      ALA      N   4177    -0.415700    14.0100   ; qtot  2.226
  4178          H    264      ALA      H   4178     0.271900     1.0080   ; qtot  2.498
  4179        XC7    264      ALA     CA   4179     0.033700    12.0100   ; qtot  2.532
  4180         H1    264      ALA     HA   4180     0.082300     1.0080   ; qtot  2.614
  4181         CT    264      ALA     CB   4181    -0.182500    12.0100   ; qtot  2.432
  4182         HC    264      ALA    HB1   4182     0.060300     1.0080   ; qtot  2.492
  4183         HC    264      ALA    HB2   4183     0.060300     1.0080   ; qtot  2.552
  4184         HC    264      ALA    HB3   4184     0.060300     1.0080   ; qtot  2.613
  4185          C    264      ALA      C   4185     0.597300    12.0100   ; qtot  3.210
  4186          O    264      ALA      O   4186    -0.567900    16.0000   ; qtot  2.642
  4187          N    265      TYR      N   4187    -0.415700    14.0100   ; qtot  2.226
  4188          H    265      TYR      H   4188     0.271900     1.0080   ; qtot  2.498
  4189        XC0    265      TYR     CA   4189    -0.001400    12.0100   ; qtot  2.497
  4190         H1    265      TYR     HA   4190     0.087600     1.0080   ; qtot  2.584
  4191         CT    265      TYR     CB   4191    -0.015200    12.0100   ; qtot  2.569
  4192         HC    265      TYR    HB2   4192     0.029500     1.0080   ; qtot  2.599
  4193         HC    265      TYR    HB3   4193     0.029500     1.0080   ; qtot  2.628
  4194         CA    265      TYR     CG   4194    -0.001100    12.0100   ; qtot  2.627
  4195         CA    265      TYR    CD1   4195    -0.190600    12.0100   ; qtot  2.437
  4196         HA    265      TYR    HD1   4196     0.169900     1.0080   ; qtot  2.606
  4197         CA    265      TYR    CE1   4197    -0.234100    12.0100   ; qtot  2.372
  4198         HA    265      TYR    HE1   4198     0.165600     1.0080   ; qtot  2.538
  4199          C    265      TYR     CZ   4199     0.322600    12.0100   ; qtot  2.861
  4200         OH    265      TYR     OH   4200    -0.557900    16.0000   ; qtot  2.303
  4201         HO    265      TYR     HH   4201     0.399200     1.0080   ; qtot  2.702
  4202         CA    265      TYR    CE2   4202    -0.234100    12.0100   ; qtot  2.468
  4203         HA    265      TYR    HE2   4203     0.165600     1.0080   ; qtot  2.633
  4204         CA    265      TYR    CD2   4204    -0.190600    12.0100   ; qtot  2.443
  4205         HA    265      TYR    HD2   4205     0.169900     1.0080   ; qtot  2.613
  4206          C    265      TYR      C   4206     0.597300    12.0100   ; qtot  3.210
  4207          O    265      TYR      O   4207    -0.567900    16.0000   ; qtot  2.642
  4208          N    266      TYR      N   4208    -0.415700    14.0100   ; qtot  2.226
  4209          H    266      TYR      H   4209     0.271900     1.0080   ; qtot  2.498
  4210        XC0    266      TYR     CA   4210    -0.001400    12.0100   ; qtot  2.497
  4211         H1    266      TYR     HA   4211     0.087600     1.0080   ; qtot  2.584
  4212         CT    266      TYR     CB   4212    -0.015200    12.0100   ; qtot  2.569
  4213         HC    266      TYR    HB2   4213     0.029500     1.0080   ; qtot  2.599
  4214         HC    266      TYR    HB3   4214     0.029500     1.0080   ; qtot  2.628
  4215         CA    266      TYR     CG   4215    -0.001100    12.0100   ; qtot  2.627
  4216         CA    266      TYR    CD1   4216    -0.190600    12.0100   ; qtot  2.437
  4217         HA    266      TYR    HD1   4217     0.169900     1.0080   ; qtot  2.606
  4218         CA    266      TYR    CE1   4218    -0.234100    12.0100   ; qtot  2.372
  4219         HA    266      TYR    HE1   4219     0.165600     1.0080   ; qtot  2.538
  4220          C    266      TYR     CZ   4220     0.322600    12.0100   ; qtot  2.861
  4221         OH    266      TYR     OH   4221    -0.557900    16.0000   ; qtot  2.303
  4222         HO    266      TYR     HH   4222     0.399200     1.0080   ; qtot  2.702
  4223         CA    266      TYR    CE2   4223    -0.234100    12.0100   ; qtot  2.468
  4224         HA    266      TYR    HE2   4224     0.165600     1.0080   ; qtot  2.633
  4225         CA    266      TYR    CD2   4225    -0.190600    12.0100   ; qtot  2.443
  4226         HA    266      TYR    HD2   4226     0.169900     1.0080   ; qtot  2.613
  4227          C    266      TYR      C   4227     0.597300    12.0100   ; qtot  3.210
  4228          O    266      TYR      O   4228    -0.567900    16.0000   ; qtot  2.642
  4229          N    267      VAL      N   4229    -0.415700    14.0100   ; qtot  2.226
  4230          H    267      VAL      H   4230     0.271900     1.0080   ; qtot  2.498
  4231        XC1    267      VAL     CA   4231    -0.087500    12.0100   ; qtot  2.411
  4232         H1    267      VAL     HA   4232     0.096900     1.0080   ; qtot  2.508
  4233         3C    267      VAL     CB   4233     0.298500    12.0100   ; qtot  2.806
  4234         HC    267      VAL     HB   4234    -0.029700     1.0080   ; qtot  2.776
  4235         CT    267      VAL    CG1   4235    -0.319200    12.0100   ; qtot  2.457
  4236         HC    267      VAL   HG11   4236     0.079100     1.0080   ; qtot  2.536
  4237         HC    267      VAL   HG12   4237     0.079100     1.0080   ; qtot  2.615
  4238         HC    267      VAL   HG13   4238     0.079100     1.0080   ; qtot  2.695
  4239         CT    267      VAL    CG2   4239    -0.319200    12.0100   ; qtot  2.375
  4240         HC    267      VAL   HG21   4240     0.079100     1.0080   ; qtot  2.454
  4241         HC    267      VAL   HG22   4241     0.079100     1.0080   ; qtot  2.534
  4242         HC    267      VAL   HG23   4242     0.079100     1.0080   ; qtot  2.613
  4243          C    267      VAL      C   4243     0.597300    12.0100   ; qtot  3.210
  4244          O    267      VAL      O   4244    -0.567900    16.0000   ; qtot  2.642
  4245          N    268      GLY      N   4245    -0.415700    14.0100   ; qtot  2.226
  4246          H    268      GLY      H   4246     0.271900     1.0080   ; qtot  2.498
  4247        XC9    268      GLY     CA   4247    -0.025200    12.0100   ; qtot  2.473
  4248         H1    268      GLY    HA2   4248     0.069800     1.0080   ; qtot  2.543
  4249         H1    268      GLY    HA3   4249     0.069800     1.0080   ; qtot  2.613
  4250          C    268      GLY      C   4250     0.597300    12.0100   ; qtot  3.210
  4251          O    268      GLY      O   4251    -0.567900    16.0000   ; qtot  2.642
  4252          N    269      TYR      N   4252    -0.415700    14.0100   ; qtot  2.226
  4253          H    269      TYR      H   4253     0.271900     1.0080   ; qtot  2.498
  4254        XC0    269      TYR     CA   4254    -0.001400    12.0100   ; qtot  2.497
  4255         H1    269      TYR     HA   4255     0.087600     1.0080   ; qtot  2.584
  4256         CT    269      TYR     CB   4256    -0.015200    12.0100   ; qtot  2.569
  4257         HC    269      TYR    HB2   4257     0.029500     1.0080   ; qtot  2.599
  4258         HC    269      TYR    HB3   4258     0.029500     1.0080   ; qtot  2.628
  4259         CA    269      TYR     CG   4259    -0.001100    12.0100   ; qtot  2.627
  4260         CA    269      TYR    CD1   4260    -0.190600    12.0100   ; qtot  2.437
  4261         HA    269      TYR    HD1   4261     0.169900     1.0080   ; qtot  2.606
  4262         CA    269      TYR    CE1   4262    -0.234100    12.0100   ; qtot  2.372
  4263         HA    269      TYR    HE1   4263     0.165600     1.0080   ; qtot  2.538
  4264          C    269      TYR     CZ   4264     0.322600    12.0100   ; qtot  2.861
  4265         OH    269      TYR     OH   4265    -0.557900    16.0000   ; qtot  2.303
  4266         HO    269      TYR     HH   4266     0.399200     1.0080   ; qtot  2.702
  4267         CA    269      TYR    CE2   4267    -0.234100    12.0100   ; qtot  2.468
  4268         HA    269      TYR    HE2   4268     0.165600     1.0080   ; qtot  2.633
  4269         CA    269      TYR    CD2   4269    -0.190600    12.0100   ; qtot  2.443
  4270         HA    269      TYR    HD2   4270     0.169900     1.0080   ; qtot  2.613
  4271          C    269      TYR      C   4271     0.597300    12.0100   ; qtot  3.210
  4272          O    269      TYR      O   4272    -0.567900    16.0000   ; qtot  2.642
  4273          N    270      LEU      N   4273    -0.415700    14.0100   ; qtot  2.226
  4274          H    270      LEU      H   4274     0.271900     1.0080   ; qtot  2.498
  4275        XC0    270      LEU     CA   4275    -0.051800    12.0100   ; qtot  2.446
  4276         H1    270      LEU     HA   4276     0.092200     1.0080   ; qtot  2.539
  4277         2C    270      LEU     CB   4277    -0.110200    12.0100   ; qtot  2.428
  4278         HC    270      LEU    HB2   4278     0.045700     1.0080   ; qtot  2.474
  4279         HC    270      LEU    HB3   4279     0.045700     1.0080   ; qtot  2.520
  4280         3C    270      LEU     CG   4280     0.353100    12.0100   ; qtot  2.873
  4281         HC    270      LEU     HG   4281    -0.036100     1.0080   ; qtot  2.837
  4282         CT    270      LEU    CD1   4282    -0.412100    12.0100   ; qtot  2.425
  4283         HC    270      LEU   HD11   4283     0.100000     1.0080   ; qtot  2.525
  4284         HC    270      LEU   HD12   4284     0.100000     1.0080   ; qtot  2.625
  4285         HC    270      LEU   HD13   4285     0.100000     1.0080   ; qtot  2.725
  4286         CT    270      LEU    CD2   4286    -0.412100    12.0100   ; qtot  2.313
  4287         HC    270      LEU   HD21   4287     0.100000     1.0080   ; qtot  2.413
  4288         HC    270      LEU   HD22   4288     0.100000     1.0080   ; qtot  2.513
  4289         HC    270      LEU   HD23   4289     0.100000     1.0080   ; qtot  2.613
  4290          C    270      LEU      C   4290     0.597300    12.0100   ; qtot  3.210
  4291          O    270      LEU      O   4291    -0.567900    16.0000   ; qtot  2.642
  4292          N    271      GLN      N   4292    -0.415700    14.0100   ; qtot  2.226
  4293          H    271      GLN      H   4293     0.271900     1.0080   ; qtot  2.498
  4294        XC4    271      GLN     CA   4294    -0.003100    12.0100   ; qtot  2.495
  4295         H1    271      GLN     HA   4295     0.085000     1.0080   ; qtot  2.580
  4296         2C    271      GLN     CB   4296    -0.003600    12.0100   ; qtot  2.577
  4297         HC    271      GLN    HB2   4297     0.017100     1.0080   ; qtot  2.594
  4298         HC    271      GLN    HB3   4298     0.017100     1.0080   ; qtot  2.611
  4299         2C    271      GLN     CG   4299    -0.064500    12.0100   ; qtot  2.546
  4300         HC    271      GLN    HG2   4300     0.035200     1.0080   ; qtot  2.581
  4301         HC    271      GLN    HG3   4301     0.035200     1.0080   ; qtot  2.617
  4302          C    271      GLN     CD   4302     0.695100    12.0100   ; qtot  3.312
  4303          O    271      GLN    OE1   4303    -0.608600    16.0000   ; qtot  2.703
  4304          N    271      GLN    NE2   4304    -0.940700    14.0100   ; qtot  1.762
  4305          H    271      GLN   HE21   4305     0.425100     1.0080   ; qtot  2.188
  4306          H    271      GLN   HE22   4306     0.425100     1.0080   ; qtot  2.613
  4307          C    271      GLN      C   4307     0.597300    12.0100   ; qtot  3.210
  4308          O    271      GLN      O   4308    -0.567900    16.0000   ; qtot  2.642
  4309          N    272      PRO      N   4309    -0.254800    14.0100   ; qtot  2.387
  4310         CT    272      PRO     CD   4310     0.019200    12.0100   ; qtot  2.406
  4311         H1    272      PRO    HD2   4311     0.039100     1.0080   ; qtot  2.446
  4312         H1    272      PRO    HD3   4312     0.039100     1.0080   ; qtot  2.485
  4313         CT    272      PRO     CG   4313     0.018900    12.0100   ; qtot  2.504
  4314         HC    272      PRO    HG2   4314     0.021300     1.0080   ; qtot  2.525
  4315         HC    272      PRO    HG3   4315     0.021300     1.0080   ; qtot  2.546
  4316         CT    272      PRO     CB   4316    -0.007000    12.0100   ; qtot  2.539
  4317         HC    272      PRO    HB2   4317     0.025300     1.0080   ; qtot  2.564
  4318         HC    272      PRO    HB3   4318     0.025300     1.0080   ; qtot  2.590
  4319        XC2    272      PRO     CA   4319    -0.026600    12.0100   ; qtot  2.563
  4320         H1    272      PRO     HA   4320     0.064100     1.0080   ; qtot  2.627
  4321          C    272      PRO      C   4321     0.589600    12.0100   ; qtot  3.217
  4322          O    272      PRO      O   4322    -0.574800    16.0000   ; qtot  2.642
  4323          N    273      ARG      N   4323    -0.347900    14.0100   ; qtot  2.294
  4324          H    273      ARG      H   4324     0.274700     1.0080   ; qtot  2.569
  4325        XC6    273      ARG     CA   4325    -0.263700    12.0100   ; qtot  2.305
  4326         H1    273      ARG     HA   4326     0.156000     1.0080   ; qtot  2.461
  4327         C8    273      ARG     CB   4327    -0.000700    12.0100   ; qtot  2.460
  4328         HC    273      ARG    HB2   4328     0.032700     1.0080   ; qtot  2.493
  4329         HC    273      ARG    HB3   4329     0.032700     1.0080   ; qtot  2.526
  4330         C8    273      ARG     CG   4330     0.039000    12.0100   ; qtot  2.565
  4331         HC    273      ARG    HG2   4331     0.028500     1.0080   ; qtot  2.593
  4332         HC    273      ARG    HG3   4332     0.028500     1.0080   ; qtot  2.622
  4333         C8    273      ARG     CD   4333     0.048600    12.0100   ; qtot  2.670
  4334         H1    273      ARG    HD2   4334     0.068700     1.0080   ; qtot  2.739
  4335         H1    273      ARG    HD3   4335     0.068700     1.0080   ; qtot  2.808
  4336         N2    273      ARG     NE   4336    -0.529500    14.0100   ; qtot  2.278
  4337          H    273      ARG     HE   4337     0.345600     1.0080   ; qtot  2.624
  4338         CA    273      ARG     CZ   4338     0.807600    12.0100   ; qtot  3.432
  4339         N2    273      ARG    NH1   4339    -0.862700    14.0100   ; qtot  2.569
  4340          H    273      ARG   HH11   4340     0.447800     1.0080   ; qtot  3.017
  4341          H    273      ARG   HH12   4341     0.447800     1.0080   ; qtot  3.464
  4342         N2    273      ARG    NH2   4342    -0.862700    14.0100   ; qtot  2.602
  4343          H    273      ARG   HH21   4343     0.447800     1.0080   ; qtot  3.050
  4344          H    273      ARG   HH22   4344     0.447800     1.0080   ; qtot  3.497
  4345          C    273      ARG      C   4345     0.734100    12.0100   ; qtot  4.231
  4346          O    273      ARG      O   4346    -0.589400    16.0000   ; qtot  3.642
  4347          N    274      THR      N   4347    -0.415700    14.0100   ; qtot  3.226
  4348          H    274      THR      H   4348     0.271900     1.0080   ; qtot  3.498
  4349        XC5    274      THR     CA   4349    -0.038900    12.0100   ; qtot  3.459
  4350         H1    274      THR     HA   4350     0.100700     1.0080   ; qtot  3.560
  4351         3C    274      THR     CB   4351     0.365400    12.0100   ; qtot  3.925
  4352         H1    274      THR     HB   4352     0.004300     1.0080   ; qtot  3.930
  4353         CT    274      THR    CG2   4353    -0.243800    12.0100   ; qtot  3.686
  4354         HC    274      THR   HG21   4354     0.064200     1.0080   ; qtot  3.750
  4355         HC    274      THR   HG22   4355     0.064200     1.0080   ; qtot  3.814
  4356         HC    274      THR   HG23   4356     0.064200     1.0080   ; qtot  3.879
  4357         OH    274      THR    OG1   4357    -0.676100    16.0000   ; qtot  3.202
  4358         HO    274      THR    HG1   4358     0.410200     1.0080   ; qtot  3.613
  4359          C    274      THR      C   4359     0.597300    12.0100   ; qtot  4.210
  4360          O    274      THR      O   4360    -0.567900    16.0000   ; qtot  3.642
  4361          N    275      PHE      N   4361    -0.415700    14.0100   ; qtot  3.226
  4362          H    275      PHE      H   4362     0.271900     1.0080   ; qtot  3.498
  4363        XC0    275      PHE     CA   4363    -0.002400    12.0100   ; qtot  3.496
  4364         H1    275      PHE     HA   4364     0.097800     1.0080   ; qtot  3.594
  4365         CT    275      PHE     CB   4365    -0.034300    12.0100   ; qtot  3.559
  4366         HC    275      PHE    HB2   4366     0.029500     1.0080   ; qtot  3.589
  4367         HC    275      PHE    HB3   4367     0.029500     1.0080   ; qtot  3.618
  4368         CA    275      PHE     CG   4368     0.011800    12.0100   ; qtot  3.630
  4369         CA    275      PHE    CD1   4369    -0.125600    12.0100   ; qtot  3.505
  4370         HA    275      PHE    HD1   4370     0.133000     1.0080   ; qtot  3.638
  4371         CA    275      PHE    CE1   4371    -0.170400    12.0100   ; qtot  3.467
  4372         HA    275      PHE    HE1   4372     0.143000     1.0080   ; qtot  3.610
  4373         CA    275      PHE     CZ   4373    -0.107200    12.0100   ; qtot  3.503
  4374         HA    275      PHE     HZ   4374     0.129700     1.0080   ; qtot  3.633
  4375         CA    275      PHE    CE2   4375    -0.170400    12.0100   ; qtot  3.462
  4376         HA    275      PHE    HE2   4376     0.143000     1.0080   ; qtot  3.605
  4377         CA    275      PHE    CD2   4377    -0.125600    12.0100   ; qtot  3.480
  4378         HA    275      PHE    HD2   4378     0.133000     1.0080   ; qtot  3.613
  4379          C    275      PHE      C   4379     0.597300    12.0100   ; qtot  4.210
  4380          O    275      PHE      O   4380    -0.567900    16.0000   ; qtot  3.642
  4381          N    276      LEU      N   4381    -0.415700    14.0100   ; qtot  3.226
  4382          H    276      LEU      H   4382     0.271900     1.0080   ; qtot  3.498
  4383        XC0    276      LEU     CA   4383    -0.051800    12.0100   ; qtot  3.446
  4384         H1    276      LEU     HA   4384     0.092200     1.0080   ; qtot  3.539
  4385         2C    276      LEU     CB   4385    -0.110200    12.0100   ; qtot  3.428
  4386         HC    276      LEU    HB2   4386     0.045700     1.0080   ; qtot  3.474
  4387         HC    276      LEU    HB3   4387     0.045700     1.0080   ; qtot  3.520
  4388         3C    276      LEU     CG   4388     0.353100    12.0100   ; qtot  3.873
  4389         HC    276      LEU     HG   4389    -0.036100     1.0080   ; qtot  3.837
  4390         CT    276      LEU    CD1   4390    -0.412100    12.0100   ; qtot  3.425
  4391         HC    276      LEU   HD11   4391     0.100000     1.0080   ; qtot  3.525
  4392         HC    276      LEU   HD12   4392     0.100000     1.0080   ; qtot  3.625
  4393         HC    276      LEU   HD13   4393     0.100000     1.0080   ; qtot  3.725
  4394         CT    276      LEU    CD2   4394    -0.412100    12.0100   ; qtot  3.313
  4395         HC    276      LEU   HD21   4395     0.100000     1.0080   ; qtot  3.413
  4396         HC    276      LEU   HD22   4396     0.100000     1.0080   ; qtot  3.513
  4397         HC    276      LEU   HD23   4397     0.100000     1.0080   ; qtot  3.613
  4398          C    276      LEU      C   4398     0.597300    12.0100   ; qtot  4.210
  4399          O    276      LEU      O   4399    -0.567900    16.0000   ; qtot  3.642
  4400          N    277      LEU      N   4400    -0.415700    14.0100   ; qtot  3.226
  4401          H    277      LEU      H   4401     0.271900     1.0080   ; qtot  3.498
  4402        XC0    277      LEU     CA   4402    -0.051800    12.0100   ; qtot  3.446
  4403         H1    277      LEU     HA   4403     0.092200     1.0080   ; qtot  3.539
  4404         2C    277      LEU     CB   4404    -0.110200    12.0100   ; qtot  3.428
  4405         HC    277      LEU    HB2   4405     0.045700     1.0080   ; qtot  3.474
  4406         HC    277      LEU    HB3   4406     0.045700     1.0080   ; qtot  3.520
  4407         3C    277      LEU     CG   4407     0.353100    12.0100   ; qtot  3.873
  4408         HC    277      LEU     HG   4408    -0.036100     1.0080   ; qtot  3.837
  4409         CT    277      LEU    CD1   4409    -0.412100    12.0100   ; qtot  3.425
  4410         HC    277      LEU   HD11   4410     0.100000     1.0080   ; qtot  3.525
  4411         HC    277      LEU   HD12   4411     0.100000     1.0080   ; qtot  3.625
  4412         HC    277      LEU   HD13   4412     0.100000     1.0080   ; qtot  3.725
  4413         CT    277      LEU    CD2   4413    -0.412100    12.0100   ; qtot  3.313
  4414         HC    277      LEU   HD21   4414     0.100000     1.0080   ; qtot  3.413
  4415         HC    277      LEU   HD22   4415     0.100000     1.0080   ; qtot  3.513
  4416         HC    277      LEU   HD23   4416     0.100000     1.0080   ; qtot  3.613
  4417          C    277      LEU      C   4417     0.597300    12.0100   ; qtot  4.210
  4418          O    277      LEU      O   4418    -0.567900    16.0000   ; qtot  3.642
  4419          N    278      LYS      N   4419    -0.347900    14.0100   ; qtot  3.294
  4420          H    278      LYS      H   4420     0.274700     1.0080   ; qtot  3.569
  4421       XC11    278      LYS     CA   4421    -0.240000    12.0100   ; qtot  3.329
  4422         H1    278      LYS     HA   4422     0.142600     1.0080   ; qtot  3.471
  4423         C8    278      LYS     CB   4423    -0.009400    12.0100   ; qtot  3.462
  4424         HC    278      LYS    HB2   4424     0.036200     1.0080   ; qtot  3.498
  4425         HC    278      LYS    HB3   4425     0.036200     1.0080   ; qtot  3.534
  4426         C8    278      LYS     CG   4426     0.018700    12.0100   ; qtot  3.553
  4427         HC    278      LYS    HG2   4427     0.010300     1.0080   ; qtot  3.563
  4428         HC    278      LYS    HG3   4428     0.010300     1.0080   ; qtot  3.574
  4429         C8    278      LYS     CD   4429    -0.047900    12.0100   ; qtot  3.526
  4430         HC    278      LYS    HD2   4430     0.062100     1.0080   ; qtot  3.588
  4431         HC    278      LYS    HD3   4431     0.062100     1.0080   ; qtot  3.650
  4432         C8    278      LYS     CE   4432    -0.014300    12.0100   ; qtot  3.636
  4433         HP    278      LYS    HE2   4433     0.113500     1.0080   ; qtot  3.749
  4434         HP    278      LYS    HE3   4434     0.113500     1.0080   ; qtot  3.863
  4435         N3    278      LYS     NZ   4435    -0.385400    14.0100   ; qtot  3.477
  4436          H    278      LYS    HZ1   4436     0.340000     1.0080   ; qtot  3.817
  4437          H    278      LYS    HZ2   4437     0.340000     1.0080   ; qtot  4.157
  4438          H    278      LYS    HZ3   4438     0.340000     1.0080   ; qtot  4.497
  4439          C    278      LYS      C   4439     0.734100    12.0100   ; qtot  5.231
  4440          O    278      LYS      O   4440    -0.589400    16.0000   ; qtot  4.642
  4441          N    279      TYR      N   4441    -0.415700    14.0100   ; qtot  4.226
  4442          H    279      TYR      H   4442     0.271900     1.0080   ; qtot  4.498
  4443        XC0    279      TYR     CA   4443    -0.001400    12.0100   ; qtot  4.497
  4444         H1    279      TYR     HA   4444     0.087600     1.0080   ; qtot  4.584
  4445         CT    279      TYR     CB   4445    -0.015200    12.0100   ; qtot  4.569
  4446         HC    279      TYR    HB2   4446     0.029500     1.0080   ; qtot  4.599
  4447         HC    279      TYR    HB3   4447     0.029500     1.0080   ; qtot  4.628
  4448         CA    279      TYR     CG   4448    -0.001100    12.0100   ; qtot  4.627
  4449         CA    279      TYR    CD1   4449    -0.190600    12.0100   ; qtot  4.437
  4450         HA    279      TYR    HD1   4450     0.169900     1.0080   ; qtot  4.606
  4451         CA    279      TYR    CE1   4451    -0.234100    12.0100   ; qtot  4.372
  4452         HA    279      TYR    HE1   4452     0.165600     1.0080   ; qtot  4.538
  4453          C    279      TYR     CZ   4453     0.322600    12.0100   ; qtot  4.861
  4454         OH    279      TYR     OH   4454    -0.557900    16.0000   ; qtot  4.303
  4455         HO    279      TYR     HH   4455     0.399200     1.0080   ; qtot  4.702
  4456         CA    279      TYR    CE2   4456    -0.234100    12.0100   ; qtot  4.468
  4457         HA    279      TYR    HE2   4457     0.165600     1.0080   ; qtot  4.633
  4458         CA    279      TYR    CD2   4458    -0.190600    12.0100   ; qtot  4.443
  4459         HA    279      TYR    HD2   4459     0.169900     1.0080   ; qtot  4.613
  4460          C    279      TYR      C   4460     0.597300    12.0100   ; qtot  5.210
  4461          O    279      TYR      O   4461    -0.567900    16.0000   ; qtot  4.642
  4462          N    280      ASN      N   4462    -0.415700    14.0100   ; qtot  4.226
  4463          H    280      ASN      H   4463     0.271900     1.0080   ; qtot  4.498
  4464        XC8    280      ASN     CA   4464     0.014300    12.0100   ; qtot  4.513
  4465         H1    280      ASN     HA   4465     0.104800     1.0080   ; qtot  4.617
  4466         2C    280      ASN     CB   4466    -0.204100    12.0100   ; qtot  4.413
  4467         HC    280      ASN    HB2   4467     0.079700     1.0080   ; qtot  4.493
  4468         HC    280      ASN    HB3   4468     0.079700     1.0080   ; qtot  4.573
  4469          C    280      ASN     CG   4469     0.713000    12.0100   ; qtot  5.286
  4470          O    280      ASN    OD1   4470    -0.593100    16.0000   ; qtot  4.693
  4471          N    280      ASN    ND2   4471    -0.919100    14.0100   ; qtot  3.773
  4472          H    280      ASN   HD21   4472     0.419600     1.0080   ; qtot  4.193
  4473          H    280      ASN   HD22   4473     0.419600     1.0080   ; qtot  4.613
  4474          C    280      ASN      C   4474     0.597300    12.0100   ; qtot  5.210
  4475          O    280      ASN      O   4475    -0.567900    16.0000   ; qtot  4.642
  4476          N    281      GLU      N   4476    -0.516300    14.0100   ; qtot  4.126
  4477          H    281      GLU      H   4477     0.293600     1.0080   ; qtot  4.419
  4478       XC13    281      GLU     CA   4478     0.039700    12.0100   ; qtot  4.459
  4479         H1    281      GLU     HA   4479     0.110500     1.0080   ; qtot  4.570
  4480         2C    281      GLU     CB   4480     0.056000    12.0100   ; qtot  4.626
  4481         HC    281      GLU    HB2   4481    -0.017300     1.0080   ; qtot  4.608
  4482         HC    281      GLU    HB3   4482    -0.017300     1.0080   ; qtot  4.591
  4483         2C    281      GLU     CG   4483     0.013600    12.0100   ; qtot  4.605
  4484         HC    281      GLU    HG2   4484    -0.042500     1.0080   ; qtot  4.562
  4485         HC    281      GLU    HG3   4485    -0.042500     1.0080   ; qtot  4.520
  4486         CO    281      GLU     CD   4486     0.805400    12.0100   ; qtot  5.325
  4487         O2    281      GLU    OE1   4487    -0.818800    16.0000   ; qtot  4.506
  4488         O2    281      GLU    OE2   4488    -0.818800    16.0000   ; qtot  3.687
  4489          C    281      GLU      C   4489     0.536600    12.0100   ; qtot  4.224
  4490          O    281      GLU      O   4490    -0.581900    16.0000   ; qtot  3.642
  4491          N    282      NLN      N   4491    -0.415700    14.0100   ; qtot  3.226
  4492          H    282      NLN      H   4492     0.271900     1.0080   ; qtot  3.498
  4493         CX    282      NLN     CA   4493     0.014300    12.0100   ; qtot  3.513
  4494         H1    282      NLN     HA   4494     0.104800     1.0080   ; qtot  3.617
  4495         2C    282      NLN     CB   4495    -0.204100    12.0100   ; qtot  3.413
  4496         HC    282      NLN    HB2   4496     0.079700     1.0080   ; qtot  3.493
  4497         HC    282      NLN    HB3   4497     0.079700     1.0080   ; qtot  3.573
  4498          C    282      NLN     CG   4498     0.713000    12.0100   ; qtot  4.286
  4499          O    282      NLN    OD1   4499    -0.593100    16.0000   ; qtot  3.693
  4500          N    282      NLN    ND2   4500    -0.693500    14.0100   ; qtot  2.999
  4501          H    282      NLN   HD21   4501     0.419600     1.0080   ; qtot  3.419
  4502          C    282      NLN      C   4502     0.597300    12.0100   ; qtot  4.016
  4503          O    282      NLN      O   4503    -0.567900    16.0000   ; qtot  3.448
  4504          N    283      GLY      N   4504    -0.415700    14.0100   ; qtot  3.032
  4505          H    283      GLY      H   4505     0.271900     1.0080   ; qtot  3.304
  4506        XC9    283      GLY     CA   4506    -0.025200    12.0100   ; qtot  3.279
  4507         H1    283      GLY    HA2   4507     0.069800     1.0080   ; qtot  3.349
  4508         H1    283      GLY    HA3   4508     0.069800     1.0080   ; qtot  3.419
  4509          C    283      GLY      C   4509     0.597300    12.0100   ; qtot  4.016
  4510          O    283      GLY      O   4510    -0.567900    16.0000   ; qtot  3.448
  4511          N    284      THR      N   4511    -0.415700    14.0100   ; qtot  3.032
  4512          H    284      THR      H   4512     0.271900     1.0080   ; qtot  3.304
  4513        XC5    284      THR     CA   4513    -0.038900    12.0100   ; qtot  3.265
  4514         H1    284      THR     HA   4514     0.100700     1.0080   ; qtot  3.366
  4515         3C    284      THR     CB   4515     0.365400    12.0100   ; qtot  3.731
  4516         H1    284      THR     HB   4516     0.004300     1.0080   ; qtot  3.736
  4517         CT    284      THR    CG2   4517    -0.243800    12.0100   ; qtot  3.492
  4518         HC    284      THR   HG21   4518     0.064200     1.0080   ; qtot  3.556
  4519         HC    284      THR   HG22   4519     0.064200     1.0080   ; qtot  3.620
  4520         HC    284      THR   HG23   4520     0.064200     1.0080   ; qtot  3.685
  4521         OH    284      THR    OG1   4521    -0.676100    16.0000   ; qtot  3.008
  4522         HO    284      THR    HG1   4522     0.410200     1.0080   ; qtot  3.419
  4523          C    284      THR      C   4523     0.597300    12.0100   ; qtot  4.016
  4524          O    284      THR      O   4524    -0.567900    16.0000   ; qtot  3.448
  4525          N    285      ILE      N   4525    -0.415700    14.0100   ; qtot  3.032
  4526          H    285      ILE      H   4526     0.271900     1.0080   ; qtot  3.304
  4527        XC1    285      ILE     CA   4527    -0.059700    12.0100   ; qtot  3.245
  4528         H1    285      ILE     HA   4528     0.086900     1.0080   ; qtot  3.331
  4529         3C    285      ILE     CB   4529     0.130300    12.0100   ; qtot  3.462
  4530         HC    285      ILE     HB   4530     0.018700     1.0080   ; qtot  3.480
  4531         CT    285      ILE    CG2   4531    -0.320400    12.0100   ; qtot  3.160
  4532         HC    285      ILE   HG21   4532     0.088200     1.0080   ; qtot  3.248
  4533         HC    285      ILE   HG22   4533     0.088200     1.0080   ; qtot  3.336
  4534         HC    285      ILE   HG23   4534     0.088200     1.0080   ; qtot  3.425
  4535         2C    285      ILE    CG1   4535    -0.043000    12.0100   ; qtot  3.382
  4536         HC    285      ILE   HG12   4536     0.023600     1.0080   ; qtot  3.405
  4537         HC    285      ILE   HG13   4537     0.023600     1.0080   ; qtot  3.429
  4538         CT    285      ILE    CD1   4538    -0.066000    12.0100   ; qtot  3.363
  4539         HC    285      ILE   HD11   4539     0.018600     1.0080   ; qtot  3.381
  4540         HC    285      ILE   HD12   4540     0.018600     1.0080   ; qtot  3.400
  4541         HC    285      ILE   HD13   4541     0.018600     1.0080   ; qtot  3.419
  4542          C    285      ILE      C   4542     0.597300    12.0100   ; qtot  4.016
[truncated: 12,917,984 more chars]
