# Supplementary material for: gmx_ffconv: A Fast, User-Friendly Semi-Automated All-Atom Force Field Converter for GROMACS
Source: J Chem Inf Model. 2025 Sep 20;65(19):9850–5. doi: 10.1021/acs.jcim.5c02200 (PMC12529758; doi:10.1021/acs.jcim.5c02200)
Supplement: Supplementary file 2 [file ci5c02200_si_002.zip › gmx_ffconv_JCIM/Data_manuscript/TABLE3/FULLY_GLYCOSYLATED_PROTEIN/toppar_AMBER/PROA.itp]

;;
;; Generated by CHARMM-GUI FF-Converter
;;
;; Correspondance:
;; jul316@lehigh.edu or wonpil@lehigh.edu
;;
;; GROMACS topology file for PROA
;;


[ moleculetype ]
; name	nrexcl
PROA	     3

[ atoms ]
; nr	type	resnr	residu	atom	cgnr	charge	mass
     1         N3      1     NMET      N      1     0.159200    14.0100   ; qtot  0.159
     2          H      1     NMET     H1      2     0.198400     1.0080   ; qtot  0.358
     3          H      1     NMET     H2      3     0.198400     1.0080   ; qtot  0.556
     4          H      1     NMET     H3      4     0.198400     1.0080   ; qtot  0.754
     5         CX      1     NMET     CA      5     0.022100    12.0100   ; qtot  0.777
     6         HP      1     NMET     HA      6     0.111600     1.0080   ; qtot  0.888
     7         2C      1     NMET     CB      7     0.086500    12.0100   ; qtot  0.975
     8         HC      1     NMET    HB2      8     0.012500     1.0080   ; qtot  0.987
     9         HC      1     NMET    HB3      9     0.012500     1.0080   ; qtot  1.000
    10         2C      1     NMET     CG     10     0.033400    12.0100   ; qtot  1.033
    11         H1      1     NMET    HG2     11     0.029200     1.0080   ; qtot  1.062
    12         H1      1     NMET    HG3     12     0.029200     1.0080   ; qtot  1.091
    13          S      1     NMET     SD     13    -0.277400    32.0600   ; qtot  0.814
    14         CT      1     NMET     CE     14    -0.034100    12.0100   ; qtot  0.780
    15         H1      1     NMET    HE1     15     0.059700     1.0080   ; qtot  0.840
    16         H1      1     NMET    HE2     16     0.059700     1.0080   ; qtot  0.899
    17         H1      1     NMET    HE3     17     0.059700     1.0080   ; qtot  0.959
    18          C      1     NMET      C     18     0.612300    12.0100   ; qtot  1.571
    19          O      1     NMET      O     19    -0.571300    16.0000   ; qtot  1.000
    20          N      2      PHE      N     20    -0.415700    14.0100   ; qtot  0.584
    21          H      2      PHE      H     21     0.271900     1.0080   ; qtot  0.856
    22        XC0      2      PHE     CA     22    -0.002400    12.0100   ; qtot  0.854
    23         H1      2      PHE     HA     23     0.097800     1.0080   ; qtot  0.952
    24         CT      2      PHE     CB     24    -0.034300    12.0100   ; qtot  0.917
    25         HC      2      PHE    HB2     25     0.029500     1.0080   ; qtot  0.947
    26         HC      2      PHE    HB3     26     0.029500     1.0080   ; qtot  0.976
    27         CA      2      PHE     CG     27     0.011800    12.0100   ; qtot  0.988
    28         CA      2      PHE    CD1     28    -0.125600    12.0100   ; qtot  0.862
    29         HA      2      PHE    HD1     29     0.133000     1.0080   ; qtot  0.995
    30         CA      2      PHE    CE1     30    -0.170400    12.0100   ; qtot  0.825
    31         HA      2      PHE    HE1     31     0.143000     1.0080   ; qtot  0.968
    32         CA      2      PHE     CZ     32    -0.107200    12.0100   ; qtot  0.861
    33         HA      2      PHE     HZ     33     0.129700     1.0080   ; qtot  0.991
    34         CA      2      PHE    CE2     34    -0.170400    12.0100   ; qtot  0.820
    35         HA      2      PHE    HE2     35     0.143000     1.0080   ; qtot  0.963
    36         CA      2      PHE    CD2     36    -0.125600    12.0100   ; qtot  0.838
    37         HA      2      PHE    HD2     37     0.133000     1.0080   ; qtot  0.971
    38          C      2      PHE      C     38     0.597300    12.0100   ; qtot  1.568
    39          O      2      PHE      O     39    -0.567900    16.0000   ; qtot  1.000
    40          N      3      VAL      N     40    -0.415700    14.0100   ; qtot  0.584
    41          H      3      VAL      H     41     0.271900     1.0080   ; qtot  0.856
    42        XC1      3      VAL     CA     42    -0.087500    12.0100   ; qtot  0.769
    43         H1      3      VAL     HA     43     0.096900     1.0080   ; qtot  0.866
    44         3C      3      VAL     CB     44     0.298500    12.0100   ; qtot  1.164
    45         HC      3      VAL     HB     45    -0.029700     1.0080   ; qtot  1.134
    46         CT      3      VAL    CG1     46    -0.319200    12.0100   ; qtot  0.815
    47         HC      3      VAL   HG11     47     0.079100     1.0080   ; qtot  0.894
    48         HC      3      VAL   HG12     48     0.079100     1.0080   ; qtot  0.973
    49         HC      3      VAL   HG13     49     0.079100     1.0080   ; qtot  1.052
    50         CT      3      VAL    CG2     50    -0.319200    12.0100   ; qtot  0.733
    51         HC      3      VAL   HG21     51     0.079100     1.0080   ; qtot  0.812
    52         HC      3      VAL   HG22     52     0.079100     1.0080   ; qtot  0.891
    53         HC      3      VAL   HG23     53     0.079100     1.0080   ; qtot  0.971
    54          C      3      VAL      C     54     0.597300    12.0100   ; qtot  1.568
    55          O      3      VAL      O     55    -0.567900    16.0000   ; qtot  1.000
    56          N      4      PHE      N     56    -0.415700    14.0100   ; qtot  0.584
    57          H      4      PHE      H     57     0.271900     1.0080   ; qtot  0.856
    58        XC0      4      PHE     CA     58    -0.002400    12.0100   ; qtot  0.854
    59         H1      4      PHE     HA     59     0.097800     1.0080   ; qtot  0.952
    60         CT      4      PHE     CB     60    -0.034300    12.0100   ; qtot  0.917
    61         HC      4      PHE    HB2     61     0.029500     1.0080   ; qtot  0.947
    62         HC      4      PHE    HB3     62     0.029500     1.0080   ; qtot  0.976
    63         CA      4      PHE     CG     63     0.011800    12.0100   ; qtot  0.988
    64         CA      4      PHE    CD1     64    -0.125600    12.0100   ; qtot  0.862
    65         HA      4      PHE    HD1     65     0.133000     1.0080   ; qtot  0.995
    66         CA      4      PHE    CE1     66    -0.170400    12.0100   ; qtot  0.825
    67         HA      4      PHE    HE1     67     0.143000     1.0080   ; qtot  0.968
    68         CA      4      PHE     CZ     68    -0.107200    12.0100   ; qtot  0.861
    69         HA      4      PHE     HZ     69     0.129700     1.0080   ; qtot  0.991
    70         CA      4      PHE    CE2     70    -0.170400    12.0100   ; qtot  0.820
    71         HA      4      PHE    HE2     71     0.143000     1.0080   ; qtot  0.963
    72         CA      4      PHE    CD2     72    -0.125600    12.0100   ; qtot  0.838
    73         HA      4      PHE    HD2     73     0.133000     1.0080   ; qtot  0.971
    74          C      4      PHE      C     74     0.597300    12.0100   ; qtot  1.568
    75          O      4      PHE      O     75    -0.567900    16.0000   ; qtot  1.000
    76          N      5      LEU      N     76    -0.415700    14.0100   ; qtot  0.584
    77          H      5      LEU      H     77     0.271900     1.0080   ; qtot  0.856
    78        XC0      5      LEU     CA     78    -0.051800    12.0100   ; qtot  0.804
    79         H1      5      LEU     HA     79     0.092200     1.0080   ; qtot  0.897
    80         2C      5      LEU     CB     80    -0.110200    12.0100   ; qtot  0.786
    81         HC      5      LEU    HB2     81     0.045700     1.0080   ; qtot  0.832
    82         HC      5      LEU    HB3     82     0.045700     1.0080   ; qtot  0.878
    83         3C      5      LEU     CG     83     0.353100    12.0100   ; qtot  1.231
    84         HC      5      LEU     HG     84    -0.036100     1.0080   ; qtot  1.195
    85         CT      5      LEU    CD1     85    -0.412100    12.0100   ; qtot  0.783
    86         HC      5      LEU   HD11     86     0.100000     1.0080   ; qtot  0.883
    87         HC      5      LEU   HD12     87     0.100000     1.0080   ; qtot  0.983
    88         HC      5      LEU   HD13     88     0.100000     1.0080   ; qtot  1.083
    89         CT      5      LEU    CD2     89    -0.412100    12.0100   ; qtot  0.671
    90         HC      5      LEU   HD21     90     0.100000     1.0080   ; qtot  0.771
    91         HC      5      LEU   HD22     91     0.100000     1.0080   ; qtot  0.871
    92         HC      5      LEU   HD23     92     0.100000     1.0080   ; qtot  0.971
    93          C      5      LEU      C     93     0.597300    12.0100   ; qtot  1.568
    94          O      5      LEU      O     94    -0.567900    16.0000   ; qtot  1.000
    95          N      6      VAL      N     95    -0.415700    14.0100   ; qtot  0.584
    96          H      6      VAL      H     96     0.271900     1.0080   ; qtot  0.856
    97        XC1      6      VAL     CA     97    -0.087500    12.0100   ; qtot  0.769
    98         H1      6      VAL     HA     98     0.096900     1.0080   ; qtot  0.866
    99         3C      6      VAL     CB     99     0.298500    12.0100   ; qtot  1.164
   100         HC      6      VAL     HB    100    -0.029700     1.0080   ; qtot  1.134
   101         CT      6      VAL    CG1    101    -0.319200    12.0100   ; qtot  0.815
   102         HC      6      VAL   HG11    102     0.079100     1.0080   ; qtot  0.894
   103         HC      6      VAL   HG12    103     0.079100     1.0080   ; qtot  0.973
   104         HC      6      VAL   HG13    104     0.079100     1.0080   ; qtot  1.052
   105         CT      6      VAL    CG2    105    -0.319200    12.0100   ; qtot  0.733
   106         HC      6      VAL   HG21    106     0.079100     1.0080   ; qtot  0.812
   107         HC      6      VAL   HG22    107     0.079100     1.0080   ; qtot  0.891
   108         HC      6      VAL   HG23    108     0.079100     1.0080   ; qtot  0.971
   109          C      6      VAL      C    109     0.597300    12.0100   ; qtot  1.568
   110          O      6      VAL      O    110    -0.567900    16.0000   ; qtot  1.000
   111          N      7      LEU      N    111    -0.415700    14.0100   ; qtot  0.584
   112          H      7      LEU      H    112     0.271900     1.0080   ; qtot  0.856
   113        XC0      7      LEU     CA    113    -0.051800    12.0100   ; qtot  0.804
   114         H1      7      LEU     HA    114     0.092200     1.0080   ; qtot  0.897
   115         2C      7      LEU     CB    115    -0.110200    12.0100   ; qtot  0.786
   116         HC      7      LEU    HB2    116     0.045700     1.0080   ; qtot  0.832
   117         HC      7      LEU    HB3    117     0.045700     1.0080   ; qtot  0.878
   118         3C      7      LEU     CG    118     0.353100    12.0100   ; qtot  1.231
   119         HC      7      LEU     HG    119    -0.036100     1.0080   ; qtot  1.195
   120         CT      7      LEU    CD1    120    -0.412100    12.0100   ; qtot  0.783
   121         HC      7      LEU   HD11    121     0.100000     1.0080   ; qtot  0.883
   122         HC      7      LEU   HD12    122     0.100000     1.0080   ; qtot  0.983
   123         HC      7      LEU   HD13    123     0.100000     1.0080   ; qtot  1.083
   124         CT      7      LEU    CD2    124    -0.412100    12.0100   ; qtot  0.671
   125         HC      7      LEU   HD21    125     0.100000     1.0080   ; qtot  0.771
   126         HC      7      LEU   HD22    126     0.100000     1.0080   ; qtot  0.871
   127         HC      7      LEU   HD23    127     0.100000     1.0080   ; qtot  0.971
   128          C      7      LEU      C    128     0.597300    12.0100   ; qtot  1.568
   129          O      7      LEU      O    129    -0.567900    16.0000   ; qtot  1.000
   130          N      8      LEU      N    130    -0.415700    14.0100   ; qtot  0.584
   131          H      8      LEU      H    131     0.271900     1.0080   ; qtot  0.856
   132        XC0      8      LEU     CA    132    -0.051800    12.0100   ; qtot  0.804
   133         H1      8      LEU     HA    133     0.092200     1.0080   ; qtot  0.897
   134         2C      8      LEU     CB    134    -0.110200    12.0100   ; qtot  0.786
   135         HC      8      LEU    HB2    135     0.045700     1.0080   ; qtot  0.832
   136         HC      8      LEU    HB3    136     0.045700     1.0080   ; qtot  0.878
   137         3C      8      LEU     CG    137     0.353100    12.0100   ; qtot  1.231
   138         HC      8      LEU     HG    138    -0.036100     1.0080   ; qtot  1.195
   139         CT      8      LEU    CD1    139    -0.412100    12.0100   ; qtot  0.783
   140         HC      8      LEU   HD11    140     0.100000     1.0080   ; qtot  0.883
   141         HC      8      LEU   HD12    141     0.100000     1.0080   ; qtot  0.983
   142         HC      8      LEU   HD13    142     0.100000     1.0080   ; qtot  1.083
   143         CT      8      LEU    CD2    143    -0.412100    12.0100   ; qtot  0.671
   144         HC      8      LEU   HD21    144     0.100000     1.0080   ; qtot  0.771
   145         HC      8      LEU   HD22    145     0.100000     1.0080   ; qtot  0.871
   146         HC      8      LEU   HD23    146     0.100000     1.0080   ; qtot  0.971
   147          C      8      LEU      C    147     0.597300    12.0100   ; qtot  1.568
   148          O      8      LEU      O    148    -0.567900    16.0000   ; qtot  1.000
   149          N      9      PRO      N    149    -0.254800    14.0100   ; qtot  0.745
   150         CT      9      PRO     CD    150     0.019200    12.0100   ; qtot  0.764
   151         H1      9      PRO    HD2    151     0.039100     1.0080   ; qtot  0.803
   152         H1      9      PRO    HD3    152     0.039100     1.0080   ; qtot  0.843
   153         CT      9      PRO     CG    153     0.018900    12.0100   ; qtot  0.861
   154         HC      9      PRO    HG2    154     0.021300     1.0080   ; qtot  0.883
   155         HC      9      PRO    HG3    155     0.021300     1.0080   ; qtot  0.904
   156         CT      9      PRO     CB    156    -0.007000    12.0100   ; qtot  0.897
   157         HC      9      PRO    HB2    157     0.025300     1.0080   ; qtot  0.922
   158         HC      9      PRO    HB3    158     0.025300     1.0080   ; qtot  0.948
   159        XC2      9      PRO     CA    159    -0.026600    12.0100   ; qtot  0.921
   160         H1      9      PRO     HA    160     0.064100     1.0080   ; qtot  0.985
   161          C      9      PRO      C    161     0.589600    12.0100   ; qtot  1.575
   162          O      9      PRO      O    162    -0.574800    16.0000   ; qtot  1.000
   163          N     10      LEU      N    163    -0.415700    14.0100   ; qtot  0.584
   164          H     10      LEU      H    164     0.271900     1.0080   ; qtot  0.856
   165        XC0     10      LEU     CA    165    -0.051800    12.0100   ; qtot  0.804
   166         H1     10      LEU     HA    166     0.092200     1.0080   ; qtot  0.897
   167         2C     10      LEU     CB    167    -0.110200    12.0100   ; qtot  0.786
   168         HC     10      LEU    HB2    168     0.045700     1.0080   ; qtot  0.832
   169         HC     10      LEU    HB3    169     0.045700     1.0080   ; qtot  0.878
   170         3C     10      LEU     CG    170     0.353100    12.0100   ; qtot  1.231
   171         HC     10      LEU     HG    171    -0.036100     1.0080   ; qtot  1.195
   172         CT     10      LEU    CD1    172    -0.412100    12.0100   ; qtot  0.783
   173         HC     10      LEU   HD11    173     0.100000     1.0080   ; qtot  0.883
   174         HC     10      LEU   HD12    174     0.100000     1.0080   ; qtot  0.983
   175         HC     10      LEU   HD13    175     0.100000     1.0080   ; qtot  1.083
   176         CT     10      LEU    CD2    176    -0.412100    12.0100   ; qtot  0.671
   177         HC     10      LEU   HD21    177     0.100000     1.0080   ; qtot  0.771
   178         HC     10      LEU   HD22    178     0.100000     1.0080   ; qtot  0.871
   179         HC     10      LEU   HD23    179     0.100000     1.0080   ; qtot  0.971
   180          C     10      LEU      C    180     0.597300    12.0100   ; qtot  1.568
   181          O     10      LEU      O    181    -0.567900    16.0000   ; qtot  1.000
   182          N     11      VAL      N    182    -0.415700    14.0100   ; qtot  0.584
   183          H     11      VAL      H    183     0.271900     1.0080   ; qtot  0.856
   184        XC1     11      VAL     CA    184    -0.087500    12.0100   ; qtot  0.769
   185         H1     11      VAL     HA    185     0.096900     1.0080   ; qtot  0.866
   186         3C     11      VAL     CB    186     0.298500    12.0100   ; qtot  1.164
   187         HC     11      VAL     HB    187    -0.029700     1.0080   ; qtot  1.134
   188         CT     11      VAL    CG1    188    -0.319200    12.0100   ; qtot  0.815
   189         HC     11      VAL   HG11    189     0.079100     1.0080   ; qtot  0.894
   190         HC     11      VAL   HG12    190     0.079100     1.0080   ; qtot  0.973
   191         HC     11      VAL   HG13    191     0.079100     1.0080   ; qtot  1.052
   192         CT     11      VAL    CG2    192    -0.319200    12.0100   ; qtot  0.733
   193         HC     11      VAL   HG21    193     0.079100     1.0080   ; qtot  0.812
   194         HC     11      VAL   HG22    194     0.079100     1.0080   ; qtot  0.891
   195         HC     11      VAL   HG23    195     0.079100     1.0080   ; qtot  0.971
   196          C     11      VAL      C    196     0.597300    12.0100   ; qtot  1.568
   197          O     11      VAL      O    197    -0.567900    16.0000   ; qtot  1.000
   198          N     12      SER      N    198    -0.415700    14.0100   ; qtot  0.584
   199          H     12      SER      H    199     0.271900     1.0080   ; qtot  0.856
   200        XC3     12      SER     CA    200    -0.024900    12.0100   ; qtot  0.831
   201         H1     12      SER     HA    201     0.084300     1.0080   ; qtot  0.916
   202         2C     12      SER     CB    202     0.211700    12.0100   ; qtot  1.127
   203         H1     12      SER    HB2    203     0.035200     1.0080   ; qtot  1.162
   204         H1     12      SER    HB3    204     0.035200     1.0080   ; qtot  1.198
   205         OH     12      SER     OG    205    -0.654600    16.0000   ; qtot  0.543
   206         HO     12      SER     HG    206     0.427500     1.0080   ; qtot  0.971
   207          C     12      SER      C    207     0.597300    12.0100   ; qtot  1.568
   208          O     12      SER      O    208    -0.567900    16.0000   ; qtot  1.000
   209          N     13      SER      N    209    -0.415700    14.0100   ; qtot  0.584
   210          H     13      SER      H    210     0.271900     1.0080   ; qtot  0.856
   211        XC3     13      SER     CA    211    -0.024900    12.0100   ; qtot  0.831
   212         H1     13      SER     HA    212     0.084300     1.0080   ; qtot  0.916
   213         2C     13      SER     CB    213     0.211700    12.0100   ; qtot  1.127
   214         H1     13      SER    HB2    214     0.035200     1.0080   ; qtot  1.162
   215         H1     13      SER    HB3    215     0.035200     1.0080   ; qtot  1.198
   216         OH     13      SER     OG    216    -0.654600    16.0000   ; qtot  0.543
   217         HO     13      SER     HG    217     0.427500     1.0080   ; qtot  0.971
   218          C     13      SER      C    218     0.597300    12.0100   ; qtot  1.568
   219          O     13      SER      O    219    -0.567900    16.0000   ; qtot  1.000
   220          N     14      GLN      N    220    -0.415700    14.0100   ; qtot  0.584
   221          H     14      GLN      H    221     0.271900     1.0080   ; qtot  0.856
   222        XC4     14      GLN     CA    222    -0.003100    12.0100   ; qtot  0.853
   223         H1     14      GLN     HA    223     0.085000     1.0080   ; qtot  0.938
   224         2C     14      GLN     CB    224    -0.003600    12.0100   ; qtot  0.934
   225         HC     14      GLN    HB2    225     0.017100     1.0080   ; qtot  0.952
   226         HC     14      GLN    HB3    226     0.017100     1.0080   ; qtot  0.969
   227         2C     14      GLN     CG    227    -0.064500    12.0100   ; qtot  0.904
   228         HC     14      GLN    HG2    228     0.035200     1.0080   ; qtot  0.939
   229         HC     14      GLN    HG3    229     0.035200     1.0080   ; qtot  0.975
   230          C     14      GLN     CD    230     0.695100    12.0100   ; qtot  1.670
   231          O     14      GLN    OE1    231    -0.608600    16.0000   ; qtot  1.061
   232          N     14      GLN    NE2    232    -0.940700    14.0100   ; qtot  0.120
   233          H     14      GLN   HE21    233     0.425100     1.0080   ; qtot  0.545
   234          H     14      GLN   HE22    234     0.425100     1.0080   ; qtot  0.971
   235          C     14      GLN      C    235     0.597300    12.0100   ; qtot  1.568
   236          O     14      GLN      O    236    -0.567900    16.0000   ; qtot  1.000
   237          N     15      CYX      N    237    -0.415700    14.0100   ; qtot  0.584
   238          H     15      CYX      H    238     0.271900     1.0080   ; qtot  0.856
   239        XC0     15      CYX     CA    239     0.042900    12.0100   ; qtot  0.899
   240         H1     15      CYX     HA    240     0.076600     1.0080   ; qtot  0.976
   241         2C     15      CYX     CB    241    -0.079000    12.0100   ; qtot  0.897
   242         H1     15      CYX    HB2    242     0.091000     1.0080   ; qtot  0.988
   243         H1     15      CYX    HB3    243     0.091000     1.0080   ; qtot  1.079
   244          S     15      CYX     SG    244    -0.108100    32.0600   ; qtot  0.971
   245          C     15      CYX      C    245     0.597300    12.0100   ; qtot  1.568
   246          O     15      CYX      O    246    -0.567900    16.0000   ; qtot  1.000
   247          N     16      VAL      N    247    -0.415700    14.0100   ; qtot  0.584
   248          H     16      VAL      H    248     0.271900     1.0080   ; qtot  0.856
   249        XC1     16      VAL     CA    249    -0.087500    12.0100   ; qtot  0.769
   250         H1     16      VAL     HA    250     0.096900     1.0080   ; qtot  0.866
   251         3C     16      VAL     CB    251     0.298500    12.0100   ; qtot  1.164
   252         HC     16      VAL     HB    252    -0.029700     1.0080   ; qtot  1.134
   253         CT     16      VAL    CG1    253    -0.319200    12.0100   ; qtot  0.815
   254         HC     16      VAL   HG11    254     0.079100     1.0080   ; qtot  0.894
   255         HC     16      VAL   HG12    255     0.079100     1.0080   ; qtot  0.973
   256         HC     16      VAL   HG13    256     0.079100     1.0080   ; qtot  1.052
   257         CT     16      VAL    CG2    257    -0.319200    12.0100   ; qtot  0.733
   258         HC     16      VAL   HG21    258     0.079100     1.0080   ; qtot  0.812
   259         HC     16      VAL   HG22    259     0.079100     1.0080   ; qtot  0.891
   260         HC     16      VAL   HG23    260     0.079100     1.0080   ; qtot  0.971
   261          C     16      VAL      C    261     0.597300    12.0100   ; qtot  1.568
   262          O     16      VAL      O    262    -0.567900    16.0000   ; qtot  1.000
   263          N     17      NLN      N    263    -0.415700    14.0100   ; qtot  0.584
   264          H     17      NLN      H    264     0.271900     1.0080   ; qtot  0.856
   265         CX     17      NLN     CA    265     0.014300    12.0100   ; qtot  0.870
   266         H1     17      NLN     HA    266     0.104800     1.0080   ; qtot  0.975
   267         2C     17      NLN     CB    267    -0.204100    12.0100   ; qtot  0.771
   268         HC     17      NLN    HB2    268     0.079700     1.0080   ; qtot  0.851
   269         HC     17      NLN    HB3    269     0.079700     1.0080   ; qtot  0.931
   270          C     17      NLN     CG    270     0.713000    12.0100   ; qtot  1.644
   271          O     17      NLN    OD1    271    -0.593100    16.0000   ; qtot  1.050
   272          N     17      NLN    ND2    272    -0.693500    14.0100   ; qtot  0.357
   273          H     17      NLN   HD21    273     0.419600     1.0080   ; qtot  0.777
   274          C     17      NLN      C    274     0.597300    12.0100   ; qtot  1.374
   275          O     17      NLN      O    275    -0.567900    16.0000   ; qtot  0.806
   276          N     18      LEU      N    276    -0.415700    14.0100   ; qtot  0.390
   277          H     18      LEU      H    277     0.271900     1.0080   ; qtot  0.662
   278        XC0     18      LEU     CA    278    -0.051800    12.0100   ; qtot  0.610
   279         H1     18      LEU     HA    279     0.092200     1.0080   ; qtot  0.703
   280         2C     18      LEU     CB    280    -0.110200    12.0100   ; qtot  0.592
   281         HC     18      LEU    HB2    281     0.045700     1.0080   ; qtot  0.638
   282         HC     18      LEU    HB3    282     0.045700     1.0080   ; qtot  0.684
   283         3C     18      LEU     CG    283     0.353100    12.0100   ; qtot  1.037
   284         HC     18      LEU     HG    284    -0.036100     1.0080   ; qtot  1.001
   285         CT     18      LEU    CD1    285    -0.412100    12.0100   ; qtot  0.589
   286         HC     18      LEU   HD11    286     0.100000     1.0080   ; qtot  0.689
   287         HC     18      LEU   HD12    287     0.100000     1.0080   ; qtot  0.789
   288         HC     18      LEU   HD13    288     0.100000     1.0080   ; qtot  0.889
   289         CT     18      LEU    CD2    289    -0.412100    12.0100   ; qtot  0.477
   290         HC     18      LEU   HD21    290     0.100000     1.0080   ; qtot  0.577
   291         HC     18      LEU   HD22    291     0.100000     1.0080   ; qtot  0.677
   292         HC     18      LEU   HD23    292     0.100000     1.0080   ; qtot  0.777
   293          C     18      LEU      C    293     0.597300    12.0100   ; qtot  1.374
   294          O     18      LEU      O    294    -0.567900    16.0000   ; qtot  0.806
   295          N     19      THR      N    295    -0.415700    14.0100   ; qtot  0.390
   296          H     19      THR      H    296     0.271900     1.0080   ; qtot  0.662
   297        XC5     19      THR     CA    297    -0.038900    12.0100   ; qtot  0.623
   298         H1     19      THR     HA    298     0.100700     1.0080   ; qtot  0.724
   299         3C     19      THR     CB    299     0.365400    12.0100   ; qtot  1.089
   300         H1     19      THR     HB    300     0.004300     1.0080   ; qtot  1.094
   301         CT     19      THR    CG2    301    -0.243800    12.0100   ; qtot  0.850
   302         HC     19      THR   HG21    302     0.064200     1.0080   ; qtot  0.914
   303         HC     19      THR   HG22    303     0.064200     1.0080   ; qtot  0.978
   304         HC     19      THR   HG23    304     0.064200     1.0080   ; qtot  1.042
   305         OH     19      THR    OG1    305    -0.676100    16.0000   ; qtot  0.366
   306         HO     19      THR    HG1    306     0.410200     1.0080   ; qtot  0.777
   307          C     19      THR      C    307     0.597300    12.0100   ; qtot  1.374
   308          O     19      THR      O    308    -0.567900    16.0000   ; qtot  0.806
   309          N     20      THR      N    309    -0.415700    14.0100   ; qtot  0.390
   310          H     20      THR      H    310     0.271900     1.0080   ; qtot  0.662
   311        XC5     20      THR     CA    311    -0.038900    12.0100   ; qtot  0.623
   312         H1     20      THR     HA    312     0.100700     1.0080   ; qtot  0.724
   313         3C     20      THR     CB    313     0.365400    12.0100   ; qtot  1.089
   314         H1     20      THR     HB    314     0.004300     1.0080   ; qtot  1.094
   315         CT     20      THR    CG2    315    -0.243800    12.0100   ; qtot  0.850
   316         HC     20      THR   HG21    316     0.064200     1.0080   ; qtot  0.914
   317         HC     20      THR   HG22    317     0.064200     1.0080   ; qtot  0.978
   318         HC     20      THR   HG23    318     0.064200     1.0080   ; qtot  1.042
   319         OH     20      THR    OG1    319    -0.676100    16.0000   ; qtot  0.366
   320         HO     20      THR    HG1    320     0.410200     1.0080   ; qtot  0.777
   321          C     20      THR      C    321     0.597300    12.0100   ; qtot  1.374
   322          O     20      THR      O    322    -0.567900    16.0000   ; qtot  0.806
   323          N     21      ARG      N    323    -0.347900    14.0100   ; qtot  0.458
   324          H     21      ARG      H    324     0.274700     1.0080   ; qtot  0.733
   325        XC6     21      ARG     CA    325    -0.263700    12.0100   ; qtot  0.469
   326         H1     21      ARG     HA    326     0.156000     1.0080   ; qtot  0.625
   327         C8     21      ARG     CB    327    -0.000700    12.0100   ; qtot  0.624
   328         HC     21      ARG    HB2    328     0.032700     1.0080   ; qtot  0.657
   329         HC     21      ARG    HB3    329     0.032700     1.0080   ; qtot  0.690
   330         C8     21      ARG     CG    330     0.039000    12.0100   ; qtot  0.729
   331         HC     21      ARG    HG2    331     0.028500     1.0080   ; qtot  0.757
   332         HC     21      ARG    HG3    332     0.028500     1.0080   ; qtot  0.786
   333         C8     21      ARG     CD    333     0.048600    12.0100   ; qtot  0.834
   334         H1     21      ARG    HD2    334     0.068700     1.0080   ; qtot  0.903
   335         H1     21      ARG    HD3    335     0.068700     1.0080   ; qtot  0.972
   336         N2     21      ARG     NE    336    -0.529500    14.0100   ; qtot  0.442
   337          H     21      ARG     HE    337     0.345600     1.0080   ; qtot  0.788
   338         CA     21      ARG     CZ    338     0.807600    12.0100   ; qtot  1.595
   339         N2     21      ARG    NH1    339    -0.862700    14.0100   ; qtot  0.733
   340          H     21      ARG   HH11    340     0.447800     1.0080   ; qtot  1.181
   341          H     21      ARG   HH12    341     0.447800     1.0080   ; qtot  1.628
   342         N2     21      ARG    NH2    342    -0.862700    14.0100   ; qtot  0.766
   343          H     21      ARG   HH21    343     0.447800     1.0080   ; qtot  1.213
   344          H     21      ARG   HH22    344     0.447800     1.0080   ; qtot  1.661
   345          C     21      ARG      C    345     0.734100    12.0100   ; qtot  2.395
   346          O     21      ARG      O    346    -0.589400    16.0000   ; qtot  1.806
   347          N     22      THR      N    347    -0.415700    14.0100   ; qtot  1.390
   348          H     22      THR      H    348     0.271900     1.0080   ; qtot  1.662
   349        XC5     22      THR     CA    349    -0.038900    12.0100   ; qtot  1.623
   350         H1     22      THR     HA    350     0.100700     1.0080   ; qtot  1.724
   351         3C     22      THR     CB    351     0.365400    12.0100   ; qtot  2.089
   352         H1     22      THR     HB    352     0.004300     1.0080   ; qtot  2.094
   353         CT     22      THR    CG2    353    -0.243800    12.0100   ; qtot  1.850
   354         HC     22      THR   HG21    354     0.064200     1.0080   ; qtot  1.914
   355         HC     22      THR   HG22    355     0.064200     1.0080   ; qtot  1.978
   356         HC     22      THR   HG23    356     0.064200     1.0080   ; qtot  2.042
   357         OH     22      THR    OG1    357    -0.676100    16.0000   ; qtot  1.366
   358         HO     22      THR    HG1    358     0.410200     1.0080   ; qtot  1.777
   359          C     22      THR      C    359     0.597300    12.0100   ; qtot  2.374
   360          O     22      THR      O    360    -0.567900    16.0000   ; qtot  1.806
   361          N     23      GLN      N    361    -0.415700    14.0100   ; qtot  1.390
   362          H     23      GLN      H    362     0.271900     1.0080   ; qtot  1.662
   363        XC4     23      GLN     CA    363    -0.003100    12.0100   ; qtot  1.659
   364         H1     23      GLN     HA    364     0.085000     1.0080   ; qtot  1.744
   365         2C     23      GLN     CB    365    -0.003600    12.0100   ; qtot  1.741
   366         HC     23      GLN    HB2    366     0.017100     1.0080   ; qtot  1.758
   367         HC     23      GLN    HB3    367     0.017100     1.0080   ; qtot  1.775
   368         2C     23      GLN     CG    368    -0.064500    12.0100   ; qtot  1.710
   369         HC     23      GLN    HG2    369     0.035200     1.0080   ; qtot  1.745
   370         HC     23      GLN    HG3    370     0.035200     1.0080   ; qtot  1.781
   371          C     23      GLN     CD    371     0.695100    12.0100   ; qtot  2.476
   372          O     23      GLN    OE1    372    -0.608600    16.0000   ; qtot  1.867
   373          N     23      GLN    NE2    373    -0.940700    14.0100   ; qtot  0.926
   374          H     23      GLN   HE21    374     0.425100     1.0080   ; qtot  1.351
   375          H     23      GLN   HE22    375     0.425100     1.0080   ; qtot  1.777
   376          C     23      GLN      C    376     0.597300    12.0100   ; qtot  2.374
   377          O     23      GLN      O    377    -0.567900    16.0000   ; qtot  1.806
   378          N     24      LEU      N    378    -0.415700    14.0100   ; qtot  1.390
   379          H     24      LEU      H    379     0.271900     1.0080   ; qtot  1.662
   380        XC0     24      LEU     CA    380    -0.051800    12.0100   ; qtot  1.610
   381         H1     24      LEU     HA    381     0.092200     1.0080   ; qtot  1.703
   382         2C     24      LEU     CB    382    -0.110200    12.0100   ; qtot  1.592
   383         HC     24      LEU    HB2    383     0.045700     1.0080   ; qtot  1.638
   384         HC     24      LEU    HB3    384     0.045700     1.0080   ; qtot  1.684
   385         3C     24      LEU     CG    385     0.353100    12.0100   ; qtot  2.037
   386         HC     24      LEU     HG    386    -0.036100     1.0080   ; qtot  2.001
   387         CT     24      LEU    CD1    387    -0.412100    12.0100   ; qtot  1.589
   388         HC     24      LEU   HD11    388     0.100000     1.0080   ; qtot  1.689
   389         HC     24      LEU   HD12    389     0.100000     1.0080   ; qtot  1.789
   390         HC     24      LEU   HD13    390     0.100000     1.0080   ; qtot  1.889
   391         CT     24      LEU    CD2    391    -0.412100    12.0100   ; qtot  1.477
   392         HC     24      LEU   HD21    392     0.100000     1.0080   ; qtot  1.577
   393         HC     24      LEU   HD22    393     0.100000     1.0080   ; qtot  1.677
   394         HC     24      LEU   HD23    394     0.100000     1.0080   ; qtot  1.777
   395          C     24      LEU      C    395     0.597300    12.0100   ; qtot  2.374
   396          O     24      LEU      O    396    -0.567900    16.0000   ; qtot  1.806
   397          N     25      PRO      N    397    -0.254800    14.0100   ; qtot  1.551
   398         CT     25      PRO     CD    398     0.019200    12.0100   ; qtot  1.570
   399         H1     25      PRO    HD2    399     0.039100     1.0080   ; qtot  1.610
   400         H1     25      PRO    HD3    400     0.039100     1.0080   ; qtot  1.649
   401         CT     25      PRO     CG    401     0.018900    12.0100   ; qtot  1.668
   402         HC     25      PRO    HG2    402     0.021300     1.0080   ; qtot  1.689
   403         HC     25      PRO    HG3    403     0.021300     1.0080   ; qtot  1.710
   404         CT     25      PRO     CB    404    -0.007000    12.0100   ; qtot  1.703
   405         HC     25      PRO    HB2    405     0.025300     1.0080   ; qtot  1.728
   406         HC     25      PRO    HB3    406     0.025300     1.0080   ; qtot  1.754
   407        XC2     25      PRO     CA    407    -0.026600    12.0100   ; qtot  1.727
   408         H1     25      PRO     HA    408     0.064100     1.0080   ; qtot  1.791
   409          C     25      PRO      C    409     0.589600    12.0100   ; qtot  2.381
   410          O     25      PRO      O    410    -0.574800    16.0000   ; qtot  1.806
   411          N     26      PRO      N    411    -0.254800    14.0100   ; qtot  1.551
   412         CT     26      PRO     CD    412     0.019200    12.0100   ; qtot  1.570
   413         H1     26      PRO    HD2    413     0.039100     1.0080   ; qtot  1.610
   414         H1     26      PRO    HD3    414     0.039100     1.0080   ; qtot  1.649
   415         CT     26      PRO     CG    415     0.018900    12.0100   ; qtot  1.668
   416         HC     26      PRO    HG2    416     0.021300     1.0080   ; qtot  1.689
   417         HC     26      PRO    HG3    417     0.021300     1.0080   ; qtot  1.710
   418         CT     26      PRO     CB    418    -0.007000    12.0100   ; qtot  1.703
   419         HC     26      PRO    HB2    419     0.025300     1.0080   ; qtot  1.728
   420         HC     26      PRO    HB3    420     0.025300     1.0080   ; qtot  1.754
   421        XC2     26      PRO     CA    421    -0.026600    12.0100   ; qtot  1.727
   422         H1     26      PRO     HA    422     0.064100     1.0080   ; qtot  1.791
   423          C     26      PRO      C    423     0.589600    12.0100   ; qtot  2.381
   424          O     26      PRO      O    424    -0.574800    16.0000   ; qtot  1.806
   425          N     27      ALA      N    425    -0.415700    14.0100   ; qtot  1.390
   426          H     27      ALA      H    426     0.271900     1.0080   ; qtot  1.662
   427        XC7     27      ALA     CA    427     0.033700    12.0100   ; qtot  1.696
   428         H1     27      ALA     HA    428     0.082300     1.0080   ; qtot  1.778
   429         CT     27      ALA     CB    429    -0.182500    12.0100   ; qtot  1.596
   430         HC     27      ALA    HB1    430     0.060300     1.0080   ; qtot  1.656
   431         HC     27      ALA    HB2    431     0.060300     1.0080   ; qtot  1.716
   432         HC     27      ALA    HB3    432     0.060300     1.0080   ; qtot  1.777
   433          C     27      ALA      C    433     0.597300    12.0100   ; qtot  2.374
   434          O     27      ALA      O    434    -0.567900    16.0000   ; qtot  1.806
   435          N     28      TYR      N    435    -0.415700    14.0100   ; qtot  1.390
   436          H     28      TYR      H    436     0.271900     1.0080   ; qtot  1.662
   437        XC0     28      TYR     CA    437    -0.001400    12.0100   ; qtot  1.661
   438         H1     28      TYR     HA    438     0.087600     1.0080   ; qtot  1.748
   439         CT     28      TYR     CB    439    -0.015200    12.0100   ; qtot  1.733
   440         HC     28      TYR    HB2    440     0.029500     1.0080   ; qtot  1.763
   441         HC     28      TYR    HB3    441     0.029500     1.0080   ; qtot  1.792
   442         CA     28      TYR     CG    442    -0.001100    12.0100   ; qtot  1.791
   443         CA     28      TYR    CD1    443    -0.190600    12.0100   ; qtot  1.601
   444         HA     28      TYR    HD1    444     0.169900     1.0080   ; qtot  1.770
   445         CA     28      TYR    CE1    445    -0.234100    12.0100   ; qtot  1.536
   446         HA     28      TYR    HE1    446     0.165600     1.0080   ; qtot  1.702
   447          C     28      TYR     CZ    447     0.322600    12.0100   ; qtot  2.025
   448         OH     28      TYR     OH    448    -0.557900    16.0000   ; qtot  1.467
   449         HO     28      TYR     HH    449     0.399200     1.0080   ; qtot  1.866
   450         CA     28      TYR    CE2    450    -0.234100    12.0100   ; qtot  1.632
   451         HA     28      TYR    HE2    451     0.165600     1.0080   ; qtot  1.797
   452         CA     28      TYR    CD2    452    -0.190600    12.0100   ; qtot  1.607
   453         HA     28      TYR    HD2    453     0.169900     1.0080   ; qtot  1.777
   454          C     28      TYR      C    454     0.597300    12.0100   ; qtot  2.374
   455          O     28      TYR      O    455    -0.567900    16.0000   ; qtot  1.806
   456          N     29      THR      N    456    -0.415700    14.0100   ; qtot  1.390
   457          H     29      THR      H    457     0.271900     1.0080   ; qtot  1.662
   458        XC5     29      THR     CA    458    -0.038900    12.0100   ; qtot  1.623
   459         H1     29      THR     HA    459     0.100700     1.0080   ; qtot  1.724
   460         3C     29      THR     CB    460     0.365400    12.0100   ; qtot  2.089
   461         H1     29      THR     HB    461     0.004300     1.0080   ; qtot  2.094
   462         CT     29      THR    CG2    462    -0.243800    12.0100   ; qtot  1.850
   463         HC     29      THR   HG21    463     0.064200     1.0080   ; qtot  1.914
   464         HC     29      THR   HG22    464     0.064200     1.0080   ; qtot  1.978
   465         HC     29      THR   HG23    465     0.064200     1.0080   ; qtot  2.043
   466         OH     29      THR    OG1    466    -0.676100    16.0000   ; qtot  1.366
   467         HO     29      THR    HG1    467     0.410200     1.0080   ; qtot  1.777
   468          C     29      THR      C    468     0.597300    12.0100   ; qtot  2.374
   469          O     29      THR      O    469    -0.567900    16.0000   ; qtot  1.806
   470          N     30      ASN      N    470    -0.415700    14.0100   ; qtot  1.390
   471          H     30      ASN      H    471     0.271900     1.0080   ; qtot  1.662
   472        XC8     30      ASN     CA    472     0.014300    12.0100   ; qtot  1.677
   473         H1     30      ASN     HA    473     0.104800     1.0080   ; qtot  1.781
   474         2C     30      ASN     CB    474    -0.204100    12.0100   ; qtot  1.577
   475         HC     30      ASN    HB2    475     0.079700     1.0080   ; qtot  1.657
   476         HC     30      ASN    HB3    476     0.079700     1.0080   ; qtot  1.737
   477          C     30      ASN     CG    477     0.713000    12.0100   ; qtot  2.450
   478          O     30      ASN    OD1    478    -0.593100    16.0000   ; qtot  1.857
   479          N     30      ASN    ND2    479    -0.919100    14.0100   ; qtot  0.937
   480          H     30      ASN   HD21    480     0.419600     1.0080   ; qtot  1.357
   481          H     30      ASN   HD22    481     0.419600     1.0080   ; qtot  1.777
   482          C     30      ASN      C    482     0.597300    12.0100   ; qtot  2.374
   483          O     30      ASN      O    483    -0.567900    16.0000   ; qtot  1.806
   484          N     31      SER      N    484    -0.415700    14.0100   ; qtot  1.390
   485          H     31      SER      H    485     0.271900     1.0080   ; qtot  1.662
   486        XC3     31      SER     CA    486    -0.024900    12.0100   ; qtot  1.637
   487         H1     31      SER     HA    487     0.084300     1.0080   ; qtot  1.722
   488         2C     31      SER     CB    488     0.211700    12.0100   ; qtot  1.933
   489         H1     31      SER    HB2    489     0.035200     1.0080   ; qtot  1.969
   490         H1     31      SER    HB3    490     0.035200     1.0080   ; qtot  2.004
   491         OH     31      SER     OG    491    -0.654600    16.0000   ; qtot  1.349
   492         HO     31      SER     HG    492     0.427500     1.0080   ; qtot  1.777
   493          C     31      SER      C    493     0.597300    12.0100   ; qtot  2.374
   494          O     31      SER      O    494    -0.567900    16.0000   ; qtot  1.806
   495          N     32      PHE      N    495    -0.415700    14.0100   ; qtot  1.390
   496          H     32      PHE      H    496     0.271900     1.0080   ; qtot  1.662
   497        XC0     32      PHE     CA    497    -0.002400    12.0100   ; qtot  1.660
   498         H1     32      PHE     HA    498     0.097800     1.0080   ; qtot  1.758
   499         CT     32      PHE     CB    499    -0.034300    12.0100   ; qtot  1.723
   500         HC     32      PHE    HB2    500     0.029500     1.0080   ; qtot  1.753
   501         HC     32      PHE    HB3    501     0.029500     1.0080   ; qtot  1.782
   502         CA     32      PHE     CG    502     0.011800    12.0100   ; qtot  1.794
   503         CA     32      PHE    CD1    503    -0.125600    12.0100   ; qtot  1.669
   504         HA     32      PHE    HD1    504     0.133000     1.0080   ; qtot  1.802
   505         CA     32      PHE    CE1    505    -0.170400    12.0100   ; qtot  1.631
   506         HA     32      PHE    HE1    506     0.143000     1.0080   ; qtot  1.774
   507         CA     32      PHE     CZ    507    -0.107200    12.0100   ; qtot  1.667
   508         HA     32      PHE     HZ    508     0.129700     1.0080   ; qtot  1.797
   509         CA     32      PHE    CE2    509    -0.170400    12.0100   ; qtot  1.626
   510         HA     32      PHE    HE2    510     0.143000     1.0080   ; qtot  1.769
   511         CA     32      PHE    CD2    511    -0.125600    12.0100   ; qtot  1.644
   512         HA     32      PHE    HD2    512     0.133000     1.0080   ; qtot  1.777
   513          C     32      PHE      C    513     0.597300    12.0100   ; qtot  2.374
   514          O     32      PHE      O    514    -0.567900    16.0000   ; qtot  1.806
   515          N     33      THR      N    515    -0.415700    14.0100   ; qtot  1.390
   516          H     33      THR      H    516     0.271900     1.0080   ; qtot  1.662
   517        XC5     33      THR     CA    517    -0.038900    12.0100   ; qtot  1.623
   518         H1     33      THR     HA    518     0.100700     1.0080   ; qtot  1.724
   519         3C     33      THR     CB    519     0.365400    12.0100   ; qtot  2.089
   520         H1     33      THR     HB    520     0.004300     1.0080   ; qtot  2.094
   521         CT     33      THR    CG2    521    -0.243800    12.0100   ; qtot  1.850
   522         HC     33      THR   HG21    522     0.064200     1.0080   ; qtot  1.914
   523         HC     33      THR   HG22    523     0.064200     1.0080   ; qtot  1.978
   524         HC     33      THR   HG23    524     0.064200     1.0080   ; qtot  2.043
   525         OH     33      THR    OG1    525    -0.676100    16.0000   ; qtot  1.366
   526         HO     33      THR    HG1    526     0.410200     1.0080   ; qtot  1.777
   527          C     33      THR      C    527     0.597300    12.0100   ; qtot  2.374
   528          O     33      THR      O    528    -0.567900    16.0000   ; qtot  1.806
   529          N     34      ARG      N    529    -0.347900    14.0100   ; qtot  1.458
   530          H     34      ARG      H    530     0.274700     1.0080   ; qtot  1.733
   531        XC6     34      ARG     CA    531    -0.263700    12.0100   ; qtot  1.469
   532         H1     34      ARG     HA    532     0.156000     1.0080   ; qtot  1.625
   533         C8     34      ARG     CB    533    -0.000700    12.0100   ; qtot  1.624
   534         HC     34      ARG    HB2    534     0.032700     1.0080   ; qtot  1.657
   535         HC     34      ARG    HB3    535     0.032700     1.0080   ; qtot  1.690
   536         C8     34      ARG     CG    536     0.039000    12.0100   ; qtot  1.729
   537         HC     34      ARG    HG2    537     0.028500     1.0080   ; qtot  1.757
   538         HC     34      ARG    HG3    538     0.028500     1.0080   ; qtot  1.786
   539         C8     34      ARG     CD    539     0.048600    12.0100   ; qtot  1.834
   540         H1     34      ARG    HD2    540     0.068700     1.0080   ; qtot  1.903
   541         H1     34      ARG    HD3    541     0.068700     1.0080   ; qtot  1.972
   542         N2     34      ARG     NE    542    -0.529500    14.0100   ; qtot  1.442
   543          H     34      ARG     HE    543     0.345600     1.0080   ; qtot  1.788
   544         CA     34      ARG     CZ    544     0.807600    12.0100   ; qtot  2.596
   545         N2     34      ARG    NH1    545    -0.862700    14.0100   ; qtot  1.733
   546          H     34      ARG   HH11    546     0.447800     1.0080   ; qtot  2.181
   547          H     34      ARG   HH12    547     0.447800     1.0080   ; qtot  2.628
   548         N2     34      ARG    NH2    548    -0.862700    14.0100   ; qtot  1.766
   549          H     34      ARG   HH21    549     0.447800     1.0080   ; qtot  2.214
   550          H     34      ARG   HH22    550     0.447800     1.0080   ; qtot  2.661
   551          C     34      ARG      C    551     0.734100    12.0100   ; qtot  3.395
   552          O     34      ARG      O    552    -0.589400    16.0000   ; qtot  2.806
   553          N     35      GLY      N    553    -0.415700    14.0100   ; qtot  2.390
   554          H     35      GLY      H    554     0.271900     1.0080   ; qtot  2.662
   555        XC9     35      GLY     CA    555    -0.025200    12.0100   ; qtot  2.637
   556         H1     35      GLY    HA2    556     0.069800     1.0080   ; qtot  2.707
   557         H1     35      GLY    HA3    557     0.069800     1.0080   ; qtot  2.777
   558          C     35      GLY      C    558     0.597300    12.0100   ; qtot  3.374
   559          O     35      GLY      O    559    -0.567900    16.0000   ; qtot  2.806
   560          N     36      VAL      N    560    -0.415700    14.0100   ; qtot  2.390
   561          H     36      VAL      H    561     0.271900     1.0080   ; qtot  2.662
   562        XC1     36      VAL     CA    562    -0.087500    12.0100   ; qtot  2.575
   563         H1     36      VAL     HA    563     0.096900     1.0080   ; qtot  2.672
   564         3C     36      VAL     CB    564     0.298500    12.0100   ; qtot  2.970
   565         HC     36      VAL     HB    565    -0.029700     1.0080   ; qtot  2.940
   566         CT     36      VAL    CG1    566    -0.319200    12.0100   ; qtot  2.621
   567         HC     36      VAL   HG11    567     0.079100     1.0080   ; qtot  2.700
   568         HC     36      VAL   HG12    568     0.079100     1.0080   ; qtot  2.779
   569         HC     36      VAL   HG13    569     0.079100     1.0080   ; qtot  2.859
   570         CT     36      VAL    CG2    570    -0.319200    12.0100   ; qtot  2.539
   571         HC     36      VAL   HG21    571     0.079100     1.0080   ; qtot  2.618
   572         HC     36      VAL   HG22    572     0.079100     1.0080   ; qtot  2.698
   573         HC     36      VAL   HG23    573     0.079100     1.0080   ; qtot  2.777
   574          C     36      VAL      C    574     0.597300    12.0100   ; qtot  3.374
   575          O     36      VAL      O    575    -0.567900    16.0000   ; qtot  2.806
   576          N     37      TYR      N    576    -0.415700    14.0100   ; qtot  2.390
   577          H     37      TYR      H    577     0.271900     1.0080   ; qtot  2.662
   578        XC0     37      TYR     CA    578    -0.001400    12.0100   ; qtot  2.661
   579         H1     37      TYR     HA    579     0.087600     1.0080   ; qtot  2.748
   580         CT     37      TYR     CB    580    -0.015200    12.0100   ; qtot  2.733
   581         HC     37      TYR    HB2    581     0.029500     1.0080   ; qtot  2.763
   582         HC     37      TYR    HB3    582     0.029500     1.0080   ; qtot  2.792
   583         CA     37      TYR     CG    583    -0.001100    12.0100   ; qtot  2.791
   584         CA     37      TYR    CD1    584    -0.190600    12.0100   ; qtot  2.601
   585         HA     37      TYR    HD1    585     0.169900     1.0080   ; qtot  2.770
   586         CA     37      TYR    CE1    586    -0.234100    12.0100   ; qtot  2.536
   587         HA     37      TYR    HE1    587     0.165600     1.0080   ; qtot  2.702
   588          C     37      TYR     CZ    588     0.322600    12.0100   ; qtot  3.025
   589         OH     37      TYR     OH    589    -0.557900    16.0000   ; qtot  2.467
   590         HO     37      TYR     HH    590     0.399200     1.0080   ; qtot  2.866
   591         CA     37      TYR    CE2    591    -0.234100    12.0100   ; qtot  2.632
   592         HA     37      TYR    HE2    592     0.165600     1.0080   ; qtot  2.797
   593         CA     37      TYR    CD2    593    -0.190600    12.0100   ; qtot  2.607
   594         HA     37      TYR    HD2    594     0.169900     1.0080   ; qtot  2.777
   595          C     37      TYR      C    595     0.597300    12.0100   ; qtot  3.374
   596          O     37      TYR      O    596    -0.567900    16.0000   ; qtot  2.806
   597          N     38      TYR      N    597    -0.415700    14.0100   ; qtot  2.390
   598          H     38      TYR      H    598     0.271900     1.0080   ; qtot  2.662
   599        XC0     38      TYR     CA    599    -0.001400    12.0100   ; qtot  2.661
   600         H1     38      TYR     HA    600     0.087600     1.0080   ; qtot  2.748
   601         CT     38      TYR     CB    601    -0.015200    12.0100   ; qtot  2.733
   602         HC     38      TYR    HB2    602     0.029500     1.0080   ; qtot  2.763
   603         HC     38      TYR    HB3    603     0.029500     1.0080   ; qtot  2.792
   604         CA     38      TYR     CG    604    -0.001100    12.0100   ; qtot  2.791
   605         CA     38      TYR    CD1    605    -0.190600    12.0100   ; qtot  2.601
   606         HA     38      TYR    HD1    606     0.169900     1.0080   ; qtot  2.770
   607         CA     38      TYR    CE1    607    -0.234100    12.0100   ; qtot  2.536
   608         HA     38      TYR    HE1    608     0.165600     1.0080   ; qtot  2.702
   609          C     38      TYR     CZ    609     0.322600    12.0100   ; qtot  3.025
   610         OH     38      TYR     OH    610    -0.557900    16.0000   ; qtot  2.467
   611         HO     38      TYR     HH    611     0.399200     1.0080   ; qtot  2.866
   612         CA     38      TYR    CE2    612    -0.234100    12.0100   ; qtot  2.632
   613         HA     38      TYR    HE2    613     0.165600     1.0080   ; qtot  2.797
   614         CA     38      TYR    CD2    614    -0.190600    12.0100   ; qtot  2.607
   615         HA     38      TYR    HD2    615     0.169900     1.0080   ; qtot  2.777
   616          C     38      TYR      C    616     0.597300    12.0100   ; qtot  3.374
   617          O     38      TYR      O    617    -0.567900    16.0000   ; qtot  2.806
   618          N     39      PRO      N    618    -0.254800    14.0100   ; qtot  2.551
   619         CT     39      PRO     CD    619     0.019200    12.0100   ; qtot  2.570
   620         H1     39      PRO    HD2    620     0.039100     1.0080   ; qtot  2.610
   621         H1     39      PRO    HD3    621     0.039100     1.0080   ; qtot  2.649
   622         CT     39      PRO     CG    622     0.018900    12.0100   ; qtot  2.668
   623         HC     39      PRO    HG2    623     0.021300     1.0080   ; qtot  2.689
   624         HC     39      PRO    HG3    624     0.021300     1.0080   ; qtot  2.710
   625         CT     39      PRO     CB    625    -0.007000    12.0100   ; qtot  2.703
   626         HC     39      PRO    HB2    626     0.025300     1.0080   ; qtot  2.728
   627         HC     39      PRO    HB3    627     0.025300     1.0080   ; qtot  2.754
   628        XC2     39      PRO     CA    628    -0.026600    12.0100   ; qtot  2.727
   629         H1     39      PRO     HA    629     0.064100     1.0080   ; qtot  2.791
   630          C     39      PRO      C    630     0.589600    12.0100   ; qtot  3.381
   631          O     39      PRO      O    631    -0.574800    16.0000   ; qtot  2.806
   632          N     40      ASH      N    632    -0.415700    14.0100   ; qtot  2.390
   633          H     40      ASH      H    633     0.271900     1.0080   ; qtot  2.662
   634       XC10     40      ASH     CA    634     0.034100    12.0100   ; qtot  2.696
   635         H1     40      ASH     HA    635     0.086400     1.0080   ; qtot  2.783
   636         2C     40      ASH     CB    636    -0.031600    12.0100   ; qtot  2.751
   637         HC     40      ASH    HB2    637     0.048800     1.0080   ; qtot  2.800
   638         HC     40      ASH    HB3    638     0.048800     1.0080   ; qtot  2.849
   639          C     40      ASH     CG    639     0.646200    12.0100   ; qtot  3.495
   640          O     40      ASH    OD1    640    -0.555400    16.0000   ; qtot  2.940
   641         OH     40      ASH    OD2    641    -0.637600    16.0000   ; qtot  2.302
   642         HO     40      ASH    HD2    642     0.474700     1.0080   ; qtot  2.777
   643          C     40      ASH      C    643     0.597300    12.0100   ; qtot  3.374
   644          O     40      ASH      O    644    -0.567900    16.0000   ; qtot  2.806
   645          N     41      LYS      N    645    -0.347900    14.0100   ; qtot  2.458
   646          H     41      LYS      H    646     0.274700     1.0080   ; qtot  2.733
   647       XC11     41      LYS     CA    647    -0.240000    12.0100   ; qtot  2.493
   648         H1     41      LYS     HA    648     0.142600     1.0080   ; qtot  2.635
   649         C8     41      LYS     CB    649    -0.009400    12.0100   ; qtot  2.626
   650         HC     41      LYS    HB2    650     0.036200     1.0080   ; qtot  2.662
   651         HC     41      LYS    HB3    651     0.036200     1.0080   ; qtot  2.698
   652         C8     41      LYS     CG    652     0.018700    12.0100   ; qtot  2.717
   653         HC     41      LYS    HG2    653     0.010300     1.0080   ; qtot  2.727
   654         HC     41      LYS    HG3    654     0.010300     1.0080   ; qtot  2.738
   655         C8     41      LYS     CD    655    -0.047900    12.0100   ; qtot  2.690
   656         HC     41      LYS    HD2    656     0.062100     1.0080   ; qtot  2.752
   657         HC     41      LYS    HD3    657     0.062100     1.0080   ; qtot  2.814
   658         C8     41      LYS     CE    658    -0.014300    12.0100   ; qtot  2.800
   659         HP     41      LYS    HE2    659     0.113500     1.0080   ; qtot  2.913
   660         HP     41      LYS    HE3    660     0.113500     1.0080   ; qtot  3.027
   661         N3     41      LYS     NZ    661    -0.385400    14.0100   ; qtot  2.641
   662          H     41      LYS    HZ1    662     0.340000     1.0080   ; qtot  2.981
   663          H     41      LYS    HZ2    663     0.340000     1.0080   ; qtot  3.321
   664          H     41      LYS    HZ3    664     0.340000     1.0080   ; qtot  3.661
   665          C     41      LYS      C    665     0.734100    12.0100   ; qtot  4.395
   666          O     41      LYS      O    666    -0.589400    16.0000   ; qtot  3.806
   667          N     42      VAL      N    667    -0.415700    14.0100   ; qtot  3.390
   668          H     42      VAL      H    668     0.271900     1.0080   ; qtot  3.662
   669        XC1     42      VAL     CA    669    -0.087500    12.0100   ; qtot  3.575
   670         H1     42      VAL     HA    670     0.096900     1.0080   ; qtot  3.672
   671         3C     42      VAL     CB    671     0.298500    12.0100   ; qtot  3.970
   672         HC     42      VAL     HB    672    -0.029700     1.0080   ; qtot  3.940
   673         CT     42      VAL    CG1    673    -0.319200    12.0100   ; qtot  3.621
   674         HC     42      VAL   HG11    674     0.079100     1.0080   ; qtot  3.700
   675         HC     42      VAL   HG12    675     0.079100     1.0080   ; qtot  3.779
   676         HC     42      VAL   HG13    676     0.079100     1.0080   ; qtot  3.859
   677         CT     42      VAL    CG2    677    -0.319200    12.0100   ; qtot  3.539
   678         HC     42      VAL   HG21    678     0.079100     1.0080   ; qtot  3.618
   679         HC     42      VAL   HG22    679     0.079100     1.0080   ; qtot  3.698
   680         HC     42      VAL   HG23    680     0.079100     1.0080   ; qtot  3.777
   681          C     42      VAL      C    681     0.597300    12.0100   ; qtot  4.374
   682          O     42      VAL      O    682    -0.567900    16.0000   ; qtot  3.806
   683          N     43      PHE      N    683    -0.415700    14.0100   ; qtot  3.390
   684          H     43      PHE      H    684     0.271900     1.0080   ; qtot  3.662
   685        XC0     43      PHE     CA    685    -0.002400    12.0100   ; qtot  3.660
   686         H1     43      PHE     HA    686     0.097800     1.0080   ; qtot  3.758
   687         CT     43      PHE     CB    687    -0.034300    12.0100   ; qtot  3.723
   688         HC     43      PHE    HB2    688     0.029500     1.0080   ; qtot  3.753
   689         HC     43      PHE    HB3    689     0.029500     1.0080   ; qtot  3.782
   690         CA     43      PHE     CG    690     0.011800    12.0100   ; qtot  3.794
   691         CA     43      PHE    CD1    691    -0.125600    12.0100   ; qtot  3.669
   692         HA     43      PHE    HD1    692     0.133000     1.0080   ; qtot  3.802
   693         CA     43      PHE    CE1    693    -0.170400    12.0100   ; qtot  3.631
   694         HA     43      PHE    HE1    694     0.143000     1.0080   ; qtot  3.774
   695         CA     43      PHE     CZ    695    -0.107200    12.0100   ; qtot  3.667
   696         HA     43      PHE     HZ    696     0.129700     1.0080   ; qtot  3.797
   697         CA     43      PHE    CE2    697    -0.170400    12.0100   ; qtot  3.626
   698         HA     43      PHE    HE2    698     0.143000     1.0080   ; qtot  3.769
   699         CA     43      PHE    CD2    699    -0.125600    12.0100   ; qtot  3.644
   700         HA     43      PHE    HD2    700     0.133000     1.0080   ; qtot  3.777
   701          C     43      PHE      C    701     0.597300    12.0100   ; qtot  4.374
   702          O     43      PHE      O    702    -0.567900    16.0000   ; qtot  3.806
   703          N     44      ARG      N    703    -0.347900    14.0100   ; qtot  3.458
   704          H     44      ARG      H    704     0.274700     1.0080   ; qtot  3.733
   705        XC6     44      ARG     CA    705    -0.263700    12.0100   ; qtot  3.469
   706         H1     44      ARG     HA    706     0.156000     1.0080   ; qtot  3.625
   707         C8     44      ARG     CB    707    -0.000700    12.0100   ; qtot  3.624
   708         HC     44      ARG    HB2    708     0.032700     1.0080   ; qtot  3.657
   709         HC     44      ARG    HB3    709     0.032700     1.0080   ; qtot  3.690
   710         C8     44      ARG     CG    710     0.039000    12.0100   ; qtot  3.729
   711         HC     44      ARG    HG2    711     0.028500     1.0080   ; qtot  3.757
   712         HC     44      ARG    HG3    712     0.028500     1.0080   ; qtot  3.786
   713         C8     44      ARG     CD    713     0.048600    12.0100   ; qtot  3.834
   714         H1     44      ARG    HD2    714     0.068700     1.0080   ; qtot  3.903
   715         H1     44      ARG    HD3    715     0.068700     1.0080   ; qtot  3.972
   716         N2     44      ARG     NE    716    -0.529500    14.0100   ; qtot  3.442
   717          H     44      ARG     HE    717     0.345600     1.0080   ; qtot  3.788
   718         CA     44      ARG     CZ    718     0.807600    12.0100   ; qtot  4.596
   719         N2     44      ARG    NH1    719    -0.862700    14.0100   ; qtot  3.733
   720          H     44      ARG   HH11    720     0.447800     1.0080   ; qtot  4.181
   721          H     44      ARG   HH12    721     0.447800     1.0080   ; qtot  4.628
   722         N2     44      ARG    NH2    722    -0.862700    14.0100   ; qtot  3.766
   723          H     44      ARG   HH21    723     0.447800     1.0080   ; qtot  4.214
   724          H     44      ARG   HH22    724     0.447800     1.0080   ; qtot  4.661
   725          C     44      ARG      C    725     0.734100    12.0100   ; qtot  5.395
   726          O     44      ARG      O    726    -0.589400    16.0000   ; qtot  4.806
   727          N     45      SER      N    727    -0.415700    14.0100   ; qtot  4.390
   728          H     45      SER      H    728     0.271900     1.0080   ; qtot  4.662
   729        XC3     45      SER     CA    729    -0.024900    12.0100   ; qtot  4.637
   730         H1     45      SER     HA    730     0.084300     1.0080   ; qtot  4.722
   731         2C     45      SER     CB    731     0.211700    12.0100   ; qtot  4.933
   732         H1     45      SER    HB2    732     0.035200     1.0080   ; qtot  4.969
   733         H1     45      SER    HB3    733     0.035200     1.0080   ; qtot  5.004
   734         OH     45      SER     OG    734    -0.654600    16.0000   ; qtot  4.349
   735         HO     45      SER     HG    735     0.427500     1.0080   ; qtot  4.777
   736          C     45      SER      C    736     0.597300    12.0100   ; qtot  5.374
   737          O     45      SER      O    737    -0.567900    16.0000   ; qtot  4.806
   738          N     46      SER      N    738    -0.415700    14.0100   ; qtot  4.390
   739          H     46      SER      H    739     0.271900     1.0080   ; qtot  4.662
   740        XC3     46      SER     CA    740    -0.024900    12.0100   ; qtot  4.637
   741         H1     46      SER     HA    741     0.084300     1.0080   ; qtot  4.722
   742         2C     46      SER     CB    742     0.211700    12.0100   ; qtot  4.933
   743         H1     46      SER    HB2    743     0.035200     1.0080   ; qtot  4.969
   744         H1     46      SER    HB3    744     0.035200     1.0080   ; qtot  5.004
   745         OH     46      SER     OG    745    -0.654600    16.0000   ; qtot  4.349
   746         HO     46      SER     HG    746     0.427500     1.0080   ; qtot  4.777
   747          C     46      SER      C    747     0.597300    12.0100   ; qtot  5.374
   748          O     46      SER      O    748    -0.567900    16.0000   ; qtot  4.806
   749          N     47      VAL      N    749    -0.415700    14.0100   ; qtot  4.390
   750          H     47      VAL      H    750     0.271900     1.0080   ; qtot  4.662
   751        XC1     47      VAL     CA    751    -0.087500    12.0100   ; qtot  4.575
   752         H1     47      VAL     HA    752     0.096900     1.0080   ; qtot  4.672
   753         3C     47      VAL     CB    753     0.298500    12.0100   ; qtot  4.970
   754         HC     47      VAL     HB    754    -0.029700     1.0080   ; qtot  4.940
   755         CT     47      VAL    CG1    755    -0.319200    12.0100   ; qtot  4.621
   756         HC     47      VAL   HG11    756     0.079100     1.0080   ; qtot  4.700
   757         HC     47      VAL   HG12    757     0.079100     1.0080   ; qtot  4.779
   758         HC     47      VAL   HG13    758     0.079100     1.0080   ; qtot  4.858
   759         CT     47      VAL    CG2    759    -0.319200    12.0100   ; qtot  4.539
   760         HC     47      VAL   HG21    760     0.079100     1.0080   ; qtot  4.618
   761         HC     47      VAL   HG22    761     0.079100     1.0080   ; qtot  4.697
   762         HC     47      VAL   HG23    762     0.079100     1.0080   ; qtot  4.777
   763          C     47      VAL      C    763     0.597300    12.0100   ; qtot  5.374
   764          O     47      VAL      O    764    -0.567900    16.0000   ; qtot  4.806
   765          N     48      LEU      N    765    -0.415700    14.0100   ; qtot  4.390
   766          H     48      LEU      H    766     0.271900     1.0080   ; qtot  4.662
   767        XC0     48      LEU     CA    767    -0.051800    12.0100   ; qtot  4.610
   768         H1     48      LEU     HA    768     0.092200     1.0080   ; qtot  4.703
   769         2C     48      LEU     CB    769    -0.110200    12.0100   ; qtot  4.592
   770         HC     48      LEU    HB2    770     0.045700     1.0080   ; qtot  4.638
   771         HC     48      LEU    HB3    771     0.045700     1.0080   ; qtot  4.684
   772         3C     48      LEU     CG    772     0.353100    12.0100   ; qtot  5.037
   773         HC     48      LEU     HG    773    -0.036100     1.0080   ; qtot  5.001
   774         CT     48      LEU    CD1    774    -0.412100    12.0100   ; qtot  4.589
   775         HC     48      LEU   HD11    775     0.100000     1.0080   ; qtot  4.689
   776         HC     48      LEU   HD12    776     0.100000     1.0080   ; qtot  4.789
   777         HC     48      LEU   HD13    777     0.100000     1.0080   ; qtot  4.889
   778         CT     48      LEU    CD2    778    -0.412100    12.0100   ; qtot  4.477
   779         HC     48      LEU   HD21    779     0.100000     1.0080   ; qtot  4.577
   780         HC     48      LEU   HD22    780     0.100000     1.0080   ; qtot  4.677
   781         HC     48      LEU   HD23    781     0.100000     1.0080   ; qtot  4.777
   782          C     48      LEU      C    782     0.597300    12.0100   ; qtot  5.374
   783          O     48      LEU      O    783    -0.567900    16.0000   ; qtot  4.806
   784          N     49      HID      N    784    -0.415700    14.0100   ; qtot  4.390
   785          H     49      HID      H    785     0.271900     1.0080   ; qtot  4.662
   786        XC0     49      HID     CA    786     0.018800    12.0100   ; qtot  4.681
   787         H1     49      HID     HA    787     0.088100     1.0080   ; qtot  4.769
   788         CT     49      HID     CB    788    -0.046200    12.0100   ; qtot  4.723
   789         HC     49      HID    HB2    789     0.040200     1.0080   ; qtot  4.763
   790         HC     49      HID    HB3    790     0.040200     1.0080   ; qtot  4.803
   791         CC     49      HID     CG    791    -0.026600    12.0100   ; qtot  4.777
   792         NA     49      HID    ND1    792    -0.381100    14.0100   ; qtot  4.396
   793          H     49      HID    HD1    793     0.364900     1.0080   ; qtot  4.760
   794         CR     49      HID    CE1    794     0.205700    12.0100   ; qtot  4.966
   795         H5     49      HID    HE1    795     0.139200     1.0080   ; qtot  5.105
   796         NB     49      HID    NE2    796    -0.572700    14.0100   ; qtot  4.533
   797         CV     49      HID    CD2    797     0.129200    12.0100   ; qtot  4.662
   798         H4     49      HID    HD2    798     0.114700     1.0080   ; qtot  4.777
   799          C     49      HID      C    799     0.597300    12.0100   ; qtot  5.374
   800          O     49      HID      O    800    -0.567900    16.0000   ; qtot  4.806
   801          N     50      SER      N    801    -0.415700    14.0100   ; qtot  4.390
   802          H     50      SER      H    802     0.271900     1.0080   ; qtot  4.662
   803        XC3     50      SER     CA    803    -0.024900    12.0100   ; qtot  4.637
   804         H1     50      SER     HA    804     0.084300     1.0080   ; qtot  4.722
   805         2C     50      SER     CB    805     0.211700    12.0100   ; qtot  4.933
   806         H1     50      SER    HB2    806     0.035200     1.0080   ; qtot  4.968
   807         H1     50      SER    HB3    807     0.035200     1.0080   ; qtot  5.004
   808         OH     50      SER     OG    808    -0.654600    16.0000   ; qtot  4.349
   809         HO     50      SER     HG    809     0.427500     1.0080   ; qtot  4.777
   810          C     50      SER      C    810     0.597300    12.0100   ; qtot  5.374
   811          O     50      SER      O    811    -0.567900    16.0000   ; qtot  4.806
   812          N     51      THR      N    812    -0.415700    14.0100   ; qtot  4.390
   813          H     51      THR      H    813     0.271900     1.0080   ; qtot  4.662
   814        XC5     51      THR     CA    814    -0.038900    12.0100   ; qtot  4.623
   815         H1     51      THR     HA    815     0.100700     1.0080   ; qtot  4.724
   816         3C     51      THR     CB    816     0.365400    12.0100   ; qtot  5.089
   817         H1     51      THR     HB    817     0.004300     1.0080   ; qtot  5.094
   818         CT     51      THR    CG2    818    -0.243800    12.0100   ; qtot  4.850
   819         HC     51      THR   HG21    819     0.064200     1.0080   ; qtot  4.914
   820         HC     51      THR   HG22    820     0.064200     1.0080   ; qtot  4.978
   821         HC     51      THR   HG23    821     0.064200     1.0080   ; qtot  5.042
   822         OH     51      THR    OG1    822    -0.676100    16.0000   ; qtot  4.366
   823         HO     51      THR    HG1    823     0.410200     1.0080   ; qtot  4.777
   824          C     51      THR      C    824     0.597300    12.0100   ; qtot  5.374
   825          O     51      THR      O    825    -0.567900    16.0000   ; qtot  4.806
   826          N     52      GLN      N    826    -0.415700    14.0100   ; qtot  4.390
   827          H     52      GLN      H    827     0.271900     1.0080   ; qtot  4.662
   828        XC4     52      GLN     CA    828    -0.003100    12.0100   ; qtot  4.659
   829         H1     52      GLN     HA    829     0.085000     1.0080   ; qtot  4.744
   830         2C     52      GLN     CB    830    -0.003600    12.0100   ; qtot  4.740
   831         HC     52      GLN    HB2    831     0.017100     1.0080   ; qtot  4.758
   832         HC     52      GLN    HB3    832     0.017100     1.0080   ; qtot  4.775
   833         2C     52      GLN     CG    833    -0.064500    12.0100   ; qtot  4.710
   834         HC     52      GLN    HG2    834     0.035200     1.0080   ; qtot  4.745
   835         HC     52      GLN    HG3    835     0.035200     1.0080   ; qtot  4.781
   836          C     52      GLN     CD    836     0.695100    12.0100   ; qtot  5.476
   837          O     52      GLN    OE1    837    -0.608600    16.0000   ; qtot  4.867
   838          N     52      GLN    NE2    838    -0.940700    14.0100   ; qtot  3.926
   839          H     52      GLN   HE21    839     0.425100     1.0080   ; qtot  4.351
   840          H     52      GLN   HE22    840     0.425100     1.0080   ; qtot  4.777
   841          C     52      GLN      C    841     0.597300    12.0100   ; qtot  5.374
   842          O     52      GLN      O    842    -0.567900    16.0000   ; qtot  4.806
   843          N     53      ASP      N    843    -0.516300    14.0100   ; qtot  4.290
   844          H     53      ASP      H    844     0.293600     1.0080   ; qtot  4.583
   845       XC12     53      ASP     CA    845     0.038100    12.0100   ; qtot  4.621
   846         H1     53      ASP     HA    846     0.088000     1.0080   ; qtot  4.709
   847         2C     53      ASP     CB    847    -0.030300    12.0100   ; qtot  4.679
   848         HC     53      ASP    HB2    848    -0.012200     1.0080   ; qtot  4.667
   849         HC     53      ASP    HB3    849    -0.012200     1.0080   ; qtot  4.655
   850         CO     53      ASP     CG    850     0.799400    12.0100   ; qtot  5.454
   851         O2     53      ASP    OD1    851    -0.801400    16.0000   ; qtot  4.653
   852         O2     53      ASP    OD2    852    -0.801400    16.0000   ; qtot  3.851
   853          C     53      ASP      C    853     0.536600    12.0100   ; qtot  4.388
   854          O     53      ASP      O    854    -0.581900    16.0000   ; qtot  3.806
   855          N     54      LEU      N    855    -0.415700    14.0100   ; qtot  3.390
   856          H     54      LEU      H    856     0.271900     1.0080   ; qtot  3.662
   857        XC0     54      LEU     CA    857    -0.051800    12.0100   ; qtot  3.610
   858         H1     54      LEU     HA    858     0.092200     1.0080   ; qtot  3.703
   859         2C     54      LEU     CB    859    -0.110200    12.0100   ; qtot  3.592
   860         HC     54      LEU    HB2    860     0.045700     1.0080   ; qtot  3.638
   861         HC     54      LEU    HB3    861     0.045700     1.0080   ; qtot  3.684
   862         3C     54      LEU     CG    862     0.353100    12.0100   ; qtot  4.037
   863         HC     54      LEU     HG    863    -0.036100     1.0080   ; qtot  4.001
   864         CT     54      LEU    CD1    864    -0.412100    12.0100   ; qtot  3.589
   865         HC     54      LEU   HD11    865     0.100000     1.0080   ; qtot  3.689
   866         HC     54      LEU   HD12    866     0.100000     1.0080   ; qtot  3.789
   867         HC     54      LEU   HD13    867     0.100000     1.0080   ; qtot  3.889
   868         CT     54      LEU    CD2    868    -0.412100    12.0100   ; qtot  3.477
   869         HC     54      LEU   HD21    869     0.100000     1.0080   ; qtot  3.577
   870         HC     54      LEU   HD22    870     0.100000     1.0080   ; qtot  3.677
   871         HC     54      LEU   HD23    871     0.100000     1.0080   ; qtot  3.777
   872          C     54      LEU      C    872     0.597300    12.0100   ; qtot  4.374
   873          O     54      LEU      O    873    -0.567900    16.0000   ; qtot  3.806
   874          N     55      PHE      N    874    -0.415700    14.0100   ; qtot  3.390
   875          H     55      PHE      H    875     0.271900     1.0080   ; qtot  3.662
   876        XC0     55      PHE     CA    876    -0.002400    12.0100   ; qtot  3.660
   877         H1     55      PHE     HA    877     0.097800     1.0080   ; qtot  3.758
   878         CT     55      PHE     CB    878    -0.034300    12.0100   ; qtot  3.723
   879         HC     55      PHE    HB2    879     0.029500     1.0080   ; qtot  3.753
   880         HC     55      PHE    HB3    880     0.029500     1.0080   ; qtot  3.782
   881         CA     55      PHE     CG    881     0.011800    12.0100   ; qtot  3.794
   882         CA     55      PHE    CD1    882    -0.125600    12.0100   ; qtot  3.668
   883         HA     55      PHE    HD1    883     0.133000     1.0080   ; qtot  3.801
   884         CA     55      PHE    CE1    884    -0.170400    12.0100   ; qtot  3.631
   885         HA     55      PHE    HE1    885     0.143000     1.0080   ; qtot  3.774
   886         CA     55      PHE     CZ    886    -0.107200    12.0100   ; qtot  3.667
   887         HA     55      PHE     HZ    887     0.129700     1.0080   ; qtot  3.797
   888         CA     55      PHE    CE2    888    -0.170400    12.0100   ; qtot  3.626
   889         HA     55      PHE    HE2    889     0.143000     1.0080   ; qtot  3.769
   890         CA     55      PHE    CD2    890    -0.125600    12.0100   ; qtot  3.644
   891         HA     55      PHE    HD2    891     0.133000     1.0080   ; qtot  3.777
   892          C     55      PHE      C    892     0.597300    12.0100   ; qtot  4.374
   893          O     55      PHE      O    893    -0.567900    16.0000   ; qtot  3.806
   894          N     56      LEU      N    894    -0.415700    14.0100   ; qtot  3.390
   895          H     56      LEU      H    895     0.271900     1.0080   ; qtot  3.662
   896        XC0     56      LEU     CA    896    -0.051800    12.0100   ; qtot  3.610
   897         H1     56      LEU     HA    897     0.092200     1.0080   ; qtot  3.703
   898         2C     56      LEU     CB    898    -0.110200    12.0100   ; qtot  3.592
   899         HC     56      LEU    HB2    899     0.045700     1.0080   ; qtot  3.638
   900         HC     56      LEU    HB3    900     0.045700     1.0080   ; qtot  3.684
   901         3C     56      LEU     CG    901     0.353100    12.0100   ; qtot  4.037
   902         HC     56      LEU     HG    902    -0.036100     1.0080   ; qtot  4.001
   903         CT     56      LEU    CD1    903    -0.412100    12.0100   ; qtot  3.589
   904         HC     56      LEU   HD11    904     0.100000     1.0080   ; qtot  3.689
   905         HC     56      LEU   HD12    905     0.100000     1.0080   ; qtot  3.789
   906         HC     56      LEU   HD13    906     0.100000     1.0080   ; qtot  3.889
   907         CT     56      LEU    CD2    907    -0.412100    12.0100   ; qtot  3.477
   908         HC     56      LEU   HD21    908     0.100000     1.0080   ; qtot  3.577
   909         HC     56      LEU   HD22    909     0.100000     1.0080   ; qtot  3.677
   910         HC     56      LEU   HD23    910     0.100000     1.0080   ; qtot  3.777
   911          C     56      LEU      C    911     0.597300    12.0100   ; qtot  4.374
   912          O     56      LEU      O    912    -0.567900    16.0000   ; qtot  3.806
   913          N     57      PRO      N    913    -0.254800    14.0100   ; qtot  3.551
   914         CT     57      PRO     CD    914     0.019200    12.0100   ; qtot  3.570
   915         H1     57      PRO    HD2    915     0.039100     1.0080   ; qtot  3.609
   916         H1     57      PRO    HD3    916     0.039100     1.0080   ; qtot  3.649
   917         CT     57      PRO     CG    917     0.018900    12.0100   ; qtot  3.667
   918         HC     57      PRO    HG2    918     0.021300     1.0080   ; qtot  3.689
   919         HC     57      PRO    HG3    919     0.021300     1.0080   ; qtot  3.710
   920         CT     57      PRO     CB    920    -0.007000    12.0100   ; qtot  3.703
   921         HC     57      PRO    HB2    921     0.025300     1.0080   ; qtot  3.728
   922         HC     57      PRO    HB3    922     0.025300     1.0080   ; qtot  3.754
   923        XC2     57      PRO     CA    923    -0.026600    12.0100   ; qtot  3.727
   924         H1     57      PRO     HA    924     0.064100     1.0080   ; qtot  3.791
   925          C     57      PRO      C    925     0.589600    12.0100   ; qtot  4.381
   926          O     57      PRO      O    926    -0.574800    16.0000   ; qtot  3.806
   927          N     58      PHE      N    927    -0.415700    14.0100   ; qtot  3.390
   928          H     58      PHE      H    928     0.271900     1.0080   ; qtot  3.662
   929        XC0     58      PHE     CA    929    -0.002400    12.0100   ; qtot  3.660
   930         H1     58      PHE     HA    930     0.097800     1.0080   ; qtot  3.758
   931         CT     58      PHE     CB    931    -0.034300    12.0100   ; qtot  3.723
   932         HC     58      PHE    HB2    932     0.029500     1.0080   ; qtot  3.753
   933         HC     58      PHE    HB3    933     0.029500     1.0080   ; qtot  3.782
   934         CA     58      PHE     CG    934     0.011800    12.0100   ; qtot  3.794
   935         CA     58      PHE    CD1    935    -0.125600    12.0100   ; qtot  3.668
   936         HA     58      PHE    HD1    936     0.133000     1.0080   ; qtot  3.801
   937         CA     58      PHE    CE1    937    -0.170400    12.0100   ; qtot  3.631
   938         HA     58      PHE    HE1    938     0.143000     1.0080   ; qtot  3.774
   939         CA     58      PHE     CZ    939    -0.107200    12.0100   ; qtot  3.667
   940         HA     58      PHE     HZ    940     0.129700     1.0080   ; qtot  3.797
   941         CA     58      PHE    CE2    941    -0.170400    12.0100   ; qtot  3.626
   942         HA     58      PHE    HE2    942     0.143000     1.0080   ; qtot  3.769
   943         CA     58      PHE    CD2    943    -0.125600    12.0100   ; qtot  3.644
   944         HA     58      PHE    HD2    944     0.133000     1.0080   ; qtot  3.777
   945          C     58      PHE      C    945     0.597300    12.0100   ; qtot  4.374
   946          O     58      PHE      O    946    -0.567900    16.0000   ; qtot  3.806
   947          N     59      PHE      N    947    -0.415700    14.0100   ; qtot  3.390
   948          H     59      PHE      H    948     0.271900     1.0080   ; qtot  3.662
   949        XC0     59      PHE     CA    949    -0.002400    12.0100   ; qtot  3.660
   950         H1     59      PHE     HA    950     0.097800     1.0080   ; qtot  3.758
   951         CT     59      PHE     CB    951    -0.034300    12.0100   ; qtot  3.723
   952         HC     59      PHE    HB2    952     0.029500     1.0080   ; qtot  3.753
   953         HC     59      PHE    HB3    953     0.029500     1.0080   ; qtot  3.782
   954         CA     59      PHE     CG    954     0.011800    12.0100   ; qtot  3.794
   955         CA     59      PHE    CD1    955    -0.125600    12.0100   ; qtot  3.668
   956         HA     59      PHE    HD1    956     0.133000     1.0080   ; qtot  3.801
   957         CA     59      PHE    CE1    957    -0.170400    12.0100   ; qtot  3.631
   958         HA     59      PHE    HE1    958     0.143000     1.0080   ; qtot  3.774
   959         CA     59      PHE     CZ    959    -0.107200    12.0100   ; qtot  3.667
   960         HA     59      PHE     HZ    960     0.129700     1.0080   ; qtot  3.797
   961         CA     59      PHE    CE2    961    -0.170400    12.0100   ; qtot  3.626
   962         HA     59      PHE    HE2    962     0.143000     1.0080   ; qtot  3.769
   963         CA     59      PHE    CD2    963    -0.125600    12.0100   ; qtot  3.644
   964         HA     59      PHE    HD2    964     0.133000     1.0080   ; qtot  3.777
   965          C     59      PHE      C    965     0.597300    12.0100   ; qtot  4.374
   966          O     59      PHE      O    966    -0.567900    16.0000   ; qtot  3.806
   967          N     60      SER      N    967    -0.415700    14.0100   ; qtot  3.390
   968          H     60      SER      H    968     0.271900     1.0080   ; qtot  3.662
   969        XC3     60      SER     CA    969    -0.024900    12.0100   ; qtot  3.637
   970         H1     60      SER     HA    970     0.084300     1.0080   ; qtot  3.722
   971         2C     60      SER     CB    971     0.211700    12.0100   ; qtot  3.933
   972         H1     60      SER    HB2    972     0.035200     1.0080   ; qtot  3.968
   973         H1     60      SER    HB3    973     0.035200     1.0080   ; qtot  4.004
   974         OH     60      SER     OG    974    -0.654600    16.0000   ; qtot  3.349
   975         HO     60      SER     HG    975     0.427500     1.0080   ; qtot  3.777
   976          C     60      SER      C    976     0.597300    12.0100   ; qtot  4.374
   977          O     60      SER      O    977    -0.567900    16.0000   ; qtot  3.806
   978          N     61      NLN      N    978    -0.415700    14.0100   ; qtot  3.390
   979          H     61      NLN      H    979     0.271900     1.0080   ; qtot  3.662
   980         CX     61      NLN     CA    980     0.014300    12.0100   ; qtot  3.676
   981         H1     61      NLN     HA    981     0.104800     1.0080   ; qtot  3.781
   982         2C     61      NLN     CB    982    -0.204100    12.0100   ; qtot  3.577
   983         HC     61      NLN    HB2    983     0.079700     1.0080   ; qtot  3.657
   984         HC     61      NLN    HB3    984     0.079700     1.0080   ; qtot  3.737
   985          C     61      NLN     CG    985     0.713000    12.0100   ; qtot  4.450
   986          O     61      NLN    OD1    986    -0.593100    16.0000   ; qtot  3.856
   987          N     61      NLN    ND2    987    -0.693500    14.0100   ; qtot  3.163
   988          H     61      NLN   HD21    988     0.419600     1.0080   ; qtot  3.583
   989          C     61      NLN      C    989     0.597300    12.0100   ; qtot  4.180
   990          O     61      NLN      O    990    -0.567900    16.0000   ; qtot  3.612
   991          N     62      VAL      N    991    -0.415700    14.0100   ; qtot  3.196
   992          H     62      VAL      H    992     0.271900     1.0080   ; qtot  3.468
   993        XC1     62      VAL     CA    993    -0.087500    12.0100   ; qtot  3.381
   994         H1     62      VAL     HA    994     0.096900     1.0080   ; qtot  3.478
   995         3C     62      VAL     CB    995     0.298500    12.0100   ; qtot  3.776
   996         HC     62      VAL     HB    996    -0.029700     1.0080   ; qtot  3.746
   997         CT     62      VAL    CG1    997    -0.319200    12.0100   ; qtot  3.427
   998         HC     62      VAL   HG11    998     0.079100     1.0080   ; qtot  3.506
   999         HC     62      VAL   HG12    999     0.079100     1.0080   ; qtot  3.585
  1000         HC     62      VAL   HG13   1000     0.079100     1.0080   ; qtot  3.664
  1001         CT     62      VAL    CG2   1001    -0.319200    12.0100   ; qtot  3.345
  1002         HC     62      VAL   HG21   1002     0.079100     1.0080   ; qtot  3.424
  1003         HC     62      VAL   HG22   1003     0.079100     1.0080   ; qtot  3.503
  1004         HC     62      VAL   HG23   1004     0.079100     1.0080   ; qtot  3.583
  1005          C     62      VAL      C   1005     0.597300    12.0100   ; qtot  4.180
  1006          O     62      VAL      O   1006    -0.567900    16.0000   ; qtot  3.612
  1007          N     63      THR      N   1007    -0.415700    14.0100   ; qtot  3.196
  1008          H     63      THR      H   1008     0.271900     1.0080   ; qtot  3.468
  1009        XC5     63      THR     CA   1009    -0.038900    12.0100   ; qtot  3.429
  1010         H1     63      THR     HA   1010     0.100700     1.0080   ; qtot  3.530
  1011         3C     63      THR     CB   1011     0.365400    12.0100   ; qtot  3.895
  1012         H1     63      THR     HB   1012     0.004300     1.0080   ; qtot  3.900
  1013         CT     63      THR    CG2   1013    -0.243800    12.0100   ; qtot  3.656
  1014         HC     63      THR   HG21   1014     0.064200     1.0080   ; qtot  3.720
  1015         HC     63      THR   HG22   1015     0.064200     1.0080   ; qtot  3.784
  1016         HC     63      THR   HG23   1016     0.064200     1.0080   ; qtot  3.848
  1017         OH     63      THR    OG1   1017    -0.676100    16.0000   ; qtot  3.172
  1018         HO     63      THR    HG1   1018     0.410200     1.0080   ; qtot  3.583
  1019          C     63      THR      C   1019     0.597300    12.0100   ; qtot  4.180
  1020          O     63      THR      O   1020    -0.567900    16.0000   ; qtot  3.612
  1021          N     64      TRP      N   1021    -0.415700    14.0100   ; qtot  3.196
  1022          H     64      TRP      H   1022     0.271900     1.0080   ; qtot  3.468
  1023        XC0     64      TRP     CA   1023    -0.027500    12.0100   ; qtot  3.441
  1024         H1     64      TRP     HA   1024     0.112300     1.0080   ; qtot  3.553
  1025         CT     64      TRP     CB   1025    -0.005000    12.0100   ; qtot  3.548
  1026         HC     64      TRP    HB2   1026     0.033900     1.0080   ; qtot  3.582
  1027         HC     64      TRP    HB3   1027     0.033900     1.0080   ; qtot  3.616
  1028         C*     64      TRP     CG   1028    -0.141500    12.0100   ; qtot  3.474
  1029         CW     64      TRP    CD1   1029    -0.163800    12.0100   ; qtot  3.310
  1030         H4     64      TRP    HD1   1030     0.206200     1.0080   ; qtot  3.517
  1031         NA     64      TRP    NE1   1031    -0.341800    14.0100   ; qtot  3.175
  1032          H     64      TRP    HE1   1032     0.341200     1.0080   ; qtot  3.516
  1033         CN     64      TRP    CE2   1033     0.138000    12.0100   ; qtot  3.654
  1034         CA     64      TRP    CZ2   1034    -0.260100    12.0100   ; qtot  3.394
  1035         HA     64      TRP    HZ2   1035     0.157200     1.0080   ; qtot  3.551
  1036         CA     64      TRP    CH2   1036    -0.113400    12.0100   ; qtot  3.438
  1037         HA     64      TRP    HH2   1037     0.141700     1.0080   ; qtot  3.579
  1038         CA     64      TRP    CZ3   1038    -0.197200    12.0100   ; qtot  3.382
  1039         HA     64      TRP    HZ3   1039     0.144700     1.0080   ; qtot  3.527
  1040         CA     64      TRP    CE3   1040    -0.238700    12.0100   ; qtot  3.288
  1041         HA     64      TRP    HE3   1041     0.170000     1.0080   ; qtot  3.458
  1042         CB     64      TRP    CD2   1042     0.124300    12.0100   ; qtot  3.583
  1043          C     64      TRP      C   1043     0.597300    12.0100   ; qtot  4.180
  1044          O     64      TRP      O   1044    -0.567900    16.0000   ; qtot  3.612
  1045          N     65      PHE      N   1045    -0.415700    14.0100   ; qtot  3.196
  1046          H     65      PHE      H   1046     0.271900     1.0080   ; qtot  3.468
  1047        XC0     65      PHE     CA   1047    -0.002400    12.0100   ; qtot  3.466
  1048         H1     65      PHE     HA   1048     0.097800     1.0080   ; qtot  3.564
  1049         CT     65      PHE     CB   1049    -0.034300    12.0100   ; qtot  3.529
  1050         HC     65      PHE    HB2   1050     0.029500     1.0080   ; qtot  3.559
  1051         HC     65      PHE    HB3   1051     0.029500     1.0080   ; qtot  3.588
  1052         CA     65      PHE     CG   1052     0.011800    12.0100   ; qtot  3.600
  1053         CA     65      PHE    CD1   1053    -0.125600    12.0100   ; qtot  3.474
  1054         HA     65      PHE    HD1   1054     0.133000     1.0080   ; qtot  3.607
  1055         CA     65      PHE    CE1   1055    -0.170400    12.0100   ; qtot  3.437
  1056         HA     65      PHE    HE1   1056     0.143000     1.0080   ; qtot  3.580
  1057         CA     65      PHE     CZ   1057    -0.107200    12.0100   ; qtot  3.473
  1058         HA     65      PHE     HZ   1058     0.129700     1.0080   ; qtot  3.603
  1059         CA     65      PHE    CE2   1059    -0.170400    12.0100   ; qtot  3.432
  1060         HA     65      PHE    HE2   1060     0.143000     1.0080   ; qtot  3.575
  1061         CA     65      PHE    CD2   1061    -0.125600    12.0100   ; qtot  3.450
  1062         HA     65      PHE    HD2   1062     0.133000     1.0080   ; qtot  3.583
  1063          C     65      PHE      C   1063     0.597300    12.0100   ; qtot  4.180
  1064          O     65      PHE      O   1064    -0.567900    16.0000   ; qtot  3.612
  1065          N     66      HID      N   1065    -0.415700    14.0100   ; qtot  3.196
  1066          H     66      HID      H   1066     0.271900     1.0080   ; qtot  3.468
  1067        XC0     66      HID     CA   1067     0.018800    12.0100   ; qtot  3.487
  1068         H1     66      HID     HA   1068     0.088100     1.0080   ; qtot  3.575
  1069         CT     66      HID     CB   1069    -0.046200    12.0100   ; qtot  3.529
  1070         HC     66      HID    HB2   1070     0.040200     1.0080   ; qtot  3.569
  1071         HC     66      HID    HB3   1071     0.040200     1.0080   ; qtot  3.609
  1072         CC     66      HID     CG   1072    -0.026600    12.0100   ; qtot  3.583
  1073         NA     66      HID    ND1   1073    -0.381100    14.0100   ; qtot  3.202
  1074          H     66      HID    HD1   1074     0.364900     1.0080   ; qtot  3.566
  1075         CR     66      HID    CE1   1075     0.205700    12.0100   ; qtot  3.772
  1076         H5     66      HID    HE1   1076     0.139200     1.0080   ; qtot  3.911
  1077         NB     66      HID    NE2   1077    -0.572700    14.0100   ; qtot  3.339
  1078         CV     66      HID    CD2   1078     0.129200    12.0100   ; qtot  3.468
  1079         H4     66      HID    HD2   1079     0.114700     1.0080   ; qtot  3.583
  1080          C     66      HID      C   1080     0.597300    12.0100   ; qtot  4.180
  1081          O     66      HID      O   1081    -0.567900    16.0000   ; qtot  3.612
  1082          N     67      ALA      N   1082    -0.415700    14.0100   ; qtot  3.196
  1083          H     67      ALA      H   1083     0.271900     1.0080   ; qtot  3.468
  1084        XC7     67      ALA     CA   1084     0.033700    12.0100   ; qtot  3.502
  1085         H1     67      ALA     HA   1085     0.082300     1.0080   ; qtot  3.584
  1086         CT     67      ALA     CB   1086    -0.182500    12.0100   ; qtot  3.402
  1087         HC     67      ALA    HB1   1087     0.060300     1.0080   ; qtot  3.462
  1088         HC     67      ALA    HB2   1088     0.060300     1.0080   ; qtot  3.522
  1089         HC     67      ALA    HB3   1089     0.060300     1.0080   ; qtot  3.583
  1090          C     67      ALA      C   1090     0.597300    12.0100   ; qtot  4.180
  1091          O     67      ALA      O   1091    -0.567900    16.0000   ; qtot  3.612
  1092          N     68      ILE      N   1092    -0.415700    14.0100   ; qtot  3.196
  1093          H     68      ILE      H   1093     0.271900     1.0080   ; qtot  3.468
  1094        XC1     68      ILE     CA   1094    -0.059700    12.0100   ; qtot  3.408
  1095         H1     68      ILE     HA   1095     0.086900     1.0080   ; qtot  3.495
  1096         3C     68      ILE     CB   1096     0.130300    12.0100   ; qtot  3.626
  1097         HC     68      ILE     HB   1097     0.018700     1.0080   ; qtot  3.644
  1098         CT     68      ILE    CG2   1098    -0.320400    12.0100   ; qtot  3.324
  1099         HC     68      ILE   HG21   1099     0.088200     1.0080   ; qtot  3.412
  1100         HC     68      ILE   HG22   1100     0.088200     1.0080   ; qtot  3.500
  1101         HC     68      ILE   HG23   1101     0.088200     1.0080   ; qtot  3.589
  1102         2C     68      ILE    CG1   1102    -0.043000    12.0100   ; qtot  3.546
  1103         HC     68      ILE   HG12   1103     0.023600     1.0080   ; qtot  3.569
  1104         HC     68      ILE   HG13   1104     0.023600     1.0080   ; qtot  3.593
  1105         CT     68      ILE    CD1   1105    -0.066000    12.0100   ; qtot  3.527
  1106         HC     68      ILE   HD11   1106     0.018600     1.0080   ; qtot  3.545
  1107         HC     68      ILE   HD12   1107     0.018600     1.0080   ; qtot  3.564
  1108         HC     68      ILE   HD13   1108     0.018600     1.0080   ; qtot  3.583
  1109          C     68      ILE      C   1109     0.597300    12.0100   ; qtot  4.180
  1110          O     68      ILE      O   1110    -0.567900    16.0000   ; qtot  3.612
  1111          N     69      HID      N   1111    -0.415700    14.0100   ; qtot  3.196
  1112          H     69      HID      H   1112     0.271900     1.0080   ; qtot  3.468
  1113        XC0     69      HID     CA   1113     0.018800    12.0100   ; qtot  3.487
  1114         H1     69      HID     HA   1114     0.088100     1.0080   ; qtot  3.575
  1115         CT     69      HID     CB   1115    -0.046200    12.0100   ; qtot  3.529
  1116         HC     69      HID    HB2   1116     0.040200     1.0080   ; qtot  3.569
  1117         HC     69      HID    HB3   1117     0.040200     1.0080   ; qtot  3.609
  1118         CC     69      HID     CG   1118    -0.026600    12.0100   ; qtot  3.583
  1119         NA     69      HID    ND1   1119    -0.381100    14.0100   ; qtot  3.202
  1120          H     69      HID    HD1   1120     0.364900     1.0080   ; qtot  3.566
  1121         CR     69      HID    CE1   1121     0.205700    12.0100   ; qtot  3.772
  1122         H5     69      HID    HE1   1122     0.139200     1.0080   ; qtot  3.911
  1123         NB     69      HID    NE2   1123    -0.572700    14.0100   ; qtot  3.339
  1124         CV     69      HID    CD2   1124     0.129200    12.0100   ; qtot  3.468
  1125         H4     69      HID    HD2   1125     0.114700     1.0080   ; qtot  3.583
  1126          C     69      HID      C   1126     0.597300    12.0100   ; qtot  4.180
  1127          O     69      HID      O   1127    -0.567900    16.0000   ; qtot  3.612
  1128          N     70      VAL      N   1128    -0.415700    14.0100   ; qtot  3.196
  1129          H     70      VAL      H   1129     0.271900     1.0080   ; qtot  3.468
  1130        XC1     70      VAL     CA   1130    -0.087500    12.0100   ; qtot  3.381
  1131         H1     70      VAL     HA   1131     0.096900     1.0080   ; qtot  3.478
  1132         3C     70      VAL     CB   1132     0.298500    12.0100   ; qtot  3.776
  1133         HC     70      VAL     HB   1133    -0.029700     1.0080   ; qtot  3.746
  1134         CT     70      VAL    CG1   1134    -0.319200    12.0100   ; qtot  3.427
  1135         HC     70      VAL   HG11   1135     0.079100     1.0080   ; qtot  3.506
  1136         HC     70      VAL   HG12   1136     0.079100     1.0080   ; qtot  3.585
  1137         HC     70      VAL   HG13   1137     0.079100     1.0080   ; qtot  3.664
  1138         CT     70      VAL    CG2   1138    -0.319200    12.0100   ; qtot  3.345
  1139         HC     70      VAL   HG21   1139     0.079100     1.0080   ; qtot  3.424
  1140         HC     70      VAL   HG22   1140     0.079100     1.0080   ; qtot  3.503
  1141         HC     70      VAL   HG23   1141     0.079100     1.0080   ; qtot  3.583
  1142          C     70      VAL      C   1142     0.597300    12.0100   ; qtot  4.180
  1143          O     70      VAL      O   1143    -0.567900    16.0000   ; qtot  3.612
  1144          N     71      SER      N   1144    -0.415700    14.0100   ; qtot  3.196
  1145          H     71      SER      H   1145     0.271900     1.0080   ; qtot  3.468
  1146        XC3     71      SER     CA   1146    -0.024900    12.0100   ; qtot  3.443
  1147         H1     71      SER     HA   1147     0.084300     1.0080   ; qtot  3.528
  1148         2C     71      SER     CB   1148     0.211700    12.0100   ; qtot  3.739
  1149         H1     71      SER    HB2   1149     0.035200     1.0080   ; qtot  3.774
  1150         H1     71      SER    HB3   1150     0.035200     1.0080   ; qtot  3.810
  1151         OH     71      SER     OG   1151    -0.654600    16.0000   ; qtot  3.155
  1152         HO     71      SER     HG   1152     0.427500     1.0080   ; qtot  3.583
  1153          C     71      SER      C   1153     0.597300    12.0100   ; qtot  4.180
  1154          O     71      SER      O   1154    -0.567900    16.0000   ; qtot  3.612
  1155          N     72      GLY      N   1155    -0.415700    14.0100   ; qtot  3.196
  1156          H     72      GLY      H   1156     0.271900     1.0080   ; qtot  3.468
  1157        XC9     72      GLY     CA   1157    -0.025200    12.0100   ; qtot  3.443
  1158         H1     72      GLY    HA2   1158     0.069800     1.0080   ; qtot  3.513
  1159         H1     72      GLY    HA3   1159     0.069800     1.0080   ; qtot  3.583
  1160          C     72      GLY      C   1160     0.597300    12.0100   ; qtot  4.180
  1161          O     72      GLY      O   1161    -0.567900    16.0000   ; qtot  3.612
  1162          N     73      THR      N   1162    -0.415700    14.0100   ; qtot  3.196
  1163          H     73      THR      H   1163     0.271900     1.0080   ; qtot  3.468
  1164        XC5     73      THR     CA   1164    -0.038900    12.0100   ; qtot  3.429
  1165         H1     73      THR     HA   1165     0.100700     1.0080   ; qtot  3.530
  1166         3C     73      THR     CB   1166     0.365400    12.0100   ; qtot  3.895
  1167         H1     73      THR     HB   1167     0.004300     1.0080   ; qtot  3.900
  1168         CT     73      THR    CG2   1168    -0.243800    12.0100   ; qtot  3.656
  1169         HC     73      THR   HG21   1169     0.064200     1.0080   ; qtot  3.720
  1170         HC     73      THR   HG22   1170     0.064200     1.0080   ; qtot  3.784
  1171         HC     73      THR   HG23   1171     0.064200     1.0080   ; qtot  3.848
  1172         OH     73      THR    OG1   1172    -0.676100    16.0000   ; qtot  3.172
  1173         HO     73      THR    HG1   1173     0.410200     1.0080   ; qtot  3.583
  1174          C     73      THR      C   1174     0.597300    12.0100   ; qtot  4.180
  1175          O     73      THR      O   1175    -0.567900    16.0000   ; qtot  3.612
  1176          N     74      NLN      N   1176    -0.415700    14.0100   ; qtot  3.196
  1177          H     74      NLN      H   1177     0.271900     1.0080   ; qtot  3.468
  1178         CX     74      NLN     CA   1178     0.014300    12.0100   ; qtot  3.482
  1179         H1     74      NLN     HA   1179     0.104800     1.0080   ; qtot  3.587
  1180         2C     74      NLN     CB   1180    -0.204100    12.0100   ; qtot  3.383
  1181         HC     74      NLN    HB2   1181     0.079700     1.0080   ; qtot  3.463
  1182         HC     74      NLN    HB3   1182     0.079700     1.0080   ; qtot  3.543
  1183          C     74      NLN     CG   1183     0.713000    12.0100   ; qtot  4.256
  1184          O     74      NLN    OD1   1184    -0.593100    16.0000   ; qtot  3.662
  1185          N     74      NLN    ND2   1185    -0.693500    14.0100   ; qtot  2.969
  1186          H     74      NLN   HD21   1186     0.419600     1.0080   ; qtot  3.389
  1187          C     74      NLN      C   1187     0.597300    12.0100   ; qtot  3.986
  1188          O     74      NLN      O   1188    -0.567900    16.0000   ; qtot  3.418
  1189          N     75      GLY      N   1189    -0.415700    14.0100   ; qtot  3.002
  1190          H     75      GLY      H   1190     0.271900     1.0080   ; qtot  3.274
  1191        XC9     75      GLY     CA   1191    -0.025200    12.0100   ; qtot  3.249
  1192         H1     75      GLY    HA2   1192     0.069800     1.0080   ; qtot  3.319
  1193         H1     75      GLY    HA3   1193     0.069800     1.0080   ; qtot  3.389
  1194          C     75      GLY      C   1194     0.597300    12.0100   ; qtot  3.986
  1195          O     75      GLY      O   1195    -0.567900    16.0000   ; qtot  3.418
  1196          N     76      THR      N   1196    -0.415700    14.0100   ; qtot  3.002
  1197          H     76      THR      H   1197     0.271900     1.0080   ; qtot  3.274
  1198        XC5     76      THR     CA   1198    -0.038900    12.0100   ; qtot  3.235
  1199         H1     76      THR     HA   1199     0.100700     1.0080   ; qtot  3.336
  1200         3C     76      THR     CB   1200     0.365400    12.0100   ; qtot  3.701
  1201         H1     76      THR     HB   1201     0.004300     1.0080   ; qtot  3.706
  1202         CT     76      THR    CG2   1202    -0.243800    12.0100   ; qtot  3.462
  1203         HC     76      THR   HG21   1203     0.064200     1.0080   ; qtot  3.526
  1204         HC     76      THR   HG22   1204     0.064200     1.0080   ; qtot  3.590
  1205         HC     76      THR   HG23   1205     0.064200     1.0080   ; qtot  3.654
  1206         OH     76      THR    OG1   1206    -0.676100    16.0000   ; qtot  2.978
  1207         HO     76      THR    HG1   1207     0.410200     1.0080   ; qtot  3.389
  1208          C     76      THR      C   1208     0.597300    12.0100   ; qtot  3.986
  1209          O     76      THR      O   1209    -0.567900    16.0000   ; qtot  3.418
  1210          N     77      LYS      N   1210    -0.347900    14.0100   ; qtot  3.070
  1211          H     77      LYS      H   1211     0.274700     1.0080   ; qtot  3.345
  1212       XC11     77      LYS     CA   1212    -0.240000    12.0100   ; qtot  3.105
  1213         H1     77      LYS     HA   1213     0.142600     1.0080   ; qtot  3.247
  1214         C8     77      LYS     CB   1214    -0.009400    12.0100   ; qtot  3.238
  1215         HC     77      LYS    HB2   1215     0.036200     1.0080   ; qtot  3.274
  1216         HC     77      LYS    HB3   1216     0.036200     1.0080   ; qtot  3.310
  1217         C8     77      LYS     CG   1217     0.018700    12.0100   ; qtot  3.329
  1218         HC     77      LYS    HG2   1218     0.010300     1.0080   ; qtot  3.339
  1219         HC     77      LYS    HG3   1219     0.010300     1.0080   ; qtot  3.350
  1220         C8     77      LYS     CD   1220    -0.047900    12.0100   ; qtot  3.302
  1221         HC     77      LYS    HD2   1221     0.062100     1.0080   ; qtot  3.364
  1222         HC     77      LYS    HD3   1222     0.062100     1.0080   ; qtot  3.426
  1223         C8     77      LYS     CE   1223    -0.014300    12.0100   ; qtot  3.412
  1224         HP     77      LYS    HE2   1224     0.113500     1.0080   ; qtot  3.525
  1225         HP     77      LYS    HE3   1225     0.113500     1.0080   ; qtot  3.639
  1226         N3     77      LYS     NZ   1226    -0.385400    14.0100   ; qtot  3.253
  1227          H     77      LYS    HZ1   1227     0.340000     1.0080   ; qtot  3.593
  1228          H     77      LYS    HZ2   1228     0.340000     1.0080   ; qtot  3.933
  1229          H     77      LYS    HZ3   1229     0.340000     1.0080   ; qtot  4.273
  1230          C     77      LYS      C   1230     0.734100    12.0100   ; qtot  5.007
  1231          O     77      LYS      O   1231    -0.589400    16.0000   ; qtot  4.418
  1232          N     78      ARG      N   1232    -0.347900    14.0100   ; qtot  4.070
  1233          H     78      ARG      H   1233     0.274700     1.0080   ; qtot  4.345
  1234        XC6     78      ARG     CA   1234    -0.263700    12.0100   ; qtot  4.081
  1235         H1     78      ARG     HA   1235     0.156000     1.0080   ; qtot  4.237
  1236         C8     78      ARG     CB   1236    -0.000700    12.0100   ; qtot  4.236
  1237         HC     78      ARG    HB2   1237     0.032700     1.0080   ; qtot  4.269
  1238         HC     78      ARG    HB3   1238     0.032700     1.0080   ; qtot  4.302
  1239         C8     78      ARG     CG   1239     0.039000    12.0100   ; qtot  4.341
  1240         HC     78      ARG    HG2   1240     0.028500     1.0080   ; qtot  4.369
  1241         HC     78      ARG    HG3   1241     0.028500     1.0080   ; qtot  4.398
  1242         C8     78      ARG     CD   1242     0.048600    12.0100   ; qtot  4.446
  1243         H1     78      ARG    HD2   1243     0.068700     1.0080   ; qtot  4.515
  1244         H1     78      ARG    HD3   1244     0.068700     1.0080   ; qtot  4.584
  1245         N2     78      ARG     NE   1245    -0.529500    14.0100   ; qtot  4.054
  1246          H     78      ARG     HE   1246     0.345600     1.0080   ; qtot  4.400
  1247         CA     78      ARG     CZ   1247     0.807600    12.0100   ; qtot  5.207
  1248         N2     78      ARG    NH1   1248    -0.862700    14.0100   ; qtot  4.345
  1249          H     78      ARG   HH11   1249     0.447800     1.0080   ; qtot  4.793
  1250          H     78      ARG   HH12   1250     0.447800     1.0080   ; qtot  5.240
  1251         N2     78      ARG    NH2   1251    -0.862700    14.0100   ; qtot  4.378
  1252          H     78      ARG   HH21   1252     0.447800     1.0080   ; qtot  4.825
  1253          H     78      ARG   HH22   1253     0.447800     1.0080   ; qtot  5.273
  1254          C     78      ARG      C   1254     0.734100    12.0100   ; qtot  6.007
  1255          O     78      ARG      O   1255    -0.589400    16.0000   ; qtot  5.418
  1256          N     79      PHE      N   1256    -0.415700    14.0100   ; qtot  5.002
  1257          H     79      PHE      H   1257     0.271900     1.0080   ; qtot  5.274
  1258        XC0     79      PHE     CA   1258    -0.002400    12.0100   ; qtot  5.272
  1259         H1     79      PHE     HA   1259     0.097800     1.0080   ; qtot  5.370
  1260         CT     79      PHE     CB   1260    -0.034300    12.0100   ; qtot  5.335
  1261         HC     79      PHE    HB2   1261     0.029500     1.0080   ; qtot  5.365
  1262         HC     79      PHE    HB3   1262     0.029500     1.0080   ; qtot  5.394
  1263         CA     79      PHE     CG   1263     0.011800    12.0100   ; qtot  5.406
  1264         CA     79      PHE    CD1   1264    -0.125600    12.0100   ; qtot  5.280
  1265         HA     79      PHE    HD1   1265     0.133000     1.0080   ; qtot  5.413
  1266         CA     79      PHE    CE1   1266    -0.170400    12.0100   ; qtot  5.243
  1267         HA     79      PHE    HE1   1267     0.143000     1.0080   ; qtot  5.386
  1268         CA     79      PHE     CZ   1268    -0.107200    12.0100   ; qtot  5.279
  1269         HA     79      PHE     HZ   1269     0.129700     1.0080   ; qtot  5.409
  1270         CA     79      PHE    CE2   1270    -0.170400    12.0100   ; qtot  5.238
  1271         HA     79      PHE    HE2   1271     0.143000     1.0080   ; qtot  5.381
  1272         CA     79      PHE    CD2   1272    -0.125600    12.0100   ; qtot  5.256
  1273         HA     79      PHE    HD2   1273     0.133000     1.0080   ; qtot  5.389
  1274          C     79      PHE      C   1274     0.597300    12.0100   ; qtot  5.986
  1275          O     79      PHE      O   1275    -0.567900    16.0000   ; qtot  5.418
  1276          N     80      ASP      N   1276    -0.516300    14.0100   ; qtot  4.902
  1277          H     80      ASP      H   1277     0.293600     1.0080   ; qtot  5.195
  1278       XC12     80      ASP     CA   1278     0.038100    12.0100   ; qtot  5.233
  1279         H1     80      ASP     HA   1279     0.088000     1.0080   ; qtot  5.321
  1280         2C     80      ASP     CB   1280    -0.030300    12.0100   ; qtot  5.291
  1281         HC     80      ASP    HB2   1281    -0.012200     1.0080   ; qtot  5.279
  1282         HC     80      ASP    HB3   1282    -0.012200     1.0080   ; qtot  5.267
  1283         CO     80      ASP     CG   1283     0.799400    12.0100   ; qtot  6.066
  1284         O2     80      ASP    OD1   1284    -0.801400    16.0000   ; qtot  5.265
  1285         O2     80      ASP    OD2   1285    -0.801400    16.0000   ; qtot  4.463
  1286          C     80      ASP      C   1286     0.536600    12.0100   ; qtot  5.000
  1287          O     80      ASP      O   1287    -0.581900    16.0000   ; qtot  4.418
  1288          N     81      ASN      N   1288    -0.415700    14.0100   ; qtot  4.002
  1289          H     81      ASN      H   1289     0.271900     1.0080   ; qtot  4.274
  1290        XC8     81      ASN     CA   1290     0.014300    12.0100   ; qtot  4.288
  1291         H1     81      ASN     HA   1291     0.104800     1.0080   ; qtot  4.393
  1292         2C     81      ASN     CB   1292    -0.204100    12.0100   ; qtot  4.189
  1293         HC     81      ASN    HB2   1293     0.079700     1.0080   ; qtot  4.269
  1294         HC     81      ASN    HB3   1294     0.079700     1.0080   ; qtot  4.349
  1295          C     81      ASN     CG   1295     0.713000    12.0100   ; qtot  5.062
  1296          O     81      ASN    OD1   1296    -0.593100    16.0000   ; qtot  4.468
  1297          N     81      ASN    ND2   1297    -0.919100    14.0100   ; qtot  3.549
  1298          H     81      ASN   HD21   1298     0.419600     1.0080   ; qtot  3.969
  1299          H     81      ASN   HD22   1299     0.419600     1.0080   ; qtot  4.389
  1300          C     81      ASN      C   1300     0.597300    12.0100   ; qtot  4.986
  1301          O     81      ASN      O   1301    -0.567900    16.0000   ; qtot  4.418
  1302          N     82      PRO      N   1302    -0.254800    14.0100   ; qtot  4.163
  1303         CT     82      PRO     CD   1303     0.019200    12.0100   ; qtot  4.182
  1304         H1     82      PRO    HD2   1304     0.039100     1.0080   ; qtot  4.221
  1305         H1     82      PRO    HD3   1305     0.039100     1.0080   ; qtot  4.261
  1306         CT     82      PRO     CG   1306     0.018900    12.0100   ; qtot  4.279
  1307         HC     82      PRO    HG2   1307     0.021300     1.0080   ; qtot  4.301
  1308         HC     82      PRO    HG3   1308     0.021300     1.0080   ; qtot  4.322
  1309         CT     82      PRO     CB   1309    -0.007000    12.0100   ; qtot  4.315
  1310         HC     82      PRO    HB2   1310     0.025300     1.0080   ; qtot  4.340
  1311         HC     82      PRO    HB3   1311     0.025300     1.0080   ; qtot  4.366
  1312        XC2     82      PRO     CA   1312    -0.026600    12.0100   ; qtot  4.339
  1313         H1     82      PRO     HA   1313     0.064100     1.0080   ; qtot  4.403
  1314          C     82      PRO      C   1314     0.589600    12.0100   ; qtot  4.993
  1315          O     82      PRO      O   1315    -0.574800    16.0000   ; qtot  4.418
  1316          N     83      VAL      N   1316    -0.415700    14.0100   ; qtot  4.002
  1317          H     83      VAL      H   1317     0.271900     1.0080   ; qtot  4.274
  1318        XC1     83      VAL     CA   1318    -0.087500    12.0100   ; qtot  4.187
  1319         H1     83      VAL     HA   1319     0.096900     1.0080   ; qtot  4.284
  1320         3C     83      VAL     CB   1320     0.298500    12.0100   ; qtot  4.582
  1321         HC     83      VAL     HB   1321    -0.029700     1.0080   ; qtot  4.552
  1322         CT     83      VAL    CG1   1322    -0.319200    12.0100   ; qtot  4.233
  1323         HC     83      VAL   HG11   1323     0.079100     1.0080   ; qtot  4.312
  1324         HC     83      VAL   HG12   1324     0.079100     1.0080   ; qtot  4.391
  1325         HC     83      VAL   HG13   1325     0.079100     1.0080   ; qtot  4.470
  1326         CT     83      VAL    CG2   1326    -0.319200    12.0100   ; qtot  4.151
  1327         HC     83      VAL   HG21   1327     0.079100     1.0080   ; qtot  4.230
  1328         HC     83      VAL   HG22   1328     0.079100     1.0080   ; qtot  4.309
  1329         HC     83      VAL   HG23   1329     0.079100     1.0080   ; qtot  4.389
  1330          C     83      VAL      C   1330     0.597300    12.0100   ; qtot  4.986
  1331          O     83      VAL      O   1331    -0.567900    16.0000   ; qtot  4.418
  1332          N     84      LEU      N   1332    -0.415700    14.0100   ; qtot  4.002
  1333          H     84      LEU      H   1333     0.271900     1.0080   ; qtot  4.274
  1334        XC0     84      LEU     CA   1334    -0.051800    12.0100   ; qtot  4.222
  1335         H1     84      LEU     HA   1335     0.092200     1.0080   ; qtot  4.315
  1336         2C     84      LEU     CB   1336    -0.110200    12.0100   ; qtot  4.204
  1337         HC     84      LEU    HB2   1337     0.045700     1.0080   ; qtot  4.250
  1338         HC     84      LEU    HB3   1338     0.045700     1.0080   ; qtot  4.296
  1339         3C     84      LEU     CG   1339     0.353100    12.0100   ; qtot  4.649
  1340         HC     84      LEU     HG   1340    -0.036100     1.0080   ; qtot  4.613
  1341         CT     84      LEU    CD1   1341    -0.412100    12.0100   ; qtot  4.201
  1342         HC     84      LEU   HD11   1342     0.100000     1.0080   ; qtot  4.301
  1343         HC     84      LEU   HD12   1343     0.100000     1.0080   ; qtot  4.401
  1344         HC     84      LEU   HD13   1344     0.100000     1.0080   ; qtot  4.501
  1345         CT     84      LEU    CD2   1345    -0.412100    12.0100   ; qtot  4.089
  1346         HC     84      LEU   HD21   1346     0.100000     1.0080   ; qtot  4.189
  1347         HC     84      LEU   HD22   1347     0.100000     1.0080   ; qtot  4.289
  1348         HC     84      LEU   HD23   1348     0.100000     1.0080   ; qtot  4.389
  1349          C     84      LEU      C   1349     0.597300    12.0100   ; qtot  4.986
  1350          O     84      LEU      O   1350    -0.567900    16.0000   ; qtot  4.418
  1351          N     85      PRO      N   1351    -0.254800    14.0100   ; qtot  4.163
  1352         CT     85      PRO     CD   1352     0.019200    12.0100   ; qtot  4.182
  1353         H1     85      PRO    HD2   1353     0.039100     1.0080   ; qtot  4.221
  1354         H1     85      PRO    HD3   1354     0.039100     1.0080   ; qtot  4.261
  1355         CT     85      PRO     CG   1355     0.018900    12.0100   ; qtot  4.279
  1356         HC     85      PRO    HG2   1356     0.021300     1.0080   ; qtot  4.301
  1357         HC     85      PRO    HG3   1357     0.021300     1.0080   ; qtot  4.322
  1358         CT     85      PRO     CB   1358    -0.007000    12.0100   ; qtot  4.315
  1359         HC     85      PRO    HB2   1359     0.025300     1.0080   ; qtot  4.340
  1360         HC     85      PRO    HB3   1360     0.025300     1.0080   ; qtot  4.366
  1361        XC2     85      PRO     CA   1361    -0.026600    12.0100   ; qtot  4.339
  1362         H1     85      PRO     HA   1362     0.064100     1.0080   ; qtot  4.403
  1363          C     85      PRO      C   1363     0.589600    12.0100   ; qtot  4.993
  1364          O     85      PRO      O   1364    -0.574800    16.0000   ; qtot  4.418
  1365          N     86      PHE      N   1365    -0.415700    14.0100   ; qtot  4.002
  1366          H     86      PHE      H   1366     0.271900     1.0080   ; qtot  4.274
  1367        XC0     86      PHE     CA   1367    -0.002400    12.0100   ; qtot  4.272
  1368         H1     86      PHE     HA   1368     0.097800     1.0080   ; qtot  4.370
  1369         CT     86      PHE     CB   1369    -0.034300    12.0100   ; qtot  4.335
  1370         HC     86      PHE    HB2   1370     0.029500     1.0080   ; qtot  4.365
  1371         HC     86      PHE    HB3   1371     0.029500     1.0080   ; qtot  4.394
  1372         CA     86      PHE     CG   1372     0.011800    12.0100   ; qtot  4.406
  1373         CA     86      PHE    CD1   1373    -0.125600    12.0100   ; qtot  4.280
  1374         HA     86      PHE    HD1   1374     0.133000     1.0080   ; qtot  4.413
  1375         CA     86      PHE    CE1   1375    -0.170400    12.0100   ; qtot  4.243
  1376         HA     86      PHE    HE1   1376     0.143000     1.0080   ; qtot  4.386
  1377         CA     86      PHE     CZ   1377    -0.107200    12.0100   ; qtot  4.279
  1378         HA     86      PHE     HZ   1378     0.129700     1.0080   ; qtot  4.409
  1379         CA     86      PHE    CE2   1379    -0.170400    12.0100   ; qtot  4.238
  1380         HA     86      PHE    HE2   1380     0.143000     1.0080   ; qtot  4.381
  1381         CA     86      PHE    CD2   1381    -0.125600    12.0100   ; qtot  4.256
  1382         HA     86      PHE    HD2   1382     0.133000     1.0080   ; qtot  4.389
  1383          C     86      PHE      C   1383     0.597300    12.0100   ; qtot  4.986
  1384          O     86      PHE      O   1384    -0.567900    16.0000   ; qtot  4.418
  1385          N     87      ASN      N   1385    -0.415700    14.0100   ; qtot  4.002
  1386          H     87      ASN      H   1386     0.271900     1.0080   ; qtot  4.274
  1387        XC8     87      ASN     CA   1387     0.014300    12.0100   ; qtot  4.288
  1388         H1     87      ASN     HA   1388     0.104800     1.0080   ; qtot  4.393
  1389         2C     87      ASN     CB   1389    -0.204100    12.0100   ; qtot  4.189
  1390         HC     87      ASN    HB2   1390     0.079700     1.0080   ; qtot  4.269
  1391         HC     87      ASN    HB3   1391     0.079700     1.0080   ; qtot  4.349
  1392          C     87      ASN     CG   1392     0.713000    12.0100   ; qtot  5.062
  1393          O     87      ASN    OD1   1393    -0.593100    16.0000   ; qtot  4.468
  1394          N     87      ASN    ND2   1394    -0.919100    14.0100   ; qtot  3.549
  1395          H     87      ASN   HD21   1395     0.419600     1.0080   ; qtot  3.969
  1396          H     87      ASN   HD22   1396     0.419600     1.0080   ; qtot  4.389
  1397          C     87      ASN      C   1397     0.597300    12.0100   ; qtot  4.986
  1398          O     87      ASN      O   1398    -0.567900    16.0000   ; qtot  4.418
  1399          N     88      ASP      N   1399    -0.516300    14.0100   ; qtot  3.902
  1400          H     88      ASP      H   1400     0.293600     1.0080   ; qtot  4.195
  1401       XC12     88      ASP     CA   1401     0.038100    12.0100   ; qtot  4.233
  1402         H1     88      ASP     HA   1402     0.088000     1.0080   ; qtot  4.321
  1403         2C     88      ASP     CB   1403    -0.030300    12.0100   ; qtot  4.291
  1404         HC     88      ASP    HB2   1404    -0.012200     1.0080   ; qtot  4.279
  1405         HC     88      ASP    HB3   1405    -0.012200     1.0080   ; qtot  4.267
  1406         CO     88      ASP     CG   1406     0.799400    12.0100   ; qtot  5.066
  1407         O2     88      ASP    OD1   1407    -0.801400    16.0000   ; qtot  4.265
  1408         O2     88      ASP    OD2   1408    -0.801400    16.0000   ; qtot  3.463
  1409          C     88      ASP      C   1409     0.536600    12.0100   ; qtot  4.000
  1410          O     88      ASP      O   1410    -0.581900    16.0000   ; qtot  3.418
  1411          N     89      GLY      N   1411    -0.415700    14.0100   ; qtot  3.002
  1412          H     89      GLY      H   1412     0.271900     1.0080   ; qtot  3.274
  1413        XC9     89      GLY     CA   1413    -0.025200    12.0100   ; qtot  3.249
  1414         H1     89      GLY    HA2   1414     0.069800     1.0080   ; qtot  3.319
  1415         H1     89      GLY    HA3   1415     0.069800     1.0080   ; qtot  3.389
  1416          C     89      GLY      C   1416     0.597300    12.0100   ; qtot  3.986
  1417          O     89      GLY      O   1417    -0.567900    16.0000   ; qtot  3.418
  1418          N     90      VAL      N   1418    -0.415700    14.0100   ; qtot  3.002
  1419          H     90      VAL      H   1419     0.271900     1.0080   ; qtot  3.274
  1420        XC1     90      VAL     CA   1420    -0.087500    12.0100   ; qtot  3.187
  1421         H1     90      VAL     HA   1421     0.096900     1.0080   ; qtot  3.284
  1422         3C     90      VAL     CB   1422     0.298500    12.0100   ; qtot  3.582
  1423         HC     90      VAL     HB   1423    -0.029700     1.0080   ; qtot  3.552
  1424         CT     90      VAL    CG1   1424    -0.319200    12.0100   ; qtot  3.233
  1425         HC     90      VAL   HG11   1425     0.079100     1.0080   ; qtot  3.312
  1426         HC     90      VAL   HG12   1426     0.079100     1.0080   ; qtot  3.391
  1427         HC     90      VAL   HG13   1427     0.079100     1.0080   ; qtot  3.470
  1428         CT     90      VAL    CG2   1428    -0.319200    12.0100   ; qtot  3.151
  1429         HC     90      VAL   HG21   1429     0.079100     1.0080   ; qtot  3.230
  1430         HC     90      VAL   HG22   1430     0.079100     1.0080   ; qtot  3.309
  1431         HC     90      VAL   HG23   1431     0.079100     1.0080   ; qtot  3.389
  1432          C     90      VAL      C   1432     0.597300    12.0100   ; qtot  3.986
  1433          O     90      VAL      O   1433    -0.567900    16.0000   ; qtot  3.418
  1434          N     91      TYR      N   1434    -0.415700    14.0100   ; qtot  3.002
  1435          H     91      TYR      H   1435     0.271900     1.0080   ; qtot  3.274
  1436        XC0     91      TYR     CA   1436    -0.001400    12.0100   ; qtot  3.273
  1437         H1     91      TYR     HA   1437     0.087600     1.0080   ; qtot  3.360
  1438         CT     91      TYR     CB   1438    -0.015200    12.0100   ; qtot  3.345
  1439         HC     91      TYR    HB2   1439     0.029500     1.0080   ; qtot  3.375
  1440         HC     91      TYR    HB3   1440     0.029500     1.0080   ; qtot  3.404
  1441         CA     91      TYR     CG   1441    -0.001100    12.0100   ; qtot  3.403
  1442         CA     91      TYR    CD1   1442    -0.190600    12.0100   ; qtot  3.212
  1443         HA     91      TYR    HD1   1443     0.169900     1.0080   ; qtot  3.382
  1444         CA     91      TYR    CE1   1444    -0.234100    12.0100   ; qtot  3.148
  1445         HA     91      TYR    HE1   1445     0.165600     1.0080   ; qtot  3.314
  1446          C     91      TYR     CZ   1446     0.322600    12.0100   ; qtot  3.636
  1447         OH     91      TYR     OH   1447    -0.557900    16.0000   ; qtot  3.079
  1448         HO     91      TYR     HH   1448     0.399200     1.0080   ; qtot  3.478
  1449         CA     91      TYR    CE2   1449    -0.234100    12.0100   ; qtot  3.244
  1450         HA     91      TYR    HE2   1450     0.165600     1.0080   ; qtot  3.409
  1451         CA     91      TYR    CD2   1451    -0.190600    12.0100   ; qtot  3.219
  1452         HA     91      TYR    HD2   1452     0.169900     1.0080   ; qtot  3.389
  1453          C     91      TYR      C   1453     0.597300    12.0100   ; qtot  3.986
  1454          O     91      TYR      O   1454    -0.567900    16.0000   ; qtot  3.418
  1455          N     92      PHE      N   1455    -0.415700    14.0100   ; qtot  3.002
  1456          H     92      PHE      H   1456     0.271900     1.0080   ; qtot  3.274
  1457        XC0     92      PHE     CA   1457    -0.002400    12.0100   ; qtot  3.272
  1458         H1     92      PHE     HA   1458     0.097800     1.0080   ; qtot  3.370
  1459         CT     92      PHE     CB   1459    -0.034300    12.0100   ; qtot  3.335
  1460         HC     92      PHE    HB2   1460     0.029500     1.0080   ; qtot  3.365
  1461         HC     92      PHE    HB3   1461     0.029500     1.0080   ; qtot  3.394
  1462         CA     92      PHE     CG   1462     0.011800    12.0100   ; qtot  3.406
  1463         CA     92      PHE    CD1   1463    -0.125600    12.0100   ; qtot  3.280
  1464         HA     92      PHE    HD1   1464     0.133000     1.0080   ; qtot  3.413
  1465         CA     92      PHE    CE1   1465    -0.170400    12.0100   ; qtot  3.243
  1466         HA     92      PHE    HE1   1466     0.143000     1.0080   ; qtot  3.386
  1467         CA     92      PHE     CZ   1467    -0.107200    12.0100   ; qtot  3.279
  1468         HA     92      PHE     HZ   1468     0.129700     1.0080   ; qtot  3.409
  1469         CA     92      PHE    CE2   1469    -0.170400    12.0100   ; qtot  3.238
  1470         HA     92      PHE    HE2   1470     0.143000     1.0080   ; qtot  3.381
  1471         CA     92      PHE    CD2   1471    -0.125600    12.0100   ; qtot  3.256
  1472         HA     92      PHE    HD2   1472     0.133000     1.0080   ; qtot  3.389
  1473          C     92      PHE      C   1473     0.597300    12.0100   ; qtot  3.986
  1474          O     92      PHE      O   1474    -0.567900    16.0000   ; qtot  3.418
  1475          N     93      ALA      N   1475    -0.415700    14.0100   ; qtot  3.002
  1476          H     93      ALA      H   1476     0.271900     1.0080   ; qtot  3.274
  1477        XC7     93      ALA     CA   1477     0.033700    12.0100   ; qtot  3.308
  1478         H1     93      ALA     HA   1478     0.082300     1.0080   ; qtot  3.390
  1479         CT     93      ALA     CB   1479    -0.182500    12.0100   ; qtot  3.208
  1480         HC     93      ALA    HB1   1480     0.060300     1.0080   ; qtot  3.268
  1481         HC     93      ALA    HB2   1481     0.060300     1.0080   ; qtot  3.328
  1482         HC     93      ALA    HB3   1482     0.060300     1.0080   ; qtot  3.389
  1483          C     93      ALA      C   1483     0.597300    12.0100   ; qtot  3.986
  1484          O     93      ALA      O   1484    -0.567900    16.0000   ; qtot  3.418
  1485          N     94      SER      N   1485    -0.415700    14.0100   ; qtot  3.002
  1486          H     94      SER      H   1486     0.271900     1.0080   ; qtot  3.274
  1487        XC3     94      SER     CA   1487    -0.024900    12.0100   ; qtot  3.249
  1488         H1     94      SER     HA   1488     0.084300     1.0080   ; qtot  3.334
  1489         2C     94      SER     CB   1489     0.211700    12.0100   ; qtot  3.545
  1490         H1     94      SER    HB2   1490     0.035200     1.0080   ; qtot  3.580
  1491         H1     94      SER    HB3   1491     0.035200     1.0080   ; qtot  3.616
  1492         OH     94      SER     OG   1492    -0.654600    16.0000   ; qtot  2.961
  1493         HO     94      SER     HG   1493     0.427500     1.0080   ; qtot  3.389
  1494          C     94      SER      C   1494     0.597300    12.0100   ; qtot  3.986
  1495          O     94      SER      O   1495    -0.567900    16.0000   ; qtot  3.418
  1496          N     95      THR      N   1496    -0.415700    14.0100   ; qtot  3.002
  1497          H     95      THR      H   1497     0.271900     1.0080   ; qtot  3.274
  1498        XC5     95      THR     CA   1498    -0.038900    12.0100   ; qtot  3.235
  1499         H1     95      THR     HA   1499     0.100700     1.0080   ; qtot  3.336
  1500         3C     95      THR     CB   1500     0.365400    12.0100   ; qtot  3.701
  1501         H1     95      THR     HB   1501     0.004300     1.0080   ; qtot  3.706
  1502         CT     95      THR    CG2   1502    -0.243800    12.0100   ; qtot  3.462
  1503         HC     95      THR   HG21   1503     0.064200     1.0080   ; qtot  3.526
  1504         HC     95      THR   HG22   1504     0.064200     1.0080   ; qtot  3.590
  1505         HC     95      THR   HG23   1505     0.064200     1.0080   ; qtot  3.654
  1506         OH     95      THR    OG1   1506    -0.676100    16.0000   ; qtot  2.978
  1507         HO     95      THR    HG1   1507     0.410200     1.0080   ; qtot  3.389
  1508          C     95      THR      C   1508     0.597300    12.0100   ; qtot  3.986
  1509          O     95      THR      O   1509    -0.567900    16.0000   ; qtot  3.418
  1510          N     96      GLU      N   1510    -0.516300    14.0100   ; qtot  2.902
  1511          H     96      GLU      H   1511     0.293600     1.0080   ; qtot  3.195
  1512       XC13     96      GLU     CA   1512     0.039700    12.0100   ; qtot  3.235
  1513         H1     96      GLU     HA   1513     0.110500     1.0080   ; qtot  3.345
  1514         2C     96      GLU     CB   1514     0.056000    12.0100   ; qtot  3.401
  1515         HC     96      GLU    HB2   1515    -0.017300     1.0080   ; qtot  3.384
  1516         HC     96      GLU    HB3   1516    -0.017300     1.0080   ; qtot  3.367
  1517         2C     96      GLU     CG   1517     0.013600    12.0100   ; qtot  3.380
  1518         HC     96      GLU    HG2   1518    -0.042500     1.0080   ; qtot  3.338
  1519         HC     96      GLU    HG3   1519    -0.042500     1.0080   ; qtot  3.295
  1520         CO     96      GLU     CD   1520     0.805400    12.0100   ; qtot  4.101
  1521         O2     96      GLU    OE1   1521    -0.818800    16.0000   ; qtot  3.282
  1522         O2     96      GLU    OE2   1522    -0.818800    16.0000   ; qtot  2.463
  1523          C     96      GLU      C   1523     0.536600    12.0100   ; qtot  3.000
  1524          O     96      GLU      O   1524    -0.581900    16.0000   ; qtot  2.418
  1525          N     97      LYS      N   1525    -0.347900    14.0100   ; qtot  2.070
  1526          H     97      LYS      H   1526     0.274700     1.0080   ; qtot  2.345
  1527       XC11     97      LYS     CA   1527    -0.240000    12.0100   ; qtot  2.105
  1528         H1     97      LYS     HA   1528     0.142600     1.0080   ; qtot  2.247
  1529         C8     97      LYS     CB   1529    -0.009400    12.0100   ; qtot  2.238
  1530         HC     97      LYS    HB2   1530     0.036200     1.0080   ; qtot  2.274
  1531         HC     97      LYS    HB3   1531     0.036200     1.0080   ; qtot  2.310
  1532         C8     97      LYS     CG   1532     0.018700    12.0100   ; qtot  2.329
  1533         HC     97      LYS    HG2   1533     0.010300     1.0080   ; qtot  2.339
  1534         HC     97      LYS    HG3   1534     0.010300     1.0080   ; qtot  2.350
  1535         C8     97      LYS     CD   1535    -0.047900    12.0100   ; qtot  2.302
  1536         HC     97      LYS    HD2   1536     0.062100     1.0080   ; qtot  2.364
  1537         HC     97      LYS    HD3   1537     0.062100     1.0080   ; qtot  2.426
  1538         C8     97      LYS     CE   1538    -0.014300    12.0100   ; qtot  2.412
  1539         HP     97      LYS    HE2   1539     0.113500     1.0080   ; qtot  2.525
  1540         HP     97      LYS    HE3   1540     0.113500     1.0080   ; qtot  2.639
  1541         N3     97      LYS     NZ   1541    -0.385400    14.0100   ; qtot  2.253
  1542          H     97      LYS    HZ1   1542     0.340000     1.0080   ; qtot  2.593
  1543          H     97      LYS    HZ2   1543     0.340000     1.0080   ; qtot  2.933
  1544          H     97      LYS    HZ3   1544     0.340000     1.0080   ; qtot  3.273
  1545          C     97      LYS      C   1545     0.734100    12.0100   ; qtot  4.007
  1546          O     97      LYS      O   1546    -0.589400    16.0000   ; qtot  3.418
  1547          N     98      SER      N   1547    -0.415700    14.0100   ; qtot  3.002
  1548          H     98      SER      H   1548     0.271900     1.0080   ; qtot  3.274
  1549        XC3     98      SER     CA   1549    -0.024900    12.0100   ; qtot  3.249
  1550         H1     98      SER     HA   1550     0.084300     1.0080   ; qtot  3.334
  1551         2C     98      SER     CB   1551     0.211700    12.0100   ; qtot  3.545
  1552         H1     98      SER    HB2   1552     0.035200     1.0080   ; qtot  3.580
  1553         H1     98      SER    HB3   1553     0.035200     1.0080   ; qtot  3.616
  1554         OH     98      SER     OG   1554    -0.654600    16.0000   ; qtot  2.961
  1555         HO     98      SER     HG   1555     0.427500     1.0080   ; qtot  3.389
  1556          C     98      SER      C   1556     0.597300    12.0100   ; qtot  3.986
  1557          O     98      SER      O   1557    -0.567900    16.0000   ; qtot  3.418
  1558          N     99      ASN      N   1558    -0.415700    14.0100   ; qtot  3.002
  1559          H     99      ASN      H   1559     0.271900     1.0080   ; qtot  3.274
  1560        XC8     99      ASN     CA   1560     0.014300    12.0100   ; qtot  3.288
  1561         H1     99      ASN     HA   1561     0.104800     1.0080   ; qtot  3.393
  1562         2C     99      ASN     CB   1562    -0.204100    12.0100   ; qtot  3.189
  1563         HC     99      ASN    HB2   1563     0.079700     1.0080   ; qtot  3.269
  1564         HC     99      ASN    HB3   1564     0.079700     1.0080   ; qtot  3.349
  1565          C     99      ASN     CG   1565     0.713000    12.0100   ; qtot  4.062
  1566          O     99      ASN    OD1   1566    -0.593100    16.0000   ; qtot  3.468
  1567          N     99      ASN    ND2   1567    -0.919100    14.0100   ; qtot  2.549
  1568          H     99      ASN   HD21   1568     0.419600     1.0080   ; qtot  2.969
  1569          H     99      ASN   HD22   1569     0.419600     1.0080   ; qtot  3.389
  1570          C     99      ASN      C   1570     0.597300    12.0100   ; qtot  3.986
  1571          O     99      ASN      O   1571    -0.567900    16.0000   ; qtot  3.418
  1572          N    100      ILE      N   1572    -0.415700    14.0100   ; qtot  3.002
  1573          H    100      ILE      H   1573     0.271900     1.0080   ; qtot  3.274
  1574        XC1    100      ILE     CA   1574    -0.059700    12.0100   ; qtot  3.214
  1575         H1    100      ILE     HA   1575     0.086900     1.0080   ; qtot  3.301
  1576         3C    100      ILE     CB   1576     0.130300    12.0100   ; qtot  3.432
  1577         HC    100      ILE     HB   1577     0.018700     1.0080   ; qtot  3.450
  1578         CT    100      ILE    CG2   1578    -0.320400    12.0100   ; qtot  3.130
  1579         HC    100      ILE   HG21   1579     0.088200     1.0080   ; qtot  3.218
  1580         HC    100      ILE   HG22   1580     0.088200     1.0080   ; qtot  3.306
  1581         HC    100      ILE   HG23   1581     0.088200     1.0080   ; qtot  3.395
  1582         2C    100      ILE    CG1   1582    -0.043000    12.0100   ; qtot  3.352
  1583         HC    100      ILE   HG12   1583     0.023600     1.0080   ; qtot  3.375
  1584         HC    100      ILE   HG13   1584     0.023600     1.0080   ; qtot  3.399
  1585         CT    100      ILE    CD1   1585    -0.066000    12.0100   ; qtot  3.333
  1586         HC    100      ILE   HD11   1586     0.018600     1.0080   ; qtot  3.351
  1587         HC    100      ILE   HD12   1587     0.018600     1.0080   ; qtot  3.370
  1588         HC    100      ILE   HD13   1588     0.018600     1.0080   ; qtot  3.389
  1589          C    100      ILE      C   1589     0.597300    12.0100   ; qtot  3.986
  1590          O    100      ILE      O   1590    -0.567900    16.0000   ; qtot  3.418
  1591          N    101      ILE      N   1591    -0.415700    14.0100   ; qtot  3.002
  1592          H    101      ILE      H   1592     0.271900     1.0080   ; qtot  3.274
  1593        XC1    101      ILE     CA   1593    -0.059700    12.0100   ; qtot  3.214
  1594         H1    101      ILE     HA   1594     0.086900     1.0080   ; qtot  3.301
  1595         3C    101      ILE     CB   1595     0.130300    12.0100   ; qtot  3.432
  1596         HC    101      ILE     HB   1596     0.018700     1.0080   ; qtot  3.450
  1597         CT    101      ILE    CG2   1597    -0.320400    12.0100   ; qtot  3.130
  1598         HC    101      ILE   HG21   1598     0.088200     1.0080   ; qtot  3.218
  1599         HC    101      ILE   HG22   1599     0.088200     1.0080   ; qtot  3.306
  1600         HC    101      ILE   HG23   1600     0.088200     1.0080   ; qtot  3.395
  1601         2C    101      ILE    CG1   1601    -0.043000    12.0100   ; qtot  3.352
  1602         HC    101      ILE   HG12   1602     0.023600     1.0080   ; qtot  3.375
  1603         HC    101      ILE   HG13   1603     0.023600     1.0080   ; qtot  3.399
  1604         CT    101      ILE    CD1   1604    -0.066000    12.0100   ; qtot  3.333
  1605         HC    101      ILE   HD11   1605     0.018600     1.0080   ; qtot  3.351
  1606         HC    101      ILE   HD12   1606     0.018600     1.0080   ; qtot  3.370
  1607         HC    101      ILE   HD13   1607     0.018600     1.0080   ; qtot  3.389
  1608          C    101      ILE      C   1608     0.597300    12.0100   ; qtot  3.986
  1609          O    101      ILE      O   1609    -0.567900    16.0000   ; qtot  3.418
  1610          N    102      ARG      N   1610    -0.347900    14.0100   ; qtot  3.070
  1611          H    102      ARG      H   1611     0.274700     1.0080   ; qtot  3.345
  1612        XC6    102      ARG     CA   1612    -0.263700    12.0100   ; qtot  3.081
  1613         H1    102      ARG     HA   1613     0.156000     1.0080   ; qtot  3.237
  1614         C8    102      ARG     CB   1614    -0.000700    12.0100   ; qtot  3.236
  1615         HC    102      ARG    HB2   1615     0.032700     1.0080   ; qtot  3.269
  1616         HC    102      ARG    HB3   1616     0.032700     1.0080   ; qtot  3.302
  1617         C8    102      ARG     CG   1617     0.039000    12.0100   ; qtot  3.341
  1618         HC    102      ARG    HG2   1618     0.028500     1.0080   ; qtot  3.369
  1619         HC    102      ARG    HG3   1619     0.028500     1.0080   ; qtot  3.398
  1620         C8    102      ARG     CD   1620     0.048600    12.0100   ; qtot  3.446
  1621         H1    102      ARG    HD2   1621     0.068700     1.0080   ; qtot  3.515
  1622         H1    102      ARG    HD3   1622     0.068700     1.0080   ; qtot  3.584
  1623         N2    102      ARG     NE   1623    -0.529500    14.0100   ; qtot  3.054
  1624          H    102      ARG     HE   1624     0.345600     1.0080   ; qtot  3.400
  1625         CA    102      ARG     CZ   1625     0.807600    12.0100   ; qtot  4.207
  1626         N2    102      ARG    NH1   1626    -0.862700    14.0100   ; qtot  3.345
  1627          H    102      ARG   HH11   1627     0.447800     1.0080   ; qtot  3.793
  1628          H    102      ARG   HH12   1628     0.447800     1.0080   ; qtot  4.240
  1629         N2    102      ARG    NH2   1629    -0.862700    14.0100   ; qtot  3.378
  1630          H    102      ARG   HH21   1630     0.447800     1.0080   ; qtot  3.825
  1631          H    102      ARG   HH22   1631     0.447800     1.0080   ; qtot  4.273
  1632          C    102      ARG      C   1632     0.734100    12.0100   ; qtot  5.007
  1633          O    102      ARG      O   1633    -0.589400    16.0000   ; qtot  4.418
  1634          N    103      GLY      N   1634    -0.415700    14.0100   ; qtot  4.002
  1635          H    103      GLY      H   1635     0.271900     1.0080   ; qtot  4.274
  1636        XC9    103      GLY     CA   1636    -0.025200    12.0100   ; qtot  4.249
  1637         H1    103      GLY    HA2   1637     0.069800     1.0080   ; qtot  4.319
  1638         H1    103      GLY    HA3   1638     0.069800     1.0080   ; qtot  4.389
  1639          C    103      GLY      C   1639     0.597300    12.0100   ; qtot  4.986
  1640          O    103      GLY      O   1640    -0.567900    16.0000   ; qtot  4.418
  1641          N    104      TRP      N   1641    -0.415700    14.0100   ; qtot  4.002
  1642          H    104      TRP      H   1642     0.271900     1.0080   ; qtot  4.274
  1643        XC0    104      TRP     CA   1643    -0.027500    12.0100   ; qtot  4.247
  1644         H1    104      TRP     HA   1644     0.112300     1.0080   ; qtot  4.359
  1645         CT    104      TRP     CB   1645    -0.005000    12.0100   ; qtot  4.354
  1646         HC    104      TRP    HB2   1646     0.033900     1.0080   ; qtot  4.388
  1647         HC    104      TRP    HB3   1647     0.033900     1.0080   ; qtot  4.422
  1648         C*    104      TRP     CG   1648    -0.141500    12.0100   ; qtot  4.280
  1649         CW    104      TRP    CD1   1649    -0.163800    12.0100   ; qtot  4.116
  1650         H4    104      TRP    HD1   1650     0.206200     1.0080   ; qtot  4.323
  1651         NA    104      TRP    NE1   1651    -0.341800    14.0100   ; qtot  3.981
  1652          H    104      TRP    HE1   1652     0.341200     1.0080   ; qtot  4.322
  1653         CN    104      TRP    CE2   1653     0.138000    12.0100   ; qtot  4.460
  1654         CA    104      TRP    CZ2   1654    -0.260100    12.0100   ; qtot  4.200
  1655         HA    104      TRP    HZ2   1655     0.157200     1.0080   ; qtot  4.357
  1656         CA    104      TRP    CH2   1656    -0.113400    12.0100   ; qtot  4.244
  1657         HA    104      TRP    HH2   1657     0.141700     1.0080   ; qtot  4.385
  1658         CA    104      TRP    CZ3   1658    -0.197200    12.0100   ; qtot  4.188
  1659         HA    104      TRP    HZ3   1659     0.144700     1.0080   ; qtot  4.333
  1660         CA    104      TRP    CE3   1660    -0.238700    12.0100   ; qtot  4.094
  1661         HA    104      TRP    HE3   1661     0.170000     1.0080   ; qtot  4.264
  1662         CB    104      TRP    CD2   1662     0.124300    12.0100   ; qtot  4.389
  1663          C    104      TRP      C   1663     0.597300    12.0100   ; qtot  4.986
  1664          O    104      TRP      O   1664    -0.567900    16.0000   ; qtot  4.418
  1665          N    105      ILE      N   1665    -0.415700    14.0100   ; qtot  4.002
  1666          H    105      ILE      H   1666     0.271900     1.0080   ; qtot  4.274
  1667        XC1    105      ILE     CA   1667    -0.059700    12.0100   ; qtot  4.214
  1668         H1    105      ILE     HA   1668     0.086900     1.0080   ; qtot  4.301
  1669         3C    105      ILE     CB   1669     0.130300    12.0100   ; qtot  4.432
  1670         HC    105      ILE     HB   1670     0.018700     1.0080   ; qtot  4.450
  1671         CT    105      ILE    CG2   1671    -0.320400    12.0100   ; qtot  4.130
  1672         HC    105      ILE   HG21   1672     0.088200     1.0080   ; qtot  4.218
  1673         HC    105      ILE   HG22   1673     0.088200     1.0080   ; qtot  4.306
  1674         HC    105      ILE   HG23   1674     0.088200     1.0080   ; qtot  4.395
  1675         2C    105      ILE    CG1   1675    -0.043000    12.0100   ; qtot  4.352
  1676         HC    105      ILE   HG12   1676     0.023600     1.0080   ; qtot  4.375
  1677         HC    105      ILE   HG13   1677     0.023600     1.0080   ; qtot  4.399
  1678         CT    105      ILE    CD1   1678    -0.066000    12.0100   ; qtot  4.333
  1679         HC    105      ILE   HD11   1679     0.018600     1.0080   ; qtot  4.351
  1680         HC    105      ILE   HD12   1680     0.018600     1.0080   ; qtot  4.370
  1681         HC    105      ILE   HD13   1681     0.018600     1.0080   ; qtot  4.389
  1682          C    105      ILE      C   1682     0.597300    12.0100   ; qtot  4.986
  1683          O    105      ILE      O   1683    -0.567900    16.0000   ; qtot  4.418
  1684          N    106      PHE      N   1684    -0.415700    14.0100   ; qtot  4.002
  1685          H    106      PHE      H   1685     0.271900     1.0080   ; qtot  4.274
  1686        XC0    106      PHE     CA   1686    -0.002400    12.0100   ; qtot  4.272
  1687         H1    106      PHE     HA   1687     0.097800     1.0080   ; qtot  4.370
  1688         CT    106      PHE     CB   1688    -0.034300    12.0100   ; qtot  4.335
  1689         HC    106      PHE    HB2   1689     0.029500     1.0080   ; qtot  4.365
  1690         HC    106      PHE    HB3   1690     0.029500     1.0080   ; qtot  4.394
  1691         CA    106      PHE     CG   1691     0.011800    12.0100   ; qtot  4.406
  1692         CA    106      PHE    CD1   1692    -0.125600    12.0100   ; qtot  4.280
  1693         HA    106      PHE    HD1   1693     0.133000     1.0080   ; qtot  4.413
  1694         CA    106      PHE    CE1   1694    -0.170400    12.0100   ; qtot  4.243
  1695         HA    106      PHE    HE1   1695     0.143000     1.0080   ; qtot  4.386
  1696         CA    106      PHE     CZ   1696    -0.107200    12.0100   ; qtot  4.279
  1697         HA    106      PHE     HZ   1697     0.129700     1.0080   ; qtot  4.409
  1698         CA    106      PHE    CE2   1698    -0.170400    12.0100   ; qtot  4.238
  1699         HA    106      PHE    HE2   1699     0.143000     1.0080   ; qtot  4.381
  1700         CA    106      PHE    CD2   1700    -0.125600    12.0100   ; qtot  4.256
  1701         HA    106      PHE    HD2   1701     0.133000     1.0080   ; qtot  4.389
  1702          C    106      PHE      C   1702     0.597300    12.0100   ; qtot  4.986
  1703          O    106      PHE      O   1703    -0.567900    16.0000   ; qtot  4.418
  1704          N    107      GLY      N   1704    -0.415700    14.0100   ; qtot  4.002
  1705          H    107      GLY      H   1705     0.271900     1.0080   ; qtot  4.274
  1706        XC9    107      GLY     CA   1706    -0.025200    12.0100   ; qtot  4.249
  1707         H1    107      GLY    HA2   1707     0.069800     1.0080   ; qtot  4.319
  1708         H1    107      GLY    HA3   1708     0.069800     1.0080   ; qtot  4.389
  1709          C    107      GLY      C   1709     0.597300    12.0100   ; qtot  4.986
  1710          O    107      GLY      O   1710    -0.567900    16.0000   ; qtot  4.418
  1711          N    108      THR      N   1711    -0.415700    14.0100   ; qtot  4.002
  1712          H    108      THR      H   1712     0.271900     1.0080   ; qtot  4.274
  1713        XC5    108      THR     CA   1713    -0.038900    12.0100   ; qtot  4.235
  1714         H1    108      THR     HA   1714     0.100700     1.0080   ; qtot  4.336
  1715         3C    108      THR     CB   1715     0.365400    12.0100   ; qtot  4.701
  1716         H1    108      THR     HB   1716     0.004300     1.0080   ; qtot  4.706
  1717         CT    108      THR    CG2   1717    -0.243800    12.0100   ; qtot  4.462
  1718         HC    108      THR   HG21   1718     0.064200     1.0080   ; qtot  4.526
  1719         HC    108      THR   HG22   1719     0.064200     1.0080   ; qtot  4.590
  1720         HC    108      THR   HG23   1720     0.064200     1.0080   ; qtot  4.654
  1721         OH    108      THR    OG1   1721    -0.676100    16.0000   ; qtot  3.978
  1722         HO    108      THR    HG1   1722     0.410200     1.0080   ; qtot  4.389
  1723          C    108      THR      C   1723     0.597300    12.0100   ; qtot  4.986
  1724          O    108      THR      O   1724    -0.567900    16.0000   ; qtot  4.418
  1725          N    109      THR      N   1725    -0.415700    14.0100   ; qtot  4.002
  1726          H    109      THR      H   1726     0.271900     1.0080   ; qtot  4.274
  1727        XC5    109      THR     CA   1727    -0.038900    12.0100   ; qtot  4.235
  1728         H1    109      THR     HA   1728     0.100700     1.0080   ; qtot  4.336
  1729         3C    109      THR     CB   1729     0.365400    12.0100   ; qtot  4.701
  1730         H1    109      THR     HB   1730     0.004300     1.0080   ; qtot  4.706
  1731         CT    109      THR    CG2   1731    -0.243800    12.0100   ; qtot  4.462
  1732         HC    109      THR   HG21   1732     0.064200     1.0080   ; qtot  4.526
  1733         HC    109      THR   HG22   1733     0.064200     1.0080   ; qtot  4.590
  1734         HC    109      THR   HG23   1734     0.064200     1.0080   ; qtot  4.654
  1735         OH    109      THR    OG1   1735    -0.676100    16.0000   ; qtot  3.978
  1736         HO    109      THR    HG1   1736     0.410200     1.0080   ; qtot  4.389
  1737          C    109      THR      C   1737     0.597300    12.0100   ; qtot  4.986
  1738          O    109      THR      O   1738    -0.567900    16.0000   ; qtot  4.418
  1739          N    110      LEU      N   1739    -0.415700    14.0100   ; qtot  4.002
  1740          H    110      LEU      H   1740     0.271900     1.0080   ; qtot  4.274
  1741        XC0    110      LEU     CA   1741    -0.051800    12.0100   ; qtot  4.222
  1742         H1    110      LEU     HA   1742     0.092200     1.0080   ; qtot  4.315
  1743         2C    110      LEU     CB   1743    -0.110200    12.0100   ; qtot  4.204
  1744         HC    110      LEU    HB2   1744     0.045700     1.0080   ; qtot  4.250
  1745         HC    110      LEU    HB3   1745     0.045700     1.0080   ; qtot  4.296
  1746         3C    110      LEU     CG   1746     0.353100    12.0100   ; qtot  4.649
  1747         HC    110      LEU     HG   1747    -0.036100     1.0080   ; qtot  4.613
  1748         CT    110      LEU    CD1   1748    -0.412100    12.0100   ; qtot  4.201
  1749         HC    110      LEU   HD11   1749     0.100000     1.0080   ; qtot  4.301
  1750         HC    110      LEU   HD12   1750     0.100000     1.0080   ; qtot  4.401
  1751         HC    110      LEU   HD13   1751     0.100000     1.0080   ; qtot  4.501
  1752         CT    110      LEU    CD2   1752    -0.412100    12.0100   ; qtot  4.089
  1753         HC    110      LEU   HD21   1753     0.100000     1.0080   ; qtot  4.189
  1754         HC    110      LEU   HD22   1754     0.100000     1.0080   ; qtot  4.289
  1755         HC    110      LEU   HD23   1755     0.100000     1.0080   ; qtot  4.389
  1756          C    110      LEU      C   1756     0.597300    12.0100   ; qtot  4.986
  1757          O    110      LEU      O   1757    -0.567900    16.0000   ; qtot  4.418
  1758          N    111      ASP      N   1758    -0.516300    14.0100   ; qtot  3.902
  1759          H    111      ASP      H   1759     0.293600     1.0080   ; qtot  4.195
  1760       XC12    111      ASP     CA   1760     0.038100    12.0100   ; qtot  4.233
  1761         H1    111      ASP     HA   1761     0.088000     1.0080   ; qtot  4.321
  1762         2C    111      ASP     CB   1762    -0.030300    12.0100   ; qtot  4.291
  1763         HC    111      ASP    HB2   1763    -0.012200     1.0080   ; qtot  4.279
  1764         HC    111      ASP    HB3   1764    -0.012200     1.0080   ; qtot  4.267
  1765         CO    111      ASP     CG   1765     0.799400    12.0100   ; qtot  5.066
  1766         O2    111      ASP    OD1   1766    -0.801400    16.0000   ; qtot  4.265
  1767         O2    111      ASP    OD2   1767    -0.801400    16.0000   ; qtot  3.463
  1768          C    111      ASP      C   1768     0.536600    12.0100   ; qtot  4.000
  1769          O    111      ASP      O   1769    -0.581900    16.0000   ; qtot  3.418
  1770          N    112      SER      N   1770    -0.415700    14.0100   ; qtot  3.002
  1771          H    112      SER      H   1771     0.271900     1.0080   ; qtot  3.274
  1772        XC3    112      SER     CA   1772    -0.024900    12.0100   ; qtot  3.249
  1773         H1    112      SER     HA   1773     0.084300     1.0080   ; qtot  3.334
  1774         2C    112      SER     CB   1774     0.211700    12.0100   ; qtot  3.545
  1775         H1    112      SER    HB2   1775     0.035200     1.0080   ; qtot  3.580
  1776         H1    112      SER    HB3   1776     0.035200     1.0080   ; qtot  3.616
  1777         OH    112      SER     OG   1777    -0.654600    16.0000   ; qtot  2.961
  1778         HO    112      SER     HG   1778     0.427500     1.0080   ; qtot  3.389
  1779          C    112      SER      C   1779     0.597300    12.0100   ; qtot  3.986
  1780          O    112      SER      O   1780    -0.567900    16.0000   ; qtot  3.418
  1781          N    113      LYS      N   1781    -0.347900    14.0100   ; qtot  3.070
  1782          H    113      LYS      H   1782     0.274700     1.0080   ; qtot  3.345
  1783       XC11    113      LYS     CA   1783    -0.240000    12.0100   ; qtot  3.105
  1784         H1    113      LYS     HA   1784     0.142600     1.0080   ; qtot  3.247
  1785         C8    113      LYS     CB   1785    -0.009400    12.0100   ; qtot  3.238
  1786         HC    113      LYS    HB2   1786     0.036200     1.0080   ; qtot  3.274
  1787         HC    113      LYS    HB3   1787     0.036200     1.0080   ; qtot  3.310
  1788         C8    113      LYS     CG   1788     0.018700    12.0100   ; qtot  3.329
  1789         HC    113      LYS    HG2   1789     0.010300     1.0080   ; qtot  3.339
  1790         HC    113      LYS    HG3   1790     0.010300     1.0080   ; qtot  3.350
  1791         C8    113      LYS     CD   1791    -0.047900    12.0100   ; qtot  3.302
  1792         HC    113      LYS    HD2   1792     0.062100     1.0080   ; qtot  3.364
  1793         HC    113      LYS    HD3   1793     0.062100     1.0080   ; qtot  3.426
  1794         C8    113      LYS     CE   1794    -0.014300    12.0100   ; qtot  3.412
  1795         HP    113      LYS    HE2   1795     0.113500     1.0080   ; qtot  3.525
  1796         HP    113      LYS    HE3   1796     0.113500     1.0080   ; qtot  3.639
  1797         N3    113      LYS     NZ   1797    -0.385400    14.0100   ; qtot  3.253
  1798          H    113      LYS    HZ1   1798     0.340000     1.0080   ; qtot  3.593
  1799          H    113      LYS    HZ2   1799     0.340000     1.0080   ; qtot  3.933
  1800          H    113      LYS    HZ3   1800     0.340000     1.0080   ; qtot  4.273
  1801          C    113      LYS      C   1801     0.734100    12.0100   ; qtot  5.007
  1802          O    113      LYS      O   1802    -0.589400    16.0000   ; qtot  4.418
  1803          N    114      THR      N   1803    -0.415700    14.0100   ; qtot  4.002
  1804          H    114      THR      H   1804     0.271900     1.0080   ; qtot  4.274
  1805        XC5    114      THR     CA   1805    -0.038900    12.0100   ; qtot  4.235
  1806         H1    114      THR     HA   1806     0.100700     1.0080   ; qtot  4.336
  1807         3C    114      THR     CB   1807     0.365400    12.0100   ; qtot  4.701
  1808         H1    114      THR     HB   1808     0.004300     1.0080   ; qtot  4.706
  1809         CT    114      THR    CG2   1809    -0.243800    12.0100   ; qtot  4.462
  1810         HC    114      THR   HG21   1810     0.064200     1.0080   ; qtot  4.526
  1811         HC    114      THR   HG22   1811     0.064200     1.0080   ; qtot  4.590
  1812         HC    114      THR   HG23   1812     0.064200     1.0080   ; qtot  4.654
  1813         OH    114      THR    OG1   1813    -0.676100    16.0000   ; qtot  3.978
  1814         HO    114      THR    HG1   1814     0.410200     1.0080   ; qtot  4.389
  1815          C    114      THR      C   1815     0.597300    12.0100   ; qtot  4.986
  1816          O    114      THR      O   1816    -0.567900    16.0000   ; qtot  4.418
  1817          N    115      GLN      N   1817    -0.415700    14.0100   ; qtot  4.002
  1818          H    115      GLN      H   1818     0.271900     1.0080   ; qtot  4.274
  1819        XC4    115      GLN     CA   1819    -0.003100    12.0100   ; qtot  4.271
  1820         H1    115      GLN     HA   1820     0.085000     1.0080   ; qtot  4.356
  1821         2C    115      GLN     CB   1821    -0.003600    12.0100   ; qtot  4.352
  1822         HC    115      GLN    HB2   1822     0.017100     1.0080   ; qtot  4.370
  1823         HC    115      GLN    HB3   1823     0.017100     1.0080   ; qtot  4.387
  1824         2C    115      GLN     CG   1824    -0.064500    12.0100   ; qtot  4.322
  1825         HC    115      GLN    HG2   1825     0.035200     1.0080   ; qtot  4.357
  1826         HC    115      GLN    HG3   1826     0.035200     1.0080   ; qtot  4.393
  1827          C    115      GLN     CD   1827     0.695100    12.0100   ; qtot  5.088
  1828          O    115      GLN    OE1   1828    -0.608600    16.0000   ; qtot  4.479
  1829          N    115      GLN    NE2   1829    -0.940700    14.0100   ; qtot  3.538
  1830          H    115      GLN   HE21   1830     0.425100     1.0080   ; qtot  3.963
  1831          H    115      GLN   HE22   1831     0.425100     1.0080   ; qtot  4.389
  1832          C    115      GLN      C   1832     0.597300    12.0100   ; qtot  4.986
  1833          O    115      GLN      O   1833    -0.567900    16.0000   ; qtot  4.418
  1834          N    116      SER      N   1834    -0.415700    14.0100   ; qtot  4.002
  1835          H    116      SER      H   1835     0.271900     1.0080   ; qtot  4.274
  1836        XC3    116      SER     CA   1836    -0.024900    12.0100   ; qtot  4.249
  1837         H1    116      SER     HA   1837     0.084300     1.0080   ; qtot  4.334
  1838         2C    116      SER     CB   1838     0.211700    12.0100   ; qtot  4.545
  1839         H1    116      SER    HB2   1839     0.035200     1.0080   ; qtot  4.580
  1840         H1    116      SER    HB3   1840     0.035200     1.0080   ; qtot  4.616
  1841         OH    116      SER     OG   1841    -0.654600    16.0000   ; qtot  3.961
  1842         HO    116      SER     HG   1842     0.427500     1.0080   ; qtot  4.389
  1843          C    116      SER      C   1843     0.597300    12.0100   ; qtot  4.986
  1844          O    116      SER      O   1844    -0.567900    16.0000   ; qtot  4.418
  1845          N    117      LEU      N   1845    -0.415700    14.0100   ; qtot  4.002
  1846          H    117      LEU      H   1846     0.271900     1.0080   ; qtot  4.274
  1847        XC0    117      LEU     CA   1847    -0.051800    12.0100   ; qtot  4.222
  1848         H1    117      LEU     HA   1848     0.092200     1.0080   ; qtot  4.315
  1849         2C    117      LEU     CB   1849    -0.110200    12.0100   ; qtot  4.204
  1850         HC    117      LEU    HB2   1850     0.045700     1.0080   ; qtot  4.250
  1851         HC    117      LEU    HB3   1851     0.045700     1.0080   ; qtot  4.296
  1852         3C    117      LEU     CG   1852     0.353100    12.0100   ; qtot  4.649
  1853         HC    117      LEU     HG   1853    -0.036100     1.0080   ; qtot  4.613
  1854         CT    117      LEU    CD1   1854    -0.412100    12.0100   ; qtot  4.201
  1855         HC    117      LEU   HD11   1855     0.100000     1.0080   ; qtot  4.301
  1856         HC    117      LEU   HD12   1856     0.100000     1.0080   ; qtot  4.401
  1857         HC    117      LEU   HD13   1857     0.100000     1.0080   ; qtot  4.501
  1858         CT    117      LEU    CD2   1858    -0.412100    12.0100   ; qtot  4.089
  1859         HC    117      LEU   HD21   1859     0.100000     1.0080   ; qtot  4.189
  1860         HC    117      LEU   HD22   1860     0.100000     1.0080   ; qtot  4.289
  1861         HC    117      LEU   HD23   1861     0.100000     1.0080   ; qtot  4.389
  1862          C    117      LEU      C   1862     0.597300    12.0100   ; qtot  4.986
  1863          O    117      LEU      O   1863    -0.567900    16.0000   ; qtot  4.418
  1864          N    118      LEU      N   1864    -0.415700    14.0100   ; qtot  4.002
  1865          H    118      LEU      H   1865     0.271900     1.0080   ; qtot  4.274
  1866        XC0    118      LEU     CA   1866    -0.051800    12.0100   ; qtot  4.222
  1867         H1    118      LEU     HA   1867     0.092200     1.0080   ; qtot  4.315
  1868         2C    118      LEU     CB   1868    -0.110200    12.0100   ; qtot  4.204
  1869         HC    118      LEU    HB2   1869     0.045700     1.0080   ; qtot  4.250
  1870         HC    118      LEU    HB3   1870     0.045700     1.0080   ; qtot  4.296
  1871         3C    118      LEU     CG   1871     0.353100    12.0100   ; qtot  4.649
  1872         HC    118      LEU     HG   1872    -0.036100     1.0080   ; qtot  4.613
  1873         CT    118      LEU    CD1   1873    -0.412100    12.0100   ; qtot  4.201
  1874         HC    118      LEU   HD11   1874     0.100000     1.0080   ; qtot  4.301
  1875         HC    118      LEU   HD12   1875     0.100000     1.0080   ; qtot  4.401
  1876         HC    118      LEU   HD13   1876     0.100000     1.0080   ; qtot  4.501
  1877         CT    118      LEU    CD2   1877    -0.412100    12.0100   ; qtot  4.089
  1878         HC    118      LEU   HD21   1878     0.100000     1.0080   ; qtot  4.189
  1879         HC    118      LEU   HD22   1879     0.100000     1.0080   ; qtot  4.289
  1880         HC    118      LEU   HD23   1880     0.100000     1.0080   ; qtot  4.389
  1881          C    118      LEU      C   1881     0.597300    12.0100   ; qtot  4.986
  1882          O    118      LEU      O   1882    -0.567900    16.0000   ; qtot  4.418
  1883          N    119      ILE      N   1883    -0.415700    14.0100   ; qtot  4.002
  1884          H    119      ILE      H   1884     0.271900     1.0080   ; qtot  4.274
  1885        XC1    119      ILE     CA   1885    -0.059700    12.0100   ; qtot  4.214
  1886         H1    119      ILE     HA   1886     0.086900     1.0080   ; qtot  4.301
  1887         3C    119      ILE     CB   1887     0.130300    12.0100   ; qtot  4.432
  1888         HC    119      ILE     HB   1888     0.018700     1.0080   ; qtot  4.450
  1889         CT    119      ILE    CG2   1889    -0.320400    12.0100   ; qtot  4.130
  1890         HC    119      ILE   HG21   1890     0.088200     1.0080   ; qtot  4.218
  1891         HC    119      ILE   HG22   1891     0.088200     1.0080   ; qtot  4.306
  1892         HC    119      ILE   HG23   1892     0.088200     1.0080   ; qtot  4.395
  1893         2C    119      ILE    CG1   1893    -0.043000    12.0100   ; qtot  4.352
  1894         HC    119      ILE   HG12   1894     0.023600     1.0080   ; qtot  4.375
  1895         HC    119      ILE   HG13   1895     0.023600     1.0080   ; qtot  4.399
  1896         CT    119      ILE    CD1   1896    -0.066000    12.0100   ; qtot  4.333
  1897         HC    119      ILE   HD11   1897     0.018600     1.0080   ; qtot  4.351
  1898         HC    119      ILE   HD12   1898     0.018600     1.0080   ; qtot  4.370
  1899         HC    119      ILE   HD13   1899     0.018600     1.0080   ; qtot  4.389
  1900          C    119      ILE      C   1900     0.597300    12.0100   ; qtot  4.986
  1901          O    119      ILE      O   1901    -0.567900    16.0000   ; qtot  4.418
  1902          N    120      VAL      N   1902    -0.415700    14.0100   ; qtot  4.002
  1903          H    120      VAL      H   1903     0.271900     1.0080   ; qtot  4.274
  1904        XC1    120      VAL     CA   1904    -0.087500    12.0100   ; qtot  4.187
  1905         H1    120      VAL     HA   1905     0.096900     1.0080   ; qtot  4.284
  1906         3C    120      VAL     CB   1906     0.298500    12.0100   ; qtot  4.582
  1907         HC    120      VAL     HB   1907    -0.029700     1.0080   ; qtot  4.552
  1908         CT    120      VAL    CG1   1908    -0.319200    12.0100   ; qtot  4.233
  1909         HC    120      VAL   HG11   1909     0.079100     1.0080   ; qtot  4.312
  1910         HC    120      VAL   HG12   1910     0.079100     1.0080   ; qtot  4.391
  1911         HC    120      VAL   HG13   1911     0.079100     1.0080   ; qtot  4.470
  1912         CT    120      VAL    CG2   1912    -0.319200    12.0100   ; qtot  4.151
  1913         HC    120      VAL   HG21   1913     0.079100     1.0080   ; qtot  4.230
  1914         HC    120      VAL   HG22   1914     0.079100     1.0080   ; qtot  4.309
  1915         HC    120      VAL   HG23   1915     0.079100     1.0080   ; qtot  4.389
  1916          C    120      VAL      C   1916     0.597300    12.0100   ; qtot  4.986
  1917          O    120      VAL      O   1917    -0.567900    16.0000   ; qtot  4.418
  1918          N    121      ASN      N   1918    -0.415700    14.0100   ; qtot  4.002
  1919          H    121      ASN      H   1919     0.271900     1.0080   ; qtot  4.274
  1920        XC8    121      ASN     CA   1920     0.014300    12.0100   ; qtot  4.288
  1921         H1    121      ASN     HA   1921     0.104800     1.0080   ; qtot  4.393
  1922         2C    121      ASN     CB   1922    -0.204100    12.0100   ; qtot  4.189
  1923         HC    121      ASN    HB2   1923     0.079700     1.0080   ; qtot  4.269
  1924         HC    121      ASN    HB3   1924     0.079700     1.0080   ; qtot  4.349
  1925          C    121      ASN     CG   1925     0.713000    12.0100   ; qtot  5.062
  1926          O    121      ASN    OD1   1926    -0.593100    16.0000   ; qtot  4.468
  1927          N    121      ASN    ND2   1927    -0.919100    14.0100   ; qtot  3.549
  1928          H    121      ASN   HD21   1928     0.419600     1.0080   ; qtot  3.969
  1929          H    121      ASN   HD22   1929     0.419600     1.0080   ; qtot  4.389
  1930          C    121      ASN      C   1930     0.597300    12.0100   ; qtot  4.986
  1931          O    121      ASN      O   1931    -0.567900    16.0000   ; qtot  4.418
  1932          N    122      NLN      N   1932    -0.415700    14.0100   ; qtot  4.002
  1933          H    122      NLN      H   1933     0.271900     1.0080   ; qtot  4.274
  1934         CX    122      NLN     CA   1934     0.014300    12.0100   ; qtot  4.288
  1935         H1    122      NLN     HA   1935     0.104800     1.0080   ; qtot  4.393
  1936         2C    122      NLN     CB   1936    -0.204100    12.0100   ; qtot  4.189
  1937         HC    122      NLN    HB2   1937     0.079700     1.0080   ; qtot  4.269
  1938         HC    122      NLN    HB3   1938     0.079700     1.0080   ; qtot  4.349
  1939          C    122      NLN     CG   1939     0.713000    12.0100   ; qtot  5.062
  1940          O    122      NLN    OD1   1940    -0.593100    16.0000   ; qtot  4.468
  1941          N    122      NLN    ND2   1941    -0.693500    14.0100   ; qtot  3.775
  1942          H    122      NLN   HD21   1942     0.419600     1.0080   ; qtot  4.195
  1943          C    122      NLN      C   1943     0.597300    12.0100   ; qtot  4.792
  1944          O    122      NLN      O   1944    -0.567900    16.0000   ; qtot  4.224
  1945          N    123      ALA      N   1945    -0.415700    14.0100   ; qtot  3.808
  1946          H    123      ALA      H   1946     0.271900     1.0080   ; qtot  4.080
  1947        XC7    123      ALA     CA   1947     0.033700    12.0100   ; qtot  4.114
  1948         H1    123      ALA     HA   1948     0.082300     1.0080   ; qtot  4.196
  1949         CT    123      ALA     CB   1949    -0.182500    12.0100   ; qtot  4.014
  1950         HC    123      ALA    HB1   1950     0.060300     1.0080   ; qtot  4.074
  1951         HC    123      ALA    HB2   1951     0.060300     1.0080   ; qtot  4.134
  1952         HC    123      ALA    HB3   1952     0.060300     1.0080   ; qtot  4.195
  1953          C    123      ALA      C   1953     0.597300    12.0100   ; qtot  4.792
  1954          O    123      ALA      O   1954    -0.567900    16.0000   ; qtot  4.224
  1955          N    124      THR      N   1955    -0.415700    14.0100   ; qtot  3.808
  1956          H    124      THR      H   1956     0.271900     1.0080   ; qtot  4.080
  1957        XC5    124      THR     CA   1957    -0.038900    12.0100   ; qtot  4.041
  1958         H1    124      THR     HA   1958     0.100700     1.0080   ; qtot  4.142
  1959         3C    124      THR     CB   1959     0.365400    12.0100   ; qtot  4.507
  1960         H1    124      THR     HB   1960     0.004300     1.0080   ; qtot  4.512
  1961         CT    124      THR    CG2   1961    -0.243800    12.0100   ; qtot  4.268
  1962         HC    124      THR   HG21   1962     0.064200     1.0080   ; qtot  4.332
  1963         HC    124      THR   HG22   1963     0.064200     1.0080   ; qtot  4.396
  1964         HC    124      THR   HG23   1964     0.064200     1.0080   ; qtot  4.460
  1965         OH    124      THR    OG1   1965    -0.676100    16.0000   ; qtot  3.784
  1966         HO    124      THR    HG1   1966     0.410200     1.0080   ; qtot  4.195
  1967          C    124      THR      C   1967     0.597300    12.0100   ; qtot  4.792
  1968          O    124      THR      O   1968    -0.567900    16.0000   ; qtot  4.224
  1969          N    125      ASN      N   1969    -0.415700    14.0100   ; qtot  3.808
  1970          H    125      ASN      H   1970     0.271900     1.0080   ; qtot  4.080
  1971        XC8    125      ASN     CA   1971     0.014300    12.0100   ; qtot  4.094
  1972         H1    125      ASN     HA   1972     0.104800     1.0080   ; qtot  4.199
  1973         2C    125      ASN     CB   1973    -0.204100    12.0100   ; qtot  3.995
  1974         HC    125      ASN    HB2   1974     0.079700     1.0080   ; qtot  4.075
  1975         HC    125      ASN    HB3   1975     0.079700     1.0080   ; qtot  4.155
  1976          C    125      ASN     CG   1976     0.713000    12.0100   ; qtot  4.868
  1977          O    125      ASN    OD1   1977    -0.593100    16.0000   ; qtot  4.274
  1978          N    125      ASN    ND2   1978    -0.919100    14.0100   ; qtot  3.355
  1979          H    125      ASN   HD21   1979     0.419600     1.0080   ; qtot  3.775
  1980          H    125      ASN   HD22   1980     0.419600     1.0080   ; qtot  4.195
  1981          C    125      ASN      C   1981     0.597300    12.0100   ; qtot  4.792
  1982          O    125      ASN      O   1982    -0.567900    16.0000   ; qtot  4.224
  1983          N    126      VAL      N   1983    -0.415700    14.0100   ; qtot  3.808
  1984          H    126      VAL      H   1984     0.271900     1.0080   ; qtot  4.080
  1985        XC1    126      VAL     CA   1985    -0.087500    12.0100   ; qtot  3.993
  1986         H1    126      VAL     HA   1986     0.096900     1.0080   ; qtot  4.090
  1987         3C    126      VAL     CB   1987     0.298500    12.0100   ; qtot  4.388
  1988         HC    126      VAL     HB   1988    -0.029700     1.0080   ; qtot  4.358
  1989         CT    126      VAL    CG1   1989    -0.319200    12.0100   ; qtot  4.039
  1990         HC    126      VAL   HG11   1990     0.079100     1.0080   ; qtot  4.118
  1991         HC    126      VAL   HG12   1991     0.079100     1.0080   ; qtot  4.197
  1992         HC    126      VAL   HG13   1992     0.079100     1.0080   ; qtot  4.276
  1993         CT    126      VAL    CG2   1993    -0.319200    12.0100   ; qtot  3.957
  1994         HC    126      VAL   HG21   1994     0.079100     1.0080   ; qtot  4.036
  1995         HC    126      VAL   HG22   1995     0.079100     1.0080   ; qtot  4.115
  1996         HC    126      VAL   HG23   1996     0.079100     1.0080   ; qtot  4.195
  1997          C    126      VAL      C   1997     0.597300    12.0100   ; qtot  4.792
  1998          O    126      VAL      O   1998    -0.567900    16.0000   ; qtot  4.224
  1999          N    127      VAL      N   1999    -0.415700    14.0100   ; qtot  3.808
  2000          H    127      VAL      H   2000     0.271900     1.0080   ; qtot  4.080
  2001        XC1    127      VAL     CA   2001    -0.087500    12.0100   ; qtot  3.993
  2002         H1    127      VAL     HA   2002     0.096900     1.0080   ; qtot  4.090
  2003         3C    127      VAL     CB   2003     0.298500    12.0100   ; qtot  4.388
  2004         HC    127      VAL     HB   2004    -0.029700     1.0080   ; qtot  4.358
  2005         CT    127      VAL    CG1   2005    -0.319200    12.0100   ; qtot  4.039
  2006         HC    127      VAL   HG11   2006     0.079100     1.0080   ; qtot  4.118
  2007         HC    127      VAL   HG12   2007     0.079100     1.0080   ; qtot  4.197
  2008         HC    127      VAL   HG13   2008     0.079100     1.0080   ; qtot  4.276
  2009         CT    127      VAL    CG2   2009    -0.319200    12.0100   ; qtot  3.957
  2010         HC    127      VAL   HG21   2010     0.079100     1.0080   ; qtot  4.036
  2011         HC    127      VAL   HG22   2011     0.079100     1.0080   ; qtot  4.115
  2012         HC    127      VAL   HG23   2012     0.079100     1.0080   ; qtot  4.195
  2013          C    127      VAL      C   2013     0.597300    12.0100   ; qtot  4.792
  2014          O    127      VAL      O   2014    -0.567900    16.0000   ; qtot  4.224
  2015          N    128      ILE      N   2015    -0.415700    14.0100   ; qtot  3.808
  2016          H    128      ILE      H   2016     0.271900     1.0080   ; qtot  4.080
  2017        XC1    128      ILE     CA   2017    -0.059700    12.0100   ; qtot  4.020
  2018         H1    128      ILE     HA   2018     0.086900     1.0080   ; qtot  4.107
  2019         3C    128      ILE     CB   2019     0.130300    12.0100   ; qtot  4.238
  2020         HC    128      ILE     HB   2020     0.018700     1.0080   ; qtot  4.256
  2021         CT    128      ILE    CG2   2021    -0.320400    12.0100   ; qtot  3.936
  2022         HC    128      ILE   HG21   2022     0.088200     1.0080   ; qtot  4.024
  2023         HC    128      ILE   HG22   2023     0.088200     1.0080   ; qtot  4.112
  2024         HC    128      ILE   HG23   2024     0.088200     1.0080   ; qtot  4.201
  2025         2C    128      ILE    CG1   2025    -0.043000    12.0100   ; qtot  4.158
  2026         HC    128      ILE   HG12   2026     0.023600     1.0080   ; qtot  4.181
  2027         HC    128      ILE   HG13   2027     0.023600     1.0080   ; qtot  4.205
  2028         CT    128      ILE    CD1   2028    -0.066000    12.0100   ; qtot  4.139
  2029         HC    128      ILE   HD11   2029     0.018600     1.0080   ; qtot  4.157
  2030         HC    128      ILE   HD12   2030     0.018600     1.0080   ; qtot  4.176
  2031         HC    128      ILE   HD13   2031     0.018600     1.0080   ; qtot  4.195
  2032          C    128      ILE      C   2032     0.597300    12.0100   ; qtot  4.792
  2033          O    128      ILE      O   2033    -0.567900    16.0000   ; qtot  4.224
  2034          N    129      LYS      N   2034    -0.347900    14.0100   ; qtot  3.876
  2035          H    129      LYS      H   2035     0.274700     1.0080   ; qtot  4.151
  2036       XC11    129      LYS     CA   2036    -0.240000    12.0100   ; qtot  3.911
  2037         H1    129      LYS     HA   2037     0.142600     1.0080   ; qtot  4.053
  2038         C8    129      LYS     CB   2038    -0.009400    12.0100   ; qtot  4.044
  2039         HC    129      LYS    HB2   2039     0.036200     1.0080   ; qtot  4.080
  2040         HC    129      LYS    HB3   2040     0.036200     1.0080   ; qtot  4.116
  2041         C8    129      LYS     CG   2041     0.018700    12.0100   ; qtot  4.135
  2042         HC    129      LYS    HG2   2042     0.010300     1.0080   ; qtot  4.145
  2043         HC    129      LYS    HG3   2043     0.010300     1.0080   ; qtot  4.156
  2044         C8    129      LYS     CD   2044    -0.047900    12.0100   ; qtot  4.108
  2045         HC    129      LYS    HD2   2045     0.062100     1.0080   ; qtot  4.170
  2046         HC    129      LYS    HD3   2046     0.062100     1.0080   ; qtot  4.232
  2047         C8    129      LYS     CE   2047    -0.014300    12.0100   ; qtot  4.218
  2048         HP    129      LYS    HE2   2048     0.113500     1.0080   ; qtot  4.331
  2049         HP    129      LYS    HE3   2049     0.113500     1.0080   ; qtot  4.445
  2050         N3    129      LYS     NZ   2050    -0.385400    14.0100   ; qtot  4.059
  2051          H    129      LYS    HZ1   2051     0.340000     1.0080   ; qtot  4.399
  2052          H    129      LYS    HZ2   2052     0.340000     1.0080   ; qtot  4.739
  2053          H    129      LYS    HZ3   2053     0.340000     1.0080   ; qtot  5.079
  2054          C    129      LYS      C   2054     0.734100    12.0100   ; qtot  5.813
  2055          O    129      LYS      O   2055    -0.589400    16.0000   ; qtot  5.224
  2056          N    130      VAL      N   2056    -0.415700    14.0100   ; qtot  4.808
  2057          H    130      VAL      H   2057     0.271900     1.0080   ; qtot  5.080
  2058        XC1    130      VAL     CA   2058    -0.087500    12.0100   ; qtot  4.993
  2059         H1    130      VAL     HA   2059     0.096900     1.0080   ; qtot  5.090
  2060         3C    130      VAL     CB   2060     0.298500    12.0100   ; qtot  5.388
  2061         HC    130      VAL     HB   2061    -0.029700     1.0080   ; qtot  5.358
  2062         CT    130      VAL    CG1   2062    -0.319200    12.0100   ; qtot  5.039
  2063         HC    130      VAL   HG11   2063     0.079100     1.0080   ; qtot  5.118
  2064         HC    130      VAL   HG12   2064     0.079100     1.0080   ; qtot  5.197
  2065         HC    130      VAL   HG13   2065     0.079100     1.0080   ; qtot  5.276
  2066         CT    130      VAL    CG2   2066    -0.319200    12.0100   ; qtot  4.957
  2067         HC    130      VAL   HG21   2067     0.079100     1.0080   ; qtot  5.036
  2068         HC    130      VAL   HG22   2068     0.079100     1.0080   ; qtot  5.115
  2069         HC    130      VAL   HG23   2069     0.079100     1.0080   ; qtot  5.195
  2070          C    130      VAL      C   2070     0.597300    12.0100   ; qtot  5.792
  2071          O    130      VAL      O   2071    -0.567900    16.0000   ; qtot  5.224
  2072          N    131      CYX      N   2072    -0.415700    14.0100   ; qtot  4.808
  2073          H    131      CYX      H   2073     0.271900     1.0080   ; qtot  5.080
  2074        XC0    131      CYX     CA   2074     0.042900    12.0100   ; qtot  5.123
  2075         H1    131      CYX     HA   2075     0.076600     1.0080   ; qtot  5.200
  2076         2C    131      CYX     CB   2076    -0.079000    12.0100   ; qtot  5.121
  2077         H1    131      CYX    HB2   2077     0.091000     1.0080   ; qtot  5.212
  2078         H1    131      CYX    HB3   2078     0.091000     1.0080   ; qtot  5.303
  2079          S    131      CYX     SG   2079    -0.108100    32.0600   ; qtot  5.195
  2080          C    131      CYX      C   2080     0.597300    12.0100   ; qtot  5.792
  2081          O    131      CYX      O   2081    -0.567900    16.0000   ; qtot  5.224
  2082          N    132      GLU      N   2082    -0.516300    14.0100   ; qtot  4.708
  2083          H    132      GLU      H   2083     0.293600     1.0080   ; qtot  5.001
  2084       XC13    132      GLU     CA   2084     0.039700    12.0100   ; qtot  5.041
  2085         H1    132      GLU     HA   2085     0.110500     1.0080   ; qtot  5.151
  2086         2C    132      GLU     CB   2086     0.056000    12.0100   ; qtot  5.207
  2087         HC    132      GLU    HB2   2087    -0.017300     1.0080   ; qtot  5.190
  2088         HC    132      GLU    HB3   2088    -0.017300     1.0080   ; qtot  5.173
  2089         2C    132      GLU     CG   2089     0.013600    12.0100   ; qtot  5.186
  2090         HC    132      GLU    HG2   2090    -0.042500     1.0080   ; qtot  5.144
  2091         HC    132      GLU    HG3   2091    -0.042500     1.0080   ; qtot  5.101
  2092         CO    132      GLU     CD   2092     0.805400    12.0100   ; qtot  5.907
  2093         O2    132      GLU    OE1   2093    -0.818800    16.0000   ; qtot  5.088
  2094         O2    132      GLU    OE2   2094    -0.818800    16.0000   ; qtot  4.269
  2095          C    132      GLU      C   2095     0.536600    12.0100   ; qtot  4.806
  2096          O    132      GLU      O   2096    -0.581900    16.0000   ; qtot  4.224
  2097          N    133      PHE      N   2097    -0.415700    14.0100   ; qtot  3.808
  2098          H    133      PHE      H   2098     0.271900     1.0080   ; qtot  4.080
  2099        XC0    133      PHE     CA   2099    -0.002400    12.0100   ; qtot  4.078
  2100         H1    133      PHE     HA   2100     0.097800     1.0080   ; qtot  4.176
  2101         CT    133      PHE     CB   2101    -0.034300    12.0100   ; qtot  4.141
  2102         HC    133      PHE    HB2   2102     0.029500     1.0080   ; qtot  4.171
  2103         HC    133      PHE    HB3   2103     0.029500     1.0080   ; qtot  4.200
  2104         CA    133      PHE     CG   2104     0.011800    12.0100   ; qtot  4.212
  2105         CA    133      PHE    CD1   2105    -0.125600    12.0100   ; qtot  4.086
  2106         HA    133      PHE    HD1   2106     0.133000     1.0080   ; qtot  4.219
  2107         CA    133      PHE    CE1   2107    -0.170400    12.0100   ; qtot  4.049
  2108         HA    133      PHE    HE1   2108     0.143000     1.0080   ; qtot  4.192
  2109         CA    133      PHE     CZ   2109    -0.107200    12.0100   ; qtot  4.085
  2110         HA    133      PHE     HZ   2110     0.129700     1.0080   ; qtot  4.215
  2111         CA    133      PHE    CE2   2111    -0.170400    12.0100   ; qtot  4.044
  2112         HA    133      PHE    HE2   2112     0.143000     1.0080   ; qtot  4.187
  2113         CA    133      PHE    CD2   2113    -0.125600    12.0100   ; qtot  4.062
  2114         HA    133      PHE    HD2   2114     0.133000     1.0080   ; qtot  4.195
  2115          C    133      PHE      C   2115     0.597300    12.0100   ; qtot  4.792
  2116          O    133      PHE      O   2116    -0.567900    16.0000   ; qtot  4.224
  2117          N    134      GLN      N   2117    -0.415700    14.0100   ; qtot  3.808
  2118          H    134      GLN      H   2118     0.271900     1.0080   ; qtot  4.080
  2119        XC4    134      GLN     CA   2119    -0.003100    12.0100   ; qtot  4.077
  2120         H1    134      GLN     HA   2120     0.085000     1.0080   ; qtot  4.162
  2121         2C    134      GLN     CB   2121    -0.003600    12.0100   ; qtot  4.158
  2122         HC    134      GLN    HB2   2122     0.017100     1.0080   ; qtot  4.176
  2123         HC    134      GLN    HB3   2123     0.017100     1.0080   ; qtot  4.193
  2124         2C    134      GLN     CG   2124    -0.064500    12.0100   ; qtot  4.128
  2125         HC    134      GLN    HG2   2125     0.035200     1.0080   ; qtot  4.163
  2126         HC    134      GLN    HG3   2126     0.035200     1.0080   ; qtot  4.199
  2127          C    134      GLN     CD   2127     0.695100    12.0100   ; qtot  4.894
  2128          O    134      GLN    OE1   2128    -0.608600    16.0000   ; qtot  4.285
  2129          N    134      GLN    NE2   2129    -0.940700    14.0100   ; qtot  3.344
  2130          H    134      GLN   HE21   2130     0.425100     1.0080   ; qtot  3.769
  2131          H    134      GLN   HE22   2131     0.425100     1.0080   ; qtot  4.195
  2132          C    134      GLN      C   2132     0.597300    12.0100   ; qtot  4.792
  2133          O    134      GLN      O   2133    -0.567900    16.0000   ; qtot  4.224
  2134          N    135      PHE      N   2134    -0.415700    14.0100   ; qtot  3.808
  2135          H    135      PHE      H   2135     0.271900     1.0080   ; qtot  4.080
  2136        XC0    135      PHE     CA   2136    -0.002400    12.0100   ; qtot  4.078
  2137         H1    135      PHE     HA   2137     0.097800     1.0080   ; qtot  4.176
  2138         CT    135      PHE     CB   2138    -0.034300    12.0100   ; qtot  4.141
  2139         HC    135      PHE    HB2   2139     0.029500     1.0080   ; qtot  4.171
  2140         HC    135      PHE    HB3   2140     0.029500     1.0080   ; qtot  4.200
  2141         CA    135      PHE     CG   2141     0.011800    12.0100   ; qtot  4.212
  2142         CA    135      PHE    CD1   2142    -0.125600    12.0100   ; qtot  4.086
  2143         HA    135      PHE    HD1   2143     0.133000     1.0080   ; qtot  4.219
  2144         CA    135      PHE    CE1   2144    -0.170400    12.0100   ; qtot  4.049
  2145         HA    135      PHE    HE1   2145     0.143000     1.0080   ; qtot  4.192
  2146         CA    135      PHE     CZ   2146    -0.107200    12.0100   ; qtot  4.085
  2147         HA    135      PHE     HZ   2147     0.129700     1.0080   ; qtot  4.215
  2148         CA    135      PHE    CE2   2148    -0.170400    12.0100   ; qtot  4.044
  2149         HA    135      PHE    HE2   2149     0.143000     1.0080   ; qtot  4.187
  2150         CA    135      PHE    CD2   2150    -0.125600    12.0100   ; qtot  4.062
  2151         HA    135      PHE    HD2   2151     0.133000     1.0080   ; qtot  4.195
  2152          C    135      PHE      C   2152     0.597300    12.0100   ; qtot  4.792
  2153          O    135      PHE      O   2153    -0.567900    16.0000   ; qtot  4.224
  2154          N    136      CYX      N   2154    -0.415700    14.0100   ; qtot  3.808
  2155          H    136      CYX      H   2155     0.271900     1.0080   ; qtot  4.080
  2156        XC0    136      CYX     CA   2156     0.042900    12.0100   ; qtot  4.123
  2157         H1    136      CYX     HA   2157     0.076600     1.0080   ; qtot  4.200
  2158         2C    136      CYX     CB   2158    -0.079000    12.0100   ; qtot  4.121
  2159         H1    136      CYX    HB2   2159     0.091000     1.0080   ; qtot  4.212
  2160         H1    136      CYX    HB3   2160     0.091000     1.0080   ; qtot  4.303
  2161          S    136      CYX     SG   2161    -0.108100    32.0600   ; qtot  4.195
  2162          C    136      CYX      C   2162     0.597300    12.0100   ; qtot  4.792
  2163          O    136      CYX      O   2163    -0.567900    16.0000   ; qtot  4.224
  2164          N    137      ASN      N   2164    -0.415700    14.0100   ; qtot  3.808
  2165          H    137      ASN      H   2165     0.271900     1.0080   ; qtot  4.080
  2166        XC8    137      ASN     CA   2166     0.014300    12.0100   ; qtot  4.094
  2167         H1    137      ASN     HA   2167     0.104800     1.0080   ; qtot  4.199
  2168         2C    137      ASN     CB   2168    -0.204100    12.0100   ; qtot  3.995
  2169         HC    137      ASN    HB2   2169     0.079700     1.0080   ; qtot  4.075
  2170         HC    137      ASN    HB3   2170     0.079700     1.0080   ; qtot  4.155
  2171          C    137      ASN     CG   2171     0.713000    12.0100   ; qtot  4.868
  2172          O    137      ASN    OD1   2172    -0.593100    16.0000   ; qtot  4.274
  2173          N    137      ASN    ND2   2173    -0.919100    14.0100   ; qtot  3.355
  2174          H    137      ASN   HD21   2174     0.419600     1.0080   ; qtot  3.775
  2175          H    137      ASN   HD22   2175     0.419600     1.0080   ; qtot  4.195
  2176          C    137      ASN      C   2176     0.597300    12.0100   ; qtot  4.792
  2177          O    137      ASN      O   2177    -0.567900    16.0000   ; qtot  4.224
  2178          N    138      ASP      N   2178    -0.516300    14.0100   ; qtot  3.708
  2179          H    138      ASP      H   2179     0.293600     1.0080   ; qtot  4.001
  2180       XC12    138      ASP     CA   2180     0.038100    12.0100   ; qtot  4.039
  2181         H1    138      ASP     HA   2181     0.088000     1.0080   ; qtot  4.127
  2182         2C    138      ASP     CB   2182    -0.030300    12.0100   ; qtot  4.097
  2183         HC    138      ASP    HB2   2183    -0.012200     1.0080   ; qtot  4.085
  2184         HC    138      ASP    HB3   2184    -0.012200     1.0080   ; qtot  4.073
  2185         CO    138      ASP     CG   2185     0.799400    12.0100   ; qtot  4.872
  2186         O2    138      ASP    OD1   2186    -0.801400    16.0000   ; qtot  4.071
  2187         O2    138      ASP    OD2   2187    -0.801400    16.0000   ; qtot  3.269
  2188          C    138      ASP      C   2188     0.536600    12.0100   ; qtot  3.806
  2189          O    138      ASP      O   2189    -0.581900    16.0000   ; qtot  3.224
  2190          N    139      PRO      N   2190    -0.254800    14.0100   ; qtot  2.969
  2191         CT    139      PRO     CD   2191     0.019200    12.0100   ; qtot  2.988
  2192         H1    139      PRO    HD2   2192     0.039100     1.0080   ; qtot  3.027
  2193         H1    139      PRO    HD3   2193     0.039100     1.0080   ; qtot  3.067
  2194         CT    139      PRO     CG   2194     0.018900    12.0100   ; qtot  3.085
  2195         HC    139      PRO    HG2   2195     0.021300     1.0080   ; qtot  3.107
  2196         HC    139      PRO    HG3   2196     0.021300     1.0080   ; qtot  3.128
  2197         CT    139      PRO     CB   2197    -0.007000    12.0100   ; qtot  3.121
  2198         HC    139      PRO    HB2   2198     0.025300     1.0080   ; qtot  3.146
  2199         HC    139      PRO    HB3   2199     0.025300     1.0080   ; qtot  3.172
  2200        XC2    139      PRO     CA   2200    -0.026600    12.0100   ; qtot  3.145
  2201         H1    139      PRO     HA   2201     0.064100     1.0080   ; qtot  3.209
  2202          C    139      PRO      C   2202     0.589600    12.0100   ; qtot  3.799
  2203          O    139      PRO      O   2203    -0.574800    16.0000   ; qtot  3.224
  2204          N    140      PHE      N   2204    -0.415700    14.0100   ; qtot  2.808
  2205          H    140      PHE      H   2205     0.271900     1.0080   ; qtot  3.080
  2206        XC0    140      PHE     CA   2206    -0.002400    12.0100   ; qtot  3.078
  2207         H1    140      PHE     HA   2207     0.097800     1.0080   ; qtot  3.176
  2208         CT    140      PHE     CB   2208    -0.034300    12.0100   ; qtot  3.141
  2209         HC    140      PHE    HB2   2209     0.029500     1.0080   ; qtot  3.171
  2210         HC    140      PHE    HB3   2210     0.029500     1.0080   ; qtot  3.200
  2211         CA    140      PHE     CG   2211     0.011800    12.0100   ; qtot  3.212
  2212         CA    140      PHE    CD1   2212    -0.125600    12.0100   ; qtot  3.086
  2213         HA    140      PHE    HD1   2213     0.133000     1.0080   ; qtot  3.219
  2214         CA    140      PHE    CE1   2214    -0.170400    12.0100   ; qtot  3.049
  2215         HA    140      PHE    HE1   2215     0.143000     1.0080   ; qtot  3.192
  2216         CA    140      PHE     CZ   2216    -0.107200    12.0100   ; qtot  3.085
  2217         HA    140      PHE     HZ   2217     0.129700     1.0080   ; qtot  3.215
  2218         CA    140      PHE    CE2   2218    -0.170400    12.0100   ; qtot  3.044
  2219         HA    140      PHE    HE2   2219     0.143000     1.0080   ; qtot  3.187
  2220         CA    140      PHE    CD2   2220    -0.125600    12.0100   ; qtot  3.062
  2221         HA    140      PHE    HD2   2221     0.133000     1.0080   ; qtot  3.195
  2222          C    140      PHE      C   2222     0.597300    12.0100   ; qtot  3.792
  2223          O    140      PHE      O   2223    -0.567900    16.0000   ; qtot  3.224
  2224          N    141      LEU      N   2224    -0.415700    14.0100   ; qtot  2.808
  2225          H    141      LEU      H   2225     0.271900     1.0080   ; qtot  3.080
  2226        XC0    141      LEU     CA   2226    -0.051800    12.0100   ; qtot  3.028
  2227         H1    141      LEU     HA   2227     0.092200     1.0080   ; qtot  3.121
  2228         2C    141      LEU     CB   2228    -0.110200    12.0100   ; qtot  3.010
  2229         HC    141      LEU    HB2   2229     0.045700     1.0080   ; qtot  3.056
  2230         HC    141      LEU    HB3   2230     0.045700     1.0080   ; qtot  3.102
  2231         3C    141      LEU     CG   2231     0.353100    12.0100   ; qtot  3.455
  2232         HC    141      LEU     HG   2232    -0.036100     1.0080   ; qtot  3.419
  2233         CT    141      LEU    CD1   2233    -0.412100    12.0100   ; qtot  3.007
  2234         HC    141      LEU   HD11   2234     0.100000     1.0080   ; qtot  3.107
  2235         HC    141      LEU   HD12   2235     0.100000     1.0080   ; qtot  3.207
  2236         HC    141      LEU   HD13   2236     0.100000     1.0080   ; qtot  3.307
  2237         CT    141      LEU    CD2   2237    -0.412100    12.0100   ; qtot  2.895
  2238         HC    141      LEU   HD21   2238     0.100000     1.0080   ; qtot  2.995
  2239         HC    141      LEU   HD22   2239     0.100000     1.0080   ; qtot  3.095
  2240         HC    141      LEU   HD23   2240     0.100000     1.0080   ; qtot  3.195
  2241          C    141      LEU      C   2241     0.597300    12.0100   ; qtot  3.792
  2242          O    141      LEU      O   2242    -0.567900    16.0000   ; qtot  3.224
  2243          N    142      GLY      N   2243    -0.415700    14.0100   ; qtot  2.808
  2244          H    142      GLY      H   2244     0.271900     1.0080   ; qtot  3.080
  2245        XC9    142      GLY     CA   2245    -0.025200    12.0100   ; qtot  3.055
  2246         H1    142      GLY    HA2   2246     0.069800     1.0080   ; qtot  3.125
  2247         H1    142      GLY    HA3   2247     0.069800     1.0080   ; qtot  3.195
  2248          C    142      GLY      C   2248     0.597300    12.0100   ; qtot  3.792
  2249          O    142      GLY      O   2249    -0.567900    16.0000   ; qtot  3.224
  2250          N    143      VAL      N   2250    -0.415700    14.0100   ; qtot  2.808
  2251          H    143      VAL      H   2251     0.271900     1.0080   ; qtot  3.080
  2252        XC1    143      VAL     CA   2252    -0.087500    12.0100   ; qtot  2.993
  2253         H1    143      VAL     HA   2253     0.096900     1.0080   ; qtot  3.090
  2254         3C    143      VAL     CB   2254     0.298500    12.0100   ; qtot  3.388
  2255         HC    143      VAL     HB   2255    -0.029700     1.0080   ; qtot  3.358
  2256         CT    143      VAL    CG1   2256    -0.319200    12.0100   ; qtot  3.039
  2257         HC    143      VAL   HG11   2257     0.079100     1.0080   ; qtot  3.118
  2258         HC    143      VAL   HG12   2258     0.079100     1.0080   ; qtot  3.197
  2259         HC    143      VAL   HG13   2259     0.079100     1.0080   ; qtot  3.276
  2260         CT    143      VAL    CG2   2260    -0.319200    12.0100   ; qtot  2.957
  2261         HC    143      VAL   HG21   2261     0.079100     1.0080   ; qtot  3.036
  2262         HC    143      VAL   HG22   2262     0.079100     1.0080   ; qtot  3.115
  2263         HC    143      VAL   HG23   2263     0.079100     1.0080   ; qtot  3.195
  2264          C    143      VAL      C   2264     0.597300    12.0100   ; qtot  3.792
  2265          O    143      VAL      O   2265    -0.567900    16.0000   ; qtot  3.224
  2266          N    144      TYR      N   2266    -0.415700    14.0100   ; qtot  2.808
  2267          H    144      TYR      H   2267     0.271900     1.0080   ; qtot  3.080
  2268        XC0    144      TYR     CA   2268    -0.001400    12.0100   ; qtot  3.079
  2269         H1    144      TYR     HA   2269     0.087600     1.0080   ; qtot  3.166
  2270         CT    144      TYR     CB   2270    -0.015200    12.0100   ; qtot  3.151
  2271         HC    144      TYR    HB2   2271     0.029500     1.0080   ; qtot  3.181
  2272         HC    144      TYR    HB3   2272     0.029500     1.0080   ; qtot  3.210
  2273         CA    144      TYR     CG   2273    -0.001100    12.0100   ; qtot  3.209
  2274         CA    144      TYR    CD1   2274    -0.190600    12.0100   ; qtot  3.018
  2275         HA    144      TYR    HD1   2275     0.169900     1.0080   ; qtot  3.188
  2276         CA    144      TYR    CE1   2276    -0.234100    12.0100   ; qtot  2.954
  2277         HA    144      TYR    HE1   2277     0.165600     1.0080   ; qtot  3.120
  2278          C    144      TYR     CZ   2278     0.322600    12.0100   ; qtot  3.442
  2279         OH    144      TYR     OH   2279    -0.557900    16.0000   ; qtot  2.885
  2280         HO    144      TYR     HH   2280     0.399200     1.0080   ; qtot  3.284
  2281         CA    144      TYR    CE2   2281    -0.234100    12.0100   ; qtot  3.050
  2282         HA    144      TYR    HE2   2282     0.165600     1.0080   ; qtot  3.215
  2283         CA    144      TYR    CD2   2283    -0.190600    12.0100   ; qtot  3.025
  2284         HA    144      TYR    HD2   2284     0.169900     1.0080   ; qtot  3.195
  2285          C    144      TYR      C   2285     0.597300    12.0100   ; qtot  3.792
  2286          O    144      TYR      O   2286    -0.567900    16.0000   ; qtot  3.224
  2287          N    145      TYR      N   2287    -0.415700    14.0100   ; qtot  2.808
  2288          H    145      TYR      H   2288     0.271900     1.0080   ; qtot  3.080
  2289        XC0    145      TYR     CA   2289    -0.001400    12.0100   ; qtot  3.079
  2290         H1    145      TYR     HA   2290     0.087600     1.0080   ; qtot  3.166
  2291         CT    145      TYR     CB   2291    -0.015200    12.0100   ; qtot  3.151
  2292         HC    145      TYR    HB2   2292     0.029500     1.0080   ; qtot  3.181
  2293         HC    145      TYR    HB3   2293     0.029500     1.0080   ; qtot  3.210
  2294         CA    145      TYR     CG   2294    -0.001100    12.0100   ; qtot  3.209
  2295         CA    145      TYR    CD1   2295    -0.190600    12.0100   ; qtot  3.018
  2296         HA    145      TYR    HD1   2296     0.169900     1.0080   ; qtot  3.188
  2297         CA    145      TYR    CE1   2297    -0.234100    12.0100   ; qtot  2.954
  2298         HA    145      TYR    HE1   2298     0.165600     1.0080   ; qtot  3.120
  2299          C    145      TYR     CZ   2299     0.322600    12.0100   ; qtot  3.442
  2300         OH    145      TYR     OH   2300    -0.557900    16.0000   ; qtot  2.885
  2301         HO    145      TYR     HH   2301     0.399200     1.0080   ; qtot  3.284
  2302         CA    145      TYR    CE2   2302    -0.234100    12.0100   ; qtot  3.050
  2303         HA    145      TYR    HE2   2303     0.165600     1.0080   ; qtot  3.215
  2304         CA    145      TYR    CD2   2304    -0.190600    12.0100   ; qtot  3.025
  2305         HA    145      TYR    HD2   2305     0.169900     1.0080   ; qtot  3.195
  2306          C    145      TYR      C   2306     0.597300    12.0100   ; qtot  3.792
  2307          O    145      TYR      O   2307    -0.567900    16.0000   ; qtot  3.224
  2308          N    146      HID      N   2308    -0.415700    14.0100   ; qtot  2.808
  2309          H    146      HID      H   2309     0.271900     1.0080   ; qtot  3.080
  2310        XC0    146      HID     CA   2310     0.018800    12.0100   ; qtot  3.099
  2311         H1    146      HID     HA   2311     0.088100     1.0080   ; qtot  3.187
  2312         CT    146      HID     CB   2312    -0.046200    12.0100   ; qtot  3.141
  2313         HC    146      HID    HB2   2313     0.040200     1.0080   ; qtot  3.181
  2314         HC    146      HID    HB3   2314     0.040200     1.0080   ; qtot  3.221
  2315         CC    146      HID     CG   2315    -0.026600    12.0100   ; qtot  3.195
  2316         NA    146      HID    ND1   2316    -0.381100    14.0100   ; qtot  2.814
  2317          H    146      HID    HD1   2317     0.364900     1.0080   ; qtot  3.178
  2318         CR    146      HID    CE1   2318     0.205700    12.0100   ; qtot  3.384
  2319         H5    146      HID    HE1   2319     0.139200     1.0080   ; qtot  3.523
  2320         NB    146      HID    NE2   2320    -0.572700    14.0100   ; qtot  2.951
  2321         CV    146      HID    CD2   2321     0.129200    12.0100   ; qtot  3.080
  2322         H4    146      HID    HD2   2322     0.114700     1.0080   ; qtot  3.195
  2323          C    146      HID      C   2323     0.597300    12.0100   ; qtot  3.792
  2324          O    146      HID      O   2324    -0.567900    16.0000   ; qtot  3.224
  2325          N    147      LYS      N   2325    -0.347900    14.0100   ; qtot  2.876
  2326          H    147      LYS      H   2326     0.274700     1.0080   ; qtot  3.151
  2327       XC11    147      LYS     CA   2327    -0.240000    12.0100   ; qtot  2.911
  2328         H1    147      LYS     HA   2328     0.142600     1.0080   ; qtot  3.053
  2329         C8    147      LYS     CB   2329    -0.009400    12.0100   ; qtot  3.044
  2330         HC    147      LYS    HB2   2330     0.036200     1.0080   ; qtot  3.080
  2331         HC    147      LYS    HB3   2331     0.036200     1.0080   ; qtot  3.116
  2332         C8    147      LYS     CG   2332     0.018700    12.0100   ; qtot  3.135
  2333         HC    147      LYS    HG2   2333     0.010300     1.0080   ; qtot  3.145
  2334         HC    147      LYS    HG3   2334     0.010300     1.0080   ; qtot  3.156
  2335         C8    147      LYS     CD   2335    -0.047900    12.0100   ; qtot  3.108
  2336         HC    147      LYS    HD2   2336     0.062100     1.0080   ; qtot  3.170
  2337         HC    147      LYS    HD3   2337     0.062100     1.0080   ; qtot  3.232
  2338         C8    147      LYS     CE   2338    -0.014300    12.0100   ; qtot  3.218
  2339         HP    147      LYS    HE2   2339     0.113500     1.0080   ; qtot  3.331
  2340         HP    147      LYS    HE3   2340     0.113500     1.0080   ; qtot  3.445
  2341         N3    147      LYS     NZ   2341    -0.385400    14.0100   ; qtot  3.059
  2342          H    147      LYS    HZ1   2342     0.340000     1.0080   ; qtot  3.399
  2343          H    147      LYS    HZ2   2343     0.340000     1.0080   ; qtot  3.739
  2344          H    147      LYS    HZ3   2344     0.340000     1.0080   ; qtot  4.079
  2345          C    147      LYS      C   2345     0.734100    12.0100   ; qtot  4.813
  2346          O    147      LYS      O   2346    -0.589400    16.0000   ; qtot  4.224
  2347          N    148      ASN      N   2347    -0.415700    14.0100   ; qtot  3.808
  2348          H    148      ASN      H   2348     0.271900     1.0080   ; qtot  4.080
  2349        XC8    148      ASN     CA   2349     0.014300    12.0100   ; qtot  4.094
  2350         H1    148      ASN     HA   2350     0.104800     1.0080   ; qtot  4.199
  2351         2C    148      ASN     CB   2351    -0.204100    12.0100   ; qtot  3.995
  2352         HC    148      ASN    HB2   2352     0.079700     1.0080   ; qtot  4.075
  2353         HC    148      ASN    HB3   2353     0.079700     1.0080   ; qtot  4.155
  2354          C    148      ASN     CG   2354     0.713000    12.0100   ; qtot  4.868
  2355          O    148      ASN    OD1   2355    -0.593100    16.0000   ; qtot  4.274
  2356          N    148      ASN    ND2   2356    -0.919100    14.0100   ; qtot  3.355
  2357          H    148      ASN   HD21   2357     0.419600     1.0080   ; qtot  3.775
  2358          H    148      ASN   HD22   2358     0.419600     1.0080   ; qtot  4.195
  2359          C    148      ASN      C   2359     0.597300    12.0100   ; qtot  4.792
  2360          O    148      ASN      O   2360    -0.567900    16.0000   ; qtot  4.224
  2361          N    149      NLN      N   2361    -0.415700    14.0100   ; qtot  3.808
  2362          H    149      NLN      H   2362     0.271900     1.0080   ; qtot  4.080
  2363         CX    149      NLN     CA   2363     0.014300    12.0100   ; qtot  4.094
  2364         H1    149      NLN     HA   2364     0.104800     1.0080   ; qtot  4.199
  2365         2C    149      NLN     CB   2365    -0.204100    12.0100   ; qtot  3.995
  2366         HC    149      NLN    HB2   2366     0.079700     1.0080   ; qtot  4.075
  2367         HC    149      NLN    HB3   2367     0.079700     1.0080   ; qtot  4.155
  2368          C    149      NLN     CG   2368     0.713000    12.0100   ; qtot  4.868
  2369          O    149      NLN    OD1   2369    -0.593100    16.0000   ; qtot  4.274
  2370          N    149      NLN    ND2   2370    -0.693500    14.0100   ; qtot  3.581
  2371          H    149      NLN   HD21   2371     0.419600     1.0080   ; qtot  4.001
  2372          C    149      NLN      C   2372     0.597300    12.0100   ; qtot  4.598
  2373          O    149      NLN      O   2373    -0.567900    16.0000   ; qtot  4.030
  2374          N    150      LYS      N   2374    -0.347900    14.0100   ; qtot  3.682
  2375          H    150      LYS      H   2375     0.274700     1.0080   ; qtot  3.957
  2376       XC11    150      LYS     CA   2376    -0.240000    12.0100   ; qtot  3.717
  2377         H1    150      LYS     HA   2377     0.142600     1.0080   ; qtot  3.859
  2378         C8    150      LYS     CB   2378    -0.009400    12.0100   ; qtot  3.850
  2379         HC    150      LYS    HB2   2379     0.036200     1.0080   ; qtot  3.886
  2380         HC    150      LYS    HB3   2380     0.036200     1.0080   ; qtot  3.922
  2381         C8    150      LYS     CG   2381     0.018700    12.0100   ; qtot  3.941
  2382         HC    150      LYS    HG2   2382     0.010300     1.0080   ; qtot  3.951
  2383         HC    150      LYS    HG3   2383     0.010300     1.0080   ; qtot  3.962
  2384         C8    150      LYS     CD   2384    -0.047900    12.0100   ; qtot  3.914
  2385         HC    150      LYS    HD2   2385     0.062100     1.0080   ; qtot  3.976
  2386         HC    150      LYS    HD3   2386     0.062100     1.0080   ; qtot  4.038
  2387         C8    150      LYS     CE   2387    -0.014300    12.0100   ; qtot  4.024
  2388         HP    150      LYS    HE2   2388     0.113500     1.0080   ; qtot  4.137
  2389         HP    150      LYS    HE3   2389     0.113500     1.0080   ; qtot  4.251
  2390         N3    150      LYS     NZ   2390    -0.385400    14.0100   ; qtot  3.865
  2391          H    150      LYS    HZ1   2391     0.340000     1.0080   ; qtot  4.205
  2392          H    150      LYS    HZ2   2392     0.340000     1.0080   ; qtot  4.545
  2393          H    150      LYS    HZ3   2393     0.340000     1.0080   ; qtot  4.885
  2394          C    150      LYS      C   2394     0.734100    12.0100   ; qtot  5.619
  2395          O    150      LYS      O   2395    -0.589400    16.0000   ; qtot  5.030
  2396          N    151      SER      N   2396    -0.415700    14.0100   ; qtot  4.614
  2397          H    151      SER      H   2397     0.271900     1.0080   ; qtot  4.886
  2398        XC3    151      SER     CA   2398    -0.024900    12.0100   ; qtot  4.861
  2399         H1    151      SER     HA   2399     0.084300     1.0080   ; qtot  4.946
  2400         2C    151      SER     CB   2400     0.211700    12.0100   ; qtot  5.157
  2401         H1    151      SER    HB2   2401     0.035200     1.0080   ; qtot  5.192
  2402         H1    151      SER    HB3   2402     0.035200     1.0080   ; qtot  5.228
  2403         OH    151      SER     OG   2403    -0.654600    16.0000   ; qtot  4.573
  2404         HO    151      SER     HG   2404     0.427500     1.0080   ; qtot  5.001
  2405          C    151      SER      C   2405     0.597300    12.0100   ; qtot  5.598
  2406          O    151      SER      O   2406    -0.567900    16.0000   ; qtot  5.030
  2407          N    152      TRP      N   2407    -0.415700    14.0100   ; qtot  4.614
  2408          H    152      TRP      H   2408     0.271900     1.0080   ; qtot  4.886
  2409        XC0    152      TRP     CA   2409    -0.027500    12.0100   ; qtot  4.859
  2410         H1    152      TRP     HA   2410     0.112300     1.0080   ; qtot  4.971
  2411         CT    152      TRP     CB   2411    -0.005000    12.0100   ; qtot  4.966
  2412         HC    152      TRP    HB2   2412     0.033900     1.0080   ; qtot  5.000
  2413         HC    152      TRP    HB3   2413     0.033900     1.0080   ; qtot  5.034
  2414         C*    152      TRP     CG   2414    -0.141500    12.0100   ; qtot  4.892
  2415         CW    152      TRP    CD1   2415    -0.163800    12.0100   ; qtot  4.728
  2416         H4    152      TRP    HD1   2416     0.206200     1.0080   ; qtot  4.935
  2417         NA    152      TRP    NE1   2417    -0.341800    14.0100   ; qtot  4.593
  2418          H    152      TRP    HE1   2418     0.341200     1.0080   ; qtot  4.934
  2419         CN    152      TRP    CE2   2419     0.138000    12.0100   ; qtot  5.072
  2420         CA    152      TRP    CZ2   2420    -0.260100    12.0100   ; qtot  4.812
  2421         HA    152      TRP    HZ2   2421     0.157200     1.0080   ; qtot  4.969
  2422         CA    152      TRP    CH2   2422    -0.113400    12.0100   ; qtot  4.856
  2423         HA    152      TRP    HH2   2423     0.141700     1.0080   ; qtot  4.997
  2424         CA    152      TRP    CZ3   2424    -0.197200    12.0100   ; qtot  4.800
  2425         HA    152      TRP    HZ3   2425     0.144700     1.0080   ; qtot  4.945
  2426         CA    152      TRP    CE3   2426    -0.238700    12.0100   ; qtot  4.706
  2427         HA    152      TRP    HE3   2427     0.170000     1.0080   ; qtot  4.876
  2428         CB    152      TRP    CD2   2428     0.124300    12.0100   ; qtot  5.001
  2429          C    152      TRP      C   2429     0.597300    12.0100   ; qtot  5.598
  2430          O    152      TRP      O   2430    -0.567900    16.0000   ; qtot  5.030
  2431          N    153      MET      N   2431    -0.415700    14.0100   ; qtot  4.614
  2432          H    153      MET      H   2432     0.271900     1.0080   ; qtot  4.886
  2433        XC0    153      MET     CA   2433    -0.023700    12.0100   ; qtot  4.862
  2434         H1    153      MET     HA   2434     0.088000     1.0080   ; qtot  4.950
  2435         2C    153      MET     CB   2435     0.034200    12.0100   ; qtot  4.985
  2436         HC    153      MET    HB2   2436     0.024100     1.0080   ; qtot  5.009
  2437         HC    153      MET    HB3   2437     0.024100     1.0080   ; qtot  5.033
  2438         2C    153      MET     CG   2438     0.001800    12.0100   ; qtot  5.035
  2439         H1    153      MET    HG2   2439     0.044000     1.0080   ; qtot  5.079
  2440         H1    153      MET    HG3   2440     0.044000     1.0080   ; qtot  5.123
  2441          S    153      MET     SD   2441    -0.273700    32.0600   ; qtot  4.849
  2442         CT    153      MET     CE   2442    -0.053600    12.0100   ; qtot  4.795
  2443         H1    153      MET    HE1   2443     0.068400     1.0080   ; qtot  4.864
  2444         H1    153      MET    HE2   2444     0.068400     1.0080   ; qtot  4.932
  2445         H1    153      MET    HE3   2445     0.068400     1.0080   ; qtot  5.001
  2446          C    153      MET      C   2446     0.597300    12.0100   ; qtot  5.598
  2447          O    153      MET      O   2447    -0.567900    16.0000   ; qtot  5.030
  2448          N    154      GLU      N   2448    -0.516300    14.0100   ; qtot  4.514
  2449          H    154      GLU      H   2449     0.293600     1.0080   ; qtot  4.807
  2450       XC13    154      GLU     CA   2450     0.039700    12.0100   ; qtot  4.847
  2451         H1    154      GLU     HA   2451     0.110500     1.0080   ; qtot  4.957
  2452         2C    154      GLU     CB   2452     0.056000    12.0100   ; qtot  5.013
  2453         HC    154      GLU    HB2   2453    -0.017300     1.0080   ; qtot  4.996
  2454         HC    154      GLU    HB3   2454    -0.017300     1.0080   ; qtot  4.979
  2455         2C    154      GLU     CG   2455     0.013600    12.0100   ; qtot  4.992
  2456         HC    154      GLU    HG2   2456    -0.042500     1.0080   ; qtot  4.950
  2457         HC    154      GLU    HG3   2457    -0.042500     1.0080   ; qtot  4.907
  2458         CO    154      GLU     CD   2458     0.805400    12.0100   ; qtot  5.713
  2459         O2    154      GLU    OE1   2459    -0.818800    16.0000   ; qtot  4.894
  2460         O2    154      GLU    OE2   2460    -0.818800    16.0000   ; qtot  4.075
  2461          C    154      GLU      C   2461     0.536600    12.0100   ; qtot  4.612
  2462          O    154      GLU      O   2462    -0.581900    16.0000   ; qtot  4.030
  2463          N    155      SER      N   2463    -0.415700    14.0100   ; qtot  3.614
  2464          H    155      SER      H   2464     0.271900     1.0080   ; qtot  3.886
  2465        XC3    155      SER     CA   2465    -0.024900    12.0100   ; qtot  3.861
  2466         H1    155      SER     HA   2466     0.084300     1.0080   ; qtot  3.946
  2467         2C    155      SER     CB   2467     0.211700    12.0100   ; qtot  4.157
  2468         H1    155      SER    HB2   2468     0.035200     1.0080   ; qtot  4.192
  2469         H1    155      SER    HB3   2469     0.035200     1.0080   ; qtot  4.228
  2470         OH    155      SER     OG   2470    -0.654600    16.0000   ; qtot  3.573
  2471         HO    155      SER     HG   2471     0.427500     1.0080   ; qtot  4.001
  2472          C    155      SER      C   2472     0.597300    12.0100   ; qtot  4.598
  2473          O    155      SER      O   2473    -0.567900    16.0000   ; qtot  4.030
  2474          N    156      GLU      N   2474    -0.516300    14.0100   ; qtot  3.514
  2475          H    156      GLU      H   2475     0.293600     1.0080   ; qtot  3.807
  2476       XC13    156      GLU     CA   2476     0.039700    12.0100   ; qtot  3.847
  2477         H1    156      GLU     HA   2477     0.110500     1.0080   ; qtot  3.957
  2478         2C    156      GLU     CB   2478     0.056000    12.0100   ; qtot  4.013
  2479         HC    156      GLU    HB2   2479    -0.017300     1.0080   ; qtot  3.996
  2480         HC    156      GLU    HB3   2480    -0.017300     1.0080   ; qtot  3.979
  2481         2C    156      GLU     CG   2481     0.013600    12.0100   ; qtot  3.992
  2482         HC    156      GLU    HG2   2482    -0.042500     1.0080   ; qtot  3.950
  2483         HC    156      GLU    HG3   2483    -0.042500     1.0080   ; qtot  3.907
  2484         CO    156      GLU     CD   2484     0.805400    12.0100   ; qtot  4.713
  2485         O2    156      GLU    OE1   2485    -0.818800    16.0000   ; qtot  3.894
  2486         O2    156      GLU    OE2   2486    -0.818800    16.0000   ; qtot  3.075
  2487          C    156      GLU      C   2487     0.536600    12.0100   ; qtot  3.612
  2488          O    156      GLU      O   2488    -0.581900    16.0000   ; qtot  3.030
  2489          N    157      PHE      N   2489    -0.415700    14.0100   ; qtot  2.614
  2490          H    157      PHE      H   2490     0.271900     1.0080   ; qtot  2.886
  2491        XC0    157      PHE     CA   2491    -0.002400    12.0100   ; qtot  2.884
  2492         H1    157      PHE     HA   2492     0.097800     1.0080   ; qtot  2.982
  2493         CT    157      PHE     CB   2493    -0.034300    12.0100   ; qtot  2.947
  2494         HC    157      PHE    HB2   2494     0.029500     1.0080   ; qtot  2.977
  2495         HC    157      PHE    HB3   2495     0.029500     1.0080   ; qtot  3.006
  2496         CA    157      PHE     CG   2496     0.011800    12.0100   ; qtot  3.018
  2497         CA    157      PHE    CD1   2497    -0.125600    12.0100   ; qtot  2.892
  2498         HA    157      PHE    HD1   2498     0.133000     1.0080   ; qtot  3.025
  2499         CA    157      PHE    CE1   2499    -0.170400    12.0100   ; qtot  2.855
  2500         HA    157      PHE    HE1   2500     0.143000     1.0080   ; qtot  2.998
  2501         CA    157      PHE     CZ   2501    -0.107200    12.0100   ; qtot  2.891
  2502         HA    157      PHE     HZ   2502     0.129700     1.0080   ; qtot  3.021
  2503         CA    157      PHE    CE2   2503    -0.170400    12.0100   ; qtot  2.850
  2504         HA    157      PHE    HE2   2504     0.143000     1.0080   ; qtot  2.993
  2505         CA    157      PHE    CD2   2505    -0.125600    12.0100   ; qtot  2.868
  2506         HA    157      PHE    HD2   2506     0.133000     1.0080   ; qtot  3.001
  2507          C    157      PHE      C   2507     0.597300    12.0100   ; qtot  3.598
  2508          O    157      PHE      O   2508    -0.567900    16.0000   ; qtot  3.030
  2509          N    158      ARG      N   2509    -0.347900    14.0100   ; qtot  2.682
  2510          H    158      ARG      H   2510     0.274700     1.0080   ; qtot  2.957
  2511        XC6    158      ARG     CA   2511    -0.263700    12.0100   ; qtot  2.693
  2512         H1    158      ARG     HA   2512     0.156000     1.0080   ; qtot  2.849
  2513         C8    158      ARG     CB   2513    -0.000700    12.0100   ; qtot  2.848
  2514         HC    158      ARG    HB2   2514     0.032700     1.0080   ; qtot  2.881
  2515         HC    158      ARG    HB3   2515     0.032700     1.0080   ; qtot  2.914
  2516         C8    158      ARG     CG   2516     0.039000    12.0100   ; qtot  2.953
  2517         HC    158      ARG    HG2   2517     0.028500     1.0080   ; qtot  2.981
  2518         HC    158      ARG    HG3   2518     0.028500     1.0080   ; qtot  3.010
  2519         C8    158      ARG     CD   2519     0.048600    12.0100   ; qtot  3.058
  2520         H1    158      ARG    HD2   2520     0.068700     1.0080   ; qtot  3.127
  2521         H1    158      ARG    HD3   2521     0.068700     1.0080   ; qtot  3.196
  2522         N2    158      ARG     NE   2522    -0.529500    14.0100   ; qtot  2.666
  2523          H    158      ARG     HE   2523     0.345600     1.0080   ; qtot  3.012
  2524         CA    158      ARG     CZ   2524     0.807600    12.0100   ; qtot  3.819
  2525         N2    158      ARG    NH1   2525    -0.862700    14.0100   ; qtot  2.957
  2526          H    158      ARG   HH11   2526     0.447800     1.0080   ; qtot  3.405
  2527          H    158      ARG   HH12   2527     0.447800     1.0080   ; qtot  3.852
  2528         N2    158      ARG    NH2   2528    -0.862700    14.0100   ; qtot  2.990
  2529          H    158      ARG   HH21   2529     0.447800     1.0080   ; qtot  3.437
  2530          H    158      ARG   HH22   2530     0.447800     1.0080   ; qtot  3.885
  2531          C    158      ARG      C   2531     0.734100    12.0100   ; qtot  4.619
  2532          O    158      ARG      O   2532    -0.589400    16.0000   ; qtot  4.030
  2533          N    159      VAL      N   2533    -0.415700    14.0100   ; qtot  3.614
  2534          H    159      VAL      H   2534     0.271900     1.0080   ; qtot  3.886
  2535        XC1    159      VAL     CA   2535    -0.087500    12.0100   ; qtot  3.799
  2536         H1    159      VAL     HA   2536     0.096900     1.0080   ; qtot  3.896
  2537         3C    159      VAL     CB   2537     0.298500    12.0100   ; qtot  4.194
  2538         HC    159      VAL     HB   2538    -0.029700     1.0080   ; qtot  4.164
  2539         CT    159      VAL    CG1   2539    -0.319200    12.0100   ; qtot  3.845
  2540         HC    159      VAL   HG11   2540     0.079100     1.0080   ; qtot  3.924
  2541         HC    159      VAL   HG12   2541     0.079100     1.0080   ; qtot  4.003
  2542         HC    159      VAL   HG13   2542     0.079100     1.0080   ; qtot  4.082
  2543         CT    159      VAL    CG2   2543    -0.319200    12.0100   ; qtot  3.763
  2544         HC    159      VAL   HG21   2544     0.079100     1.0080   ; qtot  3.842
  2545         HC    159      VAL   HG22   2545     0.079100     1.0080   ; qtot  3.921
  2546         HC    159      VAL   HG23   2546     0.079100     1.0080   ; qtot  4.001
  2547          C    159      VAL      C   2547     0.597300    12.0100   ; qtot  4.598
  2548          O    159      VAL      O   2548    -0.567900    16.0000   ; qtot  4.030
  2549          N    160      TYR      N   2549    -0.415700    14.0100   ; qtot  3.614
  2550          H    160      TYR      H   2550     0.271900     1.0080   ; qtot  3.886
  2551        XC0    160      TYR     CA   2551    -0.001400    12.0100   ; qtot  3.885
  2552         H1    160      TYR     HA   2552     0.087600     1.0080   ; qtot  3.972
  2553         CT    160      TYR     CB   2553    -0.015200    12.0100   ; qtot  3.957
  2554         HC    160      TYR    HB2   2554     0.029500     1.0080   ; qtot  3.987
  2555         HC    160      TYR    HB3   2555     0.029500     1.0080   ; qtot  4.016
  2556         CA    160      TYR     CG   2556    -0.001100    12.0100   ; qtot  4.015
  2557         CA    160      TYR    CD1   2557    -0.190600    12.0100   ; qtot  3.824
  2558         HA    160      TYR    HD1   2558     0.169900     1.0080   ; qtot  3.994
  2559         CA    160      TYR    CE1   2559    -0.234100    12.0100   ; qtot  3.760
  2560         HA    160      TYR    HE1   2560     0.165600     1.0080   ; qtot  3.926
  2561          C    160      TYR     CZ   2561     0.322600    12.0100   ; qtot  4.248
  2562         OH    160      TYR     OH   2562    -0.557900    16.0000   ; qtot  3.691
  2563         HO    160      TYR     HH   2563     0.399200     1.0080   ; qtot  4.090
  2564         CA    160      TYR    CE2   2564    -0.234100    12.0100   ; qtot  3.856
  2565         HA    160      TYR    HE2   2565     0.165600     1.0080   ; qtot  4.021
  2566         CA    160      TYR    CD2   2566    -0.190600    12.0100   ; qtot  3.831
  2567         HA    160      TYR    HD2   2567     0.169900     1.0080   ; qtot  4.001
  2568          C    160      TYR      C   2568     0.597300    12.0100   ; qtot  4.598
  2569          O    160      TYR      O   2569    -0.567900    16.0000   ; qtot  4.030
  2570          N    161      SER      N   2570    -0.415700    14.0100   ; qtot  3.614
  2571          H    161      SER      H   2571     0.271900     1.0080   ; qtot  3.886
  2572        XC3    161      SER     CA   2572    -0.024900    12.0100   ; qtot  3.861
  2573         H1    161      SER     HA   2573     0.084300     1.0080   ; qtot  3.946
  2574         2C    161      SER     CB   2574     0.211700    12.0100   ; qtot  4.157
  2575         H1    161      SER    HB2   2575     0.035200     1.0080   ; qtot  4.192
  2576         H1    161      SER    HB3   2576     0.035200     1.0080   ; qtot  4.228
  2577         OH    161      SER     OG   2577    -0.654600    16.0000   ; qtot  3.573
  2578         HO    161      SER     HG   2578     0.427500     1.0080   ; qtot  4.001
  2579          C    161      SER      C   2579     0.597300    12.0100   ; qtot  4.598
  2580          O    161      SER      O   2580    -0.567900    16.0000   ; qtot  4.030
  2581          N    162      SER      N   2581    -0.415700    14.0100   ; qtot  3.614
  2582          H    162      SER      H   2582     0.271900     1.0080   ; qtot  3.886
  2583        XC3    162      SER     CA   2583    -0.024900    12.0100   ; qtot  3.861
  2584         H1    162      SER     HA   2584     0.084300     1.0080   ; qtot  3.946
  2585         2C    162      SER     CB   2585     0.211700    12.0100   ; qtot  4.157
  2586         H1    162      SER    HB2   2586     0.035200     1.0080   ; qtot  4.192
  2587         H1    162      SER    HB3   2587     0.035200     1.0080   ; qtot  4.228
  2588         OH    162      SER     OG   2588    -0.654600    16.0000   ; qtot  3.573
  2589         HO    162      SER     HG   2589     0.427500     1.0080   ; qtot  4.001
  2590          C    162      SER      C   2590     0.597300    12.0100   ; qtot  4.598
  2591          O    162      SER      O   2591    -0.567900    16.0000   ; qtot  4.030
  2592          N    163      ALA      N   2592    -0.415700    14.0100   ; qtot  3.614
  2593          H    163      ALA      H   2593     0.271900     1.0080   ; qtot  3.886
  2594        XC7    163      ALA     CA   2594     0.033700    12.0100   ; qtot  3.920
  2595         H1    163      ALA     HA   2595     0.082300     1.0080   ; qtot  4.002
  2596         CT    163      ALA     CB   2596    -0.182500    12.0100   ; qtot  3.820
  2597         HC    163      ALA    HB1   2597     0.060300     1.0080   ; qtot  3.880
  2598         HC    163      ALA    HB2   2598     0.060300     1.0080   ; qtot  3.940
  2599         HC    163      ALA    HB3   2599     0.060300     1.0080   ; qtot  4.001
  2600          C    163      ALA      C   2600     0.597300    12.0100   ; qtot  4.598
  2601          O    163      ALA      O   2601    -0.567900    16.0000   ; qtot  4.030
  2602          N    164      ASN      N   2602    -0.415700    14.0100   ; qtot  3.614
  2603          H    164      ASN      H   2603     0.271900     1.0080   ; qtot  3.886
  2604        XC8    164      ASN     CA   2604     0.014300    12.0100   ; qtot  3.900
  2605         H1    164      ASN     HA   2605     0.104800     1.0080   ; qtot  4.005
  2606         2C    164      ASN     CB   2606    -0.204100    12.0100   ; qtot  3.801
  2607         HC    164      ASN    HB2   2607     0.079700     1.0080   ; qtot  3.881
  2608         HC    164      ASN    HB3   2608     0.079700     1.0080   ; qtot  3.961
  2609          C    164      ASN     CG   2609     0.713000    12.0100   ; qtot  4.674
  2610          O    164      ASN    OD1   2610    -0.593100    16.0000   ; qtot  4.080
  2611          N    164      ASN    ND2   2611    -0.919100    14.0100   ; qtot  3.161
  2612          H    164      ASN   HD21   2612     0.419600     1.0080   ; qtot  3.581
  2613          H    164      ASN   HD22   2613     0.419600     1.0080   ; qtot  4.001
  2614          C    164      ASN      C   2614     0.597300    12.0100   ; qtot  4.598
  2615          O    164      ASN      O   2615    -0.567900    16.0000   ; qtot  4.030
  2616          N    165      NLN      N   2616    -0.415700    14.0100   ; qtot  3.614
  2617          H    165      NLN      H   2617     0.271900     1.0080   ; qtot  3.886
  2618         CX    165      NLN     CA   2618     0.014300    12.0100   ; qtot  3.900
  2619         H1    165      NLN     HA   2619     0.104800     1.0080   ; qtot  4.005
  2620         2C    165      NLN     CB   2620    -0.204100    12.0100   ; qtot  3.801
  2621         HC    165      NLN    HB2   2621     0.079700     1.0080   ; qtot  3.881
  2622         HC    165      NLN    HB3   2622     0.079700     1.0080   ; qtot  3.961
  2623          C    165      NLN     CG   2623     0.713000    12.0100   ; qtot  4.674
  2624          O    165      NLN    OD1   2624    -0.593100    16.0000   ; qtot  4.080
  2625          N    165      NLN    ND2   2625    -0.693500    14.0100   ; qtot  3.387
  2626          H    165      NLN   HD21   2626     0.419600     1.0080   ; qtot  3.807
  2627          C    165      NLN      C   2627     0.597300    12.0100   ; qtot  4.404
  2628          O    165      NLN      O   2628    -0.567900    16.0000   ; qtot  3.836
  2629          N    166      CYX      N   2629    -0.415700    14.0100   ; qtot  3.420
  2630          H    166      CYX      H   2630     0.271900     1.0080   ; qtot  3.692
  2631        XC0    166      CYX     CA   2631     0.042900    12.0100   ; qtot  3.735
  2632         H1    166      CYX     HA   2632     0.076600     1.0080   ; qtot  3.812
  2633         2C    166      CYX     CB   2633    -0.079000    12.0100   ; qtot  3.733
  2634         H1    166      CYX    HB2   2634     0.091000     1.0080   ; qtot  3.824
  2635         H1    166      CYX    HB3   2635     0.091000     1.0080   ; qtot  3.915
  2636          S    166      CYX     SG   2636    -0.108100    32.0600   ; qtot  3.807
  2637          C    166      CYX      C   2637     0.597300    12.0100   ; qtot  4.404
  2638          O    166      CYX      O   2638    -0.567900    16.0000   ; qtot  3.836
  2639          N    167      THR      N   2639    -0.415700    14.0100   ; qtot  3.420
  2640          H    167      THR      H   2640     0.271900     1.0080   ; qtot  3.692
  2641        XC5    167      THR     CA   2641    -0.038900    12.0100   ; qtot  3.653
  2642         H1    167      THR     HA   2642     0.100700     1.0080   ; qtot  3.754
  2643         3C    167      THR     CB   2643     0.365400    12.0100   ; qtot  4.119
  2644         H1    167      THR     HB   2644     0.004300     1.0080   ; qtot  4.124
  2645         CT    167      THR    CG2   2645    -0.243800    12.0100   ; qtot  3.880
  2646         HC    167      THR   HG21   2646     0.064200     1.0080   ; qtot  3.944
  2647         HC    167      THR   HG22   2647     0.064200     1.0080   ; qtot  4.008
  2648         HC    167      THR   HG23   2648     0.064200     1.0080   ; qtot  4.072
  2649         OH    167      THR    OG1   2649    -0.676100    16.0000   ; qtot  3.396
  2650         HO    167      THR    HG1   2650     0.410200     1.0080   ; qtot  3.807
  2651          C    167      THR      C   2651     0.597300    12.0100   ; qtot  4.404
  2652          O    167      THR      O   2652    -0.567900    16.0000   ; qtot  3.836
  2653          N    168      PHE      N   2653    -0.415700    14.0100   ; qtot  3.420
  2654          H    168      PHE      H   2654     0.271900     1.0080   ; qtot  3.692
  2655        XC0    168      PHE     CA   2655    -0.002400    12.0100   ; qtot  3.690
  2656         H1    168      PHE     HA   2656     0.097800     1.0080   ; qtot  3.788
  2657         CT    168      PHE     CB   2657    -0.034300    12.0100   ; qtot  3.753
  2658         HC    168      PHE    HB2   2658     0.029500     1.0080   ; qtot  3.783
  2659         HC    168      PHE    HB3   2659     0.029500     1.0080   ; qtot  3.812
  2660         CA    168      PHE     CG   2660     0.011800    12.0100   ; qtot  3.824
  2661         CA    168      PHE    CD1   2661    -0.125600    12.0100   ; qtot  3.698
  2662         HA    168      PHE    HD1   2662     0.133000     1.0080   ; qtot  3.831
  2663         CA    168      PHE    CE1   2663    -0.170400    12.0100   ; qtot  3.661
  2664         HA    168      PHE    HE1   2664     0.143000     1.0080   ; qtot  3.804
  2665         CA    168      PHE     CZ   2665    -0.107200    12.0100   ; qtot  3.697
  2666         HA    168      PHE     HZ   2666     0.129700     1.0080   ; qtot  3.827
  2667         CA    168      PHE    CE2   2667    -0.170400    12.0100   ; qtot  3.656
  2668         HA    168      PHE    HE2   2668     0.143000     1.0080   ; qtot  3.799
  2669         CA    168      PHE    CD2   2669    -0.125600    12.0100   ; qtot  3.674
  2670         HA    168      PHE    HD2   2670     0.133000     1.0080   ; qtot  3.807
  2671          C    168      PHE      C   2671     0.597300    12.0100   ; qtot  4.404
  2672          O    168      PHE      O   2672    -0.567900    16.0000   ; qtot  3.836
  2673          N    169      GLU      N   2673    -0.516300    14.0100   ; qtot  3.320
  2674          H    169      GLU      H   2674     0.293600     1.0080   ; qtot  3.613
  2675       XC13    169      GLU     CA   2675     0.039700    12.0100   ; qtot  3.653
  2676         H1    169      GLU     HA   2676     0.110500     1.0080   ; qtot  3.763
  2677         2C    169      GLU     CB   2677     0.056000    12.0100   ; qtot  3.819
  2678         HC    169      GLU    HB2   2678    -0.017300     1.0080   ; qtot  3.802
  2679         HC    169      GLU    HB3   2679    -0.017300     1.0080   ; qtot  3.785
  2680         2C    169      GLU     CG   2680     0.013600    12.0100   ; qtot  3.798
  2681         HC    169      GLU    HG2   2681    -0.042500     1.0080   ; qtot  3.756
  2682         HC    169      GLU    HG3   2682    -0.042500     1.0080   ; qtot  3.713
  2683         CO    169      GLU     CD   2683     0.805400    12.0100   ; qtot  4.519
  2684         O2    169      GLU    OE1   2684    -0.818800    16.0000   ; qtot  3.700
  2685         O2    169      GLU    OE2   2685    -0.818800    16.0000   ; qtot  2.881
  2686          C    169      GLU      C   2686     0.536600    12.0100   ; qtot  3.418
  2687          O    169      GLU      O   2687    -0.581900    16.0000   ; qtot  2.836
  2688          N    170      TYR      N   2688    -0.415700    14.0100   ; qtot  2.420
  2689          H    170      TYR      H   2689     0.271900     1.0080   ; qtot  2.692
  2690        XC0    170      TYR     CA   2690    -0.001400    12.0100   ; qtot  2.691
  2691         H1    170      TYR     HA   2691     0.087600     1.0080   ; qtot  2.778
  2692         CT    170      TYR     CB   2692    -0.015200    12.0100   ; qtot  2.763
  2693         HC    170      TYR    HB2   2693     0.029500     1.0080   ; qtot  2.793
  2694         HC    170      TYR    HB3   2694     0.029500     1.0080   ; qtot  2.822
  2695         CA    170      TYR     CG   2695    -0.001100    12.0100   ; qtot  2.821
  2696         CA    170      TYR    CD1   2696    -0.190600    12.0100   ; qtot  2.630
  2697         HA    170      TYR    HD1   2697     0.169900     1.0080   ; qtot  2.800
  2698         CA    170      TYR    CE1   2698    -0.234100    12.0100   ; qtot  2.566
  2699         HA    170      TYR    HE1   2699     0.165600     1.0080   ; qtot  2.732
  2700          C    170      TYR     CZ   2700     0.322600    12.0100   ; qtot  3.054
  2701         OH    170      TYR     OH   2701    -0.557900    16.0000   ; qtot  2.497
  2702         HO    170      TYR     HH   2702     0.399200     1.0080   ; qtot  2.896
  2703         CA    170      TYR    CE2   2703    -0.234100    12.0100   ; qtot  2.662
  2704         HA    170      TYR    HE2   2704     0.165600     1.0080   ; qtot  2.827
  2705         CA    170      TYR    CD2   2705    -0.190600    12.0100   ; qtot  2.637
  2706         HA    170      TYR    HD2   2706     0.169900     1.0080   ; qtot  2.807
  2707          C    170      TYR      C   2707     0.597300    12.0100   ; qtot  3.404
  2708          O    170      TYR      O   2708    -0.567900    16.0000   ; qtot  2.836
  2709          N    171      VAL      N   2709    -0.415700    14.0100   ; qtot  2.420
  2710          H    171      VAL      H   2710     0.271900     1.0080   ; qtot  2.692
  2711        XC1    171      VAL     CA   2711    -0.087500    12.0100   ; qtot  2.605
  2712         H1    171      VAL     HA   2712     0.096900     1.0080   ; qtot  2.702
  2713         3C    171      VAL     CB   2713     0.298500    12.0100   ; qtot  3.000
  2714         HC    171      VAL     HB   2714    -0.029700     1.0080   ; qtot  2.970
  2715         CT    171      VAL    CG1   2715    -0.319200    12.0100   ; qtot  2.651
  2716         HC    171      VAL   HG11   2716     0.079100     1.0080   ; qtot  2.730
  2717         HC    171      VAL   HG12   2717     0.079100     1.0080   ; qtot  2.809
  2718         HC    171      VAL   HG13   2718     0.079100     1.0080   ; qtot  2.888
  2719         CT    171      VAL    CG2   2719    -0.319200    12.0100   ; qtot  2.569
  2720         HC    171      VAL   HG21   2720     0.079100     1.0080   ; qtot  2.648
  2721         HC    171      VAL   HG22   2721     0.079100     1.0080   ; qtot  2.727
  2722         HC    171      VAL   HG23   2722     0.079100     1.0080   ; qtot  2.807
  2723          C    171      VAL      C   2723     0.597300    12.0100   ; qtot  3.404
  2724          O    171      VAL      O   2724    -0.567900    16.0000   ; qtot  2.836
  2725          N    172      SER      N   2725    -0.415700    14.0100   ; qtot  2.420
  2726          H    172      SER      H   2726     0.271900     1.0080   ; qtot  2.692
  2727        XC3    172      SER     CA   2727    -0.024900    12.0100   ; qtot  2.667
  2728         H1    172      SER     HA   2728     0.084300     1.0080   ; qtot  2.752
  2729         2C    172      SER     CB   2729     0.211700    12.0100   ; qtot  2.963
  2730         H1    172      SER    HB2   2730     0.035200     1.0080   ; qtot  2.998
  2731         H1    172      SER    HB3   2731     0.035200     1.0080   ; qtot  3.034
  2732         OH    172      SER     OG   2732    -0.654600    16.0000   ; qtot  2.379
  2733         HO    172      SER     HG   2733     0.427500     1.0080   ; qtot  2.807
  2734          C    172      SER      C   2734     0.597300    12.0100   ; qtot  3.404
  2735          O    172      SER      O   2735    -0.567900    16.0000   ; qtot  2.836
  2736          N    173      GLN      N   2736    -0.415700    14.0100   ; qtot  2.420
  2737          H    173      GLN      H   2737     0.271900     1.0080   ; qtot  2.692
  2738        XC4    173      GLN     CA   2738    -0.003100    12.0100   ; qtot  2.689
  2739         H1    173      GLN     HA   2739     0.085000     1.0080   ; qtot  2.774
  2740         2C    173      GLN     CB   2740    -0.003600    12.0100   ; qtot  2.770
  2741         HC    173      GLN    HB2   2741     0.017100     1.0080   ; qtot  2.788
  2742         HC    173      GLN    HB3   2742     0.017100     1.0080   ; qtot  2.805
  2743         2C    173      GLN     CG   2743    -0.064500    12.0100   ; qtot  2.740
  2744         HC    173      GLN    HG2   2744     0.035200     1.0080   ; qtot  2.775
  2745         HC    173      GLN    HG3   2745     0.035200     1.0080   ; qtot  2.811
  2746          C    173      GLN     CD   2746     0.695100    12.0100   ; qtot  3.506
  2747          O    173      GLN    OE1   2747    -0.608600    16.0000   ; qtot  2.897
  2748          N    173      GLN    NE2   2748    -0.940700    14.0100   ; qtot  1.956
  2749          H    173      GLN   HE21   2749     0.425100     1.0080   ; qtot  2.381
  2750          H    173      GLN   HE22   2750     0.425100     1.0080   ; qtot  2.807
  2751          C    173      GLN      C   2751     0.597300    12.0100   ; qtot  3.404
  2752          O    173      GLN      O   2752    -0.567900    16.0000   ; qtot  2.836
  2753          N    174      PRO      N   2753    -0.254800    14.0100   ; qtot  2.581
  2754         CT    174      PRO     CD   2754     0.019200    12.0100   ; qtot  2.600
  2755         H1    174      PRO    HD2   2755     0.039100     1.0080   ; qtot  2.639
  2756         H1    174      PRO    HD3   2756     0.039100     1.0080   ; qtot  2.679
  2757         CT    174      PRO     CG   2757     0.018900    12.0100   ; qtot  2.697
  2758         HC    174      PRO    HG2   2758     0.021300     1.0080   ; qtot  2.719
  2759         HC    174      PRO    HG3   2759     0.021300     1.0080   ; qtot  2.740
  2760         CT    174      PRO     CB   2760    -0.007000    12.0100   ; qtot  2.733
  2761         HC    174      PRO    HB2   2761     0.025300     1.0080   ; qtot  2.758
  2762         HC    174      PRO    HB3   2762     0.025300     1.0080   ; qtot  2.784
  2763        XC2    174      PRO     CA   2763    -0.026600    12.0100   ; qtot  2.757
  2764         H1    174      PRO     HA   2764     0.064100     1.0080   ; qtot  2.821
  2765          C    174      PRO      C   2765     0.589600    12.0100   ; qtot  3.411
  2766          O    174      PRO      O   2766    -0.574800    16.0000   ; qtot  2.836
  2767          N    175      PHE      N   2767    -0.415700    14.0100   ; qtot  2.420
  2768          H    175      PHE      H   2768     0.271900     1.0080   ; qtot  2.692
  2769        XC0    175      PHE     CA   2769    -0.002400    12.0100   ; qtot  2.690
  2770         H1    175      PHE     HA   2770     0.097800     1.0080   ; qtot  2.788
  2771         CT    175      PHE     CB   2771    -0.034300    12.0100   ; qtot  2.753
  2772         HC    175      PHE    HB2   2772     0.029500     1.0080   ; qtot  2.783
  2773         HC    175      PHE    HB3   2773     0.029500     1.0080   ; qtot  2.812
  2774         CA    175      PHE     CG   2774     0.011800    12.0100   ; qtot  2.824
  2775         CA    175      PHE    CD1   2775    -0.125600    12.0100   ; qtot  2.698
  2776         HA    175      PHE    HD1   2776     0.133000     1.0080   ; qtot  2.831
  2777         CA    175      PHE    CE1   2777    -0.170400    12.0100   ; qtot  2.661
  2778         HA    175      PHE    HE1   2778     0.143000     1.0080   ; qtot  2.804
  2779         CA    175      PHE     CZ   2779    -0.107200    12.0100   ; qtot  2.697
  2780         HA    175      PHE     HZ   2780     0.129700     1.0080   ; qtot  2.827
  2781         CA    175      PHE    CE2   2781    -0.170400    12.0100   ; qtot  2.656
  2782         HA    175      PHE    HE2   2782     0.143000     1.0080   ; qtot  2.799
  2783         CA    175      PHE    CD2   2783    -0.125600    12.0100   ; qtot  2.674
  2784         HA    175      PHE    HD2   2784     0.133000     1.0080   ; qtot  2.807
  2785          C    175      PHE      C   2785     0.597300    12.0100   ; qtot  3.404
  2786          O    175      PHE      O   2786    -0.567900    16.0000   ; qtot  2.836
  2787          N    176      LEU      N   2787    -0.415700    14.0100   ; qtot  2.420
  2788          H    176      LEU      H   2788     0.271900     1.0080   ; qtot  2.692
  2789        XC0    176      LEU     CA   2789    -0.051800    12.0100   ; qtot  2.640
  2790         H1    176      LEU     HA   2790     0.092200     1.0080   ; qtot  2.733
  2791         2C    176      LEU     CB   2791    -0.110200    12.0100   ; qtot  2.622
  2792         HC    176      LEU    HB2   2792     0.045700     1.0080   ; qtot  2.668
  2793         HC    176      LEU    HB3   2793     0.045700     1.0080   ; qtot  2.714
  2794         3C    176      LEU     CG   2794     0.353100    12.0100   ; qtot  3.067
  2795         HC    176      LEU     HG   2795    -0.036100     1.0080   ; qtot  3.031
  2796         CT    176      LEU    CD1   2796    -0.412100    12.0100   ; qtot  2.619
  2797         HC    176      LEU   HD11   2797     0.100000     1.0080   ; qtot  2.719
  2798         HC    176      LEU   HD12   2798     0.100000     1.0080   ; qtot  2.819
  2799         HC    176      LEU   HD13   2799     0.100000     1.0080   ; qtot  2.919
  2800         CT    176      LEU    CD2   2800    -0.412100    12.0100   ; qtot  2.507
  2801         HC    176      LEU   HD21   2801     0.100000     1.0080   ; qtot  2.607
  2802         HC    176      LEU   HD22   2802     0.100000     1.0080   ; qtot  2.707
  2803         HC    176      LEU   HD23   2803     0.100000     1.0080   ; qtot  2.807
  2804          C    176      LEU      C   2804     0.597300    12.0100   ; qtot  3.404
  2805          O    176      LEU      O   2805    -0.567900    16.0000   ; qtot  2.836
  2806          N    177      MET      N   2806    -0.415700    14.0100   ; qtot  2.420
  2807          H    177      MET      H   2807     0.271900     1.0080   ; qtot  2.692
  2808        XC0    177      MET     CA   2808    -0.023700    12.0100   ; qtot  2.668
  2809         H1    177      MET     HA   2809     0.088000     1.0080   ; qtot  2.756
  2810         2C    177      MET     CB   2810     0.034200    12.0100   ; qtot  2.791
  2811         HC    177      MET    HB2   2811     0.024100     1.0080   ; qtot  2.815
  2812         HC    177      MET    HB3   2812     0.024100     1.0080   ; qtot  2.839
  2813         2C    177      MET     CG   2813     0.001800    12.0100   ; qtot  2.841
  2814         H1    177      MET    HG2   2814     0.044000     1.0080   ; qtot  2.885
  2815         H1    177      MET    HG3   2815     0.044000     1.0080   ; qtot  2.929
  2816          S    177      MET     SD   2816    -0.273700    32.0600   ; qtot  2.655
  2817         CT    177      MET     CE   2817    -0.053600    12.0100   ; qtot  2.601
  2818         H1    177      MET    HE1   2818     0.068400     1.0080   ; qtot  2.670
  2819         H1    177      MET    HE2   2819     0.068400     1.0080   ; qtot  2.738
  2820         H1    177      MET    HE3   2820     0.068400     1.0080   ; qtot  2.807
  2821          C    177      MET      C   2821     0.597300    12.0100   ; qtot  3.404
  2822          O    177      MET      O   2822    -0.567900    16.0000   ; qtot  2.836
  2823          N    178      ASP      N   2823    -0.516300    14.0100   ; qtot  2.320
  2824          H    178      ASP      H   2824     0.293600     1.0080   ; qtot  2.613
  2825       XC12    178      ASP     CA   2825     0.038100    12.0100   ; qtot  2.651
  2826         H1    178      ASP     HA   2826     0.088000     1.0080   ; qtot  2.739
  2827         2C    178      ASP     CB   2827    -0.030300    12.0100   ; qtot  2.709
  2828         HC    178      ASP    HB2   2828    -0.012200     1.0080   ; qtot  2.697
  2829         HC    178      ASP    HB3   2829    -0.012200     1.0080   ; qtot  2.685
  2830         CO    178      ASP     CG   2830     0.799400    12.0100   ; qtot  3.484
  2831         O2    178      ASP    OD1   2831    -0.801400    16.0000   ; qtot  2.683
  2832         O2    178      ASP    OD2   2832    -0.801400    16.0000   ; qtot  1.881
  2833          C    178      ASP      C   2833     0.536600    12.0100   ; qtot  2.418
  2834          O    178      ASP      O   2834    -0.581900    16.0000   ; qtot  1.836
  2835          N    179      LEU      N   2835    -0.415700    14.0100   ; qtot  1.420
  2836          H    179      LEU      H   2836     0.271900     1.0080   ; qtot  1.692
  2837        XC0    179      LEU     CA   2837    -0.051800    12.0100   ; qtot  1.640
  2838         H1    179      LEU     HA   2838     0.092200     1.0080   ; qtot  1.733
  2839         2C    179      LEU     CB   2839    -0.110200    12.0100   ; qtot  1.622
  2840         HC    179      LEU    HB2   2840     0.045700     1.0080   ; qtot  1.668
  2841         HC    179      LEU    HB3   2841     0.045700     1.0080   ; qtot  1.714
  2842         3C    179      LEU     CG   2842     0.353100    12.0100   ; qtot  2.067
  2843         HC    179      LEU     HG   2843    -0.036100     1.0080   ; qtot  2.031
  2844         CT    179      LEU    CD1   2844    -0.412100    12.0100   ; qtot  1.619
  2845         HC    179      LEU   HD11   2845     0.100000     1.0080   ; qtot  1.719
  2846         HC    179      LEU   HD12   2846     0.100000     1.0080   ; qtot  1.819
  2847         HC    179      LEU   HD13   2847     0.100000     1.0080   ; qtot  1.919
  2848         CT    179      LEU    CD2   2848    -0.412100    12.0100   ; qtot  1.507
  2849         HC    179      LEU   HD21   2849     0.100000     1.0080   ; qtot  1.607
  2850         HC    179      LEU   HD22   2850     0.100000     1.0080   ; qtot  1.707
  2851         HC    179      LEU   HD23   2851     0.100000     1.0080   ; qtot  1.807
  2852          C    179      LEU      C   2852     0.597300    12.0100   ; qtot  2.404
  2853          O    179      LEU      O   2853    -0.567900    16.0000   ; qtot  1.836
  2854          N    180      GLU      N   2854    -0.516300    14.0100   ; qtot  1.320
  2855          H    180      GLU      H   2855     0.293600     1.0080   ; qtot  1.613
  2856       XC13    180      GLU     CA   2856     0.039700    12.0100   ; qtot  1.653
  2857         H1    180      GLU     HA   2857     0.110500     1.0080   ; qtot  1.763
  2858         2C    180      GLU     CB   2858     0.056000    12.0100   ; qtot  1.819
  2859         HC    180      GLU    HB2   2859    -0.017300     1.0080   ; qtot  1.802
  2860         HC    180      GLU    HB3   2860    -0.017300     1.0080   ; qtot  1.785
  2861         2C    180      GLU     CG   2861     0.013600    12.0100   ; qtot  1.798
  2862         HC    180      GLU    HG2   2862    -0.042500     1.0080   ; qtot  1.756
  2863         HC    180      GLU    HG3   2863    -0.042500     1.0080   ; qtot  1.713
  2864         CO    180      GLU     CD   2864     0.805400    12.0100   ; qtot  2.519
  2865         O2    180      GLU    OE1   2865    -0.818800    16.0000   ; qtot  1.700
  2866         O2    180      GLU    OE2   2866    -0.818800    16.0000   ; qtot  0.881
  2867          C    180      GLU      C   2867     0.536600    12.0100   ; qtot  1.418
  2868          O    180      GLU      O   2868    -0.581900    16.0000   ; qtot  0.836
  2869          N    181      GLY      N   2869    -0.415700    14.0100   ; qtot  0.420
  2870          H    181      GLY      H   2870     0.271900     1.0080   ; qtot  0.692
  2871        XC9    181      GLY     CA   2871    -0.025200    12.0100   ; qtot  0.667
  2872         H1    181      GLY    HA2   2872     0.069800     1.0080   ; qtot  0.737
  2873         H1    181      GLY    HA3   2873     0.069800     1.0080   ; qtot  0.807
  2874          C    181      GLY      C   2874     0.597300    12.0100   ; qtot  1.404
  2875          O    181      GLY      O   2875    -0.567900    16.0000   ; qtot  0.836
  2876          N    182      LYS      N   2876    -0.347900    14.0100   ; qtot  0.488
  2877          H    182      LYS      H   2877     0.274700     1.0080   ; qtot  0.763
  2878       XC11    182      LYS     CA   2878    -0.240000    12.0100   ; qtot  0.523
  2879         H1    182      LYS     HA   2879     0.142600     1.0080   ; qtot  0.665
  2880         C8    182      LYS     CB   2880    -0.009400    12.0100   ; qtot  0.656
  2881         HC    182      LYS    HB2   2881     0.036200     1.0080   ; qtot  0.692
  2882         HC    182      LYS    HB3   2882     0.036200     1.0080   ; qtot  0.728
  2883         C8    182      LYS     CG   2883     0.018700    12.0100   ; qtot  0.747
  2884         HC    182      LYS    HG2   2884     0.010300     1.0080   ; qtot  0.757
  2885         HC    182      LYS    HG3   2885     0.010300     1.0080   ; qtot  0.768
  2886         C8    182      LYS     CD   2886    -0.047900    12.0100   ; qtot  0.720
  2887         HC    182      LYS    HD2   2887     0.062100     1.0080   ; qtot  0.782
  2888         HC    182      LYS    HD3   2888     0.062100     1.0080   ; qtot  0.844
  2889         C8    182      LYS     CE   2889    -0.014300    12.0100   ; qtot  0.830
  2890         HP    182      LYS    HE2   2890     0.113500     1.0080   ; qtot  0.943
  2891         HP    182      LYS    HE3   2891     0.113500     1.0080   ; qtot  1.057
  2892         N3    182      LYS     NZ   2892    -0.385400    14.0100   ; qtot  0.671
  2893          H    182      LYS    HZ1   2893     0.340000     1.0080   ; qtot  1.011
  2894          H    182      LYS    HZ2   2894     0.340000     1.0080   ; qtot  1.351
  2895          H    182      LYS    HZ3   2895     0.340000     1.0080   ; qtot  1.691
  2896          C    182      LYS      C   2896     0.734100    12.0100   ; qtot  2.425
  2897          O    182      LYS      O   2897    -0.589400    16.0000   ; qtot  1.836
  2898          N    183      GLN      N   2898    -0.415700    14.0100   ; qtot  1.420
  2899          H    183      GLN      H   2899     0.271900     1.0080   ; qtot  1.692
  2900        XC4    183      GLN     CA   2900    -0.003100    12.0100   ; qtot  1.689
  2901         H1    183      GLN     HA   2901     0.085000     1.0080   ; qtot  1.774
  2902         2C    183      GLN     CB   2902    -0.003600    12.0100   ; qtot  1.770
  2903         HC    183      GLN    HB2   2903     0.017100     1.0080   ; qtot  1.788
  2904         HC    183      GLN    HB3   2904     0.017100     1.0080   ; qtot  1.805
  2905         2C    183      GLN     CG   2905    -0.064500    12.0100   ; qtot  1.740
  2906         HC    183      GLN    HG2   2906     0.035200     1.0080   ; qtot  1.775
  2907         HC    183      GLN    HG3   2907     0.035200     1.0080   ; qtot  1.811
  2908          C    183      GLN     CD   2908     0.695100    12.0100   ; qtot  2.506
  2909          O    183      GLN    OE1   2909    -0.608600    16.0000   ; qtot  1.897
  2910          N    183      GLN    NE2   2910    -0.940700    14.0100   ; qtot  0.956
  2911          H    183      GLN   HE21   2911     0.425100     1.0080   ; qtot  1.381
  2912          H    183      GLN   HE22   2912     0.425100     1.0080   ; qtot  1.807
  2913          C    183      GLN      C   2913     0.597300    12.0100   ; qtot  2.404
  2914          O    183      GLN      O   2914    -0.567900    16.0000   ; qtot  1.836
  2915          N    184      GLY      N   2915    -0.415700    14.0100   ; qtot  1.420
  2916          H    184      GLY      H   2916     0.271900     1.0080   ; qtot  1.692
  2917        XC9    184      GLY     CA   2917    -0.025200    12.0100   ; qtot  1.667
  2918         H1    184      GLY    HA2   2918     0.069800     1.0080   ; qtot  1.737
  2919         H1    184      GLY    HA3   2919     0.069800     1.0080   ; qtot  1.807
  2920          C    184      GLY      C   2920     0.597300    12.0100   ; qtot  2.404
  2921          O    184      GLY      O   2921    -0.567900    16.0000   ; qtot  1.836
  2922          N    185      ASN      N   2922    -0.415700    14.0100   ; qtot  1.420
  2923          H    185      ASN      H   2923     0.271900     1.0080   ; qtot  1.692
  2924        XC8    185      ASN     CA   2924     0.014300    12.0100   ; qtot  1.706
  2925         H1    185      ASN     HA   2925     0.104800     1.0080   ; qtot  1.811
  2926         2C    185      ASN     CB   2926    -0.204100    12.0100   ; qtot  1.607
  2927         HC    185      ASN    HB2   2927     0.079700     1.0080   ; qtot  1.687
  2928         HC    185      ASN    HB3   2928     0.079700     1.0080   ; qtot  1.767
  2929          C    185      ASN     CG   2929     0.713000    12.0100   ; qtot  2.480
  2930          O    185      ASN    OD1   2930    -0.593100    16.0000   ; qtot  1.886
  2931          N    185      ASN    ND2   2931    -0.919100    14.0100   ; qtot  0.967
  2932          H    185      ASN   HD21   2932     0.419600     1.0080   ; qtot  1.387
  2933          H    185      ASN   HD22   2933     0.419600     1.0080   ; qtot  1.807
  2934          C    185      ASN      C   2934     0.597300    12.0100   ; qtot  2.404
  2935          O    185      ASN      O   2935    -0.567900    16.0000   ; qtot  1.836
  2936          N    186      PHE      N   2936    -0.415700    14.0100   ; qtot  1.420
  2937          H    186      PHE      H   2937     0.271900     1.0080   ; qtot  1.692
  2938        XC0    186      PHE     CA   2938    -0.002400    12.0100   ; qtot  1.690
  2939         H1    186      PHE     HA   2939     0.097800     1.0080   ; qtot  1.788
  2940         CT    186      PHE     CB   2940    -0.034300    12.0100   ; qtot  1.753
  2941         HC    186      PHE    HB2   2941     0.029500     1.0080   ; qtot  1.783
  2942         HC    186      PHE    HB3   2942     0.029500     1.0080   ; qtot  1.812
  2943         CA    186      PHE     CG   2943     0.011800    12.0100   ; qtot  1.824
  2944         CA    186      PHE    CD1   2944    -0.125600    12.0100   ; qtot  1.698
  2945         HA    186      PHE    HD1   2945     0.133000     1.0080   ; qtot  1.831
  2946         CA    186      PHE    CE1   2946    -0.170400    12.0100   ; qtot  1.661
  2947         HA    186      PHE    HE1   2947     0.143000     1.0080   ; qtot  1.804
  2948         CA    186      PHE     CZ   2948    -0.107200    12.0100   ; qtot  1.697
  2949         HA    186      PHE     HZ   2949     0.129700     1.0080   ; qtot  1.827
  2950         CA    186      PHE    CE2   2950    -0.170400    12.0100   ; qtot  1.656
  2951         HA    186      PHE    HE2   2951     0.143000     1.0080   ; qtot  1.799
  2952         CA    186      PHE    CD2   2952    -0.125600    12.0100   ; qtot  1.674
  2953         HA    186      PHE    HD2   2953     0.133000     1.0080   ; qtot  1.807
  2954          C    186      PHE      C   2954     0.597300    12.0100   ; qtot  2.404
  2955          O    186      PHE      O   2955    -0.567900    16.0000   ; qtot  1.836
  2956          N    187      LYS      N   2956    -0.347900    14.0100   ; qtot  1.488
  2957          H    187      LYS      H   2957     0.274700     1.0080   ; qtot  1.763
  2958       XC11    187      LYS     CA   2958    -0.240000    12.0100   ; qtot  1.523
  2959         H1    187      LYS     HA   2959     0.142600     1.0080   ; qtot  1.665
  2960         C8    187      LYS     CB   2960    -0.009400    12.0100   ; qtot  1.656
  2961         HC    187      LYS    HB2   2961     0.036200     1.0080   ; qtot  1.692
  2962         HC    187      LYS    HB3   2962     0.036200     1.0080   ; qtot  1.728
  2963         C8    187      LYS     CG   2963     0.018700    12.0100   ; qtot  1.747
  2964         HC    187      LYS    HG2   2964     0.010300     1.0080   ; qtot  1.757
  2965         HC    187      LYS    HG3   2965     0.010300     1.0080   ; qtot  1.768
  2966         C8    187      LYS     CD   2966    -0.047900    12.0100   ; qtot  1.720
  2967         HC    187      LYS    HD2   2967     0.062100     1.0080   ; qtot  1.782
  2968         HC    187      LYS    HD3   2968     0.062100     1.0080   ; qtot  1.844
  2969         C8    187      LYS     CE   2969    -0.014300    12.0100   ; qtot  1.830
  2970         HP    187      LYS    HE2   2970     0.113500     1.0080   ; qtot  1.943
  2971         HP    187      LYS    HE3   2971     0.113500     1.0080   ; qtot  2.057
  2972         N3    187      LYS     NZ   2972    -0.385400    14.0100   ; qtot  1.671
  2973          H    187      LYS    HZ1   2973     0.340000     1.0080   ; qtot  2.011
  2974          H    187      LYS    HZ2   2974     0.340000     1.0080   ; qtot  2.351
  2975          H    187      LYS    HZ3   2975     0.340000     1.0080   ; qtot  2.691
  2976          C    187      LYS      C   2976     0.734100    12.0100   ; qtot  3.425
  2977          O    187      LYS      O   2977    -0.589400    16.0000   ; qtot  2.836
  2978          N    188      ASN      N   2978    -0.415700    14.0100   ; qtot  2.420
  2979          H    188      ASN      H   2979     0.271900     1.0080   ; qtot  2.692
  2980        XC8    188      ASN     CA   2980     0.014300    12.0100   ; qtot  2.706
  2981         H1    188      ASN     HA   2981     0.104800     1.0080   ; qtot  2.811
  2982         2C    188      ASN     CB   2982    -0.204100    12.0100   ; qtot  2.607
  2983         HC    188      ASN    HB2   2983     0.079700     1.0080   ; qtot  2.687
  2984         HC    188      ASN    HB3   2984     0.079700     1.0080   ; qtot  2.767
  2985          C    188      ASN     CG   2985     0.713000    12.0100   ; qtot  3.480
  2986          O    188      ASN    OD1   2986    -0.593100    16.0000   ; qtot  2.886
  2987          N    188      ASN    ND2   2987    -0.919100    14.0100   ; qtot  1.967
  2988          H    188      ASN   HD21   2988     0.419600     1.0080   ; qtot  2.387
  2989          H    188      ASN   HD22   2989     0.419600     1.0080   ; qtot  2.807
  2990          C    188      ASN      C   2990     0.597300    12.0100   ; qtot  3.404
  2991          O    188      ASN      O   2991    -0.567900    16.0000   ; qtot  2.836
  2992          N    189      LEU      N   2992    -0.415700    14.0100   ; qtot  2.420
  2993          H    189      LEU      H   2993     0.271900     1.0080   ; qtot  2.692
  2994        XC0    189      LEU     CA   2994    -0.051800    12.0100   ; qtot  2.640
  2995         H1    189      LEU     HA   2995     0.092200     1.0080   ; qtot  2.733
  2996         2C    189      LEU     CB   2996    -0.110200    12.0100   ; qtot  2.622
  2997         HC    189      LEU    HB2   2997     0.045700     1.0080   ; qtot  2.668
  2998         HC    189      LEU    HB3   2998     0.045700     1.0080   ; qtot  2.714
  2999         3C    189      LEU     CG   2999     0.353100    12.0100   ; qtot  3.067
  3000         HC    189      LEU     HG   3000    -0.036100     1.0080   ; qtot  3.031
  3001         CT    189      LEU    CD1   3001    -0.412100    12.0100   ; qtot  2.619
  3002         HC    189      LEU   HD11   3002     0.100000     1.0080   ; qtot  2.719
  3003         HC    189      LEU   HD12   3003     0.100000     1.0080   ; qtot  2.819
  3004         HC    189      LEU   HD13   3004     0.100000     1.0080   ; qtot  2.919
  3005         CT    189      LEU    CD2   3005    -0.412100    12.0100   ; qtot  2.507
  3006         HC    189      LEU   HD21   3006     0.100000     1.0080   ; qtot  2.607
  3007         HC    189      LEU   HD22   3007     0.100000     1.0080   ; qtot  2.707
  3008         HC    189      LEU   HD23   3008     0.100000     1.0080   ; qtot  2.807
  3009          C    189      LEU      C   3009     0.597300    12.0100   ; qtot  3.404
  3010          O    189      LEU      O   3010    -0.567900    16.0000   ; qtot  2.836
  3011          N    190      ARG      N   3011    -0.347900    14.0100   ; qtot  2.488
  3012          H    190      ARG      H   3012     0.274700     1.0080   ; qtot  2.763
  3013        XC6    190      ARG     CA   3013    -0.263700    12.0100   ; qtot  2.499
  3014         H1    190      ARG     HA   3014     0.156000     1.0080   ; qtot  2.655
  3015         C8    190      ARG     CB   3015    -0.000700    12.0100   ; qtot  2.654
  3016         HC    190      ARG    HB2   3016     0.032700     1.0080   ; qtot  2.687
  3017         HC    190      ARG    HB3   3017     0.032700     1.0080   ; qtot  2.720
  3018         C8    190      ARG     CG   3018     0.039000    12.0100   ; qtot  2.759
  3019         HC    190      ARG    HG2   3019     0.028500     1.0080   ; qtot  2.787
  3020         HC    190      ARG    HG3   3020     0.028500     1.0080   ; qtot  2.816
  3021         C8    190      ARG     CD   3021     0.048600    12.0100   ; qtot  2.864
  3022         H1    190      ARG    HD2   3022     0.068700     1.0080   ; qtot  2.933
  3023         H1    190      ARG    HD3   3023     0.068700     1.0080   ; qtot  3.002
  3024         N2    190      ARG     NE   3024    -0.529500    14.0100   ; qtot  2.472
  3025          H    190      ARG     HE   3025     0.345600     1.0080   ; qtot  2.818
  3026         CA    190      ARG     CZ   3026     0.807600    12.0100   ; qtot  3.625
  3027         N2    190      ARG    NH1   3027    -0.862700    14.0100   ; qtot  2.763
  3028          H    190      ARG   HH11   3028     0.447800     1.0080   ; qtot  3.211
  3029          H    190      ARG   HH12   3029     0.447800     1.0080   ; qtot  3.658
  3030         N2    190      ARG    NH2   3030    -0.862700    14.0100   ; qtot  2.796
  3031          H    190      ARG   HH21   3031     0.447800     1.0080   ; qtot  3.243
  3032          H    190      ARG   HH22   3032     0.447800     1.0080   ; qtot  3.691
  3033          C    190      ARG      C   3033     0.734100    12.0100   ; qtot  4.425
  3034          O    190      ARG      O   3034    -0.589400    16.0000   ; qtot  3.836
  3035          N    191      GLU      N   3035    -0.516300    14.0100   ; qtot  3.320
  3036          H    191      GLU      H   3036     0.293600     1.0080   ; qtot  3.613
  3037       XC13    191      GLU     CA   3037     0.039700    12.0100   ; qtot  3.653
  3038         H1    191      GLU     HA   3038     0.110500     1.0080   ; qtot  3.763
  3039         2C    191      GLU     CB   3039     0.056000    12.0100   ; qtot  3.819
  3040         HC    191      GLU    HB2   3040    -0.017300     1.0080   ; qtot  3.802
  3041         HC    191      GLU    HB3   3041    -0.017300     1.0080   ; qtot  3.785
  3042         2C    191      GLU     CG   3042     0.013600    12.0100   ; qtot  3.798
  3043         HC    191      GLU    HG2   3043    -0.042500     1.0080   ; qtot  3.756
  3044         HC    191      GLU    HG3   3044    -0.042500     1.0080   ; qtot  3.713
  3045         CO    191      GLU     CD   3045     0.805400    12.0100   ; qtot  4.519
  3046         O2    191      GLU    OE1   3046    -0.818800    16.0000   ; qtot  3.700
  3047         O2    191      GLU    OE2   3047    -0.818800    16.0000   ; qtot  2.881
  3048          C    191      GLU      C   3048     0.536600    12.0100   ; qtot  3.418
  3049          O    191      GLU      O   3049    -0.581900    16.0000   ; qtot  2.836
  3050          N    192      PHE      N   3050    -0.415700    14.0100   ; qtot  2.420
  3051          H    192      PHE      H   3051     0.271900     1.0080   ; qtot  2.692
  3052        XC0    192      PHE     CA   3052    -0.002400    12.0100   ; qtot  2.690
  3053         H1    192      PHE     HA   3053     0.097800     1.0080   ; qtot  2.788
  3054         CT    192      PHE     CB   3054    -0.034300    12.0100   ; qtot  2.753
  3055         HC    192      PHE    HB2   3055     0.029500     1.0080   ; qtot  2.783
  3056         HC    192      PHE    HB3   3056     0.029500     1.0080   ; qtot  2.812
  3057         CA    192      PHE     CG   3057     0.011800    12.0100   ; qtot  2.824
  3058         CA    192      PHE    CD1   3058    -0.125600    12.0100   ; qtot  2.698
  3059         HA    192      PHE    HD1   3059     0.133000     1.0080   ; qtot  2.831
  3060         CA    192      PHE    CE1   3060    -0.170400    12.0100   ; qtot  2.661
  3061         HA    192      PHE    HE1   3061     0.143000     1.0080   ; qtot  2.804
  3062         CA    192      PHE     CZ   3062    -0.107200    12.0100   ; qtot  2.697
  3063         HA    192      PHE     HZ   3063     0.129700     1.0080   ; qtot  2.827
  3064         CA    192      PHE    CE2   3064    -0.170400    12.0100   ; qtot  2.656
  3065         HA    192      PHE    HE2   3065     0.143000     1.0080   ; qtot  2.799
  3066         CA    192      PHE    CD2   3066    -0.125600    12.0100   ; qtot  2.674
  3067         HA    192      PHE    HD2   3067     0.133000     1.0080   ; qtot  2.807
  3068          C    192      PHE      C   3068     0.597300    12.0100   ; qtot  3.404
  3069          O    192      PHE      O   3069    -0.567900    16.0000   ; qtot  2.836
  3070          N    193      VAL      N   3070    -0.415700    14.0100   ; qtot  2.420
  3071          H    193      VAL      H   3071     0.271900     1.0080   ; qtot  2.692
  3072        XC1    193      VAL     CA   3072    -0.087500    12.0100   ; qtot  2.605
  3073         H1    193      VAL     HA   3073     0.096900     1.0080   ; qtot  2.702
  3074         3C    193      VAL     CB   3074     0.298500    12.0100   ; qtot  3.000
  3075         HC    193      VAL     HB   3075    -0.029700     1.0080   ; qtot  2.970
  3076         CT    193      VAL    CG1   3076    -0.319200    12.0100   ; qtot  2.651
  3077         HC    193      VAL   HG11   3077     0.079100     1.0080   ; qtot  2.730
  3078         HC    193      VAL   HG12   3078     0.079100     1.0080   ; qtot  2.809
  3079         HC    193      VAL   HG13   3079     0.079100     1.0080   ; qtot  2.888
  3080         CT    193      VAL    CG2   3080    -0.319200    12.0100   ; qtot  2.569
  3081         HC    193      VAL   HG21   3081     0.079100     1.0080   ; qtot  2.648
  3082         HC    193      VAL   HG22   3082     0.079100     1.0080   ; qtot  2.727
  3083         HC    193      VAL   HG23   3083     0.079100     1.0080   ; qtot  2.807
  3084          C    193      VAL      C   3084     0.597300    12.0100   ; qtot  3.404
  3085          O    193      VAL      O   3085    -0.567900    16.0000   ; qtot  2.836
  3086          N    194      PHE      N   3086    -0.415700    14.0100   ; qtot  2.420
  3087          H    194      PHE      H   3087     0.271900     1.0080   ; qtot  2.692
  3088        XC0    194      PHE     CA   3088    -0.002400    12.0100   ; qtot  2.690
  3089         H1    194      PHE     HA   3089     0.097800     1.0080   ; qtot  2.788
  3090         CT    194      PHE     CB   3090    -0.034300    12.0100   ; qtot  2.753
  3091         HC    194      PHE    HB2   3091     0.029500     1.0080   ; qtot  2.783
  3092         HC    194      PHE    HB3   3092     0.029500     1.0080   ; qtot  2.812
  3093         CA    194      PHE     CG   3093     0.011800    12.0100   ; qtot  2.824
  3094         CA    194      PHE    CD1   3094    -0.125600    12.0100   ; qtot  2.698
  3095         HA    194      PHE    HD1   3095     0.133000     1.0080   ; qtot  2.831
  3096         CA    194      PHE    CE1   3096    -0.170400    12.0100   ; qtot  2.661
  3097         HA    194      PHE    HE1   3097     0.143000     1.0080   ; qtot  2.804
  3098         CA    194      PHE     CZ   3098    -0.107200    12.0100   ; qtot  2.697
  3099         HA    194      PHE     HZ   3099     0.129700     1.0080   ; qtot  2.827
  3100         CA    194      PHE    CE2   3100    -0.170400    12.0100   ; qtot  2.656
  3101         HA    194      PHE    HE2   3101     0.143000     1.0080   ; qtot  2.799
  3102         CA    194      PHE    CD2   3102    -0.125600    12.0100   ; qtot  2.674
  3103         HA    194      PHE    HD2   3103     0.133000     1.0080   ; qtot  2.807
  3104          C    194      PHE      C   3104     0.597300    12.0100   ; qtot  3.404
  3105          O    194      PHE      O   3105    -0.567900    16.0000   ; qtot  2.836
  3106          N    195      LYS      N   3106    -0.347900    14.0100   ; qtot  2.488
  3107          H    195      LYS      H   3107     0.274700     1.0080   ; qtot  2.763
  3108       XC11    195      LYS     CA   3108    -0.240000    12.0100   ; qtot  2.523
  3109         H1    195      LYS     HA   3109     0.142600     1.0080   ; qtot  2.665
  3110         C8    195      LYS     CB   3110    -0.009400    12.0100   ; qtot  2.656
  3111         HC    195      LYS    HB2   3111     0.036200     1.0080   ; qtot  2.692
  3112         HC    195      LYS    HB3   3112     0.036200     1.0080   ; qtot  2.728
  3113         C8    195      LYS     CG   3113     0.018700    12.0100   ; qtot  2.747
  3114         HC    195      LYS    HG2   3114     0.010300     1.0080   ; qtot  2.757
  3115         HC    195      LYS    HG3   3115     0.010300     1.0080   ; qtot  2.768
  3116         C8    195      LYS     CD   3116    -0.047900    12.0100   ; qtot  2.720
  3117         HC    195      LYS    HD2   3117     0.062100     1.0080   ; qtot  2.782
  3118         HC    195      LYS    HD3   3118     0.062100     1.0080   ; qtot  2.844
  3119         C8    195      LYS     CE   3119    -0.014300    12.0100   ; qtot  2.830
  3120         HP    195      LYS    HE2   3120     0.113500     1.0080   ; qtot  2.943
  3121         HP    195      LYS    HE3   3121     0.113500     1.0080   ; qtot  3.057
  3122         N3    195      LYS     NZ   3122    -0.385400    14.0100   ; qtot  2.671
  3123          H    195      LYS    HZ1   3123     0.340000     1.0080   ; qtot  3.011
  3124          H    195      LYS    HZ2   3124     0.340000     1.0080   ; qtot  3.351
  3125          H    195      LYS    HZ3   3125     0.340000     1.0080   ; qtot  3.691
  3126          C    195      LYS      C   3126     0.734100    12.0100   ; qtot  4.425
  3127          O    195      LYS      O   3127    -0.589400    16.0000   ; qtot  3.836
  3128          N    196      ASN      N   3128    -0.415700    14.0100   ; qtot  3.420
  3129          H    196      ASN      H   3129     0.271900     1.0080   ; qtot  3.692
  3130        XC8    196      ASN     CA   3130     0.014300    12.0100   ; qtot  3.706
  3131         H1    196      ASN     HA   3131     0.104800     1.0080   ; qtot  3.811
  3132         2C    196      ASN     CB   3132    -0.204100    12.0100   ; qtot  3.607
  3133         HC    196      ASN    HB2   3133     0.079700     1.0080   ; qtot  3.687
  3134         HC    196      ASN    HB3   3134     0.079700     1.0080   ; qtot  3.767
  3135          C    196      ASN     CG   3135     0.713000    12.0100   ; qtot  4.480
  3136          O    196      ASN    OD1   3136    -0.593100    16.0000   ; qtot  3.886
  3137          N    196      ASN    ND2   3137    -0.919100    14.0100   ; qtot  2.967
  3138          H    196      ASN   HD21   3138     0.419600     1.0080   ; qtot  3.387
  3139          H    196      ASN   HD22   3139     0.419600     1.0080   ; qtot  3.807
  3140          C    196      ASN      C   3140     0.597300    12.0100   ; qtot  4.404
  3141          O    196      ASN      O   3141    -0.567900    16.0000   ; qtot  3.836
  3142          N    197      ILE      N   3142    -0.415700    14.0100   ; qtot  3.420
  3143          H    197      ILE      H   3143     0.271900     1.0080   ; qtot  3.692
  3144        XC1    197      ILE     CA   3144    -0.059700    12.0100   ; qtot  3.632
  3145         H1    197      ILE     HA   3145     0.086900     1.0080   ; qtot  3.719
  3146         3C    197      ILE     CB   3146     0.130300    12.0100   ; qtot  3.850
  3147         HC    197      ILE     HB   3147     0.018700     1.0080   ; qtot  3.868
  3148         CT    197      ILE    CG2   3148    -0.320400    12.0100   ; qtot  3.548
  3149         HC    197      ILE   HG21   3149     0.088200     1.0080   ; qtot  3.636
  3150         HC    197      ILE   HG22   3150     0.088200     1.0080   ; qtot  3.724
  3151         HC    197      ILE   HG23   3151     0.088200     1.0080   ; qtot  3.813
  3152         2C    197      ILE    CG1   3152    -0.043000    12.0100   ; qtot  3.770
  3153         HC    197      ILE   HG12   3153     0.023600     1.0080   ; qtot  3.793
  3154         HC    197      ILE   HG13   3154     0.023600     1.0080   ; qtot  3.817
  3155         CT    197      ILE    CD1   3155    -0.066000    12.0100   ; qtot  3.751
  3156         HC    197      ILE   HD11   3156     0.018600     1.0080   ; qtot  3.769
  3157         HC    197      ILE   HD12   3157     0.018600     1.0080   ; qtot  3.788
  3158         HC    197      ILE   HD13   3158     0.018600     1.0080   ; qtot  3.807
  3159          C    197      ILE      C   3159     0.597300    12.0100   ; qtot  4.404
  3160          O    197      ILE      O   3160    -0.567900    16.0000   ; qtot  3.836
  3161          N    198      ASP      N   3161    -0.516300    14.0100   ; qtot  3.320
  3162          H    198      ASP      H   3162     0.293600     1.0080   ; qtot  3.613
  3163       XC12    198      ASP     CA   3163     0.038100    12.0100   ; qtot  3.651
  3164         H1    198      ASP     HA   3164     0.088000     1.0080   ; qtot  3.739
  3165         2C    198      ASP     CB   3165    -0.030300    12.0100   ; qtot  3.709
  3166         HC    198      ASP    HB2   3166    -0.012200     1.0080   ; qtot  3.697
  3167         HC    198      ASP    HB3   3167    -0.012200     1.0080   ; qtot  3.685
  3168         CO    198      ASP     CG   3168     0.799400    12.0100   ; qtot  4.484
  3169         O2    198      ASP    OD1   3169    -0.801400    16.0000   ; qtot  3.683
  3170         O2    198      ASP    OD2   3170    -0.801400    16.0000   ; qtot  2.881
  3171          C    198      ASP      C   3171     0.536600    12.0100   ; qtot  3.418
  3172          O    198      ASP      O   3172    -0.581900    16.0000   ; qtot  2.836
  3173          N    199      GLY      N   3173    -0.415700    14.0100   ; qtot  2.420
  3174          H    199      GLY      H   3174     0.271900     1.0080   ; qtot  2.692
  3175        XC9    199      GLY     CA   3175    -0.025200    12.0100   ; qtot  2.667
  3176         H1    199      GLY    HA2   3176     0.069800     1.0080   ; qtot  2.737
  3177         H1    199      GLY    HA3   3177     0.069800     1.0080   ; qtot  2.807
  3178          C    199      GLY      C   3178     0.597300    12.0100   ; qtot  3.404
  3179          O    199      GLY      O   3179    -0.567900    16.0000   ; qtot  2.836
  3180          N    200      TYR      N   3180    -0.415700    14.0100   ; qtot  2.420
  3181          H    200      TYR      H   3181     0.271900     1.0080   ; qtot  2.692
  3182        XC0    200      TYR     CA   3182    -0.001400    12.0100   ; qtot  2.691
  3183         H1    200      TYR     HA   3183     0.087600     1.0080   ; qtot  2.778
  3184         CT    200      TYR     CB   3184    -0.015200    12.0100   ; qtot  2.763
  3185         HC    200      TYR    HB2   3185     0.029500     1.0080   ; qtot  2.793
  3186         HC    200      TYR    HB3   3186     0.029500     1.0080   ; qtot  2.822
  3187         CA    200      TYR     CG   3187    -0.001100    12.0100   ; qtot  2.821
  3188         CA    200      TYR    CD1   3188    -0.190600    12.0100   ; qtot  2.630
  3189         HA    200      TYR    HD1   3189     0.169900     1.0080   ; qtot  2.800
  3190         CA    200      TYR    CE1   3190    -0.234100    12.0100   ; qtot  2.566
  3191         HA    200      TYR    HE1   3191     0.165600     1.0080   ; qtot  2.732
  3192          C    200      TYR     CZ   3192     0.322600    12.0100   ; qtot  3.054
  3193         OH    200      TYR     OH   3193    -0.557900    16.0000   ; qtot  2.497
  3194         HO    200      TYR     HH   3194     0.399200     1.0080   ; qtot  2.896
  3195         CA    200      TYR    CE2   3195    -0.234100    12.0100   ; qtot  2.662
  3196         HA    200      TYR    HE2   3196     0.165600     1.0080   ; qtot  2.827
  3197         CA    200      TYR    CD2   3197    -0.190600    12.0100   ; qtot  2.637
  3198         HA    200      TYR    HD2   3198     0.169900     1.0080   ; qtot  2.807
  3199          C    200      TYR      C   3199     0.597300    12.0100   ; qtot  3.404
  3200          O    200      TYR      O   3200    -0.567900    16.0000   ; qtot  2.836
  3201          N    201      PHE      N   3201    -0.415700    14.0100   ; qtot  2.420
  3202          H    201      PHE      H   3202     0.271900     1.0080   ; qtot  2.692
  3203        XC0    201      PHE     CA   3203    -0.002400    12.0100   ; qtot  2.690
  3204         H1    201      PHE     HA   3204     0.097800     1.0080   ; qtot  2.788
  3205         CT    201      PHE     CB   3205    -0.034300    12.0100   ; qtot  2.753
  3206         HC    201      PHE    HB2   3206     0.029500     1.0080   ; qtot  2.783
  3207         HC    201      PHE    HB3   3207     0.029500     1.0080   ; qtot  2.812
  3208         CA    201      PHE     CG   3208     0.011800    12.0100   ; qtot  2.824
  3209         CA    201      PHE    CD1   3209    -0.125600    12.0100   ; qtot  2.698
  3210         HA    201      PHE    HD1   3210     0.133000     1.0080   ; qtot  2.831
  3211         CA    201      PHE    CE1   3211    -0.170400    12.0100   ; qtot  2.661
  3212         HA    201      PHE    HE1   3212     0.143000     1.0080   ; qtot  2.804
  3213         CA    201      PHE     CZ   3213    -0.107200    12.0100   ; qtot  2.697
  3214         HA    201      PHE     HZ   3214     0.129700     1.0080   ; qtot  2.827
  3215         CA    201      PHE    CE2   3215    -0.170400    12.0100   ; qtot  2.656
  3216         HA    201      PHE    HE2   3216     0.143000     1.0080   ; qtot  2.799
  3217         CA    201      PHE    CD2   3217    -0.125600    12.0100   ; qtot  2.674
  3218         HA    201      PHE    HD2   3218     0.133000     1.0080   ; qtot  2.807
  3219          C    201      PHE      C   3219     0.597300    12.0100   ; qtot  3.404
  3220          O    201      PHE      O   3220    -0.567900    16.0000   ; qtot  2.836
  3221          N    202      LYS      N   3221    -0.347900    14.0100   ; qtot  2.488
  3222          H    202      LYS      H   3222     0.274700     1.0080   ; qtot  2.763
  3223       XC11    202      LYS     CA   3223    -0.240000    12.0100   ; qtot  2.523
  3224         H1    202      LYS     HA   3224     0.142600     1.0080   ; qtot  2.665
  3225         C8    202      LYS     CB   3225    -0.009400    12.0100   ; qtot  2.656
  3226         HC    202      LYS    HB2   3226     0.036200     1.0080   ; qtot  2.692
  3227         HC    202      LYS    HB3   3227     0.036200     1.0080   ; qtot  2.728
  3228         C8    202      LYS     CG   3228     0.018700    12.0100   ; qtot  2.747
  3229         HC    202      LYS    HG2   3229     0.010300     1.0080   ; qtot  2.757
  3230         HC    202      LYS    HG3   3230     0.010300     1.0080   ; qtot  2.768
  3231         C8    202      LYS     CD   3231    -0.047900    12.0100   ; qtot  2.720
  3232         HC    202      LYS    HD2   3232     0.062100     1.0080   ; qtot  2.782
  3233         HC    202      LYS    HD3   3233     0.062100     1.0080   ; qtot  2.844
  3234         C8    202      LYS     CE   3234    -0.014300    12.0100   ; qtot  2.830
  3235         HP    202      LYS    HE2   3235     0.113500     1.0080   ; qtot  2.943
  3236         HP    202      LYS    HE3   3236     0.113500     1.0080   ; qtot  3.057
  3237         N3    202      LYS     NZ   3237    -0.385400    14.0100   ; qtot  2.671
  3238          H    202      LYS    HZ1   3238     0.340000     1.0080   ; qtot  3.011
  3239          H    202      LYS    HZ2   3239     0.340000     1.0080   ; qtot  3.351
  3240          H    202      LYS    HZ3   3240     0.340000     1.0080   ; qtot  3.691
  3241          C    202      LYS      C   3241     0.734100    12.0100   ; qtot  4.425
  3242          O    202      LYS      O   3242    -0.589400    16.0000   ; qtot  3.836
  3243          N    203      ILE      N   3243    -0.415700    14.0100   ; qtot  3.420
  3244          H    203      ILE      H   3244     0.271900     1.0080   ; qtot  3.692
  3245        XC1    203      ILE     CA   3245    -0.059700    12.0100   ; qtot  3.632
  3246         H1    203      ILE     HA   3246     0.086900     1.0080   ; qtot  3.719
  3247         3C    203      ILE     CB   3247     0.130300    12.0100   ; qtot  3.850
  3248         HC    203      ILE     HB   3248     0.018700     1.0080   ; qtot  3.868
  3249         CT    203      ILE    CG2   3249    -0.320400    12.0100   ; qtot  3.548
  3250         HC    203      ILE   HG21   3250     0.088200     1.0080   ; qtot  3.636
  3251         HC    203      ILE   HG22   3251     0.088200     1.0080   ; qtot  3.724
  3252         HC    203      ILE   HG23   3252     0.088200     1.0080   ; qtot  3.813
  3253         2C    203      ILE    CG1   3253    -0.043000    12.0100   ; qtot  3.770
  3254         HC    203      ILE   HG12   3254     0.023600     1.0080   ; qtot  3.793
  3255         HC    203      ILE   HG13   3255     0.023600     1.0080   ; qtot  3.817
  3256         CT    203      ILE    CD1   3256    -0.066000    12.0100   ; qtot  3.751
  3257         HC    203      ILE   HD11   3257     0.018600     1.0080   ; qtot  3.769
  3258         HC    203      ILE   HD12   3258     0.018600     1.0080   ; qtot  3.788
  3259         HC    203      ILE   HD13   3259     0.018600     1.0080   ; qtot  3.807
  3260          C    203      ILE      C   3260     0.597300    12.0100   ; qtot  4.404
  3261          O    203      ILE      O   3261    -0.567900    16.0000   ; qtot  3.836
  3262          N    204      TYR      N   3262    -0.415700    14.0100   ; qtot  3.420
  3263          H    204      TYR      H   3263     0.271900     1.0080   ; qtot  3.692
  3264        XC0    204      TYR     CA   3264    -0.001400    12.0100   ; qtot  3.691
  3265         H1    204      TYR     HA   3265     0.087600     1.0080   ; qtot  3.778
  3266         CT    204      TYR     CB   3266    -0.015200    12.0100   ; qtot  3.763
  3267         HC    204      TYR    HB2   3267     0.029500     1.0080   ; qtot  3.793
  3268         HC    204      TYR    HB3   3268     0.029500     1.0080   ; qtot  3.822
  3269         CA    204      TYR     CG   3269    -0.001100    12.0100   ; qtot  3.821
  3270         CA    204      TYR    CD1   3270    -0.190600    12.0100   ; qtot  3.630
  3271         HA    204      TYR    HD1   3271     0.169900     1.0080   ; qtot  3.800
  3272         CA    204      TYR    CE1   3272    -0.234100    12.0100   ; qtot  3.566
  3273         HA    204      TYR    HE1   3273     0.165600     1.0080   ; qtot  3.732
  3274          C    204      TYR     CZ   3274     0.322600    12.0100   ; qtot  4.054
  3275         OH    204      TYR     OH   3275    -0.557900    16.0000   ; qtot  3.497
  3276         HO    204      TYR     HH   3276     0.399200     1.0080   ; qtot  3.896
  3277         CA    204      TYR    CE2   3277    -0.234100    12.0100   ; qtot  3.662
  3278         HA    204      TYR    HE2   3278     0.165600     1.0080   ; qtot  3.827
  3279         CA    204      TYR    CD2   3279    -0.190600    12.0100   ; qtot  3.637
  3280         HA    204      TYR    HD2   3280     0.169900     1.0080   ; qtot  3.807
  3281          C    204      TYR      C   3281     0.597300    12.0100   ; qtot  4.404
  3282          O    204      TYR      O   3282    -0.567900    16.0000   ; qtot  3.836
  3283          N    205      SER      N   3283    -0.415700    14.0100   ; qtot  3.420
  3284          H    205      SER      H   3284     0.271900     1.0080   ; qtot  3.692
  3285        XC3    205      SER     CA   3285    -0.024900    12.0100   ; qtot  3.667
  3286         H1    205      SER     HA   3286     0.084300     1.0080   ; qtot  3.752
  3287         2C    205      SER     CB   3287     0.211700    12.0100   ; qtot  3.963
  3288         H1    205      SER    HB2   3288     0.035200     1.0080   ; qtot  3.998
  3289         H1    205      SER    HB3   3289     0.035200     1.0080   ; qtot  4.034
  3290         OH    205      SER     OG   3290    -0.654600    16.0000   ; qtot  3.379
  3291         HO    205      SER     HG   3291     0.427500     1.0080   ; qtot  3.807
  3292          C    205      SER      C   3292     0.597300    12.0100   ; qtot  4.404
  3293          O    205      SER      O   3293    -0.567900    16.0000   ; qtot  3.836
  3294          N    206      LYS      N   3294    -0.347900    14.0100   ; qtot  3.488
  3295          H    206      LYS      H   3295     0.274700     1.0080   ; qtot  3.763
  3296       XC11    206      LYS     CA   3296    -0.240000    12.0100   ; qtot  3.523
  3297         H1    206      LYS     HA   3297     0.142600     1.0080   ; qtot  3.665
  3298         C8    206      LYS     CB   3298    -0.009400    12.0100   ; qtot  3.656
  3299         HC    206      LYS    HB2   3299     0.036200     1.0080   ; qtot  3.692
  3300         HC    206      LYS    HB3   3300     0.036200     1.0080   ; qtot  3.728
  3301         C8    206      LYS     CG   3301     0.018700    12.0100   ; qtot  3.747
  3302         HC    206      LYS    HG2   3302     0.010300     1.0080   ; qtot  3.757
  3303         HC    206      LYS    HG3   3303     0.010300     1.0080   ; qtot  3.768
  3304         C8    206      LYS     CD   3304    -0.047900    12.0100   ; qtot  3.720
  3305         HC    206      LYS    HD2   3305     0.062100     1.0080   ; qtot  3.782
  3306         HC    206      LYS    HD3   3306     0.062100     1.0080   ; qtot  3.844
  3307         C8    206      LYS     CE   3307    -0.014300    12.0100   ; qtot  3.830
  3308         HP    206      LYS    HE2   3308     0.113500     1.0080   ; qtot  3.943
  3309         HP    206      LYS    HE3   3309     0.113500     1.0080   ; qtot  4.057
  3310         N3    206      LYS     NZ   3310    -0.385400    14.0100   ; qtot  3.671
  3311          H    206      LYS    HZ1   3311     0.340000     1.0080   ; qtot  4.011
  3312          H    206      LYS    HZ2   3312     0.340000     1.0080   ; qtot  4.351
  3313          H    206      LYS    HZ3   3313     0.340000     1.0080   ; qtot  4.691
  3314          C    206      LYS      C   3314     0.734100    12.0100   ; qtot  5.425
  3315          O    206      LYS      O   3315    -0.589400    16.0000   ; qtot  4.836
  3316          N    207      HID      N   3316    -0.415700    14.0100   ; qtot  4.420
  3317          H    207      HID      H   3317     0.271900     1.0080   ; qtot  4.692
  3318        XC0    207      HID     CA   3318     0.018800    12.0100   ; qtot  4.711
  3319         H1    207      HID     HA   3319     0.088100     1.0080   ; qtot  4.799
  3320         CT    207      HID     CB   3320    -0.046200    12.0100   ; qtot  4.753
  3321         HC    207      HID    HB2   3321     0.040200     1.0080   ; qtot  4.793
  3322         HC    207      HID    HB3   3322     0.040200     1.0080   ; qtot  4.833
  3323         CC    207      HID     CG   3323    -0.026600    12.0100   ; qtot  4.807
  3324         NA    207      HID    ND1   3324    -0.381100    14.0100   ; qtot  4.426
  3325          H    207      HID    HD1   3325     0.364900     1.0080   ; qtot  4.790
  3326         CR    207      HID    CE1   3326     0.205700    12.0100   ; qtot  4.996
  3327         H5    207      HID    HE1   3327     0.139200     1.0080   ; qtot  5.135
  3328         NB    207      HID    NE2   3328    -0.572700    14.0100   ; qtot  4.563
  3329         CV    207      HID    CD2   3329     0.129200    12.0100   ; qtot  4.692
  3330         H4    207      HID    HD2   3330     0.114700     1.0080   ; qtot  4.807
  3331          C    207      HID      C   3331     0.597300    12.0100   ; qtot  5.404
  3332          O    207      HID      O   3332    -0.567900    16.0000   ; qtot  4.836
  3333          N    208      THR      N   3333    -0.415700    14.0100   ; qtot  4.420
  3334          H    208      THR      H   3334     0.271900     1.0080   ; qtot  4.692
  3335        XC5    208      THR     CA   3335    -0.038900    12.0100   ; qtot  4.653
  3336         H1    208      THR     HA   3336     0.100700     1.0080   ; qtot  4.754
  3337         3C    208      THR     CB   3337     0.365400    12.0100   ; qtot  5.119
  3338         H1    208      THR     HB   3338     0.004300     1.0080   ; qtot  5.124
  3339         CT    208      THR    CG2   3339    -0.243800    12.0100   ; qtot  4.880
  3340         HC    208      THR   HG21   3340     0.064200     1.0080   ; qtot  4.944
  3341         HC    208      THR   HG22   3341     0.064200     1.0080   ; qtot  5.008
  3342         HC    208      THR   HG23   3342     0.064200     1.0080   ; qtot  5.072
  3343         OH    208      THR    OG1   3343    -0.676100    16.0000   ; qtot  4.396
  3344         HO    208      THR    HG1   3344     0.410200     1.0080   ; qtot  4.807
  3345          C    208      THR      C   3345     0.597300    12.0100   ; qtot  5.404
  3346          O    208      THR      O   3346    -0.567900    16.0000   ; qtot  4.836
  3347          N    209      PRO      N   3347    -0.254800    14.0100   ; qtot  4.581
  3348         CT    209      PRO     CD   3348     0.019200    12.0100   ; qtot  4.600
  3349         H1    209      PRO    HD2   3349     0.039100     1.0080   ; qtot  4.639
  3350         H1    209      PRO    HD3   3350     0.039100     1.0080   ; qtot  4.679
  3351         CT    209      PRO     CG   3351     0.018900    12.0100   ; qtot  4.697
  3352         HC    209      PRO    HG2   3352     0.021300     1.0080   ; qtot  4.719
  3353         HC    209      PRO    HG3   3353     0.021300     1.0080   ; qtot  4.740
  3354         CT    209      PRO     CB   3354    -0.007000    12.0100   ; qtot  4.733
  3355         HC    209      PRO    HB2   3355     0.025300     1.0080   ; qtot  4.758
  3356         HC    209      PRO    HB3   3356     0.025300     1.0080   ; qtot  4.784
  3357        XC2    209      PRO     CA   3357    -0.026600    12.0100   ; qtot  4.757
  3358         H1    209      PRO     HA   3358     0.064100     1.0080   ; qtot  4.821
  3359          C    209      PRO      C   3359     0.589600    12.0100   ; qtot  5.411
  3360          O    209      PRO      O   3360    -0.574800    16.0000   ; qtot  4.836
  3361          N    210      ILE      N   3361    -0.415700    14.0100   ; qtot  4.420
  3362          H    210      ILE      H   3362     0.271900     1.0080   ; qtot  4.692
  3363        XC1    210      ILE     CA   3363    -0.059700    12.0100   ; qtot  4.632
  3364         H1    210      ILE     HA   3364     0.086900     1.0080   ; qtot  4.719
  3365         3C    210      ILE     CB   3365     0.130300    12.0100   ; qtot  4.850
  3366         HC    210      ILE     HB   3366     0.018700     1.0080   ; qtot  4.868
  3367         CT    210      ILE    CG2   3367    -0.320400    12.0100   ; qtot  4.548
  3368         HC    210      ILE   HG21   3368     0.088200     1.0080   ; qtot  4.636
  3369         HC    210      ILE   HG22   3369     0.088200     1.0080   ; qtot  4.724
  3370         HC    210      ILE   HG23   3370     0.088200     1.0080   ; qtot  4.813
  3371         2C    210      ILE    CG1   3371    -0.043000    12.0100   ; qtot  4.770
  3372         HC    210      ILE   HG12   3372     0.023600     1.0080   ; qtot  4.793
  3373         HC    210      ILE   HG13   3373     0.023600     1.0080   ; qtot  4.817
  3374         CT    210      ILE    CD1   3374    -0.066000    12.0100   ; qtot  4.751
  3375         HC    210      ILE   HD11   3375     0.018600     1.0080   ; qtot  4.769
  3376         HC    210      ILE   HD12   3376     0.018600     1.0080   ; qtot  4.788
  3377         HC    210      ILE   HD13   3377     0.018600     1.0080   ; qtot  4.807
  3378          C    210      ILE      C   3378     0.597300    12.0100   ; qtot  5.404
  3379          O    210      ILE      O   3379    -0.567900    16.0000   ; qtot  4.836
  3380          N    211      ASN      N   3380    -0.415700    14.0100   ; qtot  4.420
  3381          H    211      ASN      H   3381     0.271900     1.0080   ; qtot  4.692
  3382        XC8    211      ASN     CA   3382     0.014300    12.0100   ; qtot  4.706
  3383         H1    211      ASN     HA   3383     0.104800     1.0080   ; qtot  4.811
  3384         2C    211      ASN     CB   3384    -0.204100    12.0100   ; qtot  4.607
  3385         HC    211      ASN    HB2   3385     0.079700     1.0080   ; qtot  4.687
  3386         HC    211      ASN    HB3   3386     0.079700     1.0080   ; qtot  4.767
  3387          C    211      ASN     CG   3387     0.713000    12.0100   ; qtot  5.480
  3388          O    211      ASN    OD1   3388    -0.593100    16.0000   ; qtot  4.886
  3389          N    211      ASN    ND2   3389    -0.919100    14.0100   ; qtot  3.967
  3390          H    211      ASN   HD21   3390     0.419600     1.0080   ; qtot  4.387
  3391          H    211      ASN   HD22   3391     0.419600     1.0080   ; qtot  4.807
  3392          C    211      ASN      C   3392     0.597300    12.0100   ; qtot  5.404
  3393          O    211      ASN      O   3393    -0.567900    16.0000   ; qtot  4.836
  3394          N    212      LEU      N   3394    -0.415700    14.0100   ; qtot  4.420
  3395          H    212      LEU      H   3395     0.271900     1.0080   ; qtot  4.692
  3396        XC0    212      LEU     CA   3396    -0.051800    12.0100   ; qtot  4.640
  3397         H1    212      LEU     HA   3397     0.092200     1.0080   ; qtot  4.733
  3398         2C    212      LEU     CB   3398    -0.110200    12.0100   ; qtot  4.622
  3399         HC    212      LEU    HB2   3399     0.045700     1.0080   ; qtot  4.668
  3400         HC    212      LEU    HB3   3400     0.045700     1.0080   ; qtot  4.714
  3401         3C    212      LEU     CG   3401     0.353100    12.0100   ; qtot  5.067
  3402         HC    212      LEU     HG   3402    -0.036100     1.0080   ; qtot  5.031
  3403         CT    212      LEU    CD1   3403    -0.412100    12.0100   ; qtot  4.619
  3404         HC    212      LEU   HD11   3404     0.100000     1.0080   ; qtot  4.719
  3405         HC    212      LEU   HD12   3405     0.100000     1.0080   ; qtot  4.819
  3406         HC    212      LEU   HD13   3406     0.100000     1.0080   ; qtot  4.919
  3407         CT    212      LEU    CD2   3407    -0.412100    12.0100   ; qtot  4.507
  3408         HC    212      LEU   HD21   3408     0.100000     1.0080   ; qtot  4.607
  3409         HC    212      LEU   HD22   3409     0.100000     1.0080   ; qtot  4.707
  3410         HC    212      LEU   HD23   3410     0.100000     1.0080   ; qtot  4.807
  3411          C    212      LEU      C   3411     0.597300    12.0100   ; qtot  5.404
  3412          O    212      LEU      O   3412    -0.567900    16.0000   ; qtot  4.836
  3413          N    213      VAL      N   3413    -0.415700    14.0100   ; qtot  4.420
  3414          H    213      VAL      H   3414     0.271900     1.0080   ; qtot  4.692
  3415        XC1    213      VAL     CA   3415    -0.087500    12.0100   ; qtot  4.605
  3416         H1    213      VAL     HA   3416     0.096900     1.0080   ; qtot  4.702
  3417         3C    213      VAL     CB   3417     0.298500    12.0100   ; qtot  5.000
  3418         HC    213      VAL     HB   3418    -0.029700     1.0080   ; qtot  4.970
  3419         CT    213      VAL    CG1   3419    -0.319200    12.0100   ; qtot  4.651
  3420         HC    213      VAL   HG11   3420     0.079100     1.0080   ; qtot  4.730
  3421         HC    213      VAL   HG12   3421     0.079100     1.0080   ; qtot  4.809
  3422         HC    213      VAL   HG13   3422     0.079100     1.0080   ; qtot  4.888
  3423         CT    213      VAL    CG2   3423    -0.319200    12.0100   ; qtot  4.569
  3424         HC    213      VAL   HG21   3424     0.079100     1.0080   ; qtot  4.648
  3425         HC    213      VAL   HG22   3425     0.079100     1.0080   ; qtot  4.727
  3426         HC    213      VAL   HG23   3426     0.079100     1.0080   ; qtot  4.807
  3427          C    213      VAL      C   3427     0.597300    12.0100   ; qtot  5.404
  3428          O    213      VAL      O   3428    -0.567900    16.0000   ; qtot  4.836
  3429          N    214      ARG      N   3429    -0.347900    14.0100   ; qtot  4.488
  3430          H    214      ARG      H   3430     0.274700     1.0080   ; qtot  4.763
  3431        XC6    214      ARG     CA   3431    -0.263700    12.0100   ; qtot  4.499
  3432         H1    214      ARG     HA   3432     0.156000     1.0080   ; qtot  4.655
  3433         C8    214      ARG     CB   3433    -0.000700    12.0100   ; qtot  4.654
  3434         HC    214      ARG    HB2   3434     0.032700     1.0080   ; qtot  4.687
  3435         HC    214      ARG    HB3   3435     0.032700     1.0080   ; qtot  4.720
  3436         C8    214      ARG     CG   3436     0.039000    12.0100   ; qtot  4.759
  3437         HC    214      ARG    HG2   3437     0.028500     1.0080   ; qtot  4.787
  3438         HC    214      ARG    HG3   3438     0.028500     1.0080   ; qtot  4.816
  3439         C8    214      ARG     CD   3439     0.048600    12.0100   ; qtot  4.864
  3440         H1    214      ARG    HD2   3440     0.068700     1.0080   ; qtot  4.933
  3441         H1    214      ARG    HD3   3441     0.068700     1.0080   ; qtot  5.002
  3442         N2    214      ARG     NE   3442    -0.529500    14.0100   ; qtot  4.472
  3443          H    214      ARG     HE   3443     0.345600     1.0080   ; qtot  4.818
  3444         CA    214      ARG     CZ   3444     0.807600    12.0100   ; qtot  5.625
  3445         N2    214      ARG    NH1   3445    -0.862700    14.0100   ; qtot  4.763
  3446          H    214      ARG   HH11   3446     0.447800     1.0080   ; qtot  5.211
  3447          H    214      ARG   HH12   3447     0.447800     1.0080   ; qtot  5.658
  3448         N2    214      ARG    NH2   3448    -0.862700    14.0100   ; qtot  4.796
  3449          H    214      ARG   HH21   3449     0.447800     1.0080   ; qtot  5.243
  3450          H    214      ARG   HH22   3450     0.447800     1.0080   ; qtot  5.691
  3451          C    214      ARG      C   3451     0.734100    12.0100   ; qtot  6.425
  3452          O    214      ARG      O   3452    -0.589400    16.0000   ; qtot  5.836
  3453          N    215      ASP      N   3453    -0.516300    14.0100   ; qtot  5.320
  3454          H    215      ASP      H   3454     0.293600     1.0080   ; qtot  5.613
  3455       XC12    215      ASP     CA   3455     0.038100    12.0100   ; qtot  5.651
  3456         H1    215      ASP     HA   3456     0.088000     1.0080   ; qtot  5.739
  3457         2C    215      ASP     CB   3457    -0.030300    12.0100   ; qtot  5.709
  3458         HC    215      ASP    HB2   3458    -0.012200     1.0080   ; qtot  5.697
  3459         HC    215      ASP    HB3   3459    -0.012200     1.0080   ; qtot  5.685
  3460         CO    215      ASP     CG   3460     0.799400    12.0100   ; qtot  6.484
  3461         O2    215      ASP    OD1   3461    -0.801400    16.0000   ; qtot  5.683
  3462         O2    215      ASP    OD2   3462    -0.801400    16.0000   ; qtot  4.881
  3463          C    215      ASP      C   3463     0.536600    12.0100   ; qtot  5.418
  3464          O    215      ASP      O   3464    -0.581900    16.0000   ; qtot  4.836
  3465          N    216      LEU      N   3465    -0.415700    14.0100   ; qtot  4.420
  3466          H    216      LEU      H   3466     0.271900     1.0080   ; qtot  4.692
  3467        XC0    216      LEU     CA   3467    -0.051800    12.0100   ; qtot  4.640
  3468         H1    216      LEU     HA   3468     0.092200     1.0080   ; qtot  4.733
  3469         2C    216      LEU     CB   3469    -0.110200    12.0100   ; qtot  4.622
  3470         HC    216      LEU    HB2   3470     0.045700     1.0080   ; qtot  4.668
  3471         HC    216      LEU    HB3   3471     0.045700     1.0080   ; qtot  4.714
  3472         3C    216      LEU     CG   3472     0.353100    12.0100   ; qtot  5.067
  3473         HC    216      LEU     HG   3473    -0.036100     1.0080   ; qtot  5.031
  3474         CT    216      LEU    CD1   3474    -0.412100    12.0100   ; qtot  4.619
  3475         HC    216      LEU   HD11   3475     0.100000     1.0080   ; qtot  4.719
  3476         HC    216      LEU   HD12   3476     0.100000     1.0080   ; qtot  4.819
  3477         HC    216      LEU   HD13   3477     0.100000     1.0080   ; qtot  4.919
  3478         CT    216      LEU    CD2   3478    -0.412100    12.0100   ; qtot  4.507
  3479         HC    216      LEU   HD21   3479     0.100000     1.0080   ; qtot  4.607
  3480         HC    216      LEU   HD22   3480     0.100000     1.0080   ; qtot  4.707
  3481         HC    216      LEU   HD23   3481     0.100000     1.0080   ; qtot  4.807
  3482          C    216      LEU      C   3482     0.597300    12.0100   ; qtot  5.404
  3483          O    216      LEU      O   3483    -0.567900    16.0000   ; qtot  4.836
  3484          N    217      PRO      N   3484    -0.254800    14.0100   ; qtot  4.581
  3485         CT    217      PRO     CD   3485     0.019200    12.0100   ; qtot  4.600
  3486         H1    217      PRO    HD2   3486     0.039100     1.0080   ; qtot  4.639
  3487         H1    217      PRO    HD3   3487     0.039100     1.0080   ; qtot  4.679
  3488         CT    217      PRO     CG   3488     0.018900    12.0100   ; qtot  4.697
  3489         HC    217      PRO    HG2   3489     0.021300     1.0080   ; qtot  4.719
  3490         HC    217      PRO    HG3   3490     0.021300     1.0080   ; qtot  4.740
  3491         CT    217      PRO     CB   3491    -0.007000    12.0100   ; qtot  4.733
  3492         HC    217      PRO    HB2   3492     0.025300     1.0080   ; qtot  4.758
  3493         HC    217      PRO    HB3   3493     0.025300     1.0080   ; qtot  4.784
  3494        XC2    217      PRO     CA   3494    -0.026600    12.0100   ; qtot  4.757
  3495         H1    217      PRO     HA   3495     0.064100     1.0080   ; qtot  4.821
  3496          C    217      PRO      C   3496     0.589600    12.0100   ; qtot  5.411
  3497          O    217      PRO      O   3497    -0.574800    16.0000   ; qtot  4.836
  3498          N    218      GLN      N   3498    -0.415700    14.0100   ; qtot  4.420
  3499          H    218      GLN      H   3499     0.271900     1.0080   ; qtot  4.692
  3500        XC4    218      GLN     CA   3500    -0.003100    12.0100   ; qtot  4.689
  3501         H1    218      GLN     HA   3501     0.085000     1.0080   ; qtot  4.774
  3502         2C    218      GLN     CB   3502    -0.003600    12.0100   ; qtot  4.770
  3503         HC    218      GLN    HB2   3503     0.017100     1.0080   ; qtot  4.788
  3504         HC    218      GLN    HB3   3504     0.017100     1.0080   ; qtot  4.805
  3505         2C    218      GLN     CG   3505    -0.064500    12.0100   ; qtot  4.740
  3506         HC    218      GLN    HG2   3506     0.035200     1.0080   ; qtot  4.775
  3507         HC    218      GLN    HG3   3507     0.035200     1.0080   ; qtot  4.811
  3508          C    218      GLN     CD   3508     0.695100    12.0100   ; qtot  5.506
  3509          O    218      GLN    OE1   3509    -0.608600    16.0000   ; qtot  4.897
  3510          N    218      GLN    NE2   3510    -0.940700    14.0100   ; qtot  3.956
  3511          H    218      GLN   HE21   3511     0.425100     1.0080   ; qtot  4.381
  3512          H    218      GLN   HE22   3512     0.425100     1.0080   ; qtot  4.807
  3513          C    218      GLN      C   3513     0.597300    12.0100   ; qtot  5.404
  3514          O    218      GLN      O   3514    -0.567900    16.0000   ; qtot  4.836
  3515          N    219      GLY      N   3515    -0.415700    14.0100   ; qtot  4.420
  3516          H    219      GLY      H   3516     0.271900     1.0080   ; qtot  4.692
  3517        XC9    219      GLY     CA   3517    -0.025200    12.0100   ; qtot  4.667
  3518         H1    219      GLY    HA2   3518     0.069800     1.0080   ; qtot  4.737
  3519         H1    219      GLY    HA3   3519     0.069800     1.0080   ; qtot  4.807
  3520          C    219      GLY      C   3520     0.597300    12.0100   ; qtot  5.404
  3521          O    219      GLY      O   3521    -0.567900    16.0000   ; qtot  4.836
  3522          N    220      PHE      N   3522    -0.415700    14.0100   ; qtot  4.420
  3523          H    220      PHE      H   3523     0.271900     1.0080   ; qtot  4.692
  3524        XC0    220      PHE     CA   3524    -0.002400    12.0100   ; qtot  4.690
  3525         H1    220      PHE     HA   3525     0.097800     1.0080   ; qtot  4.788
  3526         CT    220      PHE     CB   3526    -0.034300    12.0100   ; qtot  4.753
  3527         HC    220      PHE    HB2   3527     0.029500     1.0080   ; qtot  4.783
  3528         HC    220      PHE    HB3   3528     0.029500     1.0080   ; qtot  4.812
  3529         CA    220      PHE     CG   3529     0.011800    12.0100   ; qtot  4.824
  3530         CA    220      PHE    CD1   3530    -0.125600    12.0100   ; qtot  4.698
  3531         HA    220      PHE    HD1   3531     0.133000     1.0080   ; qtot  4.831
  3532         CA    220      PHE    CE1   3532    -0.170400    12.0100   ; qtot  4.661
  3533         HA    220      PHE    HE1   3533     0.143000     1.0080   ; qtot  4.804
  3534         CA    220      PHE     CZ   3534    -0.107200    12.0100   ; qtot  4.697
  3535         HA    220      PHE     HZ   3535     0.129700     1.0080   ; qtot  4.827
  3536         CA    220      PHE    CE2   3536    -0.170400    12.0100   ; qtot  4.656
  3537         HA    220      PHE    HE2   3537     0.143000     1.0080   ; qtot  4.799
  3538         CA    220      PHE    CD2   3538    -0.125600    12.0100   ; qtot  4.674
  3539         HA    220      PHE    HD2   3539     0.133000     1.0080   ; qtot  4.807
  3540          C    220      PHE      C   3540     0.597300    12.0100   ; qtot  5.404
  3541          O    220      PHE      O   3541    -0.567900    16.0000   ; qtot  4.836
  3542          N    221      SER      N   3542    -0.415700    14.0100   ; qtot  4.420
  3543          H    221      SER      H   3543     0.271900     1.0080   ; qtot  4.692
  3544        XC3    221      SER     CA   3544    -0.024900    12.0100   ; qtot  4.667
  3545         H1    221      SER     HA   3545     0.084300     1.0080   ; qtot  4.752
  3546         2C    221      SER     CB   3546     0.211700    12.0100   ; qtot  4.963
  3547         H1    221      SER    HB2   3547     0.035200     1.0080   ; qtot  4.998
  3548         H1    221      SER    HB3   3548     0.035200     1.0080   ; qtot  5.034
  3549         OH    221      SER     OG   3549    -0.654600    16.0000   ; qtot  4.379
  3550         HO    221      SER     HG   3550     0.427500     1.0080   ; qtot  4.807
  3551          C    221      SER      C   3551     0.597300    12.0100   ; qtot  5.404
  3552          O    221      SER      O   3552    -0.567900    16.0000   ; qtot  4.836
  3553          N    222      ALA      N   3553    -0.415700    14.0100   ; qtot  4.420
  3554          H    222      ALA      H   3554     0.271900     1.0080   ; qtot  4.692
  3555        XC7    222      ALA     CA   3555     0.033700    12.0100   ; qtot  4.726
  3556         H1    222      ALA     HA   3556     0.082300     1.0080   ; qtot  4.808
  3557         CT    222      ALA     CB   3557    -0.182500    12.0100   ; qtot  4.626
  3558         HC    222      ALA    HB1   3558     0.060300     1.0080   ; qtot  4.686
  3559         HC    222      ALA    HB2   3559     0.060300     1.0080   ; qtot  4.746
  3560         HC    222      ALA    HB3   3560     0.060300     1.0080   ; qtot  4.807
  3561          C    222      ALA      C   3561     0.597300    12.0100   ; qtot  5.404
  3562          O    222      ALA      O   3562    -0.567900    16.0000   ; qtot  4.836
  3563          N    223      LEU      N   3563    -0.415700    14.0100   ; qtot  4.420
  3564          H    223      LEU      H   3564     0.271900     1.0080   ; qtot  4.692
  3565        XC0    223      LEU     CA   3565    -0.051800    12.0100   ; qtot  4.640
  3566         H1    223      LEU     HA   3566     0.092200     1.0080   ; qtot  4.733
  3567         2C    223      LEU     CB   3567    -0.110200    12.0100   ; qtot  4.622
  3568         HC    223      LEU    HB2   3568     0.045700     1.0080   ; qtot  4.668
  3569         HC    223      LEU    HB3   3569     0.045700     1.0080   ; qtot  4.714
  3570         3C    223      LEU     CG   3570     0.353100    12.0100   ; qtot  5.067
  3571         HC    223      LEU     HG   3571    -0.036100     1.0080   ; qtot  5.031
  3572         CT    223      LEU    CD1   3572    -0.412100    12.0100   ; qtot  4.619
  3573         HC    223      LEU   HD11   3573     0.100000     1.0080   ; qtot  4.719
  3574         HC    223      LEU   HD12   3574     0.100000     1.0080   ; qtot  4.819
  3575         HC    223      LEU   HD13   3575     0.100000     1.0080   ; qtot  4.919
  3576         CT    223      LEU    CD2   3576    -0.412100    12.0100   ; qtot  4.507
  3577         HC    223      LEU   HD21   3577     0.100000     1.0080   ; qtot  4.607
  3578         HC    223      LEU   HD22   3578     0.100000     1.0080   ; qtot  4.707
  3579         HC    223      LEU   HD23   3579     0.100000     1.0080   ; qtot  4.807
  3580          C    223      LEU      C   3580     0.597300    12.0100   ; qtot  5.404
  3581          O    223      LEU      O   3581    -0.567900    16.0000   ; qtot  4.836
  3582          N    224      GLU      N   3582    -0.516300    14.0100   ; qtot  4.320
  3583          H    224      GLU      H   3583     0.293600     1.0080   ; qtot  4.613
  3584       XC13    224      GLU     CA   3584     0.039700    12.0100   ; qtot  4.653
  3585         H1    224      GLU     HA   3585     0.110500     1.0080   ; qtot  4.763
  3586         2C    224      GLU     CB   3586     0.056000    12.0100   ; qtot  4.819
  3587         HC    224      GLU    HB2   3587    -0.017300     1.0080   ; qtot  4.802
  3588         HC    224      GLU    HB3   3588    -0.017300     1.0080   ; qtot  4.785
  3589         2C    224      GLU     CG   3589     0.013600    12.0100   ; qtot  4.798
  3590         HC    224      GLU    HG2   3590    -0.042500     1.0080   ; qtot  4.756
  3591         HC    224      GLU    HG3   3591    -0.042500     1.0080   ; qtot  4.713
  3592         CO    224      GLU     CD   3592     0.805400    12.0100   ; qtot  5.519
  3593         O2    224      GLU    OE1   3593    -0.818800    16.0000   ; qtot  4.700
  3594         O2    224      GLU    OE2   3594    -0.818800    16.0000   ; qtot  3.881
  3595          C    224      GLU      C   3595     0.536600    12.0100   ; qtot  4.418
  3596          O    224      GLU      O   3596    -0.581900    16.0000   ; qtot  3.836
  3597          N    225      PRO      N   3597    -0.254800    14.0100   ; qtot  3.581
  3598         CT    225      PRO     CD   3598     0.019200    12.0100   ; qtot  3.600
  3599         H1    225      PRO    HD2   3599     0.039100     1.0080   ; qtot  3.639
  3600         H1    225      PRO    HD3   3600     0.039100     1.0080   ; qtot  3.679
  3601         CT    225      PRO     CG   3601     0.018900    12.0100   ; qtot  3.697
  3602         HC    225      PRO    HG2   3602     0.021300     1.0080   ; qtot  3.719
  3603         HC    225      PRO    HG3   3603     0.021300     1.0080   ; qtot  3.740
  3604         CT    225      PRO     CB   3604    -0.007000    12.0100   ; qtot  3.733
  3605         HC    225      PRO    HB2   3605     0.025300     1.0080   ; qtot  3.758
  3606         HC    225      PRO    HB3   3606     0.025300     1.0080   ; qtot  3.784
  3607        XC2    225      PRO     CA   3607    -0.026600    12.0100   ; qtot  3.757
  3608         H1    225      PRO     HA   3608     0.064100     1.0080   ; qtot  3.821
  3609          C    225      PRO      C   3609     0.589600    12.0100   ; qtot  4.411
  3610          O    225      PRO      O   3610    -0.574800    16.0000   ; qtot  3.836
  3611          N    226      LEU      N   3611    -0.415700    14.0100   ; qtot  3.420
  3612          H    226      LEU      H   3612     0.271900     1.0080   ; qtot  3.692
  3613        XC0    226      LEU     CA   3613    -0.051800    12.0100   ; qtot  3.640
  3614         H1    226      LEU     HA   3614     0.092200     1.0080   ; qtot  3.733
  3615         2C    226      LEU     CB   3615    -0.110200    12.0100   ; qtot  3.622
  3616         HC    226      LEU    HB2   3616     0.045700     1.0080   ; qtot  3.668
  3617         HC    226      LEU    HB3   3617     0.045700     1.0080   ; qtot  3.714
  3618         3C    226      LEU     CG   3618     0.353100    12.0100   ; qtot  4.067
  3619         HC    226      LEU     HG   3619    -0.036100     1.0080   ; qtot  4.031
  3620         CT    226      LEU    CD1   3620    -0.412100    12.0100   ; qtot  3.619
  3621         HC    226      LEU   HD11   3621     0.100000     1.0080   ; qtot  3.719
  3622         HC    226      LEU   HD12   3622     0.100000     1.0080   ; qtot  3.819
  3623         HC    226      LEU   HD13   3623     0.100000     1.0080   ; qtot  3.919
  3624         CT    226      LEU    CD2   3624    -0.412100    12.0100   ; qtot  3.507
  3625         HC    226      LEU   HD21   3625     0.100000     1.0080   ; qtot  3.607
  3626         HC    226      LEU   HD22   3626     0.100000     1.0080   ; qtot  3.707
  3627         HC    226      LEU   HD23   3627     0.100000     1.0080   ; qtot  3.807
  3628          C    226      LEU      C   3628     0.597300    12.0100   ; qtot  4.404
  3629          O    226      LEU      O   3629    -0.567900    16.0000   ; qtot  3.836
  3630          N    227      VAL      N   3630    -0.415700    14.0100   ; qtot  3.420
  3631          H    227      VAL      H   3631     0.271900     1.0080   ; qtot  3.692
  3632        XC1    227      VAL     CA   3632    -0.087500    12.0100   ; qtot  3.605
  3633         H1    227      VAL     HA   3633     0.096900     1.0080   ; qtot  3.702
  3634         3C    227      VAL     CB   3634     0.298500    12.0100   ; qtot  4.000
  3635         HC    227      VAL     HB   3635    -0.029700     1.0080   ; qtot  3.970
  3636         CT    227      VAL    CG1   3636    -0.319200    12.0100   ; qtot  3.651
  3637         HC    227      VAL   HG11   3637     0.079100     1.0080   ; qtot  3.730
  3638         HC    227      VAL   HG12   3638     0.079100     1.0080   ; qtot  3.809
  3639         HC    227      VAL   HG13   3639     0.079100     1.0080   ; qtot  3.888
  3640         CT    227      VAL    CG2   3640    -0.319200    12.0100   ; qtot  3.569
  3641         HC    227      VAL   HG21   3641     0.079100     1.0080   ; qtot  3.648
  3642         HC    227      VAL   HG22   3642     0.079100     1.0080   ; qtot  3.727
  3643         HC    227      VAL   HG23   3643     0.079100     1.0080   ; qtot  3.807
  3644          C    227      VAL      C   3644     0.597300    12.0100   ; qtot  4.404
  3645          O    227      VAL      O   3645    -0.567900    16.0000   ; qtot  3.836
  3646          N    228      ASP      N   3646    -0.516300    14.0100   ; qtot  3.320
  3647          H    228      ASP      H   3647     0.293600     1.0080   ; qtot  3.613
  3648       XC12    228      ASP     CA   3648     0.038100    12.0100   ; qtot  3.651
  3649         H1    228      ASP     HA   3649     0.088000     1.0080   ; qtot  3.739
  3650         2C    228      ASP     CB   3650    -0.030300    12.0100   ; qtot  3.709
  3651         HC    228      ASP    HB2   3651    -0.012200     1.0080   ; qtot  3.697
  3652         HC    228      ASP    HB3   3652    -0.012200     1.0080   ; qtot  3.685
  3653         CO    228      ASP     CG   3653     0.799400    12.0100   ; qtot  4.484
  3654         O2    228      ASP    OD1   3654    -0.801400    16.0000   ; qtot  3.683
  3655         O2    228      ASP    OD2   3655    -0.801400    16.0000   ; qtot  2.881
  3656          C    228      ASP      C   3656     0.536600    12.0100   ; qtot  3.418
  3657          O    228      ASP      O   3657    -0.581900    16.0000   ; qtot  2.836
  3658          N    229      LEU      N   3658    -0.415700    14.0100   ; qtot  2.420
  3659          H    229      LEU      H   3659     0.271900     1.0080   ; qtot  2.692
  3660        XC0    229      LEU     CA   3660    -0.051800    12.0100   ; qtot  2.640
  3661         H1    229      LEU     HA   3661     0.092200     1.0080   ; qtot  2.733
  3662         2C    229      LEU     CB   3662    -0.110200    12.0100   ; qtot  2.622
  3663         HC    229      LEU    HB2   3663     0.045700     1.0080   ; qtot  2.668
  3664         HC    229      LEU    HB3   3664     0.045700     1.0080   ; qtot  2.714
  3665         3C    229      LEU     CG   3665     0.353100    12.0100   ; qtot  3.067
  3666         HC    229      LEU     HG   3666    -0.036100     1.0080   ; qtot  3.031
  3667         CT    229      LEU    CD1   3667    -0.412100    12.0100   ; qtot  2.619
  3668         HC    229      LEU   HD11   3668     0.100000     1.0080   ; qtot  2.719
  3669         HC    229      LEU   HD12   3669     0.100000     1.0080   ; qtot  2.819
  3670         HC    229      LEU   HD13   3670     0.100000     1.0080   ; qtot  2.919
  3671         CT    229      LEU    CD2   3671    -0.412100    12.0100   ; qtot  2.507
  3672         HC    229      LEU   HD21   3672     0.100000     1.0080   ; qtot  2.607
  3673         HC    229      LEU   HD22   3673     0.100000     1.0080   ; qtot  2.707
  3674         HC    229      LEU   HD23   3674     0.100000     1.0080   ; qtot  2.807
  3675          C    229      LEU      C   3675     0.597300    12.0100   ; qtot  3.404
  3676          O    229      LEU      O   3676    -0.567900    16.0000   ; qtot  2.836
  3677          N    230      PRO      N   3677    -0.254800    14.0100   ; qtot  2.581
  3678         CT    230      PRO     CD   3678     0.019200    12.0100   ; qtot  2.600
  3679         H1    230      PRO    HD2   3679     0.039100     1.0080   ; qtot  2.639
  3680         H1    230      PRO    HD3   3680     0.039100     1.0080   ; qtot  2.679
  3681         CT    230      PRO     CG   3681     0.018900    12.0100   ; qtot  2.697
  3682         HC    230      PRO    HG2   3682     0.021300     1.0080   ; qtot  2.719
  3683         HC    230      PRO    HG3   3683     0.021300     1.0080   ; qtot  2.740
  3684         CT    230      PRO     CB   3684    -0.007000    12.0100   ; qtot  2.733
  3685         HC    230      PRO    HB2   3685     0.025300     1.0080   ; qtot  2.758
  3686         HC    230      PRO    HB3   3686     0.025300     1.0080   ; qtot  2.784
  3687        XC2    230      PRO     CA   3687    -0.026600    12.0100   ; qtot  2.757
  3688         H1    230      PRO     HA   3688     0.064100     1.0080   ; qtot  2.821
  3689          C    230      PRO      C   3689     0.589600    12.0100   ; qtot  3.411
  3690          O    230      PRO      O   3690    -0.574800    16.0000   ; qtot  2.836
  3691          N    231      ILE      N   3691    -0.415700    14.0100   ; qtot  2.420
  3692          H    231      ILE      H   3692     0.271900     1.0080   ; qtot  2.692
  3693        XC1    231      ILE     CA   3693    -0.059700    12.0100   ; qtot  2.632
  3694         H1    231      ILE     HA   3694     0.086900     1.0080   ; qtot  2.719
  3695         3C    231      ILE     CB   3695     0.130300    12.0100   ; qtot  2.850
  3696         HC    231      ILE     HB   3696     0.018700     1.0080   ; qtot  2.868
  3697         CT    231      ILE    CG2   3697    -0.320400    12.0100   ; qtot  2.548
  3698         HC    231      ILE   HG21   3698     0.088200     1.0080   ; qtot  2.636
  3699         HC    231      ILE   HG22   3699     0.088200     1.0080   ; qtot  2.724
  3700         HC    231      ILE   HG23   3700     0.088200     1.0080   ; qtot  2.813
  3701         2C    231      ILE    CG1   3701    -0.043000    12.0100   ; qtot  2.770
  3702         HC    231      ILE   HG12   3702     0.023600     1.0080   ; qtot  2.793
  3703         HC    231      ILE   HG13   3703     0.023600     1.0080   ; qtot  2.817
  3704         CT    231      ILE    CD1   3704    -0.066000    12.0100   ; qtot  2.751
  3705         HC    231      ILE   HD11   3705     0.018600     1.0080   ; qtot  2.769
  3706         HC    231      ILE   HD12   3706     0.018600     1.0080   ; qtot  2.788
  3707         HC    231      ILE   HD13   3707     0.018600     1.0080   ; qtot  2.807
  3708          C    231      ILE      C   3708     0.597300    12.0100   ; qtot  3.404
  3709          O    231      ILE      O   3709    -0.567900    16.0000   ; qtot  2.836
  3710          N    232      GLY      N   3710    -0.415700    14.0100   ; qtot  2.420
  3711          H    232      GLY      H   3711     0.271900     1.0080   ; qtot  2.692
  3712        XC9    232      GLY     CA   3712    -0.025200    12.0100   ; qtot  2.667
  3713         H1    232      GLY    HA2   3713     0.069800     1.0080   ; qtot  2.737
  3714         H1    232      GLY    HA3   3714     0.069800     1.0080   ; qtot  2.807
  3715          C    232      GLY      C   3715     0.597300    12.0100   ; qtot  3.404
  3716          O    232      GLY      O   3716    -0.567900    16.0000   ; qtot  2.836
  3717          N    233      ILE      N   3717    -0.415700    14.0100   ; qtot  2.420
  3718          H    233      ILE      H   3718     0.271900     1.0080   ; qtot  2.692
  3719        XC1    233      ILE     CA   3719    -0.059700    12.0100   ; qtot  2.632
  3720         H1    233      ILE     HA   3720     0.086900     1.0080   ; qtot  2.719
  3721         3C    233      ILE     CB   3721     0.130300    12.0100   ; qtot  2.850
  3722         HC    233      ILE     HB   3722     0.018700     1.0080   ; qtot  2.868
  3723         CT    233      ILE    CG2   3723    -0.320400    12.0100   ; qtot  2.548
  3724         HC    233      ILE   HG21   3724     0.088200     1.0080   ; qtot  2.636
  3725         HC    233      ILE   HG22   3725     0.088200     1.0080   ; qtot  2.724
  3726         HC    233      ILE   HG23   3726     0.088200     1.0080   ; qtot  2.813
  3727         2C    233      ILE    CG1   3727    -0.043000    12.0100   ; qtot  2.770
  3728         HC    233      ILE   HG12   3728     0.023600     1.0080   ; qtot  2.793
  3729         HC    233      ILE   HG13   3729     0.023600     1.0080   ; qtot  2.817
  3730         CT    233      ILE    CD1   3730    -0.066000    12.0100   ; qtot  2.751
  3731         HC    233      ILE   HD11   3731     0.018600     1.0080   ; qtot  2.769
  3732         HC    233      ILE   HD12   3732     0.018600     1.0080   ; qtot  2.788
  3733         HC    233      ILE   HD13   3733     0.018600     1.0080   ; qtot  2.807
  3734          C    233      ILE      C   3734     0.597300    12.0100   ; qtot  3.404
  3735          O    233      ILE      O   3735    -0.567900    16.0000   ; qtot  2.836
  3736          N    234      NLN      N   3736    -0.415700    14.0100   ; qtot  2.420
  3737          H    234      NLN      H   3737     0.271900     1.0080   ; qtot  2.692
  3738         CX    234      NLN     CA   3738     0.014300    12.0100   ; qtot  2.706
  3739         H1    234      NLN     HA   3739     0.104800     1.0080   ; qtot  2.811
  3740         2C    234      NLN     CB   3740    -0.204100    12.0100   ; qtot  2.607
  3741         HC    234      NLN    HB2   3741     0.079700     1.0080   ; qtot  2.687
  3742         HC    234      NLN    HB3   3742     0.079700     1.0080   ; qtot  2.767
  3743          C    234      NLN     CG   3743     0.713000    12.0100   ; qtot  3.480
  3744          O    234      NLN    OD1   3744    -0.593100    16.0000   ; qtot  2.886
  3745          N    234      NLN    ND2   3745    -0.693500    14.0100   ; qtot  2.193
  3746          H    234      NLN   HD21   3746     0.419600     1.0080   ; qtot  2.613
  3747          C    234      NLN      C   3747     0.597300    12.0100   ; qtot  3.210
  3748          O    234      NLN      O   3748    -0.567900    16.0000   ; qtot  2.642
  3749          N    235      ILE      N   3749    -0.415700    14.0100   ; qtot  2.226
  3750          H    235      ILE      H   3750     0.271900     1.0080   ; qtot  2.498
  3751        XC1    235      ILE     CA   3751    -0.059700    12.0100   ; qtot  2.438
  3752         H1    235      ILE     HA   3752     0.086900     1.0080   ; qtot  2.525
  3753         3C    235      ILE     CB   3753     0.130300    12.0100   ; qtot  2.656
  3754         HC    235      ILE     HB   3754     0.018700     1.0080   ; qtot  2.674
  3755         CT    235      ILE    CG2   3755    -0.320400    12.0100   ; qtot  2.354
  3756         HC    235      ILE   HG21   3756     0.088200     1.0080   ; qtot  2.442
  3757         HC    235      ILE   HG22   3757     0.088200     1.0080   ; qtot  2.530
  3758         HC    235      ILE   HG23   3758     0.088200     1.0080   ; qtot  2.619
  3759         2C    235      ILE    CG1   3759    -0.043000    12.0100   ; qtot  2.576
  3760         HC    235      ILE   HG12   3760     0.023600     1.0080   ; qtot  2.599
  3761         HC    235      ILE   HG13   3761     0.023600     1.0080   ; qtot  2.623
  3762         CT    235      ILE    CD1   3762    -0.066000    12.0100   ; qtot  2.557
  3763         HC    235      ILE   HD11   3763     0.018600     1.0080   ; qtot  2.575
  3764         HC    235      ILE   HD12   3764     0.018600     1.0080   ; qtot  2.594
  3765         HC    235      ILE   HD13   3765     0.018600     1.0080   ; qtot  2.613
  3766          C    235      ILE      C   3766     0.597300    12.0100   ; qtot  3.210
  3767          O    235      ILE      O   3767    -0.567900    16.0000   ; qtot  2.642
  3768          N    236      THR      N   3768    -0.415700    14.0100   ; qtot  2.226
  3769          H    236      THR      H   3769     0.271900     1.0080   ; qtot  2.498
  3770        XC5    236      THR     CA   3770    -0.038900    12.0100   ; qtot  2.459
  3771         H1    236      THR     HA   3771     0.100700     1.0080   ; qtot  2.560
  3772         3C    236      THR     CB   3772     0.365400    12.0100   ; qtot  2.925
  3773         H1    236      THR     HB   3773     0.004300     1.0080   ; qtot  2.930
  3774         CT    236      THR    CG2   3774    -0.243800    12.0100   ; qtot  2.686
  3775         HC    236      THR   HG21   3775     0.064200     1.0080   ; qtot  2.750
  3776         HC    236      THR   HG22   3776     0.064200     1.0080   ; qtot  2.814
  3777         HC    236      THR   HG23   3777     0.064200     1.0080   ; qtot  2.878
  3778         OH    236      THR    OG1   3778    -0.676100    16.0000   ; qtot  2.202
  3779         HO    236      THR    HG1   3779     0.410200     1.0080   ; qtot  2.613
  3780          C    236      THR      C   3780     0.597300    12.0100   ; qtot  3.210
  3781          O    236      THR      O   3781    -0.567900    16.0000   ; qtot  2.642
  3782          N    237      ARG      N   3782    -0.347900    14.0100   ; qtot  2.294
  3783          H    237      ARG      H   3783     0.274700     1.0080   ; qtot  2.569
  3784        XC6    237      ARG     CA   3784    -0.263700    12.0100   ; qtot  2.305
  3785         H1    237      ARG     HA   3785     0.156000     1.0080   ; qtot  2.461
  3786         C8    237      ARG     CB   3786    -0.000700    12.0100   ; qtot  2.460
  3787         HC    237      ARG    HB2   3787     0.032700     1.0080   ; qtot  2.493
  3788         HC    237      ARG    HB3   3788     0.032700     1.0080   ; qtot  2.526
  3789         C8    237      ARG     CG   3789     0.039000    12.0100   ; qtot  2.565
  3790         HC    237      ARG    HG2   3790     0.028500     1.0080   ; qtot  2.593
  3791         HC    237      ARG    HG3   3791     0.028500     1.0080   ; qtot  2.622
  3792         C8    237      ARG     CD   3792     0.048600    12.0100   ; qtot  2.670
  3793         H1    237      ARG    HD2   3793     0.068700     1.0080   ; qtot  2.739
  3794         H1    237      ARG    HD3   3794     0.068700     1.0080   ; qtot  2.808
  3795         N2    237      ARG     NE   3795    -0.529500    14.0100   ; qtot  2.278
  3796          H    237      ARG     HE   3796     0.345600     1.0080   ; qtot  2.624
  3797         CA    237      ARG     CZ   3797     0.807600    12.0100   ; qtot  3.431
  3798         N2    237      ARG    NH1   3798    -0.862700    14.0100   ; qtot  2.569
  3799          H    237      ARG   HH11   3799     0.447800     1.0080   ; qtot  3.017
  3800          H    237      ARG   HH12   3800     0.447800     1.0080   ; qtot  3.464
  3801         N2    237      ARG    NH2   3801    -0.862700    14.0100   ; qtot  2.602
  3802          H    237      ARG   HH21   3802     0.447800     1.0080   ; qtot  3.049
  3803          H    237      ARG   HH22   3803     0.447800     1.0080   ; qtot  3.497
  3804          C    237      ARG      C   3804     0.734100    12.0100   ; qtot  4.231
  3805          O    237      ARG      O   3805    -0.589400    16.0000   ; qtot  3.642
  3806          N    238      PHE      N   3806    -0.415700    14.0100   ; qtot  3.226
  3807          H    238      PHE      H   3807     0.271900     1.0080   ; qtot  3.498
  3808        XC0    238      PHE     CA   3808    -0.002400    12.0100   ; qtot  3.496
  3809         H1    238      PHE     HA   3809     0.097800     1.0080   ; qtot  3.594
  3810         CT    238      PHE     CB   3810    -0.034300    12.0100   ; qtot  3.559
  3811         HC    238      PHE    HB2   3811     0.029500     1.0080   ; qtot  3.589
  3812         HC    238      PHE    HB3   3812     0.029500     1.0080   ; qtot  3.618
  3813         CA    238      PHE     CG   3813     0.011800    12.0100   ; qtot  3.630
  3814         CA    238      PHE    CD1   3814    -0.125600    12.0100   ; qtot  3.504
  3815         HA    238      PHE    HD1   3815     0.133000     1.0080   ; qtot  3.637
  3816         CA    238      PHE    CE1   3816    -0.170400    12.0100   ; qtot  3.467
  3817         HA    238      PHE    HE1   3817     0.143000     1.0080   ; qtot  3.610
  3818         CA    238      PHE     CZ   3818    -0.107200    12.0100   ; qtot  3.503
  3819         HA    238      PHE     HZ   3819     0.129700     1.0080   ; qtot  3.633
  3820         CA    238      PHE    CE2   3820    -0.170400    12.0100   ; qtot  3.462
  3821         HA    238      PHE    HE2   3821     0.143000     1.0080   ; qtot  3.605
  3822         CA    238      PHE    CD2   3822    -0.125600    12.0100   ; qtot  3.480
  3823         HA    238      PHE    HD2   3823     0.133000     1.0080   ; qtot  3.613
  3824          C    238      PHE      C   3824     0.597300    12.0100   ; qtot  4.210
  3825          O    238      PHE      O   3825    -0.567900    16.0000   ; qtot  3.642
  3826          N    239      GLN      N   3826    -0.415700    14.0100   ; qtot  3.226
  3827          H    239      GLN      H   3827     0.271900     1.0080   ; qtot  3.498
  3828        XC4    239      GLN     CA   3828    -0.003100    12.0100   ; qtot  3.495
  3829         H1    239      GLN     HA   3829     0.085000     1.0080   ; qtot  3.580
  3830         2C    239      GLN     CB   3830    -0.003600    12.0100   ; qtot  3.576
  3831         HC    239      GLN    HB2   3831     0.017100     1.0080   ; qtot  3.594
  3832         HC    239      GLN    HB3   3832     0.017100     1.0080   ; qtot  3.611
  3833         2C    239      GLN     CG   3833    -0.064500    12.0100   ; qtot  3.546
  3834         HC    239      GLN    HG2   3834     0.035200     1.0080   ; qtot  3.581
  3835         HC    239      GLN    HG3   3835     0.035200     1.0080   ; qtot  3.617
  3836          C    239      GLN     CD   3836     0.695100    12.0100   ; qtot  4.312
  3837          O    239      GLN    OE1   3837    -0.608600    16.0000   ; qtot  3.703
  3838          N    239      GLN    NE2   3838    -0.940700    14.0100   ; qtot  2.762
  3839          H    239      GLN   HE21   3839     0.425100     1.0080   ; qtot  3.187
  3840          H    239      GLN   HE22   3840     0.425100     1.0080   ; qtot  3.613
  3841          C    239      GLN      C   3841     0.597300    12.0100   ; qtot  4.210
  3842          O    239      GLN      O   3842    -0.567900    16.0000   ; qtot  3.642
  3843          N    240      THR      N   3843    -0.415700    14.0100   ; qtot  3.226
  3844          H    240      THR      H   3844     0.271900     1.0080   ; qtot  3.498
  3845        XC5    240      THR     CA   3845    -0.038900    12.0100   ; qtot  3.459
  3846         H1    240      THR     HA   3846     0.100700     1.0080   ; qtot  3.560
  3847         3C    240      THR     CB   3847     0.365400    12.0100   ; qtot  3.925
  3848         H1    240      THR     HB   3848     0.004300     1.0080   ; qtot  3.930
  3849         CT    240      THR    CG2   3849    -0.243800    12.0100   ; qtot  3.686
  3850         HC    240      THR   HG21   3850     0.064200     1.0080   ; qtot  3.750
  3851         HC    240      THR   HG22   3851     0.064200     1.0080   ; qtot  3.814
  3852         HC    240      THR   HG23   3852     0.064200     1.0080   ; qtot  3.878
  3853         OH    240      THR    OG1   3853    -0.676100    16.0000   ; qtot  3.202
  3854         HO    240      THR    HG1   3854     0.410200     1.0080   ; qtot  3.613
  3855          C    240      THR      C   3855     0.597300    12.0100   ; qtot  4.210
  3856          O    240      THR      O   3856    -0.567900    16.0000   ; qtot  3.642
  3857          N    241      LEU      N   3857    -0.415700    14.0100   ; qtot  3.226
  3858          H    241      LEU      H   3858     0.271900     1.0080   ; qtot  3.498
  3859        XC0    241      LEU     CA   3859    -0.051800    12.0100   ; qtot  3.446
  3860         H1    241      LEU     HA   3860     0.092200     1.0080   ; qtot  3.539
  3861         2C    241      LEU     CB   3861    -0.110200    12.0100   ; qtot  3.428
  3862         HC    241      LEU    HB2   3862     0.045700     1.0080   ; qtot  3.474
  3863         HC    241      LEU    HB3   3863     0.045700     1.0080   ; qtot  3.520
  3864         3C    241      LEU     CG   3864     0.353100    12.0100   ; qtot  3.873
  3865         HC    241      LEU     HG   3865    -0.036100     1.0080   ; qtot  3.837
  3866         CT    241      LEU    CD1   3866    -0.412100    12.0100   ; qtot  3.425
  3867         HC    241      LEU   HD11   3867     0.100000     1.0080   ; qtot  3.525
  3868         HC    241      LEU   HD12   3868     0.100000     1.0080   ; qtot  3.625
  3869         HC    241      LEU   HD13   3869     0.100000     1.0080   ; qtot  3.725
  3870         CT    241      LEU    CD2   3870    -0.412100    12.0100   ; qtot  3.313
  3871         HC    241      LEU   HD21   3871     0.100000     1.0080   ; qtot  3.413
  3872         HC    241      LEU   HD22   3872     0.100000     1.0080   ; qtot  3.513
  3873         HC    241      LEU   HD23   3873     0.100000     1.0080   ; qtot  3.613
  3874          C    241      LEU      C   3874     0.597300    12.0100   ; qtot  4.210
  3875          O    241      LEU      O   3875    -0.567900    16.0000   ; qtot  3.642
  3876          N    242      LEU      N   3876    -0.415700    14.0100   ; qtot  3.226
  3877          H    242      LEU      H   3877     0.271900     1.0080   ; qtot  3.498
  3878        XC0    242      LEU     CA   3878    -0.051800    12.0100   ; qtot  3.446
  3879         H1    242      LEU     HA   3879     0.092200     1.0080   ; qtot  3.539
  3880         2C    242      LEU     CB   3880    -0.110200    12.0100   ; qtot  3.428
  3881         HC    242      LEU    HB2   3881     0.045700     1.0080   ; qtot  3.474
  3882         HC    242      LEU    HB3   3882     0.045700     1.0080   ; qtot  3.520
  3883         3C    242      LEU     CG   3883     0.353100    12.0100   ; qtot  3.873
  3884         HC    242      LEU     HG   3884    -0.036100     1.0080   ; qtot  3.837
  3885         CT    242      LEU    CD1   3885    -0.412100    12.0100   ; qtot  3.425
  3886         HC    242      LEU   HD11   3886     0.100000     1.0080   ; qtot  3.525
  3887         HC    242      LEU   HD12   3887     0.100000     1.0080   ; qtot  3.625
  3888         HC    242      LEU   HD13   3888     0.100000     1.0080   ; qtot  3.725
  3889         CT    242      LEU    CD2   3889    -0.412100    12.0100   ; qtot  3.313
  3890         HC    242      LEU   HD21   3890     0.100000     1.0080   ; qtot  3.413
  3891         HC    242      LEU   HD22   3891     0.100000     1.0080   ; qtot  3.513
  3892         HC    242      LEU   HD23   3892     0.100000     1.0080   ; qtot  3.613
  3893          C    242      LEU      C   3893     0.597300    12.0100   ; qtot  4.210
  3894          O    242      LEU      O   3894    -0.567900    16.0000   ; qtot  3.642
  3895          N    243      ALA      N   3895    -0.415700    14.0100   ; qtot  3.226
  3896          H    243      ALA      H   3896     0.271900     1.0080   ; qtot  3.498
  3897        XC7    243      ALA     CA   3897     0.033700    12.0100   ; qtot  3.532
  3898         H1    243      ALA     HA   3898     0.082300     1.0080   ; qtot  3.614
  3899         CT    243      ALA     CB   3899    -0.182500    12.0100   ; qtot  3.432
  3900         HC    243      ALA    HB1   3900     0.060300     1.0080   ; qtot  3.492
  3901         HC    243      ALA    HB2   3901     0.060300     1.0080   ; qtot  3.552
  3902         HC    243      ALA    HB3   3902     0.060300     1.0080   ; qtot  3.613
  3903          C    243      ALA      C   3903     0.597300    12.0100   ; qtot  4.210
  3904          O    243      ALA      O   3904    -0.567900    16.0000   ; qtot  3.642
  3905          N    244      LEU      N   3905    -0.415700    14.0100   ; qtot  3.226
  3906          H    244      LEU      H   3906     0.271900     1.0080   ; qtot  3.498
  3907        XC0    244      LEU     CA   3907    -0.051800    12.0100   ; qtot  3.446
  3908         H1    244      LEU     HA   3908     0.092200     1.0080   ; qtot  3.539
  3909         2C    244      LEU     CB   3909    -0.110200    12.0100   ; qtot  3.428
  3910         HC    244      LEU    HB2   3910     0.045700     1.0080   ; qtot  3.474
  3911         HC    244      LEU    HB3   3911     0.045700     1.0080   ; qtot  3.520
  3912         3C    244      LEU     CG   3912     0.353100    12.0100   ; qtot  3.873
  3913         HC    244      LEU     HG   3913    -0.036100     1.0080   ; qtot  3.837
  3914         CT    244      LEU    CD1   3914    -0.412100    12.0100   ; qtot  3.425
  3915         HC    244      LEU   HD11   3915     0.100000     1.0080   ; qtot  3.525
  3916         HC    244      LEU   HD12   3916     0.100000     1.0080   ; qtot  3.625
  3917         HC    244      LEU   HD13   3917     0.100000     1.0080   ; qtot  3.725
  3918         CT    244      LEU    CD2   3918    -0.412100    12.0100   ; qtot  3.313
  3919         HC    244      LEU   HD21   3919     0.100000     1.0080   ; qtot  3.413
  3920         HC    244      LEU   HD22   3920     0.100000     1.0080   ; qtot  3.513
  3921         HC    244      LEU   HD23   3921     0.100000     1.0080   ; qtot  3.613
  3922          C    244      LEU      C   3922     0.597300    12.0100   ; qtot  4.210
  3923          O    244      LEU      O   3923    -0.567900    16.0000   ; qtot  3.642
  3924          N    245      HID      N   3924    -0.415700    14.0100   ; qtot  3.226
  3925          H    245      HID      H   3925     0.271900     1.0080   ; qtot  3.498
  3926        XC0    245      HID     CA   3926     0.018800    12.0100   ; qtot  3.517
  3927         H1    245      HID     HA   3927     0.088100     1.0080   ; qtot  3.605
  3928         CT    245      HID     CB   3928    -0.046200    12.0100   ; qtot  3.559
  3929         HC    245      HID    HB2   3929     0.040200     1.0080   ; qtot  3.599
  3930         HC    245      HID    HB3   3930     0.040200     1.0080   ; qtot  3.639
  3931         CC    245      HID     CG   3931    -0.026600    12.0100   ; qtot  3.613
  3932         NA    245      HID    ND1   3932    -0.381100    14.0100   ; qtot  3.232
  3933          H    245      HID    HD1   3933     0.364900     1.0080   ; qtot  3.596
  3934         CR    245      HID    CE1   3934     0.205700    12.0100   ; qtot  3.802
  3935         H5    245      HID    HE1   3935     0.139200     1.0080   ; qtot  3.941
  3936         NB    245      HID    NE2   3936    -0.572700    14.0100   ; qtot  3.369
  3937         CV    245      HID    CD2   3937     0.129200    12.0100   ; qtot  3.498
  3938         H4    245      HID    HD2   3938     0.114700     1.0080   ; qtot  3.613
  3939          C    245      HID      C   3939     0.597300    12.0100   ; qtot  4.210
  3940          O    245      HID      O   3940    -0.567900    16.0000   ; qtot  3.642
  3941          N    246      ARG      N   3941    -0.347900    14.0100   ; qtot  3.294
  3942          H    246      ARG      H   3942     0.274700     1.0080   ; qtot  3.569
  3943        XC6    246      ARG     CA   3943    -0.263700    12.0100   ; qtot  3.305
  3944         H1    246      ARG     HA   3944     0.156000     1.0080   ; qtot  3.461
  3945         C8    246      ARG     CB   3945    -0.000700    12.0100   ; qtot  3.460
  3946         HC    246      ARG    HB2   3946     0.032700     1.0080   ; qtot  3.493
  3947         HC    246      ARG    HB3   3947     0.032700     1.0080   ; qtot  3.526
  3948         C8    246      ARG     CG   3948     0.039000    12.0100   ; qtot  3.565
  3949         HC    246      ARG    HG2   3949     0.028500     1.0080   ; qtot  3.593
  3950         HC    246      ARG    HG3   3950     0.028500     1.0080   ; qtot  3.622
  3951         C8    246      ARG     CD   3951     0.048600    12.0100   ; qtot  3.670
  3952         H1    246      ARG    HD2   3952     0.068700     1.0080   ; qtot  3.739
  3953         H1    246      ARG    HD3   3953     0.068700     1.0080   ; qtot  3.808
  3954         N2    246      ARG     NE   3954    -0.529500    14.0100   ; qtot  3.278
  3955          H    246      ARG     HE   3955     0.345600     1.0080   ; qtot  3.624
  3956         CA    246      ARG     CZ   3956     0.807600    12.0100   ; qtot  4.431
  3957         N2    246      ARG    NH1   3957    -0.862700    14.0100   ; qtot  3.569
  3958          H    246      ARG   HH11   3958     0.447800     1.0080   ; qtot  4.017
  3959          H    246      ARG   HH12   3959     0.447800     1.0080   ; qtot  4.464
  3960         N2    246      ARG    NH2   3960    -0.862700    14.0100   ; qtot  3.602
  3961          H    246      ARG   HH21   3961     0.447800     1.0080   ; qtot  4.049
  3962          H    246      ARG   HH22   3962     0.447800     1.0080   ; qtot  4.497
  3963          C    246      ARG      C   3963     0.734100    12.0100   ; qtot  5.231
  3964          O    246      ARG      O   3964    -0.589400    16.0000   ; qtot  4.642
  3965          N    247      SER      N   3965    -0.415700    14.0100   ; qtot  4.226
  3966          H    247      SER      H   3966     0.271900     1.0080   ; qtot  4.498
  3967        XC3    247      SER     CA   3967    -0.024900    12.0100   ; qtot  4.473
  3968         H1    247      SER     HA   3968     0.084300     1.0080   ; qtot  4.558
  3969         2C    247      SER     CB   3969     0.211700    12.0100   ; qtot  4.769
  3970         H1    247      SER    HB2   3970     0.035200     1.0080   ; qtot  4.804
  3971         H1    247      SER    HB3   3971     0.035200     1.0080   ; qtot  4.840
  3972         OH    247      SER     OG   3972    -0.654600    16.0000   ; qtot  4.185
  3973         HO    247      SER     HG   3973     0.427500     1.0080   ; qtot  4.613
  3974          C    247      SER      C   3974     0.597300    12.0100   ; qtot  5.210
  3975          O    247      SER      O   3975    -0.567900    16.0000   ; qtot  4.642
  3976          N    248      TYR      N   3976    -0.415700    14.0100   ; qtot  4.226
  3977          H    248      TYR      H   3977     0.271900     1.0080   ; qtot  4.498
  3978        XC0    248      TYR     CA   3978    -0.001400    12.0100   ; qtot  4.497
  3979         H1    248      TYR     HA   3979     0.087600     1.0080   ; qtot  4.584
  3980         CT    248      TYR     CB   3980    -0.015200    12.0100   ; qtot  4.569
  3981         HC    248      TYR    HB2   3981     0.029500     1.0080   ; qtot  4.599
  3982         HC    248      TYR    HB3   3982     0.029500     1.0080   ; qtot  4.628
  3983         CA    248      TYR     CG   3983    -0.001100    12.0100   ; qtot  4.627
  3984         CA    248      TYR    CD1   3984    -0.190600    12.0100   ; qtot  4.436
  3985         HA    248      TYR    HD1   3985     0.169900     1.0080   ; qtot  4.606
  3986         CA    248      TYR    CE1   3986    -0.234100    12.0100   ; qtot  4.372
  3987         HA    248      TYR    HE1   3987     0.165600     1.0080   ; qtot  4.538
  3988          C    248      TYR     CZ   3988     0.322600    12.0100   ; qtot  4.860
  3989         OH    248      TYR     OH   3989    -0.557900    16.0000   ; qtot  4.303
  3990         HO    248      TYR     HH   3990     0.399200     1.0080   ; qtot  4.702
  3991         CA    248      TYR    CE2   3991    -0.234100    12.0100   ; qtot  4.468
  3992         HA    248      TYR    HE2   3992     0.165600     1.0080   ; qtot  4.633
  3993         CA    248      TYR    CD2   3993    -0.190600    12.0100   ; qtot  4.443
  3994         HA    248      TYR    HD2   3994     0.169900     1.0080   ; qtot  4.613
  3995          C    248      TYR      C   3995     0.597300    12.0100   ; qtot  5.210
  3996          O    248      TYR      O   3996    -0.567900    16.0000   ; qtot  4.642
  3997          N    249      LEU      N   3997    -0.415700    14.0100   ; qtot  4.226
  3998          H    249      LEU      H   3998     0.271900     1.0080   ; qtot  4.498
  3999        XC0    249      LEU     CA   3999    -0.051800    12.0100   ; qtot  4.446
  4000         H1    249      LEU     HA   4000     0.092200     1.0080   ; qtot  4.539
  4001         2C    249      LEU     CB   4001    -0.110200    12.0100   ; qtot  4.428
  4002         HC    249      LEU    HB2   4002     0.045700     1.0080   ; qtot  4.474
  4003         HC    249      LEU    HB3   4003     0.045700     1.0080   ; qtot  4.520
  4004         3C    249      LEU     CG   4004     0.353100    12.0100   ; qtot  4.873
  4005         HC    249      LEU     HG   4005    -0.036100     1.0080   ; qtot  4.837
  4006         CT    249      LEU    CD1   4006    -0.412100    12.0100   ; qtot  4.425
  4007         HC    249      LEU   HD11   4007     0.100000     1.0080   ; qtot  4.525
  4008         HC    249      LEU   HD12   4008     0.100000     1.0080   ; qtot  4.625
  4009         HC    249      LEU   HD13   4009     0.100000     1.0080   ; qtot  4.725
  4010         CT    249      LEU    CD2   4010    -0.412100    12.0100   ; qtot  4.313
  4011         HC    249      LEU   HD21   4011     0.100000     1.0080   ; qtot  4.413
  4012         HC    249      LEU   HD22   4012     0.100000     1.0080   ; qtot  4.513
  4013         HC    249      LEU   HD23   4013     0.100000     1.0080   ; qtot  4.613
  4014          C    249      LEU      C   4014     0.597300    12.0100   ; qtot  5.210
  4015          O    249      LEU      O   4015    -0.567900    16.0000   ; qtot  4.642
  4016          N    250      THR      N   4016    -0.415700    14.0100   ; qtot  4.226
  4017          H    250      THR      H   4017     0.271900     1.0080   ; qtot  4.498
  4018        XC5    250      THR     CA   4018    -0.038900    12.0100   ; qtot  4.459
  4019         H1    250      THR     HA   4019     0.100700     1.0080   ; qtot  4.560
  4020         3C    250      THR     CB   4020     0.365400    12.0100   ; qtot  4.925
  4021         H1    250      THR     HB   4021     0.004300     1.0080   ; qtot  4.930
  4022         CT    250      THR    CG2   4022    -0.243800    12.0100   ; qtot  4.686
  4023         HC    250      THR   HG21   4023     0.064200     1.0080   ; qtot  4.750
  4024         HC    250      THR   HG22   4024     0.064200     1.0080   ; qtot  4.814
  4025         HC    250      THR   HG23   4025     0.064200     1.0080   ; qtot  4.878
  4026         OH    250      THR    OG1   4026    -0.676100    16.0000   ; qtot  4.202
  4027         HO    250      THR    HG1   4027     0.410200     1.0080   ; qtot  4.613
  4028          C    250      THR      C   4028     0.597300    12.0100   ; qtot  5.210
  4029          O    250      THR      O   4029    -0.567900    16.0000   ; qtot  4.642
  4030          N    251      PRO      N   4030    -0.254800    14.0100   ; qtot  4.387
  4031         CT    251      PRO     CD   4031     0.019200    12.0100   ; qtot  4.406
  4032         H1    251      PRO    HD2   4032     0.039100     1.0080   ; qtot  4.445
  4033         H1    251      PRO    HD3   4033     0.039100     1.0080   ; qtot  4.485
  4034         CT    251      PRO     CG   4034     0.018900    12.0100   ; qtot  4.503
  4035         HC    251      PRO    HG2   4035     0.021300     1.0080   ; qtot  4.525
  4036         HC    251      PRO    HG3   4036     0.021300     1.0080   ; qtot  4.546
  4037         CT    251      PRO     CB   4037    -0.007000    12.0100   ; qtot  4.539
  4038         HC    251      PRO    HB2   4038     0.025300     1.0080   ; qtot  4.564
  4039         HC    251      PRO    HB3   4039     0.025300     1.0080   ; qtot  4.590
  4040        XC2    251      PRO     CA   4040    -0.026600    12.0100   ; qtot  4.563
  4041         H1    251      PRO     HA   4041     0.064100     1.0080   ; qtot  4.627
  4042          C    251      PRO      C   4042     0.589600    12.0100   ; qtot  5.217
  4043          O    251      PRO      O   4043    -0.574800    16.0000   ; qtot  4.642
  4044          N    252      GLY      N   4044    -0.415700    14.0100   ; qtot  4.226
  4045          H    252      GLY      H   4045     0.271900     1.0080   ; qtot  4.498
  4046        XC9    252      GLY     CA   4046    -0.025200    12.0100   ; qtot  4.473
  4047         H1    252      GLY    HA2   4047     0.069800     1.0080   ; qtot  4.543
  4048         H1    252      GLY    HA3   4048     0.069800     1.0080   ; qtot  4.613
  4049          C    252      GLY      C   4049     0.597300    12.0100   ; qtot  5.210
  4050          O    252      GLY      O   4050    -0.567900    16.0000   ; qtot  4.642
  4051          N    253      ASP      N   4051    -0.516300    14.0100   ; qtot  4.126
  4052          H    253      ASP      H   4052     0.293600     1.0080   ; qtot  4.419
  4053       XC12    253      ASP     CA   4053     0.038100    12.0100   ; qtot  4.457
  4054         H1    253      ASP     HA   4054     0.088000     1.0080   ; qtot  4.545
  4055         2C    253      ASP     CB   4055    -0.030300    12.0100   ; qtot  4.515
  4056         HC    253      ASP    HB2   4056    -0.012200     1.0080   ; qtot  4.503
  4057         HC    253      ASP    HB3   4057    -0.012200     1.0080   ; qtot  4.491
  4058         CO    253      ASP     CG   4058     0.799400    12.0100   ; qtot  5.290
  4059         O2    253      ASP    OD1   4059    -0.801400    16.0000   ; qtot  4.489
  4060         O2    253      ASP    OD2   4060    -0.801400    16.0000   ; qtot  3.687
  4061          C    253      ASP      C   4061     0.536600    12.0100   ; qtot  4.224
  4062          O    253      ASP      O   4062    -0.581900    16.0000   ; qtot  3.642
  4063          N    254      SER      N   4063    -0.415700    14.0100   ; qtot  3.226
  4064          H    254      SER      H   4064     0.271900     1.0080   ; qtot  3.498
  4065        XC3    254      SER     CA   4065    -0.024900    12.0100   ; qtot  3.473
  4066         H1    254      SER     HA   4066     0.084300     1.0080   ; qtot  3.558
  4067         2C    254      SER     CB   4067     0.211700    12.0100   ; qtot  3.769
  4068         H1    254      SER    HB2   4068     0.035200     1.0080   ; qtot  3.804
  4069         H1    254      SER    HB3   4069     0.035200     1.0080   ; qtot  3.840
  4070         OH    254      SER     OG   4070    -0.654600    16.0000   ; qtot  3.185
  4071         HO    254      SER     HG   4071     0.427500     1.0080   ; qtot  3.613
  4072          C    254      SER      C   4072     0.597300    12.0100   ; qtot  4.210
  4073          O    254      SER      O   4073    -0.567900    16.0000   ; qtot  3.642
  4074          N    255      SER      N   4074    -0.415700    14.0100   ; qtot  3.226
  4075          H    255      SER      H   4075     0.271900     1.0080   ; qtot  3.498
  4076        XC3    255      SER     CA   4076    -0.024900    12.0100   ; qtot  3.473
  4077         H1    255      SER     HA   4077     0.084300     1.0080   ; qtot  3.558
  4078         2C    255      SER     CB   4078     0.211700    12.0100   ; qtot  3.769
  4079         H1    255      SER    HB2   4079     0.035200     1.0080   ; qtot  3.804
  4080         H1    255      SER    HB3   4080     0.035200     1.0080   ; qtot  3.840
  4081         OH    255      SER     OG   4081    -0.654600    16.0000   ; qtot  3.185
  4082         HO    255      SER     HG   4082     0.427500     1.0080   ; qtot  3.613
  4083          C    255      SER      C   4083     0.597300    12.0100   ; qtot  4.210
  4084          O    255      SER      O   4084    -0.567900    16.0000   ; qtot  3.642
  4085          N    256      SER      N   4085    -0.415700    14.0100   ; qtot  3.226
  4086          H    256      SER      H   4086     0.271900     1.0080   ; qtot  3.498
  4087        XC3    256      SER     CA   4087    -0.024900    12.0100   ; qtot  3.473
  4088         H1    256      SER     HA   4088     0.084300     1.0080   ; qtot  3.558
  4089         2C    256      SER     CB   4089     0.211700    12.0100   ; qtot  3.769
  4090         H1    256      SER    HB2   4090     0.035200     1.0080   ; qtot  3.804
  4091         H1    256      SER    HB3   4091     0.035200     1.0080   ; qtot  3.840
  4092         OH    256      SER     OG   4092    -0.654600    16.0000   ; qtot  3.185
  4093         HO    256      SER     HG   4093     0.427500     1.0080   ; qtot  3.613
  4094          C    256      SER      C   4094     0.597300    12.0100   ; qtot  4.210
  4095          O    256      SER      O   4095    -0.567900    16.0000   ; qtot  3.642
  4096          N    257      GLY      N   4096    -0.415700    14.0100   ; qtot  3.226
  4097          H    257      GLY      H   4097     0.271900     1.0080   ; qtot  3.498
  4098        XC9    257      GLY     CA   4098    -0.025200    12.0100   ; qtot  3.473
  4099         H1    257      GLY    HA2   4099     0.069800     1.0080   ; qtot  3.543
  4100         H1    257      GLY    HA3   4100     0.069800     1.0080   ; qtot  3.613
  4101          C    257      GLY      C   4101     0.597300    12.0100   ; qtot  4.210
  4102          O    257      GLY      O   4102    -0.567900    16.0000   ; qtot  3.642
  4103          N    258      TRP      N   4103    -0.415700    14.0100   ; qtot  3.226
  4104          H    258      TRP      H   4104     0.271900     1.0080   ; qtot  3.498
  4105        XC0    258      TRP     CA   4105    -0.027500    12.0100   ; qtot  3.471
  4106         H1    258      TRP     HA   4106     0.112300     1.0080   ; qtot  3.583
  4107         CT    258      TRP     CB   4107    -0.005000    12.0100   ; qtot  3.578
  4108         HC    258      TRP    HB2   4108     0.033900     1.0080   ; qtot  3.612
  4109         HC    258      TRP    HB3   4109     0.033900     1.0080   ; qtot  3.646
  4110         C*    258      TRP     CG   4110    -0.141500    12.0100   ; qtot  3.504
  4111         CW    258      TRP    CD1   4111    -0.163800    12.0100   ; qtot  3.340
  4112         H4    258      TRP    HD1   4112     0.206200     1.0080   ; qtot  3.547
  4113         NA    258      TRP    NE1   4113    -0.341800    14.0100   ; qtot  3.205
  4114          H    258      TRP    HE1   4114     0.341200     1.0080   ; qtot  3.546
  4115         CN    258      TRP    CE2   4115     0.138000    12.0100   ; qtot  3.684
  4116         CA    258      TRP    CZ2   4116    -0.260100    12.0100   ; qtot  3.424
  4117         HA    258      TRP    HZ2   4117     0.157200     1.0080   ; qtot  3.581
  4118         CA    258      TRP    CH2   4118    -0.113400    12.0100   ; qtot  3.468
  4119         HA    258      TRP    HH2   4119     0.141700     1.0080   ; qtot  3.609
  4120         CA    258      TRP    CZ3   4120    -0.197200    12.0100   ; qtot  3.412
  4121         HA    258      TRP    HZ3   4121     0.144700     1.0080   ; qtot  3.557
  4122         CA    258      TRP    CE3   4122    -0.238700    12.0100   ; qtot  3.318
  4123         HA    258      TRP    HE3   4123     0.170000     1.0080   ; qtot  3.488
  4124         CB    258      TRP    CD2   4124     0.124300    12.0100   ; qtot  3.613
  4125          C    258      TRP      C   4125     0.597300    12.0100   ; qtot  4.210
  4126          O    258      TRP      O   4126    -0.567900    16.0000   ; qtot  3.642
  4127          N    259      THR      N   4127    -0.415700    14.0100   ; qtot  3.226
  4128          H    259      THR      H   4128     0.271900     1.0080   ; qtot  3.498
  4129        XC5    259      THR     CA   4129    -0.038900    12.0100   ; qtot  3.459
  4130         H1    259      THR     HA   4130     0.100700     1.0080   ; qtot  3.560
  4131         3C    259      THR     CB   4131     0.365400    12.0100   ; qtot  3.925
  4132         H1    259      THR     HB   4132     0.004300     1.0080   ; qtot  3.930
  4133         CT    259      THR    CG2   4133    -0.243800    12.0100   ; qtot  3.686
  4134         HC    259      THR   HG21   4134     0.064200     1.0080   ; qtot  3.750
  4135         HC    259      THR   HG22   4135     0.064200     1.0080   ; qtot  3.814
  4136         HC    259      THR   HG23   4136     0.064200     1.0080   ; qtot  3.878
  4137         OH    259      THR    OG1   4137    -0.676100    16.0000   ; qtot  3.202
  4138         HO    259      THR    HG1   4138     0.410200     1.0080   ; qtot  3.613
  4139          C    259      THR      C   4139     0.597300    12.0100   ; qtot  4.210
  4140          O    259      THR      O   4140    -0.567900    16.0000   ; qtot  3.642
  4141          N    260      ALA      N   4141    -0.415700    14.0100   ; qtot  3.226
  4142          H    260      ALA      H   4142     0.271900     1.0080   ; qtot  3.498
  4143        XC7    260      ALA     CA   4143     0.033700    12.0100   ; qtot  3.532
  4144         H1    260      ALA     HA   4144     0.082300     1.0080   ; qtot  3.614
  4145         CT    260      ALA     CB   4145    -0.182500    12.0100   ; qtot  3.432
  4146         HC    260      ALA    HB1   4146     0.060300     1.0080   ; qtot  3.492
  4147         HC    260      ALA    HB2   4147     0.060300     1.0080   ; qtot  3.552
  4148         HC    260      ALA    HB3   4148     0.060300     1.0080   ; qtot  3.613
  4149          C    260      ALA      C   4149     0.597300    12.0100   ; qtot  4.210
  4150          O    260      ALA      O   4150    -0.567900    16.0000   ; qtot  3.642
  4151          N    261      GLY      N   4151    -0.415700    14.0100   ; qtot  3.226
  4152          H    261      GLY      H   4152     0.271900     1.0080   ; qtot  3.498
  4153        XC9    261      GLY     CA   4153    -0.025200    12.0100   ; qtot  3.473
  4154         H1    261      GLY    HA2   4154     0.069800     1.0080   ; qtot  3.543
  4155         H1    261      GLY    HA3   4155     0.069800     1.0080   ; qtot  3.613
  4156          C    261      GLY      C   4156     0.597300    12.0100   ; qtot  4.210
  4157          O    261      GLY      O   4157    -0.567900    16.0000   ; qtot  3.642
  4158          N    262      ALA      N   4158    -0.415700    14.0100   ; qtot  3.226
  4159          H    262      ALA      H   4159     0.271900     1.0080   ; qtot  3.498
  4160        XC7    262      ALA     CA   4160     0.033700    12.0100   ; qtot  3.532
  4161         H1    262      ALA     HA   4161     0.082300     1.0080   ; qtot  3.614
  4162         CT    262      ALA     CB   4162    -0.182500    12.0100   ; qtot  3.432
  4163         HC    262      ALA    HB1   4163     0.060300     1.0080   ; qtot  3.492
  4164         HC    262      ALA    HB2   4164     0.060300     1.0080   ; qtot  3.552
  4165         HC    262      ALA    HB3   4165     0.060300     1.0080   ; qtot  3.613
  4166          C    262      ALA      C   4166     0.597300    12.0100   ; qtot  4.210
  4167          O    262      ALA      O   4167    -0.567900    16.0000   ; qtot  3.642
  4168          N    263      ALA      N   4168    -0.415700    14.0100   ; qtot  3.226
  4169          H    263      ALA      H   4169     0.271900     1.0080   ; qtot  3.498
  4170        XC7    263      ALA     CA   4170     0.033700    12.0100   ; qtot  3.532
  4171         H1    263      ALA     HA   4171     0.082300     1.0080   ; qtot  3.614
  4172         CT    263      ALA     CB   4172    -0.182500    12.0100   ; qtot  3.432
  4173         HC    263      ALA    HB1   4173     0.060300     1.0080   ; qtot  3.492
  4174         HC    263      ALA    HB2   4174     0.060300     1.0080   ; qtot  3.552
  4175         HC    263      ALA    HB3   4175     0.060300     1.0080   ; qtot  3.613
  4176          C    263      ALA      C   4176     0.597300    12.0100   ; qtot  4.210
  4177          O    263      ALA      O   4177    -0.567900    16.0000   ; qtot  3.642
  4178          N    264      ALA      N   4178    -0.415700    14.0100   ; qtot  3.226
  4179          H    264      ALA      H   4179     0.271900     1.0080   ; qtot  3.498
  4180        XC7    264      ALA     CA   4180     0.033700    12.0100   ; qtot  3.532
  4181         H1    264      ALA     HA   4181     0.082300     1.0080   ; qtot  3.614
  4182         CT    264      ALA     CB   4182    -0.182500    12.0100   ; qtot  3.432
  4183         HC    264      ALA    HB1   4183     0.060300     1.0080   ; qtot  3.492
  4184         HC    264      ALA    HB2   4184     0.060300     1.0080   ; qtot  3.552
  4185         HC    264      ALA    HB3   4185     0.060300     1.0080   ; qtot  3.613
  4186          C    264      ALA      C   4186     0.597300    12.0100   ; qtot  4.210
  4187          O    264      ALA      O   4187    -0.567900    16.0000   ; qtot  3.642
  4188          N    265      TYR      N   4188    -0.415700    14.0100   ; qtot  3.226
  4189          H    265      TYR      H   4189     0.271900     1.0080   ; qtot  3.498
  4190        XC0    265      TYR     CA   4190    -0.001400    12.0100   ; qtot  3.497
  4191         H1    265      TYR     HA   4191     0.087600     1.0080   ; qtot  3.584
  4192         CT    265      TYR     CB   4192    -0.015200    12.0100   ; qtot  3.569
  4193         HC    265      TYR    HB2   4193     0.029500     1.0080   ; qtot  3.599
  4194         HC    265      TYR    HB3   4194     0.029500     1.0080   ; qtot  3.628
  4195         CA    265      TYR     CG   4195    -0.001100    12.0100   ; qtot  3.627
  4196         CA    265      TYR    CD1   4196    -0.190600    12.0100   ; qtot  3.436
  4197         HA    265      TYR    HD1   4197     0.169900     1.0080   ; qtot  3.606
  4198         CA    265      TYR    CE1   4198    -0.234100    12.0100   ; qtot  3.372
  4199         HA    265      TYR    HE1   4199     0.165600     1.0080   ; qtot  3.538
  4200          C    265      TYR     CZ   4200     0.322600    12.0100   ; qtot  3.860
  4201         OH    265      TYR     OH   4201    -0.557900    16.0000   ; qtot  3.303
  4202         HO    265      TYR     HH   4202     0.399200     1.0080   ; qtot  3.702
  4203         CA    265      TYR    CE2   4203    -0.234100    12.0100   ; qtot  3.468
  4204         HA    265      TYR    HE2   4204     0.165600     1.0080   ; qtot  3.633
  4205         CA    265      TYR    CD2   4205    -0.190600    12.0100   ; qtot  3.443
  4206         HA    265      TYR    HD2   4206     0.169900     1.0080   ; qtot  3.613
  4207          C    265      TYR      C   4207     0.597300    12.0100   ; qtot  4.210
  4208          O    265      TYR      O   4208    -0.567900    16.0000   ; qtot  3.642
  4209          N    266      TYR      N   4209    -0.415700    14.0100   ; qtot  3.226
  4210          H    266      TYR      H   4210     0.271900     1.0080   ; qtot  3.498
  4211        XC0    266      TYR     CA   4211    -0.001400    12.0100   ; qtot  3.497
  4212         H1    266      TYR     HA   4212     0.087600     1.0080   ; qtot  3.584
  4213         CT    266      TYR     CB   4213    -0.015200    12.0100   ; qtot  3.569
  4214         HC    266      TYR    HB2   4214     0.029500     1.0080   ; qtot  3.599
  4215         HC    266      TYR    HB3   4215     0.029500     1.0080   ; qtot  3.628
  4216         CA    266      TYR     CG   4216    -0.001100    12.0100   ; qtot  3.627
  4217         CA    266      TYR    CD1   4217    -0.190600    12.0100   ; qtot  3.436
  4218         HA    266      TYR    HD1   4218     0.169900     1.0080   ; qtot  3.606
  4219         CA    266      TYR    CE1   4219    -0.234100    12.0100   ; qtot  3.372
  4220         HA    266      TYR    HE1   4220     0.165600     1.0080   ; qtot  3.538
  4221          C    266      TYR     CZ   4221     0.322600    12.0100   ; qtot  3.860
  4222         OH    266      TYR     OH   4222    -0.557900    16.0000   ; qtot  3.303
  4223         HO    266      TYR     HH   4223     0.399200     1.0080   ; qtot  3.702
  4224         CA    266      TYR    CE2   4224    -0.234100    12.0100   ; qtot  3.468
  4225         HA    266      TYR    HE2   4225     0.165600     1.0080   ; qtot  3.633
  4226         CA    266      TYR    CD2   4226    -0.190600    12.0100   ; qtot  3.443
  4227         HA    266      TYR    HD2   4227     0.169900     1.0080   ; qtot  3.613
  4228          C    266      TYR      C   4228     0.597300    12.0100   ; qtot  4.210
  4229          O    266      TYR      O   4229    -0.567900    16.0000   ; qtot  3.642
  4230          N    267      VAL      N   4230    -0.415700    14.0100   ; qtot  3.226
  4231          H    267      VAL      H   4231     0.271900     1.0080   ; qtot  3.498
  4232        XC1    267      VAL     CA   4232    -0.087500    12.0100   ; qtot  3.411
  4233         H1    267      VAL     HA   4233     0.096900     1.0080   ; qtot  3.508
  4234         3C    267      VAL     CB   4234     0.298500    12.0100   ; qtot  3.806
  4235         HC    267      VAL     HB   4235    -0.029700     1.0080   ; qtot  3.776
  4236         CT    267      VAL    CG1   4236    -0.319200    12.0100   ; qtot  3.457
  4237         HC    267      VAL   HG11   4237     0.079100     1.0080   ; qtot  3.536
  4238         HC    267      VAL   HG12   4238     0.079100     1.0080   ; qtot  3.615
  4239         HC    267      VAL   HG13   4239     0.079100     1.0080   ; qtot  3.694
  4240         CT    267      VAL    CG2   4240    -0.319200    12.0100   ; qtot  3.375
  4241         HC    267      VAL   HG21   4241     0.079100     1.0080   ; qtot  3.454
  4242         HC    267      VAL   HG22   4242     0.079100     1.0080   ; qtot  3.533
  4243         HC    267      VAL   HG23   4243     0.079100     1.0080   ; qtot  3.613
  4244          C    267      VAL      C   4244     0.597300    12.0100   ; qtot  4.210
  4245          O    267      VAL      O   4245    -0.567900    16.0000   ; qtot  3.642
  4246          N    268      GLY      N   4246    -0.415700    14.0100   ; qtot  3.226
  4247          H    268      GLY      H   4247     0.271900     1.0080   ; qtot  3.498
  4248        XC9    268      GLY     CA   4248    -0.025200    12.0100   ; qtot  3.473
  4249         H1    268      GLY    HA2   4249     0.069800     1.0080   ; qtot  3.543
  4250         H1    268      GLY    HA3   4250     0.069800     1.0080   ; qtot  3.613
  4251          C    268      GLY      C   4251     0.597300    12.0100   ; qtot  4.210
  4252          O    268      GLY      O   4252    -0.567900    16.0000   ; qtot  3.642
  4253          N    269      TYR      N   4253    -0.415700    14.0100   ; qtot  3.226
  4254          H    269      TYR      H   4254     0.271900     1.0080   ; qtot  3.498
  4255        XC0    269      TYR     CA   4255    -0.001400    12.0100   ; qtot  3.497
  4256         H1    269      TYR     HA   4256     0.087600     1.0080   ; qtot  3.584
  4257         CT    269      TYR     CB   4257    -0.015200    12.0100   ; qtot  3.569
  4258         HC    269      TYR    HB2   4258     0.029500     1.0080   ; qtot  3.599
  4259         HC    269      TYR    HB3   4259     0.029500     1.0080   ; qtot  3.628
  4260         CA    269      TYR     CG   4260    -0.001100    12.0100   ; qtot  3.627
  4261         CA    269      TYR    CD1   4261    -0.190600    12.0100   ; qtot  3.436
  4262         HA    269      TYR    HD1   4262     0.169900     1.0080   ; qtot  3.606
  4263         CA    269      TYR    CE1   4263    -0.234100    12.0100   ; qtot  3.372
  4264         HA    269      TYR    HE1   4264     0.165600     1.0080   ; qtot  3.538
  4265          C    269      TYR     CZ   4265     0.322600    12.0100   ; qtot  3.860
  4266         OH    269      TYR     OH   4266    -0.557900    16.0000   ; qtot  3.303
  4267         HO    269      TYR     HH   4267     0.399200     1.0080   ; qtot  3.702
  4268         CA    269      TYR    CE2   4268    -0.234100    12.0100   ; qtot  3.468
  4269         HA    269      TYR    HE2   4269     0.165600     1.0080   ; qtot  3.633
  4270         CA    269      TYR    CD2   4270    -0.190600    12.0100   ; qtot  3.443
  4271         HA    269      TYR    HD2   4271     0.169900     1.0080   ; qtot  3.613
  4272          C    269      TYR      C   4272     0.597300    12.0100   ; qtot  4.210
  4273          O    269      TYR      O   4273    -0.567900    16.0000   ; qtot  3.642
  4274          N    270      LEU      N   4274    -0.415700    14.0100   ; qtot  3.226
  4275          H    270      LEU      H   4275     0.271900     1.0080   ; qtot  3.498
  4276        XC0    270      LEU     CA   4276    -0.051800    12.0100   ; qtot  3.446
  4277         H1    270      LEU     HA   4277     0.092200     1.0080   ; qtot  3.539
  4278         2C    270      LEU     CB   4278    -0.110200    12.0100   ; qtot  3.428
  4279         HC    270      LEU    HB2   4279     0.045700     1.0080   ; qtot  3.474
  4280         HC    270      LEU    HB3   4280     0.045700     1.0080   ; qtot  3.520
  4281         3C    270      LEU     CG   4281     0.353100    12.0100   ; qtot  3.873
  4282         HC    270      LEU     HG   4282    -0.036100     1.0080   ; qtot  3.837
  4283         CT    270      LEU    CD1   4283    -0.412100    12.0100   ; qtot  3.425
  4284         HC    270      LEU   HD11   4284     0.100000     1.0080   ; qtot  3.525
  4285         HC    270      LEU   HD12   4285     0.100000     1.0080   ; qtot  3.625
  4286         HC    270      LEU   HD13   4286     0.100000     1.0080   ; qtot  3.725
  4287         CT    270      LEU    CD2   4287    -0.412100    12.0100   ; qtot  3.313
  4288         HC    270      LEU   HD21   4288     0.100000     1.0080   ; qtot  3.413
  4289         HC    270      LEU   HD22   4289     0.100000     1.0080   ; qtot  3.513
  4290         HC    270      LEU   HD23   4290     0.100000     1.0080   ; qtot  3.613
  4291          C    270      LEU      C   4291     0.597300    12.0100   ; qtot  4.210
  4292          O    270      LEU      O   4292    -0.567900    16.0000   ; qtot  3.642
  4293          N    271      GLN      N   4293    -0.415700    14.0100   ; qtot  3.226
  4294          H    271      GLN      H   4294     0.271900     1.0080   ; qtot  3.498
  4295        XC4    271      GLN     CA   4295    -0.003100    12.0100   ; qtot  3.495
  4296         H1    271      GLN     HA   4296     0.085000     1.0080   ; qtot  3.580
  4297         2C    271      GLN     CB   4297    -0.003600    12.0100   ; qtot  3.576
  4298         HC    271      GLN    HB2   4298     0.017100     1.0080   ; qtot  3.594
  4299         HC    271      GLN    HB3   4299     0.017100     1.0080   ; qtot  3.611
  4300         2C    271      GLN     CG   4300    -0.064500    12.0100   ; qtot  3.546
  4301         HC    271      GLN    HG2   4301     0.035200     1.0080   ; qtot  3.581
  4302         HC    271      GLN    HG3   4302     0.035200     1.0080   ; qtot  3.617
  4303          C    271      GLN     CD   4303     0.695100    12.0100   ; qtot  4.312
  4304          O    271      GLN    OE1   4304    -0.608600    16.0000   ; qtot  3.703
  4305          N    271      GLN    NE2   4305    -0.940700    14.0100   ; qtot  2.762
  4306          H    271      GLN   HE21   4306     0.425100     1.0080   ; qtot  3.187
  4307          H    271      GLN   HE22   4307     0.425100     1.0080   ; qtot  3.613
  4308          C    271      GLN      C   4308     0.597300    12.0100   ; qtot  4.210
  4309          O    271      GLN      O   4309    -0.567900    16.0000   ; qtot  3.642
  4310          N    272      PRO      N   4310    -0.254800    14.0100   ; qtot  3.387
  4311         CT    272      PRO     CD   4311     0.019200    12.0100   ; qtot  3.406
  4312         H1    272      PRO    HD2   4312     0.039100     1.0080   ; qtot  3.445
  4313         H1    272      PRO    HD3   4313     0.039100     1.0080   ; qtot  3.485
  4314         CT    272      PRO     CG   4314     0.018900    12.0100   ; qtot  3.503
  4315         HC    272      PRO    HG2   4315     0.021300     1.0080   ; qtot  3.525
  4316         HC    272      PRO    HG3   4316     0.021300     1.0080   ; qtot  3.546
  4317         CT    272      PRO     CB   4317    -0.007000    12.0100   ; qtot  3.539
  4318         HC    272      PRO    HB2   4318     0.025300     1.0080   ; qtot  3.564
  4319         HC    272      PRO    HB3   4319     0.025300     1.0080   ; qtot  3.590
  4320        XC2    272      PRO     CA   4320    -0.026600    12.0100   ; qtot  3.563
  4321         H1    272      PRO     HA   4321     0.064100     1.0080   ; qtot  3.627
  4322          C    272      PRO      C   4322     0.589600    12.0100   ; qtot  4.217
  4323          O    272      PRO      O   4323    -0.574800    16.0000   ; qtot  3.642
  4324          N    273      ARG      N   4324    -0.347900    14.0100   ; qtot  3.294
  4325          H    273      ARG      H   4325     0.274700     1.0080   ; qtot  3.569
  4326        XC6    273      ARG     CA   4326    -0.263700    12.0100   ; qtot  3.305
  4327         H1    273      ARG     HA   4327     0.156000     1.0080   ; qtot  3.461
  4328         C8    273      ARG     CB   4328    -0.000700    12.0100   ; qtot  3.460
  4329         HC    273      ARG    HB2   4329     0.032700     1.0080   ; qtot  3.493
  4330         HC    273      ARG    HB3   4330     0.032700     1.0080   ; qtot  3.526
  4331         C8    273      ARG     CG   4331     0.039000    12.0100   ; qtot  3.565
  4332         HC    273      ARG    HG2   4332     0.028500     1.0080   ; qtot  3.593
  4333         HC    273      ARG    HG3   4333     0.028500     1.0080   ; qtot  3.622
  4334         C8    273      ARG     CD   4334     0.048600    12.0100   ; qtot  3.670
  4335         H1    273      ARG    HD2   4335     0.068700     1.0080   ; qtot  3.739
  4336         H1    273      ARG    HD3   4336     0.068700     1.0080   ; qtot  3.808
  4337         N2    273      ARG     NE   4337    -0.529500    14.0100   ; qtot  3.278
  4338          H    273      ARG     HE   4338     0.345600     1.0080   ; qtot  3.624
  4339         CA    273      ARG     CZ   4339     0.807600    12.0100   ; qtot  4.431
  4340         N2    273      ARG    NH1   4340    -0.862700    14.0100   ; qtot  3.569
  4341          H    273      ARG   HH11   4341     0.447800     1.0080   ; qtot  4.017
  4342          H    273      ARG   HH12   4342     0.447800     1.0080   ; qtot  4.464
  4343         N2    273      ARG    NH2   4343    -0.862700    14.0100   ; qtot  3.602
  4344          H    273      ARG   HH21   4344     0.447800     1.0080   ; qtot  4.049
  4345          H    273      ARG   HH22   4345     0.447800     1.0080   ; qtot  4.497
  4346          C    273      ARG      C   4346     0.734100    12.0100   ; qtot  5.231
  4347          O    273      ARG      O   4347    -0.589400    16.0000   ; qtot  4.642
  4348          N    274      THR      N   4348    -0.415700    14.0100   ; qtot  4.226
  4349          H    274      THR      H   4349     0.271900     1.0080   ; qtot  4.498
  4350        XC5    274      THR     CA   4350    -0.038900    12.0100   ; qtot  4.459
  4351         H1    274      THR     HA   4351     0.100700     1.0080   ; qtot  4.560
  4352         3C    274      THR     CB   4352     0.365400    12.0100   ; qtot  4.925
  4353         H1    274      THR     HB   4353     0.004300     1.0080   ; qtot  4.930
  4354         CT    274      THR    CG2   4354    -0.243800    12.0100   ; qtot  4.686
  4355         HC    274      THR   HG21   4355     0.064200     1.0080   ; qtot  4.750
  4356         HC    274      THR   HG22   4356     0.064200     1.0080   ; qtot  4.814
  4357         HC    274      THR   HG23   4357     0.064200     1.0080   ; qtot  4.878
  4358         OH    274      THR    OG1   4358    -0.676100    16.0000   ; qtot  4.202
  4359         HO    274      THR    HG1   4359     0.410200     1.0080   ; qtot  4.613
  4360          C    274      THR      C   4360     0.597300    12.0100   ; qtot  5.210
  4361          O    274      THR      O   4361    -0.567900    16.0000   ; qtot  4.642
  4362          N    275      PHE      N   4362    -0.415700    14.0100   ; qtot  4.226
  4363          H    275      PHE      H   4363     0.271900     1.0080   ; qtot  4.498
  4364        XC0    275      PHE     CA   4364    -0.002400    12.0100   ; qtot  4.496
  4365         H1    275      PHE     HA   4365     0.097800     1.0080   ; qtot  4.594
  4366         CT    275      PHE     CB   4366    -0.034300    12.0100   ; qtot  4.559
  4367         HC    275      PHE    HB2   4367     0.029500     1.0080   ; qtot  4.589
  4368         HC    275      PHE    HB3   4368     0.029500     1.0080   ; qtot  4.618
  4369         CA    275      PHE     CG   4369     0.011800    12.0100   ; qtot  4.630
  4370         CA    275      PHE    CD1   4370    -0.125600    12.0100   ; qtot  4.504
  4371         HA    275      PHE    HD1   4371     0.133000     1.0080   ; qtot  4.637
  4372         CA    275      PHE    CE1   4372    -0.170400    12.0100   ; qtot  4.467
  4373         HA    275      PHE    HE1   4373     0.143000     1.0080   ; qtot  4.610
  4374         CA    275      PHE     CZ   4374    -0.107200    12.0100   ; qtot  4.503
  4375         HA    275      PHE     HZ   4375     0.129700     1.0080   ; qtot  4.633
  4376         CA    275      PHE    CE2   4376    -0.170400    12.0100   ; qtot  4.462
  4377         HA    275      PHE    HE2   4377     0.143000     1.0080   ; qtot  4.605
  4378         CA    275      PHE    CD2   4378    -0.125600    12.0100   ; qtot  4.480
  4379         HA    275      PHE    HD2   4379     0.133000     1.0080   ; qtot  4.613
  4380          C    275      PHE      C   4380     0.597300    12.0100   ; qtot  5.210
  4381          O    275      PHE      O   4381    -0.567900    16.0000   ; qtot  4.642
  4382          N    276      LEU      N   4382    -0.415700    14.0100   ; qtot  4.226
  4383          H    276      LEU      H   4383     0.271900     1.0080   ; qtot  4.498
  4384        XC0    276      LEU     CA   4384    -0.051800    12.0100   ; qtot  4.446
  4385         H1    276      LEU     HA   4385     0.092200     1.0080   ; qtot  4.539
  4386         2C    276      LEU     CB   4386    -0.110200    12.0100   ; qtot  4.428
  4387         HC    276      LEU    HB2   4387     0.045700     1.0080   ; qtot  4.474
  4388         HC    276      LEU    HB3   4388     0.045700     1.0080   ; qtot  4.520
  4389         3C    276      LEU     CG   4389     0.353100    12.0100   ; qtot  4.873
  4390         HC    276      LEU     HG   4390    -0.036100     1.0080   ; qtot  4.837
  4391         CT    276      LEU    CD1   4391    -0.412100    12.0100   ; qtot  4.425
  4392         HC    276      LEU   HD11   4392     0.100000     1.0080   ; qtot  4.525
  4393         HC    276      LEU   HD12   4393     0.100000     1.0080   ; qtot  4.625
  4394         HC    276      LEU   HD13   4394     0.100000     1.0080   ; qtot  4.725
  4395         CT    276      LEU    CD2   4395    -0.412100    12.0100   ; qtot  4.313
  4396         HC    276      LEU   HD21   4396     0.100000     1.0080   ; qtot  4.413
  4397         HC    276      LEU   HD22   4397     0.100000     1.0080   ; qtot  4.513
  4398         HC    276      LEU   HD23   4398     0.100000     1.0080   ; qtot  4.613
  4399          C    276      LEU      C   4399     0.597300    12.0100   ; qtot  5.210
  4400          O    276      LEU      O   4400    -0.567900    16.0000   ; qtot  4.642
  4401          N    277      LEU      N   4401    -0.415700    14.0100   ; qtot  4.226
  4402          H    277      LEU      H   4402     0.271900     1.0080   ; qtot  4.498
  4403        XC0    277      LEU     CA   4403    -0.051800    12.0100   ; qtot  4.446
  4404         H1    277      LEU     HA   4404     0.092200     1.0080   ; qtot  4.539
  4405         2C    277      LEU     CB   4405    -0.110200    12.0100   ; qtot  4.428
  4406         HC    277      LEU    HB2   4406     0.045700     1.0080   ; qtot  4.474
  4407         HC    277      LEU    HB3   4407     0.045700     1.0080   ; qtot  4.520
  4408         3C    277      LEU     CG   4408     0.353100    12.0100   ; qtot  4.873
  4409         HC    277      LEU     HG   4409    -0.036100     1.0080   ; qtot  4.837
  4410         CT    277      LEU    CD1   4410    -0.412100    12.0100   ; qtot  4.425
  4411         HC    277      LEU   HD11   4411     0.100000     1.0080   ; qtot  4.525
  4412         HC    277      LEU   HD12   4412     0.100000     1.0080   ; qtot  4.625
  4413         HC    277      LEU   HD13   4413     0.100000     1.0080   ; qtot  4.725
  4414         CT    277      LEU    CD2   4414    -0.412100    12.0100   ; qtot  4.313
  4415         HC    277      LEU   HD21   4415     0.100000     1.0080   ; qtot  4.413
  4416         HC    277      LEU   HD22   4416     0.100000     1.0080   ; qtot  4.513
  4417         HC    277      LEU   HD23   4417     0.100000     1.0080   ; qtot  4.613
  4418          C    277      LEU      C   4418     0.597300    12.0100   ; qtot  5.210
  4419          O    277      LEU      O   4419    -0.567900    16.0000   ; qtot  4.642
  4420          N    278      LYS      N   4420    -0.347900    14.0100   ; qtot  4.294
  4421          H    278      LYS      H   4421     0.274700     1.0080   ; qtot  4.569
  4422       XC11    278      LYS     CA   4422    -0.240000    12.0100   ; qtot  4.329
  4423         H1    278      LYS     HA   4423     0.142600     1.0080   ; qtot  4.471
  4424         C8    278      LYS     CB   4424    -0.009400    12.0100   ; qtot  4.462
  4425         HC    278      LYS    HB2   4425     0.036200     1.0080   ; qtot  4.498
  4426         HC    278      LYS    HB3   4426     0.036200     1.0080   ; qtot  4.534
  4427         C8    278      LYS     CG   4427     0.018700    12.0100   ; qtot  4.553
  4428         HC    278      LYS    HG2   4428     0.010300     1.0080   ; qtot  4.563
  4429         HC    278      LYS    HG3   4429     0.010300     1.0080   ; qtot  4.574
  4430         C8    278      LYS     CD   4430    -0.047900    12.0100   ; qtot  4.526
  4431         HC    278      LYS    HD2   4431     0.062100     1.0080   ; qtot  4.588
  4432         HC    278      LYS    HD3   4432     0.062100     1.0080   ; qtot  4.650
  4433         C8    278      LYS     CE   4433    -0.014300    12.0100   ; qtot  4.636
  4434         HP    278      LYS    HE2   4434     0.113500     1.0080   ; qtot  4.749
  4435         HP    278      LYS    HE3   4435     0.113500     1.0080   ; qtot  4.863
  4436         N3    278      LYS     NZ   4436    -0.385400    14.0100   ; qtot  4.477
  4437          H    278      LYS    HZ1   4437     0.340000     1.0080   ; qtot  4.817
  4438          H    278      LYS    HZ2   4438     0.340000     1.0080   ; qtot  5.157
  4439          H    278      LYS    HZ3   4439     0.340000     1.0080   ; qtot  5.497
  4440          C    278      LYS      C   4440     0.734100    12.0100   ; qtot  6.231
  4441          O    278      LYS      O   4441    -0.589400    16.0000   ; qtot  5.642
  4442          N    279      TYR      N   4442    -0.415700    14.0100   ; qtot  5.226
  4443          H    279      TYR      H   4443     0.271900     1.0080   ; qtot  5.498
  4444        XC0    279      TYR     CA   4444    -0.001400    12.0100   ; qtot  5.497
  4445         H1    279      TYR     HA   4445     0.087600     1.0080   ; qtot  5.584
  4446         CT    279      TYR     CB   4446    -0.015200    12.0100   ; qtot  5.569
  4447         HC    279      TYR    HB2   4447     0.029500     1.0080   ; qtot  5.599
  4448         HC    279      TYR    HB3   4448     0.029500     1.0080   ; qtot  5.628
  4449         CA    279      TYR     CG   4449    -0.001100    12.0100   ; qtot  5.627
  4450         CA    279      TYR    CD1   4450    -0.190600    12.0100   ; qtot  5.436
  4451         HA    279      TYR    HD1   4451     0.169900     1.0080   ; qtot  5.606
  4452         CA    279      TYR    CE1   4452    -0.234100    12.0100   ; qtot  5.372
  4453         HA    279      TYR    HE1   4453     0.165600     1.0080   ; qtot  5.538
  4454          C    279      TYR     CZ   4454     0.322600    12.0100   ; qtot  5.860
  4455         OH    279      TYR     OH   4455    -0.557900    16.0000   ; qtot  5.303
  4456         HO    279      TYR     HH   4456     0.399200     1.0080   ; qtot  5.702
  4457         CA    279      TYR    CE2   4457    -0.234100    12.0100   ; qtot  5.468
  4458         HA    279      TYR    HE2   4458     0.165600     1.0080   ; qtot  5.633
  4459         CA    279      TYR    CD2   4459    -0.190600    12.0100   ; qtot  5.443
  4460         HA    279      TYR    HD2   4460     0.169900     1.0080   ; qtot  5.613
  4461          C    279      TYR      C   4461     0.597300    12.0100   ; qtot  6.210
  4462          O    279      TYR      O   4462    -0.567900    16.0000   ; qtot  5.642
  4463          N    280      ASN      N   4463    -0.415700    14.0100   ; qtot  5.226
  4464          H    280      ASN      H   4464     0.271900     1.0080   ; qtot  5.498
  4465        XC8    280      ASN     CA   4465     0.014300    12.0100   ; qtot  5.512
  4466         H1    280      ASN     HA   4466     0.104800     1.0080   ; qtot  5.617
  4467         2C    280      ASN     CB   4467    -0.204100    12.0100   ; qtot  5.413
  4468         HC    280      ASN    HB2   4468     0.079700     1.0080   ; qtot  5.493
  4469         HC    280      ASN    HB3   4469     0.079700     1.0080   ; qtot  5.573
  4470          C    280      ASN     CG   4470     0.713000    12.0100   ; qtot  6.286
  4471          O    280      ASN    OD1   4471    -0.593100    16.0000   ; qtot  5.692
  4472          N    280      ASN    ND2   4472    -0.919100    14.0100   ; qtot  4.773
  4473          H    280      ASN   HD21   4473     0.419600     1.0080   ; qtot  5.193
  4474          H    280      ASN   HD22   4474     0.419600     1.0080   ; qtot  5.613
  4475          C    280      ASN      C   4475     0.597300    12.0100   ; qtot  6.210
  4476          O    280      ASN      O   4476    -0.567900    16.0000   ; qtot  5.642
  4477          N    281      GLU      N   4477    -0.516300    14.0100   ; qtot  5.126
  4478          H    281      GLU      H   4478     0.293600     1.0080   ; qtot  5.419
  4479       XC13    281      GLU     CA   4479     0.039700    12.0100   ; qtot  5.459
  4480         H1    281      GLU     HA   4480     0.110500     1.0080   ; qtot  5.569
  4481         2C    281      GLU     CB   4481     0.056000    12.0100   ; qtot  5.625
  4482         HC    281      GLU    HB2   4482    -0.017300     1.0080   ; qtot  5.608
  4483         HC    281      GLU    HB3   4483    -0.017300     1.0080   ; qtot  5.591
  4484         2C    281      GLU     CG   4484     0.013600    12.0100   ; qtot  5.604
  4485         HC    281      GLU    HG2   4485    -0.042500     1.0080   ; qtot  5.562
  4486         HC    281      GLU    HG3   4486    -0.042500     1.0080   ; qtot  5.519
  4487         CO    281      GLU     CD   4487     0.805400    12.0100   ; qtot  6.325
  4488         O2    281      GLU    OE1   4488    -0.818800    16.0000   ; qtot  5.506
  4489         O2    281      GLU    OE2   4489    -0.818800    16.0000   ; qtot  4.687
  4490          C    281      GLU      C   4490     0.536600    12.0100   ; qtot  5.224
  4491          O    281      GLU      O   4491    -0.581900    16.0000   ; qtot  4.642
  4492          N    282      NLN      N   4492    -0.415700    14.0100   ; qtot  4.226
  4493          H    282      NLN      H   4493     0.271900     1.0080   ; qtot  4.498
  4494         CX    282      NLN     CA   4494     0.014300    12.0100   ; qtot  4.512
  4495         H1    282      NLN     HA   4495     0.104800     1.0080   ; qtot  4.617
  4496         2C    282      NLN     CB   4496    -0.204100    12.0100   ; qtot  4.413
  4497         HC    282      NLN    HB2   4497     0.079700     1.0080   ; qtot  4.493
  4498         HC    282      NLN    HB3   4498     0.079700     1.0080   ; qtot  4.573
  4499          C    282      NLN     CG   4499     0.713000    12.0100   ; qtot  5.286
  4500          O    282      NLN    OD1   4500    -0.593100    16.0000   ; qtot  4.692
  4501          N    282      NLN    ND2   4501    -0.693500    14.0100   ; qtot  3.999
  4502          H    282      NLN   HD21   4502     0.419600     1.0080   ; qtot  4.419
  4503          C    282      NLN      C   4503     0.597300    12.0100   ; qtot  5.016
  4504          O    282      NLN      O   4504    -0.567900    16.0000   ; qtot  4.448
  4505          N    283      GLY      N   4505    -0.415700    14.0100   ; qtot  4.032
  4506          H    283      GLY      H   4506     0.271900     1.0080   ; qtot  4.304
  4507        XC9    283      GLY     CA   4507    -0.025200    12.0100   ; qtot  4.279
  4508         H1    283      GLY    HA2   4508     0.069800     1.0080   ; qtot  4.349
  4509         H1    283      GLY    HA3   4509     0.069800     1.0080   ; qtot  4.419
  4510          C    283      GLY      C   4510     0.597300    12.0100   ; qtot  5.016
  4511          O    283      GLY      O   4511    -0.567900    16.0000   ; qtot  4.448
  4512          N    284      THR      N   4512    -0.415700    14.0100   ; qtot  4.032
  4513          H    284      THR      H   4513     0.271900     1.0080   ; qtot  4.304
  4514        XC5    284      THR     CA   4514    -0.038900    12.0100   ; qtot  4.265
  4515         H1    284      THR     HA   4515     0.100700     1.0080   ; qtot  4.366
  4516         3C    284      THR     CB   4516     0.365400    12.0100   ; qtot  4.731
  4517         H1    284      THR     HB   4517     0.004300     1.0080   ; qtot  4.736
  4518         CT    284      THR    CG2   4518    -0.243800    12.0100   ; qtot  4.492
  4519         HC    284      THR   HG21   4519     0.064200     1.0080   ; qtot  4.556
  4520         HC    284      THR   HG22   4520     0.064200     1.0080   ; qtot  4.620
  4521         HC    284      THR   HG23   4521     0.064200     1.0080   ; qtot  4.684
  4522         OH    284      THR    OG1   4522    -0.676100    16.0000   ; qtot  4.008
  4523         HO    284      THR    HG1   4523     0.410200     1.0080   ; qtot  4.419
  4524          C    284      THR      C   4524     0.597300    12.0100   ; qtot  5.016
  4525          O    284      THR      O   4525    -0.567900    16.0000   ; qtot  4.448
  4526          N    285      ILE      N   4526    -0.415700    14.0100   ; qtot  4.032
  4527          H    285      ILE      H   4527     0.271900     1.0080   ; qtot  4.304
  4528        XC1    285      ILE     CA   4528    -0.059700    12.0100   ; qtot  4.244
  4529         H1    285      ILE     HA   4529     0.086900     1.0080   ; qtot  4.331
  4530         3C    285      ILE     CB   4530     0.130300    12.0100   ; qtot  4.462
  4531         HC    285      ILE     HB   4531     0.018700     1.0080   ; qtot  4.480
  4532         CT    285      ILE    CG2   4532    -0.320400    12.0100   ; qtot  4.160
  4533         HC    285      ILE   HG21   4533     0.088200     1.0080   ; qtot  4.248
  4534         HC    285      ILE   HG22   4534     0.088200     1.0080   ; qtot  4.336
  4535         HC    285      ILE   HG23   4535     0.088200     1.0080   ; qtot  4.425
  4536         2C    285      ILE    CG1   4536    -0.043000    12.0100   ; qtot  4.382
  4537         HC    285      ILE   HG12   4537     0.023600     1.0080   ; qtot  4.405
  4538         HC    285      ILE   HG13   4538     0.023600     1.0080   ; qtot  4.429
  4539         CT    285      ILE    CD1   4539    -0.066000    12.0100   ; qtot  4.363
  4540         HC    285      ILE   HD11   4540     0.018600     1.0080   ; qtot  4.381
  4541         HC    285      ILE   HD12   4541     0.018600     1.0080   ; qtot  4.400
  4542         HC    285      ILE   HD13   4542     0.018600     1.0080   ; qtot  4.419
[truncated: 12,917,577 more chars]
