# Supplementary material for: gmx_ffconv: A Fast, User-Friendly Semi-Automated All-Atom Force Field Converter for GROMACS
Source: J Chem Inf Model. 2025 Sep 20;65(19):9850–5. doi: 10.1021/acs.jcim.5c02200 (PMC12529758; doi:10.1021/acs.jcim.5c02200)
Supplement: Supplementary file 2 [file ci5c02200_si_002.zip › gmx_ffconv_JCIM/Data_manuscript/TABLE3/Viral_MEMBRANE/MAPPING_CHARMM_TO_AMBER/mapping_DPPS.csv]

toppar_CHARMM/DPPS.itp	toppar_AMBER/PPPS.itp
120	1
121	2
122	3
123	4
117	5
118	6
119	7
114	8
115	9
116	10
111	11
112	12
113	13
108	14
109	15
110	16
105	17
106	18
107	19
102	20
104	21
103	22
99	23
100	24
101	25
96	26
97	27
98	28
93	29
94	30
95	31
90	32
91	33
92	34
87	35
88	36
89	37
84	38
85	39
86	40
81	41
83	42
82	43
35	44
36	45
37	46
33	47
34	48
32	49
29	50
30	51
31	52
21	53
22	54
18	55
19	56
20	57
17	58
13	59
16	60
10	61
11	62
12	63
5	64
6	65
1	66
2	67
3	68
4	69
7	70
15	71
14	72
23	73
24	74
25	75
8	76
9	77
77	78
78	79
79	80
80	81
74	82
75	83
76	84
71	85
72	86
73	87
68	88
69	89
70	90
65	91
66	92
67	93
62	94
63	95
64	96
59	97
60	98
61	99
56	100
57	101
58	102
53	103
54	104
55	105
50	106
51	107
52	108
47	109
48	110
49	111
44	112
45	113
46	114
41	115
42	116
43	117
38	118
39	119
40	120
26	121
27	122
28	123
