# Supplementary material for: gmx_ffconv: A Fast, User-Friendly Semi-Automated All-Atom Force Field Converter for GROMACS
Source: J Chem Inf Model. 2025 Sep 20;65(19):9850–5. doi: 10.1021/acs.jcim.5c02200 (PMC12529758; doi:10.1021/acs.jcim.5c02200)
Supplement: Supplementary file 2 [file ci5c02200_si_002.zip › gmx_ffconv_JCIM/Data_manuscript/TABLE3/Viral_MEMBRANE/MAPPING_CHARMM_TO_AMBER/mapping_DPPE.csv]

toppar_CHARMM/DPPE.itp	toppar_AMBER/PPPE.itp
118	1
120	2
121	3
119	4
115	5
116	6
117	7
112	8
113	9
114	10
109	11
110	12
111	13
106	14
107	15
108	16
103	17
104	18
105	19
100	20
101	21
102	22
97	23
98	24
99	25
94	26
96	27
95	28
91	29
92	30
93	31
88	32
89	33
90	34
85	35
86	36
87	37
82	38
83	39
84	40
79	41
80	42
81	43
33	44
34	45
35	46
31	47
32	48
30	49
27	50
28	51
29	52
19	53
20	54
16	55
17	56
18	57
14	58
11	59
15	60
8	61
9	62
10	63
5	64
6	65
7	66
1	67
2	68
3	69
4	70
13	71
12	72
21	73
22	74
23	75
75	76
76	77
77	78
78	79
72	80
73	81
74	82
69	83
70	84
71	85
66	86
67	87
68	88
63	89
64	90
65	91
60	92
61	93
62	94
57	95
58	96
59	97
54	98
55	99
56	100
51	101
52	102
53	103
48	104
49	105
50	106
45	107
46	108
47	109
42	110
43	111
44	112
39	113
40	114
41	115
36	116
37	117
38	118
24	119
25	120
26	121
