# Supplementary material for: gmx_ffconv: A Fast, User-Friendly Semi-Automated All-Atom Force Field Converter for GROMACS
Source: J Chem Inf Model. 2025 Sep 20;65(19):9850–5. doi: 10.1021/acs.jcim.5c02200 (PMC12529758; doi:10.1021/acs.jcim.5c02200)
Supplement: Supplementary file 2 [file ci5c02200_si_002.zip › gmx_ffconv_JCIM/Data_manuscript/TABLE3/Viral_MEMBRANE/MAPPING_CHARMM_TO_AMBER/mapping_POPC.csv]

toppar_CHARMM/POPC.itp	toppar_AMBER/POPC.itp
131	1
132	2
133	3
134	4
128	5
129	6
130	7
125	8
126	9
127	10
122	11
123	12
124	13
119	14
120	15
121	16
116	17
117	18
118	19
113	20
114	21
115	22
110	23
112	24
111	25
107	26
108	27
109	28
104	29
105	30
106	31
101	32
102	33
103	34
98	35
99	36
100	37
95	38
96	39
97	40
92	41
93	42
94	43
42	44
43	45
44	46
40	47
41	48
39	49
36	50
37	51
38	52
28	53
29	54
25	55
26	56
27	57
24	58
20	59
23	60
17	61
18	62
19	63
2	64
3	65
4	66
1	67
5	68
6	69
7	70
8	71
9	72
10	73
11	74
12	75
13	76
14	77
15	78
16	79
21	80
22	81
30	82
31	83
32	84
33	85
34	86
35	87
45	88
46	89
47	90
48	91
49	92
50	93
51	94
52	95
53	96
54	97
56	98
55	99
57	100
58	101
59	102
60	103
61	104
62	105
63	106
64	107
65	108
66	109
67	110
68	111
69	112
70	113
72	114
71	115
73	116
74	117
75	118
76	119
77	120
78	121
79	122
80	123
81	124
82	125
83	126
84	127
85	128
86	129
87	130
88	131
89	132
90	133
91	134
