# Supplementary material for: gmx_ffconv: A Fast, User-Friendly Semi-Automated All-Atom Force Field Converter for GROMACS
Source: J Chem Inf Model. 2025 Sep 20;65(19):9850–5. doi: 10.1021/acs.jcim.5c02200 (PMC12529758; doi:10.1021/acs.jcim.5c02200)
Supplement: Supplementary file 2 [file ci5c02200_si_002.zip › gmx_ffconv_JCIM/Data_manuscript/TABLE3/Viral_MEMBRANE/MAPPING_CHARMM_TO_AMBER/mapping_POPS.csv]

toppar_CHARMM/POPS.itp	toppar_AMBER/POPS.itp
124	1
125	2
126	3
127	4
121	5
122	6
123	7
118	8
120	9
119	10
115	11
116	12
117	13
112	14
113	15
114	16
109	17
110	18
111	19
106	20
107	21
108	22
103	23
104	24
105	25
100	26
101	27
102	28
97	29
98	30
99	31
94	32
96	33
95	34
91	35
92	36
93	37
88	38
89	39
90	40
85	41
86	42
87	43
35	44
36	45
37	46
33	47
34	48
32	49
29	50
30	51
31	52
21	53
22	54
18	55
19	56
20	57
17	58
13	59
16	60
10	61
11	62
12	63
5	64
6	65
1	66
2	67
3	68
4	69
7	70
15	71
14	72
23	73
24	74
25	75
8	76
9	77
26	78
27	79
28	80
38	81
40	82
39	83
41	84
42	85
43	86
44	87
45	88
46	89
47	90
48	91
49	92
50	93
51	94
52	95
53	96
54	97
55	98
56	99
57	100
58	101
59	102
60	103
61	104
62	105
63	106
64	107
65	108
66	109
67	110
68	111
69	112
70	113
71	114
72	115
73	116
74	117
75	118
76	119
77	120
78	121
80	122
79	123
81	124
82	125
83	126
84	127
