# Supplementary material for: gmx_ffconv: A Fast, User-Friendly Semi-Automated All-Atom Force Field Converter for GROMACS
Source: J Chem Inf Model. 2025 Sep 20;65(19):9850–5. doi: 10.1021/acs.jcim.5c02200 (PMC12529758; doi:10.1021/acs.jcim.5c02200)
Supplement: Supplementary file 2 [file ci5c02200_si_002.zip › gmx_ffconv_JCIM/Data_manuscript/TABLE3/Viral_MEMBRANE/MAPPING_CHARMM_TO_AMBER/mapping_POPE.csv]

toppar_CHARMM/POPE.itp	toppar_AMBER/POPE.itp
122	1
123	2
124	3
125	4
119	5
120	6
121	7
116	8
117	9
118	10
113	11
114	12
115	13
110	14
112	15
111	16
107	17
108	18
109	19
104	20
105	21
106	22
101	23
102	24
103	25
98	26
99	27
100	28
95	29
96	30
97	31
92	32
93	33
94	34
89	35
90	36
91	37
86	38
88	39
87	40
83	41
84	42
85	43
33	44
34	45
35	46
31	47
32	48
30	49
27	50
28	51
29	52
19	53
20	54
16	55
17	56
18	57
14	58
11	59
15	60
8	61
9	62
10	63
5	64
6	65
7	66
1	67
2	68
3	69
4	70
13	71
12	72
21	73
22	74
23	75
24	76
25	77
26	78
36	79
37	80
38	81
39	82
40	83
41	84
42	85
43	86
44	87
45	88
46	89
47	90
48	91
49	92
50	93
51	94
52	95
53	96
54	97
55	98
56	99
57	100
58	101
59	102
60	103
61	104
62	105
63	106
64	107
65	108
66	109
67	110
68	111
69	112
70	113
72	114
71	115
73	116
74	117
75	118
76	119
77	120
78	121
79	122
80	123
81	124
82	125
