# Supplementary material for: gmx_ffconv: A Fast, User-Friendly Semi-Automated All-Atom Force Field Converter for GROMACS
Source: J Chem Inf Model. 2025 Sep 20;65(19):9850–5. doi: 10.1021/acs.jcim.5c02200 (PMC12529758; doi:10.1021/acs.jcim.5c02200)
Supplement: Supplementary file 2 [file ci5c02200_si_002.zip › gmx_ffconv_JCIM/Data_manuscript/TABLE3/Viral_MEMBRANE/MAPPING_CHARMM_TO_AMBER/mapping_PSM.csv]

toppar_CHARMM/PSM.itp	toppar_AMBER/PSMSPM.itp
124	1
125	2
126	3
127	4
121	5
122	6
123	7
118	8
120	9
119	10
115	11
116	12
117	13
112	14
113	15
114	16
109	17
110	18
111	19
106	20
107	21
108	22
103	23
104	24
105	25
100	26
101	27
102	28
97	29
98	30
99	31
94	32
96	33
95	34
91	35
92	36
93	37
88	38
89	39
90	40
85	41
86	42
87	43
82	44
83	45
84	46
30	47
31	48
25	49
26	50
27	51
23	52
20	53
24	54
17	55
18	56
19	57
14	58
15	59
16	60
1	61
2	62
3	63
4	64
5	65
6	66
7	67
8	68
9	69
10	70
11	71
12	72
13	73
21	74
22	75
28	76
29	77
80	78
81	79
32	80
33	81
34	82
35	83
76	84
77	85
78	86
79	87
73	88
74	89
75	90
70	91
71	92
72	93
67	94
68	95
69	96
64	97
65	98
66	99
61	100
62	101
63	102
58	103
59	104
60	105
55	106
56	107
57	108
52	109
53	110
54	111
49	112
50	113
51	114
46	115
47	116
48	117
43	118
44	119
45	120
40	121
41	122
42	123
38	124
39	125
36	126
37	127
